# Supplementary material for: Genomic consequences of residual recombination in a hybrid apomictic hickory complex
Source: Nat Commun. 2026 Feb 5;17:2376. doi: 10.1038/s41467-026-68867-6 (PMC12982824; doi:10.1038/s41467-026-68867-6)
Supplement: Supplementary file 5 — Supplementary Data 1 [file 41467_2026_68867_MOESM5_ESM.xlsx]

## Sheet: Sheet1
Supplementary Data 1. Genome resequencing data from leaf samples of four hickory species associated with apomixis This dataset comprises 197 individuals from four Carya species and two outgroups, with sample ID, geographic location, and sequencing coverage to the C. hunanensis haplotype E and haplotype W genome.
No.	Sample ID	Species	Location	Longitude (E)	Latitude (N)	Elevation	Depth (×) hap E	Coverage (>1×) hap E	Coverage (1/3 – 2× of depth) hap E	Depth (×) hap W	Coverage (>1×) hap W	Coverage (1/3 – 2× of depth) hap W	Re-sequencing	Breeding type	Apomictic clones	Chloroplast haplotype
1	Cca-AJ1	C. cathayensis	Anji, Zhejiang Province, China	119.432	30.4282	687	23.5209	0.971246	0.898309				this study	Apomixis	Clone 1	hap1
2	Cca-AJ2	C. cathayensis	Anji, Zhejiang Province, China	119.432	30.4282	687	22.2147	0.971517	0.890856				this study	Apomixis	Clone 1	hap1
3	Cca-AJ3	C. cathayensis	Anji, Zhejiang Province, China	119.432	30.4282	687	23.7827	0.972593	0.888144				this study	Apomixis	Clone 1	hap1
4	Cca-AJ4	C. cathayensis	Anji, Zhejiang Province, China	119.432	30.4282	687	20.3025	0.970419	0.890141				this study	Apomixis	Clone 1	hap1
5	Cca-CA1	C. cathayensis	Chun'an, Zhejiang Province, China	119.122	29.9458	244	17.6779	0.970002	0.846578				this study	Apomixis	Clone 1	hap1
6	Cca-CA2	C. cathayensis	Chun'an, Zhejiang Province, China	119.122	29.9458	244	21.0748	0.9715	0.868061				this study	Apomixis	Clone 1	hap1
7	Cca-CA3	C. cathayensis	Chun'an, Zhejiang Province, China	119.122	29.9458	244	25.2468	0.972896	0.881056				this study	Apomixis	Clone 1	hap1
8	Cca-CA4	C. cathayensis	Chun'an, Zhejiang Province, China	119.122	29.9458	244	20.7388	0.970982	0.892599				this study	Apomixis	Clone 1	hap1
9	Cca-DS1	C. cathayensis	Hangzhou, Zhejiang Province, China	118.979	30.3247	495	24.8637	0.972608	0.861545				this study	Apomixis	Clone 1	hap1
10	Cca-DS2	C. cathayensis	Hangzhou, Zhejiang Province, China	118.979	30.3247	495	20.2856	0.971358	0.885425				this study	Apomixis	Clone 1	hap1
11	Cca-DS4	C. cathayensis	Hangzhou, Zhejiang Province, China	118.979	30.3247	495	22.3096	0.971148	0.874901				this study	Apomixis	Clone 1	hap1
12	Cca-DS5	C. cathayensis	Hangzhou, Zhejiang Province, China	118.979	30.3247	495	23.3603	0.972783	0.857163				this study	Apomixis	Clone 1	hap1
13	Cca-DS6	C. cathayensis	Hangzhou, Zhejiang Province, China	118.979	30.3247	495	22.3004	0.972828	0.871841				this study	Apomixis	Clone 1	hap1
14	Cca-NG1	C. cathayensis	Ningguo, Anhui Province, China	119.289	30.3909	157	23.0041	0.972205	0.888475				this study	Apomixis	Clone 1	hap1
15	Cca-QLF1	C. cathayensis	Jixi, Anhui Province, China	118.844	30.1495	705	28.2031	0.974123	0.892276				this study	Apomixis	Clone 1	hap1
16	Cca-QLF10	C. cathayensis	Jixi, Anhui Province, China	118.844	30.1495	705	30.8972	0.974911	0.884453				this study	Apomixis	Clone 1	hap1
17	Cca-QLF11	C. cathayensis	Jixi, Anhui Province, China	118.844	30.1495	705	31.9604	0.975467	0.862472				this study	Apomixis	Clone 1	hap1
18	Cca-QLF12	C. cathayensis	Jixi, Anhui Province, China	118.844	30.1495	705	26.1669	0.972347	0.899768				Zhang et al. 2024a	Apomixis	Clone 1	hap1
19	Cca-QLF2	C. cathayensis	Jixi, Anhui Province, China	118.844	30.1495	705	27.5022	0.974978	0.861238				this study	Apomixis	Clone 1	hap1
20	Cca-QLF3	C. cathayensis	Jixi, Anhui Province, China	118.844	30.1495	705	24.5059	0.972345	0.887953				this study	Apomixis	Clone 1	hap1
21	Cca-QLF4	C. cathayensis	Jixi, Anhui Province, China	118.844	30.1495	705	30.078	0.975339	0.865792				this study	Apomixis	Clone 1	hap1
22	Cca-QLF5	C. cathayensis	Jixi, Anhui Province, China	118.844	30.1495	705	22.78	0.971741	0.833171				this study	Apomixis	Clone 1	hap1
23	Cca-QLF6	C. cathayensis	Jixi, Anhui Province, China	118.844	30.1495	705	33.1665	0.974185	0.896425				this study	Apomixis	Clone 1	hap1
24	Cca-QLF7	C. cathayensis	Jixi, Anhui Province, China	118.844	30.1495	705	31.4881	0.974337	0.900449				this study	Apomixis	Clone 1	hap1
25	Cca-QLF8	C. cathayensis	Jixi, Anhui Province, China	118.844	30.1495	705	31.0313	0.974932	0.871092				this study	Apomixis	Clone 1	hap1
26	Cca-QLF9	C. cathayensis	Jixi, Anhui Province, China	118.844	30.1495	705	24.4655	0.973473	0.821084				this study	Apomixis	Clone 1	hap1
27	Cca-SX1	C. cathayensis	Shexian, Anhui Province, China	118.766	29.9899	283	24.3146	0.972588	0.832653				this study	Apomixis	Clone 1	hap1
28	Cca-SX2	C. cathayensis	Shexian, Anhui Province, China	118.766	29.9899	283	23.9068	0.972326	0.895265				this study	Apomixis	Clone 1	hap1
29	Cca-SX3	C. cathayensis	Shexian, Anhui Province, China	118.766	29.9899	283	20.5797	0.971201	0.876573				this study	Apomixis	Clone 1	hap1
30	Cca-TMS1	C. cathayensis	Hangzhou, Zhejiang Province, China	119.451	30.3275	481	26.4406	0.974415	0.854377				this study	Apomixis	Clone 1	hap1
31	Cca-TMS11	C. cathayensis	Hangzhou, Zhejiang Province, China	119.439	30.3138	338	27.3656	0.972572	0.897818				this study	Apomixis	Clone 1	hap1
32	Cca-TMS12	C. cathayensis	Hangzhou, Zhejiang Province, China	119.439	30.3138	338	38.0845	0.97749	0.858634				this study	Apomixis	Clone 1	hap1
33	Cca-TMS13	C. cathayensis	Hangzhou, Zhejiang Province, China	119.441	30.3255	407	20.577	0.971946	0.872543				this study	Apomixis	Clone 1	hap1
34	Cca-TMS14	C. cathayensis	Hangzhou, Zhejiang Province, China	119.451	30.3275	481	25.6108	0.974371	0.881602				this study	Apomixis	Clone 1	hap1
35	Cca-TMS2	C. cathayensis	Hangzhou, Zhejiang Province, China	119.451	30.3275	481	26.8939	0.974097	0.872022				this study	Apomixis	Clone 1	hap1
36	Cca-TMS3	C. cathayensis	Hangzhou, Zhejiang Province, China	119.451	30.3275	481	28.5845	0.975133	0.840629				this study	Apomixis	Clone 1	hap1
37	Cca-TMS4	C. cathayensis	Hangzhou, Zhejiang Province, China	119.451	30.3275	481	27.5071	0.97448	0.836379				this study	Apomixis	Clone 1	hap1
38	Cca-TMS5	C. cathayensis	Hangzhou, Zhejiang Province, China	119.451	30.3275	481	28.3453	0.974279	0.865195				this study	Apomixis	Clone 1	hap1
39	Cca-TMS6	C. cathayensis	Hangzhou, Zhejiang Province, China	119.451	30.3275	481	28.0267	0.973505	0.896976				this study	Apomixis	Clone 1	hap1
40	Cca-TMS7	C. cathayensis	Hangzhou, Zhejiang Province, China	119.451	30.3275	481	26.7755	0.974253	0.877547				this study	Apomixis	Clone 1	hap1
41	Cca-TMS8	C. cathayensis	Hangzhou, Zhejiang Province, China	119.451	30.3275	481	28.0881	0.973284	0.895638				this study	Apomixis	Clone 1	hap1
42	Cca-TMS9	C. cathayensis	Hangzhou, Zhejiang Province, China	119.451	30.3275	481	23.1535	0.971254	0.892209				this study	Apomixis	Clone 1	hap1
43	Ccacc01	C. cathayensis	Jixi, Anhui Province, China	118.687	30.2227	219	19.3564	0.970303	0.881897				Zhang et al. 2024b	Apomixis	Clone 1	hap1
44	Ccajlx01	C. cathayensis	Anji, Zhejiang Province, China	119.62	30.4536	602	20.2975	0.970357	0.867482				Zhang et al. 2024b	Apomixis	Clone 1	hap1
45	Ccalxs01	C. cathayensis	Jixi, Anhui Province, China	118.675	30.0879	197	20.6913	0.970885	0.889687				Zhang et al. 2024b	Apomixis	Clone 1	hap1
46	Ccasx01	C. cathayensis	Hangzhou, Zhejiang Province, China	118.935	30.0643	379	20.7537	0.970903	0.888862				Zhang et al. 2024b	Apomixis	Clone 1	hap1
47	Ccasxw01	C. cathayensis	Anji, Zhejiang Province, China	119.457	30.4502	440	22.7436	0.970894	0.886996				Zhang et al. 2024b	Apomixis	Clone 1	hap1
48	Ccasy01	C. cathayensis	Chun'an, Zhejiang Province, China	119.156	29.7624	121	16.5175	0.96751	0.831575				Zhang et al. 2024b	Apomixis	Clone 1	hap1
49	Ccawj01	C. cathayensis	Hangzhou, Zhejiang Province, China	118.995	30.1136	297	20.9179	0.97176	0.887249				Zhang et al. 2024b	Apomixis	Clone 1	hap1
50	Ccawlk01	C. cathayensis	Chun'an, Zhejiang Province, China	119.106	30.008	309	18.5847	0.969971	0.874718				Zhang et al. 2024b	Apomixis	Clone 1	hap1
51	Ccaxw01	C. cathayensis	Anji, Zhejiang Province, China	119.544	30.4572	552	20.0637	0.969849	0.88856				Zhang et al. 2024b	Apomixis	Clone 1	hap1
52	Ccayk01	C. cathayensis	Hangzhou, Zhejiang Province, China	118.979	30.3246	508	19.1771	0.968984	0.869475				Zhang et al. 2024b	Apomixis	Clone 1	hap1
53	Ccayx01	C. cathayensis	Jixi, Anhui Province, China	118.65	30.1648	255	19.9354	0.969789	0.881638				Zhang et al. 2024b	Apomixis	Clone 1	hap1
54	Ccazj01	C. cathayensis	Hangzhou, Zhejiang Province, China	119.051	30.2857	547	19.8887	0.970056	0.872052				Zhang et al. 2024b	Apomixis	Clone 1	hap1
55	Ccazx01	C. cathayensis	Ningguo, Anhui Province, China	119.173	30.486	113	19.666	0.970072	0.889382				Zhang et al. 2024b	Apomixis	Clone 1	hap1
58	Cda-JZ1	C. dabieshanensis	Jinzhai, Anhui Province, China	115.839	31.2595	772	27.211	0.973165	0.902558				this study	Apomixis	Clone 1	hap3
59	Cda-JZ2	C. dabieshanensis	Jinzhai, Anhui Province, China	115.839	31.2595	772	24.6241	0.972857	0.874521				this study	Apomixis	Clone 1	hap3
60	Cda-JZ3	C. dabieshanensis	Jinzhai, Anhui Province, China	115.839	31.2595	772	26.838	0.973282	0.908609				this study	Apomixis	Clone 1	hap3
61	Cda-JZ4	C. dabieshanensis	Jinzhai, Anhui Province, China	115.839	31.2595	772	31.9445	0.97413	0.907158				Zhang et al. 2024a	Apomixis	Clone 1	hap3
62	Cda-JZ5	C. dabieshanensis	Jinzhai, Anhui Province, China	115.839	31.2595	772	26.4769	0.974291	0.900215				this study	Apomixis	Clone 1	hap3
63	Cda-JZ6	C. dabieshanensis	Jinzhai, Anhui Province, China	115.839	31.2595	772	33.4677	0.97586	0.893815				this study	Apomixis	Clone 1	hap3
64	Cda-JZ7	C. dabieshanensis	Jinzhai, Anhui Province, China	115.839	31.2595	772	28.0363	0.973093	0.879298				this study	Apomixis	Clone 1	hap3
65	Cda-JZ8	C. dabieshanensis	Jinzhai, Anhui Province, China	115.839	31.2595	772	27.9086	0.973275	0.903017				this study	Apomixis	Clone 1	hap3
66	Cda-JZP1	C. dabieshanensis	Huoshan, Anhui Province, China	116.159	29.9458	784	23.9874	0.97365	0.878921				this study	Apomixis	Clone 1	hap3
67	Cda-JZP10	C. dabieshanensis	Huoshan, Anhui Province, China	116.166	31.1442	729	23.2764	0.973344	0.873656				this study	Apomixis	Clone 1	hap3
68	Cda-JZP2	C. dabieshanensis	Huoshan, Anhui Province, China	116.159	29.9458	784	21.9399	0.972861	0.872442				this study	Apomixis	Clone 1	hap3
69	Cda-JZP3	C. dabieshanensis	Huoshan, Anhui Province, China	116.159	29.9458	784	25.4391	0.973827	0.871893				this study	Apomixis	Clone 1	hap3
70	Cda-JZP4	C. dabieshanensis	Huoshan, Anhui Province, China	116.159	29.9458	784	21.4692	0.972956	0.864506				this study	Apomixis	Clone 1	hap3
71	Cda-JZP5	C. dabieshanensis	Huoshan, Anhui Province, China	116.166	31.1442	729	21.5146	0.972292	0.87458				this study	Apomixis	Clone 1	hap3
72	Cda-JZP6	C. dabieshanensis	Huoshan, Anhui Province, China	116.166	31.1442	729	24.3556	0.973484	0.873494				this study	Apomixis	Clone 1	hap3
73	Cda-JZP7	C. dabieshanensis	Huoshan, Anhui Province, China	116.166	31.1442	729	25.4488	0.974032	0.876516				this study	Apomixis	Clone 1	hap3
74	Cda-JZP8	C. dabieshanensis	Huoshan, Anhui Province, China	116.166	31.1442	729	24.2633	0.973434	0.868782				this study	Apomixis	Clone 1	hap3
75	Cda-JZP9	C. dabieshanensis	Huoshan, Anhui Province, China	116.166	31.1442	729	21.3034	0.972689	0.858662				this study	Apomixis	Clone 1	hap3
86	Cdabmj01	C. dabieshanensis	Huoshan, Anhui Province, China	116.166	31.1175		20.2147	0.972283	0.887123				Zhang et al. 2024b	Apomixis	Clone 1	hap3
90	Cdalmy01	C. dabieshanensis	Jinzhai, Anhui Province, China	116.043	31.3528		22.4549	0.973	0.894255				Zhang et al. 2024b	Apomixis	Clone 1	hap3
96	Cdaxy01	C. dabieshanensis	Jinzhai, Anhui Province, China	115.849	31.2553		19.7715	0.970342	0.871676				Zhang et al. 2024b	Apomixis	Clone 1	hap3
56	Cda-CY1	C. dabieshanensis	Jinzhai, Anhui Province, China	115.582	31.2085	348	23.1166	0.972725	0.872444				this study	Apomixis	Clone 2	hap3
57	Cda-CY2	C. dabieshanensis	Jinzhai, Anhui Province, China	115.582	31.2085	348	24.6491	0.972998	0.855724				this study	Apomixis	Clone 2	hap3
83	Cdaac01	C. dabieshanensis	Jinzhai, Anhui Province, China	115.614	31.3024		22.1702	0.971241	0.879939				Zhang et al. 2024b	Apomixis	Clone 2	hap3
84	Cdabf01	C. dabieshanensis	Jinzhai, Anhui Province, China	115.616	31.2581		18.9035	0.971161	0.873849				Zhang et al. 2024b	Apomixis	Clone 2	hap3
85	Cdabf02	C. dabieshanensis	Jinzhai, Anhui Province, China	115.645	31.2331		21.6577	0.971354	0.887198				Zhang et al. 2024b	Apomixis	Clone 2	hap3
93	Cdaww02	C. dabieshanensis	Jinzhai, Anhui Province, China	115.8	31.3323		18.6004	0.971406	0.873272				Zhang et al. 2024b	Apomixis	Clone 2	hap3
97	Cdaxz01	C. dabieshanensis	Luotian, Hubei Province, China	115.6	31.1666		20.4469	0.968098	0.870278				Zhang et al. 2024b	Apomixis	Clone 2	hap3
100	Cdazgh01	C. dabieshanensis	Jinzhai, Anhui Province, China	115.614	31.2013		22.887	0.972113	0.892245				Zhang et al. 2024b	Apomixis	Clone 2	hap4
101	Cdazw01	C. dabieshanensis	Jinzhai, Anhui Province, China	115.581	31.1568		22.098	0.972716	0.8923				Zhang et al. 2024b	Apomixis	Clone 2	hap3
76	Cda-XT1	C. dabieshanensis	Jinzhai, Anhui Province, China	115.412	31.4837	519	23.0353	0.971092	0.873999				this study	Apomixis	Clone 3	hap3
77	Cda-XT2	C. dabieshanensis	Jinzhai, Anhui Province, China	115.412	31.4837	519	22.7626	0.971064	0.871132				this study	Apomixis	Clone 3	hap3
78	Cda-XT3	C. dabieshanensis	Jinzhai, Anhui Province, China	115.412	31.4837	519	25.2138	0.972473	0.869291				this study	Apomixis	Clone 3	hap3
79	Cda-XT4	C. dabieshanensis	Jinzhai, Anhui Province, China	115.412	31.4837	519	22.3403	0.971063	0.859211				this study	Apomixis	Clone 3	hap3
81	Cda-XT6	C. dabieshanensis	Jinzhai, Anhui Province, China	115.412	31.4837	519	23.8606	0.971407	0.881859				this study	Apomixis	Clone 3	hap3
82	Cda-XT7	C. dabieshanensis	Jinzhai, Anhui Province, China	115.412	31.4837	519	21.7463	0.971649	0.866535				this study	Apomixis	Clone 3	hap3
88	Cdadw01	C. dabieshanensis	Jinzhai, Anhui Province, China	115.385	31.4848		22.2042	0.970973	0.885477				Zhang et al. 2024b	Apomixis	Clone 3	hap3
89	Cdadw02	C. dabieshanensis	Jinzhai, Anhui Province, China	115.384	31.4855		23.9669	0.971752	0.886177				Zhang et al. 2024b	Apomixis	Clone 3	hap3
95	Cdaxt01	C. dabieshanensis	Jinzhai, Anhui Province, China	115.386	31.4731		20.8047	0.96984	0.887757				Zhang et al. 2024b	Apomixis	Clone 3	hap3
91	Cdalp01	C. dabieshanensis	Jinzhai, Anhui Province, China	115.765	31.3269		21.0384	0.971222	0.878112				Zhang et al. 2024b	Apomixis	Clone 4	hap3
92	Cdaww01	C. dabieshanensis	Jinzhai, Anhui Province, China	115.799	31.3326		22.1795	0.970387	0.883079				Zhang et al. 2024b	Apomixis	Clone 4	hap3
94	Cdaww03	C. dabieshanensis	Jinzhai, Anhui Province, China	115.798	31.3294		19.527	0.970672	0.879603				Zhang et al. 2024b	Apomixis	Clone 4	hap3
80	Cda-XT5	C. dabieshanensis	Jinzhai, Anhui Province, China	115.412	31.4837	519	23.9192	0.972439	0.873043				this study	Apomixis	Clone 5	hap3
102	Cdazy01	C. dabieshanensis	Jinzhai, Anhui Province, China	115.422	31.5053		21.6658	0.970131	0.879054				Zhang et al. 2024b	Apomixis	Clone 5	hap3
98	Cdazf01	C. dabieshanensis	Jinzhai, Anhui Province, China	115.391	31.3643		25.4756	0.973631	0.892028				Zhang et al. 2024b	Apomixis	Unknown	hap3
99	Cdazf02	C. dabieshanensis	Jinzhai, Anhui Province, China	115.39	31.3455		23.2935	0.973718	0.896452				Zhang et al. 2024b	Apomixis	Unknown	hap3
87	Cdabmj02	C. dabieshanensis	Huoshan, Anhui Province. China	116.215	31.137		19.9871	0.969301	0.879955				Zhang et al. 2024b	Apomixis	Unknown	hap3
103	Chu-CJ1	C. hunanensis	Congjiang, Guizhou Province, China	108.91	25.606	596	22.9091	0.998091	0.912573	22.7827	0.997512	0.913848	this study	Apomixis	Clone 1	hap2
107	Chu-HJ1	C. hunanensis	Hongjiang, Hunan Province, China	110.013	27.2277	225	20.6701	0.998295	0.931559	20.5552	0.997735	0.9339	this study	Apomixis	Clone 1	hap2
108	Chu-HJ2	C. hunanensis	Hongjiang, Hunan Province, China	110.013	27.2277	225	22.3172	0.998424	0.92233	22.1738	0.997996	0.924511	this study	Apomixis	Clone 1	hap2
109	Chu-HJ3	C. hunanensis	Hongjiang, Hunan Province, China	110.013	27.2277	225	19.4991	0.998161	0.89619	19.3962	0.997672	0.897102	this study	Apomixis	Clone 1	hap2
110	Chu-HJ4	C. hunanensis	Hongjiang, Hunan Province, China	110.013	27.2277	225	23.4591	0.998416	0.903874	23.3006	0.998383	0.904125	this study	Apomixis	Clone 1	hap2
111	Chu-HJ5	C. hunanensis	Hongjiang, Hunan Province, China	110.013	27.2277	225	24.6744	0.998516	0.921586	24.4937	0.998269	0.920913	this study	Apomixis	Clone 1	hap2
112	Chu-HJ6	C. hunanensis	Hongjiang, Hunan Province, China	110.013	27.2277	225	23.1504	0.998047	0.92691	23.0045	0.99747	0.929914	this study	Apomixis	Clone 1	hap2
113	Chu-HJ7	C. hunanensis	Hongjiang, Hunan Province, China	110.013	27.2277	225	20.6081	0.998215	0.91593	20.4928	0.998097	0.916702	this study	Apomixis	Clone 1	hap2
114	Chu-HJ8	C. hunanensis	Hongjiang, Hunan Province, China	110.013	27.2277	225	27.8802	0.998517	0.898804	27.6943	0.998518	0.898495	this study	Apomixis	Clone 1	hap2
115	Chu-JZ1	C. hunanensis	Jingzhou, Hunan Province, China	109.61	26.4792	333	22.8194	0.99796	0.914385	22.9305	0.997158	0.920549	this study	Apomixis	Clone 1	hap2
116	Chu-JZ2	C. hunanensis	Jingzhou, Hunan Province, China	109.61	26.4792	333	23.8971	0.997958	0.923667	23.8385	0.996858	0.929575	this study	Apomixis	Clone 1	hap2
117	Chu-JZ3	C. hunanensis	Jingzhou, Hunan Province, China	109.61	26.4792	333	21.6421	0.9979	0.915164	21.6233	0.997264	0.919343	this study	Apomixis	Clone 1	hap2
118	Chu-JZ4	C. hunanensis	Jingzhou, Hunan Province, China	109.61	26.4792	333	22.2422	0.998045	0.916699	22.1954	0.997214	0.920238	this study	Apomixis	Clone 1	hap2
119	Chu-JZ5	C. hunanensis	Jingzhou, Hunan Province, China	109.61	26.4792	333	20.2973	0.998036	0.921572	20.2396	0.996992	0.926489	this study	Apomixis	Clone 1	hap2
120	Chu-JZ6	C. hunanensis	Jingzhou, Hunan Province, China	109.61	26.4792	333	23.8964	0.998201	0.929881	23.8981	0.997021	0.935813	this study	Apomixis	Clone 1	hap2
121	Chu-JZ7	C. hunanensis	Jingzhou, Hunan Province, China	109.562	26.4448	335	23.6093	0.997701	0.9241	23.6458	0.99708	0.931578	this study	Apomixis	Clone 1	hap2
122	Chu-JZ8	C. hunanensis	Jingzhou, Hunan Province, China	109.562	26.4448	335	22.5835	0.998341	0.924062	22.4619	0.997033	0.926748	this study	Apomixis	Clone 1	hap2
123	Chu-LP1	C. hunanensis	Liping, Guizhou Province, China	109.313	26.1806	445	23.5288	0.998259	0.924145	23.5536	0.997322	0.929541	this study	Apomixis	Clone 1	hap2
124	Chu-LP2	C. hunanensis	Liping, Guizhou Province, China	109.313	26.1806	445	22.8285	0.998059	0.919726	22.8356	0.997342	0.923961	this study	Apomixis	Clone 1	hap2
125	Chu-LP3	C. hunanensis	Liping, Guizhou Province, China	109.313	26.1806	445	18.8226	0.997867	0.90592	18.7682	0.996555	0.910817	this study	Apomixis	Clone 1	hap2
126	Chu-SJ1	C. hunanensis	Sanjiang, Guangxi Zhuang Autonomous Region, China	109.414	25.7432	413	18.9791	0.997878	0.90573	18.9111	0.99664	0.908687	this study	Apomixis	Clone 1	hap2
127	Chu-TD1	C. hunanensis	Tongdao, Hunan Province, China	109.694	26.1149	460	20.148	0.99733	0.889545	20.1682	0.997656	0.898009	this study	Apomixis	Clone 1	hap2
128	Chu-TD2	C. hunanensis	Tongdao, Hunan Province, China	109.694	26.1149	460	27.8129	0.998368	0.92876	27.6812	0.998121	0.935975	Zhang et al. 2024a	Apomixis	Clone 1	hap2
129	Chu-TMS10	C. hunanensis	Hangzhou, Zhejiang Province, China	119.439	30.3138	338	28.8546	0.997919	0.92609	28.779	0.997545	0.933019	this study	Apomixis	Clone 1	hap2
130	Chu-TZ1	C. hunanensis	Tianzhu, Guizhou Province, China	109.335	26.7785	313	22.0424	0.998126	0.917837	22.0553	0.997	0.925814	this study	Apomixis	Clone 1	hap2
131	Chu-TZ2	C. hunanensis	Tianzhu, Guizhou Province, China	109.412	26.8091	467	22.7422	0.998078	0.926014	22.7023	0.996148	0.928501	this study	Apomixis	Clone 1	hap2
132	Chu-TZ3	C. hunanensis	Tianzhu, Guizhou Province, China	109.412	26.8091	467	21.8386	0.998152	0.914514	21.8055	0.996922	0.919891	this study	Apomixis	Clone 1	hap2
140	Chubq01	C. hunanensis	Dong'an, Hunan Province, China	111.061	26.4621	454	17.629	0.99718	0.890452	17.6433	0.997123	0.896524	Zhang et al. 2024b	Apomixis	Clone 1	hap2
141	Chudmt01	C. hunanensis	Xinhuang, Hunan Province, China	109.175	27.1252	567	20.5146	0.99681	0.918158	20.4622	0.996313	0.922035	Zhang et al. 2024b	Apomixis	Clone 1	hap2
142	Chuds01	C. hunanensis	Liping, Guizhou Province, China	109.321	26.1727	379	18.9589	0.997101	0.913587	18.9413	0.995751	0.91527	Zhang et al. 2024b	Apomixis	Clone 1	hap2
144	Chugjs01	C. hunanensis	Hongjiang, Hunan Province, China	109.891	27.2517	220	18.9833	0.996704	0.891722	18.9536	0.996744	0.896069	Zhang et al. 2024b	Apomixis	Clone 1	hap2
145	Chugs01	C. hunanensis	Jinping, Guizhou Province, China	109.193	26.6966	320	17.9761	0.996	0.874429	18.0079	0.996173	0.879314	Zhang et al. 2024b	Apomixis	Clone 1	hap2
146	Chuhq01	C. hunanensis	Jinping, Guizhou Province, China	109.3	27.3	395	20.5182	0.993588	0.883319	20.4944	0.993209	0.888951	Zhang et al. 2024b	Apomixis	Clone 1	hap2
147	Chulca01	C. hunanensis	Hongjiang, Hunan Province, China	110.085	27.2097	217	19.3861	0.996397	0.895309	19.4347	0.996557	0.901662	Zhang et al. 2024b	Apomixis	Clone 1	hap2
148	Chunms02	C. hunanensis	Tongdao, Hunan Province, China	109.909	26.3515	521	18.9978	0.997576	0.898227	18.9197	0.99758	0.902408	Zhang et al. 2024b	Apomixis	Clone 1	hap2
149	Chunms03	C. hunanensis	Tongdao, Hunan Province, China	109.909	26.3515	524	18.0094	0.996815	0.891306	17.9497	0.996688	0.894103	Zhang et al. 2024b	Apomixis	Clone 1	hap2
150	Chupt01	C. hunanensis	Liping, Guizhou Province, China	108.88	26.1113	693	19.0973	0.997125	0.907175	19.028	0.996893	0.912172	Zhang et al. 2024b	Apomixis	Clone 1	hap2
151	Chusd01	C. hunanensis	Jingzhou, Hunan Province, China	109.593	26.4487	346	18.9538	0.996346	0.865481	19.017	0.996399	0.870888	Zhang et al. 2024b	Apomixis	Clone 1	hap2
152	Chust01	C. hunanensis	Xinning, Hunan Province, China	110.766	26.3487	366	20.4915	0.996551	0.916337	20.4748	0.996537	0.921823	Zhang et al. 2024b	Apomixis	Clone 1	hap2
153	Chusx01	C. hunanensis	Jingzhou, Hunan Province, China	109.718	26.7334	290	19.1549	0.996214	0.894515	19.1481	0.996097	0.900167	Zhang et al. 2024b	Apomixis	Clone 1	hap2
154	Chutj01	C. hunanensis	Hongjiang, Hunan Province, China	110	27.4	296	20.207	0.994588	0.881094	20.1646	0.994106	0.887899	Zhang et al. 2024b	Apomixis	Clone 1	hap2
155	Chutm01	C. hunanensis	Zhongfang, Hunan Province, China	109.8	27.3	216	19.457	0.994834	0.875181	19.4466	0.994249	0.883938	Zhang et al. 2024b	Apomixis	Clone 1	hap2
156	Chuxz01	C. hunanensis	Tongdao, Hunan Province, China	109.775	25.926	550	19.5066	0.997061	0.909552	19.5387	0.997126	0.914962	Zhang et al. 2024b	Apomixis	Clone 1	hap2
158	Chuzm01	C. hunanensis	Rongjiang, Guizhou Province, China	108.654	26.0096	801	19.4462	0.996783	0.90546	19.3667	0.99672	0.909151	Zhang et al. 2024b	Apomixis	Clone 1	hap2
104	Chu-GZ1	C. hunanensis	Guzhang, Hunan Province, China	110.119	28.7341	206	25.4474	0.977316	0.821276	25.3661	0.98115	0.828204	this study	Apomixis	Clone 2	hap5
105	Chu-GZ2	C. hunanensis	Guzhang, Hunan Province, China	110.119	28.7341	206	30.6744	0.977609	0.86439	30.5832	0.981089	0.880877	this study	Apomixis	Clone 2	hap5
106	Chu-GZ3	C. hunanensis	Guzhang, Hunan Province, China	110.119	28.7341	206	26.3065	0.975801	0.867159	26.1901	0.97951	0.88312	this study	Apomixis	Clone 2	hap5
133	Chu-YL1	C. hunanensis	Yuanling, Hunan Province, China	110.315	28.6436	200	22.1255	0.975604	0.845377	22.0659	0.97891	0.858754	this study	Apomixis	Clone 2	hap5
134	Chu-YL2	C. hunanensis	Yuanling, Hunan Province, China	110.315	28.6436	200	20.3324	0.974586	0.84572	20.2568	0.977903	0.859484	this study	Apomixis	Clone 2	hap5
135	Chu-YL3	C. hunanensis	Yuanling, Hunan Province, China	110.332	28.6718	298	18.8566	0.973817	0.842189	18.7399	0.978043	0.852498	this study	Apomixis	Clone 2	hap5
136	Chu-YL4	C. hunanensis	Yuanling, Hunan Province, China	110.332	28.6718	298	20.2379	0.973829	0.860522	20.152	0.977373	0.874942	this study	Apomixis	Clone 2	hap5
137	Chu-YL5	C. hunanensis	Yuanling, Hunan Province, China	110.332	28.6718	298	19.6019	0.973198	0.854451	19.5412	0.977368	0.868562	this study	Apomixis	Clone 2	hap5
138	Chu-YL6	C. hunanensis	Yuanling, Hunan Province, China	110.332	28.6718	298	24.1969	0.975366	0.849708	24.1157	0.979196	0.862876	this study	Apomixis	Clone 2	hap5
139	Chu-YL7	C. hunanensis	Yuanling, Hunan Province, China	110.332	28.6718	298	22.4617	0.974834	0.854244	22.3812	0.978714	0.868943	this study	Apomixis	Clone 2	hap5
157	Chuyp01	C. hunanensis	Yuanling, Hunan Province, China	110.391	28.513	120	21.1089	0.971771	0.808831	21.1922	0.976881	0.818672	Zhang et al. 2024b	Apomixis	Clone 2	hap5
143	Chudx01	C. hunanensis	Cili, Hunan Province, China	110.96	29.409	670	22.4158	0.97508	0.854217	22.3934	0.979509	0.870823	Zhang et al. 2024b	Apomixis	Unknown	hap6
159	Chuzy01	C. hunanensis	Jingzhou, Hunan Province, China	109.8	26.5	398	17.0785	0.983064	0.842111	16.6975	0.974196	0.755597	Zhang et al. 2024b	Apomixis	Unknown	hap7
160	Cto-GJ1	C. tonkinensis	Gejiu, Yunnan Province, China	102.976	23.3474	1623	24.3104	0.836735	0.649727	23.815	0.974223	0.909601	this study	Sexual		hap9
161	Cto-GJ2	C. tonkinensis	Gejiu, Yunnan Province, China	102.976	23.3474	1623	27.8676	0.844178	0.650574	27.7074	0.976794	0.900144	this study	Sexual		hap10
162	Cto-LX1	C. tonkinensis	Lincang, Yunnan Province, China	100.114	24.149	1599	28.1833	0.838973	0.645659	27.4766	0.973685	0.888732	this study	Sexual		hap11
163	Cto-LX2	C. tonkinensis	Lincang, Yunnan Province, China	100.114	24.149	1599	29.6147	0.842282	0.636596	28.9351	0.975307	0.871073	this study	Sexual		hap11
164	Cto-LX3	C. tonkinensis	Lincang, Yunnan Province, China	100.114	24.149	1599	27.3996	0.844338	0.647623	27.3944	0.977255	0.896265	this study	Sexual		hap11
165	Cto-LX4	C. tonkinensis	Lincang, Yunnan Province, China	100.114	24.149	1599	25.9403	0.842376	0.638268	26.0872	0.973079	0.877884	this study	Sexual		hap11
166	Cto-LX5	C. tonkinensis	Lincang, Yunnan Province, China	100.114	24.149	1599	21.4748	0.834274	0.640137	20.6852	0.97234	0.89548	this study	Sexual		hap11
167	Cto-NJ1	C. tonkinensis	Nanjian, Yunnan Province, China	100.38	24.7664	1157	25.5744	0.833479	0.620891	24.6888	0.973304	0.85562	this study	Sexual		hap12
168	Cto-NJ2	C. tonkinensis	Nanjian, Yunnan Province, China	100.38	24.7664	1157	26.478	0.839772	0.66422	25.9569	0.977017	0.91119	this study	Sexual		hap13
169	Cto-SZ1	C. tonkinensis	Shizong, Yunnan Province, China	104.25	24.6302	1289	24.8076	0.83321	0.646556	24.2668	0.975691	0.905698	this study	Sexual		hap14
170	Cto-SZ2	C. tonkinensis	Shizong, Yunnan Province, China	104.25	24.6302	1289	26.2958	0.834364	0.653806	25.7631	0.974903	0.907361	this study	Sexual		hap14
171	Cto-SZ3	C. tonkinensis	Shizong, Yunnan Province, China	104.25	24.6302	1289	23.9247	0.829866	0.657792	23.2165	0.976145	0.917363	this study	Sexual		hap14
172	Cto-YD1	C. tonkinensis	Yongde, Yunnan Province, China	99.6811	24.0026	1284	28.2733	0.838416	0.648639	27.5158	0.9737	0.893844	this study	Sexual		hap15
173	Cto-YD2	C. tonkinensis	Yongde, Yunnan Province, China	99.6811	24.0026	1284	27.1517	0.843364	0.646181	27.1587	0.975589	0.890863	this study	Sexual		hap15
174	Cto-YD3	C. tonkinensis	Yongde, Yunnan Province, China	99.6811	24.0026	1284	25.7862	0.838824	0.66004	25.2976	0.973498	0.904551	this study	Sexual		hap15
175	Cto-YJ1	C. tonkinensis	Yuanjiang, Yunnan Province, China	101.886	23.4461	1533	22.631	0.837379	0.652016	22.1827	0.977052	0.901727	this study	Sexual		hap16
176	Cto-YJ2	C. tonkinensis	Yuanjiang, Yunnan Province, China	101.886	23.4461	1533	25.1304	0.840373	0.656346	24.8246	0.973707	0.897337	this study	Sexual		hap16
177	Cto-YJ3	C. tonkinensis	Yuanjiang, Yunnan Province, China	101.886	23.4461	1533	26.529	0.841849	0.665379	26.4535	0.977901	0.915113	this study	Sexual		hap16
178	Cto-YJ4	C. tonkinensis	Yuanjiang, Yunnan Province, China	101.886	23.4461	1533	26.1337	0.841572	0.659256	25.9694	0.976961	0.909885	this study	Sexual		hap16
179	Cto-YJ5	C. tonkinensis	Yuanjiang, Yunnan Province, China	101.886	23.4461	1533	22.8644	0.833958	0.660591	22.1894	0.972802	0.908161	this study	Sexual		hap16
180	Cto-YJ6	C. tonkinensis	Yuanjiang, Yunnan Province, China	101.886	23.4461	1533	24.1807	0.840743	0.642124	23.9529	0.977024	0.904555	this study	Sexual		hap16
181	Cto-YP1	C. tonkinensis	Yongping, Yunnan Province, China	99.5405	25.1385	1439	27.8464	0.840483	0.656485	27.1809	0.977466	0.907071	Zhang et al. 2024a	Sexual		hap17
182	Cto-YP2	C. tonkinensis	Yongping, Yunnan Province, China	99.5405	25.1385	1439	34.0163	0.848334	0.651647	33.4194	0.979968	0.904286	this study	Sexual		hap17
183	Cto-YP4	C. tonkinensis	Yongping, Yunnan Province, China	99.5405	25.1385	1439	29.3717	0.841711	0.645042	29.0014	0.977969	0.897301	this study	Sexual		hap17
184	Cto-YP5	C. tonkinensis	Yongping, Yunnan Province, China	99.5405	25.1385	1439	26.5404	0.840485	0.642074	26.0966	0.977445	0.888176	this study	Sexual		hap17
185	Cto-YP6	C. tonkinensis	Yongping, Yunnan Province, China	99.5405	25.1385	1439	33.1567	0.847014	0.655985	32.717	0.976753	0.910428	this study	Sexual		hap17
186	Cto-YP7	C. tonkinensis	Yongping, Yunnan Province, China	99.5405	25.1385	1439	32.922	0.843631	0.66229	32.2406	0.977451	0.912235	this study	Sexual		hap17
187	Cto-YP8	C. tonkinensis	Yongping, Yunnan Province, China	99.5405	25.1385	1439	29.5993	0.842432	0.655719	29.0616	0.977036	0.902365	this study	Sexual		hap17
188	Cto-YP9	C. tonkinensis	Yongping, Yunnan Province, China	99.5405	25.1385	1439	25.6473	0.836485	0.65164	24.9902	0.973433	0.896149	this study	Sexual		hap17
189	Ctolc01	C. tonkinensis	Lincang, Yunnan Province, China	100.158	24.6196	2051	23.1286	0.827672	0.651842	22.3923	0.971119	0.894487	Zhang et al. 2024b	Sexual		hap13
190	Ctolc02	C. tonkinensis	Lincang, Yunnan Province, China	100	24.1	1381	22.561	0.813325	0.603534	21.2489	0.960748	0.83603	Zhang et al. 2024b	Sexual		hap18
191	Ctoldh01	C. tonkinensis	Nanjian, Yunnan Province, China	100.377	24.7655	1051	22.5999	0.832739	0.657375	22.1054	0.975385	0.906765	Zhang et al. 2024b	Sexual		hap13
192	Ctoml01	C. tonkinensis	Yongde, Yunnan Province, China	99.692	24.0108	1285	22.1952	0.830797	0.652454	21.6346	0.971912	0.900134	Zhang et al. 2024b	Sexual		hap11
193	Ctosb01	C. tonkinensis	Shuangbai, Yunnan Province, China	101.568	24.47	1696	22.1871	0.82517	0.645859	21.481	0.96894	0.89301	Zhang et al. 2024b	Sexual		hap19
194	Ctozj01	C. tonkinensis	Gejiu, Yunnan Province, China	102.5	23.2		22.4415	0.831312	0.650143	21.8257	0.975271	0.904469	Zhang et al. 2024b	Sexual		hap20
195	Ctozj02	C. tonkinensis	Jinping, Yunnan Province, China	102.9	22.9		22.3768	0.832019	0.649585	21.6608	0.97561	0.903321	Zhang et al. 2024b	Sexual		hap9
196	Ckw-CH1	C. kweichowensis	Ceheng, Guizhou Province, China	105.814	25.0708		25.9622	0.807691	0.586547				Zhang et al. 2024a	Sexual
197	Cil-MA2	C. illinoinensis	Des Moines, Iowa, United States of America				23.4458	0.68044	0.476666				Zhang et al. 2024a	Sexual		hap8
