# Supplementary material for: Genomic consequences of residual recombination in a hybrid apomictic hickory complex
Source: Nat Commun. 2026 Feb 5;17:2376. doi: 10.1038/s41467-026-68867-6 (PMC12982824; doi:10.1038/s41467-026-68867-6)
Supplement: Supplementary file 6 — Supplementary Data 2 [file 41467_2026_68867_MOESM6_ESM.xlsx]

## Sheet: Sheet1
Supplementary Data 2. Genome resequencing data from 180 embryo samples across three apomictic hickory species Samples were collected from three trees per species, with 18-21 fruits per tree. Embryos from these fruits were subjected to 10x genome resequencing.
Sample ID	Species	Adult trees	Longitude (E)	Latitude (N)	Elevation	Depth (×)	Coverage (>1×)	Coverage (1/3 – 2× of depth)	Breeding type	Location
Cca1-1	C. cathayensis	Cca-Tree1	118.844	30.1495	705	7.76686	0.950678	0.839569	apomixis	Jixi, Anhui Province, China
Cca1-10	C. cathayensis	Cca-Tree1	118.844	30.1495	705	8.14371	0.954573	0.858593	apomixis	Jixi, Anhui Province, China
Cca1-11	C. cathayensis	Cca-Tree1	118.844	30.1495	705	8.84409	0.956402	0.872782	apomixis	Jixi, Anhui Province, China
Cca1-12	C. cathayensis	Cca-Tree1	118.844	30.1495	705	8.73074	0.95554	0.870905	apomixis	Jixi, Anhui Province, China
Cca1-13	C. cathayensis	Cca-Tree1	118.844	30.1495	705	8.55924	0.955577	0.869451	apomixis	Jixi, Anhui Province, China
Cca1-14	C. cathayensis	Cca-Tree1	118.844	30.1495	705	8.96046	0.956999	0.873439	apomixis	Jixi, Anhui Province, China
Cca1-15	C. cathayensis	Cca-Tree1	118.844	30.1495	705	7.87861	0.952975	0.849135	apomixis	Jixi, Anhui Province, China
Cca1-16	C. cathayensis	Cca-Tree1	118.844	30.1495	705	8.44565	0.955521	0.864817	apomixis	Jixi, Anhui Province, China
Cca1-17	C. cathayensis	Cca-Tree1	118.844	30.1495	705	8.76117	0.944461	0.853643	sexuality	Jixi, Anhui Province, China
Cca1-18	C. cathayensis	Cca-Tree1	118.844	30.1495	705	8.41529	0.94549	0.825336	apomixis	Jixi, Anhui Province, China
Cca1-19	C. cathayensis	Cca-Tree1	118.844	30.1495	705	7.82204	0.95019	0.834919	apomixis	Jixi, Anhui Province, China
Cca1-2	C. cathayensis	Cca-Tree1	118.844	30.1495	705	8.09718	0.9537	0.857789	apomixis	Jixi, Anhui Province, China
Cca1-20	C. cathayensis	Cca-Tree1	118.844	30.1495	705	8.59373	0.95501	0.864806	apomixis	Jixi, Anhui Province, China
Cca1-3	C. cathayensis	Cca-Tree1	118.844	30.1495	705	8.48603	0.955416	0.86437	apomixis	Jixi, Anhui Province, China
Cca1-4	C. cathayensis	Cca-Tree1	118.844	30.1495	705	8.20971	0.941053	0.844002	sexuality	Jixi, Anhui Province, China
Cca1-5	C. cathayensis	Cca-Tree1	118.844	30.1495	705	8.79044	0.956042	0.870289	apomixis	Jixi, Anhui Province, China
Cca1-6	C. cathayensis	Cca-Tree1	118.844	30.1495	705	8.39778	0.954051	0.861786	apomixis	Jixi, Anhui Province, China
Cca1-7	C. cathayensis	Cca-Tree1	118.844	30.1495	705	7.87136	0.9423	0.837342	sexuality	Jixi, Anhui Province, China
Cca1-8	C. cathayensis	Cca-Tree1	118.844	30.1495	705	8.50803	0.955134	0.866931	apomixis	Jixi, Anhui Province, China
Cca1-9	C. cathayensis	Cca-Tree1	118.844	30.1495	705	9.20324	0.946172	0.836836	sexuality	Jixi, Anhui Province, China
Cca2-1	C. cathayensis	Cca-Tree2	118.844	30.1495	705	8.23838	0.952665	0.853065	apomixis	Jixi, Anhui Province, China
Cca2-10	C. cathayensis	Cca-Tree2	118.844	30.1495	705	8.50079	0.954867	0.86526	apomixis	Jixi, Anhui Province, China
Cca2-11	C. cathayensis	Cca-Tree2	118.844	30.1495	705	8.36689	0.953895	0.855285	apomixis	Jixi, Anhui Province, China
Cca2-12	C. cathayensis	Cca-Tree2	118.844	30.1495	705	8.44979	0.954261	0.857654	apomixis	Jixi, Anhui Province, China
Cca2-13	C. cathayensis	Cca-Tree2	118.844	30.1495	705	8.52686	0.954856	0.865292	apomixis	Jixi, Anhui Province, China
Cca2-14	C. cathayensis	Cca-Tree2	118.844	30.1495	705	8.56193	0.953386	0.860581	apomixis	Jixi, Anhui Province, China
Cca2-15	C. cathayensis	Cca-Tree2	118.844	30.1495	705	8.92318	0.955289	0.86811	apomixis	Jixi, Anhui Province, China
Cca2-16	C. cathayensis	Cca-Tree2	118.844	30.1495	705	8.39002	0.953616	0.855558	apomixis	Jixi, Anhui Province, China
Cca2-17	C. cathayensis	Cca-Tree2	118.844	30.1495	705	8.23809	0.935729	0.828527	sexuality	Jixi, Anhui Province, China
Cca2-18	C. cathayensis	Cca-Tree2	118.844	30.1495	705	8.96109	0.955794	0.867283	apomixis	Jixi, Anhui Province, China
Cca2-19	C. cathayensis	Cca-Tree2	118.844	30.1495	705	9.01096	0.942605	0.812822	sexuality	Jixi, Anhui Province, China
Cca2-2	C. cathayensis	Cca-Tree2	118.844	30.1495	705	7.6148	0.949318	0.829546	apomixis	Jixi, Anhui Province, China
Cca2-20	C. cathayensis	Cca-Tree2	118.844	30.1495	705	8.18847	0.950854	0.845153	apomixis	Jixi, Anhui Province, China
Cca2-3	C. cathayensis	Cca-Tree2	118.844	30.1495	705	8.99687	0.95705	0.873331	apomixis	Jixi, Anhui Province, China
Cca2-4	C. cathayensis	Cca-Tree2	118.844	30.1495	705	8.33085	0.955426	0.860861	apomixis	Jixi, Anhui Province, China
Cca2-5	C. cathayensis	Cca-Tree2	118.844	30.1495	705	8.11685	0.950873	0.850029	apomixis	Jixi, Anhui Province, China
Cca2-6	C. cathayensis	Cca-Tree2	118.844	30.1495	705	8.48402	0.94104	0.835799	sexuality	Jixi, Anhui Province, China
Cca2-7	C. cathayensis	Cca-Tree2	118.844	30.1495	705	8.15311	0.952608	0.851721	apomixis	Jixi, Anhui Province, China
Cca2-8	C. cathayensis	Cca-Tree2	118.844	30.1495	705	8.7781	0.955213	0.867413	apomixis	Jixi, Anhui Province, China
Cca2-9	C. cathayensis	Cca-Tree2	118.844	30.1495	705	8.36333	0.95229	0.852259	apomixis	Jixi, Anhui Province, China
Cca3-1	C. cathayensis	Cca-Tree3	118.844	30.1495	705	8.76057	0.955348	0.865616	apomixis	Jixi, Anhui Province, China
Cca3-10	C. cathayensis	Cca-Tree3	118.844	30.1495	705	8.02784	0.953589	0.852969	apomixis	Jixi, Anhui Province, China
Cca3-11	C. cathayensis	Cca-Tree3	118.844	30.1495	705	8.48697	0.954893	0.860088	apomixis	Jixi, Anhui Province, China
Cca3-12	C. cathayensis	Cca-Tree3	118.844	30.1495	705	7.96581	0.953815	0.849113	apomixis	Jixi, Anhui Province, China
Cca3-13	C. cathayensis	Cca-Tree3	118.844	30.1495	705	7.95623	0.936925	0.818423	sexuality	Jixi, Anhui Province, China
Cca3-14	C. cathayensis	Cca-Tree3	118.844	30.1495	705	8.38037	0.953387	0.854874	apomixis	Jixi, Anhui Province, China
Cca3-15	C. cathayensis	Cca-Tree3	118.844	30.1495	705	8.60863	0.954382	0.862809	apomixis	Jixi, Anhui Province, China
Cca3-16	C. cathayensis	Cca-Tree3	118.844	30.1495	705	8.2627	0.953102	0.855109	apomixis	Jixi, Anhui Province, China
Cca3-17	C. cathayensis	Cca-Tree3	118.844	30.1495	705	8.03716	0.951392	0.846076	apomixis	Jixi, Anhui Province, China
Cca3-18	C. cathayensis	Cca-Tree3	118.844	30.1495	705	8.73249	0.95426	0.862784	apomixis	Jixi, Anhui Province, China
Cca3-19	C. cathayensis	Cca-Tree3	118.844	30.1495	705	8.08855	0.951002	0.844159	apomixis	Jixi, Anhui Province, China
Cca3-2	C. cathayensis	Cca-Tree3	118.844	30.1495	705	8.322	0.953897	0.855293	apomixis	Jixi, Anhui Province, China
Cca3-20	C. cathayensis	Cca-Tree3	118.844	30.1495	705	8.03306	0.951395	0.84473	apomixis	Jixi, Anhui Province, China
Cca3-3	C. cathayensis	Cca-Tree3	118.844	30.1495	705	8.35194	0.956248	0.862932	apomixis	Jixi, Anhui Province, China
Cca3-4	C. cathayensis	Cca-Tree3	118.844	30.1495	705	8.66456	0.954937	0.865418	apomixis	Jixi, Anhui Province, China
Cca3-5	C. cathayensis	Cca-Tree3	118.844	30.1495	705	8.21603	0.951948	0.847724	apomixis	Jixi, Anhui Province, China
Cca3-6	C. cathayensis	Cca-Tree3	118.844	30.1495	705	7.63174	0.951852	0.839994	apomixis	Jixi, Anhui Province, China
Cca3-7	C. cathayensis	Cca-Tree3	118.844	30.1495	705	8.47482	0.953651	0.854978	apomixis	Jixi, Anhui Province, China
Cca3-8	C. cathayensis	Cca-Tree3	118.844	30.1495	705	8.41429	0.954062	0.855661	apomixis	Jixi, Anhui Province, China
Cca3-9	C. cathayensis	Cca-Tree3	118.844	30.1495	705	8.60918	0.953593	0.858368	apomixis	Jixi, Anhui Province, China
Cda1-1	C. dabieshanensis	Cda-Tree1	116.159	29.9458	784	8.24106	0.951503	0.843673	apomixis	Huoshan, Anhui Province, China
Cda1-10	C. dabieshanensis	Cda-Tree1	116.159	29.9458	784	8.45847	0.951745	0.845633	apomixis	Huoshan, Anhui Province, China
Cda1-11	C. dabieshanensis	Cda-Tree1	116.159	29.9458	784	8.21069	0.948773	0.830729	apomixis	Huoshan, Anhui Province, China
Cda1-13	C. dabieshanensis	Cda-Tree1	116.159	29.9458	784	8.49086	0.951458	0.847059	apomixis	Huoshan, Anhui Province, China
Cda1-14	C. dabieshanensis	Cda-Tree1	116.159	29.9458	784	8.09879	0.949994	0.836085	apomixis	Huoshan, Anhui Province, China
Cda1-16	C. dabieshanensis	Cda-Tree1	116.159	29.9458	784	8.76105	0.955389	0.864852	apomixis	Huoshan, Anhui Province, China
Cda1-17	C. dabieshanensis	Cda-Tree1	116.159	29.9458	784	8.68346	0.942653	0.848725	sexuality	Huoshan, Anhui Province, China
Cda1-18	C. dabieshanensis	Cda-Tree1	116.159	29.9458	784	8.36038	0.951379	0.844669	apomixis	Huoshan, Anhui Province, China
Cda1-19	C. dabieshanensis	Cda-Tree1	116.159	29.9458	784	8.45769	0.95276	0.848381	apomixis	Huoshan, Anhui Province, China
Cda1-2	C. dabieshanensis	Cda-Tree1	116.159	29.9458	784	9.30164	0.954611	0.807182	apomixis	Huoshan, Anhui Province, China
Cda1-20	C. dabieshanensis	Cda-Tree1	116.159	29.9458	784	8.20606	0.949568	0.833917	apomixis	Huoshan, Anhui Province, China
Cda1-3	C. dabieshanensis	Cda-Tree1	116.159	29.9458	784	8.41899	0.950969	0.841053	apomixis	Huoshan, Anhui Province, China
Cda1-4	C. dabieshanensis	Cda-Tree1	116.159	29.9458	784	8.08778	0.939023	0.821014	sexuality	Huoshan, Anhui Province, China
Cda1-5	C. dabieshanensis	Cda-Tree1	116.159	29.9458	784	8.42774	0.952129	0.847985	apomixis	Huoshan, Anhui Province, China
Cda1-6	C. dabieshanensis	Cda-Tree1	116.159	29.9458	784	8.33946	0.951617	0.845981	apomixis	Huoshan, Anhui Province, China
Cda1-7	C. dabieshanensis	Cda-Tree1	116.159	29.9458	784	8.23385	0.945366	0.818675	apomixis	Huoshan, Anhui Province, China
Cda1-8	C. dabieshanensis	Cda-Tree1	116.159	29.9458	784	8.23457	0.943192	0.840022	sexuality	Huoshan, Anhui Province, China
Cda1-9	C. dabieshanensis	Cda-Tree1	116.159	29.9458	784	8.33356	0.93097	0.789764	apomixis	Huoshan, Anhui Province, China
Cda2-1	C. dabieshanensis	Cda-Tree2	116.166	31.1442	729	8.46519	0.953466	0.85181	apomixis	Huoshan, Anhui Province, China
Cda2-10	C. dabieshanensis	Cda-Tree2	116.166	31.1442	729	8.30589	0.952555	0.848178	apomixis	Huoshan, Anhui Province, China
Cda2-11	C. dabieshanensis	Cda-Tree2	116.166	31.1442	729	8.20778	0.935106	0.824197	sexuality	Huoshan, Anhui Province, China
Cda2-12	C. dabieshanensis	Cda-Tree2	116.166	31.1442	729	8.3703	0.952903	0.849924	apomixis	Huoshan, Anhui Province, China
Cda2-13	C. dabieshanensis	Cda-Tree2	116.166	31.1442	729	8.03352	0.94866	0.82788	apomixis	Huoshan, Anhui Province, China
Cda2-14	C. dabieshanensis	Cda-Tree2	116.166	31.1442	729	8.2205	0.938558	0.832209	sexuality	Huoshan, Anhui Province, China
Cda2-15	C. dabieshanensis	Cda-Tree2	116.166	31.1442	729	8.1508	0.952655	0.848304	apomixis	Huoshan, Anhui Province, China
Cda2-16	C. dabieshanensis	Cda-Tree2	116.166	31.1442	729	8.00389	0.935999	0.816237	sexuality	Huoshan, Anhui Province, China
Cda2-17	C. dabieshanensis	Cda-Tree2	116.166	31.1442	729	8.15516	0.949888	0.835106	apomixis	Huoshan, Anhui Province, China
Cda2-18	C. dabieshanensis	Cda-Tree2	116.166	31.1442	729	8.30505	0.952201	0.847979	apomixis	Huoshan, Anhui Province, China
Cda2-19	C. dabieshanensis	Cda-Tree2	116.166	31.1442	729	8.07583	0.934745	0.824466	sexuality	Huoshan, Anhui Province, China
Cda2-2	C. dabieshanensis	Cda-Tree2	116.166	31.1442	729	7.95877	0.943966	0.83265	sexuality	Huoshan, Anhui Province, China
Cda2-20	C. dabieshanensis	Cda-Tree2	116.166	31.1442	729	8.16985	0.953228	0.850707	apomixis	Huoshan, Anhui Province, China
Cda2-21	C. dabieshanensis	Cda-Tree2	116.166	31.1442	729	7.87262	0.950105	0.828826	apomixis	Huoshan, Anhui Province, China
Cda2-3	C. dabieshanensis	Cda-Tree2	116.166	31.1442	729	8.36526	0.953992	0.854315	apomixis	Huoshan, Anhui Province, China
Cda2-4	C. dabieshanensis	Cda-Tree2	116.166	31.1442	729	8.39233	0.953344	0.851757	apomixis	Huoshan, Anhui Province, China
Cda2-5	C. dabieshanensis	Cda-Tree2	116.166	31.1442	729	8.14696	0.94944	0.833512	apomixis	Huoshan, Anhui Province, China
Cda2-6	C. dabieshanensis	Cda-Tree2	116.166	31.1442	729	8.53199	0.952853	0.853226	apomixis	Huoshan, Anhui Province, China
Cda2-7	C. dabieshanensis	Cda-Tree2	116.166	31.1442	729	8.45014	0.953533	0.852723	apomixis	Huoshan, Anhui Province, China
Cda2-8	C. dabieshanensis	Cda-Tree2	116.166	31.1442	729	8.05832	0.94918	0.834965	apomixis	Huoshan, Anhui Province, China
Cda2-9	C. dabieshanensis	Cda-Tree2	116.166	31.1442	729	8.36106	0.953009	0.847749	apomixis	Huoshan, Anhui Province, China
Cda4-1	C. dabieshanensis	Cda-Tree4	116.159	29.9458	784	7.91492	0.933199	0.795998	sexuality	Huoshan, Anhui Province, China
Cda4-10	C. dabieshanensis	Cda-Tree4	116.159	29.9458	784	8.30537	0.9518	0.844627	apomixis	Huoshan, Anhui Province, China
Cda4-11	C. dabieshanensis	Cda-Tree4	116.159	29.9458	784	8.19376	0.953145	0.849652	apomixis	Huoshan, Anhui Province, China
Cda4-12	C. dabieshanensis	Cda-Tree4	116.159	29.9458	784	7.88976	0.950239	0.833212	apomixis	Huoshan, Anhui Province, China
Cda4-13	C. dabieshanensis	Cda-Tree4	116.159	29.9458	784	8.08288	0.95104	0.840074	apomixis	Huoshan, Anhui Province, China
Cda4-14	C. dabieshanensis	Cda-Tree4	116.159	29.9458	784	8.14716	0.9511	0.838419	apomixis	Huoshan, Anhui Province, China
Cda4-15	C. dabieshanensis	Cda-Tree4	116.159	29.9458	784	7.9463	0.936777	0.800635	sexuality	Huoshan, Anhui Province, China
Cda4-16	C. dabieshanensis	Cda-Tree4	116.159	29.9458	784	8.23538	0.952584	0.846224	apomixis	Huoshan, Anhui Province, China
Cda4-17	C. dabieshanensis	Cda-Tree4	116.159	29.9458	784	8.1054	0.951305	0.843923	apomixis	Huoshan, Anhui Province, China
Cda4-18	C. dabieshanensis	Cda-Tree4	116.159	29.9458	784	8.39564	0.950987	0.845832	apomixis	Huoshan, Anhui Province, China
Cda4-19	C. dabieshanensis	Cda-Tree4	116.159	29.9458	784	8.42041	0.954474	0.852959	apomixis	Huoshan, Anhui Province, China
Cda4-2	C. dabieshanensis	Cda-Tree4	116.159	29.9458	784	8.07539	0.950038	0.837317	apomixis	Huoshan, Anhui Province, China
Cda4-20	C. dabieshanensis	Cda-Tree4	116.159	29.9458	784	8.42644	0.952729	0.847823	apomixis	Huoshan, Anhui Province, China
Cda4-21	C. dabieshanensis	Cda-Tree4	116.159	29.9458	784	8.12958	0.951054	0.838642	apomixis	Huoshan, Anhui Province, China
Cda4-3	C. dabieshanensis	Cda-Tree4	116.159	29.9458	784	8.12216	0.951155	0.841462	apomixis	Huoshan, Anhui Province, China
Cda4-4	C. dabieshanensis	Cda-Tree4	116.159	29.9458	784	8.11746	0.952758	0.848544	apomixis	Huoshan, Anhui Province, China
Cda4-5	C. dabieshanensis	Cda-Tree4	116.159	29.9458	784	8.27182	0.951569	0.84464	apomixis	Huoshan, Anhui Province, China
Cda4-6	C. dabieshanensis	Cda-Tree4	116.159	29.9458	784	8.01004	0.950096	0.83682	apomixis	Huoshan, Anhui Province, China
Cda4-7	C. dabieshanensis	Cda-Tree4	116.159	29.9458	784	8.36612	0.940602	0.836258	sexuality	Huoshan, Anhui Province, China
Cda4-8	C. dabieshanensis	Cda-Tree4	116.159	29.9458	784	8.67451	0.954875	0.863023	apomixis	Huoshan, Anhui Province, China
Cda4-9	C. dabieshanensis	Cda-Tree4	116.159	29.9458	784	8.86718	0.955222	0.864507	apomixis	Huoshan, Anhui Province, China
Chu2-1	C. hunanensis YL	Chu-Tree2	110.315	28.6436	200	7.94703	0.943417	0.784073	apomixis	Yuanling, Hunan Province, China
Chu2-10	C. hunanensis YL	Chu-Tree2	110.315	28.6436	200	8.30616	0.942922	0.791134	apomixis	Yuanling, Hunan Province, China
Chu2-11	C. hunanensis YL	Chu-Tree2	110.315	28.6436	200	8.15398	0.939435	0.777778	apomixis	Yuanling, Hunan Province, China
Chu2-12	C. hunanensis YL	Chu-Tree2	110.315	28.6436	200	8.58034	0.943352	0.79712	apomixis	Yuanling, Hunan Province, China
Chu2-13	C. hunanensis YL	Chu-Tree2	110.315	28.6436	200	8.43075	0.942853	0.790739	apomixis	Yuanling, Hunan Province, China
Chu2-14	C. hunanensis YL	Chu-Tree2	110.315	28.6436	200	7.90574	0.939508	0.770066	apomixis	Yuanling, Hunan Province, China
Chu2-15	C. hunanensis YL	Chu-Tree2	110.315	28.6436	200	8.318	0.943822	0.794088	apomixis	Yuanling, Hunan Province, China
Chu2-16	C. hunanensis YL	Chu-Tree2	110.315	28.6436	200	8.23133	0.940961	0.77732	apomixis	Yuanling, Hunan Province, China
Chu2-17	C. hunanensis YL	Chu-Tree2	110.315	28.6436	200	8.08361	0.862293	0.640732	sexuality	Yuanling, Hunan Province, China
Chu2-18	C. hunanensis YL	Chu-Tree2	110.315	28.6436	200	8.071	0.93989	0.775936	apomixis	Yuanling, Hunan Province, China
Chu2-19	C. hunanensis YL	Chu-Tree2	110.315	28.6436	200	8.11595	0.931244	0.747342	apomixis	Yuanling, Hunan Province, China
Chu2-2	C. hunanensis YL	Chu-Tree2	110.315	28.6436	200	8.20038	0.941638	0.784853	apomixis	Yuanling, Hunan Province, China
Chu2-20	C. hunanensis YL	Chu-Tree2	110.315	28.6436	200	7.86872	0.906396	0.696975	sexuality	Yuanling, Hunan Province, China
Chu2-3	C. hunanensis YL	Chu-Tree2	110.315	28.6436	200	8.24142	0.945006	0.795766	apomixis	Yuanling, Hunan Province, China
Chu2-4	C. hunanensis YL	Chu-Tree2	110.315	28.6436	200	8.30644	0.942167	0.788987	apomixis	Yuanling, Hunan Province, China
Chu2-5	C. hunanensis YL	Chu-Tree2	110.315	28.6436	200	8.12281	0.94385	0.793112	apomixis	Yuanling, Hunan Province, China
Chu2-6	C. hunanensis YL	Chu-Tree2	110.315	28.6436	200	8.05467	0.941316	0.781798	apomixis	Yuanling, Hunan Province, China
Chu2-7	C. hunanensis YL	Chu-Tree2	110.315	28.6436	200	8.01707	0.943077	0.789561	apomixis	Yuanling, Hunan Province, China
Chu2-8	C. hunanensis YL	Chu-Tree2	110.315	28.6436	200	8.13267	0.938176	0.773324	apomixis	Yuanling, Hunan Province, China
Chu2-9	C. hunanensis YL	Chu-Tree2	110.315	28.6436	200	8.22971	0.937688	0.775286	apomixis	Yuanling, Hunan Province, China
Chu3-1	C. hunanensis YL	Chu-Tree3	110.332	28.6718	298	8.07843	0.935137	0.749635	apomixis	Yuanling, Hunan Province, China
Chu3-10	C. hunanensis YL	Chu-Tree3	110.332	28.6718	298	8.07813	0.943232	0.789362	apomixis	Yuanling, Hunan Province, China
Chu3-11	C. hunanensis YL	Chu-Tree3	110.332	28.6718	298	8.00184	0.941166	0.780236	apomixis	Yuanling, Hunan Province, China
Chu3-12	C. hunanensis YL	Chu-Tree3	110.332	28.6718	298	7.90456	0.943354	0.783361	apomixis	Yuanling, Hunan Province, China
Chu3-13	C. hunanensis YL	Chu-Tree3	110.332	28.6718	298	7.91989	0.941647	0.778515	apomixis	Yuanling, Hunan Province, China
Chu3-14	C. hunanensis YL	Chu-Tree3	110.332	28.6718	298	8.05018	0.941558	0.783766	apomixis	Yuanling, Hunan Province, China
Chu3-15	C. hunanensis YL	Chu-Tree3	110.332	28.6718	298	8.24676	0.940558	0.779638	apomixis	Yuanling, Hunan Province, China
Chu3-16	C. hunanensis YL	Chu-Tree3	110.332	28.6718	298	7.94916	0.942221	0.780522	apomixis	Yuanling, Hunan Province, China
Chu3-17	C. hunanensis YL	Chu-Tree3	110.332	28.6718	298	8.14193	0.943613	0.793391	apomixis	Yuanling, Hunan Province, China
Chu3-18	C. hunanensis YL	Chu-Tree3	110.332	28.6718	298	8.10654	0.945071	0.795105	apomixis	Yuanling, Hunan Province, China
Chu3-19	C. hunanensis YL	Chu-Tree3	110.332	28.6718	298	7.72084	0.940536	0.771089	apomixis	Yuanling, Hunan Province, China
Chu3-2	C. hunanensis YL	Chu-Tree3	110.332	28.6718	298	7.97479	0.935275	0.756248	apomixis	Yuanling, Hunan Province, China
Chu3-20	C. hunanensis YL	Chu-Tree3	110.332	28.6718	298	7.78606	0.943472	0.785008	apomixis	Yuanling, Hunan Province, China
Chu3-3	C. hunanensis YL	Chu-Tree3	110.332	28.6718	298	7.93041	0.932918	0.735357	apomixis	Yuanling, Hunan Province, China
Chu3-4	C. hunanensis YL	Chu-Tree3	110.332	28.6718	298	8.28231	0.942704	0.784587	apomixis	Yuanling, Hunan Province, China
Chu3-5	C. hunanensis YL	Chu-Tree3	110.332	28.6718	298	8.12413	0.937128	0.766847	apomixis	Yuanling, Hunan Province, China
Chu3-6	C. hunanensis YL	Chu-Tree3	110.332	28.6718	298	8.37184	0.942118	0.78437	apomixis	Yuanling, Hunan Province, China
Chu3-7	C. hunanensis YL	Chu-Tree3	110.332	28.6718	298	6.78356	0.907267	0.63181	apomixis	Yuanling, Hunan Province, China
Chu3-8	C. hunanensis YL	Chu-Tree3	110.332	28.6718	298	8.3646	0.91832	0.773284	sexuality	Yuanling, Hunan Province, China
Chu3-9	C. hunanensis YL	Chu-Tree3	110.332	28.6718	298	8.10314	0.933199	0.76107	apomixis	Yuanling, Hunan Province, China
Chu5-1	C. hunanensis YL	Chu-Tree5	110.332	28.6718	298	8.10255	0.943534	0.792332	apomixis	Yuanling, Hunan Province, China
Chu5-10	C. hunanensis YL	Chu-Tree5	110.332	28.6718	298	8.18659	0.922773	0.742126	apomixis	Yuanling, Hunan Province, China
Chu5-11	C. hunanensis YL	Chu-Tree5	110.332	28.6718	298	8.13271	0.945506	0.799084	apomixis	Yuanling, Hunan Province, China
Chu5-12	C. hunanensis YL	Chu-Tree5	110.332	28.6718	298	8.31289	0.940735	0.783317	apomixis	Yuanling, Hunan Province, China
Chu5-13	C. hunanensis YL	Chu-Tree5	110.332	28.6718	298	7.87476	0.943195	0.784018	apomixis	Yuanling, Hunan Province, China
Chu5-14	C. hunanensis YL	Chu-Tree5	110.332	28.6718	298	8.09712	0.94382	0.793163	apomixis	Yuanling, Hunan Province, China
Chu5-15	C. hunanensis YL	Chu-Tree5	110.332	28.6718	298	8.06121	0.942919	0.790118	apomixis	Yuanling, Hunan Province, China
Chu5-16	C. hunanensis YL	Chu-Tree5	110.332	28.6718	298	7.96973	0.944078	0.788479	apomixis	Yuanling, Hunan Province, China
Chu5-17	C. hunanensis YL	Chu-Tree5	110.332	28.6718	298	7.67773	0.942478	0.78118	apomixis	Yuanling, Hunan Province, China
Chu5-18	C. hunanensis YL	Chu-Tree5	110.332	28.6718	298	8.06155	0.944105	0.794973	apomixis	Yuanling, Hunan Province, China
Chu5-19	C. hunanensis YL	Chu-Tree5	110.332	28.6718	298	8.03644	0.943646	0.793002	apomixis	Yuanling, Hunan Province, China
Chu5-2	C. hunanensis YL	Chu-Tree5	110.332	28.6718	298	8.38391	0.945849	0.804038	apomixis	Yuanling, Hunan Province, China
Chu5-20	C. hunanensis YL	Chu-Tree5	110.332	28.6718	298	8.35427	0.945655	0.801434	apomixis	Yuanling, Hunan Province, China
Chu5-3	C. hunanensis YL	Chu-Tree5	110.332	28.6718	298	7.64937	0.940318	0.770925	apomixis	Yuanling, Hunan Province, China
Chu5-4	C. hunanensis YL	Chu-Tree5	110.332	28.6718	298	8.29462	0.945842	0.801871	apomixis	Yuanling, Hunan Province, China
Chu5-5	C. hunanensis YL	Chu-Tree5	110.332	28.6718	298	8.44331	0.946023	0.803031	apomixis	Yuanling, Hunan Province, China
Chu5-6	C. hunanensis YL	Chu-Tree5	110.332	28.6718	298	8.40501	0.946187	0.80581	apomixis	Yuanling, Hunan Province, China
Chu5-7	C. hunanensis YL	Chu-Tree5	110.332	28.6718	298	8.28018	0.94325	0.792294	apomixis	Yuanling, Hunan Province, China
Chu5-8	C. hunanensis YL	Chu-Tree5	110.332	28.6718	298	9.14926	0.948993	0.746321	apomixis	Yuanling, Hunan Province, China
Chu5-9	C. hunanensis YL	Chu-Tree5	110.332	28.6718	298	8.02204	0.94262	0.792011	apomixis	Yuanling, Hunan Province, China
Notes:
Cca: Carya cathayensis
Cda: C. dabieshanensis
Chu: C. hunanensis
