# Supplementary material for: Genomic consequences of residual recombination in a hybrid apomictic hickory complex
Source: Nat Commun. 2026 Feb 5;17:2376. doi: 10.1038/s41467-026-68867-6 (PMC12982824; doi:10.1038/s41467-026-68867-6)
Supplement: Supplementary file 7 — Supplementary Data 3 [file 41467_2026_68867_MOESM7_ESM.xlsx]

## Sheet: Sheet1
Supplementary Data 3. Results of the species-level hybridization detection analyses using HyDe software
Hybridization test	P1	Hybrid	P2	Zscore	Pvalue	Gamma	AAAA	AAAB	AABA	AABB	AABC	ABAA	ABAB	ABAC	ABBA	BAAA	ABBC	CABC	BACA	BCAA	ABCD
HyDe_1	Ccada	Chu	Cto	344.326	0	0.405774	5.67883e+11	8.62419e+10	1.94131e+10	6.918e+10	0	6.71382e+10	3.53472e+09	0	4.83612e+10	4.9612e+11	0	0	0	0	0
HyDe_2	Cca	Chu	Cto	344.399	0	0.405522	3.0617e+11	4.65184e+10	10493077615	3.73131e+10	0	3.62464e+10	1893659226	0	2.6055e+10	2.67509e+11	0	0	0	0	0
HyDe_2	Cda	Chu	Cto	344.241	0	0.406068	2.61713e+11	3.97235e+10	8.92001e+09	3.18668e+10	0	3.08918e+10	1.64106e+09	0	2.23063e+10	2.28612e+11	0	0	0	0	0
Note: Each row corresponds to a trio consisting of a putative parental species (P1), a candidate hybrid (Hybrid), and a second parental species (P2); thus the unit of analysis is a trio. The abbreviations Cca, Ccada, Cda, Chu, and Cto refer to C. cathayensis, a combined group of C. cathayensis and C. dabieshanensis, C. dabieshanensis, C. hunanensis, and C. tonkinensis, respectively. Statistical s…
				l
