# Supplementary material for: Genomic consequences of residual recombination in a hybrid apomictic hickory complex
Source: Nat Commun. 2026 Feb 5;17:2376. doi: 10.1038/s41467-026-68867-6 (PMC12982824; doi:10.1038/s41467-026-68867-6)
Supplement: Supplementary file 8 — Supplementary Data 4 [file 41467_2026_68867_MOESM8_ESM.xlsx]

## Sheet: Sheet1
Supplementary Data 4. GO enrichment analysis of homozygous deleterious (DEL) and loss-of-function (LOF) mutations in adult individuals of the three apomictic hickory species Note: This data file contains six sheets summarizing GO enrichment analyses of homozygous DEL and LOF mutations in the three apomictic species (C. cathayensis, C. dabieshanensis, and C. hunanensis). This sheet (Sheet 1) repor…
Class	GO_Name	GO_ID	GO_Level	P_value	Enrichment Score	Hits Genes Counts In Selected Set	Hits Genes Counts In Background	All Genes Counts In Selected Set	All Genes Counts In Background	Genes Of Selected Set In GO term	corrected p-value (BH method)
Molecular function	ligand-gated monoatomic ion channel activity	GO:0015276	8	7.21214e-07	5.16032	13	47	1220	22761	Chu16G012040,Chu07G000250,Chu15G039300,Chu15G014970,Chu04G025410,Chu07G045320,Chu06G028990,Chu11G036580,Chu07G000300,Chu07G000360,Chu03G034230,Chu10G011860,Chu08G009040,	0.000450759
Molecular function	transferase activity	GO:0016740	3	8.63917e-07	1.26139	334	4940	1220	22761	Chu11G009920,Chu11G027330,Chu07G053550,Chu11G016220,Chu14G010980,Chu02G000880,Chu04G031750,Chu03G035840,Chu09G001250,Chu02G044010,Chu03G018480,Chu03G024710,Chu05G036490,Chu09G043080,Chu14G009540,Chu12G033470,Chu05G046650,Chu06G013680,Chu04G037400,Chu04G024570,Chu13G040040,Chu02G008750,Chu01G046300,Chu05G016890,Chu15G024100,Chu08G017390,Chu09G007810,Chu01G043690,Chu08G040110,Chu07G017040,Chu12G030…	0.000269974
Molecular function	ligand-gated channel activity	GO:0022834	7	1.21798e-06	4.9497	13	49	1220	22761	Chu16G012040,Chu07G000250,Chu15G039300,Chu15G014970,Chu04G025410,Chu07G045320,Chu06G028990,Chu11G036580,Chu07G000300,Chu07G000360,Chu03G034230,Chu10G011860,Chu08G009040,	0.000253747
Molecular function	gated channel activity	GO:0022836	6	7.34011e-06	3.29233	18	102	1220	22761	Chu16G012040,Chu07G000250,Chu07G052110,Chu14G020880,Chu15G039300,Chu15G014970,Chu04G025410,Chu02G000660,Chu03G054320,Chu07G045320,Chu15G017620,Chu06G028990,Chu11G036580,Chu07G000300,Chu07G000360,Chu03G034230,Chu10G011860,Chu08G009040,	0.00114689
Molecular function	monoatomic ion channel activity	GO:0005216	6	7.20104e-05	2.38169	24	188	1220	22761	Chu16G012040,Chu07G000250,Chu07G052110,Chu09G018840,Chu14G020880,Chu15G039300,Chu15G014970,Chu04G025410,Chu05G055910,Chu02G000660,Chu06G002720,Chu03G054320,Chu07G045320,Chu02G030450,Chu15G017620,Chu06G028990,Chu11G036580,Chu07G000300,Chu07G000360,Chu15G034700,Chu03G034230,Chu10G011860,Chu08G009040,Chu01G016680,	0.0090013
Molecular function	catalytic activity	GO:0003824	2	7.28266e-05	1.0963	734	12491	1220	22761	Chu07G007200,Chu15G031730,Chu01G002790,Chu11G009920,Chu04G037010,Chu02G031150,Chu12G026300,Chu07G049070,Chu15G004580,Chu04G014380,Chu01G059670,Chu12G013480,Chu02G040080,Chu11G027330,Chu07G053550,Chu11G016220,Chu14G010980,Chu02G000880,Chu08G019970,Chu04G031750,Chu05G015940,Chu02G014620,Chu02G034210,Chu16G003590,Chu03G035840,Chu03G031000,Chu09G001250,Chu02G044010,Chu03G018480,Chu16G015570,Chu06G019…	0.0075861
Molecular function	protein kinase activity	GO:0004672	6	9.13757e-05	1.37077	136	1851	1220	22761	Chu14G010980,Chu03G035840,Chu09G001250,Chu05G036490,Chu04G037400,Chu04G024570,Chu15G024100,Chu01G043690,Chu08G040110,Chu07G017040,Chu06G009120,Chu03G052310,Chu10G027890,Chu03G052300,Chu11G010590,Chu02G038220,Chu10G011160,Chu15G032270,Chu07G037990,Chu04G015700,Chu03G027410,Chu15G011350,Chu01G050020,Chu07G048610,Chu08G032580,Chu08G007150,Chu04G026850,Chu10G034680,Chu15G039290,Chu03G057650,Chu05G051…	0.00815854
Molecular function	phosphotransferase activity, alcohol group as acceptor	GO:0016773	5	0.000216689	1.33261	143	2002	1220	22761	Chu14G010980,Chu03G035840,Chu09G001250,Chu05G036490,Chu04G037400,Chu04G024570,Chu15G024100,Chu01G043690,Chu08G040110,Chu07G017040,Chu06G009120,Chu03G052310,Chu10G027890,Chu03G052300,Chu11G010590,Chu02G038220,Chu10G011160,Chu13G016440,Chu15G032270,Chu07G037990,Chu04G015700,Chu03G027410,Chu15G011350,Chu01G050020,Chu15G035310,Chu07G048610,Chu08G032580,Chu08G007150,Chu04G026850,Chu10G034680,Chu15G039…	0.0169288
Molecular function	kinase activity	GO:0016301	5	0.000279926	1.29736	163	2344	1220	22761	Chu14G010980,Chu03G035840,Chu09G001250,Chu03G018480,Chu03G024710,Chu05G036490,Chu04G037400,Chu04G024570,Chu13G040040,Chu15G024100,Chu01G043690,Chu08G040110,Chu07G017040,Chu06G009120,Chu03G052310,Chu10G027890,Chu03G052300,Chu11G010590,Chu02G038220,Chu10G011160,Chu13G016440,Chu15G032270,Chu07G037990,Chu04G015700,Chu03G027410,Chu15G011350,Chu01G050020,Chu15G035310,Chu07G048610,Chu08G032580,Chu08G007…	0.0194393
Molecular function	adenyl ribonucleotide binding	GO:0032559	8	0.00028738	1.23149	234	3545	1220	22761	Chu15G004580,Chu15G009820,Chu13G032040,Chu14G010980,Chu02G034210,Chu03G035840,Chu03G031000,Chu09G001250,Chu03G018480,Chu05G036490,Chu11G030930,Chu15G038380,Chu03G039310,Chu03G048270,Chu15G030800,Chu04G037400,Chu04G024570,Chu15G024100,Chu07G034410,Chu01G043690,Chu08G040110,Chu07G017040,Chu15G038330,Chu06G009120,Chu03G052310,Chu10G027890,Chu07G012600,Chu15G035280,Chu03G052300,Chu11G010590,Chu02G038…	0.0179613
Molecular function	passive transmembrane transporter activity	GO:0022803	4	0.00031906	2.05603	27	245	1220	22761	Chu16G012040,Chu07G000250,Chu07G052110,Chu09G018840,Chu04G012490,Chu14G020880,Chu15G039300,Chu15G014970,Chu04G025410,Chu05G055910,Chu02G000660,Chu06G002720,Chu09G048510,Chu03G054320,Chu07G045320,Chu02G030450,Chu15G017620,Chu06G028990,Chu11G036580,Chu07G000300,Chu04G025100,Chu07G000360,Chu15G034700,Chu03G034230,Chu10G011860,Chu08G009040,Chu01G016680,	0.0181284
Molecular function	channel activity	GO:0015267	5	0.00031906	2.05603	27	245	1220	22761	Chu16G012040,Chu07G000250,Chu07G052110,Chu09G018840,Chu04G012490,Chu14G020880,Chu15G039300,Chu15G014970,Chu04G025410,Chu05G055910,Chu02G000660,Chu06G002720,Chu09G048510,Chu03G054320,Chu07G045320,Chu02G030450,Chu15G017620,Chu06G028990,Chu11G036580,Chu07G000300,Chu04G025100,Chu07G000360,Chu15G034700,Chu03G034230,Chu10G011860,Chu08G009040,Chu01G016680,	0.0181284
Molecular function	adenyl nucleotide binding	GO:0030554	7	0.00032675	1.22413	241	3673	1220	22761	Chu15G004580,Chu15G009820,Chu13G032040,Chu14G010980,Chu02G034210,Chu03G035840,Chu03G031000,Chu09G001250,Chu03G018480,Chu05G036490,Chu11G030930,Chu15G038380,Chu03G039310,Chu03G048270,Chu15G030800,Chu04G037400,Chu04G024570,Chu15G024100,Chu07G034410,Chu01G043690,Chu08G040110,Chu07G017040,Chu15G038330,Chu06G009120,Chu03G052310,Chu10G027890,Chu07G012600,Chu15G035280,Chu03G052300,Chu11G010590,Chu02G038…	0.0157091
Molecular function	transferase activity, transferring phosphorus-containing groups	GO:0016772	4	0.000443235	1.27023	176	2585	1220	22761	Chu11G016220,Chu14G010980,Chu02G000880,Chu03G035840,Chu09G001250,Chu03G018480,Chu03G024710,Chu05G036490,Chu06G013680,Chu04G037400,Chu04G024570,Chu13G040040,Chu15G024100,Chu01G043690,Chu08G040110,Chu07G017040,Chu06G009120,Chu03G052310,Chu10G027890,Chu03G052300,Chu11G010590,Chu02G038220,Chu10G011160,Chu13G016440,Chu15G032270,Chu07G037990,Chu04G015700,Chu03G027410,Chu15G011350,Chu01G050020,Chu15G035…	0.0197873
Molecular function	heterocyclic compound binding	GO:1901363	4	0.00101512	1.16939	305	4866	1220	22761	Chu15G004580,Chu15G009820,Chu13G032040,Chu14G010980,Chu08G019970,Chu02G034210,Chu16G003590,Chu03G035840,Chu03G031000,Chu09G001250,Chu03G018480,Chu05G036490,Chu11G030930,Chu15G038380,Chu03G039310,Chu03G048270,Chu15G030800,Chu04G037400,Chu04G024570,Chu02G030680,Chu15G024100,Chu07G054000,Chu07G034410,Chu01G043690,Chu08G040110,Chu07G017040,Chu03G018400,Chu15G038330,Chu06G009120,Chu03G052310,Chu10G027…	0.0422966
Molecular function	protein binding	GO:0005515	3	0.00116548	1.22782	195	2963	1220	22761	Chu15G013050,Chu09G011010,Chu12G030820,Chu13G001740,Chu08G019970,Chu06G035830,Chu02G014620,Chu09G004760,Chu13G031150,Chu05G005780,Chu05G017760,Chu02G040490,Chu07G054000,Chu05G011190,Chu13G019480,Chu03G018400,Chu07G012600,Chu11G015800,Chu01G040260,Chu01G064230,Chu07G009060,Chu11G042190,Chu10G001360,Chu05G003190,Chu07G037540,Chu04G002840,Chu10G015990,Chu08G033460,Chu11G026930,Chu10G033380,Chu08G006…	0.0455267
Molecular function	ATP binding	GO:0005524	9	0.00120036	1.22024	204	3119	1220	22761	Chu15G004580,Chu13G032040,Chu14G010980,Chu02G034210,Chu03G035840,Chu03G031000,Chu09G001250,Chu03G018480,Chu05G036490,Chu11G030930,Chu03G039310,Chu03G048270,Chu04G037400,Chu04G024570,Chu15G024100,Chu07G034410,Chu01G043690,Chu08G040110,Chu07G017040,Chu06G009120,Chu03G052310,Chu10G027890,Chu07G012600,Chu15G035280,Chu03G052300,Chu11G010590,Chu02G038220,Chu10G011160,Chu11G042190,Chu13G016440,Chu15G032…	0.044131
Molecular function	molecular sensor activity	GO:0140299	3	0.00136862	4.66414	6	24	1220	22761	Chu07G005980,Chu08G029610,Chu09G030160,Chu03G062820,Chu08G027260,Chu12G015180,	0.0475216
Molecular function	phosphorelay sensor kinase activity	GO:0000155	8	0.00136862	4.66414	6	24	1220	22761	Chu07G005980,Chu08G029610,Chu09G030160,Chu03G062820,Chu08G027260,Chu12G015180,	0.0475216
Molecular function	phosphotransferase activity, nitrogenous group as acceptor	GO:0016775	5	0.00136862	4.66414	6	24	1220	22761	Chu07G005980,Chu08G029610,Chu09G030160,Chu03G062820,Chu08G027260,Chu12G015180,	0.0475216
Molecular function	protein histidine kinase activity	GO:0004673	7	0.00136862	4.66414	6	24	1220	22761	Chu07G005980,Chu08G029610,Chu09G030160,Chu03G062820,Chu08G027260,Chu12G015180,	0.0475216
Molecular function	monoatomic ion transmembrane transporter activity	GO:0015075	4	0.00172671	1.62939	40	458	1220	22761	Chu11G013180,Chu16G012040,Chu11G030930,Chu16G014250,Chu07G000250,Chu16G007580,Chu06G014100,Chu08G032190,Chu07G015320,Chu07G052110,Chu09G018840,Chu06G032290,Chu06G035790,Chu14G020880,Chu15G039300,Chu15G014970,Chu16G025930,Chu04G025410,Chu05G055910,Chu02G000660,Chu06G002720,Chu03G054320,Chu07G045320,Chu02G030450,Chu15G017620,Chu01G046990,Chu06G028990,Chu01G010640,Chu01G053720,Chu11G036580,Chu07G000…	0.0490543
Molecular function	carbohydrate binding	GO:0030246	3	0.00207915	1.58231	43	507	1220	22761	Chu03G035840,Chu13G040040,Chu06G009120,Chu10G027890,Chu02G038220,Chu16G007100,Chu15G032270,Chu04G015700,Chu08G012950,Chu08G032560,Chu15G035310,Chu08G032580,Chu04G026850,Chu10G034680,Chu03G057650,Chu05G051670,Chu11G007770,Chu15G017530,Chu11G026960,Chu03G052660,Chu07G053900,Chu02G043960,Chu03G038400,Chu15G006490,Chu14G031160,Chu14G012500,Chu01G067010,Chu05G055380,Chu10G026820,Chu09G044240,Chu09G034…	0.0564988
Molecular function	glycosyltransferase activity	GO:0016757	4	0.00235039	1.48282	55	692	1220	22761	Chu11G009920,Chu11G027330,Chu07G053550,Chu05G046650,Chu08G017390,Chu12G030390,Chu11G044270,Chu16G008430,Chu11G023420,Chu09G037290,Chu10G034220,Chu13G028430,Chu01G018760,Chu11G007770,Chu06G008710,Chu05G022710,Chu14G010640,Chu09G008190,Chu09G002470,Chu09G045110,Chu04G044960,Chu04G038280,Chu08G006140,Chu05G002100,Chu12G021110,Chu05G018900,Chu09G000730,Chu09G000750,Chu15G034950,Chu15G017180,Chu09G012…	0.0612081
Molecular function	carbohydrate derivative binding	GO:0097367	3	0.00284009	1.17216	251	3995	1220	22761	Chu15G004580,Chu15G009820,Chu13G032040,Chu14G010980,Chu02G034210,Chu03G035840,Chu03G031000,Chu09G001250,Chu03G018480,Chu05G036490,Chu11G030930,Chu15G038380,Chu03G039310,Chu03G048270,Chu15G030800,Chu04G037400,Chu04G024570,Chu02G030680,Chu15G024100,Chu07G034410,Chu01G043690,Chu08G040110,Chu07G017040,Chu15G038330,Chu06G009120,Chu03G052310,Chu10G027890,Chu07G012600,Chu15G035280,Chu03G052300,Chu01G056…	0.0710023
Molecular function	monooxygenase activity	GO:0004497	4	0.00313914	1.63245	35	400	1220	22761	Chu02G040080,Chu06G019350,Chu13G041330,Chu15G015690,Chu15G015740,Chu07G054040,Chu12G009830,Chu15G011300,Chu08G002120,Chu12G026400,Chu09G006860,Chu12G025950,Chu06G017520,Chu15G011430,Chu07G025870,Chu15G015850,Chu06G040720,Chu06G009760,Chu15G015460,Chu12G020380,Chu15G020030,Chu03G028510,Chu12G025270,Chu13G004650,Chu15G019990,Chu04G024690,Chu12G001790,Chu07G047820,Chu16G012360,Chu15G011220,Chu15G040…	0.0754601
Molecular function	UDP-glycosyltransferase activity	GO:0008194	5	0.00314415	1.65948	33	371	1220	22761	Chu11G027330,Chu07G053550,Chu12G030390,Chu11G044270,Chu10G034220,Chu01G018760,Chu14G010640,Chu09G002470,Chu09G045110,Chu04G044960,Chu05G002100,Chu12G021110,Chu05G018900,Chu09G000730,Chu09G000750,Chu15G034950,Chu15G017180,Chu09G012300,Chu05G002030,Chu15G013740,Chu07G028820,Chu15G025720,Chu05G002050,Chu15G003520,Chu13G005960,Chu07G039990,Chu09G023740,Chu13G014950,Chu11G027230,Chu16G025680,Chu03G062…	0.0727812
Molecular function	carboxy-lyase activity	GO:0016831	5	0.00322119	2.74361	10	68	1220	22761	Chu16G003590,Chu10G019090,Chu05G008310,Chu14G001840,Chu04G027000,Chu05G008160,Chu15G020030,Chu13G002430,Chu04G000860,Chu15G019990,	0.0719015
Molecular function	purine ribonucleotide binding	GO:0032555	7	0.00388455	1.16874	243	3879	1220	22761	Chu15G004580,Chu15G009820,Chu13G032040,Chu14G010980,Chu02G034210,Chu03G035840,Chu03G031000,Chu09G001250,Chu03G018480,Chu05G036490,Chu11G030930,Chu15G038380,Chu03G039310,Chu03G048270,Chu15G030800,Chu04G037400,Chu04G024570,Chu02G030680,Chu15G024100,Chu07G034410,Chu01G043690,Chu08G040110,Chu07G017040,Chu15G038330,Chu06G009120,Chu03G052310,Chu10G027890,Chu07G012600,Chu15G035280,Chu03G052300,Chu01G056…	0.0837188
Molecular function	catalytic activity, acting on a protein	GO:0140096	3	0.00400854	1.17864	222	3514	1220	22761	Chu01G002790,Chu04G037010,Chu14G010980,Chu03G035840,Chu09G001250,Chu05G036490,Chu14G009540,Chu04G037400,Chu04G024570,Chu07G035760,Chu01G046300,Chu15G024100,Chu01G043690,Chu08G040110,Chu07G017040,Chu05G002220,Chu02G030250,Chu06G009120,Chu03G052310,Chu10G027890,Chu05G007900,Chu03G014070,Chu03G052300,Chu11G010590,Chu02G038220,Chu10G011160,Chu09G020420,Chu15G032270,Chu07G037990,Chu04G015700,Chu03G027…	0.0835113
Molecular function	carbon-carbon lyase activity	GO:0016830	4	0.00401043	2.4073	12	93	1220	22761	Chu16G003590,Chu09G010190,Chu10G019090,Chu05G008310,Chu14G001840,Chu04G027000,Chu05G008160,Chu15G020030,Chu13G002430,Chu04G000860,Chu15G019990,Chu13G021670,	0.0808554
Molecular function	purine nucleotide binding	GO:0017076	6	0.0041413	1.164	250	4007	1220	22761	Chu15G004580,Chu15G009820,Chu13G032040,Chu14G010980,Chu02G034210,Chu03G035840,Chu03G031000,Chu09G001250,Chu03G018480,Chu05G036490,Chu11G030930,Chu15G038380,Chu03G039310,Chu03G048270,Chu15G030800,Chu04G037400,Chu04G024570,Chu02G030680,Chu15G024100,Chu07G034410,Chu01G043690,Chu08G040110,Chu07G017040,Chu15G038330,Chu06G009120,Chu03G052310,Chu10G027890,Chu07G012600,Chu15G035280,Chu03G052300,Chu01G056…	0.0808847
Molecular function	chitin binding	GO:0008061	4	0.00490122	2.59119	10	72	1220	22761	Chu15G039290,Chu15G039280,Chu16G027210,Chu15G038860,Chu15G038970,Chu16G027230,Chu08G002640,Chu15G038980,Chu05G018450,Chu14G010390,	0.0928262
Molecular function	ribonucleotide binding	GO:0032553	6	0.00514651	1.16157	244	3919	1220	22761	Chu15G004580,Chu15G009820,Chu13G032040,Chu14G010980,Chu02G034210,Chu03G035840,Chu03G031000,Chu09G001250,Chu03G018480,Chu05G036490,Chu11G030930,Chu15G038380,Chu03G039310,Chu03G048270,Chu15G030800,Chu04G037400,Chu04G024570,Chu02G030680,Chu15G024100,Chu07G034410,Chu01G043690,Chu08G040110,Chu07G017040,Chu15G038330,Chu06G009120,Chu03G052310,Chu10G027890,Chu07G012600,Chu15G035280,Chu03G052300,Chu01G056…	0.0946049
Molecular function	transcription factor binding	GO:0008134	4	0.00537883	4.24013	5	22	1220	22761	Chu12G030410,Chu08G030650,Chu01G058010,Chu05G036540,Chu06G038220,	0.0933824
Molecular function	oxidoreductase activity, acting on single donors with incorporation of molecular oxygen	GO:0016701	4	0.00684651	2.62358	9	64	1220	22761	Chu07G054040,Chu08G038570,Chu08G002120,Chu09G026020,Chu13G039190,Chu01G051690,Chu05G023310,Chu07G048800,Chu13G039790,	0.115651
Molecular function	nucleotide binding	GO:0000166	5	0.00702086	1.14823	258	4192	1220	22761	Chu15G004580,Chu15G009820,Chu13G032040,Chu14G010980,Chu02G034210,Chu03G035840,Chu03G031000,Chu09G001250,Chu03G018480,Chu05G036490,Chu11G030930,Chu15G038380,Chu03G039310,Chu03G048270,Chu15G030800,Chu04G037400,Chu04G024570,Chu02G030680,Chu15G024100,Chu07G034410,Chu01G043690,Chu08G040110,Chu07G017040,Chu15G038330,Chu06G009120,Chu03G052310,Chu10G027890,Chu07G012600,Chu15G035280,Chu03G052300,Chu01G056…	0.115475
Molecular function	nucleoside phosphate binding	GO:1901265	3	0.00769668	1.14605	258	4200	1220	22761	Chu15G004580,Chu15G009820,Chu13G032040,Chu14G010980,Chu02G034210,Chu03G035840,Chu03G031000,Chu09G001250,Chu03G018480,Chu05G036490,Chu11G030930,Chu15G038380,Chu03G039310,Chu03G048270,Chu15G030800,Chu04G037400,Chu04G024570,Chu02G030680,Chu15G024100,Chu07G034410,Chu01G043690,Chu08G040110,Chu07G017040,Chu15G038330,Chu06G009120,Chu03G052310,Chu10G027890,Chu07G012600,Chu15G035280,Chu03G052300,Chu01G056…	0.123344
Molecular function	anion binding	GO:0043168	5	0.0100986	1.13765	263	4313	1220	22761	Chu15G004580,Chu15G009820,Chu13G032040,Chu14G010980,Chu02G034210,Chu16G003590,Chu03G035840,Chu03G031000,Chu09G001250,Chu03G018480,Chu05G036490,Chu11G030930,Chu15G038380,Chu03G039310,Chu03G048270,Chu15G030800,Chu04G037400,Chu04G024570,Chu02G030680,Chu15G024100,Chu07G034410,Chu01G043690,Chu08G040110,Chu07G017040,Chu15G038330,Chu06G009120,Chu03G052310,Chu10G027890,Chu07G012600,Chu15G035280,Chu03G052…	0.140259
Molecular function	obsolete organic cyclic compound binding	GO:0097159	0	0.0116846	1.43256	43	560	1220	22761	Chu08G019970,Chu07G054000,Chu03G018400,Chu11G015800,Chu01G040260,Chu05G003190,Chu13G036000,Chu13G035150,Chu03G036740,Chu01G014390,Chu15G032710,Chu09G001560,Chu09G023350,Chu11G012390,Chu10G026230,Chu12G003730,Chu09G030940,Chu02G018010,Chu13G020520,Chu08G030650,Chu03G000640,Chu03G044250,Chu07G044830,Chu01G056760,Chu01G009120,Chu15G024380,Chu08G040330,Chu09G043730,Chu05G018870,Chu05G009100,Chu01G014…	0.158758
Molecular function	oxidoreductase activity, acting on single donors with incorporation of molecular oxygen, incorporation of two atoms of oxygen	GO:0016702	5	0.0120112	2.77864	7	47	1220	22761	Chu08G038570,Chu09G026020,Chu13G039190,Chu01G051690,Chu05G023310,Chu07G048800,Chu13G039790,	0.159723
Molecular function	protein serine/threonine kinase activity	GO:0004674	7	0.0128817	1.36953	53	722	1220	22761	Chu03G035840,Chu04G037400,Chu01G043690,Chu07G017040,Chu10G027890,Chu02G038220,Chu15G032270,Chu04G015700,Chu15G011350,Chu08G032580,Chu04G026850,Chu03G057650,Chu16G025490,Chu16G027210,Chu11G040870,Chu01G058690,Chu15G004620,Chu16G025860,Chu11G026960,Chu08G031520,Chu03G052660,Chu07G045480,Chu03G038400,Chu15G006490,Chu14G031160,Chu16G008980,Chu07G016990,Chu13G013970,Chu11G015580,Chu04G037690,Chu10G014…	0.167731
Molecular function	purine ribonucleoside triphosphate binding	GO:0035639	6	0.0145238	1.14876	212	3443	1220	22761	Chu15G004580,Chu13G032040,Chu14G010980,Chu02G034210,Chu03G035840,Chu03G031000,Chu09G001250,Chu03G018480,Chu05G036490,Chu11G030930,Chu03G039310,Chu03G048270,Chu04G037400,Chu04G024570,Chu15G024100,Chu07G034410,Chu01G043690,Chu08G040110,Chu07G017040,Chu06G009120,Chu03G052310,Chu10G027890,Chu07G012600,Chu15G035280,Chu03G052300,Chu01G056540,Chu11G010590,Chu02G038220,Chu10G011160,Chu11G042190,Chu13G016…	0.181547
Molecular function	ubiquitin-protein transferase activity	GO:0004842	7	0.0163826	1.54993	27	325	1220	22761	Chu14G009540,Chu01G046300,Chu03G014070,Chu09G020420,Chu02G027580,Chu07G039310,Chu07G037120,Chu14G033260,Chu16G009360,Chu07G034310,Chu01G033790,Chu05G044880,Chu01G010750,Chu15G024720,Chu02G040850,Chu04G041760,Chu02G045980,Chu04G046160,Chu13G029540,Chu13G014410,Chu15G021760,Chu11G021850,Chu01G058010,Chu09G004400,Chu16G004710,Chu06G003580,Chu05G017050,	0.196906
Molecular function	ubiquitin-like protein transferase activity	GO:0019787	6	0.0209614	1.51725	27	332	1220	22761	Chu14G009540,Chu01G046300,Chu03G014070,Chu09G020420,Chu02G027580,Chu07G039310,Chu07G037120,Chu14G033260,Chu16G009360,Chu07G034310,Chu01G033790,Chu05G044880,Chu01G010750,Chu15G024720,Chu02G040850,Chu04G041760,Chu02G045980,Chu04G046160,Chu13G029540,Chu13G014410,Chu15G021760,Chu11G021850,Chu01G058010,Chu09G004400,Chu16G004710,Chu06G003580,Chu05G017050,	0.242608
Molecular function	aminoacyltransferase activity	GO:0016755	5	0.0248054	1.49474	27	337	1220	22761	Chu14G009540,Chu01G046300,Chu03G014070,Chu09G020420,Chu02G027580,Chu07G039310,Chu07G037120,Chu14G033260,Chu16G009360,Chu07G034310,Chu01G033790,Chu05G044880,Chu01G010750,Chu15G024720,Chu02G040850,Chu04G041760,Chu02G045980,Chu04G046160,Chu13G029540,Chu13G014410,Chu15G021760,Chu11G021850,Chu01G058010,Chu09G004400,Chu16G004710,Chu06G003580,Chu05G017050,	0.28188
Molecular function	heme binding	GO:0020037	4	0.0264337	1.38738	38	511	1220	22761	Chu15G031730,Chu02G040080,Chu06G019350,Chu06G034110,Chu13G041330,Chu15G015690,Chu15G015740,Chu15G020680,Chu07G018870,Chu12G009830,Chu15G011300,Chu09G006860,Chu12G025950,Chu11G007060,Chu06G017520,Chu15G011430,Chu15G015850,Chu06G040720,Chu15G005190,Chu03G055380,Chu06G009760,Chu15G015460,Chu12G020380,Chu11G001830,Chu03G028510,Chu12G025270,Chu13G004650,Chu05G035640,Chu04G024690,Chu10G038460,Chu12G001…	0.280018
Molecular function	transporter activity	GO:0005215	2	0.029097	1.2375	79	1191	1220	22761	Chu11G013180,Chu16G012040,Chu05G035140,Chu02G034210,Chu11G030930,Chu16G014250,Chu03G039310,Chu07G002820,Chu07G054460,Chu15G035280,Chu07G000250,Chu16G007580,Chu06G014100,Chu07G002860,Chu09G033720,Chu08G032190,Chu04G020670,Chu07G015320,Chu09G046620,Chu10G021890,Chu07G052110,Chu08G018570,Chu09G018840,Chu08G020440,Chu08G018590,Chu04G012490,Chu07G054360,Chu06G032290,Chu06G035790,Chu14G020880,Chu15G039…	0.303094
Molecular function	transferase activity, transferring one-carbon groups	GO:0016741	4	0.0299185	1.42803	31	405	1220	22761	Chu04G031750,Chu02G008750,Chu09G020870,Chu13G003150,Chu01G007620,Chu13G001400,Chu15G040360,Chu07G038720,Chu08G023970,Chu02G010170,Chu05G017900,Chu06G022780,Chu10G021510,Chu04G009600,Chu06G008090,Chu02G016140,Chu09G008970,Chu01G011450,Chu07G051190,Chu02G016220,Chu01G042630,Chu03G037840,Chu12G019830,Chu01G014880,Chu03G023910,Chu12G023590,Chu11G041980,Chu03G008340,Chu06G032890,Chu04G026050,Chu15G008…	0.306542
Molecular function	obsolete aspartyl esterase activity	GO:0045330	0	0.0307986	2.16308	8	69	1220	22761	Chu01G029000,Chu04G012680,Chu07G044240,Chu02G031890,Chu04G032860,Chu04G032890,Chu03G026730,Chu08G020640,	0.31047
Molecular function	hydrolase activity, hydrolyzing O-glycosyl compounds	GO:0004553	5	0.0331479	1.39106	34	456	1220	22761	Chu07G007200,Chu12G026300,Chu06G023830,Chu06G021290,Chu14G030970,Chu16G007100,Chu05G004030,Chu11G023420,Chu15G035340,Chu15G017910,Chu13G028430,Chu02G043010,Chu02G019390,Chu01G048450,Chu03G018350,Chu05G003860,Chu03G034850,Chu10G000070,Chu15G010130,Chu06G018840,Chu16G027230,Chu12G031860,Chu02G046580,Chu01G032900,Chu01G049330,Chu13G017050,Chu14G010390,Chu14G023690,Chu14G028900,Chu16G004330,Chu14G025…	0.328849
Molecular function	transition metal ion transmembrane transporter activity	GO:0046915	7	0.0335169	2.74361	5	34	1220	22761	Chu11G013180,Chu16G007580,Chu06G014100,Chu06G035790,Chu01G010640,	0.327313
Molecular function	transmembrane transporter activity	GO:0022857	3	0.0347603	1.23188	76	1151	1220	22761	Chu11G013180,Chu16G012040,Chu05G035140,Chu02G034210,Chu11G030930,Chu16G014250,Chu07G002820,Chu07G054460,Chu15G035280,Chu07G000250,Chu16G007580,Chu06G014100,Chu07G002860,Chu08G032190,Chu04G020670,Chu07G015320,Chu09G046620,Chu10G021890,Chu07G052110,Chu08G018570,Chu09G018840,Chu08G020440,Chu08G018590,Chu04G012490,Chu07G054360,Chu06G032290,Chu06G035790,Chu14G020880,Chu15G039300,Chu15G014970,Chu16G025…	0.334233
Molecular function	pectinesterase activity	GO:0030599	6	0.0383861	2.07295	8	72	1220	22761	Chu01G029000,Chu04G012680,Chu07G044240,Chu02G031890,Chu04G032860,Chu04G032890,Chu03G026730,Chu08G020640,	0.3477
Molecular function	ADP binding	GO:0043531	9	0.0406869	1.39027	31	416	1220	22761	Chu15G009820,Chu15G038380,Chu15G030800,Chu15G038330,Chu11G042190,Chu13G025330,Chu01G004580,Chu16G023290,Chu11G045280,Chu09G030940,Chu01G004750,Chu15G027020,Chu11G024000,Chu15G038510,Chu01G009120,Chu08G030560,Chu16G017920,Chu14G026770,Chu14G030830,Chu13G002450,Chu13G001100,Chu16G017570,Chu15G030740,Chu11G042820,Chu15G039590,Chu16G025610,Chu11G016960,Chu15G017710,Chu11G024540,Chu13G002570,Chu08G039…	0.363276
Molecular function	oxidoreductase activity, acting on paired donors, with incorporation or reduction of molecular oxygen, NAD(P)H as one donor, and incorporation of one atom of oxygen	GO:0016709	5	0.041628	2.59119	5	36	1220	22761	Chu02G040080,Chu12G026400,Chu15G011220,Chu15G040160,Chu03G045350,	0.366444
Molecular function	UDP-glucosyltransferase activity	GO:0035251	7	0.0418003	1.86566	10	100	1220	22761	Chu11G027330,Chu11G044270,Chu01G018760,Chu12G021110,Chu09G012300,Chu07G028820,Chu11G027230,Chu16G025680,Chu12G012880,Chu04G024720,	0.36285
Molecular function	acyltransferase activity	GO:0016746	4	0.0440773	1.28395	49	712	1220	22761	Chu14G009540,Chu01G046300,Chu02G030250,Chu03G014070,Chu13G038240,Chu09G020420,Chu07G014840,Chu02G027580,Chu07G039310,Chu12G030410,Chu07G037120,Chu14G033260,Chu11G043870,Chu04G014260,Chu01G016800,Chu16G009360,Chu07G034310,Chu15G003340,Chu01G033790,Chu05G044880,Chu07G035220,Chu14G017740,Chu01G010750,Chu15G024720,Chu02G040850,Chu04G041760,Chu13G022010,Chu01G051080,Chu02G045980,Chu04G046160,Chu13G029…	0.372274
Molecular function	identical protein binding	GO:0042802	4	0.0468232	1.82907	10	102	1220	22761	Chu13G001740,Chu11G042190,Chu10G001360,Chu01G035550,Chu09G030160,Chu05G036540,Chu08G027260,Chu15G000560,Chu05G018770,Chu06G029330,	0.390193
Molecular function	dioxygenase activity	GO:0051213	4	0.0494807	1.81132	10	103	1220	22761	Chu15G031730,Chu08G038570,Chu09G026020,Chu13G039190,Chu01G051690,Chu05G023310,Chu07G048800,Chu13G039790,Chu02G018400,Chu08G019240,	0.401629
Molecular function	ATP hydrolysis activity	GO:0016887	8	0.0497284	1.54713	17	205	1220	22761	Chu15G004580,Chu02G034210,Chu15G035280,Chu03G024180,Chu08G018570,Chu08G018590,Chu06G001150,Chu07G032150,Chu01G064950,Chu16G024270,Chu04G016750,Chu08G040330,Chu01G052460,Chu09G030030,Chu05G021620,Chu08G031080,Chu09G004900,	0.398465
Cellular component	membrane	GO:0016020	3	0.000226807	1.10954	483	8077	783	14528	Chu11G009920,Chu11G013180,Chu02G031150,Chu12G026300,Chu15G004580,Chu12G029800,Chu02G040080,Chu11G027330,Chu14G010980,Chu16G012040,Chu05G035140,Chu09G007800,Chu02G034210,Chu15G027280,Chu03G035840,Chu16G013390,Chu06G019350,Chu05G036490,Chu01G012130,Chu04G008990,Chu09G043080,Chu11G030930,Chu16G014250,Chu10G029670,Chu06G026090,Chu08G040500,Chu09G030620,Chu03G039310,Chu05G046650,Chu04G036550,Chu04G037…	0.0821041
Cellular component	obsolete nuclear part	GO:0044428	0	0.000800109	1.96102	26	246	783	14528	Chu05G017760,Chu02G019440,Chu01G040260,Chu05G003190,Chu09G006170,Chu12G030410,Chu08G010390,Chu09G001560,Chu01G039910,Chu09G023350,Chu08G030650,Chu03G009060,Chu10G017010,Chu07G044830,Chu01G034130,Chu03G039110,Chu01G056760,Chu05G042590,Chu09G008540,Chu02G036920,Chu05G036540,Chu05G018770,Chu04G034580,Chu10G010590,Chu11G042460,Chu06G029330,	0.14482
Cellular component	obsolete cell part	GO:0044464	0	0.00160378	1.26931	136	1988	783	14528	Chu12G029800,Chu13G001740,Chu11G016220,Chu08G019970,Chu02G014620,Chu15G027280,Chu01G012130,Chu04G008990,Chu05G017760,Chu02G040490,Chu07G054000,Chu05G011190,Chu09G018530,Chu08G007530,Chu03G018400,Chu02G019440,Chu11G015800,Chu01G040260,Chu01G034820,Chu10G001360,Chu05G003190,Chu05G008860,Chu11G026930,Chu02G027580,Chu08G002790,Chu07G039310,Chu13G036000,Chu09G006170,Chu13G035150,Chu12G030410,Chu03G036…	0.193522
Cellular component	obsolete cell	GO:0005623	0	0.00160378	1.26931	136	1988	783	14528	Chu12G029800,Chu13G001740,Chu11G016220,Chu08G019970,Chu02G014620,Chu15G027280,Chu01G012130,Chu04G008990,Chu05G017760,Chu02G040490,Chu07G054000,Chu05G011190,Chu09G018530,Chu08G007530,Chu03G018400,Chu02G019440,Chu11G015800,Chu01G040260,Chu01G034820,Chu10G001360,Chu05G003190,Chu05G008860,Chu11G026930,Chu02G027580,Chu08G002790,Chu07G039310,Chu13G036000,Chu09G006170,Chu13G035150,Chu12G030410,Chu03G036…	0.193522
Cellular component	obsolete intracellular part	GO:0044424	0	0.00320421	1.26366	123	1806	783	14528	Chu12G029800,Chu13G001740,Chu11G016220,Chu08G019970,Chu02G014620,Chu15G027280,Chu01G012130,Chu05G017760,Chu02G040490,Chu07G054000,Chu05G011190,Chu08G007530,Chu03G018400,Chu02G019440,Chu11G015800,Chu01G040260,Chu01G034820,Chu10G001360,Chu05G003190,Chu05G008860,Chu11G026930,Chu02G027580,Chu08G002790,Chu13G036000,Chu09G006170,Chu13G035150,Chu12G030410,Chu03G036740,Chu08G010390,Chu01G014390,Chu13G001…	0.231985
Cellular component	nuclear lumen	GO:0031981	6	0.00353599	1.67204	31	344	783	14528	Chu06G022160,Chu05G017760,Chu07G007270,Chu02G019440,Chu05G003190,Chu09G006170,Chu12G030410,Chu08G010390,Chu09G001560,Chu02G019360,Chu01G039910,Chu09G023350,Chu08G030650,Chu03G009060,Chu07G038160,Chu10G017010,Chu07G044830,Chu01G034130,Chu11G014670,Chu03G039110,Chu01G056760,Chu05G042590,Chu09G008540,Chu02G036920,Chu05G036540,Chu06G038220,Chu05G018770,Chu04G034580,Chu07G052890,Chu11G042460,Chu06G029…	0.213338
Cellular component	obsolete organelle part	GO:0044422	0	0.0101855	1.42725	45	585	783	14528	Chu15G027280,Chu05G017760,Chu02G019440,Chu01G040260,Chu05G003190,Chu05G008860,Chu08G002790,Chu09G006170,Chu12G030410,Chu08G010390,Chu09G001560,Chu01G035550,Chu01G039910,Chu09G023350,Chu03G025040,Chu13G020520,Chu08G030650,Chu03G009060,Chu07G025400,Chu01G001800,Chu10G017010,Chu07G044830,Chu01G034130,Chu03G039110,Chu10G002370,Chu01G056760,Chu05G042590,Chu15G009260,Chu10G013540,Chu09G008540,Chu15G021…	0.526737
Cellular component	obsolete intracellular organelle part	GO:0044446	0	0.0141343	1.40514	44	581	783	14528	Chu15G027280,Chu05G017760,Chu02G019440,Chu01G040260,Chu05G003190,Chu05G008860,Chu08G002790,Chu09G006170,Chu12G030410,Chu08G010390,Chu09G001560,Chu01G035550,Chu01G039910,Chu09G023350,Chu03G025040,Chu13G020520,Chu08G030650,Chu03G009060,Chu01G001800,Chu10G017010,Chu07G044830,Chu01G034130,Chu03G039110,Chu10G002370,Chu01G056760,Chu05G042590,Chu15G009260,Chu10G013540,Chu09G008540,Chu15G021760,Chu14G010…	0.639577
Cellular component	organelle lumen	GO:0043233	4	0.0195076	1.46602	32	405	783	14528	Chu06G022160,Chu05G017760,Chu07G007270,Chu02G019440,Chu11G042190,Chu05G003190,Chu09G006170,Chu12G030410,Chu08G010390,Chu09G001560,Chu02G019360,Chu01G039910,Chu09G023350,Chu08G030650,Chu03G009060,Chu07G038160,Chu10G017010,Chu07G044830,Chu01G034130,Chu11G014670,Chu03G039110,Chu01G056760,Chu05G042590,Chu09G008540,Chu02G036920,Chu05G036540,Chu06G038220,Chu05G018770,Chu04G034580,Chu07G052890,Chu11G042…	0.588479
Cellular component	membrane-enclosed lumen	GO:0031974	3	0.0195076	1.46602	32	405	783	14528	Chu06G022160,Chu05G017760,Chu07G007270,Chu02G019440,Chu11G042190,Chu05G003190,Chu09G006170,Chu12G030410,Chu08G010390,Chu09G001560,Chu02G019360,Chu01G039910,Chu09G023350,Chu08G030650,Chu03G009060,Chu07G038160,Chu10G017010,Chu07G044830,Chu01G034130,Chu11G014670,Chu03G039110,Chu01G056760,Chu05G042590,Chu09G008540,Chu02G036920,Chu05G036540,Chu06G038220,Chu05G018770,Chu04G034580,Chu07G052890,Chu11G042…	0.588479
Cellular component	intracellular organelle lumen	GO:0070013	5	0.0195076	1.46602	32	405	783	14528	Chu06G022160,Chu05G017760,Chu07G007270,Chu02G019440,Chu11G042190,Chu05G003190,Chu09G006170,Chu12G030410,Chu08G010390,Chu09G001560,Chu02G019360,Chu01G039910,Chu09G023350,Chu08G030650,Chu03G009060,Chu07G038160,Chu10G017010,Chu07G044830,Chu01G034130,Chu11G014670,Chu03G039110,Chu01G056760,Chu05G042590,Chu09G008540,Chu02G036920,Chu05G036540,Chu06G038220,Chu05G018770,Chu04G034580,Chu07G052890,Chu11G042…	0.588479
Cellular component	mitochondrial outer membrane	GO:0005741	7	0.0208399	3.09238	5	30	783	14528	Chu06G026090,Chu01G001800,Chu02G014820,Chu02G000660,Chu07G046980,	0.502937
Cellular component	cell junction	GO:0030054	3	0.0283122	1.85543	12	120	783	14528	Chu01G012130,Chu09G018530,Chu05G003190,Chu13G001400,Chu02G016250,Chu07G054340,Chu07G025400,Chu01G009120,Chu08G029570,Chu05G018450,Chu03G018510,Chu07G051510,	0.602883
Cellular component	anchoring junction	GO:0070161	4	0.048247	1.75946	11	116	783	14528	Chu01G012130,Chu09G018530,Chu13G001400,Chu02G016250,Chu07G054340,Chu07G025400,Chu01G009120,Chu08G029570,Chu05G018450,Chu03G018510,Chu07G051510,	0.873271
Cellular component	cell-cell junction	GO:0005911	5	0.048247	1.75946	11	116	783	14528	Chu01G012130,Chu09G018530,Chu13G001400,Chu02G016250,Chu07G054340,Chu07G025400,Chu01G009120,Chu08G029570,Chu05G018450,Chu03G018510,Chu07G051510,	0.873271
Cellular component	nucleoplasm	GO:0005654	3	0.0493669	1.57073	16	189	783	14528	Chu05G017760,Chu07G007270,Chu02G019440,Chu05G003190,Chu09G023350,Chu08G030650,Chu03G009060,Chu07G038160,Chu01G034130,Chu03G039110,Chu05G042590,Chu09G008540,Chu05G036540,Chu05G018770,Chu07G052890,Chu06G029330,	0.812309
Biological process	carbohydrate metabolic process	GO:0005975	5	0.00102928	1.42016	76	979	650	11891	Chu07G007200,Chu12G026300,Chu11G027330,Chu06G023830,Chu05G046650,Chu06G021290,Chu14G030970,Chu12G030390,Chu11G044270,Chu16G008430,Chu16G007100,Chu01G029000,Chu05G004030,Chu11G023420,Chu08G012950,Chu08G032560,Chu04G012680,Chu15G035340,Chu15G035310,Chu07G044240,Chu15G017910,Chu13G028430,Chu15G039290,Chu15G039280,Chu04G020220,Chu01G018760,Chu02G043010,Chu02G019390,Chu01G048450,Chu03G018350,Chu05G003…	1
Biological process	glycerolipid metabolic process	GO:0046486	6	0.0013937	2.48654	14	103	650	11891	Chu03G024710,Chu07G014420,Chu07G014490,Chu01G016800,Chu11G015490,Chu05G042240,Chu12G016660,Chu03G029340,Chu05G008160,Chu13G041130,Chu02G005530,Chu16G012740,Chu06G003980,Chu05G001950,	0.919374
Biological process	modified amino acid biosynthetic process	GO:0042398	5	0.00226931	5.08162	5	18	650	11891	Chu02G008750,Chu07G038720,Chu11G030740,Chu06G032890,Chu05G025400,	0.449096
Biological process	recognition of pollen	GO:0048544	4	0.00274579	2.11561	17	147	650	11891	Chu03G035840,Chu10G027890,Chu04G026850,Chu11G026960,Chu03G052660,Chu03G038400,Chu16G008980,Chu10G026820,Chu09G034860,Chu04G026470,Chu03G025290,Chu09G034700,Chu09G034720,Chu03G025350,Chu03G035510,Chu09G034780,Chu08G034450,	0.493992
Biological process	cell recognition	GO:0008037	3	0.00274579	2.11561	17	147	650	11891	Chu03G035840,Chu10G027890,Chu04G026850,Chu11G026960,Chu03G052660,Chu03G038400,Chu16G008980,Chu10G026820,Chu09G034860,Chu04G026470,Chu03G025290,Chu09G034700,Chu09G034720,Chu03G025350,Chu03G035510,Chu09G034780,Chu08G034450,	0.493992
Biological process	obsolete nitrogen compound metabolic process	GO:0006807	0	0.00334533	1.39583	66	865	650	11891	Chu11G016220,Chu08G019970,Chu02G014620,Chu01G046300,Chu07G054000,Chu03G018400,Chu09G049210,Chu10G037310,Chu11G015800,Chu01G040260,Chu10G001360,Chu05G003190,Chu11G026930,Chu02G027580,Chu07G039310,Chu13G036000,Chu09G006170,Chu13G035150,Chu03G036740,Chu08G010390,Chu01G014390,Chu15G032710,Chu16G009360,Chu11G012390,Chu10G026230,Chu12G003730,Chu02G018010,Chu13G020520,Chu08G030650,Chu01G033790,Chu03G000…	0.315257
Biological process	obsolete organic cyclic compound metabolic process	GO:1901360	0	0.00336709	1.51606	45	543	650	11891	Chu11G016220,Chu08G019970,Chu02G014620,Chu07G054000,Chu03G018400,Chu10G037310,Chu11G015800,Chu01G040260,Chu05G003190,Chu13G036000,Chu09G006170,Chu13G035150,Chu03G036740,Chu08G010390,Chu01G014390,Chu13G001400,Chu15G032710,Chu11G012390,Chu10G026230,Chu12G003730,Chu02G018010,Chu08G030650,Chu03G000640,Chu03G044250,Chu07G044830,Chu15G024380,Chu08G040330,Chu05G018870,Chu05G009100,Chu01G014580,Chu05G018…	0.302885
Biological process	lipid biosynthetic process	GO:0008610	6	0.00338661	1.65837	32	353	650	11891	Chu02G031150,Chu02G040080,Chu03G024710,Chu09G010190,Chu12G033470,Chu03G013250,Chu13G001400,Chu04G014260,Chu01G016800,Chu11G015490,Chu13G040680,Chu14G017740,Chu03G006830,Chu05G042240,Chu02G037260,Chu13G022010,Chu05G008160,Chu10G036190,Chu13G041130,Chu01G051080,Chu12G031480,Chu01G042680,Chu02G005530,Chu01G042610,Chu06G003980,Chu05G020190,Chu03G017670,Chu15G036500,Chu13G004320,Chu10G035430,Chu05G001…	0.291395
Biological process	obsolete organic substance metabolic process	GO:0071704	0	0.00355573	1.37301	71	946	650	11891	Chu02G040080,Chu11G016220,Chu08G019970,Chu02G014620,Chu01G046300,Chu07G054000,Chu03G018400,Chu10G037310,Chu11G015800,Chu01G040260,Chu10G001360,Chu05G003190,Chu11G026930,Chu02G027580,Chu07G039310,Chu13G036000,Chu09G006170,Chu13G035150,Chu03G036740,Chu08G010390,Chu01G014390,Chu13G001400,Chu15G032710,Chu16G009360,Chu03G025040,Chu11G012390,Chu08G010640,Chu10G026230,Chu12G003730,Chu02G018010,Chu13G020…	0.2932
Biological process	oxylipin metabolic process	GO:0031407	8	0.00374992	4.57346	5	20	650	11891	Chu08G038570,Chu13G039190,Chu01G051690,Chu05G023310,Chu13G039790,	0.296843
Biological process	oxylipin biosynthetic process	GO:0031408	9	0.00374992	4.57346	5	20	650	11891	Chu08G038570,Chu13G039190,Chu01G051690,Chu05G023310,Chu13G039790,	0.296843
Biological process	obsolete heterocycle metabolic process	GO:0046483	0	0.00385917	1.51302	44	532	650	11891	Chu11G016220,Chu08G019970,Chu02G014620,Chu07G054000,Chu03G018400,Chu10G037310,Chu11G015800,Chu01G040260,Chu05G003190,Chu13G036000,Chu09G006170,Chu13G035150,Chu03G036740,Chu08G010390,Chu01G014390,Chu15G032710,Chu11G012390,Chu10G026230,Chu12G003730,Chu02G018010,Chu08G030650,Chu03G000640,Chu15G024720,Chu03G044250,Chu07G044830,Chu15G024380,Chu08G040330,Chu05G018870,Chu05G009100,Chu01G014580,Chu05G018…	0.282863
Biological process	obsolete cellular aromatic compound metabolic process	GO:0006725	0	0.00427445	1.50454	44	535	650	11891	Chu11G016220,Chu08G019970,Chu02G014620,Chu07G054000,Chu03G018400,Chu10G037310,Chu11G015800,Chu01G040260,Chu05G003190,Chu13G036000,Chu09G006170,Chu13G035150,Chu03G036740,Chu08G010390,Chu01G014390,Chu15G032710,Chu11G012390,Chu10G026230,Chu12G003730,Chu02G018010,Chu08G030650,Chu03G000640,Chu15G024720,Chu03G044250,Chu07G044830,Chu15G024380,Chu08G040330,Chu05G018870,Chu05G009100,Chu01G014580,Chu05G018…	0.281971
Biological process	lipid metabolic process	GO:0006629	5	0.00476017	1.44133	52	660	650	11891	Chu02G031150,Chu02G040080,Chu03G024710,Chu09G010190,Chu12G033470,Chu07G014420,Chu03G013250,Chu07G014490,Chu05G001840,Chu01G003260,Chu13G001400,Chu04G014260,Chu01G016800,Chu11G015490,Chu04G044900,Chu05G053710,Chu13G040680,Chu14G017740,Chu03G006830,Chu05G042240,Chu02G037260,Chu12G016660,Chu14G012910,Chu03G029340,Chu13G022010,Chu05G008160,Chu10G036190,Chu13G041130,Chu01G051080,Chu12G031480,Chu16G011…	0.303883
Biological process	obsolete nucleic acid phosphodiester bond hydrolysis	GO:0090305	0	0.00482066	1.63432	31	347	650	11891	Chu08G019970,Chu02G014620,Chu07G054000,Chu03G018400,Chu11G015800,Chu05G003190,Chu13G036000,Chu13G035150,Chu03G036740,Chu01G014390,Chu15G032710,Chu11G012390,Chu10G026230,Chu12G003730,Chu02G018010,Chu03G000640,Chu03G044250,Chu15G024380,Chu05G018870,Chu05G009100,Chu01G014580,Chu07G007920,Chu05G021620,Chu08G031080,Chu08G019640,Chu05G044160,Chu12G012940,Chu15G000560,Chu10G010590,Chu13G015400,Chu07G047…	0.298128
Biological process	obsolete cellular nitrogen compound metabolic process	GO:0034641	0	0.00523488	1.4955	43	526	650	11891	Chu11G016220,Chu08G019970,Chu02G014620,Chu07G054000,Chu03G018400,Chu10G037310,Chu11G015800,Chu01G040260,Chu05G003190,Chu13G036000,Chu09G006170,Chu13G035150,Chu03G036740,Chu08G010390,Chu01G014390,Chu15G032710,Chu11G012390,Chu10G026230,Chu12G003730,Chu02G018010,Chu08G030650,Chu03G000640,Chu03G044250,Chu07G044830,Chu15G024380,Chu08G040330,Chu05G018870,Chu05G009100,Chu01G014580,Chu05G018010,Chu07G007…	0.279995
Biological process	nucleobase biosynthetic process	GO:0046112	8	0.00581809	4.15769	5	22	650	11891	Chu03G018480,Chu14G001840,Chu13G002430,Chu11G041980,Chu10G039300,	0.28785
Biological process	macromolecule modification	GO:0043412	5	0.00630112	1.33722	72	985	650	11891	Chu11G009920,Chu08G019970,Chu12G025410,Chu01G046300,Chu07G054000,Chu08G017390,Chu03G018400,Chu11G015800,Chu05G003190,Chu07G037540,Chu09G037290,Chu02G027580,Chu07G039310,Chu13G036000,Chu13G035150,Chu11G007770,Chu06G008710,Chu03G036740,Chu01G014390,Chu05G022710,Chu15G032710,Chu15G040360,Chu09G023350,Chu04G038280,Chu02G006470,Chu16G009360,Chu11G012390,Chu08G006140,Chu10G026230,Chu12G003730,Chu02G018…	0.304144
Biological process	pectin metabolic process	GO:0045488	8	0.00801613	2.12339	13	112	650	11891	Chu12G030390,Chu01G029000,Chu04G012680,Chu07G044240,Chu04G044960,Chu02G031890,Chu05G018900,Chu04G032860,Chu03G004990,Chu04G032890,Chu03G026730,Chu09G023740,Chu08G020640,	0.377712
Biological process	regulation of transmembrane transport	GO:0034762	6	0.00815303	2.97807	7	43	650	11891	Chu07G052110,Chu07G025400,Chu07G045450,Chu03G054320,Chu15G017620,Chu05G018770,Chu06G029330,	0.375229
Biological process	oligopeptide transport	GO:0006857	8	0.00858029	3.81122	5	24	650	11891	Chu05G035140,Chu10G021890,Chu07G054360,Chu01G064460,Chu05G035230,	0.385918
Biological process	glycerolipid biosynthetic process	GO:0045017	7	0.00935926	2.49462	9	66	650	11891	Chu03G024710,Chu01G016800,Chu11G015490,Chu05G042240,Chu05G008160,Chu13G041130,Chu02G005530,Chu06G003980,Chu05G001950,	0.37044
Biological process	protein ubiquitination	GO:0016567	10	0.0103871	1.78248	19	195	650	11891	Chu01G046300,Chu05G003190,Chu02G027580,Chu07G039310,Chu16G009360,Chu13G020520,Chu01G033790,Chu07G051300,Chu15G024720,Chu02G040850,Chu07G026170,Chu15G021760,Chu11G021850,Chu01G058010,Chu16G004710,Chu06G003580,Chu05G018770,Chu06G029330,Chu05G017050,	0.403061
Biological process	protein modification by small protein conjugation	GO:0032446	9	0.0105158	1.75061	20	209	650	11891	Chu01G046300,Chu05G003190,Chu02G027580,Chu07G039310,Chu16G009360,Chu13G020520,Chu01G033790,Chu07G051300,Chu15G024720,Chu02G040850,Chu07G026170,Chu02G023790,Chu15G021760,Chu11G021850,Chu01G058010,Chu16G004710,Chu06G003580,Chu05G018770,Chu06G029330,Chu05G017050,	0.400206
Biological process	regulation of monoatomic ion transmembrane transport	GO:0034765	7	0.010887	3.13609	6	35	650	11891	Chu07G052110,Chu07G025400,Chu03G054320,Chu15G017620,Chu05G018770,Chu06G029330,	0.39899
Biological process	protein modification by small protein conjugation or removal	GO:0070647	8	0.0113843	1.64439	24	267	650	11891	Chu01G046300,Chu05G003190,Chu02G027580,Chu07G039310,Chu02G006470,Chu16G009360,Chu13G020520,Chu01G033790,Chu08G012410,Chu07G051300,Chu15G024720,Chu02G040850,Chu07G026170,Chu02G023790,Chu10G036180,Chu02G019650,Chu15G021760,Chu11G021850,Chu01G058010,Chu16G004710,Chu06G003580,Chu05G018770,Chu06G029330,Chu05G017050,	0.409627
Biological process	glycerophospholipid metabolic process	GO:0006650	7	0.011432	2.18731	11	92	650	11891	Chu03G024710,Chu07G014420,Chu07G014490,Chu11G015490,Chu05G042240,Chu12G016660,Chu03G029340,Chu05G008160,Chu13G041130,Chu02G005530,Chu16G012740,	0.403998
Biological process	obsolete cellular metabolic process	GO:0044237	0	0.0114769	1.30804	70	979	650	11891	Chu02G040080,Chu11G016220,Chu08G019970,Chu02G014620,Chu01G046300,Chu07G054000,Chu03G018400,Chu10G037310,Chu11G015800,Chu01G040260,Chu10G001360,Chu05G003190,Chu11G026930,Chu02G027580,Chu07G039310,Chu13G036000,Chu09G006170,Chu13G035150,Chu03G036740,Chu08G010390,Chu01G014390,Chu15G032710,Chu16G009360,Chu03G025040,Chu11G012390,Chu10G026230,Chu12G003730,Chu02G018010,Chu13G020520,Chu08G030650,Chu01G033…	0.398471
Biological process	nucleobase metabolic process	GO:0009112	7	0.0121367	3.51805	5	26	650	11891	Chu03G018480,Chu14G001840,Chu13G002430,Chu11G041980,Chu10G039300,	0.414113
Biological process	galacturonan metabolic process	GO:0010393	7	0.0121989	2.01542	13	118	650	11891	Chu12G030390,Chu01G029000,Chu04G012680,Chu07G044240,Chu04G044960,Chu02G031890,Chu05G018900,Chu04G032860,Chu03G004990,Chu04G032890,Chu03G026730,Chu09G023740,Chu08G020640,	0.40918
Biological process	post-translational protein modification	GO:0043687	7	0.0129326	1.62612	24	270	650	11891	Chu01G046300,Chu05G003190,Chu02G027580,Chu07G039310,Chu02G006470,Chu16G009360,Chu13G020520,Chu01G033790,Chu08G012410,Chu07G051300,Chu15G024720,Chu02G040850,Chu07G026170,Chu02G023790,Chu10G036180,Chu02G019650,Chu15G021760,Chu11G021850,Chu01G058010,Chu16G004710,Chu06G003580,Chu05G018770,Chu06G029330,Chu05G017050,	0.426561
Biological process	regulation of monoatomic ion transport	GO:0043269	6	0.0142226	2.96657	6	37	650	11891	Chu07G052110,Chu07G025400,Chu03G054320,Chu15G017620,Chu05G018770,Chu06G029330,	0.461418
Biological process	phosphatidylinositol metabolic process	GO:0046488	8	0.0158251	2.43918	8	60	650	11891	Chu03G024710,Chu11G015490,Chu05G042240,Chu12G016660,Chu03G029340,Chu13G041130,Chu02G005530,Chu16G012740,	0.481813
Biological process	cell death	GO:0008219	3	0.0173715	2.39919	8	61	650	11891	Chu10G021890,Chu09G030940,Chu01G009120,Chu08G031080,Chu07G030130,Chu05G018770,Chu10G025620,Chu06G029330,	0.458375
Biological process	programmed cell death	GO:0012501	4	0.0173715	2.39919	8	61	650	11891	Chu10G021890,Chu09G030940,Chu01G009120,Chu08G031080,Chu07G030130,Chu05G018770,Chu10G025620,Chu06G029330,	0.458375
Biological process	protein modification process	GO:0036211	6	0.021342	1.3607	45	605	650	11891	Chu11G009920,Chu12G025410,Chu01G046300,Chu08G017390,Chu05G003190,Chu09G037290,Chu02G027580,Chu07G039310,Chu11G007770,Chu06G008710,Chu05G022710,Chu15G040360,Chu09G023350,Chu04G038280,Chu02G006470,Chu16G009360,Chu08G006140,Chu13G020520,Chu01G033790,Chu03G009060,Chu08G012410,Chu07G051300,Chu15G024720,Chu02G040850,Chu09G030160,Chu07G026170,Chu02G023790,Chu10G036180,Chu02G019650,Chu04G037690,Chu04G043…	0.521429
Biological process	regulation of transcription by RNA polymerase II	GO:0006357	11	0.0237759	1.72177	16	170	650	11891	Chu05G005780,Chu02G019440,Chu14G002970,Chu12G030410,Chu12G025000,Chu15G016610,Chu10G016890,Chu15G017140,Chu01G034130,Chu09G010810,Chu03G039110,Chu09G020950,Chu05G036540,Chu07G030130,Chu11G006370,Chu03G019010,	0.573812
Biological process	regulation of transport	GO:0051049	5	0.0247321	2.03265	10	90	650	11891	Chu12G030410,Chu07G052110,Chu07G025400,Chu07G045450,Chu03G054320,Chu02G019650,Chu15G017620,Chu07G042160,Chu05G018770,Chu06G029330,	0.562584
Biological process	carbohydrate derivative biosynthetic process	GO:1901137	5	0.0251581	1.5298	24	287	650	11891	Chu11G009920,Chu11G016220,Chu08G017390,Chu09G037290,Chu09G020870,Chu16G026260,Chu11G007770,Chu06G008710,Chu05G022710,Chu11G015490,Chu04G038280,Chu09G018840,Chu11G027850,Chu08G006140,Chu07G038720,Chu14G001840,Chu13G041130,Chu04G043900,Chu12G031480,Chu02G005530,Chu01G053720,Chu06G032890,Chu03G056480,Chu02G045040,	0.565771
Biological process	polysaccharide metabolic process	GO:0005976	6	0.026157	1.49572	26	318	650	11891	Chu11G027330,Chu12G030390,Chu11G044270,Chu01G029000,Chu11G023420,Chu04G012680,Chu07G044240,Chu13G028430,Chu01G018760,Chu04G044960,Chu03G034850,Chu02G031890,Chu12G021110,Chu05G018900,Chu09G012300,Chu04G032860,Chu03G004990,Chu04G032890,Chu03G026730,Chu09G023740,Chu11G027230,Chu16G004330,Chu08G020640,Chu12G012880,Chu07G037630,Chu04G024720,	0.581625
Biological process	pyrimidine-containing compound biosynthetic process	GO:0072528	5	0.0268006	2.37142	7	54	650	11891	Chu03G018480,Chu11G027850,Chu07G038720,Chu14G001840,Chu13G002430,Chu11G041980,Chu06G032890,	0.541208
Biological process	obsolete multi-organism process	GO:0051704	0	0.0285222	1.56167	21	246	650	11891	Chu12G029800,Chu07G009060,Chu02G018010,Chu13G020520,Chu07G054340,Chu15G024720,Chu02G040850,Chu15G034500,Chu03G048080,Chu03G039110,Chu01G009120,Chu08G029570,Chu07G039920,Chu08G031080,Chu02G018290,Chu11G031700,Chu12G001300,Chu12G022650,Chu15G011220,Chu04G034550,Chu04G034580,	0.570156
Biological process	embryo development ending in seed dormancy	GO:0009793	6	0.0289881	2.18434	8	67	650	11891	Chu13G001400,Chu02G018010,Chu15G021760,Chu11G031700,Chu07G042160,Chu05G044160,Chu01G017100,Chu09G006240,	0.573674
Biological process	cell wall organization	GO:0071555	6	0.030039	1.48973	25	307	650	11891	Chu07G007200,Chu11G027330,Chu12G030390,Chu11G044270,Chu01G029000,Chu11G019390,Chu11G023420,Chu04G012680,Chu07G044240,Chu13G028430,Chu01G048450,Chu04G044960,Chu02G031890,Chu12G021110,Chu05G018900,Chu06G018840,Chu15G034950,Chu04G032860,Chu04G032890,Chu03G026730,Chu09G023740,Chu11G027230,Chu08G020640,Chu01G058050,Chu04G024720,	0.588585
Biological process	carbohydrate derivative metabolic process	GO:1901135	4	0.0305779	1.38067	36	477	650	11891	Chu11G009920,Chu11G016220,Chu02G000880,Chu08G017390,Chu10G037310,Chu09G037290,Chu09G020870,Chu16G026260,Chu11G007770,Chu06G008710,Chu05G022710,Chu11G015490,Chu04G038280,Chu09G018840,Chu11G027850,Chu08G006140,Chu02G032790,Chu07G038720,Chu05G021780,Chu06G006430,Chu14G001840,Chu14G012500,Chu08G012290,Chu13G041130,Chu04G043900,Chu12G031480,Chu03G041920,Chu12G011980,Chu02G005530,Chu14G010390,Chu01G053…	0.593272
Biological process	external encapsulating structure organization	GO:0045229	5	0.0332274	1.47531	25	310	650	11891	Chu07G007200,Chu11G027330,Chu12G030390,Chu11G044270,Chu01G029000,Chu11G019390,Chu11G023420,Chu04G012680,Chu07G044240,Chu13G028430,Chu01G048450,Chu04G044960,Chu02G031890,Chu12G021110,Chu05G018900,Chu06G018840,Chu15G034950,Chu04G032860,Chu04G032890,Chu03G026730,Chu09G023740,Chu11G027230,Chu08G020640,Chu01G058050,Chu04G024720,	0.620349
Biological process	amide transport	GO:0042886	6	0.033724	1.86326	11	108	650	11891	Chu05G035140,Chu12G030410,Chu10G021890,Chu07G054360,Chu02G019650,Chu01G064460,Chu15G021760,Chu05G035230,Chu01G013550,Chu07G030130,Chu10G010590,	0.623737
Biological process	peptide transport	GO:0015833	7	0.033724	1.86326	11	108	650	11891	Chu05G035140,Chu12G030410,Chu10G021890,Chu07G054360,Chu02G019650,Chu01G064460,Chu15G021760,Chu05G035230,Chu01G013550,Chu07G030130,Chu10G010590,	0.623737
Biological process	regulation of programmed cell death	GO:0043067	5	0.0345753	2.43918	6	45	650	11891	Chu10G021890,Chu08G031080,Chu07G030130,Chu05G018770,Chu10G025620,Chu06G029330,	0.627749
Biological process	phospholipid metabolic process	GO:0006644	6	0.0350213	1.74868	13	136	650	11891	Chu03G024710,Chu07G014420,Chu07G014490,Chu11G015490,Chu05G053710,Chu05G042240,Chu12G016660,Chu03G029340,Chu05G008160,Chu13G041130,Chu12G031480,Chu02G005530,Chu16G012740,	0.630065
Biological process	regulation of intracellular signal transduction	GO:1902531	7	0.0359338	2.69027	5	34	650	11891	Chu05G019410,Chu12G009550,Chu07G039920,Chu05G018770,Chu06G029330,	0.640657
Biological process	nitrogen compound transport	GO:0071705	5	0.0408636	1.343	37	504	650	11891	Chu05G035140,Chu06G026090,Chu02G030680,Chu14G026520,Chu12G030410,Chu07G050540,Chu06G008720,Chu10G021890,Chu12G014870,Chu02G045220,Chu07G054360,Chu13G021880,Chu02G002170,Chu07G045450,Chu08G012430,Chu03G000200,Chu16G001120,Chu02G014820,Chu02G032690,Chu08G005980,Chu02G019650,Chu01G064460,Chu02G025180,Chu15G021760,Chu09G011320,Chu05G035230,Chu01G013550,Chu01G066490,Chu01G013950,Chu07G030130,Chu08G023…	0.608039
Biological process	pyrimidine-containing compound metabolic process	GO:0072527	4	0.0409585	2.17046	7	59	650	11891	Chu03G018480,Chu11G027850,Chu07G038720,Chu14G001840,Chu13G002430,Chu11G041980,Chu06G032890,	0.604902
Biological process	immune system process	GO:0002376	2	0.0412536	1.86672	10	98	650	11891	Chu05G011190,Chu04G018710,Chu09G030940,Chu02G040850,Chu03G048080,Chu01G009120,Chu08G031080,Chu12G001300,Chu12G022650,Chu04G034550,	0.604747
Biological process	cell wall modification	GO:0042545	7	0.0420702	2.03265	8	72	650	11891	Chu01G029000,Chu04G012680,Chu07G044240,Chu02G031890,Chu04G032860,Chu04G032890,Chu03G026730,Chu08G020640,	0.612183
Biological process	intracellular signal transduction	GO:0035556	6	0.0441925	1.52449	19	228	650	11891	Chu08G038210,Chu03G024710,Chu02G040490,Chu02G030680,Chu01G034820,Chu02G016250,Chu05G019410,Chu12G009550,Chu07G025400,Chu08G015500,Chu07G003690,Chu14G012910,Chu01G066150,Chu07G039920,Chu04G001190,Chu05G023210,Chu05G018770,Chu06G029330,Chu01G064730,	0.638373
Biological process	methylation	GO:0032259	4	0.0443301	1.43369	25	319	650	11891	Chu04G031750,Chu02G008750,Chu07G037540,Chu01G007620,Chu13G001400,Chu15G040360,Chu07G038720,Chu08G023970,Chu02G010170,Chu05G017900,Chu06G022780,Chu10G021510,Chu06G008090,Chu02G016140,Chu09G008970,Chu01G011450,Chu02G016220,Chu01G042630,Chu03G037840,Chu12G019830,Chu12G023590,Chu03G008340,Chu06G032890,Chu04G026050,Chu15G008010,	0.635719
Biological process	pectin catabolic process	GO:0045490	9	0.0447683	1.91447	9	86	650	11891	Chu01G029000,Chu04G012680,Chu07G044240,Chu02G031890,Chu04G032860,Chu03G004990,Chu04G032890,Chu03G026730,Chu08G020640,	0.637385
Biological process	response to external stimulus	GO:0009605	3	0.0471694	1.40322	27	352	650	11891	Chu12G029800,Chu02G040490,Chu04G018710,Chu07G039310,Chu12G030410,Chu09G030940,Chu13G020520,Chu05G028330,Chu15G024720,Chu05G011970,Chu09G030160,Chu03G048080,Chu03G039110,Chu01G009120,Chu08G029570,Chu07G039920,Chu13G002430,Chu01G042630,Chu08G031080,Chu02G018290,Chu11G031700,Chu12G001300,Chu12G022650,Chu08G027260,Chu15G011220,Chu04G034550,Chu15G014770,	0.662044

## Sheet: Sheet2
GO enrichment analysis of homozygous deleterious (DEL) mutations in adult individuals of the apomictic species Carya dabieshanensis
Class	GO_Name	GO_ID	GO_Level	P_value	Enrichment Score	Hits Genes Counts In Selected Set	Hits Genes Counts In Background	All Genes Counts In Selected Set	All Genes Counts In Background	Genes Of Selected Set In GO term	corrected p-value (BH method)
Molecular function	transferase activity	GO:0016740	3	5.37797e-08	1.28224	359	4940	1290	22761	Chu11G009920,Chu11G027330,Chu07G053550,Chu11G016220,Chu14G010980,Chu02G000880,Chu03G055850,Chu04G031750,Chu03G035840,Chu09G001250,Chu13G011590,Chu02G044010,Chu03G018480,Chu03G024710,Chu05G036490,Chu09G043080,Chu14G009540,Chu12G033470,Chu05G046650,Chu06G013680,Chu04G037400,Chu04G024570,Chu13G040040,Chu02G008750,Chu01G046300,Chu05G016890,Chu15G024100,Chu08G017390,Chu09G007810,Chu01G043690,Chu08G040…	3.43114e-05
Molecular function	ligand-gated monoatomic ion channel activity	GO:0015276	8	1.35071e-06	4.88031	13	47	1290	22761	Chu16G012040,Chu07G000250,Chu15G039300,Chu15G014970,Chu04G025410,Chu07G045320,Chu06G028990,Chu11G036580,Chu07G000300,Chu07G000360,Chu03G034230,Chu10G011860,Chu08G009040,	0.000430876
Molecular function	ligand-gated channel activity	GO:0022834	7	2.26768e-06	4.68111	13	49	1290	22761	Chu16G012040,Chu07G000250,Chu15G039300,Chu15G014970,Chu04G025410,Chu07G045320,Chu06G028990,Chu11G036580,Chu07G000300,Chu07G000360,Chu03G034230,Chu10G011860,Chu08G009040,	0.00048226
Molecular function	protein kinase activity	GO:0004672	6	1.03314e-05	1.41077	148	1851	1290	22761	Chu14G010980,Chu03G035840,Chu09G001250,Chu05G036490,Chu04G037400,Chu04G024570,Chu15G024100,Chu01G043690,Chu08G040110,Chu07G017040,Chu06G009120,Chu03G052310,Chu10G027890,Chu03G052300,Chu11G010590,Chu02G038220,Chu10G011160,Chu15G032270,Chu07G037990,Chu04G015700,Chu07G015700,Chu03G027410,Chu15G011350,Chu01G050020,Chu07G048610,Chu08G032580,Chu08G007150,Chu04G026850,Chu10G034680,Chu10G003940,Chu15G039…	0.00164786
Molecular function	phosphotransferase activity, alcohol group as acceptor	GO:0016773	5	1.55443e-05	1.38368	157	2002	1290	22761	Chu14G010980,Chu03G035840,Chu09G001250,Chu05G036490,Chu04G037400,Chu04G024570,Chu15G024100,Chu01G043690,Chu08G040110,Chu07G017040,Chu06G009120,Chu03G052310,Chu10G027890,Chu03G052300,Chu11G010590,Chu02G038220,Chu10G011160,Chu13G016440,Chu15G032270,Chu07G037990,Chu04G015700,Chu07G015700,Chu03G027410,Chu15G011350,Chu01G050020,Chu15G035310,Chu07G048610,Chu08G032580,Chu08G007150,Chu04G026850,Chu10G034…	0.00198345
Molecular function	gated channel activity	GO:0022836	6	1.56429e-05	3.11368	18	102	1290	22761	Chu16G012040,Chu07G000250,Chu07G052110,Chu14G020880,Chu15G039300,Chu15G014970,Chu04G025410,Chu02G000660,Chu03G054320,Chu07G045320,Chu15G017620,Chu06G028990,Chu11G036580,Chu07G000300,Chu07G000360,Chu03G034230,Chu10G011860,Chu08G009040,	0.00166336
Molecular function	kinase activity	GO:0016301	5	1.75914e-05	1.3474	179	2344	1290	22761	Chu14G010980,Chu03G035840,Chu09G001250,Chu03G018480,Chu03G024710,Chu05G036490,Chu04G037400,Chu04G024570,Chu13G040040,Chu15G024100,Chu01G043690,Chu08G040110,Chu07G017040,Chu06G009120,Chu03G052310,Chu10G027890,Chu03G052300,Chu11G010590,Chu02G038220,Chu10G011160,Chu13G016440,Chu15G032270,Chu07G037990,Chu04G015700,Chu07G015700,Chu03G027410,Chu15G011350,Chu01G050020,Chu15G035310,Chu07G048610,Chu08G032…	0.00160333
Molecular function	transferase activity, transferring phosphorus-containing groups	GO:0016772	4	3.06165e-05	1.31734	193	2585	1290	22761	Chu11G016220,Chu14G010980,Chu02G000880,Chu03G035840,Chu09G001250,Chu03G018480,Chu03G024710,Chu05G036490,Chu06G013680,Chu04G037400,Chu04G024570,Chu13G040040,Chu15G024100,Chu01G043690,Chu08G040110,Chu07G017040,Chu06G009120,Chu03G052310,Chu10G027890,Chu03G052300,Chu11G010590,Chu02G038220,Chu10G011160,Chu13G016440,Chu15G032270,Chu07G037990,Chu04G015700,Chu07G015700,Chu03G027410,Chu15G011350,Chu01G050…	0.00244167
Molecular function	adenyl ribonucleotide binding	GO:0032559	8	4.9935e-05	1.25426	252	3545	1290	22761	Chu15G004580,Chu15G009820,Chu13G032040,Chu14G010980,Chu02G034210,Chu03G035840,Chu03G031000,Chu09G001250,Chu03G018480,Chu05G036490,Chu11G030930,Chu15G038380,Chu03G039310,Chu03G048270,Chu15G030800,Chu04G037400,Chu04G024570,Chu15G024100,Chu07G034410,Chu01G043690,Chu05G045360,Chu08G040110,Chu07G017040,Chu15G038330,Chu06G009120,Chu03G052310,Chu10G027890,Chu07G012600,Chu15G035280,Chu03G052300,Chu11G010…	0.00353984
Molecular function	catalytic activity	GO:0003824	2	5.9288e-05	1.09473	775	12491	1290	22761	Chu07G007200,Chu15G031730,Chu01G002790,Chu11G009920,Chu04G037010,Chu02G031150,Chu12G026300,Chu07G049070,Chu15G004580,Chu04G014380,Chu01G059670,Chu12G013480,Chu02G040080,Chu11G027330,Chu07G053550,Chu11G016220,Chu14G010980,Chu02G000880,Chu08G019970,Chu03G055850,Chu04G031750,Chu05G015940,Chu02G014620,Chu02G034210,Chu16G003590,Chu03G035840,Chu03G031000,Chu09G001250,Chu13G011590,Chu02G044010,Chu03G018…	0.00378257
Molecular function	adenyl nucleotide binding	GO:0030554	7	6.64202e-05	1.24417	259	3673	1290	22761	Chu15G004580,Chu15G009820,Chu13G032040,Chu14G010980,Chu02G034210,Chu03G035840,Chu03G031000,Chu09G001250,Chu03G018480,Chu05G036490,Chu11G030930,Chu15G038380,Chu03G039310,Chu03G048270,Chu15G030800,Chu04G037400,Chu04G024570,Chu15G024100,Chu07G034410,Chu01G043690,Chu05G045360,Chu08G040110,Chu07G017040,Chu15G038330,Chu06G009120,Chu03G052310,Chu10G027890,Chu07G012600,Chu15G035280,Chu03G052300,Chu11G010…	0.00385237
Molecular function	carbohydrate binding	GO:0030246	3	0.000103171	1.74006	50	507	1290	22761	Chu03G035840,Chu13G040040,Chu06G009120,Chu10G027890,Chu02G038220,Chu16G007100,Chu15G032270,Chu04G015700,Chu08G012950,Chu08G032560,Chu15G035310,Chu08G032580,Chu04G026850,Chu10G034680,Chu03G057650,Chu05G051670,Chu11G007770,Chu15G017530,Chu14G028790,Chu16G004930,Chu11G026980,Chu11G026960,Chu03G052660,Chu07G053900,Chu02G043960,Chu03G038400,Chu14G031160,Chu03G022720,Chu14G012500,Chu01G067010,Chu07G009…	0.00548527
Molecular function	ATP binding	GO:0005524	9	0.000195174	1.2502	221	3119	1290	22761	Chu15G004580,Chu13G032040,Chu14G010980,Chu02G034210,Chu03G035840,Chu03G031000,Chu09G001250,Chu03G018480,Chu05G036490,Chu11G030930,Chu03G039310,Chu03G048270,Chu04G037400,Chu04G024570,Chu15G024100,Chu07G034410,Chu01G043690,Chu05G045360,Chu08G040110,Chu07G017040,Chu06G009120,Chu03G052310,Chu10G027890,Chu07G012600,Chu15G035280,Chu03G052300,Chu11G010590,Chu02G038220,Chu10G011160,Chu11G042190,Chu13G016…	0.00957855
Molecular function	heterocyclic compound binding	GO:1901363	4	0.000405915	1.17845	325	4866	1290	22761	Chu15G004580,Chu15G009820,Chu13G032040,Chu14G010980,Chu08G019970,Chu02G034210,Chu16G003590,Chu03G035840,Chu03G031000,Chu09G001250,Chu03G018480,Chu05G036490,Chu11G030930,Chu15G038380,Chu03G039310,Chu03G048270,Chu15G030800,Chu04G037400,Chu04G024570,Chu02G030680,Chu15G024100,Chu07G054000,Chu07G034410,Chu01G043690,Chu05G045360,Chu08G040110,Chu07G017040,Chu03G018400,Chu15G038330,Chu06G009120,Chu03G052…	0.0184981
Molecular function	monoatomic ion channel activity	GO:0005216	6	0.000423882	2.1586	23	188	1290	22761	Chu16G012040,Chu07G000250,Chu07G052110,Chu09G018840,Chu14G020880,Chu15G039300,Chu15G014970,Chu04G025410,Chu05G055910,Chu02G000660,Chu03G054320,Chu07G045320,Chu02G030450,Chu15G017620,Chu06G028990,Chu11G036580,Chu07G000300,Chu07G000360,Chu15G034700,Chu03G034230,Chu10G011860,Chu08G009040,Chu01G016680,	0.0180291
Molecular function	RNA-directed RNA polymerase activity	GO:0003968	8	0.000755029	6.3015	5	14	1290	22761	Chu06G013680,Chu03G051090,Chu06G014000,Chu06G013840,Chu06G013820,	0.0301068
Molecular function	carbohydrate derivative binding	GO:0097367	3	0.000932395	1.18806	269	3995	1290	22761	Chu15G004580,Chu15G009820,Chu13G032040,Chu14G010980,Chu02G034210,Chu03G035840,Chu03G031000,Chu09G001250,Chu03G018480,Chu05G036490,Chu11G030930,Chu15G038380,Chu03G039310,Chu03G048270,Chu15G030800,Chu04G037400,Chu04G024570,Chu02G030680,Chu15G024100,Chu07G034410,Chu01G043690,Chu05G045360,Chu08G040110,Chu07G017040,Chu15G038330,Chu06G009120,Chu03G052310,Chu10G027890,Chu07G012600,Chu15G035280,Chu03G052…	0.0349922
Molecular function	purine ribonucleotide binding	GO:0032555	7	0.00117977	1.1872	261	3879	1290	22761	Chu15G004580,Chu15G009820,Chu13G032040,Chu14G010980,Chu02G034210,Chu03G035840,Chu03G031000,Chu09G001250,Chu03G018480,Chu05G036490,Chu11G030930,Chu15G038380,Chu03G039310,Chu03G048270,Chu15G030800,Chu04G037400,Chu04G024570,Chu02G030680,Chu15G024100,Chu07G034410,Chu01G043690,Chu05G045360,Chu08G040110,Chu07G017040,Chu15G038330,Chu06G009120,Chu03G052310,Chu10G027890,Chu07G012600,Chu15G035280,Chu03G052…	0.0418163
Molecular function	glycosyltransferase activity	GO:0016757	4	0.00118233	1.50435	59	692	1290	22761	Chu11G009920,Chu11G027330,Chu07G053550,Chu05G046650,Chu08G017390,Chu12G030390,Chu11G044270,Chu16G008430,Chu11G023420,Chu09G037290,Chu10G034220,Chu13G028430,Chu01G018760,Chu11G007770,Chu06G008710,Chu05G022710,Chu14G010640,Chu09G008190,Chu09G002470,Chu09G045110,Chu04G044960,Chu04G038280,Chu08G006140,Chu05G002100,Chu12G021110,Chu05G018900,Chu09G000730,Chu05G008700,Chu09G000750,Chu15G034950,Chu15G017…	0.0397013
Molecular function	purine nucleotide binding	GO:0017076	6	0.00141276	1.1801	268	4007	1290	22761	Chu15G004580,Chu15G009820,Chu13G032040,Chu14G010980,Chu02G034210,Chu03G035840,Chu03G031000,Chu09G001250,Chu03G018480,Chu05G036490,Chu11G030930,Chu15G038380,Chu03G039310,Chu03G048270,Chu15G030800,Chu04G037400,Chu04G024570,Chu02G030680,Chu15G024100,Chu07G034410,Chu01G043690,Chu05G045360,Chu08G040110,Chu07G017040,Chu15G038330,Chu06G009120,Chu03G052310,Chu10G027890,Chu07G012600,Chu15G035280,Chu03G052…	0.0450669
Molecular function	catalytic activity, acting on a protein	GO:0140096	3	0.00143827	1.19502	238	3514	1290	22761	Chu01G002790,Chu04G037010,Chu14G010980,Chu03G035840,Chu09G001250,Chu05G036490,Chu14G009540,Chu04G037400,Chu04G024570,Chu07G035760,Chu01G046300,Chu15G024100,Chu01G043690,Chu08G040110,Chu07G017040,Chu05G002220,Chu02G030250,Chu06G009120,Chu03G052310,Chu10G027890,Chu05G007900,Chu03G014070,Chu03G052300,Chu11G010590,Chu02G038220,Chu10G011160,Chu09G020420,Chu15G032270,Chu07G037990,Chu04G015700,Chu07G015…	0.0436959
Molecular function	monoatomic ion transmembrane transporter activity	GO:0015075	4	0.00151795	1.61803	42	458	1290	22761	Chu11G013180,Chu16G014200,Chu16G012040,Chu11G030930,Chu16G014250,Chu11G025520,Chu07G000250,Chu16G007580,Chu06G014100,Chu08G032190,Chu07G015320,Chu07G052110,Chu09G018840,Chu06G032290,Chu06G035790,Chu14G020880,Chu15G039300,Chu15G014970,Chu16G025930,Chu04G025410,Chu05G055910,Chu02G000660,Chu03G054320,Chu07G045320,Chu02G030450,Chu15G017620,Chu01G046990,Chu06G028990,Chu01G010640,Chu01G053720,Chu11G036…	0.0440207
Molecular function	passive transmembrane transporter activity	GO:0022803	4	0.00160498	1.87244	26	245	1290	22761	Chu16G012040,Chu07G000250,Chu07G052110,Chu09G018840,Chu04G012490,Chu14G020880,Chu15G039300,Chu15G014970,Chu04G025410,Chu05G055910,Chu02G000660,Chu09G048510,Chu03G054320,Chu07G045320,Chu02G030450,Chu15G017620,Chu06G028990,Chu11G036580,Chu07G000300,Chu04G025100,Chu07G000360,Chu15G034700,Chu03G034230,Chu10G011860,Chu08G009040,Chu01G016680,	0.0445207
Molecular function	channel activity	GO:0015267	5	0.00160498	1.87244	26	245	1290	22761	Chu16G012040,Chu07G000250,Chu07G052110,Chu09G018840,Chu04G012490,Chu14G020880,Chu15G039300,Chu15G014970,Chu04G025410,Chu05G055910,Chu02G000660,Chu09G048510,Chu03G054320,Chu07G045320,Chu02G030450,Chu15G017620,Chu06G028990,Chu11G036580,Chu07G000300,Chu04G025100,Chu07G000360,Chu15G034700,Chu03G034230,Chu10G011860,Chu08G009040,Chu01G016680,	0.0445207
Molecular function	ribonucleotide binding	GO:0032553	6	0.0016577	1.17958	262	3919	1290	22761	Chu15G004580,Chu15G009820,Chu13G032040,Chu14G010980,Chu02G034210,Chu03G035840,Chu03G031000,Chu09G001250,Chu03G018480,Chu05G036490,Chu11G030930,Chu15G038380,Chu03G039310,Chu03G048270,Chu15G030800,Chu04G037400,Chu04G024570,Chu02G030680,Chu15G024100,Chu07G034410,Chu01G043690,Chu05G045360,Chu08G040110,Chu07G017040,Chu15G038330,Chu06G009120,Chu03G052310,Chu10G027890,Chu07G012600,Chu15G035280,Chu03G052…	0.0423045
Molecular function	molecular sensor activity	GO:0140299	3	0.00182282	4.41105	6	24	1290	22761	Chu07G005980,Chu08G029610,Chu09G030160,Chu03G062820,Chu08G027260,Chu12G015180,	0.0447291
Molecular function	phosphorelay sensor kinase activity	GO:0000155	8	0.00182282	4.41105	6	24	1290	22761	Chu07G005980,Chu08G029610,Chu09G030160,Chu03G062820,Chu08G027260,Chu12G015180,	0.0447291
Molecular function	phosphotransferase activity, nitrogenous group as acceptor	GO:0016775	5	0.00182282	4.41105	6	24	1290	22761	Chu07G005980,Chu08G029610,Chu09G030160,Chu03G062820,Chu08G027260,Chu12G015180,	0.0447291
Molecular function	protein histidine kinase activity	GO:0004673	7	0.00182282	4.41105	6	24	1290	22761	Chu07G005980,Chu08G029610,Chu09G030160,Chu03G062820,Chu08G027260,Chu12G015180,	0.0447291
Molecular function	protein binding	GO:0005515	3	0.00198968	1.20883	203	2963	1290	22761	Chu15G013050,Chu09G011010,Chu12G030820,Chu13G001740,Chu08G019970,Chu06G035830,Chu02G014620,Chu09G004760,Chu13G031150,Chu05G005780,Chu05G017760,Chu02G040490,Chu07G054000,Chu02G003070,Chu05G011190,Chu13G019480,Chu03G018400,Chu07G012600,Chu11G015800,Chu01G040260,Chu01G064230,Chu07G009060,Chu11G042190,Chu10G001360,Chu05G003190,Chu07G037540,Chu04G002840,Chu10G015990,Chu08G033460,Chu11G026930,Chu10G033…	0.0423138
Molecular function	UDP-glycosyltransferase activity	GO:0008194	5	0.00225929	1.66455	35	371	1290	22761	Chu11G027330,Chu07G053550,Chu12G030390,Chu11G044270,Chu10G034220,Chu01G018760,Chu14G010640,Chu09G002470,Chu09G045110,Chu04G044960,Chu05G002100,Chu12G021110,Chu05G018900,Chu09G000730,Chu09G000750,Chu15G034950,Chu15G017180,Chu09G012300,Chu05G002030,Chu15G013740,Chu07G028820,Chu15G025720,Chu05G002050,Chu15G003520,Chu13G005960,Chu07G039990,Chu04G021780,Chu09G023740,Chu13G014950,Chu11G027230,Chu16G025…	0.0464976
Molecular function	nucleotide binding	GO:0000166	5	0.00288962	1.16169	276	4192	1290	22761	Chu15G004580,Chu15G009820,Chu13G032040,Chu14G010980,Chu02G034210,Chu03G035840,Chu03G031000,Chu09G001250,Chu03G018480,Chu05G036490,Chu11G030930,Chu15G038380,Chu03G039310,Chu03G048270,Chu15G030800,Chu04G037400,Chu04G024570,Chu02G030680,Chu15G024100,Chu07G034410,Chu01G043690,Chu05G045360,Chu08G040110,Chu07G017040,Chu15G038330,Chu06G009120,Chu03G052310,Chu10G027890,Chu07G012600,Chu15G035280,Chu03G052…	0.0576118
Molecular function	nucleoside phosphate binding	GO:1901265	3	0.00320742	1.15948	276	4200	1290	22761	Chu15G004580,Chu15G009820,Chu13G032040,Chu14G010980,Chu02G034210,Chu03G035840,Chu03G031000,Chu09G001250,Chu03G018480,Chu05G036490,Chu11G030930,Chu15G038380,Chu03G039310,Chu03G048270,Chu15G030800,Chu04G037400,Chu04G024570,Chu02G030680,Chu15G024100,Chu07G034410,Chu01G043690,Chu05G045360,Chu08G040110,Chu07G017040,Chu15G038330,Chu06G009120,Chu03G052310,Chu10G027890,Chu07G012600,Chu15G035280,Chu03G052…	0.0620102
Molecular function	monooxygenase activity	GO:0004497	4	0.00428498	1.58798	36	400	1290	22761	Chu02G040080,Chu06G019350,Chu13G041330,Chu15G015690,Chu15G015740,Chu07G054040,Chu12G009830,Chu15G011300,Chu08G002120,Chu12G026400,Chu09G006860,Chu12G025950,Chu06G017520,Chu15G011430,Chu07G025870,Chu15G015850,Chu06G040720,Chu06G009760,Chu15G015460,Chu12G020380,Chu15G020030,Chu03G028510,Chu12G025270,Chu13G004650,Chu11G033820,Chu15G019990,Chu04G024690,Chu12G001790,Chu07G047820,Chu16G012360,Chu15G011…	0.0804065
Molecular function	purine ribonucleoside triphosphate binding	GO:0035639	6	0.00436179	1.17355	229	3443	1290	22761	Chu15G004580,Chu13G032040,Chu14G010980,Chu02G034210,Chu03G035840,Chu03G031000,Chu09G001250,Chu03G018480,Chu05G036490,Chu11G030930,Chu03G039310,Chu03G048270,Chu04G037400,Chu04G024570,Chu15G024100,Chu07G034410,Chu01G043690,Chu05G045360,Chu08G040110,Chu07G017040,Chu06G009120,Chu03G052310,Chu10G027890,Chu07G012600,Chu15G035280,Chu03G052300,Chu01G056540,Chu11G010590,Chu02G038220,Chu10G011160,Chu11G042…	0.0795092
Molecular function	anion binding	GO:0043168	5	0.00465749	1.14955	281	4313	1290	22761	Chu15G004580,Chu15G009820,Chu13G032040,Chu14G010980,Chu02G034210,Chu16G003590,Chu03G035840,Chu03G031000,Chu09G001250,Chu03G018480,Chu05G036490,Chu11G030930,Chu15G038380,Chu03G039310,Chu03G048270,Chu15G030800,Chu04G037400,Chu04G024570,Chu02G030680,Chu15G024100,Chu07G034410,Chu01G043690,Chu05G045360,Chu08G040110,Chu07G017040,Chu15G038330,Chu06G009120,Chu03G052310,Chu10G027890,Chu07G012600,Chu15G035…	0.0825411
Molecular function	carboxy-lyase activity	GO:0016831	5	0.00477928	2.59473	10	68	1290	22761	Chu16G003590,Chu10G019090,Chu05G008310,Chu14G001840,Chu04G027000,Chu05G008160,Chu15G020030,Chu13G002430,Chu04G000860,Chu15G019990,	0.0824104
Molecular function	carbon-carbon lyase activity	GO:0016830	4	0.00621642	2.27667	12	93	1290	22761	Chu16G003590,Chu09G010190,Chu10G019090,Chu05G008310,Chu14G001840,Chu04G027000,Chu05G008160,Chu15G020030,Chu13G002430,Chu04G000860,Chu15G019990,Chu13G021670,	0.10437
Molecular function	transcription factor binding	GO:0008134	4	0.00680268	4.01004	5	22	1290	22761	Chu12G030410,Chu08G030650,Chu01G058010,Chu05G036540,Chu06G038220,	0.111285
Molecular function	chitin binding	GO:0008061	4	0.00719312	2.45058	10	72	1290	22761	Chu15G039290,Chu15G039280,Chu16G027210,Chu15G038860,Chu15G038970,Chu16G027230,Chu08G002640,Chu15G038980,Chu05G018450,Chu14G010390,	0.11473
Molecular function	oxidoreductase activity, acting on single donors with incorporation of molecular oxygen	GO:0016701	4	0.00970853	2.48121	9	64	1290	22761	Chu07G054040,Chu08G038570,Chu08G002120,Chu09G026020,Chu13G039190,Chu01G051690,Chu05G023310,Chu07G048800,Chu13G039790,	0.134653
Molecular function	obsolete organic cyclic compound binding	GO:0097159	0	0.0118732	1.41784	45	560	1290	22761	Chu08G019970,Chu07G054000,Chu03G018400,Chu11G015800,Chu01G040260,Chu05G003190,Chu13G036000,Chu13G035150,Chu03G036740,Chu01G014390,Chu15G032710,Chu09G001560,Chu09G023350,Chu11G012390,Chu10G026230,Chu12G003730,Chu09G030940,Chu02G018010,Chu13G020520,Chu08G030650,Chu03G000640,Chu04G016060,Chu03G044250,Chu07G044830,Chu15G005620,Chu01G056760,Chu01G009120,Chu15G024380,Chu08G040330,Chu09G043730,Chu05G018…	0.161173
Molecular function	oxidoreductase activity, acting on single donors with incorporation of molecular oxygen, incorporation of two atoms of oxygen	GO:0016702	5	0.0159349	2.62786	7	47	1290	22761	Chu08G038570,Chu09G026020,Chu13G039190,Chu01G051690,Chu05G023310,Chu07G048800,Chu13G039790,	0.211801
Molecular function	protein serine/threonine kinase activity	GO:0004674	7	0.0160025	1.34409	55	722	1290	22761	Chu03G035840,Chu04G037400,Chu01G043690,Chu07G017040,Chu10G027890,Chu02G038220,Chu15G032270,Chu04G015700,Chu15G011350,Chu08G032580,Chu04G026850,Chu03G057650,Chu16G025490,Chu16G027210,Chu11G040870,Chu01G058690,Chu15G004620,Chu16G025860,Chu11G026980,Chu11G026960,Chu08G031520,Chu03G052660,Chu07G045480,Chu03G038400,Chu14G031160,Chu16G008980,Chu07G016990,Chu13G013970,Chu11G015580,Chu04G037690,Chu10G014…	0.208359
Molecular function	ATP hydrolysis activity	GO:0016887	8	0.0242492	1.63531	19	205	1290	22761	Chu15G004580,Chu02G034210,Chu15G035280,Chu08G032810,Chu03G024180,Chu08G018570,Chu08G018590,Chu06G001150,Chu07G032150,Chu01G064950,Chu16G024270,Chu03G030370,Chu04G016750,Chu08G040330,Chu01G052460,Chu09G030030,Chu05G021620,Chu08G031080,Chu09G004900,	0.291906
Molecular function	transporter activity	GO:0005215	2	0.0294399	1.22961	83	1191	1290	22761	Chu11G013180,Chu16G014200,Chu16G012040,Chu05G035140,Chu02G034210,Chu11G030930,Chu16G014250,Chu03G039310,Chu07G002820,Chu07G054460,Chu11G025520,Chu15G035280,Chu07G000250,Chu16G007580,Chu06G014100,Chu07G002860,Chu09G033720,Chu08G032190,Chu04G020670,Chu07G015320,Chu09G046620,Chu10G021890,Chu07G052110,Chu08G018570,Chu09G018840,Chu08G020440,Chu08G018590,Chu04G012490,Chu07G054360,Chu06G032290,Chu06G035…	0.323839
Molecular function	ubiquitin-protein transferase activity	GO:0004842	7	0.0305689	1.46582	27	325	1290	22761	Chu14G009540,Chu01G046300,Chu03G014070,Chu09G020420,Chu02G027580,Chu07G039310,Chu07G037120,Chu14G033260,Chu16G009360,Chu07G034310,Chu01G033790,Chu05G044880,Chu01G010750,Chu15G024720,Chu02G040850,Chu04G041760,Chu02G045980,Chu04G046160,Chu13G029540,Chu13G014410,Chu15G021760,Chu11G021850,Chu01G058010,Chu09G004400,Chu16G004710,Chu06G003580,Chu05G017050,	0.330558
Molecular function	transmembrane transporter activity	GO:0022857	3	0.0338029	1.22636	80	1151	1290	22761	Chu11G013180,Chu16G014200,Chu16G012040,Chu05G035140,Chu02G034210,Chu11G030930,Chu16G014250,Chu07G002820,Chu07G054460,Chu11G025520,Chu15G035280,Chu07G000250,Chu16G007580,Chu06G014100,Chu07G002860,Chu08G032190,Chu04G020670,Chu07G015320,Chu09G046620,Chu10G021890,Chu07G052110,Chu08G018570,Chu09G018840,Chu08G020440,Chu08G018590,Chu04G012490,Chu07G054360,Chu06G032290,Chu06G035790,Chu14G020880,Chu15G039…	0.359438
Molecular function	heme binding	GO:0020037	4	0.036757	1.34662	39	511	1290	22761	Chu15G031730,Chu02G040080,Chu06G019350,Chu06G034110,Chu13G041330,Chu15G015690,Chu15G015740,Chu15G020680,Chu07G018870,Chu12G009830,Chu15G011300,Chu09G006860,Chu12G025950,Chu11G007060,Chu06G017520,Chu15G011430,Chu15G015850,Chu06G040720,Chu15G005190,Chu03G055380,Chu06G009760,Chu15G015460,Chu12G020380,Chu11G001830,Chu03G028510,Chu12G025270,Chu13G004650,Chu11G033820,Chu05G035640,Chu04G024690,Chu10G038…	0.384442
Molecular function	ubiquitin-like protein transferase activity	GO:0019787	6	0.038363	1.43492	27	332	1290	22761	Chu14G009540,Chu01G046300,Chu03G014070,Chu09G020420,Chu02G027580,Chu07G039310,Chu07G037120,Chu14G033260,Chu16G009360,Chu07G034310,Chu01G033790,Chu05G044880,Chu01G010750,Chu15G024720,Chu02G040850,Chu04G041760,Chu02G045980,Chu04G046160,Chu13G029540,Chu13G014410,Chu15G021760,Chu11G021850,Chu01G058010,Chu09G004400,Chu16G004710,Chu06G003580,Chu05G017050,	0.394767
Molecular function	obsolete aspartyl esterase activity	GO:0045330	0	0.0407959	2.0457	8	69	1290	22761	Chu01G029000,Chu04G012680,Chu07G044240,Chu02G031890,Chu04G032860,Chu04G032890,Chu03G026730,Chu08G020640,	0.41314
Molecular function	transition metal ion transmembrane transporter activity	GO:0046915	7	0.0411434	2.59473	5	34	1290	22761	Chu11G013180,Chu16G007580,Chu06G014100,Chu06G035790,Chu01G010640,	0.410148
Molecular function	aminoacyltransferase activity	GO:0016755	5	0.0447792	1.41363	27	337	1290	22761	Chu14G009540,Chu01G046300,Chu03G014070,Chu09G020420,Chu02G027580,Chu07G039310,Chu07G037120,Chu14G033260,Chu16G009360,Chu07G034310,Chu01G033790,Chu05G044880,Chu01G010750,Chu15G024720,Chu02G040850,Chu04G041760,Chu02G045980,Chu04G046160,Chu13G029540,Chu13G014410,Chu15G021760,Chu11G021850,Chu01G058010,Chu09G004400,Chu16G004710,Chu06G003580,Chu05G017050,	0.420134
Molecular function	ADP binding	GO:0043531	9	0.0497412	1.35725	32	416	1290	22761	Chu15G009820,Chu15G038380,Chu15G030800,Chu15G038330,Chu11G042190,Chu15G037500,Chu13G025330,Chu01G004580,Chu16G023290,Chu11G045280,Chu09G030940,Chu01G004750,Chu15G027020,Chu11G024000,Chu15G038510,Chu01G009120,Chu08G030560,Chu16G017920,Chu14G026770,Chu14G030830,Chu13G002450,Chu13G001100,Chu16G017570,Chu15G030740,Chu11G042820,Chu15G039590,Chu16G025610,Chu11G016960,Chu15G017710,Chu11G024540,Chu13G002…	0.453355
Cellular component	membrane	GO:0016020	3	5.77273e-05	1.11635	517	8077	833	14528	Chu11G009920,Chu11G013180,Chu02G031150,Chu12G026300,Chu15G004580,Chu16G014200,Chu12G029800,Chu02G040080,Chu11G027330,Chu14G010980,Chu16G012040,Chu05G035140,Chu09G007800,Chu02G034210,Chu15G027280,Chu03G035840,Chu16G013390,Chu06G019350,Chu05G036490,Chu01G012130,Chu04G008990,Chu09G043080,Chu11G030930,Chu16G014250,Chu10G029670,Chu06G026090,Chu08G040500,Chu09G030620,Chu03G039310,Chu05G046650,Chu14G028…	0.0210128
Cellular component	obsolete nuclear part	GO:0044428	0	0.00193044	1.84331	26	246	833	14528	Chu05G017760,Chu02G019440,Chu01G040260,Chu05G003190,Chu09G006170,Chu12G030410,Chu08G010390,Chu09G001560,Chu01G039910,Chu09G023350,Chu08G030650,Chu03G009060,Chu10G017010,Chu07G044830,Chu01G034130,Chu03G039110,Chu01G056760,Chu05G042590,Chu09G008540,Chu02G036920,Chu05G036540,Chu05G018770,Chu04G034580,Chu10G010590,Chu11G042460,Chu06G029330,	0.351341
Cellular component	obsolete cell part	GO:0044464	0	0.00360427	1.23698	141	1988	833	14528	Chu12G029800,Chu13G001740,Chu11G016220,Chu08G019970,Chu02G014620,Chu15G027280,Chu01G012130,Chu04G008990,Chu05G017760,Chu02G040490,Chu07G054000,Chu05G011190,Chu09G018530,Chu08G007530,Chu03G018400,Chu02G019440,Chu11G015800,Chu01G040260,Chu01G034820,Chu10G001360,Chu05G003190,Chu05G008860,Chu11G026930,Chu02G027580,Chu10G024890,Chu08G002790,Chu07G039310,Chu13G036000,Chu09G006170,Chu13G035150,Chu12G030…	0.437318
Cellular component	obsolete cell	GO:0005623	0	0.00360427	1.23698	141	1988	833	14528	Chu12G029800,Chu13G001740,Chu11G016220,Chu08G019970,Chu02G014620,Chu15G027280,Chu01G012130,Chu04G008990,Chu05G017760,Chu02G040490,Chu07G054000,Chu05G011190,Chu09G018530,Chu08G007530,Chu03G018400,Chu02G019440,Chu11G015800,Chu01G040260,Chu01G034820,Chu10G001360,Chu05G003190,Chu05G008860,Chu11G026930,Chu02G027580,Chu10G024890,Chu08G002790,Chu07G039310,Chu13G036000,Chu09G006170,Chu13G035150,Chu12G030…	0.437318
Cellular component	nuclear lumen	GO:0031981	6	0.00479269	1.62238	32	344	833	14528	Chu06G022160,Chu05G017760,Chu07G007270,Chu02G019440,Chu05G003190,Chu09G006170,Chu12G030410,Chu08G010390,Chu09G001560,Chu02G019360,Chu01G039910,Chu09G023350,Chu09G016610,Chu08G030650,Chu03G009060,Chu07G038160,Chu10G017010,Chu07G044830,Chu01G034130,Chu11G014670,Chu03G039110,Chu01G056760,Chu05G042590,Chu09G008540,Chu02G036920,Chu05G036540,Chu06G038220,Chu05G018770,Chu04G034580,Chu07G052890,Chu11G042…	0.348908
Cellular component	obsolete intracellular part	GO:0044424	0	0.00572636	1.2361	128	1806	833	14528	Chu12G029800,Chu13G001740,Chu11G016220,Chu08G019970,Chu02G014620,Chu15G027280,Chu01G012130,Chu05G017760,Chu02G040490,Chu07G054000,Chu05G011190,Chu08G007530,Chu03G018400,Chu02G019440,Chu11G015800,Chu01G040260,Chu01G034820,Chu10G001360,Chu05G003190,Chu05G008860,Chu11G026930,Chu02G027580,Chu10G024890,Chu08G002790,Chu13G036000,Chu09G006170,Chu13G035150,Chu12G030410,Chu03G036740,Chu08G010390,Chu01G014…	0.347399
Cellular component	cell junction	GO:0030054	3	0.0200005	1.8894	13	120	833	14528	Chu01G012130,Chu09G018530,Chu05G003190,Chu13G001400,Chu02G016250,Chu07G054340,Chu07G025400,Chu04G023490,Chu01G009120,Chu08G029570,Chu05G018450,Chu03G018510,Chu07G051510,	0.728016
Cellular component	mitochondrial outer membrane	GO:0005741	7	0.0264384	2.90676	5	30	833	14528	Chu06G026090,Chu01G001800,Chu02G014820,Chu02G000660,Chu07G046980,	0.874869
Cellular component	organelle lumen	GO:0043233	4	0.026525	1.42108	33	405	833	14528	Chu06G022160,Chu05G017760,Chu07G007270,Chu02G019440,Chu11G042190,Chu05G003190,Chu09G006170,Chu12G030410,Chu08G010390,Chu09G001560,Chu02G019360,Chu01G039910,Chu09G023350,Chu09G016610,Chu08G030650,Chu03G009060,Chu07G038160,Chu10G017010,Chu07G044830,Chu01G034130,Chu11G014670,Chu03G039110,Chu01G056760,Chu05G042590,Chu09G008540,Chu02G036920,Chu05G036540,Chu06G038220,Chu05G018770,Chu04G034580,Chu07G052…	0.804593
Cellular component	membrane-enclosed lumen	GO:0031974	3	0.026525	1.42108	33	405	833	14528	Chu06G022160,Chu05G017760,Chu07G007270,Chu02G019440,Chu11G042190,Chu05G003190,Chu09G006170,Chu12G030410,Chu08G010390,Chu09G001560,Chu02G019360,Chu01G039910,Chu09G023350,Chu09G016610,Chu08G030650,Chu03G009060,Chu07G038160,Chu10G017010,Chu07G044830,Chu01G034130,Chu11G014670,Chu03G039110,Chu01G056760,Chu05G042590,Chu09G008540,Chu02G036920,Chu05G036540,Chu06G038220,Chu05G018770,Chu04G034580,Chu07G052…	0.804593
Cellular component	intracellular organelle lumen	GO:0070013	5	0.026525	1.42108	33	405	833	14528	Chu06G022160,Chu05G017760,Chu07G007270,Chu02G019440,Chu11G042190,Chu05G003190,Chu09G006170,Chu12G030410,Chu08G010390,Chu09G001560,Chu02G019360,Chu01G039910,Chu09G023350,Chu09G016610,Chu08G030650,Chu03G009060,Chu07G038160,Chu10G017010,Chu07G044830,Chu01G034130,Chu11G014670,Chu03G039110,Chu01G056760,Chu05G042590,Chu09G008540,Chu02G036920,Chu05G036540,Chu06G038220,Chu05G018770,Chu04G034580,Chu07G052…	0.804593
Cellular component	obsolete organelle part	GO:0044422	0	0.0270208	1.34158	45	585	833	14528	Chu15G027280,Chu05G017760,Chu02G019440,Chu01G040260,Chu05G003190,Chu05G008860,Chu08G002790,Chu09G006170,Chu12G030410,Chu08G010390,Chu09G001560,Chu01G035550,Chu01G039910,Chu09G023350,Chu03G025040,Chu13G020520,Chu08G030650,Chu03G009060,Chu07G025400,Chu01G001800,Chu10G017010,Chu07G044830,Chu01G034130,Chu04G023490,Chu03G039110,Chu10G002370,Chu01G056760,Chu05G042590,Chu15G009260,Chu10G013540,Chu09G008…	0.655705
Cellular component	anchoring junction	GO:0070161	4	0.0339466	1.8042	12	116	833	14528	Chu01G012130,Chu09G018530,Chu13G001400,Chu02G016250,Chu07G054340,Chu07G025400,Chu04G023490,Chu01G009120,Chu08G029570,Chu05G018450,Chu03G018510,Chu07G051510,	0.726857
Cellular component	cell-cell junction	GO:0005911	5	0.0339466	1.8042	12	116	833	14528	Chu01G012130,Chu09G018530,Chu13G001400,Chu02G016250,Chu07G054340,Chu07G025400,Chu04G023490,Chu01G009120,Chu08G029570,Chu05G018450,Chu03G018510,Chu07G051510,	0.726857
Cellular component	obsolete intracellular organelle part	GO:0044446	0	0.0356794	1.3208	44	581	833	14528	Chu15G027280,Chu05G017760,Chu02G019440,Chu01G040260,Chu05G003190,Chu05G008860,Chu08G002790,Chu09G006170,Chu12G030410,Chu08G010390,Chu09G001560,Chu01G035550,Chu01G039910,Chu09G023350,Chu03G025040,Chu13G020520,Chu08G030650,Chu03G009060,Chu01G001800,Chu10G017010,Chu07G044830,Chu01G034130,Chu04G023490,Chu03G039110,Chu10G002370,Chu01G056760,Chu05G042590,Chu15G009260,Chu10G013540,Chu09G008540,Chu15G021…	0.683542
Cellular component	nucleoplasm	GO:0005654	3	0.043976	1.56873	17	189	833	14528	Chu05G017760,Chu07G007270,Chu02G019440,Chu05G003190,Chu09G023350,Chu09G016610,Chu08G030650,Chu03G009060,Chu07G038160,Chu01G034130,Chu03G039110,Chu05G042590,Chu09G008540,Chu05G036540,Chu05G018770,Chu07G052890,Chu06G029330,	0.727604
Biological process	carbohydrate metabolic process	GO:0005975	5	0.00165877	1.38914	78	979	682	11891	Chu07G007200,Chu12G026300,Chu11G027330,Chu06G023830,Chu05G046650,Chu06G021290,Chu14G030970,Chu12G030390,Chu11G044270,Chu16G008430,Chu16G007100,Chu01G029000,Chu05G004030,Chu11G023420,Chu08G012950,Chu08G032560,Chu04G012680,Chu15G035340,Chu15G035310,Chu07G044240,Chu15G017910,Chu13G028430,Chu15G039290,Chu15G039280,Chu04G020220,Chu01G018760,Chu02G043010,Chu02G019390,Chu01G048450,Chu03G018350,Chu05G003…	1
Biological process	recognition of pollen	GO:0048544	4	0.00186323	2.13496	18	147	682	11891	Chu03G035840,Chu10G027890,Chu04G026850,Chu11G026980,Chu11G026960,Chu03G052660,Chu03G038400,Chu16G008980,Chu10G026820,Chu09G034860,Chu04G026470,Chu03G025290,Chu09G034700,Chu09G034720,Chu03G025350,Chu03G035510,Chu09G034780,Chu08G034450,	0.41964
Biological process	cell recognition	GO:0008037	3	0.00186323	2.13496	18	147	682	11891	Chu03G035840,Chu10G027890,Chu04G026850,Chu11G026980,Chu11G026960,Chu03G052660,Chu03G038400,Chu16G008980,Chu10G026820,Chu09G034860,Chu04G026470,Chu03G025290,Chu09G034700,Chu09G034720,Chu03G025350,Chu03G035510,Chu09G034780,Chu08G034450,	0.41964
Biological process	glycerolipid metabolic process	GO:0046486	6	0.00218526	2.36987	14	103	682	11891	Chu03G024710,Chu07G014420,Chu07G014490,Chu01G016800,Chu11G015490,Chu05G042240,Chu12G016660,Chu03G029340,Chu05G008160,Chu13G041130,Chu02G005530,Chu16G012740,Chu06G003980,Chu05G001950,	0.402685
Biological process	modified amino acid biosynthetic process	GO:0042398	5	0.00280233	4.84319	5	18	682	11891	Chu02G008750,Chu07G038720,Chu11G030740,Chu06G032890,Chu05G025400,	0.473361
Biological process	lipid biosynthetic process	GO:0008610	6	0.00383423	1.62995	33	353	682	11891	Chu02G031150,Chu02G040080,Chu03G024710,Chu09G010190,Chu12G033470,Chu03G013250,Chu13G001400,Chu04G014260,Chu01G016800,Chu11G015490,Chu13G040680,Chu14G017740,Chu03G006830,Chu05G042240,Chu02G037260,Chu13G022010,Chu05G008160,Chu10G036190,Chu13G041130,Chu01G051080,Chu12G031480,Chu01G042680,Chu02G005530,Chu01G042610,Chu06G003980,Chu15G036450,Chu05G020190,Chu03G017670,Chu15G036500,Chu13G004320,Chu10G035…	0.370094
Biological process	oxylipin metabolic process	GO:0031407	8	0.00460989	4.35887	5	20	682	11891	Chu08G038570,Chu13G039190,Chu01G051690,Chu05G023310,Chu13G039790,	0.424739
Biological process	oxylipin biosynthetic process	GO:0031408	9	0.00460989	4.35887	5	20	682	11891	Chu08G038570,Chu13G039190,Chu01G051690,Chu05G023310,Chu13G039790,	0.424739
Biological process	obsolete organic cyclic compound metabolic process	GO:1901360	0	0.00495613	1.47704	46	543	682	11891	Chu11G016220,Chu08G019970,Chu02G014620,Chu07G054000,Chu03G018400,Chu10G037310,Chu11G015800,Chu01G040260,Chu05G003190,Chu13G036000,Chu09G006170,Chu13G035150,Chu03G036740,Chu08G010390,Chu01G014390,Chu13G001400,Chu15G032710,Chu11G012390,Chu10G026230,Chu12G003730,Chu02G018010,Chu08G030650,Chu03G000640,Chu03G044250,Chu07G044830,Chu15G005620,Chu15G024380,Chu08G040330,Chu05G018870,Chu05G009100,Chu01G014…	0.418587
Biological process	obsolete nucleic acid phosphodiester bond hydrolysis	GO:0090305	0	0.00534918	1.60788	32	347	682	11891	Chu08G019970,Chu02G014620,Chu07G054000,Chu03G018400,Chu11G015800,Chu05G003190,Chu13G036000,Chu13G035150,Chu03G036740,Chu01G014390,Chu15G032710,Chu11G012390,Chu10G026230,Chu12G003730,Chu02G018010,Chu03G000640,Chu03G044250,Chu15G005620,Chu15G024380,Chu05G018870,Chu05G009100,Chu01G014580,Chu07G007920,Chu05G021620,Chu08G031080,Chu08G019640,Chu05G044160,Chu12G012940,Chu15G000560,Chu10G010590,Chu13G015…	0.401584
Biological process	obsolete heterocycle metabolic process	GO:0046483	0	0.00556782	1.47481	45	532	682	11891	Chu11G016220,Chu08G019970,Chu02G014620,Chu07G054000,Chu03G018400,Chu10G037310,Chu11G015800,Chu01G040260,Chu05G003190,Chu13G036000,Chu09G006170,Chu13G035150,Chu03G036740,Chu08G010390,Chu01G014390,Chu15G032710,Chu11G012390,Chu10G026230,Chu12G003730,Chu02G018010,Chu08G030650,Chu03G000640,Chu15G024720,Chu03G044250,Chu07G044830,Chu15G005620,Chu15G024380,Chu08G040330,Chu05G018870,Chu05G009100,Chu01G014…	0.352687
Biological process	obsolete cellular aromatic compound metabolic process	GO:0006725	0	0.006155	1.46654	45	535	682	11891	Chu11G016220,Chu08G019970,Chu02G014620,Chu07G054000,Chu03G018400,Chu10G037310,Chu11G015800,Chu01G040260,Chu05G003190,Chu13G036000,Chu09G006170,Chu13G035150,Chu03G036740,Chu08G010390,Chu01G014390,Chu15G032710,Chu11G012390,Chu10G026230,Chu12G003730,Chu02G018010,Chu08G030650,Chu03G000640,Chu15G024720,Chu03G044250,Chu07G044830,Chu15G005620,Chu15G024380,Chu08G040330,Chu05G018870,Chu05G009100,Chu01G014…	0.378067
Biological process	obsolete nitrogen compound metabolic process	GO:0006807	0	0.00671185	1.35049	67	865	682	11891	Chu11G016220,Chu08G019970,Chu02G014620,Chu01G046300,Chu07G054000,Chu03G018400,Chu09G049210,Chu10G037310,Chu11G015800,Chu01G040260,Chu10G001360,Chu05G003190,Chu11G026930,Chu02G027580,Chu07G039310,Chu13G036000,Chu09G006170,Chu13G035150,Chu03G036740,Chu08G010390,Chu01G014390,Chu15G032710,Chu16G009360,Chu11G012390,Chu10G026230,Chu12G003730,Chu02G018010,Chu13G020520,Chu08G030650,Chu01G033790,Chu03G000…	0.400145
Biological process	nucleobase biosynthetic process	GO:0046112	8	0.00712043	3.96261	5	22	682	11891	Chu03G018480,Chu14G001840,Chu13G002430,Chu11G041980,Chu10G039300,	0.390084
Biological process	obsolete cellular nitrogen compound metabolic process	GO:0034641	0	0.00738123	1.45848	44	526	682	11891	Chu11G016220,Chu08G019970,Chu02G014620,Chu07G054000,Chu03G018400,Chu10G037310,Chu11G015800,Chu01G040260,Chu05G003190,Chu13G036000,Chu09G006170,Chu13G035150,Chu03G036740,Chu08G010390,Chu01G014390,Chu15G032710,Chu11G012390,Chu10G026230,Chu12G003730,Chu02G018010,Chu08G030650,Chu03G000640,Chu03G044250,Chu07G044830,Chu15G005620,Chu15G024380,Chu08G040330,Chu05G018870,Chu05G009100,Chu01G014580,Chu05G018…	0.393731
Biological process	obsolete organic substance metabolic process	GO:0071704	0	0.00756349	1.32701	72	946	682	11891	Chu02G040080,Chu11G016220,Chu08G019970,Chu02G014620,Chu01G046300,Chu07G054000,Chu03G018400,Chu10G037310,Chu11G015800,Chu01G040260,Chu10G001360,Chu05G003190,Chu11G026930,Chu02G027580,Chu07G039310,Chu13G036000,Chu09G006170,Chu13G035150,Chu03G036740,Chu08G010390,Chu01G014390,Chu13G001400,Chu15G032710,Chu16G009360,Chu03G025040,Chu11G012390,Chu08G010640,Chu10G026230,Chu12G003730,Chu02G018010,Chu13G020…	0.393107
Biological process	lipid metabolic process	GO:0006629	5	0.00776203	1.40012	53	660	682	11891	Chu02G031150,Chu02G040080,Chu03G024710,Chu09G010190,Chu12G033470,Chu07G014420,Chu03G013250,Chu07G014490,Chu05G001840,Chu01G003260,Chu13G001400,Chu04G014260,Chu01G016800,Chu11G015490,Chu04G044900,Chu05G053710,Chu13G040680,Chu14G017740,Chu03G006830,Chu05G042240,Chu02G037260,Chu12G016660,Chu14G012910,Chu03G029340,Chu13G022010,Chu05G008160,Chu10G036190,Chu13G041130,Chu01G051080,Chu12G031480,Chu16G011…	0.393341
Biological process	macromolecule modification	GO:0043412	5	0.00920203	1.30987	74	985	682	11891	Chu11G009920,Chu08G019970,Chu12G025410,Chu01G046300,Chu07G054000,Chu08G017390,Chu03G018400,Chu11G015800,Chu05G003190,Chu07G037540,Chu09G037290,Chu02G027580,Chu07G039310,Chu13G036000,Chu13G035150,Chu11G007770,Chu06G008710,Chu03G036740,Chu01G014390,Chu05G022710,Chu15G032710,Chu15G040360,Chu09G023350,Chu04G038280,Chu02G006470,Chu16G009360,Chu11G012390,Chu08G006140,Chu10G026230,Chu12G003730,Chu02G018…	0.454939
Biological process	oligopeptide transport	GO:0006857	8	0.0104544	3.63239	5	24	682	11891	Chu05G035140,Chu10G021890,Chu07G054360,Chu01G064460,Chu05G035230,	0.450874
Biological process	regulation of transmembrane transport	GO:0034762	6	0.0104871	2.83833	7	43	682	11891	Chu07G052110,Chu07G025400,Chu07G045450,Chu03G054320,Chu15G017620,Chu05G018770,Chu06G029330,	0.442862
Biological process	pyrimidine-containing compound biosynthetic process	GO:0072528	5	0.0112638	2.58303	8	54	682	11891	Chu03G018480,Chu11G027850,Chu07G038720,Chu14G001840,Chu13G002430,Chu11G041980,Chu06G032890,Chu01G049160,	0.465953
Biological process	pectin metabolic process	GO:0045488	8	0.0117091	2.02376	13	112	682	11891	Chu12G030390,Chu01G029000,Chu04G012680,Chu07G044240,Chu04G044960,Chu02G031890,Chu05G018900,Chu04G032860,Chu03G004990,Chu04G032890,Chu03G026730,Chu09G023740,Chu08G020640,	0.474687
Biological process	glycerolipid biosynthetic process	GO:0045017	7	0.0125722	2.37757	9	66	682	11891	Chu03G024710,Chu01G016800,Chu11G015490,Chu05G042240,Chu05G008160,Chu13G041130,Chu02G005530,Chu06G003980,Chu05G001950,	0.490073
Biological process	regulation of monoatomic ion transmembrane transport	GO:0034765	7	0.0135868	2.98894	6	35	682	11891	Chu07G052110,Chu07G025400,Chu03G054320,Chu15G017620,Chu05G018770,Chu06G029330,	0.519633
Biological process	nucleobase metabolic process	GO:0009112	7	0.0147226	3.35298	5	26	682	11891	Chu03G018480,Chu14G001840,Chu13G002430,Chu11G041980,Chu10G039300,	0.552643
Biological process	glycerophospholipid metabolic process	GO:0006650	7	0.0159058	2.08468	11	92	682	11891	Chu03G024710,Chu07G014420,Chu07G014490,Chu11G015490,Chu05G042240,Chu12G016660,Chu03G029340,Chu05G008160,Chu13G041130,Chu02G005530,Chu16G012740,	0.586202
Biological process	protein ubiquitination	GO:0016567	10	0.016568	1.69884	19	195	682	11891	Chu01G046300,Chu05G003190,Chu02G027580,Chu07G039310,Chu16G009360,Chu13G020520,Chu01G033790,Chu07G051300,Chu15G024720,Chu02G040850,Chu07G026170,Chu15G021760,Chu11G021850,Chu01G058010,Chu16G004710,Chu06G003580,Chu05G018770,Chu06G029330,Chu05G017050,	0.599702
Biological process	protein modification by small protein conjugation	GO:0032446	9	0.0170087	1.66847	20	209	682	11891	Chu01G046300,Chu05G003190,Chu02G027580,Chu07G039310,Chu16G009360,Chu13G020520,Chu01G033790,Chu07G051300,Chu15G024720,Chu02G040850,Chu07G026170,Chu02G023790,Chu15G021760,Chu11G021850,Chu01G058010,Chu16G004710,Chu06G003580,Chu05G018770,Chu06G029330,Chu05G017050,	0.565192
Biological process	galacturonan metabolic process	GO:0010393	7	0.0175649	1.92086	13	118	682	11891	Chu12G030390,Chu01G029000,Chu04G012680,Chu07G044240,Chu04G044960,Chu02G031890,Chu05G018900,Chu04G032860,Chu03G004990,Chu04G032890,Chu03G026730,Chu09G023740,Chu08G020640,	0.57426
Biological process	regulation of monoatomic ion transport	GO:0043269	6	0.0176703	2.82738	6	37	682	11891	Chu07G052110,Chu07G025400,Chu03G054320,Chu15G017620,Chu05G018770,Chu06G029330,	0.568534
Biological process	regulation of transcription by RNA polymerase II	GO:0006357	11	0.0179761	1.74355	17	170	682	11891	Chu05G005780,Chu02G019440,Chu14G002970,Chu12G030410,Chu12G025000,Chu15G016610,Chu10G016890,Chu15G017140,Chu10G008000,Chu01G034130,Chu09G010810,Chu03G039110,Chu09G020950,Chu05G036540,Chu07G030130,Chu11G006370,Chu03G019010,	0.569336
Biological process	pyrimidine-containing compound metabolic process	GO:0072527	4	0.0187116	2.36413	8	59	682	11891	Chu03G018480,Chu11G027850,Chu07G038720,Chu14G001840,Chu13G002430,Chu11G041980,Chu06G032890,Chu01G049160,	0.512545
Biological process	protein modification by small protein conjugation or removal	GO:0070647	8	0.0193632	1.56723	24	267	682	11891	Chu01G046300,Chu05G003190,Chu02G027580,Chu07G039310,Chu02G006470,Chu16G009360,Chu13G020520,Chu01G033790,Chu08G012410,Chu07G051300,Chu15G024720,Chu02G040850,Chu07G026170,Chu02G023790,Chu10G036180,Chu02G019650,Chu15G021760,Chu11G021850,Chu01G058010,Chu16G004710,Chu06G003580,Chu05G018770,Chu06G029330,Chu05G017050,	0.523322
Biological process	phosphatidylinositol metabolic process	GO:0046488	8	0.0205439	2.32473	8	60	682	11891	Chu03G024710,Chu11G015490,Chu05G042240,Chu12G016660,Chu03G029340,Chu13G041130,Chu02G005530,Chu16G012740,	0.547927
Biological process	post-translational protein modification	GO:0043687	7	0.0218345	1.54982	24	270	682	11891	Chu01G046300,Chu05G003190,Chu02G027580,Chu07G039310,Chu02G006470,Chu16G009360,Chu13G020520,Chu01G033790,Chu08G012410,Chu07G051300,Chu15G024720,Chu02G040850,Chu07G026170,Chu02G023790,Chu10G036180,Chu02G019650,Chu15G021760,Chu11G021850,Chu01G058010,Chu16G004710,Chu06G003580,Chu05G018770,Chu06G029330,Chu05G017050,	0.560234
Biological process	cell death	GO:0008219	3	0.0225	2.28662	8	61	682	11891	Chu10G021890,Chu09G030940,Chu01G009120,Chu08G031080,Chu07G030130,Chu05G018770,Chu10G025620,Chu06G029330,	0.53032
Biological process	programmed cell death	GO:0012501	4	0.0225	2.28662	8	61	682	11891	Chu10G021890,Chu09G030940,Chu01G009120,Chu08G031080,Chu07G030130,Chu05G018770,Chu10G025620,Chu06G029330,	0.53032
Biological process	carbohydrate derivative biosynthetic process	GO:1901137	5	0.0243798	1.51877	25	287	682	11891	Chu11G009920,Chu11G016220,Chu08G017390,Chu09G037290,Chu09G020870,Chu16G026260,Chu11G007770,Chu06G008710,Chu05G022710,Chu11G015490,Chu04G038280,Chu09G018840,Chu11G027850,Chu08G006140,Chu07G038720,Chu05G008700,Chu14G001840,Chu13G041130,Chu04G043900,Chu12G031480,Chu02G005530,Chu01G053720,Chu06G032890,Chu03G056480,Chu02G045040,	0.561568
Biological process	carbohydrate derivative metabolic process	GO:1901135	4	0.0246695	1.38899	38	477	682	11891	Chu11G009920,Chu11G016220,Chu02G000880,Chu08G017390,Chu10G037310,Chu09G037290,Chu09G020870,Chu16G026260,Chu11G007770,Chu06G008710,Chu05G022710,Chu11G015490,Chu04G038280,Chu14G028790,Chu09G018840,Chu11G027850,Chu08G006140,Chu02G032790,Chu07G038720,Chu05G021780,Chu05G008700,Chu06G006430,Chu14G001840,Chu14G012500,Chu08G012290,Chu13G041130,Chu04G043900,Chu12G031480,Chu03G041920,Chu12G011980,Chu02G005…	0.561855
Biological process	obsolete multi-organism process	GO:0051704	0	0.0256945	1.55927	22	246	682	11891	Chu12G029800,Chu07G009060,Chu02G018010,Chu13G020520,Chu07G054340,Chu15G024720,Chu02G040850,Chu15G034500,Chu03G048080,Chu03G039110,Chu01G009120,Chu08G029570,Chu07G039920,Chu13G009080,Chu08G031080,Chu02G018290,Chu11G031700,Chu12G001300,Chu12G022650,Chu15G011220,Chu04G034550,Chu04G034580,	0.578697
Biological process	regulatory ncRNA-mediated gene silencing	GO:0031047	10	0.0271378	2.09226	9	75	682	11891	Chu06G013680,Chu09G016790,Chu03G051090,Chu14G006590,Chu06G014000,Chu06G013840,Chu06G013820,Chu01G066650,Chu07G020780,	0.604486
Biological process	protein modification process	GO:0036211	6	0.0299334	1.32567	46	605	682	11891	Chu11G009920,Chu12G025410,Chu01G046300,Chu08G017390,Chu05G003190,Chu09G037290,Chu02G027580,Chu07G039310,Chu11G007770,Chu06G008710,Chu05G022710,Chu15G040360,Chu09G023350,Chu04G038280,Chu02G006470,Chu16G009360,Chu08G006140,Chu13G020520,Chu01G033790,Chu03G009060,Chu08G012410,Chu05G008700,Chu07G051300,Chu15G024720,Chu02G040850,Chu09G030160,Chu07G026170,Chu02G023790,Chu10G036180,Chu02G019650,Chu04G037…	0.583413
Biological process	obsolete cellular metabolic process	GO:0044237	0	0.0305017	1.24666	70	979	682	11891	Chu02G040080,Chu11G016220,Chu08G019970,Chu02G014620,Chu01G046300,Chu07G054000,Chu03G018400,Chu10G037310,Chu11G015800,Chu01G040260,Chu10G001360,Chu05G003190,Chu11G026930,Chu02G027580,Chu07G039310,Chu13G036000,Chu09G006170,Chu13G035150,Chu03G036740,Chu08G010390,Chu01G014390,Chu15G032710,Chu16G009360,Chu03G025040,Chu11G012390,Chu10G026230,Chu12G003730,Chu02G018010,Chu13G020520,Chu08G030650,Chu01G033…	0.588827
Biological process	regulation of transport	GO:0051049	5	0.0329641	1.93728	10	90	682	11891	Chu12G030410,Chu07G052110,Chu07G025400,Chu07G045450,Chu03G054320,Chu02G019650,Chu15G017620,Chu07G042160,Chu05G018770,Chu06G029330,	0.63036
Biological process	embryo development ending in seed dormancy	GO:0009793	6	0.037041	2.08185	8	67	682	11891	Chu13G001400,Chu02G018010,Chu15G021760,Chu11G031700,Chu07G042160,Chu05G044160,Chu01G017100,Chu09G006240,	0.682565
Biological process	regulation of programmed cell death	GO:0043067	5	0.0422079	2.32473	6	45	682	11891	Chu10G021890,Chu08G031080,Chu07G030130,Chu05G018770,Chu10G025620,Chu06G029330,	0.770769
Biological process	regulation of intracellular signal transduction	GO:1902531	7	0.0428439	2.56404	5	34	682	11891	Chu05G019410,Chu12G009550,Chu07G039920,Chu05G018770,Chu06G029330,	0.648094
Biological process	polysaccharide metabolic process	GO:0005976	6	0.0432131	1.42554	26	318	682	11891	Chu11G027330,Chu12G030390,Chu11G044270,Chu01G029000,Chu11G023420,Chu04G012680,Chu07G044240,Chu13G028430,Chu01G018760,Chu04G044960,Chu03G034850,Chu02G031890,Chu12G021110,Chu05G018900,Chu09G012300,Chu04G032860,Chu03G004990,Chu04G032890,Chu03G026730,Chu09G023740,Chu11G027230,Chu16G004330,Chu08G020640,Chu12G012880,Chu07G037630,Chu04G024720,	0.648837
Biological process	phospholipid metabolic process	GO:0006644	6	0.0483458	1.66663	13	136	682	11891	Chu03G024710,Chu07G014420,Chu07G014490,Chu11G015490,Chu05G053710,Chu05G042240,Chu12G016660,Chu03G029340,Chu05G008160,Chu13G041130,Chu12G031480,Chu02G005530,Chu16G012740,	0.720566
Biological process	cell wall organization	GO:0071555	6	0.0486091	1.41983	25	307	682	11891	Chu07G007200,Chu11G027330,Chu12G030390,Chu11G044270,Chu01G029000,Chu11G019390,Chu11G023420,Chu04G012680,Chu07G044240,Chu13G028430,Chu01G048450,Chu04G044960,Chu02G031890,Chu12G021110,Chu05G018900,Chu06G018840,Chu15G034950,Chu04G032860,Chu04G032890,Chu03G026730,Chu09G023740,Chu11G027230,Chu08G020640,Chu01G058050,Chu04G024720,	0.719202
Biological process	response to external stimulus	GO:0009605	3	0.0494384	1.38691	28	352	682	11891	Chu12G029800,Chu02G040490,Chu04G018710,Chu07G039310,Chu12G030410,Chu09G030940,Chu13G020520,Chu05G028330,Chu15G024720,Chu05G011970,Chu09G030160,Chu03G048080,Chu03G039110,Chu01G009120,Chu08G029570,Chu07G039920,Chu13G009080,Chu13G002430,Chu01G042630,Chu08G031080,Chu02G018290,Chu11G031700,Chu12G001300,Chu12G022650,Chu08G027260,Chu15G011220,Chu04G034550,Chu15G014770,	0.726171

## Sheet: Sheet3
GO enrichment analysis of homozygous deleterious (DEL) mutations in adult individuals of the hybrid apomictic species Carya hunanensis
Class	GO_Name	GO_ID	GO_Level	P_value	Enrichment Score	Hits Genes Counts In Selected Set	Hits Genes Counts In Background	All Genes Counts In Selected Set	All Genes Counts In Background	Genes Of Selected Set In GO term	corrected p-value (BH method)
Molecular function	adenyl ribonucleotide binding	GO:0032559	8	3.22989e-07	1.41406	185	3545	840	22761	Chu03G022720,Chu15G004580,Chu13G013970,Chu15G009820,Chu03G005390,Chu01G002520,Chu14G012500,Chu02G034210,Chu03G035840,Chu16G024270,Chu01G067010,Chu03G018480,Chu11G007930,Chu16G027300,Chu05G036490,Chu07G009600,Chu11G015580,Chu15G038380,Chu15G027020,Chu03G030370,Chu03G039310,Chu15G030800,Chu15G018910,Chu07G001740,Chu03G016420,Chu04G037400,Chu01G045210,Chu15G024100,Chu05G055380,Chu04G036330,Chu02G007…	0.000167954
Molecular function	adenyl nucleotide binding	GO:0030554	7	9.5152e-07	1.38691	188	3673	840	22761	Chu03G022720,Chu15G004580,Chu13G013970,Chu15G009820,Chu03G005390,Chu01G002520,Chu14G012500,Chu02G034210,Chu03G035840,Chu16G024270,Chu01G067010,Chu03G018480,Chu11G007930,Chu16G027300,Chu05G036490,Chu07G009600,Chu11G015580,Chu15G038380,Chu15G027020,Chu03G030370,Chu03G039310,Chu15G030800,Chu15G018910,Chu07G001740,Chu03G016420,Chu04G037400,Chu01G045210,Chu15G024100,Chu05G055380,Chu04G036330,Chu02G007…	0.000247395
Molecular function	transferase activity, transferring phosphorus-containing groups	GO:0016772	4	2.88523e-06	1.45702	139	2585	840	22761	Chu06G013840,Chu03G022720,Chu13G013970,Chu06G013820,Chu15G035070,Chu02G000880,Chu01G002520,Chu14G012500,Chu03G035840,Chu01G067010,Chu03G018480,Chu03G024710,Chu16G027300,Chu05G036490,Chu07G009600,Chu11G015580,Chu15G018910,Chu06G013680,Chu07G001740,Chu03G016420,Chu04G037400,Chu01G045210,Chu15G024100,Chu05G055380,Chu04G036330,Chu02G007670,Chu01G043690,Chu04G037690,Chu07G017040,Chu12G031480,Chu01G067…	0.000500107
Molecular function	phosphotransferase activity, alcohol group as acceptor	GO:0016773	5	5.43547e-06	1.51588	112	2002	840	22761	Chu03G022720,Chu13G013970,Chu01G002520,Chu14G012500,Chu03G035840,Chu01G067010,Chu16G027300,Chu05G036490,Chu07G009600,Chu11G015580,Chu15G018910,Chu07G001740,Chu03G016420,Chu04G037400,Chu15G024100,Chu05G055380,Chu04G036330,Chu02G007670,Chu01G043690,Chu04G037690,Chu07G017040,Chu12G031480,Chu01G067410,Chu10G027890,Chu02G030470,Chu10G014430,Chu11G010590,Chu02G038220,Chu10G011160,Chu13G016440,Chu15G032…	0.000706612
Molecular function	RNA-directed RNA polymerase activity	GO:0003968	8	5.78032e-06	11.6128	6	14	840	22761	Chu06G013840,Chu06G013820,Chu06G013680,Chu03G051090,Chu06G013790,Chu06G014000,	0.000601154
Molecular function	kinase activity	GO:0016301	5	5.7995e-06	1.46811	127	2344	840	22761	Chu03G022720,Chu13G013970,Chu15G035070,Chu01G002520,Chu14G012500,Chu03G035840,Chu01G067010,Chu03G018480,Chu03G024710,Chu16G027300,Chu05G036490,Chu07G009600,Chu11G015580,Chu15G018910,Chu07G001740,Chu03G016420,Chu04G037400,Chu01G045210,Chu15G024100,Chu05G055380,Chu04G036330,Chu02G007670,Chu01G043690,Chu04G037690,Chu07G017040,Chu12G031480,Chu01G067410,Chu10G027890,Chu02G030470,Chu10G014430,Chu11G010…	0.000502623
Molecular function	carbohydrate derivative binding	GO:0097367	3	5.99496e-06	1.33617	197	3995	840	22761	Chu03G022720,Chu15G004580,Chu13G013970,Chu15G009820,Chu03G005390,Chu01G002520,Chu14G012500,Chu02G034210,Chu03G035840,Chu16G024270,Chu01G067010,Chu03G018480,Chu11G007930,Chu16G027300,Chu05G036490,Chu07G009600,Chu11G015580,Chu15G038380,Chu15G027020,Chu03G030370,Chu03G039310,Chu15G030800,Chu15G018910,Chu07G001740,Chu03G016420,Chu04G037400,Chu01G045210,Chu15G038980,Chu02G030680,Chu15G024100,Chu05G055…	0.00044534
Molecular function	ligand-gated monoatomic ion channel activity	GO:0015276	8	6.65568e-06	5.7652	10	47	840	22761	Chu16G012040,Chu07G045320,Chu07G000250,Chu15G039300,Chu07G000360,Chu15G014970,Chu04G025410,Chu03G034230,Chu10G011860,Chu08G009040,	0.000432619
Molecular function	ligand-gated channel activity	GO:0022834	7	9.88079e-06	5.52988	10	49	840	22761	Chu16G012040,Chu07G045320,Chu07G000250,Chu15G039300,Chu07G000360,Chu15G014970,Chu04G025410,Chu03G034230,Chu10G011860,Chu08G009040,	0.00057089
Molecular function	protein kinase activity	GO:0004672	6	1.02144e-05	1.52244	104	1851	840	22761	Chu03G022720,Chu13G013970,Chu01G002520,Chu03G035840,Chu01G067010,Chu16G027300,Chu05G036490,Chu07G009600,Chu11G015580,Chu15G018910,Chu07G001740,Chu03G016420,Chu04G037400,Chu15G024100,Chu05G055380,Chu04G036330,Chu02G007670,Chu01G043690,Chu04G037690,Chu07G017040,Chu01G067410,Chu10G027890,Chu10G014430,Chu11G010590,Chu02G038220,Chu10G011160,Chu15G032270,Chu09G029010,Chu07G037990,Chu04G015700,Chu14G027…	0.000531147
Molecular function	purine ribonucleotide binding	GO:0032555	7	1.41697e-05	1.32723	190	3879	840	22761	Chu03G022720,Chu15G004580,Chu13G013970,Chu15G009820,Chu03G005390,Chu01G002520,Chu14G012500,Chu02G034210,Chu03G035840,Chu16G024270,Chu01G067010,Chu03G018480,Chu11G007930,Chu16G027300,Chu05G036490,Chu07G009600,Chu11G015580,Chu15G038380,Chu15G027020,Chu03G030370,Chu03G039310,Chu15G030800,Chu15G018910,Chu07G001740,Chu03G016420,Chu04G037400,Chu01G045210,Chu02G030680,Chu15G024100,Chu05G055380,Chu04G036…	0.000669842
Molecular function	transferase activity	GO:0016740	3	1.54259e-05	1.27803	233	4940	840	22761	Chu01G061760,Chu06G013840,Chu03G022720,Chu13G013970,Chu06G013820,Chu15G035070,Chu11G027330,Chu06G022780,Chu10G021510,Chu07G053550,Chu02G000880,Chu01G002520,Chu03G055850,Chu04G031750,Chu14G001840,Chu14G012500,Chu03G035840,Chu13G011590,Chu01G067010,Chu03G018480,Chu03G024710,Chu16G027300,Chu05G036490,Chu07G009600,Chu11G015580,Chu04G009600,Chu05G002030,Chu12G033470,Chu15G018910,Chu05G046650,Chu06G013…	0.000668457
Molecular function	ribonucleotide binding	GO:0032553	6	1.81461e-05	1.3206	191	3919	840	22761	Chu03G022720,Chu15G004580,Chu13G013970,Chu15G009820,Chu03G005390,Chu01G002520,Chu14G012500,Chu02G034210,Chu03G035840,Chu16G024270,Chu01G067010,Chu03G018480,Chu11G007930,Chu16G027300,Chu05G036490,Chu07G009600,Chu11G015580,Chu15G038380,Chu15G027020,Chu03G030370,Chu03G039310,Chu15G030800,Chu15G018910,Chu07G001740,Chu03G016420,Chu04G037400,Chu01G045210,Chu02G030680,Chu15G024100,Chu05G055380,Chu04G036…	0.000725843
Molecular function	monoatomic ion channel activity	GO:0005216	6	2.24367e-05	2.8826	20	188	840	22761	Chu02G000660,Chu06G002720,Chu16G012040,Chu03G054320,Chu07G045320,Chu02G030450,Chu15G017620,Chu07G000250,Chu09G018840,Chu14G020880,Chu15G039300,Chu07G000360,Chu15G014970,Chu04G025410,Chu05G055910,Chu15G034700,Chu03G034230,Chu10G011860,Chu08G009040,Chu01G016680,	0.000833361
Molecular function	gated channel activity	GO:0022836	6	2.28071e-05	3.71912	14	102	840	22761	Chu02G000660,Chu16G012040,Chu03G054320,Chu07G045320,Chu15G017620,Chu07G000250,Chu14G020880,Chu15G039300,Chu07G000360,Chu15G014970,Chu04G025410,Chu03G034230,Chu10G011860,Chu08G009040,	0.000790646
Molecular function	heterocyclic compound binding	GO:1901363	4	3.12495e-05	1.26962	228	4866	840	22761	Chu03G022720,Chu15G004580,Chu13G013970,Chu15G009820,Chu03G005390,Chu01G002520,Chu07G044830,Chu14G012500,Chu02G034210,Chu05G027780,Chu03G035840,Chu16G024270,Chu01G067010,Chu03G018480,Chu11G007930,Chu16G027300,Chu05G036490,Chu07G009600,Chu11G015580,Chu15G038380,Chu15G027020,Chu03G030370,Chu03G039310,Chu15G030800,Chu15G018910,Chu07G001740,Chu03G016420,Chu04G037400,Chu01G045210,Chu02G030680,Chu15G024…	0.00101561
Molecular function	carbohydrate binding	GO:0030246	3	3.18562e-05	2.0309	38	507	840	22761	Chu03G022720,Chu14G012500,Chu03G035840,Chu01G067010,Chu07G009600,Chu05G055380,Chu10G027890,Chu02G038220,Chu15G032270,Chu04G015700,Chu08G012950,Chu15G035310,Chu08G032580,Chu10G034680,Chu10G026820,Chu05G051670,Chu09G044240,Chu09G034860,Chu11G007770,Chu07G009500,Chu04G026470,Chu15G017530,Chu14G028790,Chu16G004930,Chu06G037750,Chu15G004400,Chu11G026980,Chu03G025290,Chu11G026960,Chu07G053900,Chu03G025…	0.000974425
Molecular function	purine nucleotide binding	GO:0017076	6	3.30427e-05	1.30512	193	4007	840	22761	Chu03G022720,Chu15G004580,Chu13G013970,Chu15G009820,Chu03G005390,Chu01G002520,Chu14G012500,Chu02G034210,Chu03G035840,Chu16G024270,Chu01G067010,Chu03G018480,Chu11G007930,Chu16G027300,Chu05G036490,Chu07G009600,Chu11G015580,Chu15G038380,Chu15G027020,Chu03G030370,Chu03G039310,Chu15G030800,Chu15G018910,Chu07G001740,Chu03G016420,Chu04G037400,Chu01G045210,Chu02G030680,Chu15G024100,Chu05G055380,Chu04G036…	0.000954566
Molecular function	monoatomic ion transmembrane transporter activity	GO:0015075	4	4.36915e-05	2.07069	35	458	840	22761	Chu11G013180,Chu16G014200,Chu02G000660,Chu06G002720,Chu16G012040,Chu16G014250,Chu03G054320,Chu07G045320,Chu02G030450,Chu15G017620,Chu07G000250,Chu16G007580,Chu01G010640,Chu06G014100,Chu08G032190,Chu01G053720,Chu07G015320,Chu09G018840,Chu06G032290,Chu06G035790,Chu14G020880,Chu09G050780,Chu15G039300,Chu07G000360,Chu08G032230,Chu15G014970,Chu16G025930,Chu04G025410,Chu05G055910,Chu15G034700,Chu03G034…	0.00119577
Molecular function	nucleotide binding	GO:0000166	5	5.74039e-05	1.2863	199	4192	840	22761	Chu03G022720,Chu15G004580,Chu13G013970,Chu15G009820,Chu03G005390,Chu01G002520,Chu14G012500,Chu02G034210,Chu05G027780,Chu03G035840,Chu16G024270,Chu01G067010,Chu03G018480,Chu11G007930,Chu16G027300,Chu05G036490,Chu07G009600,Chu11G015580,Chu15G038380,Chu15G027020,Chu03G030370,Chu03G039310,Chu15G030800,Chu15G018910,Chu07G001740,Chu03G016420,Chu04G037400,Chu01G045210,Chu02G030680,Chu15G024100,Chu05G055…	0.0014925
Molecular function	nucleoside phosphate binding	GO:1901265	3	6.42788e-05	1.28385	199	4200	840	22761	Chu03G022720,Chu15G004580,Chu13G013970,Chu15G009820,Chu03G005390,Chu01G002520,Chu14G012500,Chu02G034210,Chu05G027780,Chu03G035840,Chu16G024270,Chu01G067010,Chu03G018480,Chu11G007930,Chu16G027300,Chu05G036490,Chu07G009600,Chu11G015580,Chu15G038380,Chu15G027020,Chu03G030370,Chu03G039310,Chu15G030800,Chu15G018910,Chu07G001740,Chu03G016420,Chu04G037400,Chu01G045210,Chu02G030680,Chu15G024100,Chu05G055…	0.00159166
Molecular function	ATP binding	GO:0005524	9	7.78763e-05	1.33788	154	3119	840	22761	Chu03G022720,Chu15G004580,Chu13G013970,Chu03G005390,Chu01G002520,Chu14G012500,Chu02G034210,Chu03G035840,Chu16G024270,Chu01G067010,Chu03G018480,Chu11G007930,Chu16G027300,Chu05G036490,Chu07G009600,Chu11G015580,Chu03G030370,Chu03G039310,Chu15G018910,Chu07G001740,Chu03G016420,Chu04G037400,Chu01G045210,Chu15G024100,Chu05G055380,Chu04G036330,Chu02G007670,Chu01G069650,Chu04G016750,Chu01G043690,Chu05G045…	0.00184071
Molecular function	ADP binding	GO:0043531	9	8.10251e-05	2.08434	32	416	840	22761	Chu15G009820,Chu15G038380,Chu15G027020,Chu15G030800,Chu15G038510,Chu15G038330,Chu08G030560,Chu16G017920,Chu15G038540,Chu11G042190,Chu14G026770,Chu08G034790,Chu14G030830,Chu15G037500,Chu13G002450,Chu13G001100,Chu16G017570,Chu01G004580,Chu16G023290,Chu15G030740,Chu11G042820,Chu15G039590,Chu16G025610,Chu11G016960,Chu11G045280,Chu15G026890,Chu15G017710,Chu09G030940,Chu11G024540,Chu15G026980,Chu13G002…	0.00183187
Molecular function	anion binding	GO:0043168	5	0.00015297	1.26278	201	4313	840	22761	Chu03G022720,Chu15G004580,Chu13G013970,Chu15G009820,Chu03G005390,Chu01G002520,Chu14G012500,Chu02G034210,Chu05G027780,Chu03G035840,Chu16G024270,Chu01G067010,Chu03G018480,Chu11G007930,Chu16G027300,Chu05G036490,Chu07G009600,Chu11G015580,Chu15G038380,Chu15G027020,Chu03G030370,Chu03G039310,Chu15G030800,Chu15G018910,Chu07G001740,Chu03G016420,Chu04G037400,Chu01G045210,Chu02G030680,Chu15G024100,Chu05G055…	0.00331434
Molecular function	passive transmembrane transporter activity	GO:0022803	4	0.00031736	2.32255	21	245	840	22761	Chu02G000660,Chu06G002720,Chu16G012040,Chu09G048510,Chu03G054320,Chu07G045320,Chu02G030450,Chu15G017620,Chu07G000250,Chu09G018840,Chu14G020880,Chu15G039300,Chu07G000360,Chu15G014970,Chu04G025410,Chu05G055910,Chu15G034700,Chu03G034230,Chu10G011860,Chu08G009040,Chu01G016680,	0.0066011
Molecular function	channel activity	GO:0015267	5	0.00031736	2.32255	21	245	840	22761	Chu02G000660,Chu06G002720,Chu16G012040,Chu09G048510,Chu03G054320,Chu07G045320,Chu02G030450,Chu15G017620,Chu07G000250,Chu09G018840,Chu14G020880,Chu15G039300,Chu07G000360,Chu15G014970,Chu04G025410,Chu05G055910,Chu15G034700,Chu03G034230,Chu10G011860,Chu08G009040,Chu01G016680,	0.0066011
Molecular function	protein serine/threonine kinase activity	GO:0004674	7	0.000460251	1.68884	45	722	840	22761	Chu13G013970,Chu03G035840,Chu11G015580,Chu04G037400,Chu01G043690,Chu04G037690,Chu07G017040,Chu10G027890,Chu10G014430,Chu02G038220,Chu15G032270,Chu04G015700,Chu14G027670,Chu15G011350,Chu08G032580,Chu10G026820,Chu09G034860,Chu15G033320,Chu04G039060,Chu11G010810,Chu07G050160,Chu16G025490,Chu16G027210,Chu11G040870,Chu01G058690,Chu15G004620,Chu15G004860,Chu01G056230,Chu15G004400,Chu16G025860,Chu11G026…	0.0088641
Molecular function	transcription factor binding	GO:0008134	4	0.00105524	6.15828	5	22	840	22761	Chu12G030410,Chu01G058010,Chu08G030650,Chu05G036540,Chu06G038220,	0.0195973
Molecular function	chitin binding	GO:0008061	4	0.00129179	3.38705	9	72	840	22761	Chu15G038980,Chu05G018450,Chu15G039290,Chu15G039280,Chu14G010390,Chu16G027210,Chu15G038860,Chu15G038970,Chu16G027230,	0.0231632
Molecular function	transporter activity	GO:0005215	2	0.00169375	1.45606	64	1191	840	22761	Chu11G013180,Chu02G014820,Chu16G014200,Chu02G000660,Chu05G014880,Chu06G002720,Chu16G012040,Chu09G048510,Chu02G034210,Chu16G014250,Chu07G052420,Chu03G054320,Chu03G039310,Chu07G045320,Chu02G030450,Chu05G018820,Chu15G017620,Chu07G045760,Chu07G054460,Chu15G035280,Chu07G000250,Chu16G007580,Chu01G064460,Chu01G010640,Chu06G014100,Chu13G009950,Chu09G033720,Chu15G010280,Chu08G032190,Chu04G020670,Chu09G030…	0.0293583
Molecular function	purine ribonucleoside triphosphate binding	GO:0035639	6	0.00180012	1.24346	158	3443	840	22761	Chu03G022720,Chu15G004580,Chu13G013970,Chu03G005390,Chu01G002520,Chu14G012500,Chu02G034210,Chu03G035840,Chu16G024270,Chu01G067010,Chu03G018480,Chu11G007930,Chu16G027300,Chu05G036490,Chu07G009600,Chu11G015580,Chu03G030370,Chu03G039310,Chu15G018910,Chu07G001740,Chu03G016420,Chu04G037400,Chu01G045210,Chu15G024100,Chu05G055380,Chu04G036330,Chu02G007670,Chu01G069650,Chu04G016750,Chu01G043690,Chu05G045…	0.0301955
Molecular function	transmembrane transporter activity	GO:0022857	3	0.00294654	1.43604	61	1151	840	22761	Chu11G013180,Chu02G014820,Chu16G014200,Chu02G000660,Chu05G014880,Chu06G002720,Chu16G012040,Chu09G048510,Chu02G034210,Chu16G014250,Chu07G052420,Chu03G054320,Chu07G045320,Chu02G030450,Chu15G017620,Chu07G045760,Chu07G054460,Chu15G035280,Chu07G000250,Chu16G007580,Chu01G064460,Chu01G010640,Chu06G014100,Chu13G009950,Chu15G010280,Chu08G032190,Chu04G020670,Chu09G030030,Chu01G053720,Chu07G015320,Chu09G046…	0.0478812
Molecular function	catalytic activity	GO:0003824	2	0.00392265	1.08247	499	12491	840	22761	Chu01G061760,Chu06G013840,Chu15G031730,Chu08G015340,Chu03G022720,Chu04G037010,Chu02G031150,Chu07G049070,Chu15G004580,Chu13G013970,Chu07G019890,Chu13G001990,Chu12G013480,Chu02G040080,Chu06G013820,Chu11G030740,Chu15G035070,Chu11G027330,Chu06G022780,Chu10G021510,Chu07G053550,Chu03G029340,Chu02G000880,Chu01G002520,Chu03G055850,Chu04G031750,Chu05G015940,Chu14G001840,Chu02G014620,Chu14G012500,Chu02G034…	0.0618115
Molecular function	transition metal ion transmembrane transporter activity	GO:0046915	7	0.00774234	3.98477	5	34	840	22761	Chu11G013180,Chu16G007580,Chu01G010640,Chu06G014100,Chu06G035790,	0.108811
Molecular function	UDP-glycosyltransferase activity	GO:0008194	5	0.0111412	1.67983	23	371	840	22761	Chu11G027330,Chu07G053550,Chu05G002030,Chu12G030390,Chu11G044270,Chu07G028820,Chu10G034220,Chu13G005960,Chu04G021780,Chu09G023740,Chu13G014950,Chu16G025680,Chu14G010640,Chu07G009940,Chu09G002470,Chu09G045110,Chu05G002100,Chu12G021110,Chu12G012880,Chu05G018900,Chu15G034950,Chu15G017180,Chu04G024720,	0.152458
Molecular function	5'-3' RNA polymerase activity	GO:0034062	7	0.012522	2.78934	7	68	840	22761	Chu06G013840,Chu06G013820,Chu06G013680,Chu03G051090,Chu04G010290,Chu06G013790,Chu06G014000,	0.16696
Molecular function	RNA polymerase activity	GO:0097747	6	0.012522	2.78934	7	68	840	22761	Chu06G013840,Chu06G013820,Chu06G013680,Chu03G051090,Chu04G010290,Chu06G013790,Chu06G014000,	0.16696
Molecular function	metal ion transmembrane transporter activity	GO:0046873	6	0.0185208	1.92488	13	183	840	22761	Chu11G013180,Chu16G014200,Chu16G014250,Chu03G054320,Chu16G007580,Chu01G010640,Chu06G014100,Chu08G032190,Chu07G015320,Chu06G035790,Chu14G020880,Chu09G050780,Chu08G032230,	0.223972
Molecular function	ATP hydrolysis activity	GO:0016887	8	0.0202663	1.85049	14	205	840	22761	Chu15G004580,Chu02G034210,Chu16G024270,Chu03G030370,Chu04G016750,Chu15G035280,Chu09G030030,Chu05G021620,Chu08G032810,Chu03G024180,Chu08G018570,Chu08G018590,Chu07G032150,Chu01G064950,	0.239511
Molecular function	glycosyltransferase activity	GO:0016757	4	0.0249353	1.40964	36	692	840	22761	Chu11G027330,Chu07G053550,Chu14G001840,Chu05G002030,Chu05G046650,Chu13G041130,Chu04G043900,Chu12G030390,Chu11G044270,Chu16G008430,Chu07G028820,Chu10G034220,Chu13G005960,Chu04G021780,Chu09G023740,Chu11G007770,Chu06G008710,Chu13G014950,Chu16G025680,Chu14G010640,Chu09G008190,Chu07G009940,Chu09G002470,Chu09G045110,Chu04G038280,Chu10G039300,Chu05G002100,Chu12G021110,Chu12G012880,Chu05G018900,Chu05G008…	0.288142
Molecular function	oxidoreductase activity, acting on single donors with incorporation of molecular oxygen, incorporation of two atoms of oxygen	GO:0016702	5	0.028903	2.8826	5	47	840	22761	Chu05G023310,Chu13G039790,Chu08G038570,Chu09G026020,Chu01G051690,	0.319778
Molecular function	polysaccharide binding	GO:0030247	4	0.0293071	1.85804	12	175	840	22761	Chu03G022720,Chu14G012500,Chu03G035840,Chu05G055380,Chu15G032270,Chu04G015700,Chu05G051670,Chu04G026470,Chu16G004930,Chu03G035510,Chu15G006490,Chu12G016430,	0.317493
Molecular function	oxidoreductase activity, acting on single donors with incorporation of molecular oxygen	GO:0016701	4	0.0303898	2.54029	6	64	840	22761	Chu05G023310,Chu13G039790,Chu07G054040,Chu08G038570,Chu09G026020,Chu01G051690,	0.322504
Molecular function	monoatomic cation transmembrane transporter activity	GO:0008324	5	0.0351993	1.57441	19	327	840	22761	Chu11G013180,Chu16G014200,Chu16G014250,Chu03G054320,Chu15G017620,Chu16G007580,Chu01G010640,Chu06G014100,Chu08G032190,Chu01G053720,Chu07G015320,Chu09G018840,Chu06G032290,Chu06G035790,Chu14G020880,Chu09G050780,Chu08G032230,Chu16G025930,Chu13G038510,	0.351993
Molecular function	catalytic activity, acting on a protein	GO:0140096	3	0.0432509	1.14123	148	3514	840	22761	Chu03G022720,Chu04G037010,Chu13G013970,Chu01G002520,Chu03G035840,Chu01G067010,Chu16G027300,Chu05G036490,Chu07G009600,Chu10G003280,Chu11G015580,Chu06G012930,Chu02G023790,Chu05G019270,Chu15G018910,Chu07G001740,Chu03G016420,Chu04G037400,Chu07G035760,Chu01G046300,Chu04G012370,Chu15G024100,Chu05G055380,Chu04G036330,Chu02G007670,Chu11G032060,Chu01G043690,Chu01G003840,Chu04G037690,Chu07G017040,Chu01G067…	0.351413
Molecular function	inorganic cation transmembrane transporter activity	GO:0022890	5	0.0499641	1.55097	17	297	840	22761	Chu11G013180,Chu16G014200,Chu09G048510,Chu16G014250,Chu03G054320,Chu16G007580,Chu01G010640,Chu06G014100,Chu08G032190,Chu01G053720,Chu07G015320,Chu09G018840,Chu06G032290,Chu06G035790,Chu14G020880,Chu09G050780,Chu08G032230,	0.399713
Cellular component	membrane	GO:0016020	3	7.71384e-07	1.18133	354	8077	539	14528	Chu10G033990,Chu11G013180,Chu03G022720,Chu02G031150,Chu15G004580,Chu02G014820,Chu16G014200,Chu02G000660,Chu05G014880,Chu12G029800,Chu06G002720,Chu02G040080,Chu06G013820,Chu11G027330,Chu03G005390,Chu11G027580,Chu16G012040,Chu01G002520,Chu09G048510,Chu02G034210,Chu15G027280,Chu03G035840,Chu16G024270,Chu01G067010,Chu16G013390,Chu16G027300,Chu01G031080,Chu05G036490,Chu07G009600,Chu10G016110,Chu16G014…	0.000215216
Cellular component	obsolete nuclear part	GO:0044428	0	0.0411728	1.64351	15	246	539	14528	Chu07G044830,Chu03G039110,Chu02G019440,Chu01G040260,Chu12G030410,Chu08G010390,Chu01G039910,Chu02G036920,Chu08G030650,Chu05G036540,Chu05G018770,Chu04G034580,Chu10G010590,Chu11G042460,Chu06G029330,	1
Cellular component	vacuole	GO:0005773	6	0.0467913	1.9101	9	127	539	14528	Chu10G013540,Chu13G009080,Chu06G032290,Chu13G020520,Chu07G054340,Chu09G015590,Chu05G018770,Chu05G042240,Chu06G029330,	1
Biological process	regulatory ncRNA-mediated gene silencing	GO:0031047	10	0.00043275	3.58703	10	75	442	11891	Chu06G013840,Chu06G013820,Chu06G013680,Chu09G016790,Chu01G066650,Chu03G051090,Chu07G020780,Chu14G006590,Chu06G013790,Chu06G014000,	0.308118
Biological process	nucleobase biosynthetic process	GO:0046112	8	0.00108121	6.11425	5	22	442	11891	Chu14G001840,Chu03G018480,Chu13G002430,Chu11G041980,Chu10G039300,	0.513215
Biological process	nucleobase metabolic process	GO:0009112	7	0.00238963	5.1736	5	26	442	11891	Chu14G001840,Chu03G018480,Chu13G002430,Chu11G041980,Chu10G039300,	0.567139
Biological process	lipid biosynthetic process	GO:0008610	6	0.00323436	1.82908	24	353	442	11891	Chu02G031150,Chu02G040080,Chu03G024710,Chu09G010190,Chu12G033470,Chu13G041130,Chu01G051080,Chu12G031480,Chu02G005530,Chu03G013250,Chu01G042610,Chu04G014260,Chu06G003980,Chu15G036450,Chu03G017670,Chu15G036500,Chu13G040680,Chu13G004320,Chu14G017740,Chu05G042240,Chu10G035430,Chu02G037260,Chu05G001950,Chu13G038980,	0.657961
Biological process	recognition of pollen	GO:0048544	4	0.00327664	2.37915	13	147	442	11891	Chu03G035840,Chu10G027890,Chu10G026820,Chu09G034860,Chu04G026470,Chu11G026980,Chu03G025290,Chu11G026960,Chu03G025350,Chu03G035510,Chu09G034780,Chu16G008980,Chu08G034450,	0.583241
Biological process	cell recognition	GO:0008037	3	0.00327664	2.37915	13	147	442	11891	Chu03G035840,Chu10G027890,Chu10G026820,Chu09G034860,Chu04G026470,Chu11G026980,Chu03G025290,Chu11G026960,Chu03G025350,Chu03G035510,Chu09G034780,Chu16G008980,Chu08G034450,	0.583241
Biological process	pyrimidine-containing compound biosynthetic process	GO:0072528	5	0.00365605	3.48739	7	54	442	11891	Chu14G001840,Chu03G018480,Chu13G002430,Chu11G041980,Chu06G032890,Chu11G027850,Chu01G049160,	0.520622
Biological process	pyrimidine-containing compound metabolic process	GO:0072527	4	0.00601079	3.19185	7	59	442	11891	Chu14G001840,Chu03G018480,Chu13G002430,Chu11G041980,Chu06G032890,Chu11G027850,Chu01G049160,	0.53496
Biological process	lipid metabolic process	GO:0006629	5	0.00809157	1.50818	37	660	442	11891	Chu02G031150,Chu02G040080,Chu03G029340,Chu03G024710,Chu09G010190,Chu12G033470,Chu13G041130,Chu01G051080,Chu12G031480,Chu16G011380,Chu07G014420,Chu02G005530,Chu15G003950,Chu16G012740,Chu03G013250,Chu04G044870,Chu01G042610,Chu05G001840,Chu01G042630,Chu01G003260,Chu04G014260,Chu06G011510,Chu05G053710,Chu06G003980,Chu15G036450,Chu03G017670,Chu15G036500,Chu10G038510,Chu13G040680,Chu15G009370,Chu13G004…	0.4801
Biological process	carbohydrate metabolic process	GO:0005975	5	0.00846456	1.40147	51	979	442	11891	Chu11G027330,Chu14G012500,Chu06G023830,Chu08G012290,Chu05G046650,Chu06G021290,Chu15G038980,Chu12G030390,Chu11G044270,Chu16G008430,Chu07G028820,Chu05G004030,Chu03G004990,Chu08G012950,Chu15G035340,Chu15G035310,Chu07G044240,Chu15G017910,Chu15G039290,Chu15G039280,Chu04G020220,Chu03G026730,Chu09G023740,Chu14G023690,Chu07G009500,Chu02G043010,Chu16G025680,Chu02G019390,Chu16G003430,Chu05G003860,Chu16G027…	0.482141
Biological process	vacuole organization	GO:0007033	6	0.0113381	3.6355	5	37	442	11891	Chu02G019650,Chu14G026520,Chu16G026360,Chu05G018770,Chu06G029330,	0.597979
Biological process	glycerolipid metabolic process	GO:0046486	6	0.0143599	2.35072	9	103	442	11891	Chu03G029340,Chu03G024710,Chu13G041130,Chu07G014420,Chu02G005530,Chu16G012740,Chu06G003980,Chu05G042240,Chu05G001950,	0.568012
Biological process	regulation of transport	GO:0051049	5	0.0185862	2.39135	8	90	442	11891	Chu03G054320,Chu02G019650,Chu15G017620,Chu12G030410,Chu07G042160,Chu05G018770,Chu07G045450,Chu06G029330,	0.715316
Biological process	regulation of transmembrane transport	GO:0034762	6	0.0209016	3.12822	5	43	442	11891	Chu03G054320,Chu15G017620,Chu05G018770,Chu07G045450,Chu06G029330,	0.513171
Biological process	phosphatidylinositol metabolic process	GO:0046488	8	0.0234969	2.69027	6	60	442	11891	Chu03G029340,Chu03G024710,Chu13G041130,Chu02G005530,Chu16G012740,Chu05G042240,	0.567111
Biological process	negative regulation of gene expression	GO:0010629	9	0.0251296	1.84071	13	190	442	11891	Chu06G013840,Chu06G013820,Chu06G013680,Chu09G016790,Chu01G066650,Chu03G051090,Chu07G020780,Chu14G006590,Chu06G013790,Chu05G036540,Chu06G014000,Chu15G000560,Chu10G010590,	0.586631
Biological process	obsolete nucleic acid phosphodiester bond hydrolysis	GO:0090305	0	0.0348041	1.55059	20	347	442	11891	Chu02G014620,Chu15G005620,Chu07G054000,Chu15G024380,Chu05G018870,Chu05G009100,Chu13G036000,Chu13G035150,Chu01G014390,Chu05G021620,Chu15G032710,Chu02G018010,Chu08G019640,Chu05G044160,Chu12G012940,Chu15G000560,Chu10G010590,Chu13G015400,Chu03G000640,Chu07G047030,	0.652118
Biological process	glycerolipid biosynthetic process	GO:0045017	7	0.0354907	2.4457	6	66	442	11891	Chu03G024710,Chu13G041130,Chu02G005530,Chu06G003980,Chu05G042240,Chu05G001950,	0.656348
Biological process	obsolete heterocycle metabolic process	GO:0046483	0	0.0401429	1.41593	28	532	442	11891	Chu07G044830,Chu02G014620,Chu15G005620,Chu07G054000,Chu15G024380,Chu10G037310,Chu01G040260,Chu05G018870,Chu05G009100,Chu13G036000,Chu13G035150,Chu08G010390,Chu01G014390,Chu05G021620,Chu15G032710,Chu02G018010,Chu08G030650,Chu05G036540,Chu08G019640,Chu05G044160,Chu12G012940,Chu15G000560,Chu04G034580,Chu10G010590,Chu13G015400,Chu03G000640,Chu07G047030,Chu15G024720,	0.62817
Biological process	regulation of localization	GO:0032879	4	0.0416172	2.04973	8	105	442	11891	Chu03G054320,Chu02G019650,Chu15G017620,Chu12G030410,Chu07G042160,Chu05G018770,Chu07G045450,Chu06G029330,	0.644162
Biological process	obsolete cellular aromatic compound metabolic process	GO:0006725	0	0.0426024	1.40799	28	535	442	11891	Chu07G044830,Chu02G014620,Chu15G005620,Chu07G054000,Chu15G024380,Chu10G037310,Chu01G040260,Chu05G018870,Chu05G009100,Chu13G036000,Chu13G035150,Chu08G010390,Chu01G014390,Chu05G021620,Chu15G032710,Chu02G018010,Chu08G030650,Chu05G036540,Chu08G019640,Chu05G044160,Chu12G012940,Chu15G000560,Chu04G034580,Chu10G010590,Chu13G015400,Chu03G000640,Chu07G047030,Chu15G024720,	0.625421
Biological process	negative regulation of molecular function	GO:0044092	4	0.0431423	2.5868	5	52	442	11891	Chu03G039110,Chu12G030410,Chu13G008290,Chu05G018770,Chu06G029330,	0.626884

## Sheet: Sheet4
GO enrichment analysis of homozygous loss-of-function (LOF) mutations in adult individuals of the apomictic species Carya cathayensis
Class	GO_Name	GO_ID	GO_Level	P_value	Enrichment Score	Hits Genes Counts In Selected Set	Hits Genes Counts In Background	All Genes Counts In Selected Set	All Genes Counts In Background	Genes Of Selected Set In GO term	corrected p-value (BH method)
Molecular function	adenyl nucleotide binding	GO:0030554	7	2.22045e-16	1.51468	329	3673	1346	22761	Chu16G023150,Chu16G013340,Chu08G028410,Chu15G025060,Chu10G031560,Chu05G028830,Chu11G016230,Chu03G000710,Chu12G029830,Chu03G009510,Chu02G043100,Chu07G017010,Chu11G043810,Chu13G003980,Chu07G009810,Chu03G035840,Chu01G020190,Chu05G036490,Chu15G038380,Chu12G025430,Chu05G052980,Chu15G030800,Chu16G013740,Chu08G015180,Chu05G012070,Chu02G043520,Chu09G019810,Chu15G038770,Chu11G038860,Chu11G036200,Chu02G043…	1.58096e-13
Molecular function	purine nucleotide binding	GO:0017076	6	2.88658e-15	1.47283	349	4007	1346	22761	Chu16G023150,Chu16G013340,Chu08G028410,Chu15G025060,Chu10G031560,Chu05G028830,Chu11G016230,Chu03G000710,Chu12G029830,Chu03G009510,Chu11G030990,Chu02G043100,Chu07G017010,Chu11G043810,Chu13G003980,Chu07G009810,Chu03G035840,Chu01G020190,Chu05G036490,Chu10G017200,Chu15G038380,Chu12G025430,Chu05G052980,Chu15G030800,Chu16G013740,Chu08G015180,Chu05G012070,Chu02G043520,Chu09G019810,Chu15G038770,Chu11G038…	1.02762e-12
Molecular function	adenyl ribonucleotide binding	GO:0032559	8	3.77476e-15	1.50736	316	3545	1346	22761	Chu16G023150,Chu16G013340,Chu08G028410,Chu15G025060,Chu10G031560,Chu05G028830,Chu11G016230,Chu03G000710,Chu12G029830,Chu03G009510,Chu02G043100,Chu07G017010,Chu11G043810,Chu13G003980,Chu07G009810,Chu03G035840,Chu01G020190,Chu05G036490,Chu15G038380,Chu12G025430,Chu05G052980,Chu15G030800,Chu16G013740,Chu08G015180,Chu05G012070,Chu02G043520,Chu09G019810,Chu15G038770,Chu11G038860,Chu11G036200,Chu02G043…	8.95876e-13
Molecular function	ATP binding	GO:0005524	9	6.66134e-15	1.54517	285	3119	1346	22761	Chu16G023150,Chu16G013340,Chu08G028410,Chu15G025060,Chu10G031560,Chu05G028830,Chu11G016230,Chu03G000710,Chu12G029830,Chu03G009510,Chu02G043100,Chu07G017010,Chu11G043810,Chu13G003980,Chu07G009810,Chu03G035840,Chu01G020190,Chu05G036490,Chu12G025430,Chu05G052980,Chu16G013740,Chu08G015180,Chu05G012070,Chu02G043520,Chu09G019810,Chu11G038860,Chu11G036200,Chu02G043990,Chu15G035230,Chu15G016510,Chu04G006…	1.18572e-12
Molecular function	purine ribonucleotide binding	GO:0032555	7	1.9873e-14	1.46476	336	3879	1346	22761	Chu16G023150,Chu16G013340,Chu08G028410,Chu15G025060,Chu10G031560,Chu05G028830,Chu11G016230,Chu03G000710,Chu12G029830,Chu03G009510,Chu11G030990,Chu02G043100,Chu07G017010,Chu11G043810,Chu13G003980,Chu07G009810,Chu03G035840,Chu01G020190,Chu05G036490,Chu10G017200,Chu15G038380,Chu12G025430,Chu05G052980,Chu15G030800,Chu16G013740,Chu08G015180,Chu05G012070,Chu02G043520,Chu09G019810,Chu15G038770,Chu11G038…	2.82991e-12
Molecular function	ribonucleotide binding	GO:0032553	6	4.94049e-14	1.45412	337	3919	1346	22761	Chu16G023150,Chu16G013340,Chu08G028410,Chu15G025060,Chu10G031560,Chu05G028830,Chu11G016230,Chu03G000710,Chu12G029830,Chu03G009510,Chu11G030990,Chu02G043100,Chu07G017010,Chu11G043810,Chu13G003980,Chu07G009810,Chu03G035840,Chu01G020190,Chu05G036490,Chu10G017200,Chu15G038380,Chu12G025430,Chu05G052980,Chu15G030800,Chu16G013740,Chu08G015180,Chu05G012070,Chu02G043520,Chu09G019810,Chu15G038770,Chu11G038…	5.86272e-12
Molecular function	purine ribonucleoside triphosphate binding	GO:0035639	6	8.91509e-14	1.48817	303	3443	1346	22761	Chu16G023150,Chu16G013340,Chu08G028410,Chu15G025060,Chu10G031560,Chu05G028830,Chu11G016230,Chu03G000710,Chu12G029830,Chu03G009510,Chu11G030990,Chu02G043100,Chu07G017010,Chu11G043810,Chu13G003980,Chu07G009810,Chu03G035840,Chu01G020190,Chu05G036490,Chu10G017200,Chu12G025430,Chu05G052980,Chu16G013740,Chu08G015180,Chu05G012070,Chu02G043520,Chu09G019810,Chu11G038860,Chu11G036200,Chu02G043990,Chu15G035…	9.06792e-12
Molecular function	nucleotide binding	GO:0000166	5	1.13354e-13	1.428	354	4192	1346	22761	Chu16G023150,Chu16G013340,Chu08G028410,Chu15G025060,Chu10G031560,Chu05G028830,Chu11G016230,Chu03G000710,Chu12G029830,Chu03G009510,Chu11G030990,Chu02G043100,Chu07G017010,Chu11G043810,Chu13G003980,Chu07G009810,Chu03G035840,Chu01G020190,Chu05G036490,Chu10G017200,Chu15G038380,Chu12G025430,Chu05G052980,Chu15G030800,Chu16G013740,Chu08G015180,Chu05G012070,Chu02G043520,Chu09G019810,Chu15G038770,Chu11G038…	1.00885e-11
Molecular function	nucleoside phosphate binding	GO:1901265	3	1.48326e-13	1.42528	354	4200	1346	22761	Chu16G023150,Chu16G013340,Chu08G028410,Chu15G025060,Chu10G031560,Chu05G028830,Chu11G016230,Chu03G000710,Chu12G029830,Chu03G009510,Chu11G030990,Chu02G043100,Chu07G017010,Chu11G043810,Chu13G003980,Chu07G009810,Chu03G035840,Chu01G020190,Chu05G036490,Chu10G017200,Chu15G038380,Chu12G025430,Chu05G052980,Chu15G030800,Chu16G013740,Chu08G015180,Chu05G012070,Chu02G043520,Chu09G019810,Chu15G038770,Chu11G038…	1.17342e-11
Molecular function	carbohydrate derivative binding	GO:0097367	3	2.52243e-13	1.43492	339	3995	1346	22761	Chu16G023150,Chu16G013340,Chu08G028410,Chu15G025060,Chu10G031560,Chu05G028830,Chu11G016230,Chu03G000710,Chu12G029830,Chu03G009510,Chu11G030990,Chu02G043100,Chu07G017010,Chu11G043810,Chu13G003980,Chu07G009810,Chu03G035840,Chu01G020190,Chu05G036490,Chu10G017200,Chu15G038380,Chu12G025430,Chu05G052980,Chu15G030800,Chu16G013740,Chu08G015180,Chu05G012070,Chu02G043520,Chu09G019810,Chu15G038770,Chu11G038…	1.79597e-11
Molecular function	anion binding	GO:0043168	5	2.23177e-12	1.39578	356	4313	1346	22761	Chu16G023150,Chu16G013340,Chu08G028410,Chu15G025060,Chu10G031560,Chu05G028830,Chu11G016230,Chu03G000710,Chu12G029830,Chu03G009510,Chu11G030990,Chu02G043100,Chu07G017010,Chu11G043810,Chu13G003980,Chu07G009810,Chu03G035840,Chu01G020190,Chu05G036490,Chu10G017200,Chu15G038380,Chu12G025430,Chu05G052980,Chu15G030800,Chu16G013740,Chu08G015180,Chu05G012070,Chu02G043520,Chu09G019810,Chu15G038770,Chu15G003…	1.44456e-10
Molecular function	heterocyclic compound binding	GO:1901363	4	2.93048e-11	1.34488	387	4866	1346	22761	Chu16G023150,Chu16G013340,Chu08G028410,Chu15G025060,Chu10G031560,Chu05G028830,Chu11G016230,Chu03G000710,Chu12G029830,Chu03G009510,Chu11G030990,Chu02G043100,Chu07G017010,Chu11G043810,Chu13G003980,Chu07G009810,Chu03G035840,Chu01G020190,Chu05G036490,Chu10G017200,Chu15G038380,Chu12G025430,Chu09G031090,Chu05G052980,Chu15G030800,Chu16G013740,Chu08G015180,Chu05G012070,Chu02G043520,Chu09G019810,Chu15G038…	1.73875e-09
Molecular function	phosphotransferase activity, alcohol group as acceptor	GO:0016773	5	7.17001e-11	1.58796	188	2002	1346	22761	Chu16G023150,Chu16G013340,Chu08G028410,Chu16G000040,Chu10G031560,Chu05G028830,Chu11G016230,Chu03G000710,Chu12G029830,Chu03G009510,Chu03G035840,Chu01G020190,Chu05G036490,Chu12G025430,Chu16G013740,Chu05G012070,Chu10G020820,Chu09G019810,Chu11G038860,Chu15G035230,Chu15G016510,Chu15G005850,Chu07G017040,Chu11G003740,Chu02G007490,Chu03G014040,Chu07G033510,Chu06G021250,Chu06G009120,Chu09G029230,Chu03G035…	3.92696e-09
Molecular function	protein kinase activity	GO:0004672	6	2.14285e-10	1.59874	175	1851	1346	22761	Chu16G023150,Chu16G013340,Chu08G028410,Chu10G031560,Chu05G028830,Chu11G016230,Chu03G000710,Chu12G029830,Chu03G009510,Chu03G035840,Chu01G020190,Chu05G036490,Chu12G025430,Chu16G013740,Chu05G012070,Chu10G020820,Chu11G038860,Chu15G016510,Chu15G005850,Chu07G017040,Chu11G003740,Chu02G007490,Chu03G014040,Chu06G021250,Chu06G009120,Chu09G029230,Chu03G035470,Chu16G027180,Chu15G008140,Chu03G016720,Chu11G044…	1.08979e-08
Molecular function	transferase activity, transferring phosphorus-containing groups	GO:0016772	4	5.45665e-10	1.47841	226	2585	1346	22761	Chu16G023150,Chu16G013340,Chu12G001480,Chu08G028410,Chu16G000040,Chu10G031560,Chu05G028830,Chu11G016230,Chu03G000710,Chu12G029830,Chu03G009510,Chu05G003960,Chu03G035840,Chu01G020190,Chu05G036490,Chu12G025430,Chu16G013740,Chu06G013680,Chu05G012070,Chu10G020820,Chu09G019810,Chu11G038860,Chu15G035230,Chu15G016510,Chu15G005850,Chu07G017040,Chu11G003740,Chu02G007490,Chu03G014040,Chu07G033510,Chu15G025…	2.59009e-08
Molecular function	kinase activity	GO:0016301	5	1.48107e-09	1.49334	207	2344	1346	22761	Chu16G023150,Chu16G013340,Chu12G001480,Chu08G028410,Chu16G000040,Chu10G031560,Chu05G028830,Chu11G016230,Chu03G000710,Chu12G029830,Chu03G009510,Chu03G035840,Chu01G020190,Chu05G036490,Chu12G025430,Chu16G013740,Chu05G012070,Chu10G020820,Chu09G019810,Chu11G038860,Chu15G035230,Chu15G016510,Chu15G005850,Chu07G017040,Chu11G003740,Chu02G007490,Chu03G014040,Chu07G033510,Chu15G025470,Chu06G021250,Chu06G009…	6.59076e-08
Molecular function	catalytic activity, acting on a protein	GO:0140096	3	2.7433e-07	1.32336	275	3514	1346	22761	Chu16G023150,Chu16G013340,Chu01G002790,Chu11G002050,Chu08G028410,Chu10G031560,Chu05G028830,Chu11G016230,Chu03G000710,Chu12G029830,Chu03G009510,Chu08G003150,Chu03G062140,Chu01G026790,Chu07G017010,Chu03G035840,Chu01G020190,Chu05G036490,Chu12G025430,Chu02G025720,Chu16G013740,Chu13G041380,Chu05G012070,Chu10G020820,Chu04G004500,Chu11G038860,Chu15G016510,Chu15G005850,Chu07G017040,Chu11G003740,Chu02G007…	1.14896e-05
Molecular function	photoreceptor activity	GO:0009881	4	1.51003e-05	9.22369	6	11	1346	22761	Chu10G020820,Chu01G033940,Chu01G043680,Chu09G030160,Chu03G063180,Chu08G027260,	0.000597299
Molecular function	ion binding	GO:0043167	4	5.2907e-05	1.1352	568	8461	1346	22761	Chu15G030880,Chu13G035530,Chu16G026660,Chu16G023150,Chu05G049760,Chu16G013340,Chu09G034140,Chu11G002050,Chu08G028410,Chu15G025060,Chu14G010520,Chu10G031560,Chu01G001450,Chu05G028830,Chu11G016230,Chu03G000710,Chu12G029830,Chu03G009510,Chu11G030990,Chu02G043100,Chu07G017010,Chu11G043810,Chu11G001160,Chu01G028900,Chu13G003980,Chu07G009810,Chu03G035840,Chu01G020190,Chu01G001490,Chu06G019350,Chu09G006…	0.00198262
Molecular function	transferase activity	GO:0016740	3	0.000175486	1.18439	346	4940	1346	22761	Chu03G030580,Chu07G009860,Chu16G023150,Chu16G013340,Chu03G022960,Chu12G001480,Chu08G028410,Chu16G000040,Chu10G031560,Chu05G028830,Chu11G016230,Chu03G000710,Chu12G029830,Chu03G009510,Chu06G023850,Chu04G017440,Chu05G003960,Chu03G035840,Chu01G020190,Chu05G036490,Chu03G018030,Chu12G025430,Chu04G021960,Chu02G025720,Chu02G031160,Chu01G044580,Chu16G013740,Chu05G046650,Chu06G013680,Chu05G012070,Chu10G020…	0.00624731
Molecular function	small molecule binding	GO:0036094	3	0.000187269	1.11636	603	9134	1346	22761	Chu15G030880,Chu13G035530,Chu16G026660,Chu16G023150,Chu05G049760,Chu16G013340,Chu09G034140,Chu11G002050,Chu08G028410,Chu15G025060,Chu14G010520,Chu10G031560,Chu01G001450,Chu05G028830,Chu11G016230,Chu03G000710,Chu12G029830,Chu03G009510,Chu11G030990,Chu02G043100,Chu07G017010,Chu11G043810,Chu11G001160,Chu01G028900,Chu13G003980,Chu07G009810,Chu03G035840,Chu01G020190,Chu01G001490,Chu06G019350,Chu09G006…	0.0063493
Molecular function	molecular sensor activity	GO:0140299	3	0.000353406	4.93211	7	24	1346	22761	Chu10G020820,Chu01G033940,Chu08G029610,Chu09G030160,Chu03G063180,Chu04G047340,Chu08G027260,	0.0114375
Molecular function	phosphorelay sensor kinase activity	GO:0000155	8	0.000353406	4.93211	7	24	1346	22761	Chu10G020820,Chu01G033940,Chu08G029610,Chu09G030160,Chu03G063180,Chu04G047340,Chu08G027260,	0.0114375
Molecular function	phosphotransferase activity, nitrogenous group as acceptor	GO:0016775	5	0.000353406	4.93211	7	24	1346	22761	Chu10G020820,Chu01G033940,Chu08G029610,Chu09G030160,Chu03G063180,Chu04G047340,Chu08G027260,	0.0114375
Molecular function	protein histidine kinase activity	GO:0004673	7	0.000353406	4.93211	7	24	1346	22761	Chu10G020820,Chu01G033940,Chu08G029610,Chu09G030160,Chu03G063180,Chu04G047340,Chu08G027260,	0.0114375
Molecular function	transporter activity	GO:0005215	2	0.000364418	1.40563	99	1191	1346	22761	Chu12G014320,Chu02G043100,Chu12G028970,Chu11G043810,Chu13G003980,Chu06G034970,Chu10G039000,Chu05G019040,Chu03G014010,Chu01G012510,Chu04G025430,Chu08G018650,Chu13G000870,Chu15G035280,Chu05G023120,Chu16G007580,Chu01G001900,Chu07G036670,Chu07G047770,Chu03G051990,Chu10G025740,Chu03G033220,Chu13G002680,Chu05G019110,Chu04G020670,Chu07G000290,Chu02G046230,Chu15G009450,Chu11G021600,Chu07G041000,Chu03G029…	0.00997945
Molecular function	transmembrane transporter activity	GO:0022857	3	0.00089976	1.38102	94	1151	1346	22761	Chu12G014320,Chu02G043100,Chu12G028970,Chu11G043810,Chu13G003980,Chu06G034970,Chu10G039000,Chu05G019040,Chu03G014010,Chu01G012510,Chu04G025430,Chu08G018650,Chu13G000870,Chu15G035280,Chu05G023120,Chu16G007580,Chu01G001900,Chu07G036670,Chu07G047770,Chu03G051990,Chu10G025740,Chu03G033220,Chu13G002680,Chu05G019110,Chu04G020670,Chu07G000290,Chu02G046230,Chu15G009450,Chu11G021600,Chu07G041000,Chu03G029…	0.0220907
Molecular function	ATPase-coupled transmembrane transporter activity	GO:0042626	6	0.0010079	2.20063	19	146	1346	22761	Chu02G043100,Chu11G043810,Chu13G003980,Chu10G039000,Chu08G018650,Chu07G036670,Chu07G047770,Chu08G007870,Chu07G032150,Chu05G039450,Chu07G032070,Chu03G061530,Chu11G008870,Chu11G043710,Chu02G024960,Chu07G047050,Chu05G038350,Chu08G011360,Chu11G022800,	0.0239209
Molecular function	polysaccharide binding	GO:0030247	4	0.0016078	2.02921	21	175	1346	22761	Chu08G028410,Chu03G035840,Chu10G015460,Chu15G005850,Chu06G009120,Chu03G063440,Chu03G035470,Chu04G015700,Chu16G004900,Chu05G051670,Chu15G006440,Chu05G048700,Chu05G053350,Chu04G008480,Chu05G051820,Chu04G029610,Chu05G055450,Chu15G032420,Chu05G029490,Chu03G012040,Chu04G008690,	0.0369275
Molecular function	cytoskeletal protein binding	GO:0008092	4	0.00167024	1.84102	27	248	1346	22761	Chu15G031770,Chu01G047650,Chu07G009810,Chu04G027610,Chu08G015180,Chu09G042280,Chu07G016660,Chu04G009390,Chu11G040040,Chu04G019560,Chu08G031850,Chu12G023440,Chu07G036810,Chu02G029980,Chu10G012690,Chu07G037720,Chu12G029660,Chu01G041700,Chu07G023180,Chu09G049300,Chu08G030460,Chu05G057890,Chu02G028520,Chu12G030340,Chu01G061250,Chu08G038810,Chu08G026860,	0.0371628
Molecular function	monoatomic ion channel activity	GO:0005216	6	0.00174716	1.97884	22	188	1346	22761	Chu06G034970,Chu05G019040,Chu03G014010,Chu01G012510,Chu04G025430,Chu13G000870,Chu07G000290,Chu15G039320,Chu04G029790,Chu09G018840,Chu11G006590,Chu05G037970,Chu03G006720,Chu05G055800,Chu03G056590,Chu08G009170,Chu15G033800,Chu01G016620,Chu16G024750,Chu10G015400,Chu08G009000,Chu15G034700,	0.0376964
Molecular function	monoatomic ion transmembrane transporter activity	GO:0015075	4	0.00191392	1.58763	43	458	1346	22761	Chu06G034970,Chu10G039000,Chu05G019040,Chu03G014010,Chu01G012510,Chu04G025430,Chu13G000870,Chu05G023120,Chu16G007580,Chu01G001900,Chu07G047770,Chu10G025740,Chu07G000290,Chu15G009450,Chu07G041000,Chu08G007870,Chu15G039320,Chu04G029790,Chu05G008260,Chu09G018840,Chu13G036920,Chu04G004910,Chu16G025930,Chu11G006590,Chu07G027060,Chu05G037970,Chu01G065310,Chu01G010640,Chu03G006720,Chu05G055800,Chu10G013…	0.0400798
Molecular function	ATP hydrolysis activity	GO:0016887	8	0.00241664	1.89723	23	205	1346	22761	Chu02G043100,Chu11G043810,Chu13G003980,Chu08G018650,Chu15G035280,Chu07G036670,Chu01G057350,Chu16G025910,Chu07G032150,Chu05G039450,Chu01G057260,Chu16G024270,Chu05G006830,Chu02G005540,Chu07G032070,Chu03G061530,Chu02G037520,Chu09G001960,Chu11G008870,Chu11G043710,Chu02G037460,Chu05G038350,Chu11G022800,	0.0491613
Molecular function	gated channel activity	GO:0022836	6	0.00269701	2.32099	14	102	1346	22761	Chu06G034970,Chu05G019040,Chu03G014010,Chu01G012510,Chu04G025430,Chu07G000290,Chu15G039320,Chu04G029790,Chu03G006720,Chu03G056590,Chu08G009170,Chu15G033800,Chu16G024750,Chu08G009000,	0.0533409
Molecular function	ATP-dependent activity	GO:0140657	2	0.00395415	1.42528	59	700	1346	22761	Chu02G043100,Chu11G043810,Chu13G003980,Chu07G009810,Chu10G039000,Chu08G015180,Chu08G018650,Chu11G024690,Chu15G035280,Chu07G036670,Chu07G047770,Chu13G017320,Chu08G004970,Chu09G042280,Chu01G038790,Chu08G007870,Chu05G031900,Chu03G002800,Chu01G057350,Chu02G038040,Chu12G009470,Chu06G006400,Chu16G025910,Chu10G012570,Chu01G028470,Chu07G032150,Chu11G040040,Chu05G039450,Chu01G057260,Chu07G052470,Chu16G024…	0.0703838
Molecular function	primary active transmembrane transporter activity	GO:0015399	5	0.00412848	1.91075	20	177	1346	22761	Chu02G043100,Chu11G043810,Chu13G003980,Chu10G039000,Chu08G018650,Chu05G023120,Chu07G036670,Chu07G047770,Chu08G007870,Chu07G032150,Chu05G039450,Chu07G032070,Chu03G061530,Chu11G008870,Chu11G043710,Chu02G024960,Chu07G047050,Chu05G038350,Chu08G011360,Chu11G022800,	0.0716946
Molecular function	active transmembrane transporter activity	GO:0022804	4	0.00424757	1.65367	31	317	1346	22761	Chu02G043100,Chu12G028970,Chu11G043810,Chu13G003980,Chu10G039000,Chu08G018650,Chu15G035280,Chu05G023120,Chu07G036670,Chu07G047770,Chu03G029000,Chu08G007870,Chu13G000940,Chu16G025910,Chu09G018470,Chu07G032150,Chu05G039450,Chu16G012710,Chu07G032070,Chu03G061530,Chu15G031570,Chu11G008870,Chu11G043710,Chu02G024960,Chu13G038120,Chu02G037030,Chu01G009990,Chu07G047050,Chu05G038350,Chu08G011360,Chu11G022…	0.0720065
Molecular function	oxidoreductase activity, acting on CH-OH group of donors	GO:0016614	4	0.00460521	2.06536	16	131	1346	22761	Chu06G026970,Chu02G031620,Chu09G008370,Chu02G022560,Chu02G028250,Chu07G007140,Chu02G035810,Chu05G021780,Chu03G006830,Chu05G027760,Chu04G047460,Chu15G024440,Chu01G037230,Chu01G022050,Chu03G052040,Chu07G003420,	0.0762536
Molecular function	cysteine-type deubiquitinase activity	GO:0004843	7	0.00466278	2.76711	9	55	1346	22761	Chu08G003150,Chu04G020990,Chu09G005140,Chu08G012410,Chu10G016960,Chu14G001000,Chu12G020090,Chu11G008130,Chu09G021010,	0.0754522
Molecular function	protein serine/threonine kinase activity	GO:0004674	7	0.00498434	1.40527	60	722	1346	22761	Chu16G013340,Chu10G031560,Chu05G028830,Chu12G029830,Chu03G035840,Chu01G020190,Chu05G012070,Chu11G038860,Chu07G017040,Chu06G021250,Chu09G029230,Chu03G035470,Chu16G027180,Chu03G016720,Chu04G015700,Chu09G027490,Chu12G020650,Chu09G034660,Chu11G042610,Chu05G024370,Chu16G027210,Chu04G000910,Chu05G014940,Chu16G025860,Chu05G018920,Chu15G004690,Chu11G026960,Chu06G029990,Chu16G022860,Chu15G002960,Chu11G009…	0.0788633
Molecular function	ubiquitin-like protein peptidase activity	GO:0019783	5	0.00593793	2.67002	9	57	1346	22761	Chu08G003150,Chu04G020990,Chu09G005140,Chu08G012410,Chu10G016960,Chu14G001000,Chu12G020090,Chu11G008130,Chu09G021010,	0.0919088
Molecular function	deubiquitinase activity	GO:0101005	6	0.00593793	2.67002	9	57	1346	22761	Chu08G003150,Chu04G020990,Chu09G005140,Chu08G012410,Chu10G016960,Chu14G001000,Chu12G020090,Chu11G008130,Chu09G021010,	0.0919088
Molecular function	oxidoreductase activity, acting on the CH-OH group of donors, NAD or NADP as acceptor	GO:0016616	5	0.00631875	2.11376	14	112	1346	22761	Chu06G026970,Chu09G008370,Chu02G022560,Chu02G028250,Chu07G007140,Chu02G035810,Chu05G021780,Chu03G006830,Chu04G047460,Chu15G024440,Chu01G037230,Chu01G022050,Chu03G052040,Chu07G003420,	0.0918153
Molecular function	carbohydrate binding	GO:0030246	3	0.00716186	1.46754	44	507	1346	22761	Chu08G028410,Chu12G029830,Chu03G035840,Chu12G024520,Chu11G038860,Chu10G015460,Chu01G010790,Chu15G005850,Chu06G009120,Chu03G063440,Chu03G035470,Chu04G015700,Chu16G004900,Chu10G034680,Chu09G034660,Chu06G020890,Chu05G051670,Chu08G003490,Chu15G006440,Chu05G048700,Chu08G003040,Chu11G009160,Chu16G014750,Chu11G026960,Chu05G053350,Chu14G031160,Chu04G008480,Chu05G005920,Chu09G044140,Chu03G001840,Chu10G026…	0.101985
Molecular function	cytoskeletal motor activity	GO:0003774	2	0.00737517	2.07668	14	114	1346	22761	Chu07G009810,Chu08G015180,Chu09G042280,Chu11G040040,Chu12G023440,Chu07G036810,Chu12G029660,Chu01G041700,Chu08G030460,Chu05G057890,Chu12G030340,Chu01G061250,Chu08G038810,Chu08G026860,	0.102963
Molecular function	ligand-gated channel activity	GO:0022834	7	0.00756824	2.76083	8	49	1346	22761	Chu05G019040,Chu01G012510,Chu04G025430,Chu07G000290,Chu15G039320,Chu04G029790,Chu08G009170,Chu08G009000,	0.103627
Molecular function	chromatin binding	GO:0003682	3	0.0085541	2.70562	8	50	1346	22761	Chu12G032670,Chu10G017380,Chu02G022170,Chu03G039110,Chu12G015060,Chu11G024170,Chu12G032070,Chu03G044800,	0.114915
Molecular function	signaling receptor activity	GO:0038023	3	0.00874606	2.26843	11	82	1346	22761	Chu10G020820,Chu03G027370,Chu01G033940,Chu01G043680,Chu09G030160,Chu16G001150,Chu08G022120,Chu03G063180,Chu06G035930,Chu05G008030,Chu08G027260,	0.115318
Molecular function	hydrolase activity, acting on acid anhydrides, in phosphorus-containing anhydrides	GO:0016818	5	0.0100855	1.41924	47	560	1346	22761	Chu11G030990,Chu02G043100,Chu11G043810,Chu13G003980,Chu10G017200,Chu05G005300,Chu02G030680,Chu08G018650,Chu13G006140,Chu15G035280,Chu07G036670,Chu07G050930,Chu16G021820,Chu03G040250,Chu01G056000,Chu01G057350,Chu11G028700,Chu01G021880,Chu16G025910,Chu15G003830,Chu07G032150,Chu05G039450,Chu02G038510,Chu01G025380,Chu02G022170,Chu11G040460,Chu01G057260,Chu12G021290,Chu16G024270,Chu11G015510,Chu06G013…	0.12598
Molecular function	molecular transducer activity	GO:0060089	2	0.0104283	2.21442	11	84	1346	22761	Chu10G020820,Chu03G027370,Chu01G033940,Chu01G043680,Chu09G030160,Chu16G001150,Chu08G022120,Chu03G063180,Chu06G035930,Chu05G008030,Chu08G027260,	0.128016
Molecular function	passive transmembrane transporter activity	GO:0022803	4	0.0107072	1.6565	24	245	1346	22761	Chu06G034970,Chu05G019040,Chu03G014010,Chu01G012510,Chu04G025430,Chu13G000870,Chu07G000290,Chu15G039320,Chu04G029790,Chu09G018840,Chu11G006590,Chu05G037970,Chu03G006720,Chu05G055800,Chu03G056590,Chu08G009170,Chu15G033800,Chu06G030290,Chu01G016620,Chu16G024750,Chu10G015400,Chu08G009000,Chu15G034700,Chu11G030430,	0.129212
Molecular function	channel activity	GO:0015267	5	0.0107072	1.6565	24	245	1346	22761	Chu06G034970,Chu05G019040,Chu03G014010,Chu01G012510,Chu04G025430,Chu13G000870,Chu07G000290,Chu15G039320,Chu04G029790,Chu09G018840,Chu11G006590,Chu05G037970,Chu03G006720,Chu05G055800,Chu03G056590,Chu08G009170,Chu15G033800,Chu06G030290,Chu01G016620,Chu16G024750,Chu10G015400,Chu08G009000,Chu15G034700,Chu11G030430,	0.129212
Molecular function	ribonucleoside triphosphate phosphatase activity	GO:0017111	7	0.0109348	1.43085	44	520	1346	22761	Chu11G030990,Chu02G043100,Chu11G043810,Chu13G003980,Chu10G017200,Chu02G030680,Chu08G018650,Chu13G006140,Chu15G035280,Chu07G036670,Chu07G050930,Chu16G021820,Chu03G040250,Chu01G056000,Chu01G057350,Chu11G028700,Chu01G021880,Chu16G025910,Chu15G003830,Chu07G032150,Chu05G039450,Chu01G025380,Chu11G040460,Chu01G057260,Chu12G021290,Chu16G024270,Chu11G015510,Chu06G013420,Chu11G015530,Chu05G006830,Chu04G014…	0.127632
Molecular function	hydrolase activity, acting on acid anhydrides	GO:0016817	4	0.0120817	1.4042	47	566	1346	22761	Chu11G030990,Chu02G043100,Chu11G043810,Chu13G003980,Chu10G017200,Chu05G005300,Chu02G030680,Chu08G018650,Chu13G006140,Chu15G035280,Chu07G036670,Chu07G050930,Chu16G021820,Chu03G040250,Chu01G056000,Chu01G057350,Chu11G028700,Chu01G021880,Chu16G025910,Chu15G003830,Chu07G032150,Chu05G039450,Chu02G038510,Chu01G025380,Chu02G022170,Chu11G040460,Chu01G057260,Chu12G021290,Chu16G024270,Chu11G015510,Chu06G013…	0.138745
Molecular function	actin binding	GO:0003779	5	0.0126239	2.25468	10	75	1346	22761	Chu15G031770,Chu01G047650,Chu08G031850,Chu02G029980,Chu10G012690,Chu12G029660,Chu01G041700,Chu07G023180,Chu09G049300,Chu08G026860,	0.14267
Molecular function	pyrophosphatase activity	GO:0016462	6	0.0129394	1.40409	46	554	1346	22761	Chu11G030990,Chu02G043100,Chu11G043810,Chu13G003980,Chu10G017200,Chu05G005300,Chu02G030680,Chu08G018650,Chu13G006140,Chu15G035280,Chu07G036670,Chu07G050930,Chu16G021820,Chu03G040250,Chu01G056000,Chu01G057350,Chu11G028700,Chu01G021880,Chu16G025910,Chu15G003830,Chu07G032150,Chu05G039450,Chu02G038510,Chu01G025380,Chu11G040460,Chu01G057260,Chu12G021290,Chu16G024270,Chu11G015510,Chu06G013420,Chu11G015…	0.143951
Molecular function	dioxygenase activity	GO:0051213	4	0.0184869	1.97011	12	103	1346	22761	Chu15G031730,Chu13G029280,Chu13G039080,Chu08G038570,Chu13G039190,Chu04G016910,Chu01G039510,Chu09G026320,Chu02G024270,Chu13G039790,Chu16G019810,Chu08G007250,	0.190763
Molecular function	transcription coregulator activity	GO:0003712	4	0.0184869	1.97011	12	103	1346	22761	Chu11G019730,Chu13G041360,Chu03G055040,Chu09G033790,Chu03G039110,Chu02G012600,Chu14G033080,Chu07G051680,Chu06G020480,Chu04G033270,Chu01G001180,Chu02G038730,	0.190763
Molecular function	oxidoreductase activity, acting on single donors with incorporation of molecular oxygen, incorporation of two atoms of oxygen	GO:0016702	5	0.0196803	2.51853	7	47	1346	22761	Chu13G039080,Chu08G038570,Chu13G039190,Chu01G039510,Chu02G024270,Chu13G039790,Chu16G019810,	0.197357
Molecular function	ligand-gated monoatomic ion channel activity	GO:0015276	8	0.0196803	2.51853	7	47	1346	22761	Chu05G019040,Chu04G025430,Chu07G000290,Chu15G039320,Chu04G029790,Chu08G009170,Chu08G009000,	0.197357
Molecular function	NADP binding	GO:0050661	8	0.0199624	2.20567	9	69	1346	22761	Chu06G026970,Chu04G001950,Chu02G022560,Chu04G044920,Chu07G007140,Chu05G021780,Chu04G047460,Chu01G037230,Chu15G040160,	0.194702
Molecular function	potassium ion transmembrane transporter activity	GO:0015079	7	0.0202016	2.33243	8	58	1346	22761	Chu06G034970,Chu03G014010,Chu10G025740,Chu04G004910,Chu07G027060,Chu10G013500,Chu15G033800,Chu16G024750,	0.194372
Molecular function	catalytic activity	GO:0003824	2	0.0213743	1.04918	775	12491	1346	22761	Chu15G030880,Chu13G035530,Chu16G026660,Chu03G030580,Chu07G009860,Chu16G023150,Chu05G039950,Chu15G031730,Chu16G013340,Chu03G022960,Chu01G002790,Chu11G002050,Chu03G021630,Chu12G001480,Chu02G031150,Chu12G026300,Chu08G028410,Chu16G000040,Chu10G031560,Chu01G001450,Chu05G028830,Chu11G042980,Chu11G016230,Chu03G000710,Chu11G041640,Chu16G026200,Chu12G029830,Chu03G009510,Chu08G003150,Chu11G030990,Chu02G043…	0.202913
Molecular function	hydroquinone:oxygen oxidoreductase activity	GO:0052716	6	0.0219015	2.46606	7	48	1346	22761	Chu15G002330,Chu01G017490,Chu15G002170,Chu13G014840,Chu15G002110,Chu09G045930,Chu02G004660,	0.205182
Molecular function	microtubule motor activity	GO:0003777	6	0.0227989	1.97884	11	94	1346	22761	Chu07G009810,Chu08G015180,Chu09G042280,Chu11G040040,Chu12G023440,Chu07G036810,Chu08G030460,Chu05G057890,Chu12G030340,Chu01G061250,Chu08G038810,	0.210816
Molecular function	isomerase activity	GO:0016853	3	0.0231639	1.33089	51	648	1346	22761	Chu02G031150,Chu16G026200,Chu01G026790,Chu01G062800,Chu07G009810,Chu08G015180,Chu07G014800,Chu01G010790,Chu06G023470,Chu11G024690,Chu13G017320,Chu08G004970,Chu06G027040,Chu09G042280,Chu15G032210,Chu05G031900,Chu03G002800,Chu15G009080,Chu02G038040,Chu11G009160,Chu12G009470,Chu06G006400,Chu01G028470,Chu08G030250,Chu01G061480,Chu11G040040,Chu05G021730,Chu07G052470,Chu07G050260,Chu08G013150,Chu12G023…	0.211445
Molecular function	ligase activity	GO:0016874	3	0.0288918	1.47282	27	310	1346	22761	Chu05G052980,Chu13G000870,Chu09G031560,Chu11G030150,Chu07G047370,Chu01G038790,Chu05G022160,Chu16G018730,Chu09G018840,Chu10G012570,Chu05G046610,Chu01G010740,Chu07G023200,Chu02G044230,Chu01G035920,Chu12G022640,Chu06G006740,Chu13G014410,Chu06G028110,Chu09G046250,Chu03G062680,Chu11G026770,Chu10G015400,Chu06G005790,Chu14G022040,Chu13G015860,Chu05G001960,	0.247843
Molecular function	polypeptide conformation or assembly isomerase activity	GO:0120544	5	0.0299554	1.89807	11	98	1346	22761	Chu07G009810,Chu08G015180,Chu09G042280,Chu11G040040,Chu12G023440,Chu07G036810,Chu08G030460,Chu05G057890,Chu12G030340,Chu01G061250,Chu08G038810,	0.253907
Molecular function	peptidyl-prolyl cis-trans isomerase activity	GO:0003755	5	0.0300311	2.05663	9	74	1346	22761	Chu01G026790,Chu06G027040,Chu15G032210,Chu15G009080,Chu08G030250,Chu01G061480,Chu05G021730,Chu07G030590,Chu04G013100,	0.251554
Molecular function	cysteine-type peptidase activity	GO:0008234	5	0.0305628	1.74075	14	136	1346	22761	Chu01G002790,Chu08G003150,Chu13G041380,Chu04G020990,Chu09G005140,Chu08G012410,Chu10G016960,Chu12G017170,Chu14G001000,Chu13G035350,Chu02G021470,Chu12G020090,Chu11G008130,Chu09G021010,	0.250123
Molecular function	monoatomic cation transmembrane transporter activity	GO:0008324	5	0.0320066	1.44796	28	327	1346	22761	Chu06G034970,Chu10G039000,Chu03G014010,Chu13G000870,Chu05G023120,Chu16G007580,Chu01G001900,Chu07G047770,Chu10G025740,Chu15G009450,Chu07G041000,Chu08G007870,Chu05G008260,Chu09G018840,Chu13G036920,Chu04G004910,Chu16G025930,Chu07G027060,Chu01G065310,Chu01G010640,Chu10G013500,Chu15G033800,Chu02G024960,Chu16G024750,Chu10G015400,Chu07G047050,Chu13G023060,Chu08G011360,	0.250425
Molecular function	microtubule binding	GO:0008017	6	0.0322633	1.72804	14	137	1346	22761	Chu07G009810,Chu08G015180,Chu09G042280,Chu11G040040,Chu04G019560,Chu12G023440,Chu07G036810,Chu07G037720,Chu08G030460,Chu05G057890,Chu02G028520,Chu12G030340,Chu01G061250,Chu08G038810,	0.24969
Molecular function	cis-trans isomerase activity	GO:0016859	4	0.0324048	2.02921	9	75	1346	22761	Chu01G026790,Chu06G027040,Chu15G032210,Chu15G009080,Chu08G030250,Chu01G061480,Chu05G021730,Chu07G030590,Chu04G013100,	0.248088
Molecular function	oxidoreductase activity, acting on single donors with incorporation of molecular oxygen	GO:0016701	4	0.0342963	2.11376	8	64	1346	22761	Chu13G039080,Chu08G038570,Chu13G039190,Chu04G016910,Chu01G039510,Chu02G024270,Chu13G039790,Chu16G019810,	0.259776
Molecular function	phosphatidylinositol binding	GO:0035091	5	0.035621	2.23341	7	53	1346	22761	Chu15G003680,Chu10G024440,Chu01G056300,Chu07G052900,Chu06G033920,Chu01G058880,Chu11G035720,	0.26697
Molecular function	oxidoreductase activity, acting on diphenols and related substances as donors, oxygen as acceptor	GO:0016682	5	0.035621	2.23341	7	53	1346	22761	Chu15G002330,Chu01G017490,Chu15G002170,Chu13G014840,Chu15G002110,Chu09G045930,Chu02G004660,	0.26697
Molecular function	voltage-gated monoatomic ion channel activity	GO:0005244	8	0.0424106	2.1522	7	55	1346	22761	Chu06G034970,Chu03G014010,Chu01G012510,Chu03G006720,Chu03G056590,Chu15G033800,Chu16G024750,	0.311303
Molecular function	voltage-gated channel activity	GO:0022832	7	0.0424106	2.1522	7	55	1346	22761	Chu06G034970,Chu03G014010,Chu01G012510,Chu03G006720,Chu03G056590,Chu15G033800,Chu16G024750,	0.311303
Molecular function	inorganic molecular entity transmembrane transporter activity	GO:0015318	4	0.0432767	1.38987	30	365	1346	22761	Chu06G034970,Chu10G039000,Chu03G014010,Chu01G012510,Chu13G000870,Chu15G035280,Chu05G023120,Chu16G007580,Chu01G001900,Chu07G047770,Chu10G025740,Chu15G009450,Chu07G041000,Chu03G029000,Chu05G008260,Chu09G018840,Chu13G036920,Chu16G025910,Chu04G004910,Chu07G027060,Chu01G010640,Chu10G013500,Chu03G056590,Chu15G033800,Chu14G029040,Chu16G024750,Chu10G015400,Chu02G037030,Chu13G023060,Chu08G011360,	0.311243
Molecular function	metal ion transmembrane transporter activity	GO:0046873	6	0.0437552	1.57088	17	183	1346	22761	Chu06G034970,Chu03G014010,Chu16G007580,Chu01G001900,Chu07G047770,Chu10G025740,Chu15G009450,Chu07G041000,Chu05G008260,Chu13G036920,Chu04G004910,Chu07G027060,Chu01G010640,Chu10G013500,Chu15G033800,Chu16G024750,Chu08G011360,	0.311537
Cellular component	trans-Golgi network	GO:0005802	5	4.54468e-05	6.54667	7	18	863	14528	Chu08G005790,Chu08G002790,Chu11G038040,Chu07G000850,Chu12G029260,Chu09G047590,Chu07G049620,	0.0167244
Cellular component	obsolete Golgi apparatus part	GO:0044431	0	0.000197512	5.35637	7	22	863	14528	Chu08G005790,Chu08G002790,Chu11G038040,Chu07G000850,Chu12G029260,Chu09G047590,Chu07G049620,	0.0363422
Cellular component	Golgi apparatus subcompartment	GO:0098791	4	0.000269468	5.12348	7	23	863	14528	Chu08G005790,Chu08G002790,Chu11G038040,Chu07G000850,Chu12G029260,Chu09G047590,Chu07G049620,	0.0330547
Cellular component	nucleoplasm	GO:0005654	3	0.0172533	1.69234	19	189	863	14528	Chu09G035470,Chu09G031090,Chu08G008410,Chu07G040290,Chu08G013850,Chu03G028750,Chu06G029230,Chu07G003320,Chu09G023350,Chu03G009060,Chu16G026370,Chu04G005670,Chu06G029370,Chu01G034130,Chu03G039110,Chu05G006830,Chu12G033730,Chu07G042540,Chu10G014910,	0.907029
Cellular component	obsolete nuclear part	GO:0044428	0	0.0209254	1.57394	23	246	863	14528	Chu09G035470,Chu09G031090,Chu08G008410,Chu07G040290,Chu01G057950,Chu06G029230,Chu07G003320,Chu09G023350,Chu03G009060,Chu07G013880,Chu09G012560,Chu07G044830,Chu06G029370,Chu01G034130,Chu07G000850,Chu03G039110,Chu05G006830,Chu02G025170,Chu12G033730,Chu16G005600,Chu07G042540,Chu02G039170,Chu10G014910,	0.59235
Biological process	detection of visible light	GO:0009584	7	7.07553e-07	16.9387	5	5	702	11891	Chu10G020820,Chu01G033940,Chu09G030160,Chu03G063180,Chu08G027260,	0.0013585
Biological process	protein-tetrapyrrole linkage	GO:0017006	7	1.34429e-05	12.0991	5	7	702	11891	Chu10G020820,Chu01G033940,Chu09G030160,Chu03G063180,Chu08G027260,	0.0129052
Biological process	protein import into nucleus	GO:0006606	9	0.000258416	5.15527	7	23	702	11891	Chu07G029450,Chu02G019790,Chu16G018780,Chu13G041290,Chu02G039170,Chu07G030130,Chu08G037510,	0.165386
Biological process	import into nucleus	GO:0051170	8	0.000346407	4.94047	7	24	702	11891	Chu07G029450,Chu02G019790,Chu16G018780,Chu13G041290,Chu02G039170,Chu07G030130,Chu08G037510,	0.166275
Biological process	oxylipin metabolic process	GO:0031407	8	0.000786071	5.08162	6	20	702	11891	Chu13G039080,Chu08G038570,Chu13G039190,Chu10G002730,Chu01G039510,Chu13G039790,	0.301851
Biological process	oxylipin biosynthetic process	GO:0031408	9	0.000786071	5.08162	6	20	702	11891	Chu13G039080,Chu08G038570,Chu13G039190,Chu10G002730,Chu01G039510,Chu13G039790,	0.301851
Biological process	protein localization to nucleus	GO:0034504	7	0.000963791	4.23469	7	28	702	11891	Chu07G029450,Chu02G019790,Chu16G018780,Chu13G041290,Chu02G039170,Chu07G030130,Chu08G037510,	0.264354
Biological process	detection of external stimulus	GO:0009581	4	0.00129173	5.64625	5	15	702	11891	Chu10G020820,Chu01G033940,Chu09G030160,Chu03G063180,Chu08G027260,	0.310014
Biological process	detection of abiotic stimulus	GO:0009582	4	0.00129173	5.64625	5	15	702	11891	Chu10G020820,Chu01G033940,Chu09G030160,Chu03G063180,Chu08G027260,	0.310014
Biological process	detection of light stimulus	GO:0009583	6	0.00129173	5.64625	5	15	702	11891	Chu10G020820,Chu01G033940,Chu09G030160,Chu03G063180,Chu08G027260,	0.310014
Biological process	red, far-red light phototransduction	GO:0009585	8	0.00129173	5.64625	5	15	702	11891	Chu10G020820,Chu01G033940,Chu09G030160,Chu03G063180,Chu08G027260,	0.310014
Biological process	detection of stimulus	GO:0051606	3	0.00129173	5.64625	5	15	702	11891	Chu10G020820,Chu01G033940,Chu09G030160,Chu03G063180,Chu08G027260,	0.310014
Biological process	phototransduction	GO:0007602	7	0.00129173	5.64625	5	15	702	11891	Chu10G020820,Chu01G033940,Chu09G030160,Chu03G063180,Chu08G027260,	0.310014
Biological process	regulation of transport	GO:0051049	5	0.00230589	2.44671	13	90	702	11891	Chu06G034970,Chu03G014010,Chu04G027610,Chu05G021890,Chu06G026830,Chu01G021880,Chu11G040460,Chu06G029370,Chu15G033800,Chu05G045030,Chu09G047590,Chu07G042160,Chu16G024750,	0.316236
Biological process	red or far-red light signaling pathway	GO:0010017	9	0.00241178	4.98198	5	17	702	11891	Chu10G020820,Chu01G033940,Chu09G030160,Chu03G063180,Chu08G027260,	0.308708
Biological process	cellular response to red or far red light	GO:0071489	8	0.00241178	4.98198	5	17	702	11891	Chu10G020820,Chu01G033940,Chu09G030160,Chu03G063180,Chu08G027260,	0.308708
Biological process	negative regulation of cellular process	GO:0048523	5	0.00249957	1.58677	40	427	702	11891	Chu08G008410,Chu06G013680,Chu04G027610,Chu05G012070,Chu07G037940,Chu12G001430,Chu10G014110,Chu05G036400,Chu07G040290,Chu07G040280,Chu12G010830,Chu10G024440,Chu03G051090,Chu08G025440,Chu07G031680,Chu09G023350,Chu01G064560,Chu04G019560,Chu06G013840,Chu09G012560,Chu11G005760,Chu06G029370,Chu05G037110,Chu02G039270,Chu08G009500,Chu08G006010,Chu03G039110,Chu09G040280,Chu07G039920,Chu12G033730,Chu07G051…	0.282304
Biological process	regulation of localization	GO:0032879	4	0.0034074	2.2585	14	105	702	11891	Chu06G034970,Chu03G014010,Chu04G027610,Chu05G021890,Chu06G026830,Chu01G021880,Chu11G040460,Chu06G029370,Chu03G023200,Chu15G033800,Chu05G045030,Chu09G047590,Chu07G042160,Chu16G024750,	0.344327
Biological process	cellular response to abiotic stimulus	GO:0071214	5	0.00378374	3.07977	8	44	702	11891	Chu10G020820,Chu08G020980,Chu01G033940,Chu09G030160,Chu07G024840,Chu03G063180,Chu08G027260,Chu04G033270,	0.345942
Biological process	cellular response to environmental stimulus	GO:0104004	4	0.00378374	3.07977	8	44	702	11891	Chu10G020820,Chu08G020980,Chu01G033940,Chu09G030160,Chu07G024840,Chu03G063180,Chu08G027260,Chu04G033270,	0.345942
Biological process	transport	GO:0006810	4	0.00651777	1.27468	97	1289	702	11891	Chu02G008380,Chu07G029450,Chu11G001160,Chu06G034970,Chu12G016950,Chu03G014010,Chu01G012510,Chu04G027610,Chu07G037940,Chu02G030680,Chu07G007240,Chu05G028800,Chu12G024500,Chu15G035280,Chu10G017700,Chu02G005300,Chu06G011080,Chu05G021890,Chu10G023110,Chu05G017790,Chu03G051990,Chu02G015150,Chu11G026910,Chu02G026260,Chu06G029230,Chu05G018280,Chu11G038040,Chu05G056920,Chu15G029030,Chu13G029380,Chu02G019…	0.500565
Biological process	response to hypoxia	GO:0001666	6	0.0071228	3.04029	7	39	702	11891	Chu01G061510,Chu08G008410,Chu04G035270,Chu07G040290,Chu06G029370,Chu05G006830,Chu15G005320,	0.525991
Biological process	obsolete cellular response to extracellular stimulus	GO:0031668	0	0.0071228	3.04029	7	39	702	11891	Chu01G061510,Chu08G020980,Chu12G010830,Chu07G024840,Chu07G039920,Chu08G022120,Chu09G012070,	0.525991
Biological process	negative regulation of biological process	GO:0048519	4	0.0074108	1.48079	41	469	702	11891	Chu08G008410,Chu06G013680,Chu04G027610,Chu05G012070,Chu07G037940,Chu12G001430,Chu10G014110,Chu05G036400,Chu04G035270,Chu07G040290,Chu07G040280,Chu12G010830,Chu10G024440,Chu03G051090,Chu08G025440,Chu07G031680,Chu09G023350,Chu01G064560,Chu04G019560,Chu06G013840,Chu09G012560,Chu11G005760,Chu06G029370,Chu05G037110,Chu02G039270,Chu08G009500,Chu08G006010,Chu03G039110,Chu09G040280,Chu07G039920,Chu12G033…	0.508169
Biological process	negative regulation of metabolic process	GO:0009892	6	0.00770011	1.62426	28	292	702	11891	Chu08G008410,Chu06G013680,Chu05G012070,Chu12G001430,Chu10G014110,Chu07G040290,Chu07G040280,Chu12G010830,Chu03G051090,Chu08G025440,Chu07G031680,Chu09G023350,Chu01G064560,Chu06G013840,Chu09G012560,Chu02G039270,Chu08G009500,Chu08G006010,Chu03G039110,Chu12G033730,Chu07G051680,Chu01G047070,Chu08G022120,Chu08G025620,Chu13G035350,Chu10G014020,Chu16G025660,Chu04G033270,	0.509801
Biological process	regulation of cellular component organization	GO:0051128	5	0.00775313	1.90701	17	151	702	11891	Chu15G031770,Chu08G008410,Chu04G027610,Chu07G040290,Chu07G022060,Chu03G039270,Chu01G021880,Chu04G019560,Chu11G040460,Chu05G037110,Chu01G034130,Chu07G039920,Chu05G045030,Chu07G030130,Chu02G028520,Chu01G052380,Chu11G032620,	0.4962
Biological process	root morphogenesis	GO:0010015	5	0.00820492	2.96428	7	40	702	11891	Chu04G019560,Chu08G009500,Chu07G039920,Chu12G033730,Chu09G023780,Chu08G022120,Chu07G042160,	0.508176
Biological process	response to decreased oxygen levels	GO:0036293	5	0.00820492	2.96428	7	40	702	11891	Chu01G061510,Chu08G008410,Chu04G035270,Chu07G040290,Chu06G029370,Chu05G006830,Chu15G005320,	0.508176
Biological process	membrane lipid metabolic process	GO:0006643	6	0.00840244	2.7102	8	50	702	11891	Chu02G006680,Chu14G003540,Chu10G002730,Chu07G053970,Chu10G036150,Chu03G001020,Chu07G010260,Chu14G013890,	0.488869
Biological process	response to fungus	GO:0009620	6	0.00909705	2.16239	12	94	702	11891	Chu15G003680,Chu04G035270,Chu08G020980,Chu11G028400,Chu01G009120,Chu15G005320,Chu06G000830,Chu02G009750,Chu12G001300,Chu10G014020,Chu11G035720,Chu12G021820,	0.513716
Biological process	response to external stimulus	GO:0009605	3	0.00988064	1.53989	32	352	702	11891	Chu01G061510,Chu10G020820,Chu15G003680,Chu04G035270,Chu08G020980,Chu05G021890,Chu12G010830,Chu01G033940,Chu08G025440,Chu07G036970,Chu06G026830,Chu03G020610,Chu04G019560,Chu09G030160,Chu11G028400,Chu07G024840,Chu03G039110,Chu01G009120,Chu07G039920,Chu08G022120,Chu15G005320,Chu03G063180,Chu06G000830,Chu09G012070,Chu02G009750,Chu12G001300,Chu10G014020,Chu08G027260,Chu04G033270,Chu11G035720,Chu12G021…	0.526968
Biological process	obsolete protein-chromophore linkage	GO:0018298	0	0.0100469	3.17601	6	32	702	11891	Chu10G020820,Chu01G033940,Chu09G030160,Chu03G063180,Chu04G047360,Chu08G027260,	0.459285
Biological process	localization	GO:0051179	2	0.0102678	1.24354	103	1403	702	11891	Chu08G040550,Chu02G008380,Chu07G029450,Chu11G001160,Chu06G034970,Chu12G016950,Chu03G014010,Chu01G012510,Chu04G027610,Chu07G037940,Chu02G030680,Chu07G007240,Chu05G028800,Chu12G024500,Chu15G035280,Chu10G017700,Chu02G005300,Chu06G011080,Chu05G021890,Chu10G023110,Chu10G024440,Chu05G017790,Chu03G051990,Chu02G015150,Chu11G026910,Chu02G026260,Chu06G029230,Chu05G018280,Chu11G038040,Chu05G056920,Chu15G029…	0.458468
Biological process	cellular response to external stimulus	GO:0071496	4	0.0106238	2.60596	8	52	702	11891	Chu01G061510,Chu08G020980,Chu12G010830,Chu07G024840,Chu07G039920,Chu08G022120,Chu15G005320,Chu09G012070,	0.463585
Biological process	response to oxygen levels	GO:0070482	4	0.0107249	2.82312	7	42	702	11891	Chu01G061510,Chu08G008410,Chu04G035270,Chu07G040290,Chu06G029370,Chu05G006830,Chu15G005320,	0.457595
Biological process	positive regulation of protein modification process	GO:0031401	9	0.0107249	2.82312	7	42	702	11891	Chu08G008410,Chu07G040290,Chu03G039270,Chu03G009060,Chu06G029370,Chu07G030130,Chu11G032620,	0.457595
Biological process	regulatory ncRNA-mediated gene silencing	GO:0031047	10	0.0123579	2.2585	10	75	702	11891	Chu06G013680,Chu10G014110,Chu07G040280,Chu03G051090,Chu08G025440,Chu06G013840,Chu02G039270,Chu01G047070,Chu08G025620,Chu16G025660,	0.504832
Biological process	establishment of localization	GO:0051234	3	0.0128943	1.23942	99	1353	702	11891	Chu08G040550,Chu02G008380,Chu07G029450,Chu11G001160,Chu06G034970,Chu12G016950,Chu03G014010,Chu01G012510,Chu04G027610,Chu07G037940,Chu02G030680,Chu07G007240,Chu05G028800,Chu12G024500,Chu15G035280,Chu10G017700,Chu02G005300,Chu06G011080,Chu05G021890,Chu10G023110,Chu05G017790,Chu03G051990,Chu02G015150,Chu11G026910,Chu02G026260,Chu06G029230,Chu05G018280,Chu11G038040,Chu05G056920,Chu15G029030,Chu13G029…	0.515771
Biological process	lignin metabolic process	GO:0009808	6	0.0132523	2.50944	8	54	702	11891	Chu15G002330,Chu01G017490,Chu10G002730,Chu15G002170,Chu13G014840,Chu15G002110,Chu09G045930,Chu02G004660,	0.519274
Biological process	pentose-phosphate shunt	GO:0006098	13	0.0140039	3.38775	5	25	702	11891	Chu07G014800,Chu06G026970,Chu07G007140,Chu05G021780,Chu04G047460,	0.537748
Biological process	glucose 6-phosphate metabolic process	GO:0051156	6	0.0140039	3.38775	5	25	702	11891	Chu07G014800,Chu06G026970,Chu07G007140,Chu05G021780,Chu04G047460,	0.537748
Biological process	NADPH regeneration	GO:0006740	12	0.0140039	3.38775	5	25	702	11891	Chu07G014800,Chu06G026970,Chu07G007140,Chu05G021780,Chu04G047460,	0.537748
Biological process	defense response to fungus	GO:0050832	7	0.0149638	2.30983	9	66	702	11891	Chu04G035270,Chu08G020980,Chu11G028400,Chu01G009120,Chu06G000830,Chu02G009750,Chu12G001300,Chu10G014020,Chu12G021820,	0.542085
Biological process	negative regulation of biosynthetic process	GO:0009890	7	0.016004	1.59423	24	255	702	11891	Chu08G008410,Chu06G013680,Chu05G012070,Chu12G001430,Chu10G014110,Chu07G040290,Chu07G040280,Chu12G010830,Chu03G051090,Chu08G025440,Chu01G064560,Chu06G013840,Chu09G012560,Chu02G039270,Chu08G009500,Chu08G006010,Chu03G039110,Chu12G033730,Chu07G051680,Chu01G047070,Chu08G022120,Chu08G025620,Chu16G025660,Chu04G033270,	0.558686
Biological process	protein deubiquitination	GO:0016579	10	0.016327	2.41982	8	56	702	11891	Chu04G020990,Chu09G005140,Chu08G012410,Chu10G016960,Chu14G001000,Chu12G020090,Chu11G008130,Chu09G021010,	0.559781
Biological process	embryo development ending in seed dormancy	GO:0009793	6	0.0164117	2.27535	9	67	702	11891	Chu07G037940,Chu13G001400,Chu14G000060,Chu12G033730,Chu09G023780,Chu05G000700,Chu15G005320,Chu14G025910,Chu07G042160,	0.552817
Biological process	negative regulation of gene expression	GO:0010629	9	0.0169745	1.69387	19	190	702	11891	Chu08G008410,Chu06G013680,Chu05G012070,Chu12G001430,Chu10G014110,Chu07G040290,Chu07G040280,Chu12G010830,Chu03G051090,Chu08G025440,Chu01G064560,Chu06G013840,Chu09G012560,Chu02G039270,Chu12G033730,Chu01G047070,Chu08G022120,Chu08G025620,Chu16G025660,	0.561914
Biological process	negative regulation of macromolecule metabolic process	GO:0010605	7	0.0173278	1.55073	26	284	702	11891	Chu08G008410,Chu06G013680,Chu05G012070,Chu12G001430,Chu10G014110,Chu07G040290,Chu07G040280,Chu12G010830,Chu03G051090,Chu08G025440,Chu09G023350,Chu01G064560,Chu06G013840,Chu09G012560,Chu02G039270,Chu08G006010,Chu03G039110,Chu12G033730,Chu07G051680,Chu01G047070,Chu08G022120,Chu08G025620,Chu13G035350,Chu10G014020,Chu16G025660,Chu04G033270,	0.563887
Biological process	glycolipid biosynthetic process	GO:0009247	8	0.0176964	2.82312	6	36	702	11891	Chu02G006680,Chu14G003540,Chu10G002730,Chu07G053970,Chu03G001020,Chu07G010260,	0.566284
Biological process	regulation of organelle organization	GO:0033043	6	0.0180496	1.97345	12	103	702	11891	Chu15G031770,Chu08G008410,Chu04G027610,Chu07G040290,Chu03G039270,Chu01G021880,Chu04G019560,Chu11G040460,Chu05G045030,Chu07G030130,Chu01G052380,Chu11G032620,	0.558956
Biological process	cytoskeleton organization	GO:0007010	6	0.0188036	1.70334	18	179	702	11891	Chu15G031770,Chu04G027610,Chu03G039270,Chu14G000060,Chu04G019560,Chu11G041320,Chu01G034130,Chu04G014580,Chu10G012690,Chu07G037720,Chu01G041700,Chu09G049300,Chu09G047590,Chu07G030130,Chu02G028520,Chu05G013930,Chu11G032620,Chu08G026860,	0.573062
Biological process	cellular response to radiation	GO:0071478	6	0.0193129	3.1368	5	27	702	11891	Chu10G020820,Chu01G033940,Chu09G030160,Chu03G063180,Chu08G027260,	0.529724
Biological process	cellular response to light stimulus	GO:0071482	7	0.0193129	3.1368	5	27	702	11891	Chu10G020820,Chu01G033940,Chu09G030160,Chu03G063180,Chu08G027260,	0.529724
Biological process	obsolete multi-organism process	GO:0051704	0	0.0194221	1.5837	23	246	702	11891	Chu04G027610,Chu15G003680,Chu04G035270,Chu08G020980,Chu10G024440,Chu08G025440,Chu13G000590,Chu07G036970,Chu01G001750,Chu03G020610,Chu04G019560,Chu15G034500,Chu03G039110,Chu01G009120,Chu07G039920,Chu15G005320,Chu06G000830,Chu12G001300,Chu10G014020,Chu04G033270,Chu11G035720,Chu05G013930,Chu02G001010,	0.517922
Biological process	phenylpropanoid catabolic process	GO:0046271	6	0.0216049	2.47023	7	48	702	11891	Chu15G002330,Chu01G017490,Chu15G002170,Chu13G014840,Chu15G002110,Chu09G045930,Chu02G004660,	0.568239
Biological process	lignin catabolic process	GO:0046274	7	0.0216049	2.47023	7	48	702	11891	Chu15G002330,Chu01G017490,Chu15G002170,Chu13G014840,Chu15G002110,Chu09G045930,Chu02G004660,	0.568239
Biological process	negative regulation of macromolecule biosynthetic process	GO:0010558	8	0.0220551	1.56462	23	249	702	11891	Chu08G008410,Chu06G013680,Chu05G012070,Chu12G001430,Chu10G014110,Chu07G040290,Chu07G040280,Chu12G010830,Chu03G051090,Chu08G025440,Chu01G064560,Chu06G013840,Chu09G012560,Chu02G039270,Chu08G006010,Chu03G039110,Chu12G033730,Chu07G051680,Chu01G047070,Chu08G022120,Chu08G025620,Chu16G025660,Chu04G033270,	0.56461
Biological process	regulation of vesicle-mediated transport	GO:0060627	6	0.022402	3.02478	5	28	702	11891	Chu04G027610,Chu01G021880,Chu11G040460,Chu05G045030,Chu09G047590,	0.565945
Biological process	monoatomic ion transport	GO:0006811	5	0.0225807	1.57904	22	236	702	11891	Chu11G001160,Chu06G034970,Chu03G014010,Chu01G012510,Chu10G017700,Chu02G006910,Chu15G019310,Chu07G003090,Chu06G029370,Chu03G018600,Chu01G034990,Chu06G004540,Chu05G055800,Chu15G033800,Chu02G024960,Chu16G024750,Chu09G039140,Chu05G051320,Chu07G027460,Chu07G047050,Chu05G013930,Chu01G038450,	0.563051
Biological process	membrane lipid biosynthetic process	GO:0046467	7	0.0227151	2.67454	6	38	702	11891	Chu02G006680,Chu14G003540,Chu10G002730,Chu07G053970,Chu03G001020,Chu07G010260,	0.55914
Biological process	protein modification by small protein removal	GO:0070646	9	0.0239637	2.2585	8	60	702	11891	Chu04G020990,Chu09G005140,Chu08G012410,Chu10G016960,Chu14G001000,Chu12G020090,Chu11G008130,Chu09G021010,	0.554342
Biological process	phenylpropanoid metabolic process	GO:0009698	5	0.0252216	2.11734	9	72	702	11891	Chu15G002330,Chu01G017490,Chu10G002730,Chu01G038230,Chu15G002170,Chu13G014840,Chu15G002110,Chu09G045930,Chu02G004660,	0.576493
Biological process	sister chromatid cohesion	GO:0007062	7	0.0257942	2.92047	5	29	702	11891	Chu09G022910,Chu10G017870,Chu07G021800,Chu08G025080,Chu10G002560,	0.582646
Biological process	cell cycle process	GO:0022402	3	0.0261648	1.61727	19	199	702	11891	Chu07G037940,Chu05G036400,Chu11G038040,Chu03G039270,Chu07G031680,Chu09G022910,Chu03G026390,Chu04G019560,Chu11G041320,Chu11G005760,Chu07G000850,Chu10G017870,Chu09G023780,Chu07G021800,Chu07G030130,Chu08G025080,Chu10G002560,Chu05G013930,Chu11G032620,	0.584144
Biological process	nuclear transport	GO:0051169	6	0.0285951	2.18564	8	62	702	11891	Chu07G029450,Chu02G019790,Chu16G018780,Chu09G012560,Chu13G041290,Chu02G039170,Chu07G030130,Chu08G037510,	0.631063
Biological process	nucleocytoplasmic transport	GO:0006913	7	0.0285951	2.18564	8	62	702	11891	Chu07G029450,Chu02G019790,Chu16G018780,Chu09G012560,Chu13G041290,Chu02G039170,Chu07G030130,Chu08G037510,	0.631063
Biological process	glycolipid metabolic process	GO:0006664	7	0.0286109	2.54081	6	40	702	11891	Chu02G006680,Chu14G003540,Chu10G002730,Chu07G053970,Chu03G001020,Chu07G010260,	0.617224
Biological process	liposaccharide metabolic process	GO:1903509	6	0.0286109	2.54081	6	40	702	11891	Chu02G006680,Chu14G003540,Chu10G002730,Chu07G053970,Chu03G001020,Chu07G010260,	0.617224
Biological process	obsolete response to extracellular stimulus	GO:0009991	0	0.0292111	2.32493	7	51	702	11891	Chu01G061510,Chu08G020980,Chu12G010830,Chu07G024840,Chu07G039920,Chu08G022120,Chu09G012070,	0.616323
Biological process	NADP metabolic process	GO:0006739	11	0.029498	2.82312	5	30	702	11891	Chu07G014800,Chu06G026970,Chu07G007140,Chu05G021780,Chu04G047460,	0.615611
Biological process	nicotinamide nucleotide metabolic process	GO:0046496	10	0.0295416	2.06012	9	74	702	11891	Chu07G014800,Chu06G026970,Chu09G001730,Chu07G007140,Chu05G021780,Chu04G047460,Chu11G026770,Chu03G050750,Chu04G005170,	0.609892
Biological process	pyridine nucleotide metabolic process	GO:0019362	9	0.0295416	2.06012	9	74	702	11891	Chu07G014800,Chu06G026970,Chu09G001730,Chu07G007140,Chu05G021780,Chu04G047460,Chu11G026770,Chu03G050750,Chu04G005170,	0.609892
Biological process	biological process involved in interspecies interaction between organisms	GO:0044419	2	0.0310467	1.54658	21	230	702	11891	Chu15G003680,Chu04G035270,Chu08G020980,Chu08G025440,Chu07G036970,Chu01G001750,Chu03G020610,Chu04G019560,Chu15G034500,Chu11G028400,Chu03G039110,Chu01G009120,Chu15G005320,Chu06G000830,Chu02G009750,Chu12G001300,Chu10G014020,Chu04G033270,Chu11G035720,Chu12G021820,Chu02G001010,	0.596097
Biological process	root system development	GO:0022622	5	0.0329806	1.76163	13	125	702	11891	Chu07G037940,Chu06G011460,Chu08G020980,Chu03G020610,Chu04G019560,Chu02G038510,Chu08G009500,Chu07G039920,Chu12G033730,Chu09G023780,Chu08G022120,Chu07G042160,Chu01G061250,	0.620811
Biological process	root development	GO:0048364	5	0.0329806	1.76163	13	125	702	11891	Chu07G037940,Chu06G011460,Chu08G020980,Chu03G020610,Chu04G019560,Chu02G038510,Chu08G009500,Chu07G039920,Chu12G033730,Chu09G023780,Chu08G022120,Chu07G042160,Chu01G061250,	0.620811
Biological process	cellular response to starvation	GO:0009267	5	0.0335205	2.73206	5	31	702	11891	Chu01G061510,Chu12G010830,Chu07G039920,Chu08G022120,Chu09G012070,	0.61884
Biological process	protein transport	GO:0015031	7	0.0355115	1.36419	36	447	702	11891	Chu02G008380,Chu07G029450,Chu12G016950,Chu02G030680,Chu07G007240,Chu02G005300,Chu10G023110,Chu02G015150,Chu05G056920,Chu02G019790,Chu01G021880,Chu10G012570,Chu16G018780,Chu09G047840,Chu14G022240,Chu11G040460,Chu09G012560,Chu09G004130,Chu04G039410,Chu10G013580,Chu11G001890,Chu05G045030,Chu09G047590,Chu13G041290,Chu14G025910,Chu01G066490,Chu01G065110,Chu02G039170,Chu14G029420,Chu07G030130,Chu13G008…	0.649353
Biological process	protein localization	GO:0008104	5	0.0371605	1.32482	42	537	702	11891	Chu08G040550,Chu02G008380,Chu07G029450,Chu12G016950,Chu02G030680,Chu07G007240,Chu02G005300,Chu10G023110,Chu10G024440,Chu02G015150,Chu05G056920,Chu02G019790,Chu01G021880,Chu10G012570,Chu16G018780,Chu04G019560,Chu09G047840,Chu14G022240,Chu11G040460,Chu09G012560,Chu01G043020,Chu09G004130,Chu04G039410,Chu10G013580,Chu02G005540,Chu11G001890,Chu03G023200,Chu05G045030,Chu09G047590,Chu13G041290,Chu14G025…	0.673095
Biological process	Golgi vesicle transport	GO:0048193	6	0.0378692	1.82673	11	102	702	11891	Chu07G007240,Chu02G005300,Chu02G026260,Chu11G038040,Chu15G029030,Chu07G000850,Chu10G013580,Chu09G047590,Chu14G000620,Chu08G023780,Chu05G013930,	0.66099
Biological process	cellular macromolecule localization	GO:0070727	4	0.0381156	1.32236	42	538	702	11891	Chu08G040550,Chu02G008380,Chu07G029450,Chu12G016950,Chu02G030680,Chu07G007240,Chu02G005300,Chu10G023110,Chu10G024440,Chu02G015150,Chu05G056920,Chu02G019790,Chu01G021880,Chu10G012570,Chu16G018780,Chu04G019560,Chu09G047840,Chu14G022240,Chu11G040460,Chu09G012560,Chu01G043020,Chu09G004130,Chu04G039410,Chu10G013580,Chu02G005540,Chu11G001890,Chu03G023200,Chu05G045030,Chu09G047590,Chu13G041290,Chu14G025…	0.659297
Biological process	response to red or far red light	GO:0009639	6	0.0384448	2.19576	7	54	702	11891	Chu02G009250,Chu10G020820,Chu01G033940,Chu15G034500,Chu09G030160,Chu03G063180,Chu08G027260,	0.659054
Biological process	seed development	GO:0048316	5	0.040239	1.80899	11	103	702	11891	Chu07G037940,Chu13G001400,Chu01G007020,Chu14G000060,Chu12G033730,Chu09G023780,Chu05G000700,Chu15G005320,Chu14G025910,Chu07G042160,Chu05G029490,	0.683706
Biological process	reproductive system development	GO:0061458	5	0.040716	1.51917	20	223	702	11891	Chu08G008410,Chu07G037940,Chu08G020980,Chu16G007980,Chu13G001400,Chu01G007020,Chu14G000060,Chu04G019560,Chu08G006010,Chu12G033730,Chu09G023780,Chu03G020130,Chu08G022120,Chu05G000700,Chu15G005320,Chu14G025910,Chu07G042160,Chu05G029490,Chu04G033270,Chu10G014910,	0.685742
Biological process	microtubule-based process	GO:0007017	3	0.040716	1.51917	20	223	702	11891	Chu11G030990,Chu07G009810,Chu08G015180,Chu09G042280,Chu03G039270,Chu11G040040,Chu04G019560,Chu11G041320,Chu12G023440,Chu07G036810,Chu04G014580,Chu07G037720,Chu08G030460,Chu05G057890,Chu02G028520,Chu12G030340,Chu01G061250,Chu05G013930,Chu11G032620,Chu08G038810,	0.685742
Biological process	reproductive structure development	GO:0048608	4	0.040716	1.51917	20	223	702	11891	Chu08G008410,Chu07G037940,Chu08G020980,Chu16G007980,Chu13G001400,Chu01G007020,Chu14G000060,Chu04G019560,Chu08G006010,Chu12G033730,Chu09G023780,Chu03G020130,Chu08G022120,Chu05G000700,Chu15G005320,Chu14G025910,Chu07G042160,Chu05G029490,Chu04G033270,Chu10G014910,	0.685742
Biological process	rhythmic process	GO:0048511	2	0.0425434	2.56648	5	33	702	11891	Chu08G008410,Chu03G020610,Chu14G001760,Chu13G002310,Chu02G033160,	0.698149
Biological process	circadian rhythm	GO:0007623	3	0.0425434	2.56648	5	33	702	11891	Chu08G008410,Chu03G020610,Chu14G001760,Chu13G002310,Chu02G033160,	0.698149
Biological process	polysaccharide biosynthetic process	GO:0000271	7	0.0429414	1.65834	14	143	702	11891	Chu04G017440,Chu01G044580,Chu06G040430,Chu14G031940,Chu07G033900,Chu08G013330,Chu04G019560,Chu03G024640,Chu10G018310,Chu15G003480,Chu08G018040,Chu03G026580,Chu05G029490,Chu04G024760,	0.692836
Biological process	response to abiotic stimulus	GO:0009628	3	0.0449696	1.32122	39	500	702	11891	Chu01G061510,Chu08G005790,Chu12G021050,Chu02G009250,Chu08G008410,Chu10G020820,Chu05G003100,Chu12G026720,Chu04G035270,Chu08G020980,Chu07G040290,Chu13G041420,Chu05G021890,Chu12G010830,Chu01G033940,Chu16G007980,Chu13G000590,Chu06G026830,Chu01G001750,Chu03G020610,Chu09G018470,Chu04G019560,Chu15G034500,Chu09G030160,Chu11G005760,Chu06G029370,Chu07G024840,Chu05G006830,Chu01G009120,Chu02G028670,Chu12G026…	0.701964
Biological process	fruit development	GO:0010154	5	0.0452829	1.77454	11	105	702	11891	Chu07G037940,Chu13G001400,Chu01G007020,Chu14G000060,Chu12G033730,Chu09G023780,Chu05G000700,Chu15G005320,Chu14G025910,Chu07G042160,Chu05G029490,	0.701155
Biological process	regulation of hydrolase activity	GO:0051336	5	0.0460939	1.99279	8	68	702	11891	Chu09G023350,Chu01G021880,Chu11G040460,Chu03G039110,Chu13G035350,Chu05G045030,Chu09G047590,Chu10G014020,	0.680771
Biological process	obsolete RNA phosphodiester bond hydrolysis	GO:0090501	0	0.0475516	2.49099	5	34	702	11891	Chu01G057950,Chu08G025440,Chu07G013880,Chu09G012560,Chu10G014910,	0.69694
Biological process	regulation of cytoskeleton organization	GO:0051493	7	0.0475516	2.49099	5	34	702	11891	Chu15G031770,Chu04G027610,Chu03G039270,Chu04G019560,Chu11G032620,	0.69694
Biological process	nitrogen compound transport	GO:0071705	5	0.0497139	1.31074	39	504	702	11891	Chu02G008380,Chu07G029450,Chu12G016950,Chu02G030680,Chu07G007240,Chu02G005300,Chu10G023110,Chu02G015150,Chu05G056920,Chu02G019790,Chu01G021880,Chu15G019390,Chu10G012570,Chu16G018780,Chu09G047840,Chu14G022240,Chu11G040460,Chu14G019070,Chu09G012560,Chu09G004130,Chu04G039410,Chu10G013580,Chu11G001890,Chu05G045030,Chu09G047590,Chu13G041290,Chu14G025910,Chu01G066490,Chu01G065110,Chu02G039170,Chu14G029…	0.717674

## Sheet: Sheet5
GO enrichment analysis of homozygous loss-of-function (LOF) mutations in adult individuals of the apomictic species Carya dabieshanensis
Class	GO_Name	GO_ID	GO_Level	P_value	Enrichment Score	Hits Genes Counts In Selected Set	Hits Genes Counts In Background	All Genes Counts In Selected Set	All Genes Counts In Background	Genes Of Selected Set In GO term	corrected p-value (BH method)
Molecular function	adenyl nucleotide binding	GO:0030554	7	1.11022e-16	1.50661	336	3673	1382	22761	Chu16G023150,Chu16G013340,Chu08G028410,Chu15G025060,Chu10G031560,Chu05G028830,Chu11G016230,Chu03G000710,Chu12G029830,Chu03G009510,Chu02G043100,Chu07G017010,Chu11G043810,Chu13G003980,Chu07G009810,Chu03G035840,Chu01G020190,Chu05G036490,Chu15G038380,Chu12G025430,Chu05G052980,Chu15G030800,Chu16G013740,Chu08G015180,Chu05G012070,Chu02G043520,Chu09G019810,Chu15G038770,Chu11G038860,Chu11G036200,Chu02G043…	7.9714e-14
Molecular function	purine nucleotide binding	GO:0017076	6	5.55112e-16	1.47145	358	4007	1382	22761	Chu16G023150,Chu16G013340,Chu08G028410,Chu15G025060,Chu10G031560,Chu05G028830,Chu11G016230,Chu03G000710,Chu12G029830,Chu03G009510,Chu11G030990,Chu02G043100,Chu07G017010,Chu11G043810,Chu13G003980,Chu07G009810,Chu03G035840,Chu01G020190,Chu05G036490,Chu10G017200,Chu15G038380,Chu12G025430,Chu05G052980,Chu15G030800,Chu16G013740,Chu08G015180,Chu05G012070,Chu02G043520,Chu09G019810,Chu15G038770,Chu11G038…	1.99285e-13
Molecular function	adenyl ribonucleotide binding	GO:0032559	8	2.55351e-15	1.50062	323	3545	1382	22761	Chu16G023150,Chu16G013340,Chu08G028410,Chu15G025060,Chu10G031560,Chu05G028830,Chu11G016230,Chu03G000710,Chu12G029830,Chu03G009510,Chu02G043100,Chu07G017010,Chu11G043810,Chu13G003980,Chu07G009810,Chu03G035840,Chu01G020190,Chu05G036490,Chu15G038380,Chu12G025430,Chu05G052980,Chu15G030800,Chu16G013740,Chu08G015180,Chu05G012070,Chu02G043520,Chu09G019810,Chu15G038770,Chu11G038860,Chu11G036200,Chu02G043…	6.11141e-13
Molecular function	ATP binding	GO:0005524	9	3.44169e-15	1.54188	292	3119	1382	22761	Chu16G023150,Chu16G013340,Chu08G028410,Chu15G025060,Chu10G031560,Chu05G028830,Chu11G016230,Chu03G000710,Chu12G029830,Chu03G009510,Chu02G043100,Chu07G017010,Chu11G043810,Chu13G003980,Chu07G009810,Chu03G035840,Chu01G020190,Chu05G036490,Chu12G025430,Chu05G052980,Chu16G013740,Chu08G015180,Chu05G012070,Chu02G043520,Chu09G019810,Chu11G038860,Chu11G036200,Chu02G043990,Chu15G035230,Chu15G016510,Chu04G006…	6.17784e-13
Molecular function	purine ribonucleotide binding	GO:0032555	7	8.43769e-15	1.46481	345	3879	1382	22761	Chu16G023150,Chu16G013340,Chu08G028410,Chu15G025060,Chu10G031560,Chu05G028830,Chu11G016230,Chu03G000710,Chu12G029830,Chu03G009510,Chu11G030990,Chu02G043100,Chu07G017010,Chu11G043810,Chu13G003980,Chu07G009810,Chu03G035840,Chu01G020190,Chu05G036490,Chu10G017200,Chu15G038380,Chu12G025430,Chu05G052980,Chu15G030800,Chu16G013740,Chu08G015180,Chu05G012070,Chu02G043520,Chu09G019810,Chu15G038770,Chu11G038…	1.21165e-12
Molecular function	ribonucleotide binding	GO:0032553	6	2.19824e-14	1.45407	346	3919	1382	22761	Chu16G023150,Chu16G013340,Chu08G028410,Chu15G025060,Chu10G031560,Chu05G028830,Chu11G016230,Chu03G000710,Chu12G029830,Chu03G009510,Chu11G030990,Chu02G043100,Chu07G017010,Chu11G043810,Chu13G003980,Chu07G009810,Chu03G035840,Chu01G020190,Chu05G036490,Chu10G017200,Chu15G038380,Chu12G025430,Chu05G052980,Chu15G030800,Chu16G013740,Chu08G015180,Chu05G012070,Chu02G043520,Chu09G019810,Chu15G038770,Chu11G038…	2.63056e-12
Molecular function	nucleotide binding	GO:0000166	5	2.32037e-14	1.43402	365	4192	1382	22761	Chu16G023150,Chu16G013340,Chu08G028410,Chu15G025060,Chu10G031560,Chu05G028830,Chu11G016230,Chu03G000710,Chu12G029830,Chu03G009510,Chu11G030990,Chu02G043100,Chu07G017010,Chu11G043810,Chu11G017500,Chu13G003980,Chu07G009810,Chu03G035840,Chu01G020190,Chu05G036490,Chu10G017200,Chu15G038380,Chu12G025430,Chu05G052980,Chu15G030800,Chu16G013740,Chu08G015180,Chu05G012070,Chu02G043520,Chu09G019810,Chu15G038…	2.38003e-12
Molecular function	purine ribonucleoside triphosphate binding	GO:0035639	6	2.45359e-14	1.49245	312	3443	1382	22761	Chu16G023150,Chu16G013340,Chu08G028410,Chu15G025060,Chu10G031560,Chu05G028830,Chu11G016230,Chu03G000710,Chu12G029830,Chu03G009510,Chu11G030990,Chu02G043100,Chu07G017010,Chu11G043810,Chu13G003980,Chu07G009810,Chu03G035840,Chu01G020190,Chu05G036490,Chu10G017200,Chu12G025430,Chu05G052980,Chu16G013740,Chu08G015180,Chu05G012070,Chu02G043520,Chu09G019810,Chu11G038860,Chu11G036200,Chu02G043990,Chu15G035…	2.2021e-12
Molecular function	nucleoside phosphate binding	GO:1901265	3	3.08642e-14	1.43129	365	4200	1382	22761	Chu16G023150,Chu16G013340,Chu08G028410,Chu15G025060,Chu10G031560,Chu05G028830,Chu11G016230,Chu03G000710,Chu12G029830,Chu03G009510,Chu11G030990,Chu02G043100,Chu07G017010,Chu11G043810,Chu11G017500,Chu13G003980,Chu07G009810,Chu03G035840,Chu01G020190,Chu05G036490,Chu10G017200,Chu15G038380,Chu12G025430,Chu05G052980,Chu15G030800,Chu16G013740,Chu08G015180,Chu05G012070,Chu02G043520,Chu09G019810,Chu15G038…	2.46228e-12
Molecular function	carbohydrate derivative binding	GO:0097367	3	1.20792e-13	1.43465	348	3995	1382	22761	Chu16G023150,Chu16G013340,Chu08G028410,Chu15G025060,Chu10G031560,Chu05G028830,Chu11G016230,Chu03G000710,Chu12G029830,Chu03G009510,Chu11G030990,Chu02G043100,Chu07G017010,Chu11G043810,Chu13G003980,Chu07G009810,Chu03G035840,Chu01G020190,Chu05G036490,Chu10G017200,Chu15G038380,Chu12G025430,Chu05G052980,Chu15G030800,Chu16G013740,Chu08G015180,Chu05G012070,Chu02G043520,Chu09G019810,Chu15G038770,Chu11G038…	8.67288e-12
Molecular function	anion binding	GO:0043168	5	5.48006e-13	1.40143	367	4313	1382	22761	Chu16G023150,Chu16G013340,Chu08G028410,Chu15G025060,Chu10G031560,Chu05G028830,Chu11G016230,Chu03G000710,Chu12G029830,Chu03G009510,Chu11G030990,Chu02G043100,Chu07G017010,Chu11G043810,Chu11G017500,Chu13G003980,Chu07G009810,Chu03G035840,Chu01G020190,Chu05G036490,Chu10G017200,Chu15G038380,Chu12G025430,Chu05G052980,Chu15G030800,Chu16G013740,Chu08G015180,Chu05G012070,Chu02G043520,Chu09G019810,Chu15G038…	3.57699e-11
Molecular function	heterocyclic compound binding	GO:1901363	4	1.17697e-11	1.34708	398	4866	1382	22761	Chu16G023150,Chu16G013340,Chu08G028410,Chu15G025060,Chu10G031560,Chu05G028830,Chu11G016230,Chu03G000710,Chu12G029830,Chu03G009510,Chu11G030990,Chu02G043100,Chu07G017010,Chu11G043810,Chu11G017500,Chu13G003980,Chu07G009810,Chu03G035840,Chu01G020190,Chu05G036490,Chu10G017200,Chu15G038380,Chu12G025430,Chu09G031090,Chu05G052980,Chu15G030800,Chu16G013740,Chu08G015180,Chu05G012070,Chu02G043520,Chu09G019…	7.0422e-10
Molecular function	phosphotransferase activity, alcohol group as acceptor	GO:0016773	5	2.22328e-11	1.59596	194	2002	1382	22761	Chu16G023150,Chu16G013340,Chu08G028410,Chu16G000040,Chu10G031560,Chu05G028830,Chu11G016230,Chu03G000710,Chu12G029830,Chu03G009510,Chu03G035840,Chu01G020190,Chu05G036490,Chu12G025430,Chu16G013740,Chu05G012070,Chu10G020820,Chu09G019810,Chu11G038860,Chu15G035230,Chu15G016510,Chu15G005850,Chu07G017040,Chu11G003740,Chu02G007490,Chu03G014040,Chu07G033510,Chu06G021250,Chu06G009120,Chu09G029230,Chu03G035…	1.22793e-09
Molecular function	protein kinase activity	GO:0004672	6	9.97334e-11	1.60158	180	1851	1382	22761	Chu16G023150,Chu16G013340,Chu08G028410,Chu10G031560,Chu05G028830,Chu11G016230,Chu03G000710,Chu12G029830,Chu03G009510,Chu03G035840,Chu01G020190,Chu05G036490,Chu12G025430,Chu16G013740,Chu05G012070,Chu10G020820,Chu11G038860,Chu15G016510,Chu15G005850,Chu07G017040,Chu11G003740,Chu02G007490,Chu03G014040,Chu06G021250,Chu06G009120,Chu09G029230,Chu03G035470,Chu16G027180,Chu15G008140,Chu03G016720,Chu11G044…	5.1149e-09
Molecular function	transferase activity, transferring phosphorus-containing groups	GO:0016772	4	3.21328e-10	1.47812	232	2585	1382	22761	Chu16G023150,Chu16G013340,Chu12G001480,Chu08G028410,Chu16G000040,Chu10G031560,Chu05G028830,Chu11G016230,Chu03G000710,Chu12G029830,Chu03G009510,Chu05G003960,Chu03G035840,Chu01G020190,Chu05G036490,Chu12G025430,Chu16G013740,Chu06G013680,Chu05G012070,Chu10G020820,Chu09G019810,Chu11G038860,Chu15G035230,Chu15G016510,Chu15G005850,Chu07G017040,Chu11G003740,Chu02G007490,Chu03G014040,Chu07G033510,Chu15G025…	1.53809e-08
Molecular function	kinase activity	GO:0016301	5	1.14946e-09	1.48957	212	2344	1382	22761	Chu16G023150,Chu16G013340,Chu12G001480,Chu08G028410,Chu16G000040,Chu10G031560,Chu05G028830,Chu11G016230,Chu03G000710,Chu12G029830,Chu03G009510,Chu03G035840,Chu01G020190,Chu05G036490,Chu12G025430,Chu16G013740,Chu05G012070,Chu10G020820,Chu09G019810,Chu11G038860,Chu15G035230,Chu15G016510,Chu15G005850,Chu07G017040,Chu11G003740,Chu02G007490,Chu03G014040,Chu07G033510,Chu15G025470,Chu06G021250,Chu06G009…	5.15818e-08
Molecular function	catalytic activity, acting on a protein	GO:0140096	3	1.47527e-07	1.32638	283	3514	1382	22761	Chu16G023150,Chu16G013340,Chu01G002790,Chu11G002050,Chu08G028410,Chu10G031560,Chu05G028830,Chu11G016230,Chu03G000710,Chu12G029830,Chu03G009510,Chu08G003150,Chu03G062140,Chu01G026790,Chu07G017010,Chu03G035840,Chu01G020190,Chu05G036490,Chu12G025430,Chu02G025720,Chu16G013740,Chu13G041380,Chu05G012070,Chu10G020820,Chu04G004500,Chu11G038860,Chu15G016510,Chu15G005850,Chu07G017040,Chu11G003740,Chu02G007…	6.23087e-06
Molecular function	photoreceptor activity	GO:0009881	4	1.75711e-05	8.98342	6	11	1382	22761	Chu10G020820,Chu01G033940,Chu01G043680,Chu09G030160,Chu03G063180,Chu08G027260,	0.000700893
Molecular function	ion binding	GO:0043167	4	2.73259e-05	1.13872	585	8461	1382	22761	Chu15G030880,Chu13G035530,Chu16G026660,Chu16G023150,Chu05G049760,Chu16G013340,Chu09G034140,Chu11G002050,Chu08G028410,Chu15G025060,Chu14G010520,Chu10G031560,Chu01G001450,Chu05G028830,Chu11G016230,Chu03G000710,Chu12G029830,Chu03G009510,Chu11G030990,Chu02G043100,Chu07G017010,Chu11G043810,Chu11G017500,Chu11G001160,Chu01G028900,Chu13G003980,Chu07G009810,Chu03G035840,Chu01G020190,Chu01G001490,Chu06G019…	0.00103263
Molecular function	small molecule binding	GO:0036094	3	0.000127418	1.11793	620	9134	1382	22761	Chu15G030880,Chu13G035530,Chu16G026660,Chu16G023150,Chu05G049760,Chu16G013340,Chu09G034140,Chu11G002050,Chu08G028410,Chu15G025060,Chu14G010520,Chu10G031560,Chu01G001450,Chu05G028830,Chu11G016230,Chu03G000710,Chu12G029830,Chu03G009510,Chu11G030990,Chu02G043100,Chu07G017010,Chu11G043810,Chu11G017500,Chu11G001160,Chu01G028900,Chu13G003980,Chu07G009810,Chu03G035840,Chu01G020190,Chu01G001490,Chu06G019…	0.00457431
Molecular function	transferase activity	GO:0016740	3	0.000153493	1.18354	355	4940	1382	22761	Chu03G030580,Chu07G009860,Chu16G023150,Chu16G013340,Chu03G022960,Chu12G001480,Chu08G028410,Chu16G000040,Chu10G031560,Chu05G028830,Chu11G016230,Chu03G000710,Chu12G029830,Chu03G009510,Chu06G023850,Chu04G017440,Chu05G003960,Chu03G035840,Chu01G020190,Chu05G036490,Chu03G018030,Chu12G025430,Chu04G021960,Chu02G025720,Chu02G031160,Chu01G044580,Chu16G013740,Chu05G046650,Chu06G013680,Chu05G012070,Chu10G020…	0.005248
Molecular function	monoatomic ion channel activity	GO:0005216	6	0.000188105	2.19011	25	188	1382	22761	Chu16G012040,Chu06G034970,Chu05G019040,Chu03G014010,Chu01G012510,Chu04G025430,Chu13G000870,Chu07G000290,Chu15G039320,Chu04G029790,Chu09G018840,Chu08G017250,Chu11G006590,Chu07G013720,Chu05G037970,Chu03G006720,Chu05G055800,Chu03G056590,Chu08G009170,Chu15G033800,Chu01G016620,Chu16G024750,Chu10G015400,Chu08G009000,Chu15G034700,	0.00613907
Molecular function	transporter activity	GO:0005215	2	0.000262759	1.4105	102	1191	1382	22761	Chu12G014320,Chu02G043100,Chu16G012040,Chu12G028970,Chu11G043810,Chu13G003980,Chu06G034970,Chu10G039000,Chu05G019040,Chu03G014010,Chu01G012510,Chu04G025430,Chu08G018650,Chu13G000870,Chu15G035280,Chu05G023120,Chu16G007580,Chu01G001900,Chu07G036670,Chu07G047770,Chu03G051990,Chu10G025740,Chu03G033220,Chu13G002680,Chu05G019110,Chu04G020670,Chu07G000290,Chu02G046230,Chu15G009450,Chu11G021600,Chu07G041…	0.00820266
Molecular function	molecular sensor activity	GO:0140299	3	0.000415027	4.80364	7	24	1382	22761	Chu10G020820,Chu01G033940,Chu08G029610,Chu09G030160,Chu03G063180,Chu04G047340,Chu08G027260,	0.0119196
Molecular function	phosphorelay sensor kinase activity	GO:0000155	8	0.000415027	4.80364	7	24	1382	22761	Chu10G020820,Chu01G033940,Chu08G029610,Chu09G030160,Chu03G063180,Chu04G047340,Chu08G027260,	0.0119196
Molecular function	phosphotransferase activity, nitrogenous group as acceptor	GO:0016775	5	0.000415027	4.80364	7	24	1382	22761	Chu10G020820,Chu01G033940,Chu08G029610,Chu09G030160,Chu03G063180,Chu04G047340,Chu08G027260,	0.0119196
Molecular function	protein histidine kinase activity	GO:0004673	7	0.000415027	4.80364	7	24	1382	22761	Chu10G020820,Chu01G033940,Chu08G029610,Chu09G030160,Chu03G063180,Chu04G047340,Chu08G027260,	0.0119196
Molecular function	gated channel activity	GO:0022836	6	0.000419008	2.58347	16	102	1382	22761	Chu16G012040,Chu06G034970,Chu05G019040,Chu03G014010,Chu01G012510,Chu04G025430,Chu07G000290,Chu15G039320,Chu04G029790,Chu08G017250,Chu03G006720,Chu03G056590,Chu08G009170,Chu15G033800,Chu16G024750,Chu08G009000,	0.0103741
Molecular function	cytoskeletal protein binding	GO:0008092	4	0.000556003	1.92588	29	248	1382	22761	Chu15G031770,Chu01G047650,Chu07G009810,Chu04G027610,Chu08G015180,Chu09G042280,Chu07G016660,Chu04G009390,Chu11G040040,Chu09G022580,Chu04G019560,Chu08G031850,Chu12G023440,Chu07G036810,Chu02G029980,Chu10G012690,Chu07G037720,Chu12G029660,Chu01G041700,Chu07G023180,Chu09G049300,Chu08G030460,Chu05G057890,Chu01G032270,Chu02G028520,Chu12G030340,Chu01G061250,Chu08G038810,Chu08G026860,	0.013307
Molecular function	monoatomic ion transmembrane transporter activity	GO:0015075	4	0.000574864	1.65415	46	458	1382	22761	Chu16G012040,Chu06G034970,Chu10G039000,Chu05G019040,Chu03G014010,Chu01G012510,Chu04G025430,Chu13G000870,Chu05G023120,Chu16G007580,Chu01G001900,Chu07G047770,Chu10G025740,Chu07G000290,Chu15G009450,Chu07G041000,Chu08G007870,Chu15G039320,Chu04G029790,Chu05G008260,Chu09G018840,Chu08G017250,Chu13G036920,Chu04G004910,Chu16G025930,Chu11G006590,Chu07G027060,Chu07G013720,Chu05G037970,Chu01G065310,Chu01G010…	0.0133146
Molecular function	ligand-gated channel activity	GO:0022834	7	0.000615026	3.36114	10	49	1382	22761	Chu16G012040,Chu05G019040,Chu01G012510,Chu04G025430,Chu07G000290,Chu15G039320,Chu04G029790,Chu08G017250,Chu08G009170,Chu08G009000,	0.0137996
Molecular function	transmembrane transporter activity	GO:0022857	3	0.000634363	1.38797	97	1151	1382	22761	Chu12G014320,Chu02G043100,Chu16G012040,Chu12G028970,Chu11G043810,Chu13G003980,Chu06G034970,Chu10G039000,Chu05G019040,Chu03G014010,Chu01G012510,Chu04G025430,Chu08G018650,Chu13G000870,Chu15G035280,Chu05G023120,Chu16G007580,Chu01G001900,Chu07G036670,Chu07G047770,Chu03G051990,Chu10G025740,Chu03G033220,Chu13G002680,Chu05G019110,Chu04G020670,Chu07G000290,Chu02G046230,Chu15G009450,Chu11G021600,Chu07G041…	0.0138022
Molecular function	ATPase-coupled transmembrane transporter activity	GO:0042626	6	0.00137114	2.14331	19	146	1382	22761	Chu02G043100,Chu11G043810,Chu13G003980,Chu10G039000,Chu08G018650,Chu07G036670,Chu07G047770,Chu08G007870,Chu07G032150,Chu05G039450,Chu07G032070,Chu03G061530,Chu11G008870,Chu11G043710,Chu02G024960,Chu07G047050,Chu05G038350,Chu08G011360,Chu11G022800,	0.028128
Molecular function	ligand-gated monoatomic ion channel activity	GO:0015276	8	0.00183077	3.15375	9	47	1382	22761	Chu16G012040,Chu05G019040,Chu04G025430,Chu07G000290,Chu15G039320,Chu04G029790,Chu08G017250,Chu08G009170,Chu08G009000,	0.0365138
Molecular function	ATP-dependent activity	GO:0140657	2	0.00186488	1.45874	62	700	1382	22761	Chu02G043100,Chu11G043810,Chu13G003980,Chu07G009810,Chu10G039000,Chu08G015180,Chu08G018650,Chu11G024690,Chu15G035280,Chu14G023480,Chu07G036670,Chu07G047770,Chu13G017320,Chu08G004970,Chu09G042280,Chu01G038790,Chu08G007870,Chu05G031900,Chu03G002800,Chu01G057350,Chu02G038040,Chu12G009470,Chu06G006400,Chu16G025910,Chu10G012570,Chu01G028470,Chu07G032150,Chu11G040040,Chu05G039450,Chu13G028920,Chu01G057…	0.0361888
Molecular function	passive transmembrane transporter activity	GO:0022803	4	0.00203501	1.81502	27	245	1382	22761	Chu16G012040,Chu06G034970,Chu05G019040,Chu03G014010,Chu01G012510,Chu04G025430,Chu13G000870,Chu07G000290,Chu15G039320,Chu04G029790,Chu09G018840,Chu08G017250,Chu11G006590,Chu07G013720,Chu05G037970,Chu03G006720,Chu05G055800,Chu03G056590,Chu08G009170,Chu15G033800,Chu06G030290,Chu01G016620,Chu16G024750,Chu10G015400,Chu08G009000,Chu15G034700,Chu11G030430,	0.038451
Molecular function	channel activity	GO:0015267	5	0.00203501	1.81502	27	245	1382	22761	Chu16G012040,Chu06G034970,Chu05G019040,Chu03G014010,Chu01G012510,Chu04G025430,Chu13G000870,Chu07G000290,Chu15G039320,Chu04G029790,Chu09G018840,Chu08G017250,Chu11G006590,Chu07G013720,Chu05G037970,Chu03G006720,Chu05G055800,Chu03G056590,Chu08G009170,Chu15G033800,Chu06G030290,Chu01G016620,Chu16G024750,Chu10G015400,Chu08G009000,Chu15G034700,Chu11G030430,	0.038451
Molecular function	polysaccharide binding	GO:0030247	4	0.00221092	1.97635	21	175	1382	22761	Chu08G028410,Chu03G035840,Chu10G015460,Chu15G005850,Chu06G009120,Chu03G063440,Chu03G035470,Chu04G015700,Chu16G004900,Chu05G051670,Chu15G006440,Chu05G048700,Chu05G053350,Chu04G008480,Chu05G051820,Chu04G029610,Chu05G055450,Chu15G032420,Chu05G029490,Chu03G012040,Chu04G008690,	0.039686
Molecular function	oxidoreductase activity, acting on CH-OH group of donors	GO:0016614	4	0.00246296	2.13728	17	131	1382	22761	Chu06G026970,Chu02G031620,Chu09G008370,Chu02G022560,Chu02G028250,Chu07G007140,Chu02G035810,Chu05G021780,Chu03G006830,Chu05G027760,Chu04G047460,Chu15G024440,Chu01G037230,Chu01G022050,Chu03G052040,Chu01G049900,Chu07G003420,	0.0431318
Molecular function	ATP hydrolysis activity	GO:0016887	8	0.00335364	1.84781	23	205	1382	22761	Chu02G043100,Chu11G043810,Chu13G003980,Chu08G018650,Chu15G035280,Chu07G036670,Chu01G057350,Chu16G025910,Chu07G032150,Chu05G039450,Chu01G057260,Chu16G024270,Chu05G006830,Chu02G005540,Chu07G032070,Chu03G061530,Chu02G037520,Chu09G001960,Chu11G008870,Chu11G043710,Chu02G037460,Chu05G038350,Chu11G022800,	0.0573313
Molecular function	cytoskeletal motor activity	GO:0003774	2	0.00376685	2.16705	15	114	1382	22761	Chu07G009810,Chu08G015180,Chu09G042280,Chu11G040040,Chu12G023440,Chu07G036810,Chu12G029660,Chu01G041700,Chu08G030460,Chu05G057890,Chu01G032270,Chu12G030340,Chu01G061250,Chu08G038810,Chu08G026860,	0.0587956
Molecular function	primary active transmembrane transporter activity	GO:0015399	5	0.00551083	1.86097	20	177	1382	22761	Chu02G043100,Chu11G043810,Chu13G003980,Chu10G039000,Chu08G018650,Chu05G023120,Chu07G036670,Chu07G047770,Chu08G007870,Chu07G032150,Chu05G039450,Chu07G032070,Chu03G061530,Chu11G008870,Chu11G043710,Chu02G024960,Chu07G047050,Chu05G038350,Chu08G011360,Chu11G022800,	0.0841867
Molecular function	cysteine-type deubiquitinase activity	GO:0004843	7	0.00553374	2.69503	9	55	1382	22761	Chu08G003150,Chu04G020990,Chu09G005140,Chu08G012410,Chu10G016960,Chu14G001000,Chu12G020090,Chu11G008130,Chu09G021010,	0.0827755
Molecular function	protein serine/threonine kinase activity	GO:0004674	7	0.00573245	1.39148	61	722	1382	22761	Chu16G013340,Chu10G031560,Chu05G028830,Chu12G029830,Chu03G035840,Chu01G020190,Chu05G012070,Chu11G038860,Chu07G017040,Chu06G021250,Chu09G029230,Chu03G035470,Chu16G027180,Chu03G016720,Chu04G015700,Chu09G027490,Chu12G020650,Chu09G034660,Chu11G042610,Chu05G024370,Chu16G027210,Chu04G000910,Chu05G014940,Chu16G025860,Chu05G018920,Chu15G004690,Chu11G026960,Chu06G029990,Chu16G022860,Chu15G002960,Chu11G009…	0.0839979
Molecular function	active transmembrane transporter activity	GO:0022804	4	0.00617962	1.61059	31	317	1382	22761	Chu02G043100,Chu12G028970,Chu11G043810,Chu13G003980,Chu10G039000,Chu08G018650,Chu15G035280,Chu05G023120,Chu07G036670,Chu07G047770,Chu03G029000,Chu08G007870,Chu13G000940,Chu16G025910,Chu09G018470,Chu07G032150,Chu05G039450,Chu16G012710,Chu07G032070,Chu03G061530,Chu15G031570,Chu11G008870,Chu11G043710,Chu02G024960,Chu13G038120,Chu02G037030,Chu01G009990,Chu07G047050,Chu05G038350,Chu08G011360,Chu11G022…	0.0887394
Molecular function	hydrolase activity, acting on acid anhydrides, in phosphorus-containing anhydrides	GO:0016818	5	0.00661799	1.44109	49	560	1382	22761	Chu11G030990,Chu02G043100,Chu11G043810,Chu13G003980,Chu10G017200,Chu05G005300,Chu02G030680,Chu08G018650,Chu13G006140,Chu15G035280,Chu07G036670,Chu07G050930,Chu06G028710,Chu16G021820,Chu03G040250,Chu01G056000,Chu01G057350,Chu11G028700,Chu01G021880,Chu16G025910,Chu15G003830,Chu07G032150,Chu05G039450,Chu02G038510,Chu01G025380,Chu02G022170,Chu11G040460,Chu01G057260,Chu12G021290,Chu16G024270,Chu11G015…	0.0913792
Molecular function	ribonucleoside triphosphate phosphatase activity	GO:0017111	7	0.00687281	1.45693	46	520	1382	22761	Chu11G030990,Chu02G043100,Chu11G043810,Chu13G003980,Chu10G017200,Chu02G030680,Chu08G018650,Chu13G006140,Chu15G035280,Chu07G036670,Chu07G050930,Chu06G028710,Chu16G021820,Chu03G040250,Chu01G056000,Chu01G057350,Chu11G028700,Chu01G021880,Chu16G025910,Chu15G003830,Chu07G032150,Chu05G039450,Chu01G025380,Chu11G040460,Chu01G057260,Chu12G021290,Chu16G024270,Chu11G015510,Chu06G013420,Chu11G015530,Chu05G006…	0.0931071
Molecular function	ubiquitin-like protein peptidase activity	GO:0019783	5	0.00702746	2.60046	9	57	1382	22761	Chu08G003150,Chu04G020990,Chu09G005140,Chu08G012410,Chu10G016960,Chu14G001000,Chu12G020090,Chu11G008130,Chu09G021010,	0.0934392
Molecular function	deubiquitinase activity	GO:0101005	6	0.00702746	2.60046	9	57	1382	22761	Chu08G003150,Chu04G020990,Chu09G005140,Chu08G012410,Chu10G016960,Chu14G001000,Chu12G020090,Chu11G008130,Chu09G021010,	0.0934392
Molecular function	oxidoreductase activity, acting on the CH-OH group of donors, NAD or NADP as acceptor	GO:0016616	5	0.00790166	2.0587	14	112	1382	22761	Chu06G026970,Chu09G008370,Chu02G022560,Chu02G028250,Chu07G007140,Chu02G035810,Chu05G021780,Chu03G006830,Chu04G047460,Chu15G024440,Chu01G037230,Chu01G022050,Chu03G052040,Chu07G003420,	0.101311
Molecular function	hydrolase activity, acting on acid anhydrides	GO:0016817	4	0.00803091	1.42581	49	566	1382	22761	Chu11G030990,Chu02G043100,Chu11G043810,Chu13G003980,Chu10G017200,Chu05G005300,Chu02G030680,Chu08G018650,Chu13G006140,Chu15G035280,Chu07G036670,Chu07G050930,Chu06G028710,Chu16G021820,Chu03G040250,Chu01G056000,Chu01G057350,Chu11G028700,Chu01G021880,Chu16G025910,Chu15G003830,Chu07G032150,Chu05G039450,Chu02G038510,Chu01G025380,Chu02G022170,Chu11G040460,Chu01G057260,Chu12G021290,Chu16G024270,Chu11G015…	0.101161
Molecular function	pyrophosphatase activity	GO:0016462	6	0.00851101	1.42697	48	554	1382	22761	Chu11G030990,Chu02G043100,Chu11G043810,Chu13G003980,Chu10G017200,Chu05G005300,Chu02G030680,Chu08G018650,Chu13G006140,Chu15G035280,Chu07G036670,Chu07G050930,Chu06G028710,Chu16G021820,Chu03G040250,Chu01G056000,Chu01G057350,Chu11G028700,Chu01G021880,Chu16G025910,Chu15G003830,Chu07G032150,Chu05G039450,Chu02G038510,Chu01G025380,Chu11G040460,Chu01G057260,Chu12G021290,Chu16G024270,Chu11G015510,Chu06G013…	0.10536
Molecular function	microtubule binding	GO:0008017	6	0.00901471	1.92346	16	137	1382	22761	Chu07G009810,Chu08G015180,Chu09G042280,Chu11G040040,Chu09G022580,Chu04G019560,Chu12G023440,Chu07G036810,Chu07G037720,Chu08G030460,Chu05G057890,Chu01G032270,Chu02G028520,Chu12G030340,Chu01G061250,Chu08G038810,	0.109704
Molecular function	chromatin binding	GO:0003682	3	0.00995379	2.63514	8	50	1382	22761	Chu12G032670,Chu10G017380,Chu02G022170,Chu03G039110,Chu12G015060,Chu11G024170,Chu12G032070,Chu03G044800,	0.115271
Molecular function	signaling receptor activity	GO:0038023	3	0.0105405	2.20934	11	82	1382	22761	Chu10G020820,Chu03G027370,Chu01G033940,Chu01G043680,Chu09G030160,Chu16G001150,Chu08G022120,Chu03G063180,Chu06G035930,Chu05G008030,Chu08G027260,	0.120128
Molecular function	carbohydrate binding	GO:0030246	3	0.0110895	1.42932	44	507	1382	22761	Chu08G028410,Chu12G029830,Chu03G035840,Chu12G024520,Chu11G038860,Chu10G015460,Chu01G010790,Chu15G005850,Chu06G009120,Chu03G063440,Chu03G035470,Chu04G015700,Chu16G004900,Chu10G034680,Chu09G034660,Chu06G020890,Chu05G051670,Chu08G003490,Chu15G006440,Chu05G048700,Chu08G003040,Chu11G009160,Chu16G014750,Chu11G026960,Chu05G053350,Chu14G031160,Chu04G008480,Chu05G005920,Chu09G044140,Chu03G001840,Chu10G026…	0.12441
Molecular function	microtubule motor activity	GO:0003777	6	0.0113706	2.1025	12	94	1382	22761	Chu07G009810,Chu08G015180,Chu09G042280,Chu11G040040,Chu12G023440,Chu07G036810,Chu08G030460,Chu05G057890,Chu01G032270,Chu12G030340,Chu01G061250,Chu08G038810,	0.125602
Molecular function	molecular transducer activity	GO:0060089	2	0.0125329	2.15673	11	84	1382	22761	Chu10G020820,Chu03G027370,Chu01G033940,Chu01G043680,Chu09G030160,Chu16G001150,Chu08G022120,Chu03G063180,Chu06G035930,Chu05G008030,Chu08G027260,	0.136343
Molecular function	catalytic activity	GO:0003824	2	0.0145249	1.05218	798	12491	1382	22761	Chu15G030880,Chu13G035530,Chu16G026660,Chu03G030580,Chu07G009860,Chu16G023150,Chu05G039950,Chu15G031730,Chu16G013340,Chu03G022960,Chu01G002790,Chu11G002050,Chu03G021630,Chu12G001480,Chu02G031150,Chu12G026300,Chu08G028410,Chu16G000040,Chu10G031560,Chu01G001450,Chu05G028830,Chu11G042980,Chu11G016230,Chu03G000710,Chu11G041640,Chu16G026200,Chu12G029830,Chu03G009510,Chu08G003150,Chu11G030990,Chu02G043…	0.153366
Molecular function	actin binding	GO:0003779	5	0.0149632	2.19595	10	75	1382	22761	Chu15G031770,Chu01G047650,Chu08G031850,Chu02G029980,Chu10G012690,Chu12G029660,Chu01G041700,Chu07G023180,Chu09G049300,Chu08G026860,	0.155704
Molecular function	polypeptide conformation or assembly isomerase activity	GO:0120544	5	0.0155227	2.01669	12	98	1382	22761	Chu07G009810,Chu08G015180,Chu09G042280,Chu11G040040,Chu12G023440,Chu07G036810,Chu08G030460,Chu05G057890,Chu01G032270,Chu12G030340,Chu01G061250,Chu08G038810,	0.159218
Molecular function	isomerase activity	GO:0016853	3	0.0170247	1.34705	53	648	1382	22761	Chu02G031150,Chu16G026200,Chu01G026790,Chu01G062800,Chu07G009810,Chu08G015180,Chu07G014800,Chu01G010790,Chu06G023470,Chu11G024690,Chu14G023480,Chu13G017320,Chu08G004970,Chu06G027040,Chu09G042280,Chu15G032210,Chu05G031900,Chu03G002800,Chu15G009080,Chu02G038040,Chu11G009160,Chu12G009470,Chu06G006400,Chu01G028470,Chu08G030250,Chu01G061480,Chu11G040040,Chu05G021730,Chu07G052470,Chu07G050260,Chu08G013…	0.172165
Molecular function	dioxygenase activity	GO:0051213	4	0.0222142	1.91879	12	103	1382	22761	Chu15G031730,Chu13G029280,Chu13G039080,Chu08G038570,Chu13G039190,Chu04G016910,Chu01G039510,Chu09G026320,Chu02G024270,Chu13G039790,Chu16G019810,Chu08G007250,	0.212664
Molecular function	transcription coregulator activity	GO:0003712	4	0.0222142	1.91879	12	103	1382	22761	Chu11G019730,Chu13G041360,Chu03G055040,Chu09G033790,Chu03G039110,Chu02G012600,Chu14G033080,Chu07G051680,Chu06G020480,Chu04G033270,Chu01G001180,Chu02G038730,	0.212664
Molecular function	oxidoreductase activity, acting on single donors with incorporation of molecular oxygen, incorporation of two atoms of oxygen	GO:0016702	5	0.022395	2.45292	7	47	1382	22761	Chu13G039080,Chu08G038570,Chu13G039190,Chu01G039510,Chu02G024270,Chu13G039790,Chu16G019810,	0.208826
Molecular function	NADP binding	GO:0050661	8	0.02324	2.14821	9	69	1382	22761	Chu06G026970,Chu04G001950,Chu02G022560,Chu04G044920,Chu07G007140,Chu05G021780,Chu04G047460,Chu01G037230,Chu15G040160,	0.213927
Molecular function	potassium ion transmembrane transporter activity	GO:0015079	7	0.0232542	2.27167	8	58	1382	22761	Chu06G034970,Chu03G014010,Chu10G025740,Chu04G004910,Chu07G027060,Chu10G013500,Chu15G033800,Chu16G024750,	0.211348
Molecular function	tubulin binding	GO:0015631	5	0.0237814	1.72231	16	153	1382	22761	Chu07G009810,Chu08G015180,Chu09G042280,Chu11G040040,Chu09G022580,Chu04G019560,Chu12G023440,Chu07G036810,Chu07G037720,Chu08G030460,Chu05G057890,Chu01G032270,Chu02G028520,Chu12G030340,Chu01G061250,Chu08G038810,	0.213438
Molecular function	hydroquinone:oxygen oxidoreductase activity	GO:0052716	6	0.0248897	2.40182	7	48	1382	22761	Chu15G002330,Chu01G017490,Chu15G002170,Chu13G014840,Chu15G002110,Chu09G045930,Chu02G004660,	0.220627
Molecular function	monoatomic cation transmembrane transporter activity	GO:0008324	5	0.0266346	1.46061	29	327	1382	22761	Chu06G034970,Chu10G039000,Chu03G014010,Chu13G000870,Chu05G023120,Chu16G007580,Chu01G001900,Chu07G047770,Chu10G025740,Chu15G009450,Chu07G041000,Chu08G007870,Chu05G008260,Chu09G018840,Chu13G036920,Chu04G004910,Chu16G025930,Chu07G027060,Chu07G013720,Chu01G065310,Chu01G010640,Chu10G013500,Chu15G033800,Chu02G024960,Chu16G024750,Chu10G015400,Chu07G047050,Chu13G023060,Chu08G011360,	0.222368
Molecular function	metal ion transmembrane transporter activity	GO:0046873	6	0.0298486	1.61996	18	183	1382	22761	Chu06G034970,Chu03G014010,Chu16G007580,Chu01G001900,Chu07G047770,Chu10G025740,Chu15G009450,Chu07G041000,Chu05G008260,Chu13G036920,Chu04G004910,Chu07G027060,Chu07G013720,Chu01G010640,Chu10G013500,Chu15G033800,Chu16G024750,Chu08G011360,	0.246337
Molecular function	binding	GO:0005488	2	0.03374	1.03365	961	15312	1382	22761	Chu15G030880,Chu07G034820,Chu13G035530,Chu16G026660,Chu03G030580,Chu16G023150,Chu01G013440,Chu05G049760,Chu15G031730,Chu16G013340,Chu09G034140,Chu09G035470,Chu11G002050,Chu08G028410,Chu15G025060,Chu14G010520,Chu01G061510,Chu10G031560,Chu01G001450,Chu07G043770,Chu05G028830,Chu16G000050,Chu11G016230,Chu03G000710,Chu16G026200,Chu12G029830,Chu03G009990,Chu03G009510,Chu08G003150,Chu11G030990,Chu02G043…	0.263319
Molecular function	peptidyl-prolyl cis-trans isomerase activity	GO:0003755	5	0.0347283	2.00306	9	74	1382	22761	Chu01G026790,Chu06G027040,Chu15G032210,Chu15G009080,Chu08G030250,Chu01G061480,Chu05G021730,Chu07G030590,Chu04G013100,	0.268117
Molecular function	cysteine-type peptidase activity	GO:0008234	5	0.0369576	1.6954	14	136	1382	22761	Chu01G002790,Chu08G003150,Chu13G041380,Chu04G020990,Chu09G005140,Chu08G012410,Chu10G016960,Chu12G017170,Chu14G001000,Chu13G035350,Chu02G021470,Chu12G020090,Chu11G008130,Chu09G021010,	0.282293
Molecular function	cis-trans isomerase activity	GO:0016859	4	0.0374235	1.97635	9	75	1382	22761	Chu01G026790,Chu06G027040,Chu15G032210,Chu15G009080,Chu08G030250,Chu01G061480,Chu05G021730,Chu07G030590,Chu04G013100,	0.282843
Molecular function	inorganic molecular entity transmembrane transporter activity	GO:0015318	4	0.0375691	1.39879	31	365	1382	22761	Chu06G034970,Chu10G039000,Chu03G014010,Chu01G012510,Chu13G000870,Chu15G035280,Chu05G023120,Chu16G007580,Chu01G001900,Chu07G047770,Chu10G025740,Chu15G009450,Chu07G041000,Chu03G029000,Chu05G008260,Chu09G018840,Chu13G036920,Chu16G025910,Chu04G004910,Chu07G027060,Chu07G013720,Chu01G010640,Chu10G013500,Chu03G056590,Chu15G033800,Chu14G029040,Chu16G024750,Chu10G015400,Chu02G037030,Chu13G023060,Chu08G011…	0.280985
Molecular function	ligase activity	GO:0016874	3	0.0382375	1.43445	27	310	1382	22761	Chu05G052980,Chu13G000870,Chu09G031560,Chu11G030150,Chu07G047370,Chu01G038790,Chu05G022160,Chu16G018730,Chu09G018840,Chu10G012570,Chu05G046610,Chu01G010740,Chu07G023200,Chu02G044230,Chu01G035920,Chu12G022640,Chu06G006740,Chu13G014410,Chu06G028110,Chu09G046250,Chu03G062680,Chu11G026770,Chu10G015400,Chu06G005790,Chu14G022040,Chu13G015860,Chu05G001960,	0.283036
Molecular function	monoatomic cation channel activity	GO:0005261	7	0.0391663	2.0587	8	64	1382	22761	Chu06G034970,Chu03G014010,Chu13G000870,Chu09G018840,Chu07G013720,Chu15G033800,Chu16G024750,Chu10G015400,	0.286953
Molecular function	oxidoreductase activity, acting on single donors with incorporation of molecular oxygen	GO:0016701	4	0.0391663	2.0587	8	64	1382	22761	Chu13G039080,Chu08G038570,Chu13G039190,Chu04G016910,Chu01G039510,Chu02G024270,Chu13G039790,Chu16G019810,	0.286953
Molecular function	phosphatidylinositol binding	GO:0035091	5	0.0402175	2.17523	7	53	1382	22761	Chu15G003680,Chu10G024440,Chu01G056300,Chu07G052900,Chu06G033920,Chu01G058880,Chu11G035720,	0.288762
Molecular function	oxidoreductase activity, acting on diphenols and related substances as donors, oxygen as acceptor	GO:0016682	5	0.0402175	2.17523	7	53	1382	22761	Chu15G002330,Chu01G017490,Chu15G002170,Chu13G014840,Chu15G002110,Chu09G045930,Chu02G004660,	0.288762
Molecular function	protein serine/threonine phosphatase activity	GO:0004722	8	0.0416141	1.74899	12	113	1382	22761	Chu09G006150,Chu01G052940,Chu09G023350,Chu16G011220,Chu02G042620,Chu14G023540,Chu13G018340,Chu07G034270,Chu02G027360,Chu09G011760,Chu01G060310,Chu10G009550,	0.29293
Molecular function	voltage-gated monoatomic ion channel activity	GO:0005244	8	0.0477599	2.09613	7	55	1382	22761	Chu06G034970,Chu03G014010,Chu01G012510,Chu03G006720,Chu03G056590,Chu15G033800,Chu16G024750,	0.306175
Molecular function	voltage-gated channel activity	GO:0022832	7	0.0477599	2.09613	7	55	1382	22761	Chu06G034970,Chu03G014010,Chu01G012510,Chu03G006720,Chu03G056590,Chu15G033800,Chu16G024750,	0.306175
Molecular function	macromolecular conformation isomerase activity	GO:0120543	4	0.0492821	1.36513	31	374	1382	22761	Chu07G009810,Chu08G015180,Chu11G024690,Chu14G023480,Chu13G017320,Chu08G004970,Chu09G042280,Chu05G031900,Chu03G002800,Chu02G038040,Chu12G009470,Chu06G006400,Chu01G028470,Chu11G040040,Chu07G052470,Chu07G050260,Chu12G023440,Chu05G006830,Chu07G036810,Chu05G006800,Chu09G040920,Chu08G030460,Chu05G057890,Chu07G030160,Chu16G004700,Chu01G032270,Chu12G030340,Chu01G007330,Chu01G028250,Chu01G061250,Chu08G038…	0.302432
Cellular component	trans-Golgi network	GO:0005802	5	5.578e-05	6.34094	7	18	891	14528	Chu08G005790,Chu08G002790,Chu11G038040,Chu07G000850,Chu12G029260,Chu09G047590,Chu07G049620,	0.0211964
Cellular component	obsolete Golgi apparatus part	GO:0044431	0	0.000240741	5.18804	7	22	891	14528	Chu08G005790,Chu08G002790,Chu11G038040,Chu07G000850,Chu12G029260,Chu09G047590,Chu07G049620,	0.0457409
Cellular component	Golgi apparatus subcompartment	GO:0098791	4	0.00032788	4.96247	7	23	891	14528	Chu08G005790,Chu08G002790,Chu11G038040,Chu07G000850,Chu12G029260,Chu09G047590,Chu07G049620,	0.0415314
Cellular component	nucleoplasm	GO:0005654	3	0.0121192	1.72543	20	189	891	14528	Chu09G035470,Chu09G031090,Chu08G008410,Chu07G040290,Chu08G013850,Chu03G028750,Chu06G029230,Chu07G003320,Chu09G023350,Chu03G009060,Chu16G026370,Chu04G005670,Chu05G003750,Chu06G029370,Chu01G034130,Chu03G039110,Chu05G006830,Chu12G033730,Chu07G042540,Chu10G014910,	0.767551
Cellular component	obsolete nuclear part	GO:0044428	0	0.0164993	1.59076	24	246	891	14528	Chu09G035470,Chu09G031090,Chu08G008410,Chu07G040290,Chu01G057950,Chu06G029230,Chu07G003320,Chu09G023350,Chu03G009060,Chu07G013880,Chu05G003750,Chu09G012560,Chu07G044830,Chu06G029370,Chu01G034130,Chu07G000850,Chu03G039110,Chu05G006830,Chu02G025170,Chu12G033730,Chu16G005600,Chu07G042540,Chu02G039170,Chu10G014910,	0.783718
Cellular component	polymeric cytoskeletal fiber	GO:0099513	6	0.031695	1.72935	14	132	891	14528	Chu11G030990,Chu15G031770,Chu03G039270,Chu11G040040,Chu04G019560,Chu05G003750,Chu04G014580,Chu09G031780,Chu08G030460,Chu02G028520,Chu12G030340,Chu01G061250,Chu11G032620,Chu08G038810,	0.802941
Cellular component	Cul4-RING E3 ubiquitin ligase complex	GO:0080008	7	0.0386375	2.62988	5	31	891	14528	Chu15G031770,Chu09G031090,Chu07G037940,Chu05G003750,Chu02G039170,	0.815681
Cellular component	supramolecular fiber	GO:0099512	5	0.0394051	1.67848	14	136	891	14528	Chu11G030990,Chu15G031770,Chu03G039270,Chu11G040040,Chu04G019560,Chu05G003750,Chu04G014580,Chu09G031780,Chu08G030460,Chu02G028520,Chu12G030340,Chu01G061250,Chu11G032620,Chu08G038810,	0.788103
Cellular component	supramolecular polymer	GO:0099081	4	0.0394051	1.67848	14	136	891	14528	Chu11G030990,Chu15G031770,Chu03G039270,Chu11G040040,Chu04G019560,Chu05G003750,Chu04G014580,Chu09G031780,Chu08G030460,Chu02G028520,Chu12G030340,Chu01G061250,Chu11G032620,Chu08G038810,	0.788103
Cellular component	supramolecular complex	GO:0099080	3	0.0464463	1.58112	16	165	891	14528	Chu11G030990,Chu15G031770,Chu03G039270,Chu11G040040,Chu04G019560,Chu05G003750,Chu04G014580,Chu12G033730,Chu09G031780,Chu08G030460,Chu02G028520,Chu01G052380,Chu12G030340,Chu01G061250,Chu11G032620,Chu08G038810,	0.840457
Biological process	detection of visible light	GO:0009584	7	8.25953e-07	16.424	5	5	724	11891	Chu10G020820,Chu01G033940,Chu09G030160,Chu03G063180,Chu08G027260,	0.00164365
Biological process	protein-tetrapyrrole linkage	GO:0017006	7	1.56416e-05	11.7315	5	7	724	11891	Chu10G020820,Chu01G033940,Chu09G030160,Chu03G063180,Chu08G027260,	0.0155634
Biological process	protein import into nucleus	GO:0006606	9	0.00031248	4.99862	7	23	724	11891	Chu07G029450,Chu02G019790,Chu16G018780,Chu13G041290,Chu02G039170,Chu07G030130,Chu08G037510,	0.207279
Biological process	import into nucleus	GO:0051170	8	0.000418187	4.79034	7	24	724	11891	Chu07G029450,Chu02G019790,Chu16G018780,Chu13G041290,Chu02G039170,Chu07G030130,Chu08G037510,	0.208048
Biological process	oxylipin metabolic process	GO:0031407	8	0.000925016	4.92721	6	20	724	11891	Chu13G039080,Chu08G038570,Chu13G039190,Chu10G002730,Chu01G039510,Chu13G039790,	0.368156
Biological process	oxylipin biosynthetic process	GO:0031408	9	0.000925016	4.92721	6	20	724	11891	Chu13G039080,Chu08G038570,Chu13G039190,Chu10G002730,Chu01G039510,Chu13G039790,	0.368156
Biological process	cellular response to abiotic stimulus	GO:0071214	5	0.00112956	3.35946	9	44	724	11891	Chu10G020820,Chu08G020980,Chu01G033940,Chu09G030160,Chu07G013720,Chu07G024840,Chu03G063180,Chu08G027260,Chu04G033270,	0.321118
Biological process	cellular response to environmental stimulus	GO:0104004	4	0.00112956	3.35946	9	44	724	11891	Chu10G020820,Chu08G020980,Chu01G033940,Chu09G030160,Chu07G013720,Chu07G024840,Chu03G063180,Chu08G027260,Chu04G033270,	0.321118
Biological process	protein localization to nucleus	GO:0034504	7	0.00115587	4.10601	7	28	724	11891	Chu07G029450,Chu02G019790,Chu16G018780,Chu13G041290,Chu02G039170,Chu07G030130,Chu08G037510,	0.255576
Biological process	negative regulation of cellular process	GO:0048523	5	0.00139538	1.61548	42	427	724	11891	Chu08G008410,Chu06G013680,Chu04G027610,Chu05G012070,Chu07G037940,Chu12G001430,Chu10G014110,Chu05G036400,Chu07G040290,Chu07G040280,Chu12G010830,Chu10G024440,Chu03G051090,Chu08G025440,Chu04G023750,Chu07G031680,Chu09G023350,Chu01G064560,Chu04G019560,Chu06G013840,Chu05G003750,Chu09G012560,Chu11G005760,Chu06G029370,Chu05G037110,Chu02G039270,Chu08G009500,Chu08G006010,Chu03G039110,Chu09G040280,Chu07G039…	0.277681
Biological process	detection of external stimulus	GO:0009581	4	0.00148395	5.47468	5	15	724	11891	Chu10G020820,Chu01G033940,Chu09G030160,Chu03G063180,Chu08G027260,	0.26846
Biological process	detection of abiotic stimulus	GO:0009582	4	0.00148395	5.47468	5	15	724	11891	Chu10G020820,Chu01G033940,Chu09G030160,Chu03G063180,Chu08G027260,	0.26846
Biological process	detection of light stimulus	GO:0009583	6	0.00148395	5.47468	5	15	724	11891	Chu10G020820,Chu01G033940,Chu09G030160,Chu03G063180,Chu08G027260,	0.26846
Biological process	red, far-red light phototransduction	GO:0009585	8	0.00148395	5.47468	5	15	724	11891	Chu10G020820,Chu01G033940,Chu09G030160,Chu03G063180,Chu08G027260,	0.26846
Biological process	detection of stimulus	GO:0051606	3	0.00148395	5.47468	5	15	724	11891	Chu10G020820,Chu01G033940,Chu09G030160,Chu03G063180,Chu08G027260,	0.26846
Biological process	phototransduction	GO:0007602	7	0.00148395	5.47468	5	15	724	11891	Chu10G020820,Chu01G033940,Chu09G030160,Chu03G063180,Chu08G027260,	0.26846
Biological process	red or far-red light signaling pathway	GO:0010017	9	0.00276201	4.8306	5	17	724	11891	Chu10G020820,Chu01G033940,Chu09G030160,Chu03G063180,Chu08G027260,	0.323318
Biological process	cellular response to red or far red light	GO:0071489	8	0.00276201	4.8306	5	17	724	11891	Chu10G020820,Chu01G033940,Chu09G030160,Chu03G063180,Chu08G027260,	0.323318
Biological process	regulation of transport	GO:0051049	5	0.003016	2.37236	13	90	724	11891	Chu06G034970,Chu03G014010,Chu04G027610,Chu05G021890,Chu06G026830,Chu01G021880,Chu11G040460,Chu06G029370,Chu15G033800,Chu05G045030,Chu09G047590,Chu07G042160,Chu16G024750,	0.315886
Biological process	transport	GO:0006810	4	0.00419117	1.28691	101	1289	724	11891	Chu02G008380,Chu07G029450,Chu11G001160,Chu06G034970,Chu12G016950,Chu03G014010,Chu01G012510,Chu04G027610,Chu07G037940,Chu02G030680,Chu07G007240,Chu05G028800,Chu12G024500,Chu15G035280,Chu10G017700,Chu02G005300,Chu06G011080,Chu05G021890,Chu10G023110,Chu05G017790,Chu03G051990,Chu02G015150,Chu11G026910,Chu02G026260,Chu06G029230,Chu05G018280,Chu11G038040,Chu05G056920,Chu15G029030,Chu13G029380,Chu02G019…	0.37911
Biological process	regulation of localization	GO:0032879	4	0.00448413	2.18987	14	105	724	11891	Chu06G034970,Chu03G014010,Chu04G027610,Chu05G021890,Chu06G026830,Chu01G021880,Chu11G040460,Chu06G029370,Chu03G023200,Chu15G033800,Chu05G045030,Chu09G047590,Chu07G042160,Chu16G024750,	0.387975
Biological process	negative regulation of biological process	GO:0048519	4	0.00459938	1.50583	43	469	724	11891	Chu08G008410,Chu06G013680,Chu04G027610,Chu05G012070,Chu07G037940,Chu12G001430,Chu10G014110,Chu05G036400,Chu04G035270,Chu07G040290,Chu07G040280,Chu12G010830,Chu10G024440,Chu03G051090,Chu08G025440,Chu04G023750,Chu07G031680,Chu09G023350,Chu01G064560,Chu04G019560,Chu06G013840,Chu05G003750,Chu09G012560,Chu11G005760,Chu06G029370,Chu05G037110,Chu02G039270,Chu08G009500,Chu08G006010,Chu03G039110,Chu09G040…	0.381366
Biological process	regulation of cellular component organization	GO:0051128	5	0.00472541	1.95783	18	151	724	11891	Chu15G031770,Chu08G008410,Chu04G027610,Chu07G040290,Chu07G022060,Chu03G039270,Chu01G021880,Chu04G019560,Chu11G040460,Chu05G003750,Chu05G037110,Chu01G034130,Chu07G039920,Chu05G045030,Chu07G030130,Chu02G028520,Chu01G052380,Chu11G032620,	0.376143
Biological process	localization	GO:0051179	2	0.00531399	1.26429	108	1403	724	11891	Chu08G040550,Chu02G008380,Chu07G029450,Chu11G001160,Chu06G034970,Chu12G016950,Chu03G014010,Chu01G012510,Chu04G027610,Chu07G037940,Chu02G030680,Chu07G007240,Chu05G028800,Chu12G024500,Chu15G035280,Chu10G017700,Chu02G005300,Chu06G011080,Chu05G021890,Chu10G023110,Chu10G024440,Chu05G017790,Chu03G051990,Chu02G015150,Chu11G026910,Chu02G026260,Chu06G029230,Chu05G018280,Chu11G038040,Chu05G056920,Chu15G029…	0.406725
Biological process	regulatory ncRNA-mediated gene silencing	GO:0031047	10	0.00545198	2.40886	11	75	724	11891	Chu06G013680,Chu10G014110,Chu07G040280,Chu03G051090,Chu08G025440,Chu04G023750,Chu06G013840,Chu02G039270,Chu01G047070,Chu08G025620,Chu16G025660,	0.401831
Biological process	negative regulation of metabolic process	GO:0009892	6	0.00635332	1.63115	29	292	724	11891	Chu08G008410,Chu06G013680,Chu05G012070,Chu12G001430,Chu10G014110,Chu07G040290,Chu07G040280,Chu12G010830,Chu03G051090,Chu08G025440,Chu04G023750,Chu07G031680,Chu09G023350,Chu01G064560,Chu06G013840,Chu09G012560,Chu02G039270,Chu08G009500,Chu08G006010,Chu03G039110,Chu12G033730,Chu07G051680,Chu01G047070,Chu08G022120,Chu08G025620,Chu13G035350,Chu10G014020,Chu16G025660,Chu04G033270,	0.435969
Biological process	establishment of localization	GO:0051234	3	0.00650115	1.26245	104	1353	724	11891	Chu08G040550,Chu02G008380,Chu07G029450,Chu11G001160,Chu06G034970,Chu12G016950,Chu03G014010,Chu01G012510,Chu04G027610,Chu07G037940,Chu02G030680,Chu07G007240,Chu05G028800,Chu12G024500,Chu15G035280,Chu10G017700,Chu02G005300,Chu06G011080,Chu05G021890,Chu10G023110,Chu05G017790,Chu03G051990,Chu02G015150,Chu11G026910,Chu02G026260,Chu06G029230,Chu05G018280,Chu11G038040,Chu05G056920,Chu15G029030,Chu13G029…	0.431243
Biological process	response to hypoxia	GO:0001666	6	0.00839199	2.9479	7	39	724	11891	Chu01G061510,Chu08G008410,Chu04G035270,Chu07G040290,Chu06G029370,Chu05G006830,Chu15G005320,	0.521877
Biological process	obsolete cellular response to extracellular stimulus	GO:0031668	0	0.00839199	2.9479	7	39	724	11891	Chu01G061510,Chu08G020980,Chu12G010830,Chu07G024840,Chu07G039920,Chu08G022120,Chu09G012070,	0.521877
Biological process	response to external stimulus	GO:0009605	3	0.00886216	1.53975	33	352	724	11891	Chu01G061510,Chu10G020820,Chu15G003680,Chu04G035270,Chu08G020980,Chu05G021890,Chu12G010830,Chu01G033940,Chu08G025440,Chu07G036970,Chu06G026830,Chu03G020610,Chu04G019560,Chu09G030160,Chu11G028400,Chu07G013720,Chu07G024840,Chu03G039110,Chu01G009120,Chu07G039920,Chu08G022120,Chu15G005320,Chu03G063180,Chu06G000830,Chu09G012070,Chu02G009750,Chu12G001300,Chu10G014020,Chu08G027260,Chu04G033270,Chu11G035…	0.518697
Biological process	regulation of organelle organization	GO:0033043	6	0.00954324	2.07294	13	103	724	11891	Chu15G031770,Chu08G008410,Chu04G027610,Chu07G040290,Chu03G039270,Chu01G021880,Chu04G019560,Chu11G040460,Chu05G003750,Chu05G045030,Chu07G030130,Chu01G052380,Chu11G032620,	0.542601
Biological process	root morphogenesis	GO:0010015	5	0.0096516	2.87421	7	40	724	11891	Chu04G019560,Chu08G009500,Chu07G039920,Chu12G033730,Chu09G023780,Chu08G022120,Chu07G042160,	0.533519
Biological process	response to decreased oxygen levels	GO:0036293	5	0.0096516	2.87421	7	40	724	11891	Chu01G061510,Chu08G008410,Chu04G035270,Chu07G040290,Chu06G029370,Chu05G006830,Chu15G005320,	0.533519
Biological process	membrane lipid metabolic process	GO:0006643	6	0.0100359	2.62785	8	50	724	11891	Chu02G006680,Chu14G003540,Chu10G002730,Chu07G053970,Chu10G036150,Chu03G001020,Chu07G010260,Chu14G013890,	0.525565
Biological process	response to fungus	GO:0009620	6	0.0114542	2.09669	12	94	724	11891	Chu15G003680,Chu04G035270,Chu08G020980,Chu11G028400,Chu01G009120,Chu15G005320,Chu06G000830,Chu02G009750,Chu12G001300,Chu10G014020,Chu11G035720,Chu12G021820,	0.506532
Biological process	obsolete protein-chromophore linkage	GO:0018298	0	0.0115999	3.07951	6	32	724	11891	Chu10G020820,Chu01G033940,Chu09G030160,Chu03G063180,Chu04G047360,Chu08G027260,	0.501822
Biological process	negative regulation of gene expression	GO:0010629	9	0.0117753	1.72885	20	190	724	11891	Chu08G008410,Chu06G013680,Chu05G012070,Chu12G001430,Chu10G014110,Chu07G040290,Chu07G040280,Chu12G010830,Chu03G051090,Chu08G025440,Chu04G023750,Chu01G064560,Chu06G013840,Chu09G012560,Chu02G039270,Chu12G033730,Chu01G047070,Chu08G022120,Chu08G025620,Chu16G025660,	0.498571
Biological process	negative regulation of biosynthetic process	GO:0009890	7	0.0125569	1.6102	25	255	724	11891	Chu08G008410,Chu06G013680,Chu05G012070,Chu12G001430,Chu10G014110,Chu07G040290,Chu07G040280,Chu12G010830,Chu03G051090,Chu08G025440,Chu04G023750,Chu01G064560,Chu06G013840,Chu09G012560,Chu02G039270,Chu08G009500,Chu08G006010,Chu03G039110,Chu12G033730,Chu07G051680,Chu01G047070,Chu08G022120,Chu08G025620,Chu16G025660,Chu04G033270,	0.520588
Biological process	response to oxygen levels	GO:0070482	4	0.0125761	2.73734	7	42	724	11891	Chu01G061510,Chu08G008410,Chu04G035270,Chu07G040290,Chu06G029370,Chu05G006830,Chu15G005320,	0.510743
Biological process	positive regulation of protein modification process	GO:0031401	9	0.0125761	2.73734	7	42	724	11891	Chu08G008410,Chu07G040290,Chu03G039270,Chu03G009060,Chu06G029370,Chu07G030130,Chu11G032620,	0.510743
Biological process	cellular response to external stimulus	GO:0071496	4	0.0126486	2.52677	8	52	724	11891	Chu01G061510,Chu08G020980,Chu12G010830,Chu07G024840,Chu07G039920,Chu08G022120,Chu15G005320,Chu09G012070,	0.493544
Biological process	cytoskeleton organization	GO:0007010	6	0.0127574	1.74333	19	179	724	11891	Chu15G031770,Chu04G027610,Chu03G039270,Chu14G000060,Chu09G022580,Chu04G019560,Chu11G041320,Chu01G034130,Chu04G014580,Chu10G012690,Chu07G037720,Chu01G041700,Chu09G049300,Chu09G047590,Chu07G030130,Chu02G028520,Chu05G013930,Chu11G032620,Chu08G026860,	0.488217
Biological process	negative regulation of macromolecule metabolic process	GO:0010605	7	0.0142335	1.56144	27	284	724	11891	Chu08G008410,Chu06G013680,Chu05G012070,Chu12G001430,Chu10G014110,Chu07G040290,Chu07G040280,Chu12G010830,Chu03G051090,Chu08G025440,Chu04G023750,Chu09G023350,Chu01G064560,Chu06G013840,Chu09G012560,Chu02G039270,Chu08G006010,Chu03G039110,Chu12G033730,Chu07G051680,Chu01G047070,Chu08G022120,Chu08G025620,Chu13G035350,Chu10G014020,Chu16G025660,Chu04G033270,	0.534427
Biological process	lignin metabolic process	GO:0009808	6	0.015728	2.43319	8	54	724	11891	Chu15G002330,Chu01G017490,Chu10G002730,Chu15G002170,Chu13G014840,Chu15G002110,Chu09G045930,Chu02G004660,	0.579606
Biological process	pentose-phosphate shunt	GO:0006098	13	0.0158416	3.28481	5	25	724	11891	Chu07G014800,Chu06G026970,Chu07G007140,Chu05G021780,Chu04G047460,	0.573177
Biological process	glucose 6-phosphate metabolic process	GO:0051156	6	0.0158416	3.28481	5	25	724	11891	Chu07G014800,Chu06G026970,Chu07G007140,Chu05G021780,Chu04G047460,	0.573177
Biological process	NADPH regeneration	GO:0006740	12	0.0158416	3.28481	5	25	724	11891	Chu07G014800,Chu06G026970,Chu07G007140,Chu05G021780,Chu04G047460,	0.573177
Biological process	negative regulation of macromolecule biosynthetic process	GO:0010558	8	0.0172344	1.58304	24	249	724	11891	Chu08G008410,Chu06G013680,Chu05G012070,Chu12G001430,Chu10G014110,Chu07G040290,Chu07G040280,Chu12G010830,Chu03G051090,Chu08G025440,Chu04G023750,Chu01G064560,Chu06G013840,Chu09G012560,Chu02G039270,Chu08G006010,Chu03G039110,Chu12G033730,Chu07G051680,Chu01G047070,Chu08G022120,Chu08G025620,Chu16G025660,Chu04G033270,	0.581296
Biological process	microtubule-based process	GO:0007017	3	0.017253	1.62031	22	223	724	11891	Chu11G030990,Chu07G009810,Chu08G015180,Chu09G042280,Chu03G039270,Chu11G040040,Chu04G019560,Chu11G041320,Chu12G023440,Chu07G036810,Chu04G014580,Chu07G037720,Chu09G031780,Chu08G030460,Chu05G057890,Chu01G032270,Chu02G028520,Chu12G030340,Chu01G061250,Chu05G013930,Chu11G032620,Chu08G038810,	0.572224
Biological process	monoatomic ion transport	GO:0006811	5	0.017275	1.60065	23	236	724	11891	Chu11G001160,Chu06G034970,Chu03G014010,Chu01G012510,Chu10G017700,Chu02G006910,Chu15G019310,Chu07G003090,Chu06G029370,Chu07G013720,Chu03G018600,Chu01G034990,Chu06G004540,Chu05G055800,Chu15G033800,Chu02G024960,Chu16G024750,Chu09G039140,Chu05G051320,Chu07G027460,Chu07G047050,Chu05G013930,Chu01G038450,	0.56356
Biological process	defense response to fungus	GO:0050832	7	0.0179697	2.23964	9	66	724	11891	Chu04G035270,Chu08G020980,Chu11G028400,Chu01G009120,Chu06G000830,Chu02G009750,Chu12G001300,Chu10G014020,Chu12G021820,	0.57677
Biological process	cell cycle process	GO:0022402	3	0.0187552	1.65066	20	199	724	11891	Chu07G037940,Chu05G036400,Chu11G038040,Chu03G039270,Chu07G031680,Chu09G022910,Chu03G026390,Chu04G019560,Chu11G041320,Chu05G003750,Chu11G005760,Chu07G000850,Chu10G017870,Chu09G023780,Chu07G021800,Chu07G030130,Chu08G025080,Chu10G002560,Chu05G013930,Chu11G032620,	0.592426
Biological process	protein deubiquitination	GO:0016579	10	0.0193159	2.34629	8	56	724	11891	Chu04G020990,Chu09G005140,Chu08G012410,Chu10G016960,Chu14G001000,Chu12G020090,Chu11G008130,Chu09G021010,	0.600602
Biological process	embryo development ending in seed dormancy	GO:0009793	6	0.0196772	2.20621	9	67	724	11891	Chu07G037940,Chu13G001400,Chu14G000060,Chu12G033730,Chu09G023780,Chu05G000700,Chu15G005320,Chu14G025910,Chu07G042160,	0.593296
Biological process	root system development	GO:0022622	5	0.0196967	1.83949	14	125	724	11891	Chu07G037940,Chu06G011460,Chu08G020980,Chu03G020610,Chu04G019560,Chu02G038510,Chu07G013720,Chu08G009500,Chu07G039920,Chu12G033730,Chu09G023780,Chu08G022120,Chu07G042160,Chu01G061250,	0.58502
Biological process	root development	GO:0048364	5	0.0196967	1.83949	14	125	724	11891	Chu07G037940,Chu06G011460,Chu08G020980,Chu03G020610,Chu04G019560,Chu02G038510,Chu07G013720,Chu08G009500,Chu07G039920,Chu12G033730,Chu09G023780,Chu08G022120,Chu07G042160,Chu01G061250,	0.58502
Biological process	glycolipid biosynthetic process	GO:0009247	8	0.0203061	2.73734	6	36	724	11891	Chu02G006680,Chu14G003540,Chu10G002730,Chu07G053970,Chu03G001020,Chu07G010260,	0.585641
Biological process	Golgi vesicle transport	GO:0048193	6	0.0208976	1.93224	12	102	724	11891	Chu07G007240,Chu02G005300,Chu02G026260,Chu11G038040,Chu15G029030,Chu07G000850,Chu10G013580,Chu09G047590,Chu14G000620,Chu13G001650,Chu08G023780,Chu05G013930,	0.554483
Biological process	cellular response to radiation	GO:0071478	6	0.0217816	3.04149	5	27	724	11891	Chu10G020820,Chu01G033940,Chu09G030160,Chu03G063180,Chu08G027260,	0.562928
Biological process	cellular response to light stimulus	GO:0071482	7	0.0217816	3.04149	5	27	724	11891	Chu10G020820,Chu01G033940,Chu09G030160,Chu03G063180,Chu08G027260,	0.562928
Biological process	protein transport	GO:0015031	7	0.0228876	1.39623	38	447	724	11891	Chu02G008380,Chu07G029450,Chu12G016950,Chu02G030680,Chu07G007240,Chu02G005300,Chu10G023110,Chu02G015150,Chu05G056920,Chu02G019790,Chu04G036460,Chu01G021880,Chu10G012570,Chu16G018780,Chu09G047840,Chu14G022240,Chu11G040460,Chu09G012560,Chu09G004130,Chu04G039410,Chu10G013580,Chu11G001890,Chu08G027820,Chu05G045030,Chu09G047590,Chu13G041290,Chu14G025910,Chu01G066490,Chu01G065110,Chu02G039170,Chu14G029…	0.576535
Biological process	phenylpropanoid catabolic process	GO:0046271	6	0.025098	2.39517	7	48	724	11891	Chu15G002330,Chu01G017490,Chu15G002170,Chu13G014840,Chu15G002110,Chu09G045930,Chu02G004660,	0.624313
Biological process	lignin catabolic process	GO:0046274	7	0.025098	2.39517	7	48	724	11891	Chu15G002330,Chu01G017490,Chu15G002170,Chu13G014840,Chu15G002110,Chu09G045930,Chu02G004660,	0.624313
Biological process	regulation of vesicle-mediated transport	GO:0060627	6	0.025228	2.93286	5	28	724	11891	Chu04G027610,Chu01G021880,Chu11G040460,Chu05G045030,Chu09G047590,	0.612239
Biological process	membrane lipid biosynthetic process	GO:0046467	7	0.0259855	2.59327	6	38	724	11891	Chu02G006680,Chu14G003540,Chu10G002730,Chu07G053970,Chu03G001020,Chu07G010260,	0.594382
Biological process	obsolete multi-organism process	GO:0051704	0	0.0266524	1.53558	23	246	724	11891	Chu04G027610,Chu15G003680,Chu04G035270,Chu08G020980,Chu10G024440,Chu08G025440,Chu13G000590,Chu07G036970,Chu01G001750,Chu03G020610,Chu04G019560,Chu15G034500,Chu03G039110,Chu01G009120,Chu07G039920,Chu15G005320,Chu06G000830,Chu12G001300,Chu10G014020,Chu04G033270,Chu11G035720,Chu05G013930,Chu02G001010,	0.602707
Biological process	protein localization	GO:0008104	5	0.0266567	1.34573	44	537	724	11891	Chu08G040550,Chu02G008380,Chu07G029450,Chu12G016950,Chu02G030680,Chu07G007240,Chu02G005300,Chu10G023110,Chu10G024440,Chu02G015150,Chu05G056920,Chu02G019790,Chu04G036460,Chu01G021880,Chu10G012570,Chu16G018780,Chu04G019560,Chu09G047840,Chu14G022240,Chu11G040460,Chu09G012560,Chu01G043020,Chu09G004130,Chu04G039410,Chu10G013580,Chu02G005540,Chu11G001890,Chu03G023200,Chu08G027820,Chu05G045030,Chu09G047…	0.596032
Biological process	cellular macromolecule localization	GO:0070727	4	0.0273979	1.34323	44	538	724	11891	Chu08G040550,Chu02G008380,Chu07G029450,Chu12G016950,Chu02G030680,Chu07G007240,Chu02G005300,Chu10G023110,Chu10G024440,Chu02G015150,Chu05G056920,Chu02G019790,Chu04G036460,Chu01G021880,Chu10G012570,Chu16G018780,Chu04G019560,Chu09G047840,Chu14G022240,Chu11G040460,Chu09G012560,Chu01G043020,Chu09G004130,Chu04G039410,Chu10G013580,Chu02G005540,Chu11G001890,Chu03G023200,Chu08G027820,Chu05G045030,Chu09G047…	0.605797
Biological process	protein modification by small protein removal	GO:0070646	9	0.0281735	2.18987	8	60	724	11891	Chu04G020990,Chu09G005140,Chu08G012410,Chu10G016960,Chu14G001000,Chu12G020090,Chu11G008130,Chu09G021010,	0.616102
Biological process	sister chromatid cohesion	GO:0007062	7	0.029005	2.83173	5	29	724	11891	Chu09G022910,Chu10G017870,Chu07G021800,Chu08G025080,Chu10G002560,	0.62739
Biological process	microtubule-based movement	GO:0007018	4	0.0291828	1.84195	12	107	724	11891	Chu07G009810,Chu08G015180,Chu09G042280,Chu11G040040,Chu12G023440,Chu07G036810,Chu08G030460,Chu05G057890,Chu01G032270,Chu12G030340,Chu01G061250,Chu08G038810,	0.624449
Biological process	phenylpropanoid metabolic process	GO:0009698	5	0.0300019	2.053	9	72	724	11891	Chu15G002330,Chu01G017490,Chu10G002730,Chu01G038230,Chu15G002170,Chu13G014840,Chu15G002110,Chu09G045930,Chu02G004660,	0.635146
Biological process	response to abiotic stimulus	GO:0009628	3	0.0312581	1.34677	41	500	724	11891	Chu01G061510,Chu08G005790,Chu12G021050,Chu02G009250,Chu08G008410,Chu10G020820,Chu05G003100,Chu12G026720,Chu04G035270,Chu08G020980,Chu07G040290,Chu13G041420,Chu05G021890,Chu12G010830,Chu01G033940,Chu16G007980,Chu13G000590,Chu06G026830,Chu01G001750,Chu03G020610,Chu09G018470,Chu04G019560,Chu15G034500,Chu09G030160,Chu11G005760,Chu06G029370,Chu07G013720,Chu07G024840,Chu05G006830,Chu01G009120,Chu02G028…	0.654775
Biological process	organelle organization	GO:0006996	5	0.0316939	1.27892	57	732	724	11891	Chu08G040550,Chu15G031770,Chu15G037050,Chu08G008410,Chu01G012510,Chu04G027610,Chu04G045050,Chu07G040290,Chu06G029230,Chu08G004970,Chu15G014810,Chu03G039270,Chu05G031900,Chu09G022910,Chu01G021880,Chu01G028470,Chu14G000060,Chu09G022580,Chu04G019560,Chu11G041320,Chu11G040460,Chu05G003750,Chu08G034090,Chu09G012560,Chu11G005760,Chu07G050260,Chu06G029370,Chu01G034130,Chu09G011270,Chu07G000850,Chu10G017…	0.656987
Biological process	glycolipid metabolic process	GO:0006664	7	0.0326313	2.4636	6	40	724	11891	Chu02G006680,Chu14G003540,Chu10G002730,Chu07G053970,Chu03G001020,Chu07G010260,	0.669447
Biological process	liposaccharide metabolic process	GO:1903509	6	0.0326313	2.4636	6	40	724	11891	Chu02G006680,Chu14G003540,Chu10G002730,Chu07G053970,Chu03G001020,Chu07G010260,	0.669447
Biological process	NADP metabolic process	GO:0006739	11	0.0331207	2.73734	5	30	724	11891	Chu07G014800,Chu06G026970,Chu07G007140,Chu05G021780,Chu04G047460,	0.633752
Biological process	nuclear transport	GO:0051169	6	0.0335142	2.11923	8	62	724	11891	Chu07G029450,Chu02G019790,Chu16G018780,Chu09G012560,Chu13G041290,Chu02G039170,Chu07G030130,Chu08G037510,	0.635174
Biological process	nucleocytoplasmic transport	GO:0006913	7	0.0335142	2.11923	8	62	724	11891	Chu07G029450,Chu02G019790,Chu16G018780,Chu09G012560,Chu13G041290,Chu02G039170,Chu07G030130,Chu08G037510,	0.635174
Biological process	obsolete response to extracellular stimulus	GO:0009991	0	0.0337779	2.25428	7	51	724	11891	Chu01G061510,Chu08G020980,Chu12G010830,Chu07G024840,Chu07G039920,Chu08G022120,Chu09G012070,	0.628205
Biological process	metal ion transport	GO:0030001	7	0.0340836	1.67592	15	147	724	11891	Chu11G001160,Chu10G017700,Chu02G006910,Chu15G019310,Chu07G003090,Chu06G029370,Chu07G013720,Chu01G034990,Chu06G004540,Chu02G024960,Chu09G039140,Chu05G051320,Chu07G027460,Chu07G047050,Chu01G038450,	0.628023
Biological process	nitrogen compound transport	GO:0071705	5	0.0348748	1.33608	41	504	724	11891	Chu02G008380,Chu07G029450,Chu12G016950,Chu02G030680,Chu07G007240,Chu02G005300,Chu10G023110,Chu02G015150,Chu05G056920,Chu02G019790,Chu04G036460,Chu01G021880,Chu15G019390,Chu10G012570,Chu16G018780,Chu09G047840,Chu14G022240,Chu11G040460,Chu14G019070,Chu09G012560,Chu09G004130,Chu04G039410,Chu10G013580,Chu11G001890,Chu08G027820,Chu05G045030,Chu09G047590,Chu13G041290,Chu14G025910,Chu01G066490,Chu01G065…	0.636705
Biological process	nicotinamide nucleotide metabolic process	GO:0046496	10	0.0350309	1.99752	9	74	724	11891	Chu07G014800,Chu06G026970,Chu09G001730,Chu07G007140,Chu05G021780,Chu04G047460,Chu11G026770,Chu03G050750,Chu04G005170,	0.633741
Biological process	pyridine nucleotide metabolic process	GO:0019362	9	0.0350309	1.99752	9	74	724	11891	Chu07G014800,Chu06G026970,Chu09G001730,Chu07G007140,Chu05G021780,Chu04G047460,Chu11G026770,Chu03G050750,Chu04G005170,	0.633741
Biological process	response to radiation	GO:0009314	4	0.0374838	1.55252	19	201	724	11891	Chu02G009250,Chu08G008410,Chu10G020820,Chu05G003100,Chu08G020980,Chu13G041420,Chu01G033940,Chu16G007980,Chu13G000590,Chu04G019560,Chu15G034500,Chu09G030160,Chu11G005760,Chu01G009120,Chu12G026140,Chu06G028110,Chu03G063180,Chu11G037880,Chu08G027260,	0.660112
Biological process	cellular response to starvation	GO:0009267	5	0.0375818	2.64904	5	31	724	11891	Chu01G061510,Chu12G010830,Chu07G039920,Chu08G022120,Chu09G012070,	0.656033
Biological process	establishment of protein localization	GO:0045184	6	0.0402292	1.32719	40	495	724	11891	Chu08G040550,Chu02G008380,Chu07G029450,Chu12G016950,Chu02G030680,Chu07G007240,Chu02G005300,Chu10G023110,Chu02G015150,Chu05G056920,Chu02G019790,Chu04G036460,Chu01G021880,Chu10G012570,Chu16G018780,Chu09G047840,Chu14G022240,Chu11G040460,Chu09G012560,Chu09G004130,Chu04G039410,Chu10G013580,Chu02G005540,Chu11G001890,Chu08G027820,Chu05G045030,Chu09G047590,Chu13G041290,Chu14G025910,Chu01G066490,Chu01G065…	0.69614
Biological process	biological process involved in interspecies interaction between organisms	GO:0044419	2	0.0411629	1.49959	21	230	724	11891	Chu15G003680,Chu04G035270,Chu08G020980,Chu08G025440,Chu07G036970,Chu01G001750,Chu03G020610,Chu04G019560,Chu15G034500,Chu11G028400,Chu03G039110,Chu01G009120,Chu15G005320,Chu06G000830,Chu02G009750,Chu12G001300,Chu10G014020,Chu04G033270,Chu11G035720,Chu12G021820,Chu02G001010,	0.694188
Biological process	post-embryonic root development	GO:0048528	6	0.0423933	2.56626	5	32	724	11891	Chu07G013720,Chu08G009500,Chu09G023780,Chu08G022120,Chu07G042160,	0.703022
Biological process	cellular response to stress	GO:0033554	4	0.0424069	1.32185	40	497	724	11891	Chu01G061510,Chu05G003960,Chu08G008410,Chu07G037940,Chu05G036400,Chu08G020980,Chu11G024690,Chu07G040290,Chu07G013560,Chu12G010830,Chu07G030090,Chu08G004970,Chu01G010270,Chu13G000590,Chu03G002800,Chu01G028470,Chu16G026370,Chu09G001600,Chu13G028920,Chu06G011660,Chu14G006290,Chu11G005760,Chu03G053010,Chu06G029370,Chu07G013720,Chu11G024460,Chu07G024840,Chu11G012020,Chu01G009120,Chu07G039920,Chu05G002…	0.697436
Biological process	cell cycle	GO:0007049	3	0.0425481	1.46416	23	258	724	11891	Chu07G037940,Chu05G036400,Chu11G038040,Chu03G039270,Chu07G031680,Chu09G022910,Chu03G026390,Chu04G019560,Chu11G041320,Chu05G003750,Chu11G005760,Chu07G000850,Chu10G017870,Chu04G014580,Chu09G023780,Chu07G021800,Chu07G030160,Chu01G003720,Chu07G030130,Chu08G025080,Chu10G002560,Chu05G013930,Chu11G032620,	0.694022
Biological process	response to red or far red light	GO:0009639	6	0.0442528	2.12904	7	54	724	11891	Chu02G009250,Chu10G020820,Chu01G033940,Chu15G034500,Chu09G030160,Chu03G063180,Chu08G027260,	0.715959
Biological process	negative regulation of cell cycle	GO:0045786	6	0.0475587	2.48849	5	33	724	11891	Chu07G037940,Chu05G036400,Chu07G031680,Chu05G003750,Chu11G005760,	0.745211
Biological process	rhythmic process	GO:0048511	2	0.0475587	2.48849	5	33	724	11891	Chu08G008410,Chu03G020610,Chu14G001760,Chu13G002310,Chu02G033160,	0.745211
Biological process	circadian rhythm	GO:0007623	3	0.0475587	2.48849	5	33	724	11891	Chu08G008410,Chu03G020610,Chu14G001760,Chu13G002310,Chu02G033160,	0.745211
Biological process	seed development	GO:0048316	5	0.0484351	1.75402	11	103	724	11891	Chu07G037940,Chu13G001400,Chu01G007020,Chu14G000060,Chu12G033730,Chu09G023780,Chu05G000700,Chu15G005320,Chu14G025910,Chu07G042160,Chu05G029490,	0.741429
Biological process	transmembrane transport	GO:0055085	5	0.0486551	1.45697	22	248	724	11891	Chu06G034970,Chu03G014010,Chu01G012510,Chu05G028800,Chu15G035280,Chu06G011080,Chu05G017790,Chu03G005000,Chu16G025910,Chu09G018470,Chu06G029370,Chu07G013720,Chu07G000030,Chu05G055800,Chu04G034600,Chu07G000050,Chu08G027820,Chu15G033800,Chu14G025910,Chu07G035880,Chu16G024750,Chu01G041260,	0.739112

## Sheet: Sheet6
GO enrichment analysis of homozygous loss-of-function (LOF) mutations in adult individuals of the hybrid apomictic species Carya hunanensis
Class	GO_Name	GO_ID	GO_Level	P_value	Enrichment Score	Hits Genes Counts In Selected Set	Hits Genes Counts In Background	All Genes Counts In Selected Set	All Genes Counts In Background	Genes Of Selected Set In GO term	corrected p-value (BH method)
Molecular function	adenyl nucleotide binding	GO:0030554	7	3.27371e-12	1.59579	197	3673	765	22761	Chu16G023150,Chu16G013340,Chu01G004730,Chu05G001100,Chu12G027870,Chu08G028410,Chu03G000710,Chu12G029830,Chu05G005920,Chu04G040430,Chu07G017010,Chu11G043810,Chu11G005760,Chu16G024270,Chu09G044140,Chu01G020190,Chu15G040000,Chu03G053010,Chu03G001840,Chu15G038380,Chu15G027020,Chu03G004450,Chu15G030800,Chu05G029070,Chu04G047460,Chu16G013740,Chu03G054710,Chu08G015180,Chu05G012070,Chu05G054020,Chu02G043…	1.73507e-09
Molecular function	adenyl ribonucleotide binding	GO:0032559	8	1.00199e-11	1.59466	190	3545	765	22761	Chu16G023150,Chu16G013340,Chu01G004730,Chu05G001100,Chu12G027870,Chu08G028410,Chu03G000710,Chu12G029830,Chu05G005920,Chu04G040430,Chu07G017010,Chu11G043810,Chu11G005760,Chu16G024270,Chu09G044140,Chu01G020190,Chu15G040000,Chu03G053010,Chu03G001840,Chu15G038380,Chu15G027020,Chu03G004450,Chu15G030800,Chu05G029070,Chu16G013740,Chu03G054710,Chu08G015180,Chu05G012070,Chu05G054020,Chu02G043520,Chu09G019…	2.65527e-09
Molecular function	purine nucleotide binding	GO:0017076	6	2.55966e-11	1.53702	207	4007	765	22761	Chu16G023150,Chu16G013340,Chu01G004730,Chu05G001100,Chu12G027870,Chu08G028410,Chu03G000710,Chu12G029830,Chu05G005920,Chu04G040430,Chu11G030990,Chu07G017010,Chu11G043810,Chu12G021290,Chu11G005760,Chu16G024270,Chu09G044140,Chu01G020190,Chu15G040000,Chu03G053010,Chu10G017200,Chu03G001840,Chu15G038380,Chu15G027020,Chu03G004450,Chu15G030800,Chu05G029070,Chu04G047460,Chu16G013740,Chu03G054710,Chu08G015…	4.52207e-09
Molecular function	phosphotransferase activity, alcohol group as acceptor	GO:0016773	5	6.31581e-11	1.81312	122	2002	765	22761	Chu16G023150,Chu16G013340,Chu05G001100,Chu08G028410,Chu16G000040,Chu03G000710,Chu12G029830,Chu05G005920,Chu04G040430,Chu11G005760,Chu09G044140,Chu01G020190,Chu15G040000,Chu03G001840,Chu03G004450,Chu05G029070,Chu16G013740,Chu03G054710,Chu05G012070,Chu10G020820,Chu09G019810,Chu11G038860,Chu15G016510,Chu10G026350,Chu16G009030,Chu16G021140,Chu15G005850,Chu11G003740,Chu02G007490,Chu06G009120,Chu05G051…	8.36845e-09
Molecular function	purine ribonucleotide binding	GO:0032555	7	7.7626e-11	1.53405	200	3879	765	22761	Chu16G023150,Chu16G013340,Chu01G004730,Chu05G001100,Chu12G027870,Chu08G028410,Chu03G000710,Chu12G029830,Chu05G005920,Chu04G040430,Chu11G030990,Chu07G017010,Chu11G043810,Chu12G021290,Chu11G005760,Chu16G024270,Chu09G044140,Chu01G020190,Chu15G040000,Chu03G053010,Chu10G017200,Chu03G001840,Chu15G038380,Chu15G027020,Chu03G004450,Chu15G030800,Chu05G029070,Chu16G013740,Chu03G054710,Chu08G015180,Chu05G012…	8.22836e-09
Molecular function	ribonucleotide binding	GO:0032553	6	1.08883e-10	1.52599	201	3919	765	22761	Chu16G023150,Chu16G013340,Chu01G004730,Chu05G001100,Chu12G027870,Chu08G028410,Chu03G000710,Chu12G029830,Chu05G005920,Chu04G040430,Chu11G030990,Chu07G017010,Chu11G043810,Chu12G021290,Chu11G005760,Chu16G024270,Chu09G044140,Chu01G020190,Chu15G040000,Chu03G053010,Chu10G017200,Chu03G001840,Chu15G038380,Chu15G027020,Chu03G004450,Chu15G030800,Chu05G029070,Chu16G013740,Chu03G054710,Chu08G015180,Chu05G012…	9.61798e-09
Molecular function	protein kinase activity	GO:0004672	6	1.59758e-10	1.83243	114	1851	765	22761	Chu16G023150,Chu16G013340,Chu05G001100,Chu08G028410,Chu03G000710,Chu12G029830,Chu05G005920,Chu04G040430,Chu11G005760,Chu09G044140,Chu01G020190,Chu15G040000,Chu03G001840,Chu03G004450,Chu05G029070,Chu16G013740,Chu03G054710,Chu05G012070,Chu10G020820,Chu11G038860,Chu15G016510,Chu10G026350,Chu16G009030,Chu16G021140,Chu15G005850,Chu11G003740,Chu02G007490,Chu06G009120,Chu05G051820,Chu09G019600,Chu09G029…	1.20959e-08
Molecular function	ATP binding	GO:0005524	9	1.67867e-10	1.6026	168	3119	765	22761	Chu16G023150,Chu16G013340,Chu05G001100,Chu12G027870,Chu08G028410,Chu03G000710,Chu12G029830,Chu05G005920,Chu04G040430,Chu07G017010,Chu11G043810,Chu11G005760,Chu16G024270,Chu09G044140,Chu01G020190,Chu15G040000,Chu03G053010,Chu03G001840,Chu03G004450,Chu05G029070,Chu16G013740,Chu03G054710,Chu08G015180,Chu05G012070,Chu05G054020,Chu02G043520,Chu09G019810,Chu11G038860,Chu15G016510,Chu10G026350,Chu16G009…	1.11212e-08
Molecular function	nucleotide binding	GO:0000166	5	5.02186e-10	1.48339	209	4192	765	22761	Chu16G023150,Chu16G013340,Chu01G004730,Chu05G001100,Chu12G027870,Chu08G028410,Chu03G000710,Chu12G029830,Chu05G005920,Chu04G040430,Chu11G030990,Chu07G017010,Chu11G043810,Chu11G017500,Chu12G021290,Chu11G005760,Chu16G024270,Chu09G044140,Chu01G020190,Chu15G040000,Chu03G053010,Chu10G017200,Chu03G001840,Chu15G038380,Chu15G027020,Chu03G004450,Chu15G030800,Chu05G029070,Chu04G047460,Chu16G013740,Chu03G054…	2.95732e-08
Molecular function	carbohydrate derivative binding	GO:0097367	3	5.83611e-10	1.49696	201	3995	765	22761	Chu16G023150,Chu16G013340,Chu01G004730,Chu05G001100,Chu12G027870,Chu08G028410,Chu03G000710,Chu12G029830,Chu05G005920,Chu04G040430,Chu11G030990,Chu07G017010,Chu11G043810,Chu12G021290,Chu11G005760,Chu16G024270,Chu09G044140,Chu01G020190,Chu15G040000,Chu03G053010,Chu10G017200,Chu03G001840,Chu15G038380,Chu15G027020,Chu03G004450,Chu15G030800,Chu05G029070,Chu16G013740,Chu03G054710,Chu08G015180,Chu05G012…	3.09314e-08
Molecular function	nucleoside phosphate binding	GO:1901265	3	5.94513e-10	1.48056	209	4200	765	22761	Chu16G023150,Chu16G013340,Chu01G004730,Chu05G001100,Chu12G027870,Chu08G028410,Chu03G000710,Chu12G029830,Chu05G005920,Chu04G040430,Chu11G030990,Chu07G017010,Chu11G043810,Chu11G017500,Chu12G021290,Chu11G005760,Chu16G024270,Chu09G044140,Chu01G020190,Chu15G040000,Chu03G053010,Chu10G017200,Chu03G001840,Chu15G038380,Chu15G027020,Chu03G004450,Chu15G030800,Chu05G029070,Chu04G047460,Chu16G013740,Chu03G054…	2.86447e-08
Molecular function	kinase activity	GO:0016301	5	8.70293e-10	1.6882	133	2344	765	22761	Chu16G023150,Chu16G013340,Chu05G001100,Chu12G001480,Chu08G028410,Chu16G000040,Chu03G000710,Chu12G029830,Chu05G005920,Chu04G040430,Chu11G005760,Chu09G044140,Chu01G020190,Chu15G040000,Chu03G001840,Chu03G004450,Chu05G029070,Chu16G013740,Chu03G054710,Chu05G012070,Chu10G020820,Chu09G019810,Chu11G038860,Chu15G016510,Chu10G026350,Chu16G009030,Chu16G021140,Chu15G005850,Chu11G003740,Chu02G007490,Chu15G025…	3.84379e-08
Molecular function	anion binding	GO:0043168	5	1.25094e-09	1.46247	212	4313	765	22761	Chu16G023150,Chu16G013340,Chu01G004730,Chu05G001100,Chu12G027870,Chu08G028410,Chu03G000710,Chu12G029830,Chu05G005920,Chu04G040430,Chu11G030990,Chu07G017010,Chu11G043810,Chu11G017500,Chu12G021290,Chu11G005760,Chu16G024270,Chu09G044140,Chu01G020190,Chu15G040000,Chu03G053010,Chu10G017200,Chu03G001840,Chu15G038380,Chu15G027020,Chu03G004450,Chu15G030800,Chu05G029070,Chu16G013740,Chu03G054710,Chu08G015…	5.09998e-08
Molecular function	transferase activity, transferring phosphorus-containing groups	GO:0016772	4	1.8083e-09	1.6344	142	2585	765	22761	Chu16G023150,Chu06G013840,Chu16G013340,Chu05G001100,Chu12G001480,Chu08G028410,Chu16G000040,Chu03G000710,Chu12G029830,Chu05G005920,Chu04G040430,Chu11G005760,Chu09G044140,Chu01G020190,Chu15G040000,Chu03G001840,Chu03G004450,Chu05G029070,Chu16G013740,Chu06G013680,Chu03G054710,Chu05G012070,Chu10G020820,Chu09G019810,Chu11G038860,Chu15G016510,Chu10G026350,Chu16G009030,Chu16G021140,Chu15G005850,Chu11G003…	6.84571e-08
Molecular function	purine ribonucleoside triphosphate binding	GO:0035639	6	3.23555e-09	1.52092	176	3443	765	22761	Chu16G023150,Chu16G013340,Chu05G001100,Chu12G027870,Chu08G028410,Chu03G000710,Chu12G029830,Chu05G005920,Chu04G040430,Chu11G030990,Chu07G017010,Chu11G043810,Chu12G021290,Chu11G005760,Chu16G024270,Chu09G044140,Chu01G020190,Chu15G040000,Chu03G053010,Chu10G017200,Chu03G001840,Chu03G004450,Chu05G029070,Chu16G013740,Chu03G054710,Chu08G015180,Chu05G012070,Chu05G054020,Chu02G043520,Chu11G015510,Chu09G019…	1.14323e-07
Molecular function	heterocyclic compound binding	GO:1901363	4	6.70277e-08	1.37575	225	4866	765	22761	Chu16G023150,Chu16G013340,Chu01G004730,Chu05G001100,Chu12G027870,Chu08G028410,Chu03G000710,Chu12G029830,Chu05G005920,Chu04G040430,Chu11G030990,Chu07G017010,Chu11G043810,Chu11G017500,Chu07G044830,Chu12G021290,Chu11G005760,Chu16G024270,Chu09G044140,Chu01G020190,Chu15G040000,Chu03G053010,Chu10G017200,Chu03G001840,Chu15G038380,Chu09G031090,Chu15G027020,Chu03G004450,Chu15G030800,Chu05G029070,Chu04G047…	2.22029e-06
Molecular function	catalytic activity, acting on a protein	GO:0140096	3	1.66564e-05	1.36318	161	3514	765	22761	Chu16G023150,Chu16G013340,Chu05G001100,Chu08G028410,Chu03G000710,Chu12G029830,Chu05G005920,Chu04G040430,Chu03G062140,Chu01G026790,Chu07G017010,Chu11G005760,Chu09G044140,Chu02G044250,Chu01G020190,Chu15G040000,Chu06G012930,Chu03G001840,Chu01G000390,Chu03G004450,Chu05G029070,Chu16G013740,Chu13G041380,Chu03G054710,Chu08G009500,Chu05G012070,Chu10G020820,Chu13G018340,Chu11G038860,Chu15G016510,Chu14G005…	0.000519288
Molecular function	ion binding	GO:0043167	4	4.26319e-05	1.18505	337	8461	765	22761	Chu14G011600,Chu15G030880,Chu13G035530,Chu16G026660,Chu16G023150,Chu16G013340,Chu01G004730,Chu09G016950,Chu05G001100,Chu12G027870,Chu08G028410,Chu14G010520,Chu01G001450,Chu03G000710,Chu12G029830,Chu05G005920,Chu04G040430,Chu11G030990,Chu07G017010,Chu11G043810,Chu10G010830,Chu11G017500,Chu12G021290,Chu11G001160,Chu11G005760,Chu01G028900,Chu02G038810,Chu16G024270,Chu09G044140,Chu02G044250,Chu01G020…	0.00125527
Molecular function	monoatomic ion channel activity	GO:0005216	6	6.83576e-05	2.84869	18	188	765	22761	Chu16G012040,Chu06G034970,Chu03G014010,Chu07G013720,Chu04G025430,Chu05G037970,Chu03G006720,Chu05G055800,Chu07G000290,Chu08G009170,Chu15G033800,Chu15G039320,Chu04G029790,Chu01G016620,Chu09G018840,Chu16G024750,Chu08G009000,Chu15G034700,	0.00190682
Molecular function	molecular sensor activity	GO:0140299	3	0.000113242	7.43824	6	24	765	22761	Chu10G020820,Chu01G033940,Chu08G029610,Chu04G047340,Chu08G027260,Chu09G030160,	0.00300092
Molecular function	phosphorelay sensor kinase activity	GO:0000155	8	0.000113242	7.43824	6	24	765	22761	Chu10G020820,Chu01G033940,Chu08G029610,Chu04G047340,Chu08G027260,Chu09G030160,	0.00300092
Molecular function	phosphotransferase activity, nitrogenous group as acceptor	GO:0016775	5	0.000113242	7.43824	6	24	765	22761	Chu10G020820,Chu01G033940,Chu08G029610,Chu04G047340,Chu08G027260,Chu09G030160,	0.00300092
Molecular function	protein histidine kinase activity	GO:0004673	7	0.000113242	7.43824	6	24	765	22761	Chu10G020820,Chu01G033940,Chu08G029610,Chu04G047340,Chu08G027260,Chu09G030160,	0.00300092
Molecular function	gated channel activity	GO:0022836	6	0.000161597	3.50035	12	102	765	22761	Chu16G012040,Chu06G034970,Chu03G014010,Chu04G025430,Chu03G006720,Chu07G000290,Chu08G009170,Chu15G033800,Chu15G039320,Chu04G029790,Chu16G024750,Chu08G009000,	0.00342586
Molecular function	small molecule binding	GO:0036094	3	0.000344514	1.14986	353	9134	765	22761	Chu14G011600,Chu15G030880,Chu13G035530,Chu16G026660,Chu16G023150,Chu16G013340,Chu01G004730,Chu09G016950,Chu05G001100,Chu12G027870,Chu08G028410,Chu14G010520,Chu01G001450,Chu03G000710,Chu12G029830,Chu05G005920,Chu04G040430,Chu11G030990,Chu07G017010,Chu11G043810,Chu14G006290,Chu10G010830,Chu11G017500,Chu07G044830,Chu12G021290,Chu11G001160,Chu11G005760,Chu01G028900,Chu02G038810,Chu16G024270,Chu09G044…	0.00702279
Molecular function	transporter activity	GO:0005215	2	0.000435284	1.54885	62	1191	765	22761	Chu09G024580,Chu16G012040,Chu12G028970,Chu11G043810,Chu06G034970,Chu10G039000,Chu01G049620,Chu03G014010,Chu07G013720,Chu04G025430,Chu05G018820,Chu05G037970,Chu08G018650,Chu15G035280,Chu05G023120,Chu16G007580,Chu01G065310,Chu16G012710,Chu07G032070,Chu03G051990,Chu03G021090,Chu03G006720,Chu10G025740,Chu07G008810,Chu15G031570,Chu05G055800,Chu03G033220,Chu13G002680,Chu12G005230,Chu07G000290,Chu11G008…	0.0082393
Molecular function	passive transmembrane transporter activity	GO:0022803	4	0.00066203	2.30737	19	245	765	22761	Chu16G012040,Chu06G034970,Chu03G014010,Chu07G013720,Chu04G025430,Chu05G037970,Chu03G006720,Chu05G055800,Chu07G000290,Chu08G009170,Chu15G033800,Chu15G039320,Chu04G029790,Chu01G016620,Chu09G018840,Chu16G024750,Chu08G009000,Chu15G034700,Chu11G030430,	0.0120992
Molecular function	channel activity	GO:0015267	5	0.00066203	2.30737	19	245	765	22761	Chu16G012040,Chu06G034970,Chu03G014010,Chu07G013720,Chu04G025430,Chu05G037970,Chu03G006720,Chu05G055800,Chu07G000290,Chu08G009170,Chu15G033800,Chu15G039320,Chu04G029790,Chu01G016620,Chu09G018840,Chu16G024750,Chu08G009000,Chu15G034700,Chu11G030430,	0.0120992
Molecular function	transmembrane transporter activity	GO:0022857	3	0.000866953	1.52513	59	1151	765	22761	Chu09G024580,Chu16G012040,Chu12G028970,Chu11G043810,Chu06G034970,Chu10G039000,Chu01G049620,Chu03G014010,Chu07G013720,Chu04G025430,Chu05G037970,Chu08G018650,Chu15G035280,Chu05G023120,Chu16G007580,Chu01G065310,Chu16G012710,Chu07G032070,Chu03G051990,Chu03G021090,Chu03G006720,Chu10G025740,Chu07G008810,Chu15G031570,Chu05G055800,Chu03G033220,Chu13G002680,Chu12G005230,Chu07G000290,Chu11G008870,Chu02G046…	0.0148221
Molecular function	ligand-gated monoatomic ion channel activity	GO:0015276	8	0.00091882	4.43129	7	47	765	22761	Chu16G012040,Chu04G025430,Chu07G000290,Chu08G009170,Chu15G039320,Chu04G029790,Chu08G009000,	0.015218
Molecular function	carbohydrate binding	GO:0030246	3	0.0010743	1.81921	31	507	765	22761	Chu08G028410,Chu12G029830,Chu05G005920,Chu09G044140,Chu03G001840,Chu12G024520,Chu11G038860,Chu01G010790,Chu10G026350,Chu15G005850,Chu06G009120,Chu05G051820,Chu04G015700,Chu05G055450,Chu16G004900,Chu10G034680,Chu09G034660,Chu05G053610,Chu05G051670,Chu08G003490,Chu15G006440,Chu14G031340,Chu11G009160,Chu11G026960,Chu03G050750,Chu05G053350,Chu13G018960,Chu03G012040,Chu14G031160,Chu04G008690,Chu04G008…	0.0172539
Molecular function	ligand-gated channel activity	GO:0022834	7	0.00118429	4.25042	7	49	765	22761	Chu16G012040,Chu04G025430,Chu07G000290,Chu08G009170,Chu15G039320,Chu04G029790,Chu08G009000,	0.018461
Molecular function	monoatomic ion transmembrane transporter activity	GO:0015075	4	0.00183599	1.81896	28	458	765	22761	Chu16G012040,Chu06G034970,Chu10G039000,Chu03G014010,Chu07G013720,Chu04G025430,Chu05G037970,Chu05G023120,Chu16G007580,Chu01G065310,Chu03G006720,Chu10G025740,Chu05G055800,Chu07G000290,Chu08G009170,Chu15G009450,Chu07G041000,Chu15G033800,Chu15G039320,Chu04G029790,Chu01G016620,Chu09G018840,Chu16G024750,Chu08G009000,Chu16G025930,Chu07G047050,Chu15G034700,Chu13G023060,	0.0278022
Molecular function	cytoskeletal protein binding	GO:0008092	4	0.00190974	2.15949	18	248	765	22761	Chu15G031770,Chu01G047650,Chu04G027610,Chu08G015180,Chu02G029980,Chu07G016660,Chu12G029660,Chu01G041700,Chu07G023180,Chu09G049300,Chu08G030460,Chu05G057890,Chu02G028520,Chu11G040040,Chu09G022580,Chu01G061250,Chu08G038810,Chu08G026860,	0.0281157
Molecular function	actin binding	GO:0003779	5	0.0036417	3.17365	8	75	765	22761	Chu15G031770,Chu01G047650,Chu02G029980,Chu12G029660,Chu01G041700,Chu07G023180,Chu09G049300,Chu08G026860,	0.0521649
Molecular function	transferase activity	GO:0016740	3	0.00484835	1.18048	196	4940	765	22761	Chu03G030580,Chu16G023150,Chu06G013840,Chu16G013340,Chu03G022960,Chu05G001100,Chu12G001480,Chu08G028410,Chu16G000040,Chu03G000710,Chu12G029830,Chu05G005920,Chu04G040430,Chu04G017440,Chu07G018530,Chu11G005760,Chu09G044140,Chu01G020190,Chu15G040000,Chu03G001840,Chu01G000390,Chu05G002030,Chu05G006870,Chu03G004450,Chu05G029070,Chu01G044580,Chu16G013740,Chu06G013680,Chu03G054710,Chu08G009500,Chu05G012…	0.0676218
Molecular function	polysaccharide binding	GO:0030247	4	0.00636122	2.21022	13	175	765	22761	Chu08G028410,Chu15G005850,Chu06G009120,Chu05G051820,Chu04G015700,Chu05G055450,Chu16G004900,Chu05G051670,Chu15G006440,Chu05G053350,Chu03G012040,Chu04G008690,Chu04G008480,	0.0864474
Molecular function	transcription coregulator activity	GO:0003712	4	0.00789715	2.59977	9	103	765	22761	Chu11G019730,Chu03G039110,Chu02G012600,Chu13G041360,Chu14G033080,Chu07G051680,Chu09G033790,Chu01G001180,Chu02G038730,	0.102085
Molecular function	protein serine/threonine kinase activity	GO:0004674	7	0.0124599	1.48353	36	722	765	22761	Chu16G013340,Chu12G029830,Chu11G005760,Chu01G020190,Chu03G054710,Chu05G012070,Chu11G038860,Chu10G026350,Chu16G009030,Chu09G029230,Chu16G027180,Chu03G016720,Chu04G015700,Chu09G027490,Chu16G010560,Chu05G041270,Chu09G034660,Chu05G053610,Chu11G010810,Chu06G035930,Chu16G027210,Chu14G031340,Chu05G014940,Chu04G042520,Chu03G023070,Chu16G025860,Chu15G004690,Chu11G026960,Chu06G029990,Chu15G002960,Chu03G018…	0.14675
Molecular function	cytoskeletal motor activity	GO:0003774	2	0.0147816	2.34892	9	114	765	22761	Chu08G015180,Chu12G029660,Chu01G041700,Chu08G030460,Chu05G057890,Chu11G040040,Chu01G061250,Chu08G038810,Chu08G026860,	0.166686
Molecular function	oxidoreductase activity, acting on single donors with incorporation of molecular oxygen, incorporation of two atoms of oxygen	GO:0016702	5	0.0202711	3.16521	5	47	765	22761	Chu13G039080,Chu02G024270,Chu13G039790,Chu08G038570,Chu01G039510,	0.219258
Molecular function	monoatomic cation channel activity	GO:0005261	7	0.0203436	2.78934	6	64	765	22761	Chu06G034970,Chu03G014010,Chu07G013720,Chu15G033800,Chu09G018840,Chu16G024750,	0.215642
Molecular function	molecular adaptor activity	GO:0060090	2	0.0239112	1.98353	11	165	765	22761	Chu11G019730,Chu03G039110,Chu02G012600,Chu13G041360,Chu02G026260,Chu14G033080,Chu07G051680,Chu09G033790,Chu15G005320,Chu01G001180,Chu02G038730,	0.239112
Molecular function	ADP binding	GO:0043531	9	0.0251239	1.57347	22	416	765	22761	Chu01G004730,Chu15G038380,Chu15G027020,Chu15G030800,Chu15G038770,Chu13G024830,Chu15G038330,Chu01G009120,Chu01G068760,Chu13G038030,Chu14G012780,Chu01G004650,Chu15G039590,Chu02G019170,Chu01G008370,Chu15G029920,Chu15G039510,Chu16G020670,Chu15G026980,Chu08G039700,Chu06G019520,Chu12G008820,	0.246586
Molecular function	chromatin binding	GO:0003682	3	0.0258106	2.97529	5	50	765	22761	Chu03G039110,Chu12G032670,Chu10G017380,Chu03G044800,Chu02G022170,	0.24872
Molecular function	phosphatidylinositol binding	GO:0035091	5	0.0322338	2.80688	5	53	765	22761	Chu15G003680,Chu10G024440,Chu06G033920,Chu01G058880,Chu11G035720,	0.30507
Molecular function	voltage-gated monoatomic ion channel activity	GO:0005244	8	0.0370232	2.70481	5	55	765	22761	Chu06G034970,Chu03G014010,Chu03G006720,Chu15G033800,Chu16G024750,	0.280318
Molecular function	voltage-gated channel activity	GO:0022832	7	0.0370232	2.70481	5	55	765	22761	Chu06G034970,Chu03G014010,Chu03G006720,Chu15G033800,Chu16G024750,	0.280318
Molecular function	carbon-carbon lyase activity	GO:0016830	4	0.0371558	2.23947	7	93	765	22761	Chu14G028010,Chu09G001730,Chu05G049440,Chu05G034840,Chu05G023740,Chu05G006760,Chu05G008310,	0.273508
Molecular function	xenobiotic transmembrane transporter activity	GO:0042910	4	0.0380917	2.4124	6	74	765	22761	Chu12G028970,Chu16G012710,Chu15G031570,Chu13G000940,Chu13G038120,Chu09G018470,	0.276556
Molecular function	protein-macromolecule adaptor activity	GO:0030674	3	0.0396406	1.89509	10	157	765	22761	Chu11G019730,Chu03G039110,Chu02G012600,Chu13G041360,Chu02G026260,Chu14G033080,Chu07G051680,Chu09G033790,Chu01G001180,Chu02G038730,	0.283912
Molecular function	potassium ion transmembrane transporter activity	GO:0015079	7	0.0449851	2.56491	5	58	765	22761	Chu06G034970,Chu03G014010,Chu10G025740,Chu15G033800,Chu16G024750,	0.309638
Molecular function	phospholipid binding	GO:0005543	4	0.0450275	2.14712	7	97	765	22761	Chu15G003680,Chu10G024440,Chu13G003300,Chu06G033920,Chu01G058880,Chu11G035720,Chu01G024090,	0.305956
Biological process	oxylipin metabolic process	GO:0031407	8	0.000414114	7.48804	5	20	397	11891	Chu13G039080,Chu13G039790,Chu08G038570,Chu10G002730,Chu01G039510,	0.211474
Biological process	oxylipin biosynthetic process	GO:0031408	9	0.000414114	7.48804	5	20	397	11891	Chu13G039080,Chu13G039790,Chu08G038570,Chu10G002730,Chu01G039510,	0.211474
Biological process	obsolete multi-organism process	GO:0051704	0	0.00153001	2.19162	18	246	397	11891	Chu04G027610,Chu15G003680,Chu04G035270,Chu03G039110,Chu08G020980,Chu01G009120,Chu10G024440,Chu07G039920,Chu15G005320,Chu13G000590,Chu07G036970,Chu12G001300,Chu01G001750,Chu03G020610,Chu11G035720,Chu05G013930,Chu15G034500,Chu02G001010,	0.213088
Biological process	cellular response to abiotic stimulus	GO:0071214	5	0.00321569	4.08438	6	44	397	11891	Chu07G013720,Chu10G020820,Chu08G020980,Chu01G033940,Chu08G027260,Chu09G030160,	0.351889
Biological process	cellular response to environmental stimulus	GO:0104004	4	0.00321569	4.08438	6	44	397	11891	Chu07G013720,Chu10G020820,Chu08G020980,Chu01G033940,Chu08G027260,Chu09G030160,	0.351889
Biological process	obsolete protein-chromophore linkage	GO:0018298	0	0.00387098	4.68002	5	32	397	11891	Chu10G020820,Chu01G033940,Chu04G047360,Chu08G027260,Chu09G030160,	0.329463
Biological process	rhythmic process	GO:0048511	2	0.00443955	4.5382	5	33	397	11891	Chu08G008410,Chu02G033160,Chu03G020610,Chu14G001760,Chu13G002310,	0.357968
Biological process	circadian rhythm	GO:0007623	3	0.00443955	4.5382	5	33	397	11891	Chu08G008410,Chu02G033160,Chu03G020610,Chu14G001760,Chu13G002310,	0.357968
Biological process	regulation of monoatomic ion transmembrane transport	GO:0034765	7	0.00575074	4.27888	5	35	397	11891	Chu06G034970,Chu06G029370,Chu03G014010,Chu15G033800,Chu16G024750,	0.400461
Biological process	monoatomic ion transport	GO:0006811	5	0.00575161	2.03065	16	236	397	11891	Chu11G001160,Chu06G034970,Chu06G029370,Chu03G014010,Chu07G013720,Chu03G018600,Chu10G017700,Chu05G055800,Chu15G033800,Chu16G024750,Chu09G039140,Chu05G051320,Chu07G027460,Chu07G047050,Chu15G019310,Chu05G013930,	0.383107
Biological process	regulation of monoatomic ion transport	GO:0043269	6	0.00731336	4.04759	5	37	397	11891	Chu06G034970,Chu06G029370,Chu03G014010,Chu15G033800,Chu16G024750,	0.400145
Biological process	response to red or far red light	GO:0009639	6	0.0089051	3.32802	6	54	397	11891	Chu02G009250,Chu10G020820,Chu01G033940,Chu08G027260,Chu15G034500,Chu09G030160,	0.454754
Biological process	signal transduction	GO:0007165	5	0.0130034	1.41377	43	911	397	11891	Chu05G003750,Chu11G005760,Chu06G029370,Chu15G038380,Chu15G027020,Chu01G034130,Chu10G028330,Chu07G013720,Chu15G030800,Chu10G020820,Chu16G019280,Chu15G038770,Chu02G030680,Chu04G035270,Chu15G038330,Chu01G009120,Chu01G068760,Chu10G024440,Chu07G039920,Chu01G033940,Chu07G051680,Chu13G010070,Chu14G022580,Chu14G012780,Chu16G027130,Chu02G037310,Chu01G010270,Chu14G026190,Chu15G039590,Chu01G046420,Chu01G007…	0.538412
Biological process	response to fungus	GO:0009620	6	0.0131675	2.54912	8	94	397	11891	Chu11G028400,Chu15G003680,Chu04G035270,Chu08G020980,Chu01G009120,Chu15G005320,Chu12G001300,Chu11G035720,	0.530858
Biological process	regulation of transmembrane transport	GO:0034762	6	0.0137292	3.48281	5	43	397	11891	Chu06G034970,Chu06G029370,Chu03G014010,Chu15G033800,Chu16G024750,	0.525828
Biological process	regulation of anatomical structure morphogenesis	GO:0022603	5	0.0146196	2.99521	6	60	397	11891	Chu01G034130,Chu10G024440,Chu07G022060,Chu07G030130,Chu03G026390,Chu02G028520,	0.546273
Biological process	negative regulation of cellular process	GO:0048523	5	0.0164485	1.61335	23	427	397	11891	Chu06G013840,Chu05G003750,Chu11G005760,Chu06G029370,Chu08G008410,Chu06G013680,Chu04G027610,Chu02G039270,Chu08G009500,Chu05G012070,Chu08G006010,Chu12G001430,Chu03G039110,Chu07G040280,Chu10G024440,Chu07G039920,Chu07G051680,Chu03G051090,Chu13G035350,Chu16G025660,Chu07G030130,Chu02G028520,Chu01G064560,	0.572708
Biological process	signaling	GO:0023052	4	0.0176691	1.38637	43	929	397	11891	Chu05G003750,Chu11G005760,Chu06G029370,Chu15G038380,Chu15G027020,Chu01G034130,Chu10G028330,Chu07G013720,Chu15G030800,Chu10G020820,Chu16G019280,Chu15G038770,Chu02G030680,Chu04G035270,Chu15G038330,Chu01G009120,Chu01G068760,Chu10G024440,Chu07G039920,Chu01G033940,Chu07G051680,Chu13G010070,Chu14G022580,Chu14G012780,Chu16G027130,Chu02G037310,Chu01G010270,Chu14G026190,Chu15G039590,Chu01G046420,Chu01G007…	0.601534
Biological process	cell communication	GO:0007154	3	0.0192136	1.37281	44	960	397	11891	Chu05G003750,Chu11G005760,Chu06G029370,Chu15G038380,Chu15G027020,Chu01G034130,Chu10G028330,Chu07G013720,Chu15G030800,Chu10G020820,Chu16G019280,Chu15G038770,Chu02G030680,Chu04G035270,Chu08G020980,Chu15G038330,Chu01G009120,Chu01G068760,Chu10G024440,Chu07G039920,Chu01G033940,Chu07G051680,Chu13G010070,Chu14G022580,Chu14G012780,Chu16G027130,Chu02G037310,Chu01G010270,Chu14G026190,Chu15G039590,Chu01G046…	0.639896
Biological process	biological process involved in interspecies interaction between organisms	GO:0044419	2	0.0223028	1.82317	14	230	397	11891	Chu11G028400,Chu15G003680,Chu04G035270,Chu03G039110,Chu08G020980,Chu01G009120,Chu15G005320,Chu07G036970,Chu12G001300,Chu01G001750,Chu03G020610,Chu11G035720,Chu15G034500,Chu02G001010,	0.669958
Biological process	cellular process	GO:0009987	2	0.0227998	1.03638	363	10491	397	11891	Chu14G011600,Chu16G023150,Chu01G013440,Chu05G039950,Chu06G011660,Chu06G013840,Chu09G016950,Chu08G040550,Chu03G021630,Chu12G026300,Chu09G047690,Chu01G001450,Chu05G003750,Chu11G042980,Chu08G034090,Chu12G013240,Chu03G011600,Chu04G035090,Chu16G026200,Chu12G029830,Chu14G028010,Chu11G030990,Chu15G031770,Chu14G006290,Chu01G066170,Chu11G017500,Chu07G044830,Chu04G017440,Chu07G018530,Chu11G005760,Chu05G041…	0.671717
Biological process	root system development	GO:0022622	5	0.0240656	2.15655	9	125	397	11891	Chu07G013720,Chu08G009500,Chu06G011460,Chu08G020980,Chu07G039920,Chu09G023780,Chu03G020610,Chu01G061250,Chu02G038510,	0.658365
Biological process	root development	GO:0048364	5	0.0240656	2.15655	9	125	397	11891	Chu07G013720,Chu08G009500,Chu06G011460,Chu08G020980,Chu07G039920,Chu09G023780,Chu03G020610,Chu01G061250,Chu02G038510,	0.658365
Biological process	cellular response to stimulus	GO:0051716	3	0.0244545	1.28036	61	1427	397	11891	Chu06G011660,Chu05G003750,Chu14G006290,Chu11G005760,Chu03G053010,Chu06G029370,Chu15G038380,Chu15G027020,Chu01G034130,Chu10G028330,Chu08G008410,Chu07G013720,Chu15G030800,Chu10G020820,Chu16G019280,Chu15G038770,Chu11G024460,Chu02G030680,Chu04G035270,Chu08G020980,Chu11G024690,Chu15G038330,Chu01G009120,Chu01G068760,Chu10G024440,Chu07G039920,Chu01G033940,Chu07G030090,Chu07G051680,Chu08G004970,Chu13G010…	0.645937
Biological process	membrane lipid metabolic process	GO:0006643	6	0.0250331	2.99521	5	50	397	11891	Chu10G036150,Chu02G006680,Chu14G013890,Chu14G003540,Chu10G002730,	0.650011
Biological process	negative regulation of biological process	GO:0048519	4	0.025055	1.53273	24	469	397	11891	Chu06G013840,Chu05G003750,Chu11G005760,Chu06G029370,Chu08G008410,Chu06G013680,Chu04G027610,Chu02G039270,Chu08G009500,Chu05G012070,Chu08G006010,Chu12G001430,Chu04G035270,Chu03G039110,Chu07G040280,Chu10G024440,Chu07G039920,Chu07G051680,Chu03G051090,Chu13G035350,Chu16G025660,Chu07G030130,Chu02G028520,Chu01G064560,	0.639737
Biological process	regulation of developmental process	GO:0050793	4	0.0256615	1.83669	13	212	397	11891	Chu01G034130,Chu08G008410,Chu08G006010,Chu08G020980,Chu10G024440,Chu03G006720,Chu07G022060,Chu15G005320,Chu01G007020,Chu07G030130,Chu03G026390,Chu03G020610,Chu02G028520,	0.644483
Biological process	response to external stimulus	GO:0009605	3	0.0271368	1.61673	19	352	397	11891	Chu11G028400,Chu07G013720,Chu10G020820,Chu15G003680,Chu04G035270,Chu03G039110,Chu08G020980,Chu01G009120,Chu05G021890,Chu07G039920,Chu01G033940,Chu15G005320,Chu07G036970,Chu12G001300,Chu08G027260,Chu03G020610,Chu11G035720,Chu09G030160,Chu02G001010,	0.670543
Biological process	regulation of cellular component organization	GO:0051128	5	0.0299654	1.98359	10	151	397	11891	Chu05G003750,Chu15G031770,Chu01G034130,Chu08G008410,Chu04G027610,Chu07G039920,Chu07G022060,Chu07G030130,Chu02G028520,Chu01G052380,	0.706261
Biological process	regulation of transport	GO:0051049	5	0.0306511	2.32961	7	90	397	11891	Chu06G034970,Chu06G029370,Chu03G014010,Chu04G027610,Chu05G021890,Chu15G033800,Chu16G024750,	0.711477
Biological process	monoatomic ion transmembrane transport	GO:0034220	6	0.030904	2.53117	6	71	397	11891	Chu06G034970,Chu06G029370,Chu03G014010,Chu07G013720,Chu15G033800,Chu16G024750,	0.706641
Biological process	response to radiation	GO:0009314	4	0.0372792	1.78819	12	201	397	11891	Chu11G005760,Chu02G009250,Chu08G008410,Chu10G020820,Chu05G003100,Chu08G020980,Chu01G009120,Chu01G033940,Chu13G000590,Chu08G027260,Chu15G034500,Chu09G030160,	0.483998
Biological process	regulatory ncRNA-mediated gene silencing	GO:0031047	10	0.0389494	2.39617	6	75	397	11891	Chu06G013840,Chu06G013680,Chu02G039270,Chu07G040280,Chu03G051090,Chu16G025660,	0.501432
Biological process	obsolete organic cyclic compound biosynthetic process	GO:1901362	0	0.0413806	2.18401	7	96	397	11891	Chu01G057950,Chu09G023780,Chu07G003320,Chu13G001400,Chu03G044800,Chu07G013880,Chu10G002730,	0.523926
Biological process	negative regulation of biosynthetic process	GO:0009890	7	0.0470702	1.64443	14	255	397	11891	Chu06G013840,Chu08G008410,Chu06G013680,Chu02G039270,Chu08G009500,Chu05G012070,Chu08G006010,Chu12G001430,Chu03G039110,Chu07G040280,Chu07G051680,Chu03G051090,Chu16G025660,Chu01G064560,	0.559005
