# Supplementary material for: Genomic consequences of residual recombination in a hybrid apomictic hickory complex
Source: Nat Commun. 2026 Feb 5;17:2376. doi: 10.1038/s41467-026-68867-6 (PMC12982824; doi:10.1038/s41467-026-68867-6)
Supplement: Supplementary file 9 — Source Data [file 41467_2026_68867_MOESM9_ESM.zip]

Archive with 136 entries (109 files):
- Source_data/
- Source_data/.DS_Store
- __MACOSX/Source_data/._.DS_Store
- Source_data/Fig1/
- Source_data/Fig6/
- Source_data/Fig5/
- Source_data/Fig2/
- Source_data/Fig3/
- Source_data/Fig4/
- Source_data/supplementary_figures/
- Source_data/Fig1/Chu32.TE_density
- Source_data/Fig1/Chu32.block.link
- Source_data/Fig1/Chu32.Copia_density
- Source_data/Fig1/Chu32.gene_density
- Source_data/Fig1/Chu32.gc
- Source_data/Fig1/Chu32.karyotype
- Source_data/Fig1/Chu32.Gypsy_density
- Source_data/Fig6/6f/
- Source_data/Fig6/6a/
- Source_data/Fig6/.DS_Store
- __MACOSX/Source_data/Fig6/._.DS_Store
- Source_data/Fig6/6b/
- Source_data/Fig6/6e/
- Source_data/Fig6/6cd/
- Source_data/Fig5/.DS_Store
- __MACOSX/Source_data/Fig5/._.DS_Store
- Source_data/Fig5/5de/
- Source_data/Fig5/5abc/
- Source_data/Fig2/2a/
- Source_data/Fig2/2c/
- Source_data/Fig2/2d/
- Source_data/Fig2/2b/
- Source_data/Fig3/3abc/
- Source_data/Fig3/.DS_Store
- __MACOSX/Source_data/Fig3/._.DS_Store
- Source_data/Fig3/3def/
- Source_data/Fig4/.DS_Store
- __MACOSX/Source_data/Fig4/._.DS_Store
- Source_data/Fig4/4d/
- Source_data/Fig4/4abc/
- Source_data/supplementary_figures/genetic_load/
- Source_data/supplementary_figures/.DS_Store
- __MACOSX/Source_data/supplementary_figures/._.DS_Store
- Source_data/supplementary_figures/loh/
- Source_data/supplementary_figures/het_sfs/
- Source_data/supplementary_figures/king/
- Source_data/Fig6/6f/Cca60_apom52_sexual8_anc_LOH_del_lof_num.txt
- __MACOSX/Source_data/Fig6/6f/._Cca60_apom52_sexual8_anc_LOH_del_lof_num.txt
- Source_data/Fig6/6a/Genome-wide_LOH_blocks_Cca_Cda.txt
- __MACOSX/Source_data/Fig6/6a/._Genome-wide_LOH_blocks_Cca_Cda.txt
- Source_data/Fig6/6b/Apom102.het.del.lof.low.loh.snp.num.txt
- Source_data/Fig6/6e/Cca60.hom.het.del.snp.num.txt
- Source_data/Fig6/6e/Cca60.hom.het.lof.snp.num.txt
- __MACOSX/Source_data/Fig6/6e/._Cca60.hom.het.lof.snp.num.txt
- Source_data/Fig6/6cd/Cca55_Cda47_hom_del_syn.txt
- Source_data/Fig6/6cd/Cca55_Cda47_hom_lof_syn.txt
- Source_data/Fig5/5de/Chu57.hom.het.del.syn.snp.num.txt
- Source_data/Fig5/5de/Chu57.hom.het.lof.syn.snp.num.txt
- __MACOSX/Source_data/Fig5/5de/._Chu57.hom.het.lof.syn.snp.num.txt
- Source_data/Fig5/5abc/1m_Chu57_refChu_fold0_fold4.het.txt
- __MACOSX/Source_data/Fig5/5abc/._1m_Chu57_refChu_fold0_fold4.het.txt
- Source_data/Fig2/2a/Apom195_out2_sample.csv
- __MACOSX/Source_data/Fig2/2a/._Apom195_out2_sample.csv
- Source_data/Fig2/2c/Apom195_mis20_PCA123_new.txt
- Source_data/Fig2/2c/12th_Apom195_mis20.bed
- Source_data/Fig2/2c/12th_Apom195_mis20.fam
- Source_data/Fig2/2c/12th_Apom195_mis20.bim
- Source_data/Fig2/2c/Apom195.txt
- __MACOSX/Source_data/Fig2/2c/._Apom195.txt
- Source_data/Fig2/2c/12th_Apom195_mis20.eigenvec
- Source_data/Fig2/2d/Apom195_out1_ref5sp_dep300_gene_hap20.nex
- __MACOSX/Source_data/Fig2/2d/._Apom195_out1_ref5sp_dep300_gene_hap20.nex
- Source_data/Fig2/2d/Apom195_out1_ref5sp_dep300_gene_hap20_network.nex
- Source_data/Fig2/2b/12th_Apom195_mis20.1.new2.Q
- Source_data/Fig2/2b/Apom195m.txt
- Source_data/Fig2/2b/12th_Apom195_mis20.3.new2.Q
- Source_data/Fig2/2b/12th_Apom195_mis20.7.new2.Q
- Source_data/Fig2/2b/12th_Apom195_mis20.5.new2.Q
- Source_data/Fig2/2b/12th_Apom195_mis20.9.new2.Q
- Source_data/Fig2/2b/12th_Apom195_mis20.2.new2.Q
- Source_data/Fig2/2b/12th_Apom195_mis20.10.new2.Q
- Source_data/Fig2/2b/12th_Apom195_mis20.6.new2.Q
- Source_data/Fig2/2b/12th_Apom195_mis20.4.new2.Q
- Source_data/Fig2/2b/12th_Apom195_mis20.8.new2.Q
- Source_data/Fig3/3abc/1m_Chu57_refChu-NE.kin0.txt
- Source_data/Fig3/3abc/1m_Cca55_refChu-NE.kin0.txt
- Source_data/Fig3/3abc/1m_Cda47_refChu-NE.kin0.txt
- Source_data/Fig3/3def/Cca60_LOH_Het_Dep.txt
- Source_data/Fig3/3def/Chu60_LOH_Het_Dep.txt
- Source_data/Fig3/3def/Cda60_LOH_Het_Dep.txt
- Source_data/Fig4/4d/Apom195.hom.het.lof.snp.num.txt
- __MACOSX/Source_data/Fig4/4d/._Apom195.hom.het.lof.snp.num.txt
- Source_data/Fig4/4d/Apom195.hom.het.del.snp.num.txt
- __MACOSX/Source_data/Fig4/4d/._Apom195.hom.het.del.snp.num.txt
- Source_data/Fig4/4abc/1m_Apom195_refChuNE_whole_fold0_fold4.het.txt
- __MACOSX/Source_data/Fig4/4abc/._1m_Apom195_refChuNE_whole_fold0_fold4.het.txt
- Source_data/supplementary_figures/genetic_load/Chu55.refE.hom.het.syn.snp.num.txt
- Source_data/supplementary_figures/genetic_load/Apom195.hom.het.lof.snp.num.txt
- __MACOSX/Source_data/supplementary_figures/genetic_load/._Apom195.hom.het.lof.snp.num.txt
- Source_data/supplementary_figures/genetic_load/Chu60.hom.het.del.snp.num.txt
- Source_data/supplementary_figures/genetic_load/Apom_3sp_fruit60_hom_del_lof_loh_num.csv
- __MACOSX/Source_data/supplementary_figures/genetic_load/._Apom_3sp_fruit60_hom_del_lof_loh_num.csv
- Source_data/supplementary_figures/genetic_load/Apom195.gs.hom.het.tol.snp.num.txt
- __MACOSX/Source_data/supplementary_figures/genetic_load/._Apom195.gs.hom.het.tol.snp.num.txt
- Source_data/supplementary_figures/genetic_load/Cda60.hom.het.del.snp.num.txt
- __MACOSX/Source_data/supplementary_figures/genetic_load/._Cda60.hom.het.del.snp.num.txt
- Source_data/supplementary_figures/genetic_load/Chu55.refE.hom.het.tol.snp.num.txt
- Source_data/supplementary_figures/genetic_load/Chu55.refE.hom.het.lof.snp.num.txt
- __MACOSX/Source_data/supplementary_figures/genetic_load/._Chu55.refE.hom.het.lof.snp.num.txt
- Source_data/supplementary_figures/genetic_load/Cda60.hom.het.lof.snp.num.txt
- Source_data/supplementary_figures/genetic_load/Apom195.hom.het.del.snp.num.txt
- __MACOSX/Source_data/supplementary_figures/genetic_load/._Apom195.hom.het.del.snp.num.txt
- Source_data/supplementary_figures/genetic_load/Chu60.hom.het.lof.snp.num.txt
- Source_data/supplementary_figures/genetic_load/Apom195.gs.hom.het.del.snp.num.txt
- __MACOSX/Source_data/supplementary_figures/genetic_load/._Apom195.gs.hom.het.del.snp.num.txt
- Source_data/supplementary_figures/genetic_load/Chu55.refE.hom.het.del.snp.num.txt
- Source_data/supplementary_figures/genetic_load/Apom195_genetic_load_compare_snpeff_sift4g_num.csv
- __MACOSX/Source_data/supplementary_figures/genetic_load/._Apom195_genetic_load_compare_snpeff_sift4g_num.csv
- Source_data/supplementary_figures/loh/Chu57_LOH_Het_Dep.txt
- Source_data/supplementary_figures/loh/Cca60_LOH_Het_Dep.txt
- Source_data/supplementary_figures/loh/Cda47_LOH_Het_Dep.txt
- Source_data/supplementary_figures/loh/Cca55_LOH_Het_Dep.txt
- Source_data/supplementary_figures/loh/Cda60_LOH_Het_Dep.txt
- Source_data/supplementary_figures/loh/Cto36_LOH_Het_Dep.txt
- Source_data/supplementary_figures/het_sfs/1_Apom195_Cda21_jc.sfs
- Source_data/supplementary_figures/het_sfs/1_Apom195_Chu11_jc.sfs
- Source_data/supplementary_figures/het_sfs/1_Apom195_Chu44_jc.sfs
- Source_data/supplementary_figures/het_sfs/1_Apom195_Cda9_2_jc.sfs
- Source_data/supplementary_figures/het_sfs/1m_fruit180_3sp.het1.csv
- __MACOSX/Source_data/supplementary_figures/het_sfs/._1m_fruit180_3sp.het1.csv
- Source_data/supplementary_figures/het_sfs/1_Apom195_Cca55_jc.sfs
- Source_data/supplementary_figures/het_sfs/1_Apom195_Chu57_jc.sfs
- Source_data/supplementary_figures/het_sfs/1_Apom195_Cto36_jc.sfs
- Source_data/supplementary_figures/het_sfs/1_Apom195_Cda47_jc.sfs
- Source_data/supplementary_figures/het_sfs/1_Apom195_Cda9_1_jc.sfs
- Source_data/supplementary_figures/king/FigS12_1m_Cto36_refChu-SW.kin0.txt
