# Supplementary material for: Genomic consequences of residual recombination in a hybrid apomictic hickory complex
Source: Nat Commun. 2026 Feb 5;17:2376. doi: 10.1038/s41467-026-68867-6 (PMC12982824; doi:10.1038/s41467-026-68867-6)
Supplement: Supplementary file 9 — Source Data [file 41467_2026_68867_MOESM9_ESM.zip › Source_data/Fig1/Chu32.TE_density]

Chromosome	Start	End	Ratio
Chr01A	1	100000	0.5020
Chr01A	100001	200000	0.4378
Chr01A	200001	300000	0.5619
Chr01A	300001	400000	0.4408
Chr01A	400001	500000	0.5343
Chr01A	500001	600000	0.4822
Chr01A	600001	700000	0.3704
Chr01A	700001	800000	0.3475
Chr01A	800001	900000	0.3282
Chr01A	900001	1000000	0.2630
Chr01A	1000001	1100000	0.3255
Chr01A	1100001	1200000	0.3807
Chr01A	1200001	1300000	0.2401
Chr01A	1300001	1400000	0.3598
Chr01A	1400001	1500000	0.8126
Chr01A	1500001	1600000	0.6730
Chr01A	1600001	1700000	0.6254
Chr01A	1700001	1800000	0.4625
Chr01A	1800001	1900000	0.4700
Chr01A	1900001	2000000	0.3274
Chr01A	2000001	2100000	0.3144
Chr01A	2100001	2200000	0.3811
Chr01A	2200001	2300000	0.2814
Chr01A	2300001	2400000	0.2807
Chr01A	2400001	2500000	0.3222
Chr01A	2500001	2600000	0.4062
Chr01A	2600001	2700000	0.6233
Chr01A	2700001	2800000	0.7165
Chr01A	2800001	2900000	0.6758
Chr01A	2900001	3000000	0.5369
Chr01A	3000001	3100000	0.2421
Chr01A	3100001	3200000	0.5807
Chr01A	3200001	3300000	0.3165
Chr01A	3300001	3400000	0.5238
Chr01A	3400001	3500000	0.3992
Chr01A	3500001	3600000	0.4452
Chr01A	3600001	3700000	0.5988
Chr01A	3700001	3800000	0.3815
Chr01A	3800001	3900000	0.4696
Chr01A	3900001	4000000	0.5506
Chr01A	4000001	4100000	0.4304
Chr01A	4100001	4200000	0.3116
Chr01A	4200001	4300000	0.2278
Chr01A	4300001	4400000	0.6007
Chr01A	4400001	4500000	0.4178
Chr01A	4500001	4600000	0.5148
Chr01A	4600001	4700000	0.7170
Chr01A	4700001	4800000	0.5491
Chr01A	4800001	4900000	0.5728
Chr01A	4900001	5000000	0.5176
Chr01A	5000001	5100000	0.3998
Chr01A	5100001	5200000	0.3542
Chr01A	5200001	5300000	0.3232
Chr01A	5300001	5400000	0.4366
Chr01A	5400001	5500000	0.4699
Chr01A	5500001	5600000	0.5622
Chr01A	5600001	5700000	0.6346
Chr01A	5700001	5800000	0.4425
Chr01A	5800001	5900000	0.4403
Chr01A	5900001	6000000	0.5846
Chr01A	6000001	6100000	0.5839
Chr01A	6100001	6200000	0.4624
Chr01A	6200001	6300000	0.5052
Chr01A	6300001	6400000	0.5380
Chr01A	6400001	6500000	0.5551
Chr01A	6500001	6600000	0.5013
Chr01A	6600001	6700000	0.5517
Chr01A	6700001	6800000	0.5328
Chr01A	6800001	6900000	0.4598
Chr01A	6900001	7000000	0.5774
Chr01A	7000001	7100000	0.5511
Chr01A	7100001	7200000	0.6234
Chr01A	7200001	7300000	0.6742
Chr01A	7300001	7400000	0.4158
Chr01A	7400001	7500000	0.3982
Chr01A	7500001	7600000	0.4839
Chr01A	7600001	7700000	0.6715
Chr01A	7700001	7800000	0.4436
Chr01A	7800001	7900000	0.6601
Chr01A	7900001	8000000	0.6888
Chr01A	8000001	8100000	0.5811
Chr01A	8100001	8200000	0.3425
Chr01A	8200001	8300000	0.3100
Chr01A	8300001	8400000	0.4470
Chr01A	8400001	8500000	0.4027
Chr01A	8500001	8600000	0.3082
Chr01A	8600001	8700000	0.5033
Chr01A	8700001	8800000	0.4813
Chr01A	8800001	8900000	0.4557
Chr01A	8900001	9000000	0.4274
Chr01A	9000001	9100000	0.5758
Chr01A	9100001	9200000	0.4744
Chr01A	9200001	9300000	0.3687
Chr01A	9300001	9400000	0.5157
Chr01A	9400001	9500000	0.4496
Chr01A	9500001	9600000	0.3785
Chr01A	9600001	9700000	0.7724
Chr01A	9700001	9800000	0.9112
Chr01A	9800001	9900000	0.9176
Chr01A	9900001	10000000	0.8414
Chr01A	10000001	10100000	0.7019
Chr01A	10100001	10200000	0.4360
Chr01A	10200001	10300000	0.4256
Chr01A	10300001	10400000	0.3594
Chr01A	10400001	10500000	0.6070
Chr01A	10500001	10600000	0.4908
Chr01A	10600001	10700000	0.2953
Chr01A	10700001	10800000	0.4129
Chr01A	10800001	10900000	0.5618
Chr01A	10900001	11000000	0.4370
Chr01A	11000001	11100000	0.3443
Chr01A	11100001	11200000	0.4473
Chr01A	11200001	11300000	0.4769
Chr01A	11300001	11400000	0.5419
Chr01A	11400001	11500000	0.4479
Chr01A	11500001	11600000	0.6516
Chr01A	11600001	11700000	0.5900
Chr01A	11700001	11800000	0.5425
Chr01A	11800001	11900000	0.7135
Chr01A	11900001	12000000	0.5089
Chr01A	12000001	12100000	0.5281
Chr01A	12100001	12200000	0.5103
Chr01A	12200001	12300000	0.6658
Chr01A	12300001	12400000	0.3790
Chr01A	12400001	12500000	0.4352
Chr01A	12500001	12600000	0.6483
Chr01A	12600001	12700000	0.5338
Chr01A	12700001	12800000	0.6604
Chr01A	12800001	12900000	0.6520
Chr01A	12900001	13000000	0.6060
Chr01A	13000001	13100000	0.4853
Chr01A	13100001	13200000	0.5214
Chr01A	13200001	13300000	0.6097
Chr01A	13300001	13400000	0.6913
Chr01A	13400001	13500000	0.5940
Chr01A	13500001	13600000	0.5239
Chr01A	13600001	13700000	0.6338
Chr01A	13700001	13800000	0.5431
Chr01A	13800001	13900000	0.5855
Chr01A	13900001	14000000	0.5825
Chr01A	14000001	14100000	0.6229
Chr01A	14100001	14200000	0.4600
Chr01A	14200001	14300000	0.5148
Chr01A	14300001	14400000	0.5014
Chr01A	14400001	14500000	0.5169
Chr01A	14500001	14600000	0.6863
Chr01A	14600001	14700000	0.5010
Chr01A	14700001	14800000	0.4698
Chr01A	14800001	14900000	0.6940
Chr01A	14900001	15000000	0.7398
Chr01A	15000001	15100000	0.4647
Chr01A	15100001	15200000	0.5364
Chr01A	15200001	15300000	0.5936
Chr01A	15300001	15400000	0.6719
Chr01A	15400001	15500000	0.8266
Chr01A	15500001	15600000	0.8767
Chr01A	15600001	15700000	0.7857
Chr01A	15700001	15800000	0.7087
Chr01A	15800001	15900000	0.5164
Chr01A	15900001	16000000	0.5669
Chr01A	16000001	16100000	0.5011
Chr01A	16100001	16200000	0.4493
Chr01A	16200001	16300000	0.7748
Chr01A	16300001	16400000	0.6667
Chr01A	16400001	16500000	0.7155
Chr01A	16500001	16600000	0.6893
Chr01A	16600001	16700000	0.6747
Chr01A	16700001	16800000	0.8011
Chr01A	16800001	16900000	0.5657
Chr01A	16900001	17000000	0.8594
Chr01A	17000001	17100000	0.5737
Chr01A	17100001	17200000	0.5142
Chr01A	17200001	17300000	0.6280
Chr01A	17300001	17400000	0.7106
Chr01A	17400001	17500000	0.7618
Chr01A	17500001	17600000	0.7491
Chr01A	17600001	17700000	0.7369
Chr01A	17700001	17800000	0.7234
Chr01A	17800001	17900000	0.5497
Chr01A	17900001	18000000	0.7020
Chr01A	18000001	18100000	0.7914
Chr01A	18100001	18200000	0.7665
Chr01A	18200001	18300000	0.5580
Chr01A	18300001	18400000	0.5282
Chr01A	18400001	18500000	0.6119
Chr01A	18500001	18600000	0.6210
Chr01A	18600001	18700000	0.7514
Chr01A	18700001	18800000	0.6050
Chr01A	18800001	18900000	0.6454
Chr01A	18900001	19000000	0.5351
Chr01A	19000001	19100000	0.6137
Chr01A	19100001	19200000	0.6133
Chr01A	19200001	19300000	0.5686
Chr01A	19300001	19400000	0.5030
Chr01A	19400001	19500000	0.6778
Chr01A	19500001	19600000	0.7593
Chr01A	19600001	19700000	0.6191
Chr01A	19700001	19800000	0.6071
Chr01A	19800001	19900000	0.5408
Chr01A	19900001	20000000	0.7012
Chr01A	20000001	20100000	0.4329
Chr01A	20100001	20200000	0.6725
Chr01A	20200001	20300000	0.7299
Chr01A	20300001	20400000	0.7259
Chr01A	20400001	20500000	0.9357
Chr01A	20500001	20600000	0.7906
Chr01A	20600001	20700000	0.7688
Chr01A	20700001	20800000	0.6992
Chr01A	20800001	20900000	0.4579
Chr01A	20900001	21000000	0.5435
Chr01A	21000001	21100000	0.5243
Chr01A	21100001	21200000	0.6400
Chr01A	21200001	21300000	0.5472
Chr01A	21300001	21400000	0.7533
Chr01A	21400001	21500000	0.6229
Chr01A	21500001	21600000	0.7488
Chr01A	21600001	21700000	0.7010
Chr01A	21700001	21800000	0.7130
Chr01A	21800001	21900000	0.7810
Chr01A	21900001	22000000	0.5492
Chr01A	22000001	22100000	0.6392
Chr01A	22100001	22200000	0.6567
Chr01A	22200001	22300000	0.5174
Chr01A	22300001	22400000	0.6910
Chr01A	22400001	22500000	0.7535
Chr01A	22500001	22600000	0.7041
Chr01A	22600001	22700000	0.8965
Chr01A	22700001	22800000	0.7135
Chr01A	22800001	22900000	0.7024
Chr01A	22900001	23000000	0.7485
Chr01A	23000001	23100000	0.8107
Chr01A	23100001	23200000	0.6721
Chr01A	23200001	23300000	0.7474
Chr01A	23300001	23400000	0.8508
Chr01A	23400001	23500000	0.6153
Chr01A	23500001	23600000	0.6984
Chr01A	23600001	23700000	0.8086
Chr01A	23700001	23800000	0.5162
Chr01A	23800001	23900000	0.5356
Chr01A	23900001	24000000	0.5061
Chr01A	24000001	24100000	0.5085
Chr01A	24100001	24200000	0.6279
Chr01A	24200001	24300000	0.7401
Chr01A	24300001	24400000	0.8815
Chr01A	24400001	24500000	0.8445
Chr01A	24500001	24600000	0.8188
Chr01A	24600001	24700000	0.9010
Chr01A	24700001	24800000	0.8273
Chr01A	24800001	24900000	0.7417
Chr01A	24900001	25000000	0.7192
Chr01A	25000001	25100000	0.6099
Chr01A	25100001	25200000	0.6691
Chr01A	25200001	25300000	0.6163
Chr01A	25300001	25400000	0.7922
Chr01A	25400001	25500000	0.7456
Chr01A	25500001	25600000	0.5816
Chr01A	25600001	25700000	0.7734
Chr01A	25700001	25800000	0.6107
Chr01A	25800001	25900000	0.4619
Chr01A	25900001	26000000	0.6127
Chr01A	26000001	26100000	0.7041
Chr01A	26100001	26200000	0.8288
Chr01A	26200001	26300000	0.6941
Chr01A	26300001	26400000	0.5729
Chr01A	26400001	26500000	0.5254
Chr01A	26500001	26600000	0.5807
Chr01A	26600001	26700000	0.5222
Chr01A	26700001	26800000	0.5462
Chr01A	26800001	26900000	0.4114
Chr01A	26900001	27000000	0.5318
Chr01A	27000001	27100000	0.4632
Chr01A	27100001	27200000	0.7412
Chr01A	27200001	27300000	0.6141
Chr01A	27300001	27400000	0.5177
Chr01A	27400001	27500000	0.5441
Chr01A	27500001	27600000	0.4801
Chr01A	27600001	27700000	0.5737
Chr01A	27700001	27800000	0.7079
Chr01A	27800001	27900000	0.6518
Chr01A	27900001	28000000	0.7140
Chr01A	28000001	28100000	0.6057
Chr01A	28100001	28200000	0.6440
Chr01A	28200001	28300000	0.5413
Chr01A	28300001	28400000	0.5598
Chr01A	28400001	28500000	0.5362
Chr01A	28500001	28600000	0.7467
Chr01A	28600001	28700000	0.7209
Chr01A	28700001	28800000	0.5721
Chr01A	28800001	28900000	0.6097
Chr01A	28900001	29000000	0.8639
Chr01A	29000001	29100000	0.7102
Chr01A	29100001	29200000	0.7175
Chr01A	29200001	29300000	0.7058
Chr01A	29300001	29400000	0.5877
Chr01A	29400001	29500000	0.7388
Chr01A	29500001	29600000	0.6363
Chr01A	29600001	29700000	0.5086
Chr01A	29700001	29800000	0.6490
Chr01A	29800001	29900000	0.6482
Chr01A	29900001	30000000	0.7606
Chr01A	30000001	30100000	0.6128
Chr01A	30100001	30200000	0.5418
Chr01A	30200001	30300000	0.5379
Chr01A	30300001	30400000	0.4742
Chr01A	30400001	30500000	0.5358
Chr01A	30500001	30600000	0.4671
Chr01A	30600001	30700000	0.3707
Chr01A	30700001	30800000	0.5666
Chr01A	30800001	30900000	0.6253
Chr01A	30900001	31000000	0.6395
Chr01A	31000001	31100000	0.5256
Chr01A	31100001	31200000	0.8258
Chr01A	31200001	31300000	0.7999
Chr01A	31300001	31400000	0.7477
Chr01A	31400001	31500000	0.7875
Chr01A	31500001	31600000	0.8372
Chr01A	31600001	31700000	0.6085
Chr01A	31700001	31800000	0.5146
Chr01A	31800001	31900000	0.7757
Chr01A	31900001	32000000	0.5932
Chr01A	32000001	32100000	0.8095
Chr01A	32100001	32200000	0.6547
Chr01A	32200001	32300000	0.3866
Chr01A	32300001	32400000	0.4694
Chr01A	32400001	32500000	0.3291
Chr01A	32500001	32600000	0.5622
Chr01A	32600001	32700000	0.4435
Chr01A	32700001	32800000	0.5086
Chr01A	32800001	32900000	0.7149
Chr01A	32900001	33000000	0.7152
Chr01A	33000001	33100000	0.6261
Chr01A	33100001	33200000	0.6436
Chr01A	33200001	33300000	0.3892
Chr01A	33300001	33400000	0.5926
Chr01A	33400001	33500000	0.4849
Chr01A	33500001	33600000	0.7708
Chr01A	33600001	33700000	0.5068
Chr01A	33700001	33800000	0.7404
Chr01A	33800001	33900000	0.5921
Chr01A	33900001	34000000	0.4651
Chr01A	34000001	34100000	0.5422
Chr01A	34100001	34200000	0.5024
Chr01A	34200001	34300000	0.4183
Chr01A	34300001	34400000	0.5572
Chr01A	34400001	34500000	0.4259
Chr01A	34500001	34600000	0.3960
Chr01A	34600001	34700000	0.4486
Chr01A	34700001	34800000	0.4822
Chr01A	34800001	34900000	0.4582
Chr01A	34900001	35000000	0.4595
Chr01A	35000001	35100000	0.4519
Chr01A	35100001	35200000	0.4808
Chr01A	35200001	35300000	0.4733
Chr01A	35300001	35400000	0.5893
Chr01A	35400001	35500000	0.5151
Chr01A	35500001	35600000	0.6786
Chr01A	35600001	35700000	0.4338
Chr01A	35700001	35800000	0.8276
Chr01A	35800001	35900000	0.8920
Chr01A	35900001	36000000	0.7450
Chr01A	36000001	36100000	0.8500
Chr01A	36100001	36200000	0.8634
Chr01A	36200001	36300000	0.6022
Chr01A	36300001	36400000	0.6259
Chr01A	36400001	36500000	0.4957
Chr01A	36500001	36600000	0.4429
Chr01A	36600001	36700000	0.4764
Chr01A	36700001	36800000	0.4592
Chr01A	36800001	36900000	0.7691
Chr01A	36900001	37000000	0.7365
Chr01A	37000001	37100000	0.7183
Chr01A	37100001	37200000	0.7417
Chr01A	37200001	37300000	0.8122
Chr01A	37300001	37400000	0.6361
Chr01A	37400001	37500000	0.7335
Chr01A	37500001	37600000	0.4707
Chr01A	37600001	37700000	0.5307
Chr01A	37700001	37800000	0.5630
Chr01A	37800001	37900000	0.4183
Chr01A	37900001	38000000	0.4851
Chr01A	38000001	38100000	0.3733
Chr01A	38100001	38200000	0.6253
Chr01A	38200001	38300000	0.5792
Chr01A	38300001	38400000	0.4656
Chr01A	38400001	38500000	0.2566
Chr01A	38500001	38600000	0.4292
Chr01A	38600001	38700000	0.4208
Chr01A	38700001	38800000	0.4403
Chr01A	38800001	38900000	0.3265
Chr01A	38900001	39000000	0.3038
Chr01A	39000001	39100000	0.5483
Chr01A	39100001	39200000	0.3452
Chr01A	39200001	39300000	0.5291
Chr01A	39300001	39400000	0.6679
Chr01A	39400001	39500000	0.4554
Chr01A	39500001	39600000	0.5148
Chr01A	39600001	39700000	0.4811
Chr01A	39700001	39800000	0.4873
Chr01A	39800001	39900000	0.3222
Chr01A	39900001	40000000	0.4398
Chr01A	40000001	40100000	0.3249
Chr01A	40100001	40200000	0.2969
Chr01A	40200001	40300000	0.4071
Chr01A	40300001	40400000	0.4343
Chr01A	40400001	40500000	0.5044
Chr01A	40500001	40600000	0.6504
Chr01A	40600001	40700000	0.3560
Chr01A	40700001	40800000	0.4214
Chr01A	40800001	40900000	0.2985
Chr01A	40900001	41000000	0.2840
Chr01A	41000001	41100000	0.3500
Chr01A	41100001	41200000	0.4681
Chr01A	41200001	41300000	0.2775
Chr01A	41300001	41400000	0.4289
Chr01A	41400001	41500000	0.2293
Chr01A	41500001	41600000	0.4187
Chr01A	41600001	41700000	0.2954
Chr01A	41700001	41800000	0.5114
Chr01A	41800001	41900000	0.2798
Chr01A	41900001	42000000	0.3178
Chr01A	42000001	42100000	0.2411
Chr01A	42100001	42200000	0.2693
Chr01A	42200001	42300000	0.4140
Chr01A	42300001	42400000	0.2953
Chr01A	42400001	42500000	0.6704
Chr01A	42500001	42600000	0.5514
Chr01A	42600001	42700000	0.4050
Chr01A	42700001	42800000	0.3438
Chr01A	42800001	42900000	0.3219
Chr01A	42900001	43000000	0.4269
Chr01A	43000001	43100000	0.3802
Chr01A	43100001	43200000	0.3000
Chr01A	43200001	43300000	0.4807
Chr01A	43300001	43400000	0.3175
Chr01A	43400001	43500000	0.3464
Chr01A	43500001	43600000	0.2321
Chr01A	43600001	43700000	0.5059
Chr01A	43700001	43800000	0.3892
Chr01A	43800001	43900000	0.5184
Chr01A	43900001	44000000	0.4079
Chr01A	44000001	44100000	0.2026
Chr01A	44100001	44200000	0.4654
Chr01A	44200001	44300000	0.6305
Chr01A	44300001	44400000	0.3152
Chr01A	44400001	44500000	0.3580
Chr01A	44500001	44600000	0.2155
Chr01A	44600001	44700000	0.3130
Chr01A	44700001	44800000	0.3140
Chr01A	44800001	44900000	0.2977
Chr01A	44900001	45000000	0.5678
Chr01A	45000001	45100000	0.6103
Chr01A	45100001	45200000	0.5677
Chr01A	45200001	45300000	0.3270
Chr01A	45300001	45400000	0.2682
Chr01A	45400001	45500000	0.2534
Chr01A	45500001	45600000	0.4275
Chr01A	45600001	45700000	0.4840
Chr01A	45700001	45800000	0.4681
Chr01A	45800001	45900000	0.4939
Chr01A	45900001	46000000	0.3178
Chr01A	46000001	46100000	0.5756
Chr01A	46100001	46200000	0.4855
Chr01A	46200001	46300000	0.3598
Chr01A	46300001	46400000	0.3899
Chr01A	46400001	46500000	0.5897
Chr01A	46500001	46600000	0.4712
Chr01A	46600001	46700000	0.3371
Chr01A	46700001	46800000	0.2763
Chr01A	46800001	46900000	0.5463
Chr01A	46900001	47000000	0.5977
Chr01A	47000001	47100000	0.5837
Chr01A	47100001	47200000	0.6162
Chr01A	47200001	47300000	0.6611
Chr01A	47300001	47400000	0.4679
Chr01A	47400001	47500000	0.3100
Chr01A	47500001	47600000	0.2069
Chr01A	47600001	47700000	0.4123
Chr01A	47700001	47800000	0.2593
Chr01A	47800001	47900000	0.2075
Chr01A	47900001	48000000	0.5108
Chr01A	48000001	48100000	0.4041
Chr01A	48100001	48200000	0.2684
Chr01A	48200001	48300000	0.3490
Chr01A	48300001	48400000	0.3201
Chr01A	48400001	48500000	0.3609
Chr01A	48500001	48600000	0.4053
Chr01A	48600001	48700000	0.2384
Chr01A	48700001	48800000	0.2220
Chr01A	48800001	48900000	0.3885
Chr01A	48900001	49000000	0.2498
Chr01A	49000001	49100000	0.2907
Chr01A	49100001	49200000	0.2346
Chr01A	49200001	49300000	0.5160
Chr01A	49300001	49400000	0.2679
Chr01A	49400001	49500000	0.3635
Chr01A	49500001	49600000	0.2413
Chr01A	49600001	49700000	0.3660
Chr01A	49700001	49800000	0.3799
Chr01A	49800001	49900000	0.2700
Chr01A	49900001	50000000	0.4691
Chr01A	50000001	50100000	0.5930
Chr01A	50100001	50200000	0.3350
Chr01A	50200001	50300000	0.2300
Chr01A	50300001	50400000	0.3482
Chr01A	50400001	50500000	0.3434
Chr01A	50500001	50600000	0.2806
Chr01A	50600001	50700000	0.3290
Chr01A	50700001	50800000	0.3659
Chr01A	50800001	50900000	0.3535
Chr01A	50900001	51000000	0.2535
Chr01A	51000001	51100000	0.1317
Chr01A	51100001	51200000	0.3109
Chr01A	51200001	51300000	0.2971
Chr01A	51300001	51400000	0.2132
Chr01A	51400001	51500000	0.4370
Chr01A	51500001	51600000	0.4716
Chr01A	51600001	51700000	0.5108
Chr01A	51700001	51800000	0.5624
Chr01A	51800001	51900000	0.4179
Chr01A	51900001	52000000	0.3653
Chr01A	52000001	52100000	0.2128
Chr01A	52100001	52200000	0.2386
Chr01A	52200001	52300000	0.2889
Chr01A	52300001	52400000	0.1839
Chr01A	52400001	52500000	0.2335
Chr01A	52500001	52600000	0.2865
Chr01A	52600001	52700000	0.3252
Chr01A	52700001	52800000	0.2669
Chr01A	52800001	52900000	0.2977
Chr01A	52900001	53000000	0.2553
Chr01A	53000001	53100000	0.4246
Chr01A	53100001	53200000	0.4694
Chr01A	53200001	53300000	0.3485
Chr01A	53300001	53400000	0.2669
Chr01A	53400001	53500000	0.3266
Chr01A	53500001	53600000	0.3019
Chr01A	53600001	53700000	0.3497
Chr01A	53700001	53800000	0.3209
Chr01A	53800001	53900000	0.1701
Chr01A	53900001	54000000	0.2991
Chr01A	54000001	54100000	0.3793
Chr01A	54100001	54200000	0.1752
Chr01A	54200001	54300000	0.2864
Chr01A	54300001	54400000	0.3328
Chr01A	54400001	54500000	0.3202
Chr01A	54500001	54600000	0.3529
Chr01A	54600001	54700000	0.1918
Chr01A	54700001	54800000	0.3766
Chr01A	54800001	54900000	0.2965
Chr01A	54900001	55000000	0.3742
Chr01A	55000001	55100000	0.1970
Chr01A	55100001	55200000	0.2254
Chr01A	55200001	55300000	0.2347
Chr01A	55300001	55400000	0.2900
Chr01A	55400001	55500000	0.2505
Chr01A	55500001	55600000	0.3161
Chr01A	55600001	55700000	0.2720
Chr01A	55700001	55800000	0.2764
Chr01A	55800001	55900000	0.1838
Chr01A	55900001	56000000	0.2355
Chr01A	56000001	56100000	0.1090
Chr01A	56100001	56200000	0.4837
Chr01A	56200001	56300000	0.3328
Chr01A	56300001	56400000	0.2023
Chr01A	56400001	56500000	0.2188
Chr01A	56500001	56600000	0.2271
Chr01A	56600001	56700000	0.3626
Chr01A	56700001	56800000	0.2776
Chr01A	56800001	56900000	0.3630
Chr01A	56900001	57000000	0.2833
Chr01A	57000001	57100000	0.3388
Chr01A	57100001	57200000	0.1931
Chr01A	57200001	57300000	0.2025
Chr01A	57300001	57400000	0.3971
Chr01A	57400001	57500000	0.2772
Chr01A	57500001	57600000	0.2745
Chr01A	57600001	57700000	0.1696
Chr01A	57700001	57800000	0.3905
Chr01A	57800001	57900000	0.3542
Chr01A	57900001	58000000	0.2919
Chr01A	58000001	58100000	0.5153
Chr01A	58100001	58200000	0.2415
Chr01A	58200001	58300000	0.1566
Chr01A	58300001	58400000	0.2666
Chr01A	58400001	58500000	0.2916
Chr01A	58500001	58600000	0.2257
Chr01A	58600001	58700000	0.4435
Chr01A	58700001	58800000	0.3719
Chr01A	58800001	58900000	0.1726
Chr01A	58900001	59000000	0.2851
Chr01A	59000001	59100000	0.3997
Chr01A	59100001	59200000	0.2805
Chr01A	59200001	59300000	0.3928
Chr01A	59300001	59400000	0.3996
Chr01A	59400001	59500000	0.3758
Chr01A	59500001	59600000	0.5389
Chr01A	59600001	59630991	0.7553
Chr01B	1	100000	0.5106
Chr01B	100001	200000	0.5017
Chr01B	200001	300000	0.6146
Chr01B	300001	400000	0.4381
Chr01B	400001	500000	0.4584
Chr01B	500001	600000	0.4896
Chr01B	600001	700000	0.5854
Chr01B	700001	800000	0.3158
Chr01B	800001	900000	0.4030
Chr01B	900001	1000000	0.3872
Chr01B	1000001	1100000	0.3018
Chr01B	1100001	1200000	0.4538
Chr01B	1200001	1300000	0.2513
Chr01B	1300001	1400000	0.3660
Chr01B	1400001	1500000	0.5547
Chr01B	1500001	1600000	0.6514
Chr01B	1600001	1700000	0.7533
Chr01B	1700001	1800000	0.6306
Chr01B	1800001	1900000	0.6311
Chr01B	1900001	2000000	0.4852
Chr01B	2000001	2100000	0.3279
Chr01B	2100001	2200000	0.2721
Chr01B	2200001	2300000	0.2436
Chr01B	2300001	2400000	0.2356
Chr01B	2400001	2500000	0.3485
Chr01B	2500001	2600000	0.5328
Chr01B	2600001	2700000	0.4814
Chr01B	2700001	2800000	0.5584
Chr01B	2800001	2900000	0.6854
Chr01B	2900001	3000000	0.7056
Chr01B	3000001	3100000	0.7015
Chr01B	3100001	3200000	0.7800
Chr01B	3200001	3300000	0.7788
Chr01B	3300001	3400000	0.5932
Chr01B	3400001	3500000	0.3743
Chr01B	3500001	3600000	0.4985
Chr01B	3600001	3700000	0.4649
Chr01B	3700001	3800000	0.3169
Chr01B	3800001	3900000	0.3322
Chr01B	3900001	4000000	0.5284
Chr01B	4000001	4100000	0.6785
Chr01B	4100001	4200000	0.2880
Chr01B	4200001	4300000	0.4712
Chr01B	4300001	4400000	0.5479
Chr01B	4400001	4500000	0.4471
Chr01B	4500001	4600000	0.3106
Chr01B	4600001	4700000	0.3965
Chr01B	4700001	4800000	0.4713
Chr01B	4800001	4900000	0.3739
Chr01B	4900001	5000000	0.4840
Chr01B	5000001	5100000	0.5898
Chr01B	5100001	5200000	0.3949
Chr01B	5200001	5300000	0.4972
Chr01B	5300001	5400000	0.6461
Chr01B	5400001	5500000	0.5069
Chr01B	5500001	5600000	0.4061
Chr01B	5600001	5700000	0.4407
Chr01B	5700001	5800000	0.3522
Chr01B	5800001	5900000	0.5896
Chr01B	5900001	6000000	0.3709
Chr01B	6000001	6100000	0.6328
Chr01B	6100001	6200000	0.5958
Chr01B	6200001	6300000	0.5461
Chr01B	6300001	6400000	0.4962
Chr01B	6400001	6500000	0.5076
Chr01B	6500001	6600000	0.6800
Chr01B	6600001	6700000	0.6055
Chr01B	6700001	6800000	0.4945
Chr01B	6800001	6900000	0.4509
Chr01B	6900001	7000000	0.5138
Chr01B	7000001	7100000	0.3953
Chr01B	7100001	7200000	0.5671
Chr01B	7200001	7300000	0.5543
Chr01B	7300001	7400000	0.5213
Chr01B	7400001	7500000	0.4370
Chr01B	7500001	7600000	0.3272
Chr01B	7600001	7700000	0.4886
Chr01B	7700001	7800000	0.4812
Chr01B	7800001	7900000	0.4336
Chr01B	7900001	8000000	0.3533
Chr01B	8000001	8100000	0.2519
Chr01B	8100001	8200000	0.4870
Chr01B	8200001	8300000	0.5254
Chr01B	8300001	8400000	0.3521
Chr01B	8400001	8500000	0.6110
Chr01B	8500001	8600000	0.3065
Chr01B	8600001	8700000	0.4852
Chr01B	8700001	8800000	0.4299
Chr01B	8800001	8900000	0.4332
Chr01B	8900001	9000000	0.4841
Chr01B	9000001	9100000	0.4459
Chr01B	9100001	9200000	0.5111
Chr01B	9200001	9300000	0.5481
Chr01B	9300001	9400000	0.5832
Chr01B	9400001	9500000	0.2759
Chr01B	9500001	9600000	0.4719
Chr01B	9600001	9700000	0.4871
Chr01B	9700001	9800000	0.3367
Chr01B	9800001	9900000	0.4215
Chr01B	9900001	10000000	0.5863
Chr01B	10000001	10100000	0.5835
Chr01B	10100001	10200000	0.3628
Chr01B	10200001	10300000	0.4440
Chr01B	10300001	10400000	0.2985
Chr01B	10400001	10500000	0.4515
Chr01B	10500001	10600000	0.3574
Chr01B	10600001	10700000	0.3104
Chr01B	10700001	10800000	0.4378
Chr01B	10800001	10900000	0.4360
Chr01B	10900001	11000000	0.5461
Chr01B	11000001	11100000	0.4178
Chr01B	11100001	11200000	0.5598
Chr01B	11200001	11300000	0.5603
Chr01B	11300001	11400000	0.5148
Chr01B	11400001	11500000	0.5591
Chr01B	11500001	11600000	0.4109
Chr01B	11600001	11700000	0.5064
Chr01B	11700001	11800000	0.5213
Chr01B	11800001	11900000	0.4798
Chr01B	11900001	12000000	0.5054
Chr01B	12000001	12100000	0.4026
Chr01B	12100001	12200000	0.5981
Chr01B	12200001	12300000	0.7233
Chr01B	12300001	12400000	0.5693
Chr01B	12400001	12500000	0.4926
Chr01B	12500001	12600000	0.4618
Chr01B	12600001	12700000	0.6235
Chr01B	12700001	12800000	0.6447
Chr01B	12800001	12900000	0.4515
Chr01B	12900001	13000000	0.5151
Chr01B	13000001	13100000	0.3645
Chr01B	13100001	13200000	0.5644
Chr01B	13200001	13300000	0.4907
Chr01B	13300001	13400000	0.5803
Chr01B	13400001	13500000	0.3506
Chr01B	13500001	13600000	0.6085
Chr01B	13600001	13700000	0.6163
Chr01B	13700001	13800000	0.4243
Chr01B	13800001	13900000	0.5829
Chr01B	13900001	14000000	0.5833
Chr01B	14000001	14100000	0.5194
Chr01B	14100001	14200000	0.5825
Chr01B	14200001	14300000	0.5965
Chr01B	14300001	14400000	0.6674
Chr01B	14400001	14500000	0.5748
Chr01B	14500001	14600000	0.5450
Chr01B	14600001	14700000	0.5558
Chr01B	14700001	14800000	0.7135
Chr01B	14800001	14900000	0.7129
Chr01B	14900001	15000000	0.5124
Chr01B	15000001	15100000	0.5395
Chr01B	15100001	15200000	0.5612
Chr01B	15200001	15300000	0.4472
Chr01B	15300001	15400000	0.5558
Chr01B	15400001	15500000	0.6673
Chr01B	15500001	15600000	0.6307
Chr01B	15600001	15700000	0.7091
Chr01B	15700001	15800000	0.7208
Chr01B	15800001	15900000	0.7966
Chr01B	15900001	16000000	0.6264
Chr01B	16000001	16100000	0.7604
Chr01B	16100001	16200000	0.6632
Chr01B	16200001	16300000	0.6375
Chr01B	16300001	16400000	0.5817
Chr01B	16400001	16500000	0.6247
Chr01B	16500001	16600000	0.6984
Chr01B	16600001	16700000	0.7893
Chr01B	16700001	16800000	0.6913
Chr01B	16800001	16900000	0.6523
Chr01B	16900001	17000000	0.6027
Chr01B	17000001	17100000	0.7399
Chr01B	17100001	17200000	0.7322
Chr01B	17200001	17300000	0.5252
Chr01B	17300001	17400000	0.6588
Chr01B	17400001	17500000	0.7431
Chr01B	17500001	17600000	0.6821
Chr01B	17600001	17700000	0.5729
Chr01B	17700001	17800000	0.5739
Chr01B	17800001	17900000	0.8024
Chr01B	17900001	18000000	0.7012
Chr01B	18000001	18100000	0.5830
Chr01B	18100001	18200000	0.5914
Chr01B	18200001	18300000	0.6412
Chr01B	18300001	18400000	0.8140
Chr01B	18400001	18500000	0.6606
Chr01B	18500001	18600000	0.7555
Chr01B	18600001	18700000	0.7684
Chr01B	18700001	18800000	0.6034
Chr01B	18800001	18900000	0.6306
Chr01B	18900001	19000000	0.8028
Chr01B	19000001	19100000	0.5387
Chr01B	19100001	19200000	0.5949
Chr01B	19200001	19300000	0.5534
Chr01B	19300001	19400000	0.6175
Chr01B	19400001	19500000	0.4317
Chr01B	19500001	19600000	0.6027
Chr01B	19600001	19700000	0.5657
Chr01B	19700001	19800000	0.7350
Chr01B	19800001	19900000	0.5948
Chr01B	19900001	20000000	0.6169
Chr01B	20000001	20100000	0.5015
Chr01B	20100001	20200000	0.6912
Chr01B	20200001	20300000	0.4419
Chr01B	20300001	20400000	0.5969
Chr01B	20400001	20500000	0.7949
Chr01B	20500001	20600000	0.7386
Chr01B	20600001	20700000	0.7493
Chr01B	20700001	20800000	0.7444
Chr01B	20800001	20900000	0.5235
Chr01B	20900001	21000000	0.4314
Chr01B	21000001	21100000	0.4988
Chr01B	21100001	21200000	0.5252
Chr01B	21200001	21300000	0.5748
Chr01B	21300001	21400000	0.5372
Chr01B	21400001	21500000	0.6992
Chr01B	21500001	21600000	0.6852
Chr01B	21600001	21700000	0.6717
Chr01B	21700001	21800000	0.5065
Chr01B	21800001	21900000	0.6041
Chr01B	21900001	22000000	0.6583
Chr01B	22000001	22100000	0.5831
Chr01B	22100001	22200000	0.5554
Chr01B	22200001	22300000	0.5308
Chr01B	22300001	22400000	0.7339
Chr01B	22400001	22500000	0.8322
Chr01B	22500001	22600000	0.5994
Chr01B	22600001	22700000	0.5850
Chr01B	22700001	22800000	0.5951
Chr01B	22800001	22900000	0.7347
Chr01B	22900001	23000000	0.6859
Chr01B	23000001	23100000	0.4856
Chr01B	23100001	23200000	0.4823
Chr01B	23200001	23300000	0.6471
Chr01B	23300001	23400000	0.5951
Chr01B	23400001	23500000	0.5476
Chr01B	23500001	23600000	0.7923
Chr01B	23600001	23700000	0.8237
Chr01B	23700001	23800000	0.8233
Chr01B	23800001	23900000	0.9149
Chr01B	23900001	24000000	0.9077
Chr01B	24000001	24100000	0.8531
Chr01B	24100001	24200000	0.6711
Chr01B	24200001	24300000	0.5841
Chr01B	24300001	24400000	0.7991
Chr01B	24400001	24500000	0.8194
Chr01B	24500001	24600000	0.6441
Chr01B	24600001	24700000	0.5607
Chr01B	24700001	24800000	0.7663
Chr01B	24800001	24900000	0.6361
Chr01B	24900001	25000000	0.4053
Chr01B	25000001	25100000	0.5444
Chr01B	25100001	25200000	0.7898
Chr01B	25200001	25300000	0.6282
Chr01B	25300001	25400000	0.7196
Chr01B	25400001	25500000	0.5533
Chr01B	25500001	25600000	0.6873
Chr01B	25600001	25700000	0.5770
Chr01B	25700001	25800000	0.4821
Chr01B	25800001	25900000	0.5554
Chr01B	25900001	26000000	0.5124
Chr01B	26000001	26100000	0.3843
Chr01B	26100001	26200000	0.7062
Chr01B	26200001	26300000	0.4547
Chr01B	26300001	26400000	0.6640
Chr01B	26400001	26500000	0.5599
Chr01B	26500001	26600000	0.5418
Chr01B	26600001	26700000	0.6253
Chr01B	26700001	26800000	0.5545
Chr01B	26800001	26900000	0.6419
Chr01B	26900001	27000000	0.8021
Chr01B	27000001	27100000	0.5986
Chr01B	27100001	27200000	0.7592
Chr01B	27200001	27300000	0.6594
Chr01B	27300001	27400000	0.7116
Chr01B	27400001	27500000	0.4720
Chr01B	27500001	27600000	0.6078
Chr01B	27600001	27700000	0.6531
Chr01B	27700001	27800000	0.6070
Chr01B	27800001	27900000	0.5968
Chr01B	27900001	28000000	0.7155
Chr01B	28000001	28100000	0.5829
Chr01B	28100001	28200000	0.5566
Chr01B	28200001	28300000	0.7034
Chr01B	28300001	28400000	0.6705
Chr01B	28400001	28500000	0.8155
Chr01B	28500001	28600000	0.7842
Chr01B	28600001	28700000	0.6693
Chr01B	28700001	28800000	0.5064
Chr01B	28800001	28900000	0.7386
Chr01B	28900001	29000000	0.5242
Chr01B	29000001	29100000	0.5637
Chr01B	29100001	29200000	0.6462
Chr01B	29200001	29300000	0.6927
Chr01B	29300001	29400000	0.7717
Chr01B	29400001	29500000	0.5733
Chr01B	29500001	29600000	0.6653
Chr01B	29600001	29700000	0.4463
Chr01B	29700001	29800000	0.5603
Chr01B	29800001	29900000	0.4918
Chr01B	29900001	30000000	0.5326
Chr01B	30000001	30100000	0.5477
Chr01B	30100001	30200000	0.4204
Chr01B	30200001	30300000	0.6447
Chr01B	30300001	30400000	0.5195
Chr01B	30400001	30500000	0.6084
Chr01B	30500001	30600000	0.6362
Chr01B	30600001	30700000	0.6280
Chr01B	30700001	30800000	0.5633
Chr01B	30800001	30900000	0.5711
Chr01B	30900001	31000000	0.5299
Chr01B	31000001	31100000	0.6358
Chr01B	31100001	31200000	0.3717
Chr01B	31200001	31300000	0.3365
Chr01B	31300001	31400000	0.4681
Chr01B	31400001	31500000	0.4488
Chr01B	31500001	31600000	0.4788
Chr01B	31600001	31700000	0.4417
Chr01B	31700001	31800000	0.6966
Chr01B	31800001	31900000	0.6859
Chr01B	31900001	32000000	0.6317
Chr01B	32000001	32100000	0.6258
Chr01B	32100001	32200000	0.5048
Chr01B	32200001	32300000	0.5790
Chr01B	32300001	32400000	0.4697
Chr01B	32400001	32500000	0.6458
Chr01B	32500001	32600000	0.5056
Chr01B	32600001	32700000	0.6333
Chr01B	32700001	32800000	0.6839
Chr01B	32800001	32900000	0.4680
Chr01B	32900001	33000000	0.3977
Chr01B	33000001	33100000	0.4306
Chr01B	33100001	33200000	0.3788
Chr01B	33200001	33300000	0.5627
Chr01B	33300001	33400000	0.3702
Chr01B	33400001	33500000	0.3591
Chr01B	33500001	33600000	0.4242
Chr01B	33600001	33700000	0.4406
Chr01B	33700001	33800000	0.4331
Chr01B	33800001	33900000	0.3842
Chr01B	33900001	34000000	0.4143
Chr01B	34000001	34100000	0.5122
Chr01B	34100001	34200000	0.4519
Chr01B	34200001	34300000	0.5757
Chr01B	34300001	34400000	0.3417
Chr01B	34400001	34500000	0.5784
Chr01B	34500001	34600000	0.5377
Chr01B	34600001	34700000	0.7014
Chr01B	34700001	34800000	0.6328
Chr01B	34800001	34900000	0.6920
Chr01B	34900001	35000000	0.6057
Chr01B	35000001	35100000	0.3652
Chr01B	35100001	35200000	0.3297
Chr01B	35200001	35300000	0.5302
Chr01B	35300001	35400000	0.7400
Chr01B	35400001	35500000	0.7169
Chr01B	35500001	35600000	0.6058
Chr01B	35600001	35700000	0.5043
Chr01B	35700001	35800000	0.3213
Chr01B	35800001	35900000	0.4870
Chr01B	35900001	36000000	0.5639
Chr01B	36000001	36100000	0.5657
Chr01B	36100001	36200000	0.6095
Chr01B	36200001	36300000	0.4526
Chr01B	36300001	36400000	0.2841
Chr01B	36400001	36500000	0.6456
Chr01B	36500001	36600000	0.5375
Chr01B	36600001	36700000	0.4325
Chr01B	36700001	36800000	0.2504
Chr01B	36800001	36900000	0.5512
Chr01B	36900001	37000000	0.2635
Chr01B	37000001	37100000	0.3438
Chr01B	37100001	37200000	0.4276
Chr01B	37200001	37300000	0.3119
Chr01B	37300001	37400000	0.5101
Chr01B	37400001	37500000	0.3935
Chr01B	37500001	37600000	0.4933
Chr01B	37600001	37700000	0.4589
Chr01B	37700001	37800000	0.4331
Chr01B	37800001	37900000	0.4205
Chr01B	37900001	38000000	0.4783
Chr01B	38000001	38100000	0.3837
Chr01B	38100001	38200000	0.4890
Chr01B	38200001	38300000	0.4284
Chr01B	38300001	38400000	0.4532
Chr01B	38400001	38500000	0.4625
Chr01B	38500001	38600000	0.4133
Chr01B	38600001	38700000	0.4090
Chr01B	38700001	38800000	0.5607
Chr01B	38800001	38900000	0.6129
Chr01B	38900001	39000000	0.5359
Chr01B	39000001	39100000	0.4816
Chr01B	39100001	39200000	0.3782
Chr01B	39200001	39300000	0.4964
Chr01B	39300001	39400000	0.3755
Chr01B	39400001	39500000	0.3920
Chr01B	39500001	39600000	0.5347
Chr01B	39600001	39700000	0.2345
Chr01B	39700001	39800000	0.5050
Chr01B	39800001	39900000	0.3661
Chr01B	39900001	40000000	0.3683
Chr01B	40000001	40100000	0.2957
Chr01B	40100001	40200000	0.3353
Chr01B	40200001	40300000	0.2618
Chr01B	40300001	40400000	0.3233
Chr01B	40400001	40500000	0.3281
Chr01B	40500001	40600000	0.3126
Chr01B	40600001	40700000	0.5176
Chr01B	40700001	40800000	0.5312
Chr01B	40800001	40900000	0.3584
Chr01B	40900001	41000000	0.4315
Chr01B	41000001	41100000	0.3554
Chr01B	41100001	41200000	0.2572
Chr01B	41200001	41300000	0.3531
Chr01B	41300001	41400000	0.2787
Chr01B	41400001	41500000	0.5530
Chr01B	41500001	41600000	0.2476
Chr01B	41600001	41700000	0.2939
Chr01B	41700001	41800000	0.3790
Chr01B	41800001	41900000	0.2855
Chr01B	41900001	42000000	0.2240
Chr01B	42000001	42100000	0.4450
Chr01B	42100001	42200000	0.4108
Chr01B	42200001	42300000	0.4198
Chr01B	42300001	42400000	0.3779
Chr01B	42400001	42500000	0.1588
Chr01B	42500001	42600000	0.3970
Chr01B	42600001	42700000	0.3610
Chr01B	42700001	42800000	0.1847
Chr01B	42800001	42900000	0.3883
Chr01B	42900001	43000000	0.4108
Chr01B	43000001	43100000	0.4923
Chr01B	43100001	43200000	0.3094
Chr01B	43200001	43300000	0.6083
Chr01B	43300001	43400000	0.5552
Chr01B	43400001	43500000	0.6184
Chr01B	43500001	43600000	0.3462
Chr01B	43600001	43700000	0.3877
Chr01B	43700001	43800000	0.4725
Chr01B	43800001	43900000	0.2334
Chr01B	43900001	44000000	0.4108
Chr01B	44000001	44100000	0.3801
Chr01B	44100001	44200000	0.4619
Chr01B	44200001	44300000	0.3842
Chr01B	44300001	44400000	0.3522
Chr01B	44400001	44500000	0.3813
Chr01B	44500001	44600000	0.4775
Chr01B	44600001	44700000	0.3575
Chr01B	44700001	44800000	0.4946
Chr01B	44800001	44900000	0.2838
Chr01B	44900001	45000000	0.4350
Chr01B	45000001	45100000	0.2808
Chr01B	45100001	45200000	0.4845
Chr01B	45200001	45300000	0.5996
Chr01B	45300001	45400000	0.6534
Chr01B	45400001	45500000	0.7527
Chr01B	45500001	45600000	0.6138
Chr01B	45600001	45700000	0.5576
Chr01B	45700001	45800000	0.3199
Chr01B	45800001	45900000	0.4048
Chr01B	45900001	46000000	0.4557
Chr01B	46000001	46100000	0.2821
Chr01B	46100001	46200000	0.3560
Chr01B	46200001	46300000	0.4461
Chr01B	46300001	46400000	0.2069
Chr01B	46400001	46500000	0.4005
Chr01B	46500001	46600000	0.4473
Chr01B	46600001	46700000	0.3132
Chr01B	46700001	46800000	0.3833
Chr01B	46800001	46900000	0.3697
Chr01B	46900001	47000000	0.3365
Chr01B	47000001	47100000	0.2277
Chr01B	47100001	47200000	0.3700
Chr01B	47200001	47300000	0.2771
Chr01B	47300001	47400000	0.3764
Chr01B	47400001	47500000	0.2785
Chr01B	47500001	47600000	0.3598
Chr01B	47600001	47700000	0.4796
Chr01B	47700001	47800000	0.2640
Chr01B	47800001	47900000	0.2842
Chr01B	47900001	48000000	0.3652
Chr01B	48000001	48100000	0.3992
Chr01B	48100001	48200000	0.3272
Chr01B	48200001	48300000	0.2512
Chr01B	48300001	48400000	0.4632
Chr01B	48400001	48500000	0.6369
Chr01B	48500001	48600000	0.4373
Chr01B	48600001	48700000	0.4274
Chr01B	48700001	48800000	0.4492
Chr01B	48800001	48900000	0.3010
Chr01B	48900001	49000000	0.3029
Chr01B	49000001	49100000	0.3808
Chr01B	49100001	49200000	0.3172
Chr01B	49200001	49300000	0.3322
Chr01B	49300001	49400000	0.4540
Chr01B	49400001	49500000	0.3459
Chr01B	49500001	49600000	0.2259
Chr01B	49600001	49700000	0.3075
Chr01B	49700001	49800000	0.3574
Chr01B	49800001	49900000	0.2475
Chr01B	49900001	50000000	0.3230
Chr01B	50000001	50100000	0.4672
Chr01B	50100001	50200000	0.3858
Chr01B	50200001	50300000	0.3943
Chr01B	50300001	50400000	0.2167
Chr01B	50400001	50500000	0.2807
Chr01B	50500001	50600000	0.3109
Chr01B	50600001	50700000	0.3509
Chr01B	50700001	50800000	0.2235
Chr01B	50800001	50900000	0.2588
Chr01B	50900001	51000000	0.4186
Chr01B	51000001	51100000	0.3546
Chr01B	51100001	51200000	0.2177
Chr01B	51200001	51300000	0.2461
Chr01B	51300001	51400000	0.3145
Chr01B	51400001	51500000	0.5329
Chr01B	51500001	51600000	0.5273
Chr01B	51600001	51700000	0.2737
Chr01B	51700001	51800000	0.3114
Chr01B	51800001	51900000	0.3087
Chr01B	51900001	52000000	0.2290
Chr01B	52000001	52100000	0.4537
Chr01B	52100001	52200000	0.2029
Chr01B	52200001	52300000	0.2574
Chr01B	52300001	52400000	0.3442
Chr01B	52400001	52500000	0.3785
Chr01B	52500001	52600000	0.3725
Chr01B	52600001	52700000	0.4034
Chr01B	52700001	52800000	0.3809
Chr01B	52800001	52900000	0.2714
Chr01B	52900001	53000000	0.4669
Chr01B	53000001	53100000	0.3820
Chr01B	53100001	53200000	0.3569
Chr01B	53200001	53300000	0.3101
Chr01B	53300001	53400000	0.2786
Chr01B	53400001	53500000	0.4658
Chr01B	53500001	53600000	0.2954
Chr01B	53600001	53700000	0.2662
Chr01B	53700001	53800000	0.2032
Chr01B	53800001	53900000	0.2420
Chr01B	53900001	54000000	0.3549
Chr01B	54000001	54100000	0.2662
Chr01B	54100001	54200000	0.3387
Chr01B	54200001	54300000	0.2320
Chr01B	54300001	54400000	0.4163
Chr01B	54400001	54500000	0.6056
Chr01B	54500001	54600000	0.3149
Chr01B	54600001	54700000	0.1960
Chr01B	54700001	54800000	0.3546
Chr01B	54800001	54900000	0.2476
Chr01B	54900001	55000000	0.4838
Chr01B	55000001	55100000	0.3099
Chr01B	55100001	55200000	0.2929
Chr01B	55200001	55300000	0.2669
Chr01B	55300001	55400000	0.4502
Chr01B	55400001	55500000	0.2942
Chr01B	55500001	55600000	0.3987
Chr01B	55600001	55700000	0.4954
Chr01B	55700001	55800000	0.2445
Chr01B	55800001	55900000	0.2352
Chr01B	55900001	56000000	0.2196
Chr01B	56000001	56100000	0.3985
Chr01B	56100001	56200000	0.5514
Chr01B	56200001	56300000	0.3098
Chr01B	56300001	56400000	0.3025
Chr01B	56400001	56500000	0.2715
Chr01B	56500001	56600000	0.4545
Chr01B	56600001	56700000	0.5023
Chr01B	56700001	56800000	0.5270
Chr01B	56800001	56900000	0.3833
Chr01B	56900001	57000000	0.2746
Chr01B	57000001	57100000	0.4575
Chr01B	57100001	57200000	0.2293
Chr01B	57200001	57300000	0.3450
Chr01B	57300001	57400000	0.3985
Chr01B	57400001	57500000	0.3016
Chr01B	57500001	57600000	0.2519
Chr01B	57600001	57700000	0.2977
Chr01B	57700001	57800000	0.3429
Chr01B	57800001	57900000	0.2389
Chr01B	57900001	58000000	0.2365
Chr01B	58000001	58100000	0.3795
Chr01B	58100001	58200000	0.1994
Chr01B	58200001	58300000	0.3686
Chr01B	58300001	58358496	0.3371
Chr02A	1	100000	0.5523
Chr02A	100001	200000	0.5054
Chr02A	200001	300000	0.5812
Chr02A	300001	400000	0.4389
Chr02A	400001	500000	0.4887
Chr02A	500001	600000	0.4522
Chr02A	600001	700000	0.4472
Chr02A	700001	800000	0.3846
Chr02A	800001	900000	0.6179
Chr02A	900001	1000000	0.5096
Chr02A	1000001	1100000	0.4911
Chr02A	1100001	1200000	0.3886
Chr02A	1200001	1300000	0.4445
Chr02A	1300001	1400000	0.3874
Chr02A	1400001	1500000	0.4211
Chr02A	1500001	1600000	0.5342
Chr02A	1600001	1700000	0.3241
Chr02A	1700001	1800000	0.3636
Chr02A	1800001	1900000	0.4775
Chr02A	1900001	2000000	0.4127
Chr02A	2000001	2100000	0.4897
Chr02A	2100001	2200000	0.4985
Chr02A	2200001	2300000	0.4198
Chr02A	2300001	2400000	0.5683
Chr02A	2400001	2500000	0.2654
Chr02A	2500001	2600000	0.3027
Chr02A	2600001	2700000	0.6581
Chr02A	2700001	2800000	0.5142
Chr02A	2800001	2900000	0.5061
Chr02A	2900001	3000000	0.4418
Chr02A	3000001	3100000	0.3550
Chr02A	3100001	3200000	0.3841
Chr02A	3200001	3300000	0.5420
Chr02A	3300001	3400000	0.7793
Chr02A	3400001	3500000	0.6398
Chr02A	3500001	3600000	0.3865
Chr02A	3600001	3700000	0.4055
Chr02A	3700001	3800000	0.5411
Chr02A	3800001	3900000	0.3074
Chr02A	3900001	4000000	0.3907
Chr02A	4000001	4100000	0.4243
Chr02A	4100001	4200000	0.4228
Chr02A	4200001	4300000	0.4096
Chr02A	4300001	4400000	0.4745
Chr02A	4400001	4500000	0.4074
Chr02A	4500001	4600000	0.5798
Chr02A	4600001	4700000	0.5410
Chr02A	4700001	4800000	0.6931
Chr02A	4800001	4900000	0.4343
Chr02A	4900001	5000000	0.4575
Chr02A	5000001	5100000	0.5823
Chr02A	5100001	5200000	0.4589
Chr02A	5200001	5300000	0.4092
Chr02A	5300001	5400000	0.5729
Chr02A	5400001	5500000	0.4627
Chr02A	5500001	5600000	0.4634
Chr02A	5600001	5700000	0.4303
Chr02A	5700001	5800000	0.4467
Chr02A	5800001	5900000	0.4957
Chr02A	5900001	6000000	0.2731
Chr02A	6000001	6100000	0.3672
Chr02A	6100001	6200000	0.5091
Chr02A	6200001	6300000	0.4143
Chr02A	6300001	6400000	0.3565
Chr02A	6400001	6500000	0.5128
Chr02A	6500001	6600000	0.5444
Chr02A	6600001	6700000	0.4161
Chr02A	6700001	6800000	0.6766
Chr02A	6800001	6900000	0.4942
Chr02A	6900001	7000000	0.7428
Chr02A	7000001	7100000	0.5891
Chr02A	7100001	7200000	0.4426
Chr02A	7200001	7300000	0.6372
Chr02A	7300001	7400000	0.5074
Chr02A	7400001	7500000	0.5905
Chr02A	7500001	7600000	0.5170
Chr02A	7600001	7700000	0.5762
Chr02A	7700001	7800000	0.4745
Chr02A	7800001	7900000	0.4649
Chr02A	7900001	8000000	0.4851
Chr02A	8000001	8100000	0.5384
Chr02A	8100001	8200000	0.5701
Chr02A	8200001	8300000	0.4414
Chr02A	8300001	8400000	0.4274
Chr02A	8400001	8500000	0.6395
Chr02A	8500001	8600000	0.5364
Chr02A	8600001	8700000	0.6922
Chr02A	8700001	8800000	0.7124
Chr02A	8800001	8900000	0.6462
Chr02A	8900001	9000000	0.5255
Chr02A	9000001	9100000	0.4642
Chr02A	9100001	9200000	0.6339
Chr02A	9200001	9300000	0.7668
Chr02A	9300001	9400000	0.6851
Chr02A	9400001	9500000	0.8026
Chr02A	9500001	9600000	0.7192
Chr02A	9600001	9700000	0.6864
Chr02A	9700001	9800000	0.6437
Chr02A	9800001	9900000	0.6183
Chr02A	9900001	10000000	0.5609
Chr02A	10000001	10100000	0.7499
Chr02A	10100001	10200000	0.6925
Chr02A	10200001	10300000	0.6314
Chr02A	10300001	10400000	0.6198
Chr02A	10400001	10500000	0.5940
Chr02A	10500001	10600000	0.5058
Chr02A	10600001	10700000	0.7368
Chr02A	10700001	10800000	0.6425
Chr02A	10800001	10900000	0.6538
Chr02A	10900001	11000000	0.5265
Chr02A	11000001	11100000	0.5611
Chr02A	11100001	11200000	0.4059
Chr02A	11200001	11300000	0.6341
Chr02A	11300001	11400000	0.5542
Chr02A	11400001	11500000	0.5557
Chr02A	11500001	11600000	0.5194
Chr02A	11600001	11700000	0.5245
Chr02A	11700001	11800000	0.7538
Chr02A	11800001	11900000	0.6896
Chr02A	11900001	12000000	0.5924
Chr02A	12000001	12100000	0.5904
Chr02A	12100001	12200000	0.5647
Chr02A	12200001	12300000	0.6688
Chr02A	12300001	12400000	0.8555
Chr02A	12400001	12500000	0.7043
Chr02A	12500001	12600000	0.7665
Chr02A	12600001	12700000	0.7523
Chr02A	12700001	12800000	0.7211
Chr02A	12800001	12900000	0.7518
Chr02A	12900001	13000000	0.8720
Chr02A	13000001	13100000	0.8552
Chr02A	13100001	13200000	0.7711
Chr02A	13200001	13300000	0.6750
Chr02A	13300001	13400000	0.6938
Chr02A	13400001	13500000	0.7089
Chr02A	13500001	13600000	0.8345
Chr02A	13600001	13700000	0.8303
Chr02A	13700001	13800000	0.4414
Chr02A	13800001	13900000	0.5909
Chr02A	13900001	14000000	0.5746
Chr02A	14000001	14100000	0.5128
Chr02A	14100001	14200000	0.4823
Chr02A	14200001	14300000	0.7295
Chr02A	14300001	14400000	0.7597
Chr02A	14400001	14500000	0.7631
Chr02A	14500001	14600000	0.5532
Chr02A	14600001	14700000	0.4194
Chr02A	14700001	14800000	0.5506
Chr02A	14800001	14900000	0.5115
Chr02A	14900001	15000000	0.5990
Chr02A	15000001	15100000	0.4787
Chr02A	15100001	15200000	0.5385
Chr02A	15200001	15300000	0.4406
Chr02A	15300001	15400000	0.7046
Chr02A	15400001	15500000	0.6160
Chr02A	15500001	15600000	0.6558
Chr02A	15600001	15700000	0.5669
Chr02A	15700001	15800000	0.6228
Chr02A	15800001	15900000	0.4826
Chr02A	15900001	16000000	0.6651
Chr02A	16000001	16100000	0.7166
Chr02A	16100001	16200000	0.7242
Chr02A	16200001	16300000	0.7422
Chr02A	16300001	16400000	0.7056
Chr02A	16400001	16500000	0.7395
Chr02A	16500001	16600000	0.7279
Chr02A	16600001	16700000	0.6605
Chr02A	16700001	16800000	0.6950
Chr02A	16800001	16900000	0.5611
Chr02A	16900001	17000000	0.5180
Chr02A	17000001	17100000	0.7078
Chr02A	17100001	17200000	0.7482
Chr02A	17200001	17300000	0.5973
Chr02A	17300001	17400000	0.5965
Chr02A	17400001	17500000	0.6231
Chr02A	17500001	17600000	0.3024
Chr02A	17600001	17700000	0.6040
Chr02A	17700001	17800000	0.4958
Chr02A	17800001	17900000	0.7886
Chr02A	17900001	18000000	0.8370
Chr02A	18000001	18100000	0.7449
Chr02A	18100001	18200000	0.6207
Chr02A	18200001	18300000	0.4480
Chr02A	18300001	18400000	0.5710
Chr02A	18400001	18500000	0.5993
Chr02A	18500001	18600000	0.5730
Chr02A	18600001	18700000	0.6757
Chr02A	18700001	18800000	0.7129
Chr02A	18800001	18900000	0.6312
Chr02A	18900001	19000000	0.4944
Chr02A	19000001	19100000	0.4596
Chr02A	19100001	19200000	0.3738
Chr02A	19200001	19300000	0.5744
Chr02A	19300001	19400000	0.6618
Chr02A	19400001	19500000	0.6958
Chr02A	19500001	19600000	0.6584
Chr02A	19600001	19700000	0.5695
Chr02A	19700001	19800000	0.3311
Chr02A	19800001	19900000	0.5395
Chr02A	19900001	20000000	0.4494
Chr02A	20000001	20100000	0.4926
Chr02A	20100001	20200000	0.6992
Chr02A	20200001	20300000	0.6807
Chr02A	20300001	20400000	0.6532
Chr02A	20400001	20500000	0.5721
Chr02A	20500001	20600000	0.5092
Chr02A	20600001	20700000	0.5897
Chr02A	20700001	20800000	0.4946
Chr02A	20800001	20900000	0.4844
Chr02A	20900001	21000000	0.4654
Chr02A	21000001	21100000	0.4466
Chr02A	21100001	21200000	0.5361
Chr02A	21200001	21300000	0.4725
Chr02A	21300001	21400000	0.6177
Chr02A	21400001	21500000	0.4428
Chr02A	21500001	21600000	0.4497
Chr02A	21600001	21700000	0.4584
Chr02A	21700001	21800000	0.5826
Chr02A	21800001	21900000	0.6272
Chr02A	21900001	22000000	0.5377
Chr02A	22000001	22100000	0.4056
Chr02A	22100001	22200000	0.5802
Chr02A	22200001	22300000	0.3845
Chr02A	22300001	22400000	0.4535
Chr02A	22400001	22500000	0.4259
Chr02A	22500001	22600000	0.5266
Chr02A	22600001	22700000	0.4263
Chr02A	22700001	22800000	0.5141
Chr02A	22800001	22900000	0.4564
Chr02A	22900001	23000000	0.4071
Chr02A	23000001	23100000	0.5433
Chr02A	23100001	23200000	0.4111
Chr02A	23200001	23300000	0.5820
Chr02A	23300001	23400000	0.5100
Chr02A	23400001	23500000	0.7035
Chr02A	23500001	23600000	0.6890
Chr02A	23600001	23700000	0.4138
Chr02A	23700001	23800000	0.3768
Chr02A	23800001	23900000	0.4119
Chr02A	23900001	24000000	0.4030
Chr02A	24000001	24100000	0.3272
Chr02A	24100001	24200000	0.4840
Chr02A	24200001	24300000	0.4138
Chr02A	24300001	24400000	0.3514
Chr02A	24400001	24500000	0.3761
Chr02A	24500001	24600000	0.4700
Chr02A	24600001	24700000	0.3185
Chr02A	24700001	24800000	0.4358
Chr02A	24800001	24900000	0.3656
Chr02A	24900001	25000000	0.3981
Chr02A	25000001	25100000	0.3454
Chr02A	25100001	25200000	0.3514
Chr02A	25200001	25300000	0.5041
Chr02A	25300001	25400000	0.5567
Chr02A	25400001	25500000	0.4077
Chr02A	25500001	25600000	0.3468
Chr02A	25600001	25700000	0.3474
Chr02A	25700001	25800000	0.4044
Chr02A	25800001	25900000	0.2855
Chr02A	25900001	26000000	0.5533
Chr02A	26000001	26100000	0.3446
Chr02A	26100001	26200000	0.4349
Chr02A	26200001	26300000	0.4102
Chr02A	26300001	26400000	0.2611
Chr02A	26400001	26500000	0.4729
Chr02A	26500001	26600000	0.3974
Chr02A	26600001	26700000	0.5755
Chr02A	26700001	26800000	0.5457
Chr02A	26800001	26900000	0.5113
Chr02A	26900001	27000000	0.3110
Chr02A	27000001	27100000	0.3963
Chr02A	27100001	27200000	0.7006
Chr02A	27200001	27300000	0.5658
Chr02A	27300001	27400000	0.4774
Chr02A	27400001	27500000	0.5635
Chr02A	27500001	27600000	0.6842
Chr02A	27600001	27700000	0.7018
Chr02A	27700001	27800000	0.4607
Chr02A	27800001	27900000	0.6377
Chr02A	27900001	28000000	0.5164
Chr02A	28000001	28100000	0.5465
Chr02A	28100001	28200000	0.4774
Chr02A	28200001	28300000	0.3777
Chr02A	28300001	28400000	0.4217
Chr02A	28400001	28500000	0.3503
Chr02A	28500001	28600000	0.4271
Chr02A	28600001	28700000	0.6137
Chr02A	28700001	28800000	0.2854
Chr02A	28800001	28900000	0.3962
Chr02A	28900001	29000000	0.5723
Chr02A	29000001	29100000	0.6107
Chr02A	29100001	29200000	0.6009
Chr02A	29200001	29300000	0.4884
Chr02A	29300001	29400000	0.3971
Chr02A	29400001	29500000	0.6906
Chr02A	29500001	29600000	0.2887
Chr02A	29600001	29700000	0.3209
Chr02A	29700001	29800000	0.2803
Chr02A	29800001	29900000	0.2479
Chr02A	29900001	30000000	0.3256
Chr02A	30000001	30100000	0.4583
Chr02A	30100001	30200000	0.3110
Chr02A	30200001	30300000	0.3960
Chr02A	30300001	30400000	0.3931
Chr02A	30400001	30500000	0.2207
Chr02A	30500001	30600000	0.4027
Chr02A	30600001	30700000	0.3057
Chr02A	30700001	30800000	0.2080
Chr02A	30800001	30900000	0.4255
Chr02A	30900001	31000000	0.5286
Chr02A	31000001	31100000	0.3995
Chr02A	31100001	31200000	0.3487
Chr02A	31200001	31300000	0.3623
Chr02A	31300001	31400000	0.4018
Chr02A	31400001	31500000	0.2450
Chr02A	31500001	31600000	0.3426
Chr02A	31600001	31700000	0.2964
Chr02A	31700001	31800000	0.2729
Chr02A	31800001	31900000	0.4099
Chr02A	31900001	32000000	0.4299
Chr02A	32000001	32100000	0.4686
Chr02A	32100001	32200000	0.3787
Chr02A	32200001	32300000	0.3018
Chr02A	32300001	32400000	0.3661
Chr02A	32400001	32500000	0.3453
Chr02A	32500001	32600000	0.3158
Chr02A	32600001	32700000	0.3223
Chr02A	32700001	32800000	0.2832
Chr02A	32800001	32900000	0.3436
Chr02A	32900001	33000000	0.4893
Chr02A	33000001	33100000	0.4535
Chr02A	33100001	33200000	0.1960
Chr02A	33200001	33300000	0.2259
Chr02A	33300001	33400000	0.3710
Chr02A	33400001	33500000	0.3885
Chr02A	33500001	33600000	0.2848
Chr02A	33600001	33700000	0.2796
Chr02A	33700001	33800000	0.3053
Chr02A	33800001	33900000	0.1628
Chr02A	33900001	34000000	0.5200
Chr02A	34000001	34100000	0.5506
Chr02A	34100001	34200000	0.2626
Chr02A	34200001	34300000	0.3399
Chr02A	34300001	34400000	0.3254
Chr02A	34400001	34500000	0.3425
Chr02A	34500001	34600000	0.2358
Chr02A	34600001	34700000	0.5237
Chr02A	34700001	34800000	0.4162
Chr02A	34800001	34900000	0.3255
Chr02A	34900001	35000000	0.2606
Chr02A	35000001	35100000	0.1681
Chr02A	35100001	35200000	0.3598
Chr02A	35200001	35300000	0.2320
Chr02A	35300001	35400000	0.2345
Chr02A	35400001	35500000	0.4518
Chr02A	35500001	35600000	0.3158
Chr02A	35600001	35700000	0.2530
Chr02A	35700001	35800000	0.2902
Chr02A	35800001	35900000	0.3871
Chr02A	35900001	36000000	0.2415
Chr02A	36000001	36100000	0.2194
Chr02A	36100001	36200000	0.2618
Chr02A	36200001	36300000	0.2721
Chr02A	36300001	36400000	0.4261
Chr02A	36400001	36500000	0.2433
Chr02A	36500001	36600000	0.2487
Chr02A	36600001	36700000	0.3096
Chr02A	36700001	36800000	0.3827
Chr02A	36800001	36900000	0.2102
Chr02A	36900001	37000000	0.4129
Chr02A	37000001	37100000	0.3028
Chr02A	37100001	37200000	0.2902
Chr02A	37200001	37300000	0.4790
Chr02A	37300001	37400000	0.2044
Chr02A	37400001	37500000	0.4586
Chr02A	37500001	37600000	0.3293
Chr02A	37600001	37700000	0.3510
Chr02A	37700001	37800000	0.2130
Chr02A	37800001	37900000	0.2987
Chr02A	37900001	38000000	0.2895
Chr02A	38000001	38100000	0.3626
Chr02A	38100001	38200000	0.2436
Chr02A	38200001	38300000	0.5069
Chr02A	38300001	38400000	0.2827
Chr02A	38400001	38500000	0.4556
Chr02A	38500001	38600000	0.5508
Chr02A	38600001	38700000	0.3890
Chr02A	38700001	38704249	1.0000
Chr02B	1	100000	0.7365
Chr02B	100001	200000	0.5203
Chr02B	200001	300000	0.5328
Chr02B	300001	400000	0.5367
Chr02B	400001	500000	0.4487
Chr02B	500001	600000	0.4882
Chr02B	600001	700000	0.5090
Chr02B	700001	800000	0.4498
Chr02B	800001	900000	0.4772
Chr02B	900001	1000000	0.4753
Chr02B	1000001	1100000	0.5950
Chr02B	1100001	1200000	0.4877
Chr02B	1200001	1300000	0.4306
Chr02B	1300001	1400000	0.4464
Chr02B	1400001	1500000	0.4103
Chr02B	1500001	1600000	0.4259
Chr02B	1600001	1700000	0.3835
Chr02B	1700001	1800000	0.3717
Chr02B	1800001	1900000	0.4204
Chr02B	1900001	2000000	0.4262
Chr02B	2000001	2100000	0.4764
Chr02B	2100001	2200000	0.3805
Chr02B	2200001	2300000	0.4129
Chr02B	2300001	2400000	0.4320
Chr02B	2400001	2500000	0.3122
Chr02B	2500001	2600000	0.5673
Chr02B	2600001	2700000	0.4566
Chr02B	2700001	2800000	0.3987
Chr02B	2800001	2900000	0.4512
Chr02B	2900001	3000000	0.4261
Chr02B	3000001	3100000	0.3797
Chr02B	3100001	3200000	0.6342
Chr02B	3200001	3300000	0.5495
Chr02B	3300001	3400000	0.7755
Chr02B	3400001	3500000	0.5895
Chr02B	3500001	3600000	0.4709
Chr02B	3600001	3700000	0.3248
Chr02B	3700001	3800000	0.3042
Chr02B	3800001	3900000	0.2258
Chr02B	3900001	4000000	0.4159
Chr02B	4000001	4100000	0.5010
Chr02B	4100001	4200000	0.4992
Chr02B	4200001	4300000	0.3816
Chr02B	4300001	4400000	0.3836
Chr02B	4400001	4500000	0.4771
Chr02B	4500001	4600000	0.5563
Chr02B	4600001	4700000	0.7622
Chr02B	4700001	4800000	0.7536
Chr02B	4800001	4900000	0.5625
Chr02B	4900001	5000000	0.6048
Chr02B	5000001	5100000	0.7409
Chr02B	5100001	5200000	0.5059
Chr02B	5200001	5300000	0.6164
Chr02B	5300001	5400000	0.4169
Chr02B	5400001	5500000	0.5362
Chr02B	5500001	5600000	0.3721
Chr02B	5600001	5700000	0.5901
Chr02B	5700001	5800000	0.6450
Chr02B	5800001	5900000	0.3756
Chr02B	5900001	6000000	0.3850
Chr02B	6000001	6100000	0.5565
Chr02B	6100001	6200000	0.6999
Chr02B	6200001	6300000	0.7184
Chr02B	6300001	6400000	0.4770
Chr02B	6400001	6500000	0.6387
Chr02B	6500001	6600000	0.6013
Chr02B	6600001	6700000	0.4235
Chr02B	6700001	6800000	0.3530
Chr02B	6800001	6900000	0.4244
Chr02B	6900001	7000000	0.4964
Chr02B	7000001	7100000	0.4249
Chr02B	7100001	7200000	0.5899
Chr02B	7200001	7300000	0.6020
Chr02B	7300001	7400000	0.4721
Chr02B	7400001	7500000	0.5005
Chr02B	7500001	7600000	0.4587
Chr02B	7600001	7700000	0.6200
Chr02B	7700001	7800000	0.5649
Chr02B	7800001	7900000	0.3686
Chr02B	7900001	8000000	0.3911
Chr02B	8000001	8100000	0.5498
Chr02B	8100001	8200000	0.6129
Chr02B	8200001	8300000	0.6151
Chr02B	8300001	8400000	0.4459
Chr02B	8400001	8500000	0.4363
Chr02B	8500001	8600000	0.5781
Chr02B	8600001	8700000	0.5936
Chr02B	8700001	8800000	0.5743
Chr02B	8800001	8900000	0.5284
Chr02B	8900001	9000000	0.3858
Chr02B	9000001	9100000	0.6810
Chr02B	9100001	9200000	0.5733
Chr02B	9200001	9300000	0.5049
Chr02B	9300001	9400000	0.5516
Chr02B	9400001	9500000	0.7923
Chr02B	9500001	9600000	0.5223
Chr02B	9600001	9700000	0.5644
Chr02B	9700001	9800000	0.7041
Chr02B	9800001	9900000	0.8380
Chr02B	9900001	10000000	0.6728
Chr02B	10000001	10100000	0.7451
Chr02B	10100001	10200000	0.7118
Chr02B	10200001	10300000	0.7077
Chr02B	10300001	10400000	0.5374
Chr02B	10400001	10500000	0.5227
Chr02B	10500001	10600000	0.6833
Chr02B	10600001	10700000	0.5660
Chr02B	10700001	10800000	0.6229
Chr02B	10800001	10900000	0.6695
Chr02B	10900001	11000000	0.5907
Chr02B	11000001	11100000	0.5944
Chr02B	11100001	11200000	0.5893
Chr02B	11200001	11300000	0.5423
Chr02B	11300001	11400000	0.5395
Chr02B	11400001	11500000	0.4040
Chr02B	11500001	11600000	0.5416
Chr02B	11600001	11700000	0.6648
Chr02B	11700001	11800000	0.5994
Chr02B	11800001	11900000	0.6241
Chr02B	11900001	12000000	0.3697
Chr02B	12000001	12100000	0.7838
Chr02B	12100001	12200000	0.6671
Chr02B	12200001	12300000	0.6105
Chr02B	12300001	12400000	0.5358
Chr02B	12400001	12500000	0.5816
Chr02B	12500001	12600000	0.6606
Chr02B	12600001	12700000	0.7183
Chr02B	12700001	12800000	0.8349
Chr02B	12800001	12900000	0.7596
Chr02B	12900001	13000000	0.8566
Chr02B	13000001	13100000	0.7126
Chr02B	13100001	13200000	0.8447
Chr02B	13200001	13300000	0.7957
Chr02B	13300001	13400000	0.7266
Chr02B	13400001	13500000	0.9383
Chr02B	13500001	13600000	0.9401
Chr02B	13600001	13700000	0.7107
Chr02B	13700001	13800000	0.9048
Chr02B	13800001	13900000	0.8190
Chr02B	13900001	14000000	0.8537
Chr02B	14000001	14100000	0.8297
Chr02B	14100001	14200000	0.8974
Chr02B	14200001	14300000	0.9536
Chr02B	14300001	14400000	0.9016
Chr02B	14400001	14500000	0.7142
Chr02B	14500001	14600000	0.7569
Chr02B	14600001	14700000	0.9319
Chr02B	14700001	14800000	0.8632
Chr02B	14800001	14900000	0.9020
Chr02B	14900001	15000000	0.9121
Chr02B	15000001	15100000	0.7106
Chr02B	15100001	15200000	0.6914
Chr02B	15200001	15300000	0.5261
Chr02B	15300001	15400000	0.5204
Chr02B	15400001	15500000	0.6515
Chr02B	15500001	15600000	0.5297
Chr02B	15600001	15700000	0.5848
Chr02B	15700001	15800000	0.5053
Chr02B	15800001	15900000	0.8179
Chr02B	15900001	16000000	0.8802
Chr02B	16000001	16100000	0.7538
Chr02B	16100001	16200000	0.8071
Chr02B	16200001	16300000	0.7991
Chr02B	16300001	16400000	0.6150
Chr02B	16400001	16500000	0.4688
Chr02B	16500001	16600000	0.5974
Chr02B	16600001	16700000	0.6197
Chr02B	16700001	16800000	0.6368
Chr02B	16800001	16900000	0.4320
Chr02B	16900001	17000000	0.5050
Chr02B	17000001	17100000	0.4836
Chr02B	17100001	17200000	0.6546
Chr02B	17200001	17300000	0.7153
Chr02B	17300001	17400000	0.5951
Chr02B	17400001	17500000	0.7006
Chr02B	17500001	17600000	0.4838
Chr02B	17600001	17700000	0.5945
Chr02B	17700001	17800000	0.7007
Chr02B	17800001	17900000	0.7320
Chr02B	17900001	18000000	0.6580
Chr02B	18000001	18100000	0.5960
Chr02B	18100001	18200000	0.5547
Chr02B	18200001	18300000	0.6086
Chr02B	18300001	18400000	0.6815
Chr02B	18400001	18500000	0.7114
Chr02B	18500001	18600000	0.6590
Chr02B	18600001	18700000	0.6545
Chr02B	18700001	18800000	0.5652
Chr02B	18800001	18900000	0.4335
Chr02B	18900001	19000000	0.6194
Chr02B	19000001	19100000	0.4455
Chr02B	19100001	19200000	0.6822
Chr02B	19200001	19300000	0.7823
Chr02B	19300001	19400000	0.7240
Chr02B	19400001	19500000	0.5989
Chr02B	19500001	19600000	0.4627
Chr02B	19600001	19700000	0.6362
Chr02B	19700001	19800000	0.6833
Chr02B	19800001	19900000	0.5876
Chr02B	19900001	20000000	0.4791
Chr02B	20000001	20100000	0.3349
Chr02B	20100001	20200000	0.4756
Chr02B	20200001	20300000	0.6666
Chr02B	20300001	20400000	0.5831
Chr02B	20400001	20500000	0.7634
Chr02B	20500001	20600000	0.5158
Chr02B	20600001	20700000	0.4274
Chr02B	20700001	20800000	0.5000
Chr02B	20800001	20900000	0.7202
Chr02B	20900001	21000000	0.4415
Chr02B	21000001	21100000	0.6607
Chr02B	21100001	21200000	0.5703
Chr02B	21200001	21300000	0.5379
Chr02B	21300001	21400000	0.5616
Chr02B	21400001	21500000	0.5066
Chr02B	21500001	21600000	0.6095
Chr02B	21600001	21700000	0.3895
Chr02B	21700001	21800000	0.5504
Chr02B	21800001	21900000	0.5171
Chr02B	21900001	22000000	0.6707
Chr02B	22000001	22100000	0.6529
Chr02B	22100001	22200000	0.4763
Chr02B	22200001	22300000	0.3403
Chr02B	22300001	22400000	0.4909
Chr02B	22400001	22500000	0.5302
Chr02B	22500001	22600000	0.5842
Chr02B	22600001	22700000	0.5162
Chr02B	22700001	22800000	0.4082
Chr02B	22800001	22900000	0.5913
Chr02B	22900001	23000000	0.4149
Chr02B	23000001	23100000	0.4647
Chr02B	23100001	23200000	0.3276
Chr02B	23200001	23300000	0.6173
Chr02B	23300001	23400000	0.5464
Chr02B	23400001	23500000	0.5136
Chr02B	23500001	23600000	0.5365
Chr02B	23600001	23700000	0.3262
Chr02B	23700001	23800000	0.5223
Chr02B	23800001	23900000	0.6007
Chr02B	23900001	24000000	0.3738
Chr02B	24000001	24100000	0.4744
Chr02B	24100001	24200000	0.7332
Chr02B	24200001	24300000	0.8103
Chr02B	24300001	24400000	0.7597
Chr02B	24400001	24500000	0.7060
Chr02B	24500001	24600000	0.5934
Chr02B	24600001	24700000	0.5246
Chr02B	24700001	24800000	0.3916
Chr02B	24800001	24900000	0.4790
Chr02B	24900001	25000000	0.3593
Chr02B	25000001	25100000	0.4088
Chr02B	25100001	25200000	0.4781
Chr02B	25200001	25300000	0.4060
Chr02B	25300001	25400000	0.3150
Chr02B	25400001	25500000	0.3377
Chr02B	25500001	25600000	0.2526
Chr02B	25600001	25700000	0.5176
Chr02B	25700001	25800000	0.2983
Chr02B	25800001	25900000	0.3933
Chr02B	25900001	26000000	0.2628
Chr02B	26000001	26100000	0.5068
Chr02B	26100001	26200000	0.5832
Chr02B	26200001	26300000	0.3607
Chr02B	26300001	26400000	0.3026
Chr02B	26400001	26500000	0.3882
Chr02B	26500001	26600000	0.4399
Chr02B	26600001	26700000	0.2779
Chr02B	26700001	26800000	0.4610
Chr02B	26800001	26900000	0.6405
Chr02B	26900001	27000000	0.2690
Chr02B	27000001	27100000	0.3922
Chr02B	27100001	27200000	0.3431
Chr02B	27200001	27300000	0.3177
Chr02B	27300001	27400000	0.4745
Chr02B	27400001	27500000	0.4291
Chr02B	27500001	27600000	0.7122
Chr02B	27600001	27700000	0.5323
Chr02B	27700001	27800000	0.4997
Chr02B	27800001	27900000	0.3497
Chr02B	27900001	28000000	0.4714
Chr02B	28000001	28100000	0.5843
Chr02B	28100001	28200000	0.4165
Chr02B	28200001	28300000	0.7829
Chr02B	28300001	28400000	0.6061
Chr02B	28400001	28500000	0.4618
Chr02B	28500001	28600000	0.6341
Chr02B	28600001	28700000	0.4721
Chr02B	28700001	28800000	0.2823
Chr02B	28800001	28900000	0.3501
Chr02B	28900001	29000000	0.4275
Chr02B	29000001	29100000	0.6424
Chr02B	29100001	29200000	0.5884
Chr02B	29200001	29300000	0.5194
Chr02B	29300001	29400000	0.4412
Chr02B	29400001	29500000	0.4625
Chr02B	29500001	29600000	0.6269
Chr02B	29600001	29700000	0.7004
Chr02B	29700001	29800000	0.7032
Chr02B	29800001	29900000	0.6050
Chr02B	29900001	30000000	0.5353
Chr02B	30000001	30100000	0.4250
Chr02B	30100001	30200000	0.2151
Chr02B	30200001	30300000	0.2837
Chr02B	30300001	30400000	0.3105
Chr02B	30400001	30500000	0.5127
Chr02B	30500001	30600000	0.4815
Chr02B	30600001	30700000	0.2428
Chr02B	30700001	30800000	0.3245
Chr02B	30800001	30900000	0.2686
Chr02B	30900001	31000000	0.3133
Chr02B	31000001	31100000	0.3908
Chr02B	31100001	31200000	0.2762
Chr02B	31200001	31300000	0.2766
Chr02B	31300001	31400000	0.3708
Chr02B	31400001	31500000	0.4284
Chr02B	31500001	31600000	0.3363
Chr02B	31600001	31700000	0.3174
Chr02B	31700001	31800000	0.2546
Chr02B	31800001	31900000	0.1836
Chr02B	31900001	32000000	0.3056
Chr02B	32000001	32100000	0.2744
Chr02B	32100001	32200000	0.2299
Chr02B	32200001	32300000	0.3365
Chr02B	32300001	32400000	0.5407
Chr02B	32400001	32500000	0.4852
Chr02B	32500001	32600000	0.3299
Chr02B	32600001	32700000	0.2539
Chr02B	32700001	32800000	0.3366
Chr02B	32800001	32900000	0.3791
Chr02B	32900001	33000000	0.1719
Chr02B	33000001	33100000	0.4988
Chr02B	33100001	33200000	0.1943
Chr02B	33200001	33300000	0.4792
Chr02B	33300001	33400000	0.6600
Chr02B	33400001	33500000	0.4284
Chr02B	33500001	33600000	0.5085
Chr02B	33600001	33700000	0.4773
Chr02B	33700001	33800000	0.1502
Chr02B	33800001	33900000	0.2313
Chr02B	33900001	34000000	0.3343
Chr02B	34000001	34100000	0.3126
Chr02B	34100001	34200000	0.4514
Chr02B	34200001	34300000	0.4333
Chr02B	34300001	34400000	0.2471
Chr02B	34400001	34500000	0.2007
Chr02B	34500001	34600000	0.2846
Chr02B	34600001	34700000	0.5758
Chr02B	34700001	34800000	0.3532
Chr02B	34800001	34900000	0.3337
Chr02B	34900001	35000000	0.2752
Chr02B	35000001	35100000	0.1794
Chr02B	35100001	35200000	0.3450
Chr02B	35200001	35300000	0.5457
Chr02B	35300001	35400000	0.5563
Chr02B	35400001	35500000	0.4346
Chr02B	35500001	35600000	0.2095
Chr02B	35600001	35700000	0.2522
Chr02B	35700001	35800000	0.3273
Chr02B	35800001	35900000	0.2709
Chr02B	35900001	36000000	0.2944
Chr02B	36000001	36100000	0.2706
Chr02B	36100001	36200000	0.3249
Chr02B	36200001	36300000	0.3790
Chr02B	36300001	36400000	0.2773
Chr02B	36400001	36500000	0.2954
Chr02B	36500001	36600000	0.3556
Chr02B	36600001	36700000	0.2652
Chr02B	36700001	36800000	0.3090
Chr02B	36800001	36900000	0.2224
Chr02B	36900001	37000000	0.2237
Chr02B	37000001	37100000	0.2800
Chr02B	37100001	37200000	0.3218
Chr02B	37200001	37300000	0.1879
Chr02B	37300001	37400000	0.2186
Chr02B	37400001	37500000	0.1907
Chr02B	37500001	37600000	0.2618
Chr02B	37600001	37700000	0.2066
Chr02B	37700001	37800000	0.3250
Chr02B	37800001	37900000	0.3019
Chr02B	37900001	38000000	0.2321
Chr02B	38000001	38100000	0.3463
Chr02B	38100001	38200000	0.1944
Chr02B	38200001	38300000	0.1553
Chr02B	38300001	38400000	0.3860
Chr02B	38400001	38500000	0.3276
Chr02B	38500001	38600000	0.3503
Chr02B	38600001	38700000	0.2953
Chr02B	38700001	38800000	0.4479
Chr02B	38800001	38887380	0.3763
Chr03A	1	100000	0.1853
Chr03A	100001	200000	0.3736
Chr03A	200001	300000	0.2223
Chr03A	300001	400000	0.5023
Chr03A	400001	500000	0.3610
Chr03A	500001	600000	0.5525
Chr03A	600001	700000	0.2913
Chr03A	700001	800000	0.3883
Chr03A	800001	900000	0.2316
Chr03A	900001	1000000	0.2551
Chr03A	1000001	1100000	0.3452
Chr03A	1100001	1200000	0.3255
Chr03A	1200001	1300000	0.2825
Chr03A	1300001	1400000	0.2537
Chr03A	1400001	1500000	0.3461
Chr03A	1500001	1600000	0.2228
Chr03A	1600001	1700000	0.4247
Chr03A	1700001	1800000	0.4007
Chr03A	1800001	1900000	0.4797
Chr03A	1900001	2000000	0.2313
Chr03A	2000001	2100000	0.4148
Chr03A	2100001	2200000	0.2556
Chr03A	2200001	2300000	0.5785
Chr03A	2300001	2400000	0.2772
Chr03A	2400001	2500000	0.2046
Chr03A	2500001	2600000	0.1709
Chr03A	2600001	2700000	0.3159
Chr03A	2700001	2800000	0.2321
Chr03A	2800001	2900000	0.1504
Chr03A	2900001	3000000	0.3531
Chr03A	3000001	3100000	0.2979
Chr03A	3100001	3200000	0.3749
Chr03A	3200001	3300000	0.3374
Chr03A	3300001	3400000	0.2747
Chr03A	3400001	3500000	0.1713
Chr03A	3500001	3600000	0.3591
Chr03A	3600001	3700000	0.3804
Chr03A	3700001	3800000	0.3741
Chr03A	3800001	3900000	0.1368
Chr03A	3900001	4000000	0.2519
Chr03A	4000001	4100000	0.2120
[truncated: 11,075 more rows]
