# Supplementary material for: Genomic consequences of residual recombination in a hybrid apomictic hickory complex
Source: Nat Commun. 2026 Feb 5;17:2376. doi: 10.1038/s41467-026-68867-6 (PMC12982824; doi:10.1038/s41467-026-68867-6)
Supplement: Supplementary file 9 — Source Data [file 41467_2026_68867_MOESM9_ESM.zip › Source_data/Fig1/Chu32.block.link]

Chr01A	124708	125269	Chr01B	28645	29206	value=chr17
Chr01A	129783	142092	Chr01B	33397	45965	value=chr17
Chr01A	175117	201450	Chr01B	93201	119609	value=chr17
Chr01A	217541	248813	Chr01B	165278	196937	value=chr17
Chr01A	310786	316741	Chr01B	256203	262153	value=chr17
Chr01A	342141	343315	Chr01B	293411	296214	value=chr17
Chr01A	347465	351938	Chr01B	299327	303676	value=chr17
Chr01A	362094	367542	Chr01B	313890	319268	value=chr17
Chr01A	380971	382427	Chr01B	332671	334292	value=chr17
Chr01A	384304	390769	Chr01B	335523	342017	value=chr17
Chr01A	399687	401936	Chr01B	372125	374649	value=chr17
Chr01A	450817	456200	Chr01B	404360	412349	value=chr17
Chr01A	470588	473297	Chr01B	429807	432476	value=chr17
Chr01A	474804	481509	Chr01B	433730	440813	value=chr17
Chr01A	507734	508446	Chr01B	473364	474061	value=chr17
Chr01A	529165	530556	Chr01B	500957	501935	value=chr17
Chr01A	542778	543886	Chr01B	514875	515822	value=chr17
Chr01A	575911	579061	Chr01B	541061	544325	value=chr17
Chr01A	585820	586323	Chr01B	561179	561682	value=chr17
Chr01A	607065	609589	Chr01B	577868	580318	value=chr17
Chr01A	631651	632106	Chr01B	618222	618677	value=chr17
Chr01A	643677	644956	Chr01B	636389	637739	value=chr17
Chr01A	657100	658941	Chr01B	670587	672607	value=chr17
Chr01A	661336	666677	Chr01B	674898	680085	value=chr17
Chr01A	671177	673275	Chr01B	690286	692330	value=chr17
Chr01A	676898	679477	Chr01B	696071	698574	value=chr17
Chr01A	681263	687137	Chr01B	700552	709590	value=chr17
Chr01A	688358	694628	Chr01B	720080	727577	value=chr17
Chr01A	694667	723364	Chr01B	727652	750802	value=chr17
Chr01A	741124	746588	Chr01B	784718	790181	value=chr17
Chr01A	748348	752915	Chr01B	792060	796650	value=chr17
Chr01A	754709	755709	Chr01B	798344	799448	value=chr17
Chr01A	756093	760042	Chr01B	799956	803758	value=chr17
Chr01A	763111	765973	Chr01B	815225	818049	value=chr17
Chr01A	779049	780157	Chr01B	836508	837788	value=chr17
Chr01A	791527	793405	Chr01B	844264	847174	value=chr17
Chr01A	805037	810690	Chr01B	851398	857105	value=chr17
Chr01A	810897	814141	Chr01B	857317	860537	value=chr17
Chr01A	816473	821040	Chr01B	861827	867487	value=chr17
Chr01A	829355	832996	Chr01B	877632	881254	value=chr17
Chr01A	834117	834990	Chr01B	882367	883369	value=chr17
Chr01A	837457	843557	Chr01B	885780	891784	value=chr17
Chr01A	867450	878227	Chr01B	910778	922385	value=chr17
Chr01A	881931	887471	Chr01B	931024	936702	value=chr17
Chr01A	889297	891332	Chr01B	938433	940551	value=chr17
Chr01A	897242	900871	Chr01B	955926	959566	value=chr17
Chr01A	902942	908507	Chr01B	961620	967185	value=chr17
Chr01A	917875	919902	Chr01B	975055	977096	value=chr17
Chr01A	922450	924540	Chr01B	979074	987139	value=chr17
Chr01A	928730	930915	Chr01B	990775	992961	value=chr17
Chr01A	942081	960350	Chr01B	1003884	1017808	value=chr17
Chr01A	962205	966281	Chr01B	1019958	1025701	value=chr17
Chr01A	975534	977232	Chr01B	1035580	1037285	value=chr17
Chr01A	1013344	1015168	Chr01B	1056431	1058501	value=chr17
Chr01A	1041205	1043777	Chr01B	1082707	1085232	value=chr17
Chr01A	1047935	1050305	Chr01B	1089386	1091805	value=chr17
Chr01A	1082384	1085387	Chr01B	1135353	1138418	value=chr17
Chr01A	1090081	1093652	Chr01B	1142367	1145997	value=chr17
Chr01A	1139471	1144467	Chr01B	1168256	1173243	value=chr17
Chr01A	1145132	1150611	Chr01B	1173942	1179376	value=chr17
Chr01A	1151586	1153588	Chr01B	1180473	1182273	value=chr17
Chr01A	1163695	1166648	Chr01B	1189857	1192857	value=chr17
Chr01A	1173264	1179231	Chr01B	1200573	1206748	value=chr17
Chr01A	1180490	1184451	Chr01B	1208165	1212081	value=chr17
Chr01A	1185767	1189681	Chr01B	1213395	1217231	value=chr17
Chr01A	1195691	1197994	Chr01B	1222513	1225993	value=chr17
Chr01A	1198951	1208745	Chr01B	1226561	1236944	value=chr17
Chr01A	1214502	1218592	Chr01B	1241098	1245295	value=chr17
Chr01A	1224133	1225474	Chr01B	1255679	1257128	value=chr17
Chr01A	1236544	1259133	Chr01B	1261808	1284818	value=chr17
Chr01A	1260790	1262535	Chr01B	1286395	1288140	value=chr17
Chr01A	1268670	1279955	Chr01B	1304709	1309965	value=chr17
Chr01A	1282239	1286034	Chr01B	1312096	1323455	value=chr17
Chr01A	1294495	1299841	Chr01B	1324720	1330053	value=chr17
Chr01A	1300698	1304735	Chr01B	1331127	1333167	value=chr17
Chr01A	1308449	1312347	Chr01B	1345876	1349678	value=chr17
Chr01A	1318132	1320436	Chr01B	1361690	1364019	value=chr17
Chr01A	1323920	1326777	Chr01B	1367481	1370590	value=chr17
Chr01A	1339015	1339869	Chr01B	1382723	1383598	value=chr17
Chr01A	1351343	1354405	Chr01B	1393792	1397150	value=chr17
Chr01A	1356306	1358140	Chr01B	1398961	1400895	value=chr17
Chr01A	1358614	1375201	Chr01B	1401209	1417687	value=chr17
Chr01A	1384748	1385907	Chr01B	1426587	1427859	value=chr17
Chr01A	1439138	1442151	Chr01B	1481859	1484871	value=chr17
Chr01A	1566985	1568209	Chr01B	1645929	1647428	value=chr17
Chr01A	1699650	1702444	Chr01B	1833655	1836355	value=chr17
Chr01A	1731467	1733935	Chr01B	1837607	1841033	value=chr17
Chr01A	1871580	1875296	Chr01B	1845984	1849583	value=chr17
Chr01A	1889575	1892523	Chr01B	1951392	1954105	value=chr17
Chr01A	1908943	1909553	Chr01B	1965639	1966200	value=chr17
Chr01A	1942384	1942683	Chr01B	1991101	1991400	value=chr17
Chr01A	1944770	1946798	Chr01B	1993550	1997673	value=chr17
Chr01A	1948468	1961700	Chr01B	2000486	2015492	value=chr17
Chr01A	1978122	1979554	Chr01B	2032229	2033579	value=chr17
Chr01A	1982226	1984248	Chr01B	2036137	2037917	value=chr17
Chr01A	1987645	1990407	Chr01B	2041117	2044551	value=chr17
Chr01A	1993128	1996007	Chr01B	2056076	2058932	value=chr17
Chr01A	1996411	1996762	Chr01B	2059365	2059713	value=chr17
Chr01A	1997517	2000033	Chr01B	2060468	2062880	value=chr17
Chr01A	2003702	2005737	Chr01B	2066690	2068571	value=chr17
Chr01A	2016487	2019902	Chr01B	2078897	2081074	value=chr17
Chr01A	2023964	2030235	Chr01B	2091550	2097628	value=chr17
Chr01A	2031037	2034386	Chr01B	2098887	2102179	value=chr17
Chr01A	2035998	2037801	Chr01B	2103738	2105530	value=chr17
Chr01A	2041319	2043716	Chr01B	2108073	2112290	value=chr17
Chr01A	2056115	2063119	Chr01B	2113576	2120605	value=chr17
Chr01A	2070478	2072329	Chr01B	2129264	2131125	value=chr17
Chr01A	2077614	2080300	Chr01B	2136434	2139125	value=chr17
Chr01A	2081600	2085873	Chr01B	2140190	2144407	value=chr17
Chr01A	2089823	2091124	Chr01B	2149624	2150993	value=chr17
Chr01A	2103678	2120433	Chr01B	2163313	2176600	value=chr17
Chr01A	2138257	2144468	Chr01B	2197132	2204093	value=chr17
Chr01A	2164892	2169340	Chr01B	2218948	2221629	value=chr17
Chr01A	2185955	2192915	Chr01B	2238367	2247839	value=chr17
Chr01A	2200503	2207311	Chr01B	2255391	2262137	value=chr17
Chr01A	2207515	2211113	Chr01B	2262609	2266019	value=chr17
Chr01A	2212996	2214682	Chr01B	2267769	2269450	value=chr17
Chr01A	2233900	2242611	Chr01B	2281436	2290127	value=chr17
Chr01A	2243673	2246991	Chr01B	2291087	2294380	value=chr17
Chr01A	2248714	2252984	Chr01B	2296024	2300389	value=chr17
Chr01A	2263261	2272313	Chr01B	2309747	2318921	value=chr17
Chr01A	2279755	2284596	Chr01B	2325704	2330589	value=chr17
Chr01A	2286415	2295397	Chr01B	2332395	2341543	value=chr17
Chr01A	2296054	2307905	Chr01B	2342688	2354663	value=chr17
Chr01A	2310390	2314087	Chr01B	2357183	2360784	value=chr17
Chr01A	2314337	2317656	Chr01B	2361059	2364144	value=chr17
Chr01A	2319915	2322420	Chr01B	2366722	2369192	value=chr17
Chr01A	2341286	2343091	Chr01B	2383934	2385657	value=chr17
Chr01A	2345957	2347334	Chr01B	2388416	2389839	value=chr17
Chr01A	2356614	2357655	Chr01B	2400075	2401264	value=chr17
Chr01A	2363299	2364138	Chr01B	2406469	2407308	value=chr17
Chr01A	2379161	2383870	Chr01B	2415240	2420472	value=chr17
Chr01A	2387618	2394939	Chr01B	2424148	2431415	value=chr17
Chr01A	2395495	2399226	Chr01B	2431975	2435752	value=chr17
Chr01A	2405916	2414326	Chr01B	2442632	2450084	value=chr17
Chr01A	2423881	2425640	Chr01B	2455393	2456595	value=chr17
Chr01A	2435448	2441781	Chr01B	2466234	2474286	value=chr17
Chr01A	2444633	2446123	Chr01B	2492286	2495201	value=chr17
Chr01A	2455084	2459782	Chr01B	2520732	2524275	value=chr17
Chr01A	2460595	2463024	Chr01B	2526614	2529029	value=chr17
Chr01A	2475554	2476448	Chr01B	2542894	2543814	value=chr17
Chr01A	2496208	2499715	Chr01B	2567038	2570275	value=chr17
Chr01A	2502546	2504195	Chr01B	2573428	2575077	value=chr17
Chr01A	2509292	2510250	Chr01B	2583426	2584220	value=chr17
Chr01A	2527183	2528212	Chr01B	2630034	2631158	value=chr17
Chr01A	2530011	2534236	Chr01B	2632906	2636106	value=chr17
Chr01A	2546430	2550645	Chr01B	2653646	2657721	value=chr17
Chr01A	2555003	2557061	Chr01B	2662199	2664439	value=chr17
Chr01A	2579657	2596789	Chr01B	2686808	2700741	value=chr17
Chr01A	2598570	2619009	Chr01B	2702541	2719857	value=chr17
Chr01A	2619430	2622578	Chr01B	2720212	2723066	value=chr17
Chr01A	2635747	2640208	Chr01B	2769741	2774138	value=chr17
Chr01A	2751089	2751370	Chr01B	2866240	2866521	value=chr17
Chr01A	2798963	2799334	Chr01B	2904306	2904680	value=chr17
Chr01A	2920015	2920383	Chr01B	3039353	3039724	value=chr17
Chr01A	2926546	2927124	Chr01B	3289937	3290515	value=chr17
Chr01A	2936468	2936749	Chr01B	3349191	3349472	value=chr17
Chr01A	2939529	2948967	Chr01B	3355320	3355634	value=chr17
Chr01A	3004166	3011333	Chr01B	3438035	3444971	value=chr17
Chr01A	3020614	3025165	Chr01B	3454916	3459564	value=chr17
Chr01A	3031633	3059892	Chr01B	3461455	3489893	value=chr17
Chr01A	3073104	3075596	Chr01B	3498395	3500700	value=chr17
Chr01A	3077775	3084445	Chr01B	3502389	3509025	value=chr17
Chr01A	3119885	3124501	Chr01B	3553355	3557715	value=chr17
Chr01A	3132138	3134015	Chr01B	3572719	3574149	value=chr17
Chr01A	3179739	3181786	Chr01B	3582947	3584774	value=chr17
Chr01A	3207548	3212294	Chr01B	3621483	3626379	value=chr17
Chr01A	3216147	3217851	Chr01B	3629901	3631609	value=chr17
Chr01A	3220105	3220362	Chr01B	3633837	3634093	value=chr17
Chr01A	3224834	3231722	Chr01B	3638987	3645924	value=chr17
Chr01A	3246106	3248792	Chr01B	3663587	3666181	value=chr17
Chr01A	3250887	3251876	Chr01B	3668319	3669308	value=chr17
Chr01A	3261163	3268785	Chr01B	3687041	3694665	value=chr17
Chr01A	3289849	3292185	Chr01B	3712716	3715078	value=chr17
Chr01A	3296252	3301937	Chr01B	3719332	3724886	value=chr17
Chr01A	3308802	3315330	Chr01B	3731484	3737361	value=chr17
Chr01A	3318221	3354352	Chr01B	3739900	3744179	value=chr17
Chr01A	3374148	3379290	Chr01B	3786686	3796772	value=chr17
Chr01A	3395687	3409710	Chr01B	3807716	3812382	value=chr17
Chr01A	3489141	3494196	Chr01B	3859943	3863874	value=chr17
Chr01A	3512522	3513520	Chr01B	3885300	3886238	value=chr17
Chr01A	3527752	3529633	Chr01B	3891318	3896499	value=chr17
Chr01A	3561553	3564275	Chr01B	3921791	3924507	value=chr17
Chr01A	3565882	3567294	Chr01B	3926012	3927484	value=chr17
Chr01A	3580008	3585040	Chr01B	3940016	3945078	value=chr17
Chr01A	3624027	3625696	Chr01B	3996716	3998333	value=chr17
Chr01A	3675360	3677071	Chr01B	4058710	4060327	value=chr17
Chr01A	3716483	3721492	Chr01B	4143202	4148089	value=chr17
Chr01A	3725790	3727596	Chr01B	4152192	4153597	value=chr17
Chr01A	3742498	3744659	Chr01B	4169382	4171886	value=chr17
Chr01A	3746390	3750521	Chr01B	4173528	4177672	value=chr17
Chr01A	3755315	3758926	Chr01B	4182373	4185978	value=chr17
Chr01A	3759474	3766305	Chr01B	4187780	4193533	value=chr17
Chr01A	3768562	3771407	Chr01B	4195687	4198447	value=chr17
Chr01A	3835300	3845539	Chr01B	4260723	4262745	value=chr17
Chr01A	3875801	3881142	Chr01B	4280487	4285729	value=chr17
Chr01A	3881444	3884139	Chr01B	4286183	4288773	value=chr17
Chr01A	3894350	3938634	Chr01B	4300549	4356817	value=chr17
Chr01A	3998680	4000179	Chr01B	4411053	4412552	value=chr17
Chr01A	4010448	4018280	Chr01B	4427305	4435137	value=chr17
Chr01A	4023465	4024241	Chr01B	4440173	4440847	value=chr17
Chr01A	4025623	4026741	Chr01B	4442148	4443266	value=chr17
Chr01A	4031826	4034143	Chr01B	4448424	4450713	value=chr17
Chr01A	4051029	4055689	Chr01B	4462512	4466797	value=chr17
Chr01A	4060134	4060621	Chr01B	4471246	4471733	value=chr17
Chr01A	4094755	4096636	Chr01B	4496478	4498500	value=chr17
Chr01A	4099325	4099836	Chr01B	4502258	4503198	value=chr17
Chr01A	4100845	4105293	Chr01B	4504089	4508511	value=chr17
Chr01A	4111099	4114077	Chr01B	4513064	4516077	value=chr17
Chr01A	4117318	4120071	Chr01B	4519231	4522571	value=chr17
Chr01A	4121358	4123448	Chr01B	4523755	4526012	value=chr17
Chr01A	4124865	4126490	Chr01B	4542354	4543976	value=chr17
Chr01A	4128340	4131787	Chr01B	4551244	4554410	value=chr17
Chr01A	4146791	4147251	Chr01B	4570952	4571841	value=chr17
Chr01A	4157894	4158727	Chr01B	4581002	4581701	value=chr17
Chr01A	4177656	4178717	Chr01B	4606307	4606958	value=chr17
Chr01A	4193573	4194490	Chr01B	4622265	4623069	value=chr17
Chr01A	4195748	4202139	Chr01B	4624280	4630671	value=chr17
Chr01A	4212922	4227552	Chr01B	4642433	4658348	value=chr17
Chr01A	4231209	4237902	Chr01B	4675130	4681623	value=chr17
Chr01A	4243651	4249538	Chr01B	4692411	4698411	value=chr17
Chr01A	4269865	4270305	Chr01B	4730981	4731421	value=chr17
Chr01A	4286504	4294108	Chr01B	4748328	4755615	value=chr17
Chr01A	4381943	4383925	Chr01B	4811636	4813574	value=chr17
Chr01A	4420649	4422837	Chr01B	4851207	4853376	value=chr17
Chr01A	4424055	4426763	Chr01B	4859559	4862199	value=chr17
Chr01A	4429332	4430333	Chr01B	4867700	4868623	value=chr17
Chr01A	4475804	4479539	Chr01B	4913892	4917679	value=chr17
Chr01A	4494241	4495934	Chr01B	4953559	4955179	value=chr17
Chr01A	4503237	4504948	Chr01B	4962113	4963856	value=chr17
Chr01A	4518779	4519666	Chr01B	4975411	4976298	value=chr17
Chr01A	4546772	4549379	Chr01B	4993406	4995793	value=chr17
Chr01A	4577615	4589229	Chr01B	5002112	5007969	value=chr17
Chr01A	4591329	4593924	Chr01B	5010220	5012651	value=chr17
Chr01A	4679922	4681993	Chr01B	5099522	5101674	value=chr17
Chr01A	4708079	4713463	Chr01B	5138825	5144039	value=chr17
Chr01A	4770886	4776102	Chr01B	5153983	5164425	value=chr17
Chr01A	4776507	4783842	Chr01B	5188508	5195661	value=chr17
Chr01A	4784517	4788235	Chr01B	5198898	5202349	value=chr17
Chr01A	4824962	4827664	Chr01B	5227637	5230408	value=chr17
Chr01A	4833431	4835213	Chr01B	5238688	5240472	value=chr17
Chr01A	4897465	4899198	Chr01B	5259836	5261350	value=chr17
Chr01A	4982316	4991701	Chr01B	5378033	5387475	value=chr17
Chr01A	4999160	5001790	Chr01B	5390319	5392898	value=chr17
Chr01A	5021506	5027459	Chr01B	5412178	5418199	value=chr17
Chr01A	5034226	5039274	Chr01B	5424967	5429985	value=chr17
Chr01A	5041249	5043599	Chr01B	5437387	5439737	value=chr17
Chr01A	5051150	5054141	Chr01B	5452149	5454875	value=chr17
Chr01A	5054692	5059486	Chr01B	5455466	5460241	value=chr17
Chr01A	5070712	5074231	Chr01B	5478357	5481744	value=chr17
Chr01A	5094554	5101754	Chr01B	5504291	5511554	value=chr17
Chr01A	5104462	5106728	Chr01B	5514186	5516057	value=chr17
Chr01A	5107351	5111380	Chr01B	5525563	5529811	value=chr17
Chr01A	5123348	5126787	Chr01B	5530788	5534190	value=chr17
Chr01A	5136161	5137364	Chr01B	5552109	5553259	value=chr17
Chr01A	5149627	5151688	Chr01B	5565337	5567413	value=chr17
Chr01A	5153985	5155989	Chr01B	5569629	5571633	value=chr17
Chr01A	5175995	5182501	Chr01B	5590767	5597301	value=chr17
Chr01A	5189078	5193992	Chr01B	5631628	5636298	value=chr17
Chr01A	5217375	5220569	Chr01B	5649647	5652806	value=chr17
Chr01A	5227039	5231221	Chr01B	5664026	5668075	value=chr17
Chr01A	5232929	5239886	Chr01B	5669750	5676743	value=chr17
Chr01A	5245294	5251585	Chr01B	5692794	5699080	value=chr17
Chr01A	5254913	5273314	Chr01B	5708167	5726866	value=chr17
Chr01A	5295971	5300569	Chr01B	5760304	5765110	value=chr17
Chr01A	5318252	5326028	Chr01B	5777016	5784774	value=chr17
Chr01A	5333996	5336604	Chr01B	5792741	5795394	value=chr17
Chr01A	5364913	5365970	Chr01B	5817494	5818359	value=chr17
Chr01A	5427267	5427784	Chr01B	5871871	5872209	value=chr17
Chr01A	5453570	5457830	Chr01B	5900379	5904584	value=chr17
Chr01A	5458310	5460161	Chr01B	5905043	5906917	value=chr17
Chr01A	5461824	5464209	Chr01B	5913997	5916291	value=chr17
Chr01A	5481898	5491207	Chr01B	5926820	5936031	value=chr17
Chr01A	5491332	5492186	Chr01B	5936159	5937138	value=chr17
Chr01A	5492420	5495438	Chr01B	5937247	5940268	value=chr17
Chr01A	5496348	5504058	Chr01B	5941142	5948926	value=chr17
Chr01A	5521396	5522120	Chr01B	5960641	5960925	value=chr17
Chr01A	5535059	5540562	Chr01B	5975771	5980947	value=chr17
Chr01A	5708779	5713052	Chr01B	6215182	6219016	value=chr17
Chr01A	5722097	5722439	Chr01B	6222242	6227446	value=chr17
Chr01A	5724425	5727088	Chr01B	6229406	6232054	value=chr17
Chr01A	5737161	5738659	Chr01B	6254485	6258667	value=chr17
Chr01A	5745693	5749835	Chr01B	6267608	6271761	value=chr17
Chr01A	5790985	5796740	Chr01B	6317037	6322211	value=chr17
Chr01A	5797422	5799935	Chr01B	6322981	6324036	value=chr17
Chr01A	5818275	5820666	Chr01B	6353929	6356353	value=chr17
Chr01A	5823878	5825796	Chr01B	6359586	6361354	value=chr17
Chr01A	5834025	5840371	Chr01B	6369533	6375975	value=chr17
Chr01A	5852727	5854613	Chr01B	6389083	6389956	value=chr17
Chr01A	5860264	5870809	Chr01B	6396608	6405723	value=chr17
Chr01A	5957522	5966757	Chr01B	6455286	6458127	value=chr17
Chr01A	6138166	6142016	Chr01B	6481583	6484995	value=chr17
Chr01A	6257409	6260625	Chr01B	6637122	6640742	value=chr17
Chr01A	6358445	6361675	Chr01B	6714549	6717852	value=chr17
Chr01A	6490458	6495647	Chr01B	6867245	6873419	value=chr17
Chr01A	6497455	6500624	Chr01B	6875332	6878400	value=chr17
Chr01A	6507812	6510413	Chr01B	6886547	6889056	value=chr17
Chr01A	6532550	6536183	Chr01B	6906520	6910831	value=chr17
Chr01A	6605482	6610045	Chr01B	6974821	6979460	value=chr17
Chr01A	6616422	6621101	Chr01B	6991375	6996005	value=chr17
Chr01A	6622478	6624275	Chr01B	6997348	6999165	value=chr17
Chr01A	6636325	6638119	Chr01B	7000314	7002390	value=chr17
Chr01A	6697297	6704713	Chr01B	7037290	7044746	value=chr17
Chr01A	6722034	6726962	Chr01B	7068210	7073221	value=chr17
Chr01A	6731053	6733730	Chr01B	7077406	7080024	value=chr17
Chr01A	6752398	6753775	Chr01B	7083610	7085868	value=chr17
Chr01A	6763346	6773046	Chr01B	7095510	7101499	value=chr17
Chr01A	6826416	6830618	Chr01B	7149828	7159268	value=chr17
Chr01A	6864757	6869388	Chr01B	7190182	7193053	value=chr17
Chr01A	6870210	6874058	Chr01B	7206639	7210840	value=chr17
Chr01A	6954489	6955759	Chr01B	7303982	7305158	value=chr17
Chr01A	6966067	6967059	Chr01B	7324301	7325887	value=chr17
Chr01A	6969627	6970593	Chr01B	7328567	7329538	value=chr17
Chr01A	7213681	7214121	Chr01B	7404243	7404683	value=chr17
Chr01A	7262243	7264116	Chr01B	7415304	7416776	value=chr17
Chr01A	7314325	7319397	Chr01B	7474683	7479711	value=chr17
Chr01A	7319564	7333280	Chr01B	7479776	7493482	value=chr17
Chr01A	7339827	7341675	Chr01B	7499909	7501972	value=chr17
Chr01A	7388479	7393989	Chr01B	7528299	7533593	value=chr17
Chr01A	7401275	7404028	Chr01B	7541670	7544489	value=chr17
Chr01A	7408187	7416920	Chr01B	7548694	7557345	value=chr17
Chr01A	7432601	7433859	Chr01B	7573308	7574400	value=chr17
Chr01A	7438199	7440779	Chr01B	7578712	7580536	value=chr17
Chr01A	7458088	7474940	Chr01B	7594142	7610959	value=chr17
Chr01A	7492572	7494858	Chr01B	7628408	7630645	value=chr17
Chr01A	7527519	7530543	Chr01B	7669925	7674253	value=chr17
Chr01A	7547180	7553623	Chr01B	7689496	7692290	value=chr17
Chr01A	7573041	7574048	Chr01B	7709915	7710922	value=chr17
Chr01A	7578772	7581428	Chr01B	7715710	7718092	value=chr17
Chr01A	7608706	7612477	Chr01B	7743132	7744293	value=chr17
Chr01A	7643483	7644223	Chr01B	7764937	7765677	value=chr17
Chr01A	7690952	7696938	Chr01B	7779433	7785597	value=chr17
Chr01A	7725300	7727173	Chr01B	7818500	7820370	value=chr17
Chr01A	7742090	7749020	Chr01B	7835162	7841895	value=chr17
Chr01A	7755538	7767376	Chr01B	7854477	7856134	value=chr17
Chr01A	7769389	7771806	Chr01B	7858981	7860762	value=chr17
Chr01A	7775024	7780836	Chr01B	7864083	7869813	value=chr17
Chr01A	8059975	8060325	Chr01B	7899181	7899531	value=chr17
Chr01A	8074215	8074592	Chr01B	7907500	7907877	value=chr17
Chr01A	8077917	8084833	Chr01B	7910973	7917850	value=chr17
Chr01A	8099522	8105167	Chr01B	7939184	7944906	value=chr17
Chr01A	8106969	8111661	Chr01B	7948758	7953482	value=chr17
Chr01A	8113836	8116582	Chr01B	7955193	7959982	value=chr17
Chr01A	8129852	8138265	Chr01B	7966618	7974960	value=chr17
Chr01A	8161470	8167635	Chr01B	7987843	7993818	value=chr17
Chr01A	8170100	8171518	Chr01B	7996189	7997458	value=chr17
Chr01A	8185410	8188937	Chr01B	8011501	8014509	value=chr17
Chr01A	8190691	8192243	Chr01B	8015338	8018074	value=chr17
Chr01A	8193252	8200847	Chr01B	8019041	8026320	value=chr17
Chr01A	8214726	8215673	Chr01B	8037545	8038659	value=chr17
Chr01A	8227264	8230004	Chr01B	8053116	8055721	value=chr17
Chr01A	8231303	8246055	Chr01B	8057266	8081619	value=chr17
Chr01A	8250534	8258028	Chr01B	8086480	8093829	value=chr17
Chr01A	8258916	8266849	Chr01B	8094717	8102653	value=chr17
Chr01A	8297852	8305667	Chr01B	8126039	8127551	value=chr17
Chr01A	8373118	8377222	Chr01B	8209868	8213927	value=chr17
Chr01A	8377994	8386274	Chr01B	8217067	8225406	value=chr17
Chr01A	8386692	8387784	Chr01B	8225765	8226320	value=chr17
Chr01A	8389934	8393282	Chr01B	8229828	8233136	value=chr17
Chr01A	8444543	8447031	Chr01B	8295686	8297199	value=chr17
Chr01A	8454794	8459129	Chr01B	8326076	8329496	value=chr17
Chr01A	8520219	8525211	Chr01B	8387967	8393012	value=chr17
Chr01A	8526762	8528877	Chr01B	8395824	8397972	value=chr17
Chr01A	8532748	8533951	Chr01B	8400075	8402962	value=chr17
Chr01A	8538246	8539088	Chr01B	8418421	8419258	value=chr17
Chr01A	8555581	8559789	Chr01B	8507206	8511680	value=chr17
Chr01A	8562920	8566589	Chr01B	8514840	8518155	value=chr17
Chr01A	8569292	8573689	Chr01B	8518179	8525160	value=chr17
Chr01A	8574406	8579417	Chr01B	8525990	8531030	value=chr17
Chr01A	8627575	8629966	Chr01B	8553169	8555590	value=chr17
Chr01A	8659827	8664179	Chr01B	8583818	8588112	value=chr17
Chr01A	8664288	8669381	Chr01B	8588241	8593337	value=chr17
Chr01A	8695565	8703485	Chr01B	8628841	8637099	value=chr17
Chr01A	8715799	8722610	Chr01B	8655499	8662535	value=chr17
Chr01A	8802321	8809380	Chr01B	8703314	8710452	value=chr17
Chr01A	8828479	8833877	Chr01B	8731146	8736514	value=chr17
Chr01A	8835939	8836849	Chr01B	8738442	8739352	value=chr17
Chr01A	8889235	8895170	Chr01B	8789365	8793478	value=chr17
Chr01A	8897238	8899535	Chr01B	8795543	8805224	value=chr17
Chr01A	8901630	8909040	Chr01B	8808932	8816281	value=chr17
Chr01A	8952351	8956517	Chr01B	8840608	8846787	value=chr17
Chr01A	8957597	8960107	Chr01B	8847885	8850443	value=chr17
Chr01A	8974961	8984997	Chr01B	8863898	8873964	value=chr17
Chr01A	9022926	9025271	Chr01B	8919159	8922296	value=chr17
Chr01A	9054812	9057823	Chr01B	8945381	8948421	value=chr17
Chr01A	9088110	9094199	Chr01B	8977602	8983636	value=chr17
Chr01A	9114067	9115197	Chr01B	9003156	9004289	value=chr17
Chr01A	9158358	9160389	Chr01B	9057173	9059316	value=chr17
Chr01A	9165317	9168716	Chr01B	9064220	9068106	value=chr17
Chr01A	9193151	9197620	Chr01B	9092751	9097042	value=chr17
Chr01A	9199644	9202712	Chr01B	9098200	9101424	value=chr17
Chr01A	9215416	9227648	Chr01B	9119412	9136330	value=chr17
Chr01A	9229701	9231376	Chr01B	9145879	9147529	value=chr17
Chr01A	9271067	9280324	Chr01B	9171780	9187295	value=chr17
Chr01A	9286778	9290510	Chr01B	9195347	9199051	value=chr17
Chr01A	9291810	9293807	Chr01B	9200290	9202767	value=chr17
Chr01A	9301932	9304719	Chr01B	9210880	9213726	value=chr17
Chr01A	9339986	9350969	Chr01B	9249870	9264630	value=chr17
Chr01A	9351820	9360886	Chr01B	9265451	9268538	value=chr17
Chr01A	9457377	9458566	Chr01B	9389724	9390918	value=chr17
Chr01A	9466206	9471377	Chr01B	9404573	9410040	value=chr17
Chr01A	9475962	9477459	Chr01B	9412171	9412900	value=chr17
Chr01A	9477531	9478312	Chr01B	9413047	9413515	value=chr17
Chr01A	9479172	9479736	Chr01B	9414390	9423391	value=chr17
Chr01A	9512019	9519210	Chr01B	9431406	9445861	value=chr17
Chr01A	9531264	9534926	Chr01B	9460639	9466232	value=chr17
Chr01A	9538335	9538727	Chr01B	9466707	9467099	value=chr17
Chr01A	9540370	9544254	Chr01B	9468783	9476122	value=chr17
Chr01A	9557086	9559908	Chr01B	9485732	9488526	value=chr17
Chr01A	9561757	9564479	Chr01B	9489814	9492496	value=chr17
Chr01A	9577465	9581379	Chr01B	9511216	9515173	value=chr17
Chr01A	9598716	9600953	Chr01B	9534561	9536809	value=chr17
Chr01A	9601353	9604986	Chr01B	9537201	9540894	value=chr17
Chr01A	10076500	10079124	Chr01B	9581131	9583983	value=chr17
Chr01A	10083822	10113151	Chr01B	9590292	9607033	value=chr17
Chr01A	10165128	10166365	Chr01B	9663485	9665326	value=chr17
Chr01A	10169105	10173473	Chr01B	9666260	9672036	value=chr17
Chr01A	10189108	10196249	Chr01B	9688935	9696566	value=chr17
Chr01A	10232834	10237968	Chr01B	9729724	9734947	value=chr17
Chr01A	10239848	10241307	Chr01B	9736869	9738266	value=chr17
Chr01A	10282812	10285485	Chr01B	9780256	9783117	value=chr17
Chr01A	10297219	10315323	Chr01B	9790764	9809126	value=chr17
Chr01A	10327914	10329281	Chr01B	9818347	9824703	value=chr17
Chr01A	10330719	10336983	Chr01B	9825907	9832144	value=chr17
Chr01A	10374499	10377283	Chr01B	9853389	9856172	value=chr17
Chr01A	10396517	10397023	Chr01B	9904236	9914757	value=chr17
Chr01A	10540998	10556294	Chr01B	10145168	10152325	value=chr17
Chr01A	10609421	10618558	Chr01B	10156564	10165656	value=chr17
Chr01A	10618910	10633029	Chr01B	10166127	10180213	value=chr17
Chr01A	10651941	10652896	Chr01B	10198700	10199656	value=chr17
Chr01A	10659908	10667771	Chr01B	10211570	10219656	value=chr17
Chr01A	10675261	10678750	Chr01B	10226159	10229550	value=chr17
Chr01A	10685380	10688131	Chr01B	10258855	10261471	value=chr17
Chr01A	10705995	10711980	Chr01B	10288761	10294666	value=chr17
Chr01A	10722287	10724157	Chr01B	10301728	10304992	value=chr17
Chr01A	10731709	10736605	Chr01B	10316031	10320698	value=chr17
Chr01A	10782819	10787687	Chr01B	10354754	10359786	value=chr17
Chr01A	10792779	10810671	Chr01B	10364677	10382546	value=chr17
Chr01A	10811476	10815867	Chr01B	10383303	10387765	value=chr17
Chr01A	10836273	10842752	Chr01B	10397880	10404398	value=chr17
Chr01A	10878286	10889857	Chr01B	10428962	10433343	value=chr17
Chr01A	10891039	10899934	Chr01B	10434444	10443105	value=chr17
Chr01A	10902352	10916875	Chr01B	10445361	10459770	value=chr17
Chr01A	10919143	10929261	Chr01B	10462182	10478597	value=chr17
Chr01A	10963688	10967834	Chr01B	10502820	10506920	value=chr17
Chr01A	10976826	10978643	Chr01B	10516022	10517854	value=chr17
Chr01A	11005374	11007468	Chr01B	10535553	10537362	value=chr17
Chr01A	11011128	11012046	Chr01B	10551174	10552315	value=chr17
Chr01A	11013924	11014415	Chr01B	10553998	10554489	value=chr17
Chr01A	11058410	11077392	Chr01B	10585938	10605082	value=chr17
Chr01A	11079720	11085077	Chr01B	10607310	10612758	value=chr17
Chr01A	11098233	11100199	Chr01B	10626641	10628754	value=chr17
Chr01A	11102443	11105434	Chr01B	10631137	10634133	value=chr17
Chr01A	11136297	11143098	Chr01B	10656495	10663321	value=chr17
Chr01A	11157217	11161102	Chr01B	10668406	10672721	value=chr17
Chr01A	11162626	11165334	Chr01B	10674829	10677537	value=chr17
Chr01A	11175746	11179170	Chr01B	10698703	10701728	value=chr17
Chr01A	11185190	11198139	Chr01B	10713544	10726046	value=chr17
Chr01A	11210672	11213564	Chr01B	10738510	10741457	value=chr17
Chr01A	11214611	11219210	Chr01B	10742527	10747329	value=chr17
Chr01A	11227830	11230932	Chr01B	10759553	10763365	value=chr17
Chr01A	11247087	11261840	Chr01B	10782643	10797504	value=chr17
Chr01A	11295647	11301523	Chr01B	10823284	10828321	value=chr17
Chr01A	11323563	11332667	Chr01B	10850796	10855059	value=chr17
Chr01A	11335095	11337918	Chr01B	10857173	10859995	value=chr17
Chr01A	11350910	11353511	Chr01B	10878451	10881051	value=chr17
Chr01A	11402304	11403182	Chr01B	10933591	10934413	value=chr17
Chr01A	11467961	11469743	Chr01B	11004763	11006485	value=chr17
Chr01A	11487569	11489114	Chr01B	11018013	11019682	value=chr17
Chr01A	11509489	11512961	Chr01B	11030818	11033545	value=chr17
Chr01A	11564399	11567569	Chr01B	11144965	11148346	value=chr17
Chr01A	11618750	11625801	Chr01B	11243726	11246107	value=chr17
Chr01A	11733970	11739296	Chr01B	11355167	11360434	value=chr17
Chr01A	11740310	11746191	Chr01B	11361830	11367669	value=chr17
Chr01A	11747200	11750513	Chr01B	11368653	11371837	value=chr17
Chr01A	11752341	11785989	Chr01B	11374563	11409173	value=chr17
Chr01A	11832236	11833090	Chr01B	11449639	11450385	value=chr17
Chr01A	11908073	11910140	Chr01B	11484382	11485232	value=chr17
Chr01A	11935559	11937186	Chr01B	11496193	11497942	value=chr17
Chr01A	11942290	11943182	Chr01B	11502580	11503358	value=chr17
Chr01A	11960447	11961022	Chr01B	11518324	11519519	value=chr17
Chr01A	11962021	11963505	Chr01B	11520236	11521651	value=chr17
Chr01A	11965193	11967711	Chr01B	11523360	11525860	value=chr17
Chr01A	11979637	11993542	Chr01B	11535322	11549164	value=chr17
Chr01A	11997126	11999225	Chr01B	11553796	11556744	value=chr17
Chr01A	12040498	12042789	Chr01B	11596182	11598214	value=chr17
Chr01A	12043975	12044869	Chr01B	11599710	11600575	value=chr17
Chr01A	12081273	12082172	Chr01B	11630378	11636087	value=chr17
Chr01A	12086784	12093920	Chr01B	11646315	11653484	value=chr17
Chr01A	12127659	12128893	Chr01B	11673787	11674769	value=chr17
Chr01A	12169359	12173425	Chr01B	11711842	11715948	value=chr17
Chr01A	12186117	12197152	Chr01B	11720083	11730775	value=chr17
Chr01A	12197952	12201278	Chr01B	11731433	11734848	value=chr17
Chr01A	12243835	12254929	Chr01B	11766870	11768133	value=chr17
Chr01A	12317338	12320464	Chr01B	11880521	11883619	value=chr17
Chr01A	12324545	12328838	Chr01B	11887956	11892212	value=chr17
Chr01A	12332156	12333555	Chr01B	11895395	11897150	value=chr17
Chr01A	12333604	12333935	Chr01B	11897208	11897530	value=chr17
Chr01A	12374628	12379754	Chr01B	11953403	11958501	value=chr17
Chr01A	12380144	12381259	Chr01B	11958896	11959916	value=chr17
Chr01A	12384020	12386288	Chr01B	11962719	11964989	value=chr17
Chr01A	12395594	12396615	Chr01B	11973972	11975304	value=chr17
Chr01A	12400741	12404599	Chr01B	11977554	11981352	value=chr17
Chr01A	12421079	12427593	Chr01B	12008742	12012566	value=chr17
Chr01A	12433104	12438919	Chr01B	12018319	12024104	value=chr17
Chr01A	12818693	12819533	Chr01B	12057697	12058519	value=chr17
Chr01A	12980692	12982854	Chr01B	12420386	12422489	value=chr17
Chr01A	13019912	13025140	Chr01B	12453453	12458714	value=chr17
Chr01A	13045731	13047323	Chr01B	12481556	12483194	value=chr17
Chr01A	13116325	13118585	Chr01B	12535418	12537675	value=chr17
Chr01A	13158960	13165374	Chr01B	12573663	12581220	value=chr17
Chr01A	13168260	13175130	Chr01B	12582924	12589716	value=chr17
Chr01A	13208577	13213756	Chr01B	12624760	12629981	value=chr17
Chr01A	13407996	13409195	Chr01B	12787543	12794504	value=chr17
Chr01A	13507071	13515106	Chr01B	12869219	12877261	value=chr17
Chr01A	13629414	13632639	Chr01B	12979236	12984206	value=chr17
Chr01A	13663365	13663736	Chr01B	12997955	12998524	value=chr17
Chr01A	13716286	13725570	Chr01B	13020330	13031768	value=chr17
Chr01A	13780035	13783523	Chr01B	13071669	13075130	value=chr17
Chr01A	13811011	13812944	Chr01B	13098278	13100191	value=chr17
Chr01A	13831272	13833979	Chr01B	13121118	13123706	value=chr17
Chr01A	13908677	13909953	Chr01B	13196465	13197926	value=chr17
Chr01A	13952494	13960169	Chr01B	13232770	13240429	value=chr17
Chr01A	13981974	13986926	Chr01B	13253144	13258169	value=chr17
Chr01A	14031556	14033701	Chr01B	13299326	13317905	value=chr17
Chr01A	14085239	14088241	Chr01B	13353467	13356378	value=chr17
Chr01A	14120485	14123275	Chr01B	13391620	13394802	value=chr17
Chr01A	14159007	14170692	Chr01B	13422589	13431056	value=chr17
Chr01A	14187385	14193435	Chr01B	13442511	13448014	value=chr17
Chr01A	14214984	14223880	Chr01B	13466062	13474908	value=chr17
Chr01A	14243820	14247619	Chr01B	13487944	13494408	value=chr17
Chr01A	14296031	14302893	Chr01B	13553114	13554611	value=chr17
Chr01A	14353486	14359747	Chr01B	13625120	13627617	value=chr17
Chr01A	14437072	14449172	Chr01B	13820339	13833444	value=chr17
Chr01A	14454346	14468322	Chr01B	13852312	13860999	value=chr17
Chr01A	14469000	14476231	Chr01B	13861664	13869215	value=chr17
Chr01A	14498418	14504502	Chr01B	13923993	13930084	value=chr17
Chr01A	14532001	14535142	Chr01B	13939751	13942850	value=chr17
Chr01A	14566109	14567592	Chr01B	13969847	13971330	value=chr17
Chr01A	14663595	14666846	Chr01B	14044276	14047466	value=chr17
Chr01A	14668148	14687203	Chr01B	14049797	14069051	value=chr17
Chr01A	14726155	14728375	Chr01B	14123541	14125801	value=chr17
Chr01A	14751541	14753486	Chr01B	14176222	14178205	value=chr17
Chr01A	14753877	14756148	Chr01B	14178726	14181026	value=chr17
Chr01A	14767522	14770902	Chr01B	14191437	14194660	value=chr17
Chr01A	14876164	14879948	Chr01B	14277944	14280341	value=chr17
Chr01A	15009512	15014560	Chr01B	14384694	14389614	value=chr17
Chr01A	15029187	15035798	Chr01B	14404110	14410625	value=chr17
Chr01A	15051191	15052868	Chr01B	14433706	14435396	value=chr17
Chr01A	15078416	15080950	Chr01B	14470786	14473115	value=chr17
Chr01A	15095768	15099960	Chr01B	14492155	14496277	value=chr17
Chr01A	15127490	15131789	Chr01B	14529969	14534242	value=chr17
Chr01A	15142314	15166174	Chr01B	14538620	14562348	value=chr17
Chr01A	15284433	15285576	Chr01B	14660190	14661335	value=chr17
Chr01A	15305777	15309819	Chr01B	14681124	14685207	value=chr17
Chr01A	15494759	15504192	Chr01B	14822489	14824097	value=chr17
Chr01A	15606715	15620734	Chr01B	14843291	14846669	value=chr17
Chr01A	15760236	15763148	Chr01B	14904336	14907295	value=chr17
Chr01A	15781165	15785771	Chr01B	14924095	14930930	value=chr17
Chr01A	15800102	15801939	Chr01B	14958080	14959841	value=chr17
Chr01A	15867456	15869540	Chr01B	15040985	15042771	value=chr17
Chr01A	15956891	15959110	Chr01B	15095156	15097377	value=chr17
Chr01A	15964796	15969302	Chr01B	15106581	15111552	value=chr17
Chr01A	15999928	16006074	Chr01B	15146160	15152199	value=chr17
Chr01A	16068773	16069797	Chr01B	15190451	15191450	value=chr17
Chr01A	16072200	16075462	Chr01B	15199321	15202801	value=chr17
Chr01A	16094501	16101460	Chr01B	15217663	15224696	value=chr17
Chr01A	16118728	16121489	Chr01B	15242536	15245077	value=chr17
Chr01A	16130924	16133255	Chr01B	15254423	15256786	value=chr17
Chr01A	16142002	16143507	Chr01B	15265323	15267397	value=chr17
Chr01A	16177150	16179337	Chr01B	15320065	15322170	value=chr17
Chr01A	16206164	16209444	Chr01B	15337349	15340639	value=chr17
Chr01A	16372702	16374969	Chr01B	15451306	15453573	value=chr17
Chr01A	16402504	16413120	Chr01B	15505145	15515222	value=chr17
Chr01A	16468289	16470104	Chr01B	15544417	15546208	value=chr17
Chr01A	16648481	16649387	Chr01B	15740547	15741439	value=chr17
Chr01A	16858735	16859514	Chr01B	15918821	15919600	value=chr17
Chr01A	16867602	16884396	Chr01B	15930484	15932457	value=chr17
Chr01A	17027641	17029838	Chr01B	16145374	16147494	value=chr17
Chr01A	17120634	17122062	Chr01B	16266666	16268063	value=chr17
Chr01A	17125579	17138701	Chr01B	16270541	16281635	value=chr17
Chr01A	17159519	17173992	Chr01B	16303844	16314259	value=chr17
Chr01A	17184027	17184341	Chr01B	16349296	16349610	value=chr17
Chr01A	17234734	17241156	Chr01B	16393153	16399881	value=chr17
Chr01A	17279876	17281683	Chr01B	16449930	16458188	value=chr17
Chr01A	17325263	17325911	Chr01B	16477739	16478431	value=chr17
Chr01A	17330858	17339954	Chr01B	16480856	16492507	value=chr17
Chr01A	17475179	17479007	Chr01B	16625421	16629211	value=chr17
Chr01A	17571981	17575330	Chr01B	16749160	16752770	value=chr17
Chr01A	17684155	17693725	Chr01B	16795169	16804923	value=chr17
Chr01A	17818914	17820722	Chr01B	16900505	16902114	value=chr17
Chr01A	18024531	18025469	Chr01B	17077715	17078326	value=chr17
Chr01A	18180677	18183575	Chr01B	17176609	17179719	value=chr17
Chr01A	18230478	18240485	Chr01B	17208311	17222458	value=chr17
Chr01A	18266272	18289017	Chr01B	17250647	17278577	value=chr17
Chr01A	18297241	18301004	Chr01B	17286955	17290747	value=chr17
Chr01A	18322021	18328831	Chr01B	17321720	17334216	value=chr17
Chr01A	18356397	18364331	Chr01B	17389876	17397157	value=chr17
Chr01A	18385590	18389855	Chr01B	17424377	17428681	value=chr17
Chr01A	18454676	18459257	Chr01B	17501294	17506036	value=chr17
Chr01A	18472233	18473311	Chr01B	17538459	17539659	value=chr17
Chr01A	18482243	18482908	Chr01B	17546968	17548086	value=chr17
Chr01A	18566796	18569402	Chr01B	17631433	17634146	value=chr17
Chr01A	18677345	18679298	Chr01B	17711576	17713497	value=chr17
Chr01A	18706714	18711457	Chr01B	17942629	17947368	value=chr17
Chr01A	18731014	18738622	Chr01B	18691131	18694390	value=chr17
Chr01A	18878460	18882168	Chr01B	18978143	18982591	value=chr17
Chr01A	18928494	18931593	Chr01B	19170893	19173954	value=chr17
Chr01A	18960516	18989096	Chr01B	19206736	19229169	value=chr17
Chr01A	19012416	19015729	Chr01B	19243852	19246831	value=chr17
Chr01A	19062626	19066227	Chr01B	19279231	19284169	value=chr17
Chr01A	19126272	19144038	Chr01B	19363117	19381372	value=chr17
Chr01A	19176676	19181546	Chr01B	19456857	19461171	value=chr17
Chr01A	19212022	19218257	Chr01B	19474597	19480824	value=chr17
Chr01A	19237312	19238860	Chr01B	19497376	19498940	value=chr17
Chr01A	19287119	19322318	Chr01B	19581804	19591482	value=chr17
Chr01A	19322908	19324404	Chr01B	19592528	19594630	value=chr17
Chr01A	19364628	19384709	Chr01B	19627690	19652295	value=chr17
Chr01A	19404810	19406953	Chr01B	19675226	19677788	value=chr17
Chr01A	19577155	19578565	Chr01B	19824530	19832574	value=chr17
Chr01A	19627131	19651757	Chr01B	19867241	19898559	value=chr17
Chr01A	19669266	19673353	Chr01B	19918206	19925875	value=chr17
Chr01A	19726002	19726784	Chr01B	19939182	19940129	value=chr17
Chr01A	19745113	19746738	Chr01B	19983547	19984969	value=chr17
Chr01A	19858517	19888946	Chr01B	20081910	20104981	value=chr17
Chr01A	19955320	19967637	Chr01B	20187142	20199576	value=chr17
Chr01A	20006065	20034903	Chr01B	20232598	20269129	value=chr17
Chr01A	20068912	20080761	Chr01B	20302741	20314685	value=chr17
Chr01A	20102481	20113685	Chr01B	20325763	20328112	value=chr17
Chr01A	20117491	20135264	Chr01B	20348036	20357349	value=chr17
Chr01A	20222064	20224254	Chr01B	20443599	20445172	value=chr17
Chr01A	20327784	20337307	Chr01B	20546116	20546961	value=chr17
Chr01A	20594637	20600868	Chr01B	20675486	20678775	value=chr17
Chr01A	20666820	20668356	Chr01B	20728428	20739397	value=chr17
Chr01A	20684729	20686019	Chr01B	20755336	20756651	value=chr17
Chr01A	20750238	20756605	Chr01B	20807371	20813677	value=chr17
Chr01A	20795206	20814388	Chr01B	20844118	20863411	value=chr17
Chr01A	20834017	20838192	Chr01B	20875554	20878704	value=chr17
Chr01A	20881235	20882514	Chr01B	20925851	20927156	value=chr17
Chr01A	20896424	20902243	Chr01B	20941539	20947466	value=chr17
Chr01A	20923464	20931117	Chr01B	20966894	20974585	value=chr17
Chr01A	20948796	20951366	Chr01B	20986496	20989232	value=chr17
Chr01A	20986958	20998824	Chr01B	21021230	21033361	value=chr17
Chr01A	21038605	21060103	Chr01B	21065681	21087386	value=chr17
Chr01A	21089458	21093892	Chr01B	21131617	21135872	value=chr17
Chr01A	21257051	21277221	Chr01B	21193999	21213075	value=chr17
Chr01A	21411016	21417976	Chr01B	21223513	21230466	value=chr17
Chr01A	21418542	21420384	Chr01B	21231109	21233101	value=chr17
Chr01A	21478717	21480689	Chr01B	21424439	21425908	value=chr17
Chr01A	21481722	21488333	Chr01B	21436537	21437075	value=chr17
Chr01A	21646453	21648933	Chr01B	21462738	21465438	value=chr17
Chr01A	21770918	21773600	Chr01B	21549428	21552028	value=chr17
Chr01A	21841692	21849281	Chr01B	21639754	21647335	value=chr17
Chr01A	21967953	21983022	Chr01B	21704979	21719935	value=chr17
Chr01A	22035752	22038099	Chr01B	21770178	21772214	value=chr17
Chr01A	22039495	22049867	Chr01B	21870649	21875472	value=chr17
Chr01A	22280605	22289299	Chr01B	22050948	22065290	value=chr17
Chr01A	22327781	22334941	Chr01B	22091271	22098190	value=chr17
Chr01A	22354786	22360965	Chr01B	22167125	22173283	value=chr17
Chr01A	22362661	22363722	Chr01B	22174775	22175503	value=chr17
Chr01A	22589229	22595297	Chr01B	22224564	22231676	value=chr17
Chr01A	23180228	23193676	Chr01B	22563815	22571002	value=chr17
Chr01A	23429686	23439486	Chr01B	22703263	22711389	value=chr17
Chr01A	23722752	23765660	Chr01B	22981719	22989186	value=chr17
Chr01A	23800146	23826967	Chr01B	23064917	23091574	value=chr17
Chr01A	23827247	23829496	Chr01B	23091772	23094354	value=chr17
Chr01A	23871869	23888821	Chr01B	23132794	23149224	value=chr17
Chr01A	23928078	23933162	Chr01B	23188407	23193708	value=chr17
Chr01A	23956267	23982953	Chr01B	23241463	23263905	value=chr17
Chr01A	24012739	24014547	Chr01B	23284946	23286662	value=chr17
Chr01A	24055268	24064363	Chr01B	23329840	23338602	value=chr17
Chr01A	24074638	24082197	Chr01B	23350306	23360607	value=chr17
Chr01A	24105235	24113874	Chr01B	23401170	23409745	value=chr17
Chr01A	24118095	24127042	Chr01B	23414930	23423816	value=chr17
Chr01A	24128165	24138224	Chr01B	23424918	23435336	value=chr17
Chr01A	24199422	24211379	Chr01B	23486128	23497833	value=chr17
Chr01A	24249700	24255727	Chr01B	23561272	23567200	value=chr17
Chr01A	24437531	24447122	Chr01B	23787952	23797496	value=chr17
Chr01A	24627195	24630929	Chr01B	23854130	23857951	value=chr17
Chr01A	24830190	24830855	Chr01B	24003888	24004419	value=chr17
Chr01A	24851687	24865487	Chr01B	24095296	24108623	value=chr17
Chr01A	24866632	24867885	Chr01B	24109786	24111039	value=chr17
Chr01A	24868201	24876957	Chr01B	24111054	24120884	value=chr17
Chr01A	24954941	24959353	Chr01B	24211271	24215637	value=chr17
Chr01A	25010178	25018101	Chr01B	24275621	24283596	value=chr17
Chr01A	25710847	25715791	Chr01B	24782959	24787836	value=chr17
Chr01A	25751194	25754388	Chr01B	24819413	24822608	value=chr17
Chr01A	25774983	25776301	Chr01B	24852229	24853638	value=chr17
Chr01A	25864842	25868852	Chr01B	24927611	24949993	value=chr17
Chr01A	25890344	25894108	Chr01B	24969897	24973669	value=chr17
Chr01A	25922597	25983348	Chr01B	24982405	25037621	value=chr17
Chr01A	26055277	26058516	Chr01B	25086775	25089935	value=chr17
Chr01A	26081983	26083146	Chr01B	25100742	25103025	value=chr17
Chr01A	26091597	26092882	Chr01B	25138760	25140152	value=chr17
Chr01A	26235451	26236314	Chr01B	25243554	25244270	value=chr17
Chr01A	26307652	26330487	Chr01B	25332361	25355941	value=chr17
Chr01A	26372766	26388425	Chr01B	25412534	25428779	value=chr17
Chr01A	26442998	26464738	Chr01B	25491862	25510108	value=chr17
Chr01A	26500025	26507585	Chr01B	25581733	25588865	value=chr17
Chr01A	26520634	26529842	Chr01B	25612671	25621615	value=chr17
Chr01A	26530093	26539767	Chr01B	25622030	25631383	value=chr17
Chr01A	26552828	26559212	Chr01B	25639377	25645693	value=chr17
Chr01A	26605959	26606241	Chr01B	25690006	25690288	value=chr17
Chr01A	26607546	26610005	Chr01B	25691537	25694160	value=chr17
Chr01A	26636222	26637580	Chr01B	25718824	25720182	value=chr17
Chr01A	26668615	26684164	Chr01B	25755221	25769879	value=chr17
Chr01A	26774816	26783144	Chr01B	25846833	25855258	value=chr17
Chr01A	26844356	26846842	Chr01B	25996696	25999375	value=chr17
Chr01A	26855870	26859702	Chr01B	26012460	26016335	value=chr17
Chr01A	26867740	26897297	Chr01B	26021368	26050866	value=chr17
Chr01A	26936369	26957671	Chr01B	26079284	26100643	value=chr17
Chr01A	26976668	26989088	Chr01B	26164692	26176941	value=chr17
Chr01A	27027147	27044177	Chr01B	26194267	26207801	value=chr17
Chr01A	27052568	27063086	Chr01B	26227349	26238492	value=chr17
Chr01A	27067619	27080251	Chr01B	26242613	26255177	value=chr17
Chr01A	27092740	27095982	Chr01B	26275352	26299299	value=chr17
Chr01A	27251355	27252533	Chr01B	26407326	26411597	value=chr17
Chr01A	27254886	27259372	Chr01B	26414334	26418212	value=chr17
Chr01A	27362380	27368537	Chr01B	26528706	26534886	value=chr17
Chr01A	27406705	27429772	Chr01B	26555553	26574670	value=chr17
Chr01A	27560759	27573703	Chr01B	26662504	26675597	value=chr17
Chr01A	27646764	27657752	Chr01B	26710049	26714328	value=chr17
Chr01A	27925892	27932138	Chr01B	26793263	26800907	value=chr17
Chr01A	28149131	28170593	Chr01B	27345266	27366629	value=chr17
Chr01A	28184156	28201271	Chr01B	27399030	27416110	value=chr17
Chr01A	28261567	28264356	Chr01B	27454926	27456767	value=chr17
Chr01A	28273017	28303435	Chr01B	27473522	27493352	value=chr17
Chr01A	28356496	28365703	Chr01B	27553454	27562587	value=chr17
Chr01A	28375823	28379254	Chr01B	27572497	27575934	value=chr17
Chr01A	28468602	28477481	Chr01B	27726086	27734629	value=chr17
Chr01A	28508061	28509159	Chr01B	27770021	27773910	value=chr17
Chr01A	28591131	28592586	Chr01B	27833761	27835305	value=chr17
Chr01A	28654274	28655654	Chr01B	27902346	27903589	value=chr17
Chr01A	28729810	28730377	Chr01B	27992768	27995428	value=chr17
Chr01A	28743763	28795544	Chr01B	28011931	28059301	value=chr17
Chr01A	28847286	28870250	Chr01B	28120401	28148468	value=chr17
Chr01A	29114844	29116199	Chr01B	28368388	28369743	value=chr17
Chr01A	29286021	29298884	Chr01B	28657059	28672453	value=chr17
Chr01A	29346047	29357054	Chr01B	28748732	28760016	value=chr17
Chr01A	29379495	29385102	Chr01B	28788901	28794708	value=chr17
Chr01A	29452810	29456339	Chr01B	28890297	28893854	value=chr17
Chr01A	29458024	29458430	Chr01B	28900607	28901014	value=chr17
Chr01A	29510785	29513347	Chr01B	28925910	28928492	value=chr17
Chr01A	29547509	29549419	Chr01B	28949430	28951944	value=chr17
Chr01A	29616193	29625460	Chr01B	29027631	29036660	value=chr17
Chr01A	29651636	29689035	Chr01B	29045238	29071092	value=chr17
Chr01A	29782064	29807584	Chr01B	29154465	29184365	value=chr17
Chr01A	29892959	29893906	Chr01B	29284406	29287066	value=chr17
Chr01A	29960988	29962984	Chr01B	29395052	29396843	value=chr17
Chr01A	30071810	30073090	Chr01B	29463332	29464484	value=chr17
Chr01A	30089595	30090097	Chr01B	29490312	29492664	value=chr17
Chr01A	30164519	30197311	Chr01B	29623413	29625540	value=chr17
Chr01A	30216492	30242719	Chr01B	29671708	29693232	value=chr17
Chr01A	30305070	30320537	Chr01B	29780079	29792635	value=chr17
Chr01A	30323917	30355037	Chr01B	29800493	29842314	value=chr17
Chr01A	30356673	30357111	Chr01B	29844205	29844643	value=chr17
Chr01A	30360311	30370386	Chr01B	29847953	29862388	value=chr17
Chr01A	30422837	30424954	Chr01B	29887819	29889876	value=chr17
Chr01A	30470793	30473666	Chr01B	29946654	29949605	value=chr17
Chr01A	30475083	30485235	Chr01B	29950734	29958211	value=chr17
Chr01A	30486675	30490454	Chr01B	29959751	29963603	value=chr17
Chr01A	30507736	30514737	Chr01B	29982147	29989121	value=chr17
Chr01A	30542426	30543895	Chr01B	30013434	30016644	value=chr17
Chr01A	30557732	30571107	Chr01B	30041591	30052779	value=chr17
Chr01A	30604157	30611951	Chr01B	30104343	30106350	value=chr17
Chr01A	30621083	30626057	Chr01B	30120884	30125947	value=chr17
Chr01A	30643338	30673689	Chr01B	30155321	30185484	value=chr17
Chr01A	30676102	30678512	Chr01B	30187885	30190331	value=chr17
Chr01A	30705947	30725833	Chr01B	30217616	30235255	value=chr17
Chr01A	30782359	30784121	Chr01B	30289413	30291280	value=chr17
Chr01A	30791511	30793193	Chr01B	30303591	30312266	value=chr17
Chr01A	30857623	30888337	Chr01B	30362100	30389071	value=chr17
Chr01A	30951506	30952852	Chr01B	30448154	30449333	value=chr17
Chr01A	30962531	30974571	Chr01B	30458294	30468222	value=chr17
Chr01A	31005042	31005812	Chr01B	30501784	30502524	value=chr17
Chr01A	31038335	31040783	Chr01B	30516692	30521714	value=chr17
Chr01A	31648379	31649185	Chr01B	30596396	30598488	value=chr17
Chr01A	31955627	31966072	Chr01B	30894191	30899613	value=chr17
Chr01A	32265151	32275211	Chr01B	31112058	31123622	value=chr17
Chr01A	32276348	32286243	Chr01B	31124545	31132634	value=chr17
Chr01A	32299443	32302503	Chr01B	31143435	31146467	value=chr17
Chr01A	32337233	32383106	Chr01B	31190432	31231306	value=chr17
Chr01A	32417732	32420847	Chr01B	31265448	31268605	value=chr17
Chr01A	32426803	32438811	Chr01B	31274486	31286491	value=chr17
Chr01A	32469589	32469990	Chr01B	31308607	31309008	value=chr17
Chr01A	32470982	32485828	Chr01B	31310088	31324649	value=chr17
Chr01A	32496855	32500148	Chr01B	31334492	31335979	value=chr17
Chr01A	32530499	32534062	Chr01B	31359351	31362903	value=chr17
Chr01A	32562753	32568935	Chr01B	31397187	31403553	value=chr17
Chr01A	32573119	32576290	Chr01B	31413468	31416573	value=chr17
Chr01A	32598149	32600060	Chr01B	31435793	31437701	value=chr17
Chr01A	32602550	32607277	Chr01B	31442523	31443288	value=chr17
Chr01A	32637732	32650170	Chr01B	31466032	31478412	value=chr17
Chr01A	32655910	32663445	Chr01B	31490134	31497866	value=chr17
Chr01A	32666115	32670900	Chr01B	31500437	31505226	value=chr17
Chr01A	32692709	32699876	Chr01B	31521392	31528335	value=chr17
Chr01A	32717357	32719239	Chr01B	31557773	31559655	value=chr17
Chr01A	32733961	32740827	Chr01B	31570927	31577763	value=chr17
Chr01A	32764650	32766781	Chr01B	31588068	31589070	value=chr17
Chr01A	32770336	32778514	Chr01B	31604077	31612202	value=chr17
Chr01A	32789549	32791819	Chr01B	31622636	31624846	value=chr17
Chr01A	32802684	32808471	Chr01B	31637162	31642956	value=chr17
Chr01A	32871161	32872561	Chr01B	31708091	31709487	value=chr17
Chr01A	33090689	33092525	Chr01B	31791191	31793035	value=chr17
Chr01A	33146285	33148234	Chr01B	32087070	32088886	value=chr17
Chr01A	33161382	33165481	Chr01B	32097656	32101753	value=chr17
Chr01A	33199835	33203373	Chr01B	32127576	32130900	value=chr17
Chr01A	33209507	33235333	Chr01B	32140516	32174384	value=chr17
Chr01A	33247201	33249173	Chr01B	32192402	32194608	value=chr17
Chr01A	33251525	33257209	Chr01B	32196841	32203539	value=chr17
Chr01A	33258920	33259276	Chr01B	32210776	32211698	value=chr17
Chr01A	33284727	33286966	Chr01B	32232390	32234467	value=chr17
Chr01A	33375975	33377101	Chr01B	32301269	32302348	value=chr17
Chr01A	33407351	33410177	Chr01B	32348704	32351554	value=chr17
Chr01A	33434014	33435091	Chr01B	32370210	32371286	value=chr17
Chr01A	33444145	33446686	Chr01B	32377838	32380332	value=chr17
Chr01A	33474326	33477709	Chr01B	32403142	32406515	value=chr17
Chr01A	33480689	33510995	Chr01B	32412161	32442475	value=chr17
Chr01A	33617835	33618320	Chr01B	32515964	32516455	value=chr17
Chr01A	33650636	33651667	Chr01B	32560291	32561322	value=chr17
Chr01A	33665554	33666594	Chr01B	32611467	32612507	value=chr17
Chr01A	33690746	33702469	Chr01B	32633632	32644768	value=chr17
Chr01A	33748845	33749728	Chr01B	32658818	32659423	value=chr17
Chr01A	33830093	33831428	Chr01B	32739421	32740749	value=chr17
Chr01A	33870073	33876451	Chr01B	32778611	32784984	value=chr17
Chr01A	33889726	33892036	Chr01B	32800040	32802357	value=chr17
Chr01A	33912306	33915771	Chr01B	32822751	32826241	value=chr17
Chr01A	33944622	33961143	Chr01B	32852237	32868263	value=chr17
Chr01A	33964173	33967448	Chr01B	32872200	32875398	value=chr17
Chr01A	33998018	33999662	Chr01B	32913618	32915643	value=chr17
Chr01A	34039578	34049220	Chr01B	32942651	32951266	value=chr17
Chr01A	34092333	34107947	Chr01B	32983310	32999784	value=chr17
Chr01A	34215106	34217261	Chr01B	33106232	33108501	value=chr17
Chr01A	34240748	34247270	Chr01B	33145482	33150583	value=chr17
Chr01A	34251654	34253414	Chr01B	33155056	33156820	value=chr17
Chr01A	34274624	34320815	Chr01B	33171502	33220271	value=chr17
Chr01A	34330154	34334766	Chr01B	33237494	33242100	value=chr17
Chr01A	34366336	34405009	Chr01B	33264842	33303896	value=chr17
Chr01A	34406422	34411767	Chr01B	33304739	33310305	value=chr17
Chr01A	34412761	34440035	Chr01B	33311143	33340797	value=chr17
Chr01A	34466304	34470678	Chr01B	33356100	33360707	value=chr17
Chr01A	34485752	34495537	Chr01B	33375128	33382898	value=chr17
Chr01A	34510276	34514418	Chr01B	33402411	33406649	value=chr17
Chr01A	34515593	34548366	Chr01B	33407825	33441586	value=chr17
Chr01A	34643448	34646076	Chr01B	33510092	33512423	value=chr17
Chr01A	34669001	34677983	Chr01B	33531438	33539116	value=chr17
Chr01A	34678301	34687507	Chr01B	33540407	33549430	value=chr17
Chr01A	34688680	34715115	Chr01B	33550799	33551539	value=chr17
Chr01A	34736845	34742297	Chr01B	33606451	33611672	value=chr17
Chr01A	34749849	34767674	Chr01B	33614816	33632546	value=chr17
Chr01A	34787240	34804407	Chr01B	33649604	33671431	value=chr17
Chr01A	34811396	34829686	Chr01B	33678651	33699283	value=chr17
Chr01A	34845984	34852765	Chr01B	33717825	33724705	value=chr17
Chr01A	34853519	34857962	Chr01B	33725641	33729188	value=chr17
Chr01A	34875499	34879247	Chr01B	33746619	33757522	value=chr17
Chr01A	34889453	34890293	Chr01B	33778832	33779433	value=chr17
Chr01A	34943082	34944401	Chr01B	33811497	33812810	value=chr17
Chr01A	34945698	34957878	Chr01B	33814256	33826335	value=chr17
Chr01A	34975242	34979966	Chr01B	33843414	33847627	value=chr17
Chr01A	35029259	35032487	Chr01B	33896597	33900125	value=chr17
Chr01A	35103568	35106509	Chr01B	33972655	33975530	value=chr17
Chr01A	35106764	35112349	Chr01B	33975626	33980912	value=chr17
Chr01A	35113225	35124627	Chr01B	33981938	33993469	value=chr17
Chr01A	35168367	35202415	Chr01B	34032850	34079257	value=chr17
Chr01A	35202868	35205137	Chr01B	34080097	34082370	value=chr17
Chr01A	35217008	35219843	Chr01B	34095758	34098521	value=chr17
Chr01A	35245640	35246641	Chr01B	34123726	34124430	value=chr17
Chr01A	35248408	35260224	Chr01B	34132439	34143492	value=chr17
Chr01A	35279332	35283371	Chr01B	34162522	34166659	value=chr17
Chr01A	35296858	35299119	Chr01B	34179907	34182544	value=chr17
Chr01A	35321927	35350606	Chr01B	34219027	34251484	value=chr17
Chr01A	35355313	35359676	Chr01B	34256255	34260041	value=chr17
Chr01A	35448398	35454827	Chr01B	34360712	34367899	value=chr17
Chr01A	35455742	35460322	Chr01B	34368804	34373442	value=chr17
Chr01A	35491952	35495495	Chr01B	34428397	34431237	value=chr17
Chr01A	35597220	35602819	Chr01B	34491090	34496729	value=chr17
Chr01A	35603374	35605519	Chr01B	34497284	34499469	value=chr17
Chr01A	35618600	35631986	Chr01B	34514522	34527702	value=chr17
Chr01A	35648455	35653949	Chr01B	34554402	34557737	value=chr17
Chr01A	35713822	35715456	Chr01B	34574529	34580351	value=chr17
Chr01A	36244883	36246351	Chr01B	34598169	34599347	value=chr17
Chr01A	36366638	36368187	Chr01B	34821617	34830381	value=chr17
Chr01A	36424850	36428927	Chr01B	34987369	34991184	value=chr17
Chr01A	36446756	36451913	Chr01B	35026147	35031229	value=chr17
Chr01A	36453474	36483686	Chr01B	35032784	35060273	value=chr17
Chr01A	36490236	36493396	Chr01B	35081895	35086277	value=chr17
Chr01A	36496990	36499639	Chr01B	35088262	35091207	value=chr17
Chr01A	36525666	36539627	Chr01B	35110877	35124661	value=chr17
Chr01A	36556310	36559748	Chr01B	35140898	35144202	value=chr17
Chr01A	36560507	36567084	Chr01B	35145095	35151665	value=chr17
Chr01A	36571925	36574140	Chr01B	35156447	35158790	value=chr17
Chr01A	36611937	36620129	Chr01B	35174809	35181539	value=chr17
Chr01A	36621534	36628870	Chr01B	35183345	35194835	value=chr17
Chr01A	36639163	36641010	Chr01B	35206094	35207941	value=chr17
Chr01A	36666081	36672643	Chr01B	35241715	35251969	value=chr17
Chr01A	37021106	37021969	Chr01B	35395141	35395974	value=chr17
Chr01A	37127600	37129615	Chr01B	35413419	35414225	value=chr17
Chr01A	37485212	37485835	Chr01B	35544941	35548185	value=chr17
Chr01A	37522752	37524921	Chr01B	35680258	35688423	value=chr17
Chr01A	37525279	37530625	Chr01B	35710408	35715806	value=chr17
Chr01A	37543412	37551566	Chr01B	35740305	35748467	value=chr17
Chr01A	37579934	37585556	Chr01B	35768985	35774618	value=chr17
Chr01A	37588017	37594671	Chr01B	35776969	35783603	value=chr17
Chr01A	37605394	37609863	Chr01B	35792744	35797228	value=chr17
Chr01A	37651245	37659051	Chr01B	35826706	35830054	value=chr17
Chr01A	37660822	37664085	Chr01B	35831395	35831574	value=chr17
Chr01A	37667754	37668407	Chr01B	35841365	35844474	value=chr17
Chr01A	37668816	37669871	Chr01B	35844527	35845578	value=chr17
Chr01A	37673151	37677053	Chr01B	35847650	35851599	value=chr17
Chr01A	37678126	37679074	Chr01B	35852768	35853593	value=chr17
Chr01A	37716523	37716923	Chr01B	35887032	35887371	value=chr17
Chr01A	37738062	37740171	Chr01B	35913670	35915355	value=chr17
Chr01A	37741052	37742252	Chr01B	35915962	35917233	value=chr17
Chr01A	37760659	37765293	Chr01B	35935581	35940198	value=chr17
Chr01A	37784016	37785177	Chr01B	35948623	35949785	value=chr17
Chr01A	37787446	37792682	Chr01B	35952031	35957459	value=chr17
Chr01A	37803522	37808251	Chr01B	35968156	35972942	value=chr17
Chr01A	37828079	37844389	Chr01B	36009930	36030681	value=chr17
Chr01A	37844449	37846565	Chr01B	36031064	36033174	value=chr17
Chr01A	37866158	37876702	Chr01B	36064274	36075141	value=chr17
Chr01A	37878844	37881836	Chr01B	36077299	36089453	value=chr17
Chr01A	37917854	37919038	Chr01B	36117938	36119126	value=chr17
Chr01A	37943634	37952333	Chr01B	36132897	36147400	value=chr17
Chr01A	37954268	37956929	Chr01B	36149044	36151696	value=chr17
Chr01A	37957862	37960162	Chr01B	36152705	36154950	value=chr17
Chr01A	37984959	37990667	Chr01B	36206049	36211429	value=chr17
Chr01A	37992079	37993346	Chr01B	36213073	36214329	value=chr17
Chr01A	38023918	38027833	Chr01B	36254962	36259131	value=chr17
Chr01A	38064853	38069761	Chr01B	36289837	36294977	value=chr17
Chr01A	38070728	38074002	Chr01B	36295746	36299075	value=chr17
Chr01A	38074093	38077948	Chr01B	36299174	36303024	value=chr17
Chr01A	38078555	38079762	Chr01B	36303665	36304829	value=chr17
Chr01A	38085387	38095924	Chr01B	36310446	36321256	value=chr17
Chr01A	38104849	38111173	Chr01B	36365880	36372307	value=chr17
Chr01A	38112826	38117121	Chr01B	36375294	36379691	value=chr17
Chr01A	38133433	38138399	Chr01B	36385226	36390146	value=chr17
Chr01A	38140106	38145072	Chr01B	36390567	36395202	value=chr17
Chr01A	38269901	38274463	Chr01B	36470123	36474634	value=chr17
Chr01A	38275807	38280644	Chr01B	36476151	36484173	value=chr17
Chr01A	38305297	38314335	Chr01B	36509891	36519025	value=chr17
Chr01A	38316195	38331395	Chr01B	36520779	36532816	value=chr17
Chr01A	38345188	38347639	Chr01B	36577105	36579656	value=chr17
Chr01A	38351525	38354617	Chr01B	36583610	36586734	value=chr17
Chr01A	38390289	38398144	Chr01B	36624758	36633812	value=chr17
Chr01A	38398981	38401445	Chr01B	36640258	36642718	value=chr17
Chr01A	38402998	38425292	Chr01B	36644349	36665685	value=chr17
Chr01A	38426383	38440837	Chr01B	36666586	36681009	value=chr17
Chr01A	38448892	38449991	Chr01B	36687649	36688572	value=chr17
Chr01A	38452344	38470292	Chr01B	36690790	36709054	value=chr17
Chr01A	38470880	38473296	Chr01B	36709574	36711994	value=chr17
Chr01A	38474354	38477638	Chr01B	36712934	36716204	value=chr17
Chr01A	38480488	38487900	Chr01B	36719027	36726342	value=chr17
Chr01A	38520918	38533114	Chr01B	36750388	36763860	value=chr17
Chr01A	38534465	38541141	Chr01B	36764739	36771404	value=chr17
Chr01A	38543257	38552379	Chr01B	36773525	36782657	value=chr17
Chr01A	38560265	38561480	Chr01B	36794106	36795290	value=chr17
Chr01A	38578410	38581397	Chr01B	36823172	36826151	value=chr17
Chr01A	38634263	38706570	Chr01B	36877457	36948755	value=chr17
Chr01A	38719937	38727820	Chr01B	36957244	36963204	value=chr17
Chr01A	38731394	38733595	Chr01B	36968278	36971807	value=chr17
Chr01A	38734803	38737846	Chr01B	36973049	36976049	value=chr17
Chr01A	38738489	38741901	Chr01B	36976701	36980161	value=chr17
Chr01A	38743442	38745557	Chr01B	36981879	36983777	value=chr17
Chr01A	38757427	38758940	Chr01B	36991129	36992646	value=chr17
Chr01A	38773445	38779827	Chr01B	37016065	37022828	value=chr17
Chr01A	38781442	38813495	Chr01B	37024373	37058402	value=chr17
Chr01A	38846365	38848285	Chr01B	37086704	37088602	value=chr17
Chr01A	38857589	38861234	Chr01B	37100414	37104030	value=chr17
Chr01A	38861383	38864661	Chr01B	37104341	37107534	value=chr17
Chr01A	38884612	38886327	Chr01B	37119367	37120556	value=chr17
Chr01A	38899675	38907230	Chr01B	37137536	37145089	value=chr17
Chr01A	38916429	38920071	Chr01B	37159116	37163619	value=chr17
Chr01A	38936959	38937760	Chr01B	37186843	37187465	value=chr17
Chr01A	38943024	38945583	Chr01B	37192602	37194834	value=chr17
Chr01A	38948484	38956183	Chr01B	37203855	37211617	value=chr17
Chr01A	38956963	38961015	Chr01B	37212343	37216423	value=chr17
Chr01A	38962348	38964015	Chr01B	37218023	37219306	value=chr17
Chr01A	38972598	38975237	Chr01B	37232884	37235570	value=chr17
Chr01A	38976432	38978497	Chr01B	37235892	37239291	value=chr17
Chr01A	38978611	38983433	Chr01B	37240995	37241300	value=chr17
Chr01A	39015842	39016550	Chr01B	37264776	37265621	value=chr17
Chr01A	39034013	39037812	Chr01B	37272086	37277480	value=chr17
Chr01A	39045526	39046185	Chr01B	37285984	37286663	value=chr17
Chr01A	39130879	39131400	Chr01B	37301711	37302480	value=chr17
Chr01A	39136466	39140115	Chr01B	37338214	37341284	value=chr17
Chr01A	39149626	39156028	Chr01B	37345810	37352307	value=chr17
Chr01A	39157232	39157808	Chr01B	37358634	37361332	value=chr17
Chr01A	39167167	39170369	Chr01B	37389919	37393122	value=chr17
Chr01A	39188131	39189437	Chr01B	37410903	37412209	value=chr17
Chr01A	39193689	39195712	Chr01B	37416637	37418398	value=chr17
Chr01A	39206109	39210128	Chr01B	37428756	37432817	value=chr17
Chr01A	39228139	39229505	Chr01B	37445242	37446584	value=chr17
Chr01A	39253121	39253854	Chr01B	37459458	37459811	value=chr17
Chr01A	39308179	39311668	Chr01B	37520880	37524672	value=chr17
Chr01A	39455814	39456957	Chr01B	37629504	37630609	value=chr17
Chr01A	39465997	39484866	Chr01B	37639469	37658506	value=chr17
Chr01A	39490317	39494294	Chr01B	37658970	37663023	value=chr17
Chr01A	39500391	39504376	Chr01B	37674591	37678585	value=chr17
Chr01A	39505055	39506185	Chr01B	37678905	37680419	value=chr17
Chr01A	39527883	39531166	Chr01B	37708902	37712324	value=chr17
Chr01A	39550734	39551987	Chr01B	37727652	37729549	value=chr17
Chr01A	39552851	39563703	Chr01B	37730619	37740594	value=chr17
Chr01A	39588907	39591355	Chr01B	37760561	37763035	value=chr17
Chr01A	39596481	39603291	Chr01B	37773909	37780994	value=chr17
Chr01A	39608121	39615254	Chr01B	37790220	37797396	value=chr17
Chr01A	39654993	39661256	Chr01B	37824964	37831415	value=chr17
Chr01A	39667227	39671158	Chr01B	37838078	37841990	value=chr17
Chr01A	39689348	39691019	Chr01B	37852899	37854489	value=chr17
Chr01A	39700067	39702088	Chr01B	37861760	37863794	value=chr17
Chr01A	39712722	39715081	Chr01B	37875577	37878029	value=chr17
Chr01A	39716954	39719861	Chr01B	37879931	37882889	value=chr17
Chr01A	39737691	39738428	Chr01B	37890604	37897475	value=chr17
Chr01A	39762523	39766515	Chr01B	37913600	37915168	value=chr17
Chr01A	39781767	39823252	Chr01B	37941644	37975094	value=chr17
Chr01A	39824393	39826642	Chr01B	37975979	37978136	value=chr17
Chr01A	39827790	39829739	Chr01B	37979377	37981479	value=chr17
Chr01A	39833082	39835140	Chr01B	37997189	37999269	value=chr17
Chr01A	39892952	39899685	Chr01B	38056655	38063410	value=chr17
Chr01A	39904267	39905145	Chr01B	38074584	38075517	value=chr17
Chr01A	39909899	39913668	Chr01B	38080590	38084348	value=chr17
Chr01A	39916974	39919237	Chr01B	38098228	38100513	value=chr17
Chr01A	39920875	39933968	Chr01B	38102169	38115184	value=chr17
Chr01A	39945833	39947538	Chr01B	38132426	38134262	value=chr17
Chr01A	39973790	39975901	Chr01B	38182954	38190690	value=chr17
Chr01A	40003568	40008533	Chr01B	38195508	38200548	value=chr17
Chr01A	40016709	40022790	Chr01B	38212256	38214427	value=chr17
Chr01A	40023713	40025100	Chr01B	38253557	38256970	value=chr17
Chr01A	40029645	40030905	Chr01B	38261228	38262517	value=chr17
Chr01A	40042851	40055343	Chr01B	38274458	38292912	value=chr17
Chr01A	40059050	40061925	Chr01B	38300629	38303535	value=chr17
Chr01A	40071474	40077164	Chr01B	38305602	38311324	value=chr17
Chr01A	40095443	40096264	Chr01B	38339914	38340720	value=chr17
Chr01A	40110311	40114570	Chr01B	38358840	38363353	value=chr17
Chr01A	40115577	40115831	Chr01B	38363856	38364415	value=chr17
Chr01A	40116674	40118521	Chr01B	38365398	38367110	value=chr17
Chr01A	40123085	40128003	Chr01B	38377924	38381980	value=chr17
Chr01A	40135752	40137331	Chr01B	38399525	38400959	value=chr17
Chr01A	40143151	40144185	Chr01B	38407331	38408603	value=chr17
Chr01A	40154768	40157735	Chr01B	38440815	38443984	value=chr17
Chr01A	40159573	40163831	Chr01B	38445624	38459551	value=chr17
Chr01A	40194781	40198311	Chr01B	38479624	38483097	value=chr17
Chr01A	40219367	40220336	Chr01B	38516767	38517599	value=chr17
Chr01A	40237327	40243208	Chr01B	38532185	38537902	value=chr17
Chr01A	40260787	40270861	Chr01B	38551265	38551894	value=chr17
Chr01A	40273513	40274258	Chr01B	38563872	38564640	value=chr17
Chr01A	40275939	40276539	Chr01B	38566322	38566922	value=chr17
Chr01A	40280633	40281812	Chr01B	38571037	38572212	value=chr17
Chr01A	40290573	40300330	Chr01B	38573686	38583568	value=chr17
Chr01A	40304689	40308513	Chr01B	38597328	38600345	value=chr17
Chr01A	40342671	40344680	Chr01B	38652976	38655399	value=chr17
Chr01A	40373638	40379323	Chr01B	38680816	38686492	value=chr17
Chr01A	40384587	40387547	Chr01B	38691731	38698023	value=chr17
Chr01A	40396766	40399872	Chr01B	38707908	38710999	value=chr17
Chr01A	40413685	40415182	Chr01B	38724767	38726296	value=chr17
Chr01A	40421798	40424493	Chr01B	38732246	38735041	value=chr17
Chr01A	40435885	40439150	Chr01B	38763223	38766414	value=chr17
Chr01A	40551266	40557196	Chr01B	38901192	38907204	value=chr17
Chr01A	40560491	40563068	Chr01B	38910443	38912939	value=chr17
Chr01A	40587827	40589320	Chr01B	38943839	38945324	value=chr17
Chr01A	40606828	40608131	Chr01B	38973319	38974598	value=chr17
Chr01A	40616121	40620079	Chr01B	38983242	38987326	value=chr17
Chr01A	40623817	40627269	Chr01B	38990556	38994530	value=chr17
Chr01A	40628014	40633994	Chr01B	38994812	39001436	value=chr17
Chr01A	40660425	40662407	Chr01B	39015188	39017222	value=chr17
Chr01A	40677184	40678268	Chr01B	39036547	39037601	value=chr17
Chr01A	40680216	40683403	Chr01B	39040136	39042428	value=chr17
Chr01A	40738337	40745864	Chr01B	39119709	39126843	value=chr17
Chr01A	40778362	40780433	Chr01B	39164310	39166410	value=chr17
Chr01A	40785204	40786571	Chr01B	39171098	39172465	value=chr17
Chr01A	40786787	40791796	Chr01B	39172659	39177702	value=chr17
Chr01A	40792758	40797409	Chr01B	39178631	39183261	value=chr17
Chr01A	40807468	40813787	Chr01B	39184629	39193891	value=chr17
Chr01A	40839877	40840651	Chr01B	39231763	39232652	value=chr17
Chr01A	40842608	40844992	Chr01B	39234858	39237329	value=chr17
Chr01A	40852279	40859159	Chr01B	39244109	39255987	value=chr17
Chr01A	40870049	40881275	Chr01B	39275108	39285952	value=chr17
Chr01A	40882132	40888750	Chr01B	39287135	39293497	value=chr17
Chr01A	40892591	40899257	Chr01B	39310096	39316761	value=chr17
Chr01A	40905934	40910315	Chr01B	39324223	39328622	value=chr17
Chr01A	40912319	40916006	Chr01B	39331540	39335220	value=chr17
Chr01A	40924527	40928513	Chr01B	39345146	39349255	value=chr17
Chr01A	40929722	40944021	Chr01B	39350375	39366705	value=chr17
Chr01A	40950372	40958644	Chr01B	39367934	39370206	value=chr17
Chr01A	40961828	40963963	Chr01B	39379702	39381470	value=chr17
Chr01A	40989304	40990231	Chr01B	39407556	39408367	value=chr17
Chr01A	41022279	41023321	Chr01B	39425022	39426054	value=chr17
Chr01A	41028734	41030857	Chr01B	39430910	39432643	value=chr17
Chr01A	41033623	41036453	Chr01B	39436043	39438928	value=chr17
Chr01A	41039025	41044867	Chr01B	39441774	39447623	value=chr17
Chr01A	41049972	41050712	Chr01B	39452765	39453343	value=chr17
Chr01A	41077667	41078832	Chr01B	39465853	39468408	value=chr17
Chr01A	41079454	41080924	Chr01B	39469087	39486900	value=chr17
Chr01A	41085247	41085995	Chr01B	39491836	39492628	value=chr17
Chr01A	41093570	41100393	Chr01B	39506809	39511761	value=chr17
Chr01A	41101730	41103863	Chr01B	39513819	39515261	value=chr17
Chr01A	41104531	41110252	Chr01B	39524268	39529997	value=chr17
Chr01A	41121996	41123445	Chr01B	39547100	39548551	value=chr17
Chr01A	41129489	41129872	Chr01B	39556455	39556838	value=chr17
Chr01A	41182372	41195250	Chr01B	39602359	39615297	value=chr17
Chr01A	41202831	41204832	Chr01B	39620878	39622570	value=chr17
Chr01A	41212151	41221497	Chr01B	39627442	39639533	value=chr17
Chr01A	41241271	41256569	Chr01B	39648750	39667584	value=chr17
Chr01A	41257429	41260366	Chr01B	39668948	39671787	value=chr17
Chr01A	41262527	41281239	Chr01B	39675210	39699402	value=chr17
Chr01A	41282555	41284957	Chr01B	39700697	39702650	value=chr17
Chr01A	41321366	41329837	Chr01B	39763660	39772799	value=chr17
Chr01A	41331307	41332332	Chr01B	39774295	39775320	value=chr17
Chr01A	41350458	41358694	Chr01B	39792124	39802937	value=chr17
Chr01A	41380082	41390944	Chr01B	39821804	39832608	value=chr17
Chr01A	41394432	41398669	Chr01B	39836151	39838125	value=chr17
Chr01A	41402469	41407029	Chr01B	39850008	39853341	value=chr17
Chr01A	41409355	41425552	Chr01B	39855323	39873890	value=chr17
Chr01A	41425717	41435385	Chr01B	39874399	39884298	value=chr17
Chr01A	41445376	41445944	Chr01B	39901701	39902333	value=chr17
Chr01A	41452435	41452743	Chr01B	39908878	39909186	value=chr17
Chr01A	41477207	41483794	Chr01B	39929678	39937254	value=chr17
Chr01A	41484507	41493226	Chr01B	39938290	39946971	value=chr17
Chr01A	41493933	41499536	Chr01B	39947665	39955205	value=chr17
Chr01A	41500362	41506284	Chr01B	39956026	39957189	value=chr17
Chr01A	41508537	41512309	Chr01B	39967066	39971035	value=chr17
Chr01A	41514069	41515249	Chr01B	39972528	39973714	value=chr17
Chr01A	41534305	41536453	Chr01B	39999677	40001692	value=chr17
Chr01A	41559609	41562976	Chr01B	40017603	40021312	value=chr17
Chr01A	41565101	41570847	Chr01B	40023380	40029169	value=chr17
Chr01A	41582499	41585975	Chr01B	40041202	40044527	value=chr17
Chr01A	41592443	41598210	Chr01B	40051327	40056790	value=chr17
Chr01A	41632984	41638205	Chr01B	40085918	40091111	value=chr17
Chr01A	41640064	41645168	Chr01B	40094561	40099864	value=chr17
Chr01A	41650776	41655096	Chr01B	40114039	40118003	value=chr17
Chr01A	41661263	41662031	Chr01B	40118918	40119663	value=chr17
Chr01A	41663275	41670613	Chr01B	40121014	40128370	value=chr17
Chr01A	41673214	41678242	Chr01B	40133069	40135105	value=chr17
Chr01A	41679501	41686478	Chr01B	40137459	40144248	value=chr17
Chr01A	41688923	41695620	Chr01B	40146579	40152685	value=chr17
Chr01A	41697748	41699619	Chr01B	40159343	40161439	value=chr17
Chr01A	41718742	41724148	Chr01B	40174344	40179639	value=chr17
Chr01A	41748302	41748918	Chr01B	40196156	40196771	value=chr17
Chr01A	41751407	41752202	Chr01B	40199502	40200318	value=chr17
Chr01A	41759029	41764148	Chr01B	40207975	40212935	value=chr17
Chr01A	41767043	41770035	Chr01B	40217383	40217556	value=chr17
Chr01A	41770363	41772656	Chr01B	40220151	40222926	value=chr17
Chr01A	41774154	41779528	Chr01B	40224132	40230096	value=chr17
Chr01A	41817584	41836049	Chr01B	40253122	40276195	value=chr17
Chr01A	41842889	41846538	Chr01B	40280807	40284697	value=chr17
Chr01A	41848009	41848787	Chr01B	40287041	40287817	value=chr17
Chr01A	41863876	41870097	Chr01B	40308556	40314709	value=chr17
Chr01A	41873170	41874744	Chr01B	40317920	40319467	value=chr17
Chr01A	41881362	41882285	Chr01B	40334171	40337613	value=chr17
Chr01A	41886402	41889892	Chr01B	40339458	40342881	value=chr17
Chr01A	41935169	41936129	Chr01B	40372986	40373935	value=chr17
Chr01A	41938817	41941149	Chr01B	40383471	40385802	value=chr17
Chr01A	41941902	41945398	Chr01B	40386557	40390133	value=chr17
Chr01A	41945738	41955226	Chr01B	40390366	40399951	value=chr17
Chr01A	41957132	41961952	Chr01B	40401777	40406599	value=chr17
Chr01A	41979431	41981452	Chr01B	40415481	40417367	value=chr17
Chr01A	41987176	41992621	Chr01B	40432701	40438142	value=chr17
Chr01A	42008385	42009871	Chr01B	40447562	40449269	value=chr17
Chr01A	42023109	42024182	Chr01B	40462368	40463444	value=chr17
Chr01A	42026168	42033110	Chr01B	40465398	40472396	value=chr17
Chr01A	42036899	42048955	Chr01B	40477886	40489785	value=chr17
Chr01A	42050406	42055527	Chr01B	40496911	40502104	value=chr17
Chr01A	42055599	42057906	Chr01B	40502214	40504413	value=chr17
Chr01A	42062507	42064446	Chr01B	40514741	40516774	value=chr17
Chr01A	42065959	42067459	Chr01B	40527332	40528830	value=chr17
Chr01A	42069860	42070877	Chr01B	40530862	40531906	value=chr17
Chr01A	42071391	42076701	Chr01B	40532447	40537638	value=chr17
Chr01A	42081566	42093623	Chr01B	40542702	40554962	value=chr17
Chr01A	42095324	42098356	Chr01B	40556650	40559594	value=chr17
Chr01A	42109020	42109868	Chr01B	40560989	40571454	value=chr17
Chr01A	42111964	42117033	Chr01B	40573129	40578045	value=chr17
Chr01A	42118358	42127418	Chr01B	40585299	40594359	value=chr17
Chr01A	42131806	42135066	Chr01B	40598487	40602010	value=chr17
Chr01A	42169846	42174148	Chr01B	40652532	40657727	value=chr17
Chr01A	42228995	42239691	Chr01B	40740353	40750953	value=chr17
Chr01A	42246548	42255382	Chr01B	40773057	40782007	value=chr17
Chr01A	42280337	42287021	Chr01B	40803400	40810052	value=chr17
Chr01A	42306478	42308705	Chr01B	40824307	40826452	value=chr17
Chr01A	42315850	42323744	Chr01B	40838360	40845442	value=chr17
Chr01A	42329757	42332757	Chr01B	40850461	40853375	value=chr17
Chr01A	42334745	42346912	Chr01B	40860307	40868697	value=chr17
Chr01A	42348263	42349127	Chr01B	40869891	40870889	value=chr17
Chr01A	42350573	42355751	Chr01B	40888424	40893580	value=chr17
Chr01A	42359184	42362771	Chr01B	40897006	40900291	value=chr17
Chr01A	42387244	42388906	Chr01B	40925270	40926924	value=chr17
Chr01A	42399792	42407625	Chr01B	40946958	40954837	value=chr17
Chr01A	42452989	42454565	Chr01B	40969532	40971037	value=chr17
Chr01A	42488421	42490229	Chr01B	40995828	40997628	value=chr17
Chr01A	42507149	42511823	Chr01B	41012102	41016951	value=chr17
Chr01A	42530760	42533173	Chr01B	41030299	41032679	value=chr17
Chr01A	42550972	42556020	Chr01B	41048565	41053633	value=chr17
Chr01A	42558435	42566137	Chr01B	41055981	41063600	value=chr17
Chr01A	42567750	42568629	Chr01B	41065074	41066503	value=chr17
Chr01A	42620280	42623448	Chr01B	41079213	41082418	value=chr17
Chr01A	42623820	42627089	Chr01B	41082794	41085963	value=chr17
Chr01A	42627725	42629831	Chr01B	41086706	41088988	value=chr17
Chr01A	42632661	42636686	Chr01B	41091593	41095675	value=chr17
Chr01A	42644795	42647959	Chr01B	41103877	41105630	value=chr17
Chr01A	42649534	42653950	Chr01B	41108621	41112794	value=chr17
Chr01A	42654839	42662768	Chr01B	41113934	41121816	value=chr17
Chr01A	42664539	42667549	Chr01B	41123766	41126525	value=chr17
Chr01A	42669055	42672370	Chr01B	41131691	41134893	value=chr17
Chr01A	42672473	42675593	Chr01B	41135084	41138277	value=chr17
Chr01A	42708019	42709752	Chr01B	41164131	41165802	value=chr17
Chr01A	42716985	42730936	Chr01B	41175028	41187690	value=chr17
Chr01A	42731529	42735002	Chr01B	41187787	41191241	value=chr17
Chr01A	42738393	42739372	Chr01B	41194824	41195845	value=chr17
Chr01A	42744820	42745797	Chr01B	41201419	41202396	value=chr17
Chr01A	42758818	42759816	Chr01B	41206529	41207530	value=chr17
Chr01A	42763034	42782581	Chr01B	41220289	41238552	value=chr17
Chr01A	42816844	42821784	Chr01B	41255641	41261960	value=chr17
Chr01A	42833272	42834281	Chr01B	41262673	41263715	value=chr17
Chr01A	42844949	42846580	Chr01B	41275324	41276743	value=chr17
Chr01A	42851848	42860779	Chr01B	41287739	41295517	value=chr17
Chr01A	42863698	42876369	Chr01B	41298451	41310976	value=chr17
Chr01A	42877791	42891067	Chr01B	41312562	41325909	value=chr17
Chr01A	42892129	42894244	Chr01B	41331918	41336277	value=chr17
Chr01A	42895151	42900219	Chr01B	41337168	41342205	value=chr17
Chr01A	42935200	42942944	Chr01B	41382454	41388346	value=chr17
Chr01A	42949810	42954683	Chr01B	41396635	41403510	value=chr17
Chr01A	42990103	42994926	Chr01B	41439172	41444013	value=chr17
Chr01A	42997618	42998764	Chr01B	41457317	41458426	value=chr17
Chr01A	43003752	43006349	Chr01B	41461057	41463646	value=chr17
Chr01A	43027278	43030970	Chr01B	41479776	41483436	value=chr17
Chr01A	43035890	43039885	Chr01B	41488234	41492256	value=chr17
Chr01A	43043654	43047371	Chr01B	41499990	41503743	value=chr17
Chr01A	43061719	43068885	Chr01B	41517625	41524943	value=chr17
Chr01A	43087482	43091161	Chr01B	41545129	41548764	value=chr17
Chr01A	43108286	43116565	Chr01B	41565113	41573384	value=chr17
Chr01A	43117667	43121025	Chr01B	41574444	41578045	value=chr17
Chr01A	43124175	43125899	Chr01B	41578241	41579963	value=chr17
Chr01A	43126141	43128955	Chr01B	41580198	41582972	value=chr17
Chr01A	43130364	43148922	Chr01B	41584695	41602645	value=chr17
Chr01A	43150839	43154106	Chr01B	41604052	41608153	value=chr17
Chr01A	43155424	43156798	Chr01B	41609013	41610383	value=chr17
Chr01A	43157678	43158310	Chr01B	41611261	41611894	value=chr17
Chr01A	43159113	43166363	Chr01B	41612674	41620106	value=chr17
Chr01A	43168464	43171985	Chr01B	41622157	41625674	value=chr17
Chr01A	43172369	43173209	Chr01B	41626018	41626870	value=chr17
Chr01A	43191937	43192659	Chr01B	41628411	41632237	value=chr17
Chr01A	43195993	43197096	Chr01B	41635247	41636294	value=chr17
Chr01A	43205790	43207209	Chr01B	41643559	41645837	value=chr17
Chr01A	43207969	43210713	Chr01B	41646714	41649315	value=chr17
Chr01A	43212903	43214167	Chr01B	41655577	41656865	value=chr17
Chr01A	43226436	43231050	Chr01B	41673078	41677639	value=chr17
Chr01A	43233026	43234320	Chr01B	41679704	41680952	value=chr17
Chr01A	43239057	43251745	Chr01B	41685709	41698426	value=chr17
Chr01A	43253886	43256859	Chr01B	41699632	41706613	value=chr17
Chr01A	43282711	43284684	Chr01B	41723693	41724683	value=chr17
Chr01A	43299960	43308099	Chr01B	41736213	41744150	value=chr17
Chr01A	43310207	43313517	Chr01B	41746417	41749605	value=chr17
Chr01A	43331681	43339497	Chr01B	41780149	41787698	value=chr17
Chr01A	43340066	43340874	Chr01B	41787837	41789211	value=chr17
Chr01A	43344585	43345434	Chr01B	41792323	41793563	value=chr17
Chr01A	43347029	43353071	Chr01B	41795521	41797167	value=chr17
Chr01A	43353191	43354476	Chr01B	41801061	41801922	value=chr17
Chr01A	43360820	43362570	Chr01B	41808591	41810224	value=chr17
Chr01A	43371442	43373416	Chr01B	41812576	41814490	value=chr17
Chr01A	43373898	43376492	Chr01B	41814960	41817558	value=chr17
Chr01A	43378996	43381346	Chr01B	41820148	41822529	value=chr17
Chr01A	43389853	43390889	Chr01B	41836098	41837135	value=chr17
Chr01A	43394700	43407722	Chr01B	41841364	41849044	value=chr17
Chr01A	43408552	43420842	Chr01B	41849715	41861156	value=chr17
Chr01A	43430056	43441830	Chr01B	41871611	41882906	value=chr17
Chr01A	43441848	43443443	Chr01B	41883317	41884519	value=chr17
Chr01A	43461082	43467915	Chr01B	41897807	41908856	value=chr17
Chr01A	43470028	43471492	Chr01B	41911149	41912628	value=chr17
Chr01A	43494606	43498693	Chr01B	41930879	41934756	value=chr17
Chr01A	43499387	43500339	Chr01B	41935411	41936481	value=chr17
Chr01A	43501589	43507860	Chr01B	41937619	41943551	value=chr17
Chr01A	43509104	43515262	Chr01B	41944746	41950397	value=chr17
Chr01A	43521953	43527087	Chr01B	41957020	41961766	value=chr17
Chr01A	43528981	43534023	Chr01B	41964395	41969275	value=chr17
Chr01A	43537542	43571360	Chr01B	41972610	42010311	value=chr17
Chr01A	43574215	43577617	Chr01B	42019077	42022244	value=chr17
Chr01A	43584094	43585248	Chr01B	42033143	42034299	value=chr17
Chr01A	43682439	43690968	Chr01B	42144281	42147862	value=chr17
Chr01A	43691761	43696693	Chr01B	42148212	42153093	value=chr17
Chr01A	43716514	43719885	Chr01B	42179171	42182500	value=chr17
Chr01A	43738406	43762810	Chr01B	42200700	42226597	value=chr17
Chr01A	43764637	43769459	Chr01B	42227744	42228921	value=chr17
Chr01A	43769708	43772215	Chr01B	42233078	42235668	value=chr17
Chr01A	43783876	43785151	Chr01B	42250892	42252054	value=chr17
Chr01A	43825386	43825592	Chr01B	42285100	42285545	value=chr17
Chr01A	43842268	43842507	Chr01B	42303018	42303257	value=chr17
Chr01A	43874928	43875152	Chr01B	42353302	42353526	value=chr17
Chr01A	43946788	43949586	Chr01B	42391262	42394298	value=chr17
Chr01A	43986295	43986519	Chr01B	42418359	42418583	value=chr17
Chr01A	43988307	44000574	Chr01B	42420456	42427133	value=chr17
Chr01A	44002492	44008369	Chr01B	42435340	42441418	value=chr17
Chr01A	44009953	44011065	Chr01B	42443114	42444100	value=chr17
Chr01A	44011150	44021131	Chr01B	42444252	42446420	value=chr17
Chr01A	44023808	44042982	Chr01B	42452870	42468703	value=chr17
Chr01A	44044490	44054956	Chr01B	42470335	42480817	value=chr17
Chr01A	44056455	44059603	Chr01B	42482348	42485486	value=chr17
Chr01A	44060125	44067386	Chr01B	42486015	42493352	value=chr17
Chr01A	44069254	44074299	Chr01B	42495327	42500350	value=chr17
Chr01A	44075565	44079631	Chr01B	42501857	42505907	value=chr17
Chr01A	44092601	44099876	Chr01B	42511075	42518370	value=chr17
Chr01A	44099964	44100633	Chr01B	42518458	42518979	value=chr17
Chr01A	44103275	44107292	Chr01B	42521617	42525948	value=chr17
Chr01A	44289790	44294461	Chr01B	42537896	42541983	value=chr17
Chr01A	44325798	44326090	Chr01B	42568967	42572581	value=chr17
Chr01A	44340896	44362502	Chr01B	42589993	42611596	value=chr17
Chr01A	44365031	44367148	Chr01B	42613922	42615965	value=chr17
Chr01A	44373446	44394781	Chr01B	42631526	42650371	value=chr17
Chr01A	44409168	44410906	Chr01B	42670272	42672009	value=chr17
Chr01A	44453727	44457622	Chr01B	42702963	42706405	value=chr17
Chr01A	44459142	44460219	Chr01B	42707749	42708832	value=chr17
Chr01A	44461608	44484596	Chr01B	42710220	42727765	value=chr17
Chr01A	44488039	44488867	Chr01B	42731245	42732014	value=chr17
Chr01A	44489601	44491745	Chr01B	42732775	42735073	value=chr17
Chr01A	44492550	44500571	Chr01B	42735667	42743799	value=chr17
Chr01A	44514684	44516488	Chr01B	42745669	42747464	value=chr17
Chr01A	44520933	44530792	Chr01B	42752042	42761981	value=chr17
Chr01A	44541503	44542674	Chr01B	42772279	42774296	value=chr17
Chr01A	44545409	44549434	Chr01B	42777628	42780592	value=chr17
Chr01A	44550124	44552231	Chr01B	42781754	42784031	value=chr17
Chr01A	44553460	44554814	Chr01B	42785273	42786484	value=chr17
Chr01A	44573512	44575925	Chr01B	42807289	42809654	value=chr17
Chr01A	44577818	44578557	Chr01B	42815979	42816770	value=chr17
Chr01A	44594945	44602407	Chr01B	42831424	42838906	value=chr17
Chr01A	44603099	44606761	Chr01B	42839581	42849092	value=chr17
Chr01A	44607921	44613240	Chr01B	42856593	42861914	value=chr17
Chr01A	44614392	44615454	Chr01B	42863015	42864082	value=chr17
Chr01A	44615643	44618405	Chr01B	42864253	42867088	value=chr17
Chr01A	44619781	44651351	Chr01B	42868464	42900586	value=chr17
Chr01A	44654789	44656162	Chr01B	42908040	42909418	value=chr17
Chr01A	44669448	44674541	Chr01B	42927723	42929534	value=chr17
Chr01A	44689719	44693049	Chr01B	42946502	42949860	value=chr17
Chr01A	44718278	44720170	Chr01B	42974839	42976611	value=chr17
Chr01A	44721546	44724314	Chr01B	42978135	42983666	value=chr17
Chr01A	44728160	44734043	Chr01B	42984732	42990515	value=chr17
Chr01A	44735879	44739553	Chr01B	42993245	42996694	value=chr17
Chr01A	44740631	44743309	Chr01B	42998411	43000448	value=chr17
Chr01A	44744811	44745907	Chr01B	43005246	43006092	value=chr17
Chr01A	44753801	44755783	Chr01B	43007915	43010348	value=chr17
Chr01A	44756768	44758817	Chr01B	43016787	43018804	value=chr17
Chr01A	44766972	44770970	Chr01B	43037606	43041448	value=chr17
Chr01A	44771946	44790747	Chr01B	43042103	43061503	value=chr17
Chr01A	44805442	44809785	Chr01B	43093192	43097543	value=chr17
Chr01A	44814439	44819264	Chr01B	43100927	43107241	value=chr17
Chr01A	44833371	44837182	Chr01B	43115258	43118859	value=chr17
Chr01A	44837595	44839326	Chr01B	43119213	43120814	value=chr17
Chr01A	44842781	44845366	Chr01B	43123995	43126568	value=chr17
Chr01A	44845819	44847201	Chr01B	43127127	43128329	value=chr17
Chr01A	44847923	44854142	Chr01B	43129190	43139629	value=chr17
Chr01A	44868563	44872453	Chr01B	43151860	43155772	value=chr17
Chr01A	44873418	44875307	Chr01B	43156737	43158602	value=chr17
Chr01A	44878464	44883482	Chr01B	43161188	43166162	value=chr17
Chr01A	44883992	44900385	Chr01B	43208288	43215007	value=chr17
Chr01A	44949643	44950881	Chr01B	43308268	43309443	value=chr17
Chr01A	44963718	44965241	Chr01B	43379032	43391277	value=chr17
Chr01A	45199932	45204654	Chr01B	43568770	43573488	value=chr17
Chr01A	45205744	45210336	Chr01B	43574704	43579019	value=chr17
Chr01A	45214606	45219718	Chr01B	43647754	43652561	value=chr17
Chr01A	45243551	45251878	Chr01B	43662222	43671107	value=chr17
Chr01A	45253073	45257739	Chr01B	43672078	43676744	value=chr17
Chr01A	45259872	45274063	Chr01B	43678687	43693093	value=chr17
Chr01A	45282538	45288344	Chr01B	43696386	43702211	value=chr17
Chr01A	45298501	45299795	Chr01B	43728549	43729824	value=chr17
Chr01A	45338493	45348803	Chr01B	43799732	43801377	value=chr17
Chr01A	45350401	45354158	Chr01B	43803233	43806982	value=chr17
Chr01A	45362579	45363554	Chr01B	43819039	43819998	value=chr17
Chr01A	45377237	45379654	Chr01B	43834525	43836681	value=chr17
Chr01A	45380601	45384998	Chr01B	43838153	43842234	value=chr17
Chr01A	45390105	45394860	Chr01B	43857207	43860073	value=chr17
Chr01A	45399173	45401118	Chr01B	43866663	43868027	value=chr17
Chr01A	45410660	45414558	Chr01B	43872791	43876731	value=chr17
Chr01A	45414891	45416054	Chr01B	43877091	43878607	value=chr17
Chr01A	45418626	45420396	Chr01B	43880798	43882524	value=chr17
Chr01A	45424891	45427754	Chr01B	43887000	43889882	value=chr17
Chr01A	45430427	45437690	Chr01B	43890202	43900350	value=chr17
Chr01A	45451028	45457625	Chr01B	43911228	43913253	value=chr17
Chr01A	45476016	45476696	Chr01B	43929852	43930529	value=chr17
Chr01A	45482558	45483974	Chr01B	43930916	43932776	value=chr17
Chr01A	45486765	45499623	Chr01B	43936049	43948789	value=chr17
Chr01A	45507044	45510204	Chr01B	43952984	43956146	value=chr17
Chr01A	45512059	45512433	Chr01B	43958011	43958385	value=chr17
Chr01A	45512485	45514758	Chr01B	43958437	43960710	value=chr17
Chr01A	45542501	45547475	Chr01B	44000156	44005174	value=chr17
Chr01A	45596927	45597508	Chr01B	44031625	44034534	value=chr17
Chr01A	45607728	45614718	Chr01B	44045023	44051990	value=chr17
Chr01A	45617449	45628182	Chr01B	44054717	44066003	value=chr17
Chr01A	45632885	45638739	Chr01B	44071135	44076287	value=chr17
Chr01A	45643013	45644583	Chr01B	44080227	44082197	value=chr17
Chr01A	45665349	45667284	Chr01B	44094531	44096456	value=chr17
Chr01A	45667718	45674331	Chr01B	44101120	44102958	value=chr17
Chr01A	45680182	45681375	Chr01B	44135648	44136217	value=chr17
Chr01A	45681498	45683462	Chr01B	44136234	44138643	value=chr17
Chr01A	45700571	45704483	Chr01B	44162036	44165871	value=chr17
Chr01A	45708587	45712457	Chr01B	44169197	44173020	value=chr17
Chr01A	45739709	45745106	Chr01B	44193906	44199269	value=chr17
Chr01A	45750622	45752298	Chr01B	44205033	44206640	value=chr17
Chr01A	45768757	45772646	Chr01B	44221352	44224858	value=chr17
Chr01A	45802014	45805581	Chr01B	44246499	44250169	value=chr17
Chr01A	45808768	45813157	Chr01B	44253630	44257592	value=chr17
Chr01A	45836471	45842345	Chr01B	44289726	44295484	value=chr17
Chr01A	45849399	45849732	Chr01B	44303052	44303768	value=chr17
Chr01A	45901110	45901457	Chr01B	44330622	44331374	value=chr17
Chr01A	45924895	45926237	Chr01B	44336471	44347508	value=chr17
Chr01A	45928642	45929579	Chr01B	44350220	44351157	value=chr17
Chr01A	45955093	45955973	Chr01B	44384566	44385460	value=chr17
Chr01A	45980951	45981409	Chr01B	44415415	44415873	value=chr17
Chr01A	46003679	46005172	Chr01B	44447298	44448649	value=chr17
Chr01A	46010499	46010787	Chr01B	44462410	44462698	value=chr17
Chr01A	46013656	46016185	Chr01B	44470115	44472670	value=chr17
Chr01A	46021891	46025121	Chr01B	44480598	44483817	value=chr17
Chr01A	46034775	46037190	Chr01B	44488299	44490632	value=chr17
Chr01A	46048110	46056492	Chr01B	44500515	44503393	value=chr17
Chr01A	46129934	46132799	Chr01B	44517850	44520820	value=chr17
Chr01A	46174740	46176502	Chr01B	44554273	44558101	value=chr17
Chr01A	46178167	46182493	Chr01B	44580787	44584963	value=chr17
Chr01A	46197406	46197817	Chr01B	44599420	44600067	value=chr17
Chr01A	46205369	46208481	Chr01B	44607269	44609784	value=chr17
Chr01A	46210670	46214331	Chr01B	44612403	44616178	value=chr17
Chr01A	46228205	46229881	Chr01B	44634682	44635500	value=chr17
Chr01A	46245295	46249744	Chr01B	44651468	44655891	value=chr17
Chr01A	46285158	46285715	Chr01B	44700928	44701485	value=chr17
Chr01A	46304515	46305210	Chr01B	44716397	44717095	value=chr17
Chr01A	46315457	46317281	Chr01B	44730549	44732502	value=chr17
Chr01A	46318141	46322093	Chr01B	44733471	44742926	value=chr17
Chr01A	46370085	46371193	Chr01B	44816264	44819511	value=chr17
Chr01A	46373317	46377800	Chr01B	44821459	44834421	value=chr17
Chr01A	46571447	46572598	Chr01B	44956426	44957813	value=chr17
Chr01A	46575514	46581044	Chr01B	44963709	44981672	value=chr17
Chr01A	46654690	46655151	Chr01B	44982391	44983060	value=chr17
Chr01A	46657472	46658016	Chr01B	44985208	44985900	value=chr17
Chr01A	46689243	46691997	Chr01B	45013935	45015876	value=chr17
Chr01A	46692076	46695570	Chr01B	45016385	45019606	value=chr17
Chr01A	46704588	46711163	Chr01B	45022542	45029575	value=chr17
Chr01A	46711642	46713062	Chr01B	45029807	45031223	value=chr17
Chr01A	46713215	46725556	Chr01B	45039948	45044415	value=chr17
Chr01A	46726872	46734721	Chr01B	45049406	45057554	value=chr17
Chr01A	46737701	46745245	Chr01B	45061015	45068847	value=chr17
Chr01A	46747953	46753111	Chr01B	45071547	45076836	value=chr17
Chr01A	46754519	46758509	Chr01B	45078186	45082152	value=chr17
Chr01A	46760264	46762263	Chr01B	45083815	45085749	value=chr17
Chr01A	46782534	46786989	Chr01B	45104331	45108807	value=chr17
Chr01A	46790469	46795382	Chr01B	45112366	45117239	value=chr17
Chr01A	46854624	46857575	Chr01B	45181139	45183916	value=chr17
Chr01A	46924195	46928519	Chr01B	45190762	45194355	value=chr17
Chr01A	47022437	47026138	Chr01B	45235472	45239072	value=chr17
Chr01A	47081027	47081910	Chr01B	45350256	45351360	value=chr17
Chr01A	47299446	47300291	Chr01B	45604827	45605537	value=chr17
Chr01A	47303693	47304788	Chr01B	45609224	45610022	value=chr17
Chr01A	47319501	47321895	Chr01B	45639323	45641216	value=chr17
Chr01A	47322046	47322708	Chr01B	45641346	45642530	value=chr17
Chr01A	47355125	47357301	Chr01B	45679657	45681785	value=chr17
Chr01A	47408216	47413266	Chr01B	45698344	45703404	value=chr17
Chr01A	47414975	47421365	Chr01B	45705564	45711584	value=chr17
Chr01A	47423897	47430713	Chr01B	45714403	45720970	value=chr17
Chr01A	47466290	47468677	Chr01B	45733481	45735908	value=chr17
Chr01A	47478756	47480346	Chr01B	45757907	45759642	value=chr17
Chr01A	47492633	47497132	Chr01B	45766081	45770560	value=chr17
Chr01A	47498717	47503960	Chr01B	45776339	45779024	value=chr17
Chr01A	47504740	47513306	Chr01B	45779875	45788462	value=chr17
Chr01A	47514565	47517718	Chr01B	45789809	45792989	value=chr17
Chr01A	47518519	47520605	Chr01B	45793725	45795792	value=chr17
Chr01A	47526593	47528030	Chr01B	45809209	45810872	value=chr17
Chr01A	47541373	47544498	Chr01B	45824610	45827746	value=chr17
Chr01A	47546968	47550246	Chr01B	45828837	45832145	value=chr17
Chr01A	47550861	47556257	Chr01B	45838490	45843057	value=chr17
Chr01A	47561407	47563999	Chr01B	45848941	45851396	value=chr17
Chr01A	47576633	47582468	Chr01B	45869723	45879579	value=chr17
Chr01A	47586740	47590009	Chr01B	45886075	45894807	value=chr17
Chr01A	47590076	47594726	Chr01B	45895152	45899527	value=chr17
Chr01A	47598142	47598757	Chr01B	45902946	45903561	value=chr17
Chr01A	47606799	47611116	Chr01B	45911948	45916295	value=chr17
Chr01A	47620601	47622319	Chr01B	45919345	45921156	value=chr17
Chr01A	47624126	47632104	Chr01B	45922693	45926435	value=chr17
Chr01A	47641028	47644078	Chr01B	45942773	45945823	value=chr17
Chr01A	47751482	47756728	Chr01B	46029703	46035217	value=chr17
Chr01A	47773010	47783371	Chr01B	46055936	46066393	value=chr17
Chr01A	47805857	47816332	Chr01B	46089069	46105102	value=chr17
Chr01A	47819441	47822440	Chr01B	46108633	46111625	value=chr17
Chr01A	47823817	47826966	Chr01B	46113152	46116623	value=chr17
Chr01A	47844543	47847199	Chr01B	46134603	46136979	value=chr17
Chr01A	47847245	47856034	Chr01B	46137154	46148139	value=chr17
Chr01A	47861331	47864048	Chr01B	46164383	46165858	value=chr17
Chr01A	47866478	47870993	Chr01B	46173383	46177123	value=chr17
Chr01A	47876011	47883706	Chr01B	46180573	46186070	value=chr17
Chr01A	47889525	47890567	Chr01B	46192711	46193710	value=chr17
Chr01A	47895391	47899236	Chr01B	46198318	46205976	value=chr17
Chr01A	47910837	47913271	Chr01B	46214270	46216638	value=chr17
Chr01A	47931241	47935475	Chr01B	46225781	46230036	value=chr17
Chr01A	47949570	47952198	Chr01B	46244798	46247349	value=chr17
Chr01A	47958521	47960282	Chr01B	46253621	46256943	value=chr17
Chr01A	48010351	48012249	Chr01B	46275491	46278068	value=chr17
Chr01A	48022486	48025359	Chr01B	46299739	46302455	value=chr17
Chr01A	48052629	48057544	Chr01B	46315661	46319972	value=chr17
Chr01A	48066684	48072854	Chr01B	46325882	46332118	value=chr17
Chr01A	48080576	48082055	Chr01B	46337221	46338706	value=chr17
Chr01A	48087030	48090026	Chr01B	46343791	46346976	value=chr17
Chr01A	48092199	48101192	Chr01B	46348860	46357836	value=chr17
Chr01A	48109459	48115207	Chr01B	46366743	46372471	value=chr17
Chr01A	48121260	48126851	Chr01B	46378271	46383819	value=chr17
Chr01A	48131150	48135073	Chr01B	46391689	46397854	value=chr17
Chr01A	48135454	48138061	Chr01B	46398241	46400978	value=chr17
Chr01A	48138713	48140497	Chr01B	46401569	46403283	value=chr17
Chr01A	48142940	48156850	Chr01B	46405731	46420343	value=chr17
Chr01A	48166711	48171402	Chr01B	46429366	46433121	value=chr17
Chr01A	48189827	48192906	Chr01B	46474761	46478347	value=chr17
Chr01A	48216738	48223497	Chr01B	46482086	46492590	value=chr17
Chr01A	48227904	48233634	Chr01B	46505623	46509407	value=chr17
Chr01A	48234233	48234902	Chr01B	46509937	46511671	value=chr17
Chr01A	48250867	48252098	Chr01B	46515286	46516503	value=chr17
Chr01A	48252793	48258765	Chr01B	46517423	46523154	value=chr17
Chr01A	48270709	48276745	Chr01B	46546625	46552606	value=chr17
Chr01A	48277309	48283651	Chr01B	46553169	46558247	value=chr17
Chr01A	48290021	48290685	Chr01B	46573882	46574497	value=chr17
Chr01A	48300173	48306400	Chr01B	46603713	46610163	value=chr17
Chr01A	48306826	48323932	Chr01B	46610318	46623014	value=chr17
Chr01A	48324690	48326828	Chr01B	46623632	46625788	value=chr17
Chr01A	48327501	48332582	Chr01B	46626425	46631810	value=chr17
Chr01A	48337410	48357560	Chr01B	46636570	46656852	value=chr17
Chr01A	48370002	48372750	Chr01B	46665407	46668173	value=chr17
Chr01A	48392883	48396920	Chr01B	46670852	46674871	value=chr17
Chr01A	48415444	48423457	Chr01B	46690945	46704348	value=chr17
Chr01A	48426919	48434866	Chr01B	46707879	46715771	value=chr17
Chr01A	48457248	48464144	Chr01B	46736734	46742608	value=chr17
Chr01A	48464205	48473816	Chr01B	46742669	46752245	value=chr17
Chr01A	48475364	48481063	Chr01B	46754118	46759466	value=chr17
Chr01A	48487789	48489609	Chr01B	46762053	46763909	value=chr17
Chr01A	48490866	48493139	Chr01B	46764756	46767490	value=chr17
Chr01A	48497064	48500916	Chr01B	46771823	46775229	value=chr17
Chr01A	48535964	48537358	Chr01B	46800562	46802169	value=chr17
Chr01A	48556641	48559431	Chr01B	46821557	46825985	value=chr17
Chr01A	48564428	48566162	Chr01B	46827509	46829243	value=chr17
Chr01A	48575285	48577023	Chr01B	46840540	46842277	value=chr17
Chr01A	48588484	48593500	Chr01B	46859315	46864327	value=chr17
Chr01A	48594619	48600611	Chr01B	46865443	46871437	value=chr17
Chr01A	48605346	48611695	Chr01B	46890851	46897099	value=chr17
Chr01A	48613056	48621860	Chr01B	46912310	46928563	value=chr17
Chr01A	48631276	48636712	Chr01B	46941876	46946787	value=chr17
Chr01A	48637952	48642712	Chr01B	46948065	46952824	value=chr17
Chr01A	48643926	48648989	Chr01B	46954064	46959413	value=chr17
Chr01A	48651391	48655860	Chr01B	46961539	46965936	value=chr17
Chr01A	48660760	48662808	Chr01B	46972087	46974276	value=chr17
Chr01A	48667803	48669688	Chr01B	46979075	46979769	value=chr17
Chr01A	48670654	48673590	Chr01B	46981913	46984718	value=chr17
Chr01A	48674283	48685576	Chr01B	46985488	46997455	value=chr17
Chr01A	48686507	48693992	Chr01B	46998500	47006054	value=chr17
Chr01A	48695660	48699515	Chr01B	47009597	47013384	value=chr17
Chr01A	48700228	48704066	Chr01B	47014196	47017948	value=chr17
Chr01A	48705739	48709256	Chr01B	47019638	47023198	value=chr17
Chr01A	48717129	48722888	Chr01B	47031340	47037173	value=chr17
Chr01A	48726569	48732640	Chr01B	47040812	47046971	value=chr17
Chr01A	48735123	48748521	Chr01B	47049550	47057386	value=chr17
Chr01A	48749557	48758328	Chr01B	47058318	47066980	value=chr17
Chr01A	48770716	48772593	Chr01B	47085650	47087858	value=chr17
Chr01A	48775666	48781051	Chr01B	47091908	47097748	value=chr17
Chr01A	48791336	48797498	Chr01B	47099460	47105251	value=chr17
Chr01A	48798130	48801649	Chr01B	47110666	47118666	value=chr17
Chr01A	48808749	48809219	Chr01B	47130276	47130746	value=chr17
Chr01A	48839447	48843217	Chr01B	47139353	47143398	value=chr17
Chr01A	48847668	48851873	Chr01B	47148286	47152635	value=chr17
Chr01A	48852761	48870573	Chr01B	47153687	47171717	value=chr17
Chr01A	48875186	48875617	Chr01B	47180892	47181323	value=chr17
Chr01A	48878834	48879244	Chr01B	47184530	47184940	value=chr17
Chr01A	48880514	48885741	Chr01B	47186202	47190848	value=chr17
Chr01A	48906984	48910467	Chr01B	47214247	47218718	value=chr17
Chr01A	48912256	48917564	Chr01B	47220195	47225813	value=chr17
Chr01A	48924754	48928336	Chr01B	47233604	47236566	value=chr17
Chr01A	48932280	48945995	Chr01B	47241340	47256766	value=chr17
Chr01A	48947615	48952627	Chr01B	47258790	47263727	value=chr17
Chr01A	48954222	48955266	Chr01B	47265598	47266642	value=chr17
Chr01A	48956324	48957073	Chr01B	47267700	47268449	value=chr17
Chr01A	48958715	48965169	Chr01B	47270116	47278500	value=chr17
Chr01A	48968887	48990510	Chr01B	47280236	47302893	value=chr17
Chr01A	48992804	49003825	Chr01B	47305897	47315978	value=chr17
Chr01A	49005414	49010708	Chr01B	47336265	47341602	value=chr17
Chr01A	49011944	49018565	Chr01B	47342816	47349200	value=chr17
Chr01A	49018616	49022942	Chr01B	47349336	47353842	value=chr17
Chr01A	49024405	49025860	Chr01B	47355224	47356731	value=chr17
Chr01A	49027153	49028036	Chr01B	47358022	47358905	value=chr17
Chr01A	49034491	49036480	Chr01B	47365393	47367196	value=chr17
Chr01A	49045620	49048082	Chr01B	47374897	47377358	value=chr17
Chr01A	49049289	49057260	Chr01B	47378524	47386798	value=chr17
Chr01A	49058537	49071590	Chr01B	47387730	47400691	value=chr17
Chr01A	49072996	49074647	Chr01B	47402214	47403505	value=chr17
Chr01A	49078593	49084277	Chr01B	47405111	47410503	value=chr17
Chr01A	49084617	49087334	Chr01B	47411019	47415111	value=chr17
Chr01A	49099229	49102070	Chr01B	47417711	47419763	value=chr17
Chr01A	49104312	49117158	Chr01B	47421806	47435795	value=chr17
Chr01A	49118685	49119905	Chr01B	47437381	47438080	value=chr17
Chr01A	49121402	49122766	Chr01B	47439837	47446442	value=chr17
Chr01A	49123707	49147796	Chr01B	47447518	47467664	value=chr17
Chr01A	49149269	49155170	Chr01B	47468849	47475185	value=chr17
Chr01A	49161606	49162097	Chr01B	47481799	47482290	value=chr17
Chr01A	49164413	49164949	Chr01B	47484875	47485411	value=chr17
Chr01A	49172921	49200313	Chr01B	47493646	47516343	value=chr17
Chr01A	49204961	49209808	Chr01B	47526890	47531880	value=chr17
Chr01A	49215672	49223659	Chr01B	47538052	47546062	value=chr17
Chr01A	49226052	49230881	Chr01B	47548498	47553140	value=chr17
Chr01A	49253007	49260895	Chr01B	47555519	47563283	value=chr17
Chr01A	49261626	49265022	Chr01B	47568709	47572096	value=chr17
Chr01A	49302732	49318754	Chr01B	47605737	47633907	value=chr17
Chr01A	49323843	49331456	Chr01B	47646790	47650118	value=chr17
Chr01A	49333219	49339080	Chr01B	47650791	47656868	value=chr17
Chr01A	49347902	49350029	Chr01B	47671488	47673598	value=chr17
Chr01A	49352895	49357640	Chr01B	47681350	47686133	value=chr17
Chr01A	49361996	49366613	Chr01B	47690612	47695085	value=chr17
Chr01A	49371147	49373780	Chr01B	47698801	47701529	value=chr17
Chr01A	49376416	49378190	Chr01B	47703819	47705404	value=chr17
Chr01A	49381742	49386166	Chr01B	47709884	47713420	value=chr17
Chr01A	49387764	49388168	Chr01B	47714955	47715206	value=chr17
Chr01A	49394158	49405579	Chr01B	47721879	47734495	value=chr17
Chr01A	49405705	49408802	Chr01B	47734532	47737707	value=chr17
Chr01A	49427179	49438810	Chr01B	47743752	47759359	value=chr17
Chr01A	49439362	49444010	Chr01B	47760377	47765097	value=chr17
Chr01A	49445326	49450186	Chr01B	47766481	47771305	value=chr17
Chr01A	49451549	49454655	Chr01B	47772703	47775746	value=chr17
Chr01A	49456613	49461748	Chr01B	47777992	47783128	value=chr17
Chr01A	49511793	49513613	Chr01B	47846282	47848016	value=chr17
Chr01A	49514429	49516265	Chr01B	47848890	47850644	value=chr17
Chr01A	49517841	49524730	Chr01B	47852746	47856310	value=chr17
Chr01A	49525885	49526229	Chr01B	47860202	47861886	value=chr17
Chr01A	49537351	49541754	Chr01B	47867974	47873250	value=chr17
Chr01A	49557625	49560745	Chr01B	47879802	47882928	value=chr17
Chr01A	49562529	49569770	Chr01B	47883747	47891065	value=chr17
Chr01A	49571172	49574318	Chr01B	47892239	47895671	value=chr17
Chr01A	49578004	49579055	Chr01B	47900766	47901785	value=chr17
Chr01A	49580164	49591118	Chr01B	47903042	47913818	value=chr17
Chr01A	49594305	49595143	Chr01B	47918201	47919038	value=chr17
Chr01A	49617787	49619036	Chr01B	47960122	47961303	value=chr17
Chr01A	49628533	49637230	Chr01B	47968683	47977472	value=chr17
Chr01A	49644820	49647421	Chr01B	47984839	47987364	value=chr17
Chr01A	49659562	49663159	Chr01B	47994510	47998036	value=chr17
Chr01A	49668626	49671175	Chr01B	48010317	48012720	value=chr17
Chr01A	49672421	49673971	Chr01B	48014868	48016421	value=chr17
Chr01A	49696255	49698123	Chr01B	48033841	48040331	value=chr17
Chr01A	49734845	49735458	Chr01B	48057532	48065364	value=chr17
Chr01A	49771917	49774626	Chr01B	48096649	48099262	value=chr17
Chr01A	49781408	49790460	Chr01B	48106088	48115103	value=chr17
Chr01A	49792309	49794934	Chr01B	48117076	48119537	value=chr17
Chr01A	49819422	49832887	Chr01B	48147681	48172788	value=chr17
Chr01A	49833541	49834221	Chr01B	48173206	48174666	value=chr17
Chr01A	49837216	49838249	Chr01B	48177242	48178126	value=chr17
Chr01A	49852899	49856546	Chr01B	48213347	48217986	value=chr17
Chr01A	49877718	49880192	Chr01B	48232705	48235318	value=chr17
Chr01A	49882278	49884690	Chr01B	48237395	48239873	value=chr17
Chr01A	49885149	49886297	Chr01B	48240326	48242550	value=chr17
Chr01A	49891724	49903280	Chr01B	48246985	48258494	value=chr17
Chr01A	49905792	49921105	Chr01B	48268051	48268725	value=chr17
Chr01A	49926494	49930309	Chr01B	48272517	48276225	value=chr17
Chr01A	49936565	49941321	Chr01B	48282533	48287329	value=chr17
Chr01A	49952072	49956958	Chr01B	48301292	48306132	value=chr17
Chr01A	49957655	49962789	Chr01B	48306908	48311907	value=chr17
Chr01A	49992775	49997785	Chr01B	48326689	48331658	value=chr17
Chr01A	50092908	50095981	Chr01B	48392786	48397519	value=chr17
Chr01A	50101429	50114737	Chr01B	48533211	48546839	value=chr17
Chr01A	50115746	50140150	Chr01B	48547921	48586083	value=chr17
Chr01A	50149110	50154000	Chr01B	48588126	48593038	value=chr17
Chr01A	50154643	50162271	Chr01B	48593674	48601225	value=chr17
Chr01A	50171908	50174106	Chr01B	48612975	48615270	value=chr17
Chr01A	50193814	50196849	Chr01B	48628878	48631963	value=chr17
Chr01A	50198468	50202610	Chr01B	48647487	48651767	value=chr17
Chr01A	50210226	50213436	Chr01B	48653183	48656241	value=chr17
Chr01A	50214437	50216861	Chr01B	48657392	48659974	value=chr17
Chr01A	50231015	50238919	Chr01B	48678426	48686209	value=chr17
Chr01A	50241701	50248029	Chr01B	48689013	48695398	value=chr17
Chr01A	50249376	50254534	Chr01B	48696795	48701875	value=chr17
Chr01A	50260628	50262320	Chr01B	48708276	48709997	value=chr17
Chr01A	50269661	50273426	Chr01B	48720511	48722838	value=chr17
Chr01A	50275662	50277330	Chr01B	48736512	48738630	value=chr17
Chr01A	50281073	50281916	Chr01B	48741416	48742063	value=chr17
Chr01A	50292636	50297785	Chr01B	48760030	48765015	value=chr17
Chr01A	50303865	50306642	Chr01B	48770868	48773832	value=chr17
Chr01A	50318005	50319831	Chr01B	48794203	48796156	value=chr17
Chr01A	50324693	50335374	Chr01B	48801483	48812586	value=chr17
Chr01A	50336958	50339673	Chr01B	48813816	48816529	value=chr17
Chr01A	50384984	50389852	Chr01B	48837043	48841829	value=chr17
Chr01A	50390472	50401736	Chr01B	48842559	48853958	value=chr17
Chr01A	50402453	50404080	Chr01B	48854717	48858575	value=chr17
Chr01A	50412803	50414175	Chr01B	48867565	48869846	value=chr17
Chr01A	50437233	50440933	Chr01B	48891755	48895449	value=chr17
Chr01A	50448780	50450273	Chr01B	48903520	48904630	value=chr17
Chr01A	50456592	50460384	Chr01B	48910578	48914121	value=chr17
Chr01A	50464816	50466832	Chr01B	48921545	48923827	value=chr17
Chr01A	50513996	50514554	Chr01B	48946904	48947461	value=chr17
Chr01A	50521412	50535358	Chr01B	48967237	48981260	value=chr17
Chr01A	50537677	50553135	Chr01B	48983484	48999008	value=chr17
Chr01A	50554036	50556065	Chr01B	49000101	49002145	value=chr17
Chr01A	50559530	50562776	Chr01B	49005613	49008818	value=chr17
Chr01A	50563058	50570761	Chr01B	49008972	49017576	value=chr17
Chr01A	50577595	50579547	Chr01B	49042751	49044667	value=chr17
Chr01A	50590689	50593245	Chr01B	49062554	49064800	value=chr17
Chr01A	50593770	50598984	Chr01B	49065410	49070641	value=chr17
Chr01A	50628090	50630599	Chr01B	49089882	49092407	value=chr17
Chr01A	50639428	50641103	Chr01B	49118967	49120627	value=chr17
Chr01A	50650867	50660622	Chr01B	49130421	49140064	value=chr17
Chr01A	50663409	50668096	Chr01B	49142735	49147556	value=chr17
Chr01A	50685996	50696343	Chr01B	49171132	49181903	value=chr17
Chr01A	50700835	50705279	Chr01B	49184195	49188704	value=chr17
Chr01A	50707606	50714326	Chr01B	49191187	49197794	value=chr17
Chr01A	50718016	50779082	Chr01B	49202011	49267467	value=chr17
Chr01A	50811777	50814121	Chr01B	49287023	49289225	value=chr17
Chr01A	50830648	50832407	Chr01B	49293362	49295592	value=chr17
Chr01A	50834447	50838494	Chr01B	49297520	49301469	value=chr17
Chr01A	50849330	50850103	Chr01B	49309663	49314427	value=chr17
Chr01A	50855235	50858730	Chr01B	49321509	49324934	value=chr17
Chr01A	50860114	50863918	Chr01B	49326323	49330127	value=chr17
Chr01A	50865941	50872521	Chr01B	49332161	49338699	value=chr17
Chr01A	50873713	50880121	Chr01B	49339844	49346283	value=chr17
Chr01A	50881174	50882100	Chr01B	49347511	49348274	value=chr17
Chr01A	50884776	50889617	Chr01B	49351086	49355569	value=chr17
Chr01A	50893653	50896366	Chr01B	49358069	49360824	value=chr17
Chr01A	50901958	50906350	Chr01B	49361300	49365254	value=chr17
Chr01A	50917679	50927168	Chr01B	49392413	49406055	value=chr17
Chr01A	50928487	50929487	Chr01B	49409148	49409720	value=chr17
Chr01A	50931170	50937128	Chr01B	49411544	49417501	value=chr17
Chr01A	50943626	50947838	Chr01B	49421157	49425439	value=chr17
Chr01A	50948830	50950069	Chr01B	49426448	49427931	value=chr17
Chr01A	50952068	50953505	Chr01B	49429478	49430840	value=chr17
Chr01A	50961085	50963693	Chr01B	49439745	49442410	value=chr17
Chr01A	50971937	50975708	Chr01B	49465437	49469290	value=chr17
Chr01A	50983987	50985672	Chr01B	49482514	49484107	value=chr17
Chr01A	50988882	50991788	Chr01B	49489915	49492651	value=chr17
Chr01A	50992862	50998185	Chr01B	49494007	49499337	value=chr17
Chr01A	51007603	51013081	Chr01B	49508821	49514171	value=chr17
Chr01A	51014042	51018131	Chr01B	49523565	49527673	value=chr17
Chr01A	51019157	51021929	Chr01B	49528666	49531436	value=chr17
Chr01A	51027958	51035119	Chr01B	49537447	49545468	value=chr17
Chr01A	51040444	51043812	Chr01B	49550215	49553017	value=chr17
Chr01A	51048541	51057293	Chr01B	49563117	49577068	value=chr17
Chr01A	51059840	51062383	Chr01B	49579719	49582306	value=chr17
Chr01A	51063663	51065661	Chr01B	49583551	49585590	value=chr17
Chr01A	51066185	51068472	Chr01B	49586085	49588365	value=chr17
Chr01A	51068819	51076656	Chr01B	49588774	49596822	value=chr17
Chr01A	51081134	51082503	Chr01B	49601161	49602518	value=chr17
Chr01A	51088609	51096414	Chr01B	49608309	49616154	value=chr17
Chr01A	51096879	51102009	Chr01B	49616641	49621443	value=chr17
Chr01A	51105731	51119003	Chr01B	49625649	49638735	value=chr17
Chr01A	51137685	51143121	Chr01B	49653639	49658956	value=chr17
Chr01A	51143754	51148348	Chr01B	49659835	49664432	value=chr17
Chr01A	51150351	51157613	Chr01B	49665910	49673244	value=chr17
Chr01A	51173886	51181033	Chr01B	49707841	49715078	value=chr17
Chr01A	51182377	51184836	Chr01B	49720708	49723232	value=chr17
Chr01A	51186933	51191503	Chr01B	49730803	49735143	value=chr17
Chr01A	51203219	51205927	Chr01B	49749878	49753857	value=chr17
Chr01A	51214693	51217459	Chr01B	49765083	49767878	value=chr17
Chr01A	51220653	51222095	Chr01B	49776546	49778124	value=chr17
Chr01A	51222499	51227723	Chr01B	49778687	49784134	value=chr17
Chr01A	51228543	51235729	Chr01B	49784544	49791834	value=chr17
Chr01A	51259740	51266165	Chr01B	49812766	49819058	value=chr17
Chr01A	51269237	51271150	Chr01B	49823810	49825839	value=chr17
Chr01A	51282665	51296276	Chr01B	49836646	49850377	value=chr17
Chr01A	51302846	51306291	Chr01B	49851018	49854855	value=chr17
Chr01A	51311366	51316160	Chr01B	49859515	49863972	value=chr17
Chr01A	51317160	51318756	Chr01B	49865343	49867004	value=chr17
Chr01A	51319510	51326925	Chr01B	49867459	49875344	value=chr17
Chr01A	51329431	51340491	Chr01B	49877636	49889244	value=chr17
Chr01A	51340600	51352470	Chr01B	49889495	49895536	value=chr17
Chr01A	51360017	51365929	Chr01B	49902018	49907949	value=chr17
Chr01A	51367455	51370651	Chr01B	49909410	49912744	value=chr17
Chr01A	51371833	51372615	Chr01B	49914043	49914622	value=chr17
Chr01A	51373723	51380093	Chr01B	49929911	49938022	value=chr17
Chr01A	51382850	51385475	Chr01B	49939232	49941210	value=chr17
Chr01A	51385523	51389612	Chr01B	49941954	49944787	value=chr17
Chr01A	51397838	51400718	Chr01B	49958375	49970602	value=chr17
Chr01A	51401477	51405181	Chr01B	49971345	49975133	value=chr17
Chr01A	51419900	51425292	Chr01B	49981951	49987307	value=chr17
Chr01A	51429504	51433988	Chr01B	49995143	49996510	value=chr17
Chr01A	51441459	51445067	Chr01B	50006038	50009681	value=chr17
Chr01A	51496235	51496558	Chr01B	50010400	50011107	value=chr17
Chr01A	51607714	51620629	Chr01B	50071945	50085086	value=chr17
Chr01A	51630415	51631580	Chr01B	50099034	50099729	value=chr17
Chr01A	51821409	51835296	Chr01B	50107353	50115164	value=chr17
Chr01A	51870876	51873179	Chr01B	50148546	50150857	value=chr17
Chr01A	51874363	51878120	Chr01B	50151838	50155805	value=chr17
Chr01A	51879626	51882150	Chr01B	50158112	50159452	value=chr17
Chr01A	51884463	51894844	Chr01B	50159899	50170073	value=chr17
Chr01A	51896778	51902950	Chr01B	50188602	50194577	value=chr17
Chr01A	51907970	51909246	Chr01B	50205657	50207033	value=chr17
Chr01A	51944813	51947294	Chr01B	50254975	50257334	value=chr17
Chr01A	51966594	51970397	Chr01B	50272536	50276292	value=chr17
Chr01A	51980435	51981773	Chr01B	50287778	50289234	value=chr17
Chr01A	51982410	51987281	Chr01B	50291353	50301815	value=chr17
Chr01A	51991761	51994835	Chr01B	50306451	50308564	value=chr17
Chr01A	51997825	52004506	Chr01B	50329391	50335899	value=chr17
Chr01A	52006454	52010488	Chr01B	50337977	50342001	value=chr17
Chr01A	52021352	52029184	Chr01B	50352330	50360088	value=chr17
Chr01A	52034272	52036296	Chr01B	50367911	50369940	value=chr17
Chr01A	52038466	52042942	Chr01B	50372005	50375694	value=chr17
Chr01A	52044647	52065590	Chr01B	50384953	50399418	value=chr17
Chr01A	52074725	52076682	Chr01B	50413596	50415393	value=chr17
Chr01A	52087749	52091450	Chr01B	50426679	50431756	value=chr17
Chr01A	52110445	52118629	Chr01B	50444929	50453216	value=chr17
Chr01A	52122093	52132125	Chr01B	50457046	50466923	value=chr17
Chr01A	52139935	52142251	Chr01B	50480107	50482459	value=chr17
Chr01A	52143524	52150243	Chr01B	50483830	50490568	value=chr17
Chr01A	52151380	52152783	Chr01B	50491688	50493290	value=chr17
Chr01A	52164452	52174073	Chr01B	50505224	50508253	value=chr17
Chr01A	52183497	52184575	Chr01B	50518675	50519250	value=chr17
Chr01A	52186080	52195490	Chr01B	50520530	50528942	value=chr17
Chr01A	52200217	52201113	Chr01B	50535265	50536163	value=chr17
Chr01A	52204237	52206009	Chr01B	50539161	50541015	value=chr17
Chr01A	52211645	52212572	Chr01B	50545711	50546636	value=chr17
Chr01A	52213404	52218588	Chr01B	50547453	50554817	value=chr17
Chr01A	52221524	52224927	Chr01B	50562530	50565963	value=chr17
Chr01A	52226897	52227445	Chr01B	50567939	50568469	value=chr17
Chr01A	52265395	52273380	Chr01B	50621310	50634235	value=chr17
Chr01A	52273763	52274743	Chr01B	50635160	50636160	value=chr17
Chr01A	52275233	52277492	Chr01B	50636650	50638909	value=chr17
Chr01A	52311671	52312781	Chr01B	50680778	50681488	value=chr17
Chr01A	52318272	52321030	Chr01B	50687341	50689906	value=chr17
Chr01A	52321845	52328153	Chr01B	50690791	50697008	value=chr17
Chr01A	52328508	52335162	Chr01B	50697482	50704098	value=chr17
Chr01A	52337609	52339232	Chr01B	50705592	50707482	value=chr17
Chr01A	52341459	52342811	Chr01B	50716694	50718102	value=chr17
Chr01A	52344164	52351742	Chr01B	50719484	50727520	value=chr17
Chr01A	52352699	52355869	Chr01B	50728417	50731658	value=chr17
Chr01A	52361795	52364708	Chr01B	50733760	50736607	value=chr17
Chr01A	52365865	52368955	Chr01B	50737533	50740880	value=chr17
Chr01A	52382820	52383843	Chr01B	50758398	50760311	value=chr17
Chr01A	52386486	52391005	Chr01B	50761222	50765710	value=chr17
Chr01A	52397576	52400985	Chr01B	50776802	50780142	value=chr17
Chr01A	52403882	52408724	Chr01B	50784641	50788162	value=chr17
Chr01A	52410868	52413028	Chr01B	50790478	50792638	value=chr17
Chr01A	52414085	52415699	Chr01B	50792949	50794833	value=chr17
Chr01A	52416179	52425672	Chr01B	50795530	50804369	value=chr17
Chr01A	52431806	52438384	Chr01B	50811084	50817650	value=chr17
Chr01A	52439501	52453002	Chr01B	50818804	50832818	value=chr17
Chr01A	52453920	52457079	Chr01B	50839037	50842153	value=chr17
Chr01A	52468176	52474197	Chr01B	50854825	50860713	value=chr17
Chr01A	52481470	52481978	Chr01B	50862634	50863145	value=chr17
Chr01A	52483089	52485449	Chr01B	50863976	50866553	value=chr17
Chr01A	52490698	52492089	Chr01B	50866985	50868505	value=chr17
Chr01A	52492141	52495592	Chr01B	50868554	50871965	value=chr17
Chr01A	52501772	52511587	Chr01B	50875513	50885095	value=chr17
Chr01A	52517307	52518649	Chr01B	50896488	50897816	value=chr17
Chr01A	52527863	52528420	Chr01B	50906937	50907494	value=chr17
Chr01A	52534389	52537852	Chr01B	50914247	50916138	value=chr17
Chr01A	52538243	52544466	Chr01B	50934442	50939811	value=chr17
Chr01A	52544612	52549471	Chr01B	50941277	50944833	value=chr17
Chr01A	52581153	52585839	Chr01B	50968839	50973772	value=chr17
Chr01A	52590773	52594453	Chr01B	50977793	50981370	value=chr17
Chr01A	52595478	52603854	Chr01B	50982388	50990830	value=chr17
Chr01A	52617159	52627875	Chr01B	50998981	51009812	value=chr17
Chr01A	52628557	52630060	Chr01B	51011088	51011986	value=chr17
Chr01A	52630284	52635737	Chr01B	51012501	51017615	value=chr17
Chr01A	52637151	52639495	Chr01B	51021832	51022948	value=chr17
Chr01A	52640952	52647564	Chr01B	51026024	51032580	value=chr17
Chr01A	52665873	52669277	Chr01B	51045394	51048691	value=chr17
Chr01A	52673230	52677515	Chr01B	51057563	51060348	value=chr17
Chr01A	52679713	52682790	Chr01B	51060351	51063835	value=chr17
Chr01A	52695537	52700245	Chr01B	51082016	51087028	value=chr17
Chr01A	52700965	52705112	Chr01B	51093170	51097259	value=chr17
Chr01A	52707717	52711993	Chr01B	51100622	51104987	value=chr17
Chr01A	52712913	52716613	Chr01B	51105947	51109618	value=chr17
Chr01A	52718489	52721257	Chr01B	51111480	51114257	value=chr17
Chr01A	52721841	52722107	Chr01B	51114840	51115227	value=chr17
Chr01A	52728476	52729930	Chr01B	51121447	51122919	value=chr17
Chr01A	52740996	52741896	Chr01B	51125862	51126908	value=chr17
Chr01A	52743878	52764433	Chr01B	51128737	51149339	value=chr17
Chr01A	52771167	52776382	Chr01B	51155037	51161099	value=chr17
Chr01A	52778163	52780199	Chr01B	51163180	51165226	value=chr17
Chr01A	52786527	52789653	Chr01B	51175218	51178451	value=chr17
Chr01A	52805231	52809650	Chr01B	51181532	51186102	value=chr17
Chr01A	52821533	52825712	Chr01B	51188675	51192725	value=chr17
Chr01A	52836827	52841620	Chr01B	51204886	51209834	value=chr17
Chr01A	52872562	52885657	Chr01B	51235231	51247625	value=chr17
Chr01A	52887099	52890751	Chr01B	51251260	51252477	value=chr17
Chr01A	52891096	52898826	Chr01B	51253585	51258977	value=chr17
Chr01A	52902943	52907363	Chr01B	51264044	51269998	value=chr17
Chr01A	52910349	52911428	Chr01B	51273098	51274199	value=chr17
Chr01A	52916000	52919754	Chr01B	51279175	51285404	value=chr17
Chr01A	52927615	52931502	Chr01B	51291469	51294630	value=chr17
Chr01A	52932362	52946843	Chr01B	51295478	51309917	value=chr17
Chr01A	52947189	52952738	Chr01B	51310311	51315872	value=chr17
Chr01A	52982427	52985443	Chr01B	51341917	51344858	value=chr17
Chr01A	52991072	52993169	Chr01B	51350435	51352547	value=chr17
Chr01A	52994151	53002016	Chr01B	51353336	51361467	value=chr17
Chr01A	53018510	53024915	Chr01B	51372392	51379088	value=chr17
Chr01A	53026479	53031671	Chr01B	51380516	51385801	value=chr17
Chr01A	53050629	53054887	Chr01B	51393062	51397425	value=chr17
Chr01A	53068080	53069730	Chr01B	51420941	51422594	value=chr17
Chr01A	53078475	53080029	Chr01B	51429966	51431520	value=chr17
Chr01A	53085310	53086463	Chr01B	51437415	51438568	value=chr17
Chr01A	53089113	53096633	Chr01B	51446926	51454271	value=chr17
Chr01A	53129015	53129943	Chr01B	51495076	51508982	value=chr17
Chr01A	53148825	53149280	Chr01B	51516294	51516737	value=chr17
Chr01A	53162023	53169629	Chr01B	51520778	51521571	value=chr17
Chr01A	53175344	53179066	Chr01B	51554409	51558082	value=chr17
Chr01A	53192539	53194404	Chr01B	51559920	51561930	value=chr17
Chr01A	53213639	53216899	Chr01B	51584565	51587865	value=chr17
Chr01A	53217395	53220556	Chr01B	51588300	51591399	value=chr17
Chr01A	53227086	53230010	Chr01B	51602375	51605254	value=chr17
Chr01A	53241218	53246402	Chr01B	51625253	51630337	value=chr17
Chr01A	53252884	53254297	Chr01B	51638621	51640024	value=chr17
Chr01A	53265737	53268077	Chr01B	51652357	51654718	value=chr17
Chr01A	53294540	53301438	Chr01B	51682020	51689289	value=chr17
Chr01A	53309904	53315252	Chr01B	51700216	51700645	value=chr17
Chr01A	53316981	53317809	Chr01B	51710979	51711971	value=chr17
Chr01A	53322857	53325716	Chr01B	51717596	51720784	value=chr17
Chr01A	53327304	53331747	Chr01B	51722194	51727139	value=chr17
Chr01A	53336182	53340632	Chr01B	51731327	51735391	value=chr17
Chr01A	53343597	53351109	Chr01B	51738569	51746061	value=chr17
Chr01A	53361560	53365731	Chr01B	51749561	51753646	value=chr17
Chr01A	53366682	53370127	Chr01B	51754729	51758184	value=chr17
Chr01A	53370315	53372643	Chr01B	51758201	51760594	value=chr17
Chr01A	53380591	53381258	Chr01B	51761613	51762280	value=chr17
Chr01A	53389573	53396670	Chr01B	51780683	51787058	value=chr17
Chr01A	53399698	53401500	Chr01B	51790068	51791915	value=chr17
Chr01A	53405873	53413773	Chr01B	51801532	51809392	value=chr17
Chr01A	53414912	53418535	Chr01B	51810561	51814092	value=chr17
Chr01A	53420253	53422846	Chr01B	51815720	51818526	value=chr17
Chr01A	53427146	53428555	Chr01B	51825093	51826367	value=chr17
Chr01A	53429169	53433610	Chr01B	51827088	51832551	value=chr17
Chr01A	53449610	53450511	Chr01B	51843150	51844258	value=chr17
Chr01A	53459895	53465410	Chr01B	51848891	51854300	value=chr17
Chr01A	53465440	53469380	Chr01B	51854492	51858336	value=chr17
Chr01A	53470674	53471621	Chr01B	51859548	51860492	value=chr17
Chr01A	53472561	53474341	Chr01B	51861930	51863489	value=chr17
Chr01A	53482933	53486519	Chr01B	51877205	51880822	value=chr17
Chr01A	53489393	53498330	Chr01B	51882698	51887271	value=chr17
Chr01A	53499487	53506367	Chr01B	51894117	51900994	value=chr17
Chr01A	53511952	53514380	Chr01B	51906299	51908696	value=chr17
Chr01A	53514716	53516246	Chr01B	51909136	51910796	value=chr17
Chr01A	53517620	53523788	Chr01B	51911728	51921202	value=chr17
Chr01A	53529547	53534445	Chr01B	51928951	51934383	value=chr17
Chr01A	53535877	53536415	Chr01B	51935291	51936280	value=chr17
Chr01A	53541059	53545985	Chr01B	51946024	51951737	value=chr17
Chr01A	53567748	53569386	Chr01B	51954511	51955754	value=chr17
Chr01A	53576158	53578980	Chr01B	51958734	51961002	value=chr17
Chr01A	53579750	53582252	Chr01B	51961381	51964690	value=chr17
Chr01A	53594213	53597265	Chr01B	51970960	51974179	value=chr17
Chr01A	53609090	53617656	Chr01B	51985720	51989384	value=chr17
Chr01A	53618627	53621561	Chr01B	51990174	51993081	value=chr17
Chr01A	53623402	53624473	Chr01B	51994939	51996105	value=chr17
Chr01A	53627978	53635608	Chr01B	52028651	52029624	value=chr17
Chr01A	53670725	53672155	Chr01B	52046880	52048120	value=chr17
Chr01A	53683000	53684226	Chr01B	52070676	52071904	value=chr17
Chr01A	53699252	53701884	Chr01B	52081641	52084420	value=chr17
Chr01A	53712610	53716002	Chr01B	52102127	52105701	value=chr17
Chr01A	53717212	53719354	Chr01B	52106740	52108864	value=chr17
Chr01A	53723313	53724874	Chr01B	52112682	52114450	value=chr17
Chr01A	53727894	53731553	Chr01B	52117373	52121056	value=chr17
Chr01A	53732261	53744568	Chr01B	52121762	52134053	value=chr17
Chr01A	53769601	53772085	Chr01B	52151591	52154128	value=chr17
Chr01A	53773531	53777893	Chr01B	52155418	52159791	value=chr17
Chr01A	53778293	53781039	Chr01B	52160128	52163079	value=chr17
Chr01A	53781289	53785102	Chr01B	52163114	52167027	value=chr17
Chr01A	53786008	53802734	Chr01B	52173518	52190065	value=chr17
Chr01A	53802865	53804136	Chr01B	52190194	52191666	value=chr17
Chr01A	53804690	53809825	Chr01B	52192248	52197330	value=chr17
Chr01A	53810128	53820215	Chr01B	52197642	52207836	value=chr17
Chr01A	53826571	53832498	Chr01B	52214869	52220567	value=chr17
Chr01A	53832911	53835281	Chr01B	52221000	52223295	value=chr17
Chr01A	53836731	53839365	Chr01B	52224774	52227342	value=chr17
Chr01A	53840789	53844571	Chr01B	52228834	52232575	value=chr17
Chr01A	53845301	53851294	Chr01B	52233329	52239228	value=chr17
Chr01A	53851500	53861049	Chr01B	52239460	52247271	value=chr17
Chr01A	53868214	53881794	Chr01B	52261146	52274178	value=chr17
Chr01A	53888339	53889087	Chr01B	52280871	52281622	value=chr17
Chr01A	53892232	53895715	Chr01B	52284426	52288965	value=chr17
Chr01A	53914190	53921149	Chr01B	52307720	52314935	value=chr17
Chr01A	53921180	53924107	Chr01B	52320117	52323046	value=chr17
Chr01A	53931144	53935205	Chr01B	52323921	52328072	value=chr17
Chr01A	53940498	53954169	Chr01B	52342616	52356060	value=chr17
Chr01A	53956057	53970833	Chr01B	52358052	52369095	value=chr17
Chr01A	53992785	54003273	Chr01B	52393031	52394515	value=chr17
Chr01A	54013913	54014867	Chr01B	52410462	52411701	value=chr17
Chr01A	54015628	54019588	Chr01B	52412994	52416966	value=chr17
Chr01A	54024242	54025158	Chr01B	52420735	52421554	value=chr17
Chr01A	54045490	54061571	Chr01B	52423265	52439548	value=chr17
Chr01A	54068597	54069743	Chr01B	52517940	52519634	value=chr17
Chr01A	54123277	54124865	Chr01B	52520835	52523719	value=chr17
Chr01A	54139955	54145726	Chr01B	52531303	52537109	value=chr17
Chr01A	54146164	54152514	Chr01B	52537559	52549707	value=chr17
Chr01A	54153337	54156184	Chr01B	52550576	52553544	value=chr17
Chr01A	54168906	54169814	Chr01B	52571572	52572474	value=chr17
Chr01A	54176450	54181255	Chr01B	52589224	52594119	value=chr17
Chr01A	54183138	54183995	Chr01B	52595998	52596860	value=chr17
Chr01A	54185207	54190397	Chr01B	52601926	52607119	value=chr17
Chr01A	54195465	54195985	Chr01B	52612158	52612710	value=chr17
Chr01A	54199134	54201166	Chr01B	52615763	52617822	value=chr17
Chr01A	54203243	54207315	Chr01B	52620067	52624125	value=chr17
Chr01A	54217868	54224002	Chr01B	52639933	52646458	value=chr17
Chr01A	54230862	54231851	Chr01B	52659370	52660222	value=chr17
Chr01A	54237363	54245213	Chr01B	52670424	52682996	value=chr17
Chr01A	54245244	54251337	Chr01B	52683071	52689156	value=chr17
Chr01A	54264927	54267038	Chr01B	52698400	52700408	value=chr17
Chr01A	54268632	54270787	Chr01B	52702582	52705095	value=chr17
Chr01A	54272465	54274362	Chr01B	52706412	52708260	value=chr17
Chr01A	54278685	54279665	Chr01B	52712732	52713653	value=chr17
Chr01A	54292350	54297289	Chr01B	52737791	52742942	value=chr17
Chr01A	54304150	54307690	Chr01B	52752135	52755716	value=chr17
Chr01A	54309287	54309631	Chr01B	52756695	52757132	value=chr17
Chr01A	54311455	54314539	Chr01B	52758756	52761698	value=chr17
Chr01A	54339686	54340513	Chr01B	52792427	52794026	value=chr17
Chr01A	54346836	54349719	Chr01B	52796559	52799451	value=chr17
Chr01A	54351014	54364840	Chr01B	52809190	52822103	value=chr17
Chr01A	54371085	54376469	Chr01B	52827934	52833584	value=chr17
Chr01A	54379620	54389133	Chr01B	52836149	52845648	value=chr17
Chr01A	54398520	54400545	Chr01B	52854569	52856597	value=chr17
Chr01A	54425895	54428523	Chr01B	52885148	52887705	value=chr17
Chr01A	54430463	54433182	Chr01B	52889702	52892362	value=chr17
Chr01A	54437102	54439540	Chr01B	52897237	52899622	value=chr17
Chr01A	54444437	54482175	Chr01B	52911392	52950126	value=chr17
[truncated: 23,542 more rows]
