# Supplementary material for: Genomic consequences of residual recombination in a hybrid apomictic hickory complex
Source: Nat Commun. 2026 Feb 5;17:2376. doi: 10.1038/s41467-026-68867-6 (PMC12982824; doi:10.1038/s41467-026-68867-6)
Supplement: Supplementary file 9 — Source Data [file 41467_2026_68867_MOESM9_ESM.zip › Source_data/Fig1/Chu32.Copia_density]

Chromosome	Start	End	Ratio
Chr01A	1	100000	0.1516
Chr01A	100001	200000	0.0817
Chr01A	200001	300000	0.1863
Chr01A	300001	400000	0.2134
Chr01A	400001	500000	0.1608
Chr01A	500001	600000	0.1405
Chr01A	600001	700000	0.0489
Chr01A	700001	800000	0.1343
Chr01A	800001	900000	0.1059
Chr01A	900001	1000000	0.0264
Chr01A	1000001	1100000	0.0585
Chr01A	1100001	1200000	0.2448
Chr01A	1200001	1300000	0.0959
Chr01A	1300001	1400000	0.1128
Chr01A	1400001	1500000	0.4380
Chr01A	1500001	1600000	0.2042
Chr01A	1600001	1700000	0.1734
Chr01A	1700001	1800000	0.1242
Chr01A	1800001	1900000	0.2056
Chr01A	1900001	2000000	0.0840
Chr01A	2000001	2100000	0.1503
Chr01A	2100001	2200000	0.1527
Chr01A	2200001	2300000	0.0223
Chr01A	2300001	2400000	0.1170
Chr01A	2400001	2500000	0.0939
Chr01A	2500001	2600000	0.2051
Chr01A	2600001	2700000	0.2573
Chr01A	2700001	2800000	0.2959
Chr01A	2800001	2900000	0.1898
Chr01A	2900001	3000000	0.2326
Chr01A	3000001	3100000	0.0559
Chr01A	3100001	3200000	0.2403
Chr01A	3200001	3300000	0.1313
Chr01A	3300001	3400000	0.2078
Chr01A	3400001	3500000	0.0632
Chr01A	3500001	3600000	0.2672
Chr01A	3600001	3700000	0.3881
Chr01A	3700001	3800000	0.1266
Chr01A	3800001	3900000	0.2067
Chr01A	3900001	4000000	0.3071
Chr01A	4000001	4100000	0.1728
Chr01A	4100001	4200000	0.1394
Chr01A	4200001	4300000	0.0641
Chr01A	4300001	4400000	0.2340
Chr01A	4400001	4500000	0.0959
Chr01A	4500001	4600000	0.2087
Chr01A	4600001	4700000	0.0592
Chr01A	4700001	4800000	0.2242
Chr01A	4800001	4900000	0.1749
Chr01A	4900001	5000000	0.1867
Chr01A	5000001	5100000	0.1368
Chr01A	5100001	5200000	0.0996
Chr01A	5200001	5300000	0.0235
Chr01A	5300001	5400000	0.1222
Chr01A	5400001	5500000	0.1745
Chr01A	5500001	5600000	0.2122
Chr01A	5600001	5700000	0.3096
Chr01A	5700001	5800000	0.1363
Chr01A	5800001	5900000	0.1432
Chr01A	5900001	6000000	0.2209
Chr01A	6000001	6100000	0.3005
Chr01A	6100001	6200000	0.1138
Chr01A	6200001	6300000	0.1734
Chr01A	6300001	6400000	0.2115
Chr01A	6400001	6500000	0.2841
Chr01A	6500001	6600000	0.1742
Chr01A	6600001	6700000	0.1829
Chr01A	6700001	6800000	0.3543
Chr01A	6800001	6900000	0.2154
Chr01A	6900001	7000000	0.2845
Chr01A	7000001	7100000	0.2328
Chr01A	7100001	7200000	0.1447
Chr01A	7200001	7300000	0.2350
Chr01A	7300001	7400000	0.1059
Chr01A	7400001	7500000	0.1392
Chr01A	7500001	7600000	0.0905
Chr01A	7600001	7700000	0.1028
Chr01A	7700001	7800000	0.0856
Chr01A	7800001	7900000	0.1956
Chr01A	7900001	8000000	0.0524
Chr01A	8000001	8100000	0.0966
Chr01A	8100001	8200000	0.0876
Chr01A	8200001	8300000	0.0431
Chr01A	8300001	8400000	0.1060
Chr01A	8400001	8500000	0.1265
Chr01A	8500001	8600000	0.1274
Chr01A	8600001	8700000	0.1282
Chr01A	8700001	8800000	0.1427
Chr01A	8800001	8900000	0.1681
Chr01A	8900001	9000000	0.2868
Chr01A	9000001	9100000	0.2906
Chr01A	9100001	9200000	0.2459
Chr01A	9200001	9300000	0.1648
Chr01A	9300001	9400000	0.1767
Chr01A	9400001	9500000	0.1048
Chr01A	9500001	9600000	0.0684
Chr01A	9600001	9700000	0.1442
Chr01A	9700001	9800000	0.0731
Chr01A	9800001	9900000	0.1039
Chr01A	9900001	10000000	0.0963
Chr01A	10000001	10100000	0.1779
Chr01A	10100001	10200000	0.1332
Chr01A	10200001	10300000	0.0955
Chr01A	10300001	10400000	0.0490
Chr01A	10400001	10500000	0.1639
Chr01A	10500001	10600000	0.2436
Chr01A	10600001	10700000	0.0698
Chr01A	10700001	10800000	0.1422
Chr01A	10800001	10900000	0.0481
Chr01A	10900001	11000000	0.2261
Chr01A	11000001	11100000	0.0875
Chr01A	11100001	11200000	0.2327
Chr01A	11200001	11300000	0.0728
Chr01A	11300001	11400000	0.2085
Chr01A	11400001	11500000	0.2046
Chr01A	11500001	11600000	0.2077
Chr01A	11600001	11700000	0.1090
Chr01A	11700001	11800000	0.1411
Chr01A	11800001	11900000	0.2917
Chr01A	11900001	12000000	0.1333
Chr01A	12000001	12100000	0.2299
Chr01A	12100001	12200000	0.1858
Chr01A	12200001	12300000	0.2658
Chr01A	12300001	12400000	0.1459
Chr01A	12400001	12500000	0.0526
Chr01A	12500001	12600000	0.1671
Chr01A	12600001	12700000	0.0579
Chr01A	12700001	12800000	0.1186
Chr01A	12800001	12900000	0.1608
Chr01A	12900001	13000000	0.2728
Chr01A	13000001	13100000	0.0849
Chr01A	13100001	13200000	0.1286
Chr01A	13200001	13300000	0.0671
Chr01A	13300001	13400000	0.1387
Chr01A	13400001	13500000	0.0937
Chr01A	13500001	13600000	0.1210
Chr01A	13600001	13700000	0.1676
Chr01A	13700001	13800000	0.1293
Chr01A	13800001	13900000	0.2160
Chr01A	13900001	14000000	0.1199
Chr01A	14000001	14100000	0.1307
Chr01A	14100001	14200000	0.1084
Chr01A	14200001	14300000	0.0979
Chr01A	14300001	14400000	0.1299
Chr01A	14400001	14500000	0.1575
Chr01A	14500001	14600000	0.0980
Chr01A	14600001	14700000	0.0337
Chr01A	14700001	14800000	0.1432
Chr01A	14800001	14900000	0.1585
Chr01A	14900001	15000000	0.2712
Chr01A	15000001	15100000	0.2164
Chr01A	15100001	15200000	0.2163
Chr01A	15200001	15300000	0.0685
Chr01A	15300001	15400000	0.0612
Chr01A	15400001	15500000	0.0294
Chr01A	15500001	15600000	0.0416
Chr01A	15600001	15700000	0.0439
Chr01A	15700001	15800000	0.0731
Chr01A	15800001	15900000	0.1174
Chr01A	15900001	16000000	0.0984
Chr01A	16000001	16100000	0.1124
Chr01A	16100001	16200000	0.1583
Chr01A	16200001	16300000	0.1072
Chr01A	16300001	16400000	0.2309
Chr01A	16400001	16500000	0.1420
Chr01A	16500001	16600000	0.0840
Chr01A	16600001	16700000	0.1396
Chr01A	16700001	16800000	0.1417
Chr01A	16800001	16900000	0.1292
Chr01A	16900001	17000000	0.0718
Chr01A	17000001	17100000	0.1424
Chr01A	17100001	17200000	0.2079
Chr01A	17200001	17300000	0.0951
Chr01A	17300001	17400000	0.0891
Chr01A	17400001	17500000	0.1433
Chr01A	17500001	17600000	0.1974
Chr01A	17600001	17700000	0.0896
Chr01A	17700001	17800000	0.0271
Chr01A	17800001	17900000	0.1029
Chr01A	17900001	18000000	0.1222
Chr01A	18000001	18100000	0.0919
Chr01A	18100001	18200000	0.1027
Chr01A	18200001	18300000	0.0700
Chr01A	18300001	18400000	0.1094
Chr01A	18400001	18500000	0.2503
Chr01A	18500001	18600000	0.1590
Chr01A	18600001	18700000	0.1160
Chr01A	18700001	18800000	0.1618
Chr01A	18800001	18900000	0.1540
Chr01A	18900001	19000000	0.0969
Chr01A	19000001	19100000	0.1033
Chr01A	19100001	19200000	0.2037
Chr01A	19200001	19300000	0.1172
Chr01A	19300001	19400000	0.1326
Chr01A	19400001	19500000	0.1091
Chr01A	19500001	19600000	0.1167
Chr01A	19600001	19700000	0.1182
Chr01A	19700001	19800000	0.1260
Chr01A	19800001	19900000	0.2211
Chr01A	19900001	20000000	0.0925
Chr01A	20000001	20100000	0.1524
Chr01A	20100001	20200000	0.0458
Chr01A	20200001	20300000	0.2494
Chr01A	20300001	20400000	0.2103
Chr01A	20400001	20500000	0.1371
Chr01A	20500001	20600000	0.0688
Chr01A	20600001	20700000	0.0586
Chr01A	20700001	20800000	0.1102
Chr01A	20800001	20900000	0.1133
Chr01A	20900001	21000000	0.1275
Chr01A	21000001	21100000	0.0436
Chr01A	21100001	21200000	0.1143
Chr01A	21200001	21300000	0.0730
Chr01A	21300001	21400000	0.1260
Chr01A	21400001	21500000	0.2230
Chr01A	21500001	21600000	0.2368
Chr01A	21600001	21700000	0.1127
Chr01A	21700001	21800000	0.0782
Chr01A	21800001	21900000	0.0826
Chr01A	21900001	22000000	0.1154
Chr01A	22000001	22100000	0.0936
Chr01A	22100001	22200000	0.1048
Chr01A	22200001	22300000	0.0696
Chr01A	22300001	22400000	0.2173
Chr01A	22400001	22500000	0.0482
Chr01A	22500001	22600000	0.0683
Chr01A	22600001	22700000	0.1427
Chr01A	22700001	22800000	0.0539
Chr01A	22800001	22900000	0.1108
Chr01A	22900001	23000000	0.1332
Chr01A	23000001	23100000	0.1705
Chr01A	23100001	23200000	0.0771
Chr01A	23200001	23300000	0.0320
Chr01A	23300001	23400000	0.1257
Chr01A	23400001	23500000	0.1043
Chr01A	23500001	23600000	0.1094
Chr01A	23600001	23700000	0.1444
Chr01A	23700001	23800000	0.0301
Chr01A	23800001	23900000	0.0712
Chr01A	23900001	24000000	0.1358
Chr01A	24000001	24100000	0.0782
Chr01A	24100001	24200000	0.0246
Chr01A	24200001	24300000	0.2505
Chr01A	24300001	24400000	0.0853
Chr01A	24400001	24500000	0.1146
Chr01A	24500001	24600000	0.0274
Chr01A	24600001	24700000	0.0850
Chr01A	24700001	24800000	0.1733
Chr01A	24800001	24900000	0.0942
Chr01A	24900001	25000000	0.1568
Chr01A	25000001	25100000	0.0621
Chr01A	25100001	25200000	0.0547
Chr01A	25200001	25300000	0.1754
Chr01A	25300001	25400000	0.1234
Chr01A	25400001	25500000	0.1873
Chr01A	25500001	25600000	0.0309
Chr01A	25600001	25700000	0.1373
Chr01A	25700001	25800000	0.1855
Chr01A	25800001	25900000	0.0657
Chr01A	25900001	26000000	0.1881
Chr01A	26000001	26100000	0.0613
Chr01A	26100001	26200000	0.2081
Chr01A	26200001	26300000	0.0992
Chr01A	26300001	26400000	0.0521
Chr01A	26400001	26500000	0.1425
Chr01A	26500001	26600000	0.1897
Chr01A	26600001	26700000	0.0804
Chr01A	26700001	26800000	0.1282
Chr01A	26800001	26900000	0.0316
Chr01A	26900001	27000000	0.1570
Chr01A	27000001	27100000	0.1999
Chr01A	27100001	27200000	0.0368
Chr01A	27200001	27300000	0.1842
Chr01A	27300001	27400000	0.1201
Chr01A	27400001	27500000	0.1794
Chr01A	27500001	27600000	0.1009
Chr01A	27600001	27700000	0.0773
Chr01A	27700001	27800000	0.1562
Chr01A	27800001	27900000	0.1903
Chr01A	27900001	28000000	0.0875
Chr01A	28000001	28100000	0.1998
Chr01A	28100001	28200000	0.1155
Chr01A	28200001	28300000	0.0259
Chr01A	28300001	28400000	0.0780
Chr01A	28400001	28500000	0.1889
Chr01A	28500001	28600000	0.0702
Chr01A	28600001	28700000	0.2793
Chr01A	28700001	28800000	0.2611
Chr01A	28800001	28900000	0.1769
Chr01A	28900001	29000000	0.1121
Chr01A	29000001	29100000	0.1001
Chr01A	29100001	29200000	0.0470
Chr01A	29200001	29300000	0.0712
Chr01A	29300001	29400000	0.2262
Chr01A	29400001	29500000	0.4096
Chr01A	29500001	29600000	0.1167
Chr01A	29600001	29700000	0.1550
Chr01A	29700001	29800000	0.0807
Chr01A	29800001	29900000	0.1305
Chr01A	29900001	30000000	0.1233
Chr01A	30000001	30100000	0.2763
Chr01A	30100001	30200000	0.0311
Chr01A	30200001	30300000	0.1024
Chr01A	30300001	30400000	0.0639
Chr01A	30400001	30500000	0.1495
Chr01A	30500001	30600000	0.1050
Chr01A	30600001	30700000	0.0231
Chr01A	30700001	30800000	0.1383
Chr01A	30800001	30900000	0.3406
Chr01A	30900001	31000000	0.3056
Chr01A	31000001	31100000	0.0716
Chr01A	31100001	31200000	0.0718
Chr01A	31200001	31300000	0.1294
Chr01A	31300001	31400000	0.2559
Chr01A	31400001	31500000	0.2005
Chr01A	31500001	31600000	0.1265
Chr01A	31600001	31700000	0.1070
Chr01A	31700001	31800000	0.2260
Chr01A	31800001	31900000	0.1473
Chr01A	31900001	32000000	0.1438
Chr01A	32000001	32100000	0.1829
Chr01A	32100001	32200000	0.2119
Chr01A	32200001	32300000	0.1345
Chr01A	32300001	32400000	0.1834
Chr01A	32400001	32500000	0.1449
Chr01A	32500001	32600000	0.0990
Chr01A	32600001	32700000	0.1051
Chr01A	32700001	32800000	0.2625
Chr01A	32800001	32900000	0.0747
Chr01A	32900001	33000000	0.4085
Chr01A	33000001	33100000	0.0808
Chr01A	33100001	33200000	0.1417
Chr01A	33200001	33300000	0.0640
Chr01A	33300001	33400000	0.3091
Chr01A	33400001	33500000	0.1111
Chr01A	33500001	33600000	0.0488
Chr01A	33600001	33700000	0.1765
Chr01A	33700001	33800000	0.0712
Chr01A	33800001	33900000	0.1713
Chr01A	33900001	34000000	0.1280
Chr01A	34000001	34100000	0.1624
Chr01A	34100001	34200000	0.1596
Chr01A	34200001	34300000	0.1752
Chr01A	34300001	34400000	0.2328
Chr01A	34400001	34500000	0.0767
Chr01A	34500001	34600000	0.0418
Chr01A	34600001	34700000	0.1025
Chr01A	34700001	34800000	0.0220
Chr01A	34800001	34900000	0.0652
Chr01A	34900001	35000000	0.0680
Chr01A	35000001	35100000	0.0352
Chr01A	35100001	35200000	0.1540
Chr01A	35200001	35300000	0.1866
Chr01A	35300001	35400000	0.2285
Chr01A	35400001	35500000	0.1976
Chr01A	35500001	35600000	0.2644
Chr01A	35600001	35700000	0.1799
Chr01A	35700001	35800000	0.1307
Chr01A	35800001	35900000	0.0910
Chr01A	35900001	36000000	0.1075
Chr01A	36000001	36100000	0.1183
Chr01A	36100001	36200000	0.1832
Chr01A	36200001	36300000	0.1194
Chr01A	36300001	36400000	0.1269
Chr01A	36400001	36500000	0.1666
Chr01A	36500001	36600000	0.1318
Chr01A	36600001	36700000	0.1931
Chr01A	36700001	36800000	0.1352
Chr01A	36800001	36900000	0.3809
Chr01A	36900001	37000000	0.2442
Chr01A	37000001	37100000	0.2114
Chr01A	37100001	37200000	0.0665
Chr01A	37200001	37300000	0.0145
Chr01A	37300001	37400000	0.1523
Chr01A	37400001	37500000	0.0238
Chr01A	37500001	37600000	0.1388
Chr01A	37600001	37700000	0.1987
Chr01A	37700001	37800000	0.2360
Chr01A	37800001	37900000	0.1014
Chr01A	37900001	38000000	0.0964
Chr01A	38000001	38100000	0.1281
Chr01A	38100001	38200000	0.2382
Chr01A	38200001	38300000	0.1911
Chr01A	38300001	38400000	0.1401
Chr01A	38400001	38500000	0.0883
Chr01A	38500001	38600000	0.1328
Chr01A	38600001	38700000	0.0894
Chr01A	38700001	38800000	0.1713
Chr01A	38800001	38900000	0.1714
Chr01A	38900001	39000000	0.1206
Chr01A	39000001	39100000	0.3629
Chr01A	39100001	39200000	0.1717
Chr01A	39200001	39300000	0.2007
Chr01A	39300001	39400000	0.2160
Chr01A	39400001	39500000	0.1892
Chr01A	39500001	39600000	0.2539
Chr01A	39600001	39700000	0.0562
Chr01A	39700001	39800000	0.3088
Chr01A	39800001	39900000	0.0421
Chr01A	39900001	40000000	0.0999
Chr01A	40000001	40100000	0.1566
Chr01A	40100001	40200000	0.0899
Chr01A	40200001	40300000	0.1594
Chr01A	40300001	40400000	0.3019
Chr01A	40400001	40500000	0.1002
Chr01A	40500001	40600000	0.3353
Chr01A	40600001	40700000	0.2031
Chr01A	40700001	40800000	0.1248
Chr01A	40800001	40900000	0.0879
Chr01A	40900001	41000000	0.1237
Chr01A	41000001	41100000	0.1586
Chr01A	41100001	41200000	0.1051
Chr01A	41200001	41300000	0.0312
Chr01A	41300001	41400000	0.2500
Chr01A	41400001	41500000	0.0366
Chr01A	41500001	41600000	0.1590
Chr01A	41600001	41700000	0.1438
Chr01A	41700001	41800000	0.3141
Chr01A	41800001	41900000	0.1175
Chr01A	41900001	42000000	0.1822
Chr01A	42000001	42100000	0.0751
Chr01A	42100001	42200000	0.0752
Chr01A	42200001	42300000	0.2265
Chr01A	42300001	42400000	0.1353
Chr01A	42400001	42500000	0.3230
Chr01A	42500001	42600000	0.0800
Chr01A	42600001	42700000	0.1056
Chr01A	42700001	42800000	0.0968
Chr01A	42800001	42900000	0.0270
Chr01A	42900001	43000000	0.0324
Chr01A	43000001	43100000	0.2726
Chr01A	43100001	43200000	0.1605
Chr01A	43200001	43300000	0.2869
Chr01A	43300001	43400000	0.0738
Chr01A	43400001	43500000	0.1051
Chr01A	43500001	43600000	0.0106
Chr01A	43600001	43700000	0.2771
Chr01A	43700001	43800000	0.1262
Chr01A	43800001	43900000	0.1920
Chr01A	43900001	44000000	0.1788
Chr01A	44000001	44100000	0.0654
Chr01A	44100001	44200000	0.0507
Chr01A	44200001	44300000	0.2469
Chr01A	44300001	44400000	0.1116
Chr01A	44400001	44500000	0.1460
Chr01A	44500001	44600000	0.0844
Chr01A	44600001	44700000	0.0894
Chr01A	44700001	44800000	0.1370
Chr01A	44800001	44900000	0.1790
Chr01A	44900001	45000000	0.2546
Chr01A	45000001	45100000	0.2864
Chr01A	45100001	45200000	0.0945
Chr01A	45200001	45300000	0.0959
Chr01A	45300001	45400000	0.0784
Chr01A	45400001	45500000	0.0434
Chr01A	45500001	45600000	0.1135
Chr01A	45600001	45700000	0.2161
Chr01A	45700001	45800000	0.1449
Chr01A	45800001	45900000	0.2002
Chr01A	45900001	46000000	0.1109
Chr01A	46000001	46100000	0.1780
Chr01A	46100001	46200000	0.0749
Chr01A	46200001	46300000	0.2051
Chr01A	46300001	46400000	0.0984
Chr01A	46400001	46500000	0.0736
Chr01A	46500001	46600000	0.2077
Chr01A	46600001	46700000	0.1770
Chr01A	46700001	46800000	0.0778
Chr01A	46800001	46900000	0.2366
Chr01A	46900001	47000000	0.1308
Chr01A	47000001	47100000	0.1602
Chr01A	47100001	47200000	0.2901
Chr01A	47200001	47300000	0.1872
Chr01A	47300001	47400000	0.0260
Chr01A	47400001	47500000	0.1059
Chr01A	47500001	47600000	0.0904
Chr01A	47600001	47700000	0.1439
Chr01A	47700001	47800000	0.0250
Chr01A	47800001	47900000	0.0334
Chr01A	47900001	48000000	0.2130
Chr01A	48000001	48100000	0.1762
Chr01A	48100001	48200000	0.1031
Chr01A	48200001	48300000	0.0161
Chr01A	48300001	48400000	0.1877
Chr01A	48400001	48500000	0.1225
Chr01A	48500001	48600000	0.2303
Chr01A	48600001	48700000	0.0175
Chr01A	48700001	48800000	0.0438
Chr01A	48800001	48900000	0.2335
Chr01A	48900001	49000000	0.0314
Chr01A	49000001	49100000	0.0556
Chr01A	49100001	49200000	0.0272
Chr01A	49200001	49300000	0.0649
Chr01A	49300001	49400000	0.0578
Chr01A	49400001	49500000	0.1599
Chr01A	49500001	49600000	0.0708
Chr01A	49600001	49700000	0.2114
Chr01A	49700001	49800000	0.1577
Chr01A	49800001	49900000	0.1137
Chr01A	49900001	50000000	0.2422
Chr01A	50000001	50100000	0.3852
Chr01A	50100001	50200000	0.0907
Chr01A	50200001	50300000	0.0658
Chr01A	50300001	50400000	0.0159
Chr01A	50400001	50500000	0.1318
Chr01A	50500001	50600000	0.0137
Chr01A	50600001	50700000	0.1950
Chr01A	50700001	50800000	0.0991
Chr01A	50800001	50900000	0.1546
Chr01A	50900001	51000000	0.0336
Chr01A	51000001	51100000	0.0301
Chr01A	51100001	51200000	0.1086
Chr01A	51200001	51300000	0.0605
Chr01A	51300001	51400000	0.0347
Chr01A	51400001	51500000	0.2499
Chr01A	51500001	51600000	0.1658
Chr01A	51600001	51700000	0.2866
Chr01A	51700001	51800000	0.2808
Chr01A	51800001	51900000	0.0921
Chr01A	51900001	52000000	0.1515
Chr01A	52000001	52100000	0.0766
Chr01A	52100001	52200000	0.0175
Chr01A	52200001	52300000	0.1688
Chr01A	52300001	52400000	0.0276
Chr01A	52400001	52500000	0.1221
Chr01A	52500001	52600000	0.1257
Chr01A	52600001	52700000	0.1478
Chr01A	52700001	52800000	0.0207
Chr01A	52800001	52900000	0.0766
Chr01A	52900001	53000000	0.0660
Chr01A	53000001	53100000	0.1390
Chr01A	53100001	53200000	0.1503
Chr01A	53200001	53300000	0.1620
Chr01A	53300001	53400000	0.1382
Chr01A	53400001	53500000	0.1958
Chr01A	53500001	53600000	0.0801
Chr01A	53600001	53700000	0.1619
Chr01A	53700001	53800000	0.1385
Chr01A	53800001	53900000	0.0268
Chr01A	53900001	54000000	0.1251
Chr01A	54000001	54100000	0.0448
Chr01A	54100001	54200000	0.0120
Chr01A	54200001	54300000	0.0777
Chr01A	54300001	54400000	0.0453
Chr01A	54400001	54500000	0.1181
Chr01A	54500001	54600000	0.1326
Chr01A	54600001	54700000	0.1168
Chr01A	54700001	54800000	0.1666
Chr01A	54800001	54900000	0.0191
Chr01A	54900001	55000000	0.1090
Chr01A	55000001	55100000	0.0355
Chr01A	55100001	55200000	0.0934
Chr01A	55200001	55300000	0.1010
Chr01A	55300001	55400000	0.0956
Chr01A	55400001	55500000	0.1097
Chr01A	55500001	55600000	0.0823
Chr01A	55600001	55700000	0.0800
Chr01A	55700001	55800000	0.0574
Chr01A	55800001	55900000	0.0518
Chr01A	55900001	56000000	0.0946
Chr01A	56000001	56100000	0.0283
Chr01A	56100001	56200000	0.0965
Chr01A	56200001	56300000	0.1503
Chr01A	56300001	56400000	0.0341
Chr01A	56400001	56500000	0.0709
Chr01A	56500001	56600000	0.0613
Chr01A	56600001	56700000	0.0808
Chr01A	56700001	56800000	0.1213
Chr01A	56800001	56900000	0.2624
Chr01A	56900001	57000000	0.1695
Chr01A	57000001	57100000	0.1998
Chr01A	57100001	57200000	0.0337
Chr01A	57200001	57300000	0.0780
Chr01A	57300001	57400000	0.1194
Chr01A	57400001	57500000	0.1139
Chr01A	57500001	57600000	0.0847
Chr01A	57600001	57700000	0.0172
Chr01A	57700001	57800000	0.0961
Chr01A	57800001	57900000	0.1454
Chr01A	57900001	58000000	0.1135
Chr01A	58000001	58100000	0.0643
Chr01A	58100001	58200000	0.0315
Chr01A	58200001	58300000	0.0207
Chr01A	58300001	58400000	0.1560
Chr01A	58400001	58500000	0.1610
Chr01A	58500001	58600000	0.0075
Chr01A	58600001	58700000	0.1654
Chr01A	58700001	58800000	0.1362
Chr01A	58800001	58900000	0.0339
Chr01A	58900001	59000000	0.0890
Chr01A	59000001	59100000	0.1745
Chr01A	59100001	59200000	0.1503
Chr01A	59200001	59300000	0.1474
Chr01A	59300001	59400000	0.1635
Chr01A	59400001	59500000	0.0734
Chr01A	59500001	59600000	0.1189
Chr01A	59600001	59630991	0.3113
Chr01B	1	100000	0.1317
Chr01B	100001	200000	0.0673
Chr01B	200001	300000	0.2584
Chr01B	300001	400000	0.2084
Chr01B	400001	500000	0.2402
Chr01B	500001	600000	0.2661
Chr01B	600001	700000	0.1063
Chr01B	700001	800000	0.1459
Chr01B	800001	900000	0.0810
Chr01B	900001	1000000	0.2735
Chr01B	1000001	1100000	0.0880
Chr01B	1100001	1200000	0.1263
Chr01B	1200001	1300000	0.0915
Chr01B	1300001	1400000	0.1751
Chr01B	1400001	1500000	0.2504
Chr01B	1500001	1600000	0.4096
Chr01B	1600001	1700000	0.3308
Chr01B	1700001	1800000	0.3901
Chr01B	1800001	1900000	0.2692
Chr01B	1900001	2000000	0.1392
Chr01B	2000001	2100000	0.1765
Chr01B	2100001	2200000	0.0723
Chr01B	2200001	2300000	0.0905
Chr01B	2300001	2400000	0.0731
Chr01B	2400001	2500000	0.1644
Chr01B	2500001	2600000	0.1467
Chr01B	2600001	2700000	0.3317
Chr01B	2700001	2800000	0.1410
Chr01B	2800001	2900000	0.1902
Chr01B	2900001	3000000	0.2404
Chr01B	3000001	3100000	0.3675
Chr01B	3100001	3200000	0.0872
Chr01B	3200001	3300000	0.2706
Chr01B	3300001	3400000	0.2323
Chr01B	3400001	3500000	0.0986
Chr01B	3500001	3600000	0.2510
Chr01B	3600001	3700000	0.2527
Chr01B	3700001	3800000	0.1072
Chr01B	3800001	3900000	0.0658
Chr01B	3900001	4000000	0.1767
Chr01B	4000001	4100000	0.2112
Chr01B	4100001	4200000	0.0940
Chr01B	4200001	4300000	0.1798
Chr01B	4300001	4400000	0.3839
Chr01B	4400001	4500000	0.2078
Chr01B	4500001	4600000	0.1404
Chr01B	4600001	4700000	0.2402
Chr01B	4700001	4800000	0.2472
Chr01B	4800001	4900000	0.1419
Chr01B	4900001	5000000	0.1213
Chr01B	5000001	5100000	0.1563
Chr01B	5100001	5200000	0.1630
Chr01B	5200001	5300000	0.1277
Chr01B	5300001	5400000	0.2861
Chr01B	5400001	5500000	0.3535
Chr01B	5500001	5600000	0.1875
Chr01B	5600001	5700000	0.2127
Chr01B	5700001	5800000	0.1393
Chr01B	5800001	5900000	0.2447
Chr01B	5900001	6000000	0.1919
Chr01B	6000001	6100000	0.2658
Chr01B	6100001	6200000	0.1710
Chr01B	6200001	6300000	0.1996
Chr01B	6300001	6400000	0.1845
Chr01B	6400001	6500000	0.1515
Chr01B	6500001	6600000	0.3318
Chr01B	6600001	6700000	0.2562
Chr01B	6700001	6800000	0.1865
Chr01B	6800001	6900000	0.0266
Chr01B	6900001	7000000	0.2274
Chr01B	7000001	7100000	0.1387
Chr01B	7100001	7200000	0.3114
Chr01B	7200001	7300000	0.3362
Chr01B	7300001	7400000	0.2706
Chr01B	7400001	7500000	0.2251
Chr01B	7500001	7600000	0.1367
Chr01B	7600001	7700000	0.1830
Chr01B	7700001	7800000	0.2160
Chr01B	7800001	7900000	0.1049
Chr01B	7900001	8000000	0.1968
Chr01B	8000001	8100000	0.0674
Chr01B	8100001	8200000	0.2394
Chr01B	8200001	8300000	0.1775
Chr01B	8300001	8400000	0.1153
Chr01B	8400001	8500000	0.2683
Chr01B	8500001	8600000	0.0913
Chr01B	8600001	8700000	0.3081
Chr01B	8700001	8800000	0.2682
Chr01B	8800001	8900000	0.2803
Chr01B	8900001	9000000	0.2601
Chr01B	9000001	9100000	0.2534
Chr01B	9100001	9200000	0.1797
Chr01B	9200001	9300000	0.3517
Chr01B	9300001	9400000	0.3413
Chr01B	9400001	9500000	0.0534
Chr01B	9500001	9600000	0.0539
Chr01B	9600001	9700000	0.1702
Chr01B	9700001	9800000	0.0689
Chr01B	9800001	9900000	0.0997
Chr01B	9900001	10000000	0.2240
Chr01B	10000001	10100000	0.2610
Chr01B	10100001	10200000	0.1421
Chr01B	10200001	10300000	0.2301
Chr01B	10300001	10400000	0.1174
Chr01B	10400001	10500000	0.1043
Chr01B	10500001	10600000	0.1516
Chr01B	10600001	10700000	0.1139
Chr01B	10700001	10800000	0.1127
Chr01B	10800001	10900000	0.1311
Chr01B	10900001	11000000	0.1872
Chr01B	11000001	11100000	0.1120
Chr01B	11100001	11200000	0.1722
Chr01B	11200001	11300000	0.1380
Chr01B	11300001	11400000	0.2115
Chr01B	11400001	11500000	0.1810
Chr01B	11500001	11600000	0.1279
Chr01B	11600001	11700000	0.0863
Chr01B	11700001	11800000	0.2774
Chr01B	11800001	11900000	0.3171
Chr01B	11900001	12000000	0.2999
Chr01B	12000001	12100000	0.0672
Chr01B	12100001	12200000	0.1406
Chr01B	12200001	12300000	0.2671
Chr01B	12300001	12400000	0.1847
Chr01B	12400001	12500000	0.1846
Chr01B	12500001	12600000	0.1193
Chr01B	12600001	12700000	0.1165
Chr01B	12700001	12800000	0.1762
Chr01B	12800001	12900000	0.1614
Chr01B	12900001	13000000	0.1603
Chr01B	13000001	13100000	0.0450
Chr01B	13100001	13200000	0.1168
Chr01B	13200001	13300000	0.1254
Chr01B	13300001	13400000	0.2967
Chr01B	13400001	13500000	0.0996
Chr01B	13500001	13600000	0.2009
Chr01B	13600001	13700000	0.1691
Chr01B	13700001	13800000	0.0472
Chr01B	13800001	13900000	0.1370
Chr01B	13900001	14000000	0.0882
Chr01B	14000001	14100000	0.1278
Chr01B	14100001	14200000	0.0998
Chr01B	14200001	14300000	0.1528
Chr01B	14300001	14400000	0.1380
Chr01B	14400001	14500000	0.3432
Chr01B	14500001	14600000	0.2897
Chr01B	14600001	14700000	0.0800
Chr01B	14700001	14800000	0.0423
Chr01B	14800001	14900000	0.0978
Chr01B	14900001	15000000	0.1330
Chr01B	15000001	15100000	0.0524
Chr01B	15100001	15200000	0.3279
Chr01B	15200001	15300000	0.0865
Chr01B	15300001	15400000	0.0665
Chr01B	15400001	15500000	0.1560
Chr01B	15500001	15600000	0.0692
Chr01B	15600001	15700000	0.1367
Chr01B	15700001	15800000	0.2320
Chr01B	15800001	15900000	0.1170
Chr01B	15900001	16000000	0.1808
Chr01B	16000001	16100000	0.1668
Chr01B	16100001	16200000	0.1124
Chr01B	16200001	16300000	0.2823
Chr01B	16300001	16400000	0.0390
Chr01B	16400001	16500000	0.1894
Chr01B	16500001	16600000	0.0491
Chr01B	16600001	16700000	0.1092
Chr01B	16700001	16800000	0.2837
Chr01B	16800001	16900000	0.0604
Chr01B	16900001	17000000	0.1847
Chr01B	17000001	17100000	0.1413
Chr01B	17100001	17200000	0.1074
Chr01B	17200001	17300000	0.1978
Chr01B	17300001	17400000	0.0483
Chr01B	17400001	17500000	0.1612
Chr01B	17500001	17600000	0.2353
Chr01B	17600001	17700000	0.2074
Chr01B	17700001	17800000	0.1724
Chr01B	17800001	17900000	0.1056
Chr01B	17900001	18000000	0.2231
Chr01B	18000001	18100000	0.1924
Chr01B	18100001	18200000	0.1005
Chr01B	18200001	18300000	0.2530
Chr01B	18300001	18400000	0.1976
Chr01B	18400001	18500000	0.1296
Chr01B	18500001	18600000	0.1573
Chr01B	18600001	18700000	0.1068
Chr01B	18700001	18800000	0.1727
Chr01B	18800001	18900000	0.2305
Chr01B	18900001	19000000	0.0971
Chr01B	19000001	19100000	0.1136
Chr01B	19100001	19200000	0.2594
Chr01B	19200001	19300000	0.1941
Chr01B	19300001	19400000	0.1588
Chr01B	19400001	19500000	0.1246
Chr01B	19500001	19600000	0.1835
Chr01B	19600001	19700000	0.1770
Chr01B	19700001	19800000	0.1508
Chr01B	19800001	19900000	0.0870
Chr01B	19900001	20000000	0.1913
Chr01B	20000001	20100000	0.0696
Chr01B	20100001	20200000	0.1025
Chr01B	20200001	20300000	0.0621
Chr01B	20300001	20400000	0.1891
Chr01B	20400001	20500000	0.0515
Chr01B	20500001	20600000	0.3209
Chr01B	20600001	20700000	0.0718
Chr01B	20700001	20800000	0.0302
Chr01B	20800001	20900000	0.1606
Chr01B	20900001	21000000	0.0774
Chr01B	21000001	21100000	0.0891
Chr01B	21100001	21200000	0.1873
Chr01B	21200001	21300000	0.1279
Chr01B	21300001	21400000	0.2463
Chr01B	21400001	21500000	0.2935
Chr01B	21500001	21600000	0.0877
Chr01B	21600001	21700000	0.1268
Chr01B	21700001	21800000	0.0622
Chr01B	21800001	21900000	0.1336
Chr01B	21900001	22000000	0.0906
Chr01B	22000001	22100000	0.0833
Chr01B	22100001	22200000	0.2786
Chr01B	22200001	22300000	0.0628
Chr01B	22300001	22400000	0.0348
Chr01B	22400001	22500000	0.1729
Chr01B	22500001	22600000	0.1007
Chr01B	22600001	22700000	0.0638
Chr01B	22700001	22800000	0.0524
Chr01B	22800001	22900000	0.0481
Chr01B	22900001	23000000	0.2032
Chr01B	23000001	23100000	0.0757
Chr01B	23100001	23200000	0.1656
Chr01B	23200001	23300000	0.1939
Chr01B	23300001	23400000	0.1410
Chr01B	23400001	23500000	0.1175
Chr01B	23500001	23600000	0.2240
Chr01B	23600001	23700000	0.0345
Chr01B	23700001	23800000	0.0495
Chr01B	23800001	23900000	0.1634
Chr01B	23900001	24000000	0.1117
Chr01B	24000001	24100000	0.1501
Chr01B	24100001	24200000	0.0843
Chr01B	24200001	24300000	0.0655
Chr01B	24300001	24400000	0.0836
Chr01B	24400001	24500000	0.1217
Chr01B	24500001	24600000	0.1205
Chr01B	24600001	24700000	0.0762
Chr01B	24700001	24800000	0.1903
Chr01B	24800001	24900000	0.1721
Chr01B	24900001	25000000	0.0866
Chr01B	25000001	25100000	0.1376
Chr01B	25100001	25200000	0.1510
Chr01B	25200001	25300000	0.0968
Chr01B	25300001	25400000	0.1766
Chr01B	25400001	25500000	0.1366
Chr01B	25500001	25600000	0.1887
Chr01B	25600001	25700000	0.1779
Chr01B	25700001	25800000	0.0631
Chr01B	25800001	25900000	0.1247
Chr01B	25900001	26000000	0.1158
Chr01B	26000001	26100000	0.0233
Chr01B	26100001	26200000	0.2637
Chr01B	26200001	26300000	0.0343
Chr01B	26300001	26400000	0.0813
Chr01B	26400001	26500000	0.0545
Chr01B	26500001	26600000	0.1383
Chr01B	26600001	26700000	0.1504
Chr01B	26700001	26800000	0.2478
Chr01B	26800001	26900000	0.0110
Chr01B	26900001	27000000	0.2843
Chr01B	27000001	27100000	0.1867
Chr01B	27100001	27200000	0.1172
Chr01B	27200001	27300000	0.1729
Chr01B	27300001	27400000	0.1797
Chr01B	27400001	27500000	0.0861
Chr01B	27500001	27600000	0.0418
Chr01B	27600001	27700000	0.3363
Chr01B	27700001	27800000	0.2024
Chr01B	27800001	27900000	0.1804
Chr01B	27900001	28000000	0.1962
Chr01B	28000001	28100000	0.1471
Chr01B	28100001	28200000	0.1763
Chr01B	28200001	28300000	0.0782
Chr01B	28300001	28400000	0.1823
Chr01B	28400001	28500000	0.0709
Chr01B	28500001	28600000	0.0954
Chr01B	28600001	28700000	0.0821
Chr01B	28700001	28800000	0.2602
Chr01B	28800001	28900000	0.4452
Chr01B	28900001	29000000	0.1091
Chr01B	29000001	29100000	0.1857
Chr01B	29100001	29200000	0.0816
Chr01B	29200001	29300000	0.1922
Chr01B	29300001	29400000	0.1682
Chr01B	29400001	29500000	0.1787
Chr01B	29500001	29600000	0.1103
Chr01B	29600001	29700000	0.0530
Chr01B	29700001	29800000	0.0811
Chr01B	29800001	29900000	0.1157
Chr01B	29900001	30000000	0.1442
Chr01B	30000001	30100000	0.1224
Chr01B	30100001	30200000	0.0169
Chr01B	30200001	30300000	0.1051
Chr01B	30300001	30400000	0.1348
Chr01B	30400001	30500000	0.3199
Chr01B	30500001	30600000	0.1424
Chr01B	30600001	30700000	0.1211
Chr01B	30700001	30800000	0.0921
Chr01B	30800001	30900000	0.1023
Chr01B	30900001	31000000	0.2066
Chr01B	31000001	31100000	0.2207
Chr01B	31100001	31200000	0.1164
Chr01B	31200001	31300000	0.0955
Chr01B	31300001	31400000	0.1083
Chr01B	31400001	31500000	0.0757
Chr01B	31500001	31600000	0.2233
Chr01B	31600001	31700000	0.1866
Chr01B	31700001	31800000	0.2119
Chr01B	31800001	31900000	0.1005
Chr01B	31900001	32000000	0.2611
Chr01B	32000001	32100000	0.0863
Chr01B	32100001	32200000	0.2832
Chr01B	32200001	32300000	0.1891
Chr01B	32300001	32400000	0.2250
Chr01B	32400001	32500000	0.1073
Chr01B	32500001	32600000	0.1763
Chr01B	32600001	32700000	0.2133
Chr01B	32700001	32800000	0.1407
Chr01B	32800001	32900000	0.1376
Chr01B	32900001	33000000	0.0876
Chr01B	33000001	33100000	0.0469
Chr01B	33100001	33200000	0.1184
Chr01B	33200001	33300000	0.3080
Chr01B	33300001	33400000	0.0818
Chr01B	33400001	33500000	0.0760
Chr01B	33500001	33600000	0.1443
Chr01B	33600001	33700000	0.1026
Chr01B	33700001	33800000	0.0307
Chr01B	33800001	33900000	0.0818
Chr01B	33900001	34000000	0.0249
Chr01B	34000001	34100000	0.1665
Chr01B	34100001	34200000	0.2913
Chr01B	34200001	34300000	0.2054
Chr01B	34300001	34400000	0.1102
Chr01B	34400001	34500000	0.1224
Chr01B	34500001	34600000	0.2575
Chr01B	34600001	34700000	0.0636
Chr01B	34700001	34800000	0.3199
Chr01B	34800001	34900000	0.1114
Chr01B	34900001	35000000	0.1267
Chr01B	35000001	35100000	0.0287
Chr01B	35100001	35200000	0.0316
Chr01B	35200001	35300000	0.2391
Chr01B	35300001	35400000	0.2834
Chr01B	35400001	35500000	0.3026
Chr01B	35500001	35600000	0.1545
Chr01B	35600001	35700000	0.1159
Chr01B	35700001	35800000	0.1054
Chr01B	35800001	35900000	0.2274
Chr01B	35900001	36000000	0.1449
Chr01B	36000001	36100000	0.1266
Chr01B	36100001	36200000	0.1019
Chr01B	36200001	36300000	0.1993
Chr01B	36300001	36400000	0.0649
Chr01B	36400001	36500000	0.3483
Chr01B	36500001	36600000	0.2713
Chr01B	36600001	36700000	0.1308
Chr01B	36700001	36800000	0.0535
Chr01B	36800001	36900000	0.1717
Chr01B	36900001	37000000	0.0959
Chr01B	37000001	37100000	0.1441
Chr01B	37100001	37200000	0.1947
Chr01B	37200001	37300000	0.1719
Chr01B	37300001	37400000	0.3061
Chr01B	37400001	37500000	0.2001
Chr01B	37500001	37600000	0.3222
Chr01B	37600001	37700000	0.2101
Chr01B	37700001	37800000	0.2234
Chr01B	37800001	37900000	0.1531
Chr01B	37900001	38000000	0.2470
Chr01B	38000001	38100000	0.1469
Chr01B	38100001	38200000	0.3062
Chr01B	38200001	38300000	0.2206
Chr01B	38300001	38400000	0.1495
Chr01B	38400001	38500000	0.1897
Chr01B	38500001	38600000	0.1463
Chr01B	38600001	38700000	0.0953
Chr01B	38700001	38800000	0.3619
Chr01B	38800001	38900000	0.2633
Chr01B	38900001	39000000	0.3244
Chr01B	39000001	39100000	0.2116
Chr01B	39100001	39200000	0.1746
Chr01B	39200001	39300000	0.2289
Chr01B	39300001	39400000	0.0686
Chr01B	39400001	39500000	0.1276
Chr01B	39500001	39600000	0.2515
Chr01B	39600001	39700000	0.0102
Chr01B	39700001	39800000	0.1020
Chr01B	39800001	39900000	0.1123
Chr01B	39900001	40000000	0.0323
Chr01B	40000001	40100000	0.0847
Chr01B	40100001	40200000	0.2051
Chr01B	40200001	40300000	0.1101
Chr01B	40300001	40400000	0.2130
Chr01B	40400001	40500000	0.1501
Chr01B	40500001	40600000	0.1988
Chr01B	40600001	40700000	0.3469
Chr01B	40700001	40800000	0.3224
Chr01B	40800001	40900000	0.2064
Chr01B	40900001	41000000	0.1831
Chr01B	41000001	41100000	0.0777
Chr01B	41100001	41200000	0.0488
Chr01B	41200001	41300000	0.1990
Chr01B	41300001	41400000	0.1245
Chr01B	41400001	41500000	0.3689
Chr01B	41500001	41600000	0.0989
Chr01B	41600001	41700000	0.0976
Chr01B	41700001	41800000	0.1641
Chr01B	41800001	41900000	0.0420
Chr01B	41900001	42000000	0.0129
Chr01B	42000001	42100000	0.1247
Chr01B	42100001	42200000	0.2117
Chr01B	42200001	42300000	0.2596
Chr01B	42300001	42400000	0.1866
Chr01B	42400001	42500000	0.0650
Chr01B	42500001	42600000	0.2401
Chr01B	42600001	42700000	0.1712
Chr01B	42700001	42800000	0.0673
Chr01B	42800001	42900000	0.1680
Chr01B	42900001	43000000	0.1840
Chr01B	43000001	43100000	0.3336
Chr01B	43100001	43200000	0.1267
Chr01B	43200001	43300000	0.3123
Chr01B	43300001	43400000	0.1331
Chr01B	43400001	43500000	0.3766
Chr01B	43500001	43600000	0.1869
Chr01B	43600001	43700000	0.1742
Chr01B	43700001	43800000	0.1789
Chr01B	43800001	43900000	0.0969
Chr01B	43900001	44000000	0.1666
Chr01B	44000001	44100000	0.1645
Chr01B	44100001	44200000	0.1569
Chr01B	44200001	44300000	0.1918
Chr01B	44300001	44400000	0.1767
Chr01B	44400001	44500000	0.2263
Chr01B	44500001	44600000	0.1620
Chr01B	44600001	44700000	0.1695
Chr01B	44700001	44800000	0.3795
Chr01B	44800001	44900000	0.0972
Chr01B	44900001	45000000	0.1854
Chr01B	45000001	45100000	0.1209
Chr01B	45100001	45200000	0.2451
Chr01B	45200001	45300000	0.1783
Chr01B	45300001	45400000	0.2213
Chr01B	45400001	45500000	0.2175
Chr01B	45500001	45600000	0.0737
Chr01B	45600001	45700000	0.0800
Chr01B	45700001	45800000	0.1795
Chr01B	45800001	45900000	0.2451
Chr01B	45900001	46000000	0.1819
Chr01B	46000001	46100000	0.1431
Chr01B	46100001	46200000	0.1714
Chr01B	46200001	46300000	0.1609
Chr01B	46300001	46400000	0.0447
Chr01B	46400001	46500000	0.1572
Chr01B	46500001	46600000	0.2061
Chr01B	46600001	46700000	0.1847
Chr01B	46700001	46800000	0.2220
Chr01B	46800001	46900000	0.2029
Chr01B	46900001	47000000	0.1051
Chr01B	47000001	47100000	0.0865
Chr01B	47100001	47200000	0.1956
Chr01B	47200001	47300000	0.0276
Chr01B	47300001	47400000	0.2557
Chr01B	47400001	47500000	0.1258
Chr01B	47500001	47600000	0.1961
Chr01B	47600001	47700000	0.3106
Chr01B	47700001	47800000	0.1400
Chr01B	47800001	47900000	0.0808
Chr01B	47900001	48000000	0.1321
Chr01B	48000001	48100000	0.2471
Chr01B	48100001	48200000	0.1249
Chr01B	48200001	48300000	0.1267
Chr01B	48300001	48400000	0.2095
Chr01B	48400001	48500000	0.2701
Chr01B	48500001	48600000	0.0911
Chr01B	48600001	48700000	0.2441
Chr01B	48700001	48800000	0.2264
Chr01B	48800001	48900000	0.1151
Chr01B	48900001	49000000	0.0366
Chr01B	49000001	49100000	0.1935
Chr01B	49100001	49200000	0.0655
Chr01B	49200001	49300000	0.0261
Chr01B	49300001	49400000	0.2450
Chr01B	49400001	49500000	0.2285
Chr01B	49500001	49600000	0.0787
Chr01B	49600001	49700000	0.1753
Chr01B	49700001	49800000	0.1285
Chr01B	49800001	49900000	0.0962
Chr01B	49900001	50000000	0.1355
Chr01B	50000001	50100000	0.3009
Chr01B	50100001	50200000	0.1613
Chr01B	50200001	50300000	0.1127
Chr01B	50300001	50400000	0.1019
Chr01B	50400001	50500000	0.0826
Chr01B	50500001	50600000	0.1890
Chr01B	50600001	50700000	0.1676
Chr01B	50700001	50800000	0.1212
Chr01B	50800001	50900000	0.1129
Chr01B	50900001	51000000	0.2235
Chr01B	51000001	51100000	0.2325
Chr01B	51100001	51200000	0.0345
Chr01B	51200001	51300000	0.1141
Chr01B	51300001	51400000	0.1680
Chr01B	51400001	51500000	0.3521
Chr01B	51500001	51600000	0.2782
Chr01B	51600001	51700000	0.1122
Chr01B	51700001	51800000	0.2258
Chr01B	51800001	51900000	0.0905
Chr01B	51900001	52000000	0.0860
Chr01B	52000001	52100000	0.3001
Chr01B	52100001	52200000	0.1236
Chr01B	52200001	52300000	0.1261
Chr01B	52300001	52400000	0.2054
Chr01B	52400001	52500000	0.1008
Chr01B	52500001	52600000	0.2409
Chr01B	52600001	52700000	0.2532
Chr01B	52700001	52800000	0.1683
Chr01B	52800001	52900000	0.1449
Chr01B	52900001	53000000	0.1658
Chr01B	53000001	53100000	0.1341
Chr01B	53100001	53200000	0.1806
Chr01B	53200001	53300000	0.1540
Chr01B	53300001	53400000	0.0957
Chr01B	53400001	53500000	0.2501
Chr01B	53500001	53600000	0.1118
Chr01B	53600001	53700000	0.0959
Chr01B	53700001	53800000	0.0960
Chr01B	53800001	53900000	0.1185
Chr01B	53900001	54000000	0.1673
Chr01B	54000001	54100000	0.1712
Chr01B	54100001	54200000	0.2198
Chr01B	54200001	54300000	0.0348
Chr01B	54300001	54400000	0.2201
Chr01B	54400001	54500000	0.3844
Chr01B	54500001	54600000	0.1903
Chr01B	54600001	54700000	0.0876
Chr01B	54700001	54800000	0.1307
Chr01B	54800001	54900000	0.1154
Chr01B	54900001	55000000	0.2555
Chr01B	55000001	55100000	0.1377
Chr01B	55100001	55200000	0.1342
Chr01B	55200001	55300000	0.1552
Chr01B	55300001	55400000	0.1245
Chr01B	55400001	55500000	0.0954
Chr01B	55500001	55600000	0.2130
Chr01B	55600001	55700000	0.2536
Chr01B	55700001	55800000	0.1364
Chr01B	55800001	55900000	0.0806
Chr01B	55900001	56000000	0.1181
Chr01B	56000001	56100000	0.2888
Chr01B	56100001	56200000	0.3367
Chr01B	56200001	56300000	0.1266
Chr01B	56300001	56400000	0.1969
Chr01B	56400001	56500000	0.1341
Chr01B	56500001	56600000	0.1449
Chr01B	56600001	56700000	0.0978
Chr01B	56700001	56800000	0.1613
Chr01B	56800001	56900000	0.2600
Chr01B	56900001	57000000	0.1048
Chr01B	57000001	57100000	0.2233
Chr01B	57100001	57200000	0.0725
Chr01B	57200001	57300000	0.0908
Chr01B	57300001	57400000	0.2094
Chr01B	57400001	57500000	0.1429
Chr01B	57500001	57600000	0.1304
Chr01B	57600001	57700000	0.0538
Chr01B	57700001	57800000	0.0763
Chr01B	57800001	57900000	0.0813
Chr01B	57900001	58000000	0.0938
Chr01B	58000001	58100000	0.2155
Chr01B	58100001	58200000	0.0206
Chr01B	58200001	58300000	0.1336
Chr01B	58300001	58358496	0.1655
Chr02A	1	100000	0.0776
Chr02A	100001	200000	0.1059
Chr02A	200001	300000	0.1111
Chr02A	300001	400000	0.1455
Chr02A	400001	500000	0.2177
Chr02A	500001	600000	0.1562
Chr02A	600001	700000	0.1541
Chr02A	700001	800000	0.2423
Chr02A	800001	900000	0.0429
Chr02A	900001	1000000	0.2535
Chr02A	1000001	1100000	0.2070
Chr02A	1100001	1200000	0.1370
Chr02A	1200001	1300000	0.2318
Chr02A	1300001	1400000	0.1792
Chr02A	1400001	1500000	0.1989
Chr02A	1500001	1600000	0.1692
Chr02A	1600001	1700000	0.2291
Chr02A	1700001	1800000	0.0991
Chr02A	1800001	1900000	0.2061
Chr02A	1900001	2000000	0.2177
Chr02A	2000001	2100000	0.2032
Chr02A	2100001	2200000	0.3010
Chr02A	2200001	2300000	0.1626
Chr02A	2300001	2400000	0.2016
Chr02A	2400001	2500000	0.1226
Chr02A	2500001	2600000	0.1185
Chr02A	2600001	2700000	0.2593
Chr02A	2700001	2800000	0.0291
Chr02A	2800001	2900000	0.3604
Chr02A	2900001	3000000	0.1605
Chr02A	3000001	3100000	0.0880
Chr02A	3100001	3200000	0.0716
Chr02A	3200001	3300000	0.2268
Chr02A	3300001	3400000	0.1747
Chr02A	3400001	3500000	0.2494
Chr02A	3500001	3600000	0.0873
Chr02A	3600001	3700000	0.1568
Chr02A	3700001	3800000	0.1901
Chr02A	3800001	3900000	0.0313
Chr02A	3900001	4000000	0.1290
Chr02A	4000001	4100000	0.0980
Chr02A	4100001	4200000	0.2050
Chr02A	4200001	4300000	0.2037
Chr02A	4300001	4400000	0.1729
Chr02A	4400001	4500000	0.0863
Chr02A	4500001	4600000	0.1440
Chr02A	4600001	4700000	0.1620
Chr02A	4700001	4800000	0.1544
Chr02A	4800001	4900000	0.0835
Chr02A	4900001	5000000	0.0976
Chr02A	5000001	5100000	0.1750
Chr02A	5100001	5200000	0.2052
Chr02A	5200001	5300000	0.2800
Chr02A	5300001	5400000	0.1351
Chr02A	5400001	5500000	0.1040
Chr02A	5500001	5600000	0.2585
Chr02A	5600001	5700000	0.0744
Chr02A	5700001	5800000	0.2804
Chr02A	5800001	5900000	0.2290
Chr02A	5900001	6000000	0.0543
Chr02A	6000001	6100000	0.0270
Chr02A	6100001	6200000	0.1242
Chr02A	6200001	6300000	0.1861
Chr02A	6300001	6400000	0.0952
Chr02A	6400001	6500000	0.0055
Chr02A	6500001	6600000	0.1238
Chr02A	6600001	6700000	0.1531
Chr02A	6700001	6800000	0.2857
Chr02A	6800001	6900000	0.1769
Chr02A	6900001	7000000	0.1456
Chr02A	7000001	7100000	0.2548
Chr02A	7100001	7200000	0.1104
Chr02A	7200001	7300000	0.2440
Chr02A	7300001	7400000	0.1670
Chr02A	7400001	7500000	0.3292
Chr02A	7500001	7600000	0.1721
Chr02A	7600001	7700000	0.1952
Chr02A	7700001	7800000	0.2039
Chr02A	7800001	7900000	0.0875
Chr02A	7900001	8000000	0.0795
Chr02A	8000001	8100000	0.2047
Chr02A	8100001	8200000	0.0943
Chr02A	8200001	8300000	0.1726
Chr02A	8300001	8400000	0.1466
Chr02A	8400001	8500000	0.2114
Chr02A	8500001	8600000	0.0676
Chr02A	8600001	8700000	0.1222
Chr02A	8700001	8800000	0.1061
Chr02A	8800001	8900000	0.2093
Chr02A	8900001	9000000	0.0748
Chr02A	9000001	9100000	0.1630
Chr02A	9100001	9200000	0.1999
Chr02A	9200001	9300000	0.1601
Chr02A	9300001	9400000	0.1067
Chr02A	9400001	9500000	0.1018
Chr02A	9500001	9600000	0.1112
Chr02A	9600001	9700000	0.0937
Chr02A	9700001	9800000	0.2303
Chr02A	9800001	9900000	0.2447
Chr02A	9900001	10000000	0.1320
Chr02A	10000001	10100000	0.0593
Chr02A	10100001	10200000	0.1404
Chr02A	10200001	10300000	0.2159
Chr02A	10300001	10400000	0.2035
Chr02A	10400001	10500000	0.2104
Chr02A	10500001	10600000	0.1079
Chr02A	10600001	10700000	0.1332
Chr02A	10700001	10800000	0.0780
Chr02A	10800001	10900000	0.1375
Chr02A	10900001	11000000	0.0789
Chr02A	11000001	11100000	0.0604
Chr02A	11100001	11200000	0.1158
Chr02A	11200001	11300000	0.1693
Chr02A	11300001	11400000	0.1078
Chr02A	11400001	11500000	0.1269
Chr02A	11500001	11600000	0.0648
Chr02A	11600001	11700000	0.2345
Chr02A	11700001	11800000	0.0278
Chr02A	11800001	11900000	0.1612
Chr02A	11900001	12000000	0.1919
Chr02A	12000001	12100000	0.1572
Chr02A	12100001	12200000	0.0927
Chr02A	12200001	12300000	0.0449
Chr02A	12300001	12400000	0.1227
Chr02A	12400001	12500000	0.0821
Chr02A	12500001	12600000	0.0583
Chr02A	12600001	12700000	0.0919
Chr02A	12700001	12800000	0.2286
Chr02A	12800001	12900000	0.0631
Chr02A	12900001	13000000	0.0422
Chr02A	13000001	13100000	0.0426
Chr02A	13100001	13200000	0.2252
Chr02A	13200001	13300000	0.1146
Chr02A	13300001	13400000	0.1678
Chr02A	13400001	13500000	0.0448
Chr02A	13500001	13600000	0.1669
Chr02A	13600001	13700000	0.1440
Chr02A	13700001	13800000	0.0322
Chr02A	13800001	13900000	0.1200
Chr02A	13900001	14000000	0.1964
Chr02A	14000001	14100000	0.1298
Chr02A	14100001	14200000	0.1313
Chr02A	14200001	14300000	0.1736
Chr02A	14300001	14400000	0.1747
Chr02A	14400001	14500000	0.1324
Chr02A	14500001	14600000	0.0793
Chr02A	14600001	14700000	0.0347
Chr02A	14700001	14800000	0.0560
Chr02A	14800001	14900000	0.1802
Chr02A	14900001	15000000	0.0979
Chr02A	15000001	15100000	0.1000
Chr02A	15100001	15200000	0.1364
Chr02A	15200001	15300000	0.0606
Chr02A	15300001	15400000	0.1173
Chr02A	15400001	15500000	0.1493
Chr02A	15500001	15600000	0.1966
Chr02A	15600001	15700000	0.0444
Chr02A	15700001	15800000	0.1885
Chr02A	15800001	15900000	0.0330
Chr02A	15900001	16000000	0.1600
Chr02A	16000001	16100000	0.0507
Chr02A	16100001	16200000	0.0935
Chr02A	16200001	16300000	0.0812
Chr02A	16300001	16400000	0.1907
Chr02A	16400001	16500000	0.0569
Chr02A	16500001	16600000	0.1972
Chr02A	16600001	16700000	0.1588
Chr02A	16700001	16800000	0.2780
Chr02A	16800001	16900000	0.0924
Chr02A	16900001	17000000	0.0404
Chr02A	17000001	17100000	0.0324
Chr02A	17100001	17200000	0.2135
Chr02A	17200001	17300000	0.1544
Chr02A	17300001	17400000	0.1553
Chr02A	17400001	17500000	0.1428
Chr02A	17500001	17600000	0.0726
Chr02A	17600001	17700000	0.2908
Chr02A	17700001	17800000	0.2064
Chr02A	17800001	17900000	0.0457
Chr02A	17900001	18000000	0.0566
Chr02A	18000001	18100000	0.2116
Chr02A	18100001	18200000	0.0934
Chr02A	18200001	18300000	0.2167
Chr02A	18300001	18400000	0.2205
Chr02A	18400001	18500000	0.1562
Chr02A	18500001	18600000	0.1996
Chr02A	18600001	18700000	0.0961
Chr02A	18700001	18800000	0.3248
Chr02A	18800001	18900000	0.2041
Chr02A	18900001	19000000	0.1828
Chr02A	19000001	19100000	0.0668
Chr02A	19100001	19200000	0.1116
Chr02A	19200001	19300000	0.0754
Chr02A	19300001	19400000	0.2353
Chr02A	19400001	19500000	0.1297
Chr02A	19500001	19600000	0.2802
Chr02A	19600001	19700000	0.0179
Chr02A	19700001	19800000	0.0482
Chr02A	19800001	19900000	0.2565
Chr02A	19900001	20000000	0.0651
Chr02A	20000001	20100000	0.1940
Chr02A	20100001	20200000	0.0424
Chr02A	20200001	20300000	0.1199
Chr02A	20300001	20400000	0.0636
Chr02A	20400001	20500000	0.1370
Chr02A	20500001	20600000	0.1673
Chr02A	20600001	20700000	0.1781
Chr02A	20700001	20800000	0.1300
Chr02A	20800001	20900000	0.1392
Chr02A	20900001	21000000	0.1715
Chr02A	21000001	21100000	0.0493
Chr02A	21100001	21200000	0.1254
Chr02A	21200001	21300000	0.1502
Chr02A	21300001	21400000	0.1448
Chr02A	21400001	21500000	0.1754
Chr02A	21500001	21600000	0.1280
Chr02A	21600001	21700000	0.1442
Chr02A	21700001	21800000	0.2076
Chr02A	21800001	21900000	0.1767
Chr02A	21900001	22000000	0.1465
Chr02A	22000001	22100000	0.0616
Chr02A	22100001	22200000	0.2212
Chr02A	22200001	22300000	0.0647
Chr02A	22300001	22400000	0.0527
Chr02A	22400001	22500000	0.1682
Chr02A	22500001	22600000	0.0155
Chr02A	22600001	22700000	0.2253
Chr02A	22700001	22800000	0.1978
Chr02A	22800001	22900000	0.1371
Chr02A	22900001	23000000	0.0275
Chr02A	23000001	23100000	0.1753
Chr02A	23100001	23200000	0.0747
Chr02A	23200001	23300000	0.1042
Chr02A	23300001	23400000	0.1220
Chr02A	23400001	23500000	0.2249
Chr02A	23500001	23600000	0.1471
Chr02A	23600001	23700000	0.0503
Chr02A	23700001	23800000	0.0788
Chr02A	23800001	23900000	0.1632
Chr02A	23900001	24000000	0.1464
Chr02A	24000001	24100000	0.1369
Chr02A	24100001	24200000	0.2260
Chr02A	24200001	24300000	0.2459
Chr02A	24300001	24400000	0.1519
Chr02A	24400001	24500000	0.0800
Chr02A	24500001	24600000	0.2378
Chr02A	24600001	24700000	0.0667
Chr02A	24700001	24800000	0.1507
Chr02A	24800001	24900000	0.1706
Chr02A	24900001	25000000	0.0612
Chr02A	25000001	25100000	0.1214
Chr02A	25100001	25200000	0.1527
Chr02A	25200001	25300000	0.1820
Chr02A	25300001	25400000	0.3226
Chr02A	25400001	25500000	0.1336
Chr02A	25500001	25600000	0.1824
Chr02A	25600001	25700000	0.1137
Chr02A	25700001	25800000	0.1562
Chr02A	25800001	25900000	0.0750
Chr02A	25900001	26000000	0.2222
Chr02A	26000001	26100000	0.1791
Chr02A	26100001	26200000	0.1866
Chr02A	26200001	26300000	0.1215
Chr02A	26300001	26400000	0.0865
Chr02A	26400001	26500000	0.1112
Chr02A	26500001	26600000	0.1951
Chr02A	26600001	26700000	0.1218
Chr02A	26700001	26800000	0.3179
Chr02A	26800001	26900000	0.3007
Chr02A	26900001	27000000	0.1127
Chr02A	27000001	27100000	0.0759
Chr02A	27100001	27200000	0.1744
Chr02A	27200001	27300000	0.1527
Chr02A	27300001	27400000	0.2116
Chr02A	27400001	27500000	0.0153
Chr02A	27500001	27600000	0.1478
Chr02A	27600001	27700000	0.1098
Chr02A	27700001	27800000	0.2168
Chr02A	27800001	27900000	0.3307
Chr02A	27900001	28000000	0.1232
Chr02A	28000001	28100000	0.0990
Chr02A	28100001	28200000	0.0866
Chr02A	28200001	28300000	0.1508
Chr02A	28300001	28400000	0.1608
Chr02A	28400001	28500000	0.1546
Chr02A	28500001	28600000	0.1800
Chr02A	28600001	28700000	0.2707
Chr02A	28700001	28800000	0.1292
Chr02A	28800001	28900000	0.0919
Chr02A	28900001	29000000	0.3351
Chr02A	29000001	29100000	0.2954
Chr02A	29100001	29200000	0.3218
Chr02A	29200001	29300000	0.3351
Chr02A	29300001	29400000	0.2827
Chr02A	29400001	29500000	0.1782
Chr02A	29500001	29600000	0.0963
Chr02A	29600001	29700000	0.1077
Chr02A	29700001	29800000	0.0770
Chr02A	29800001	29900000	0.0816
Chr02A	29900001	30000000	0.1363
Chr02A	30000001	30100000	0.3039
Chr02A	30100001	30200000	0.1376
Chr02A	30200001	30300000	0.2578
Chr02A	30300001	30400000	0.2280
Chr02A	30400001	30500000	0.0497
Chr02A	30500001	30600000	0.1983
Chr02A	30600001	30700000	0.1425
Chr02A	30700001	30800000	0.0443
Chr02A	30800001	30900000	0.1005
Chr02A	30900001	31000000	0.2822
Chr02A	31000001	31100000	0.0866
Chr02A	31100001	31200000	0.1685
Chr02A	31200001	31300000	0.2454
Chr02A	31300001	31400000	0.2684
Chr02A	31400001	31500000	0.0963
Chr02A	31500001	31600000	0.1951
Chr02A	31600001	31700000	0.1650
Chr02A	31700001	31800000	0.1564
Chr02A	31800001	31900000	0.2369
Chr02A	31900001	32000000	0.2911
Chr02A	32000001	32100000	0.2098
Chr02A	32100001	32200000	0.1105
Chr02A	32200001	32300000	0.1586
Chr02A	32300001	32400000	0.1242
Chr02A	32400001	32500000	0.1599
Chr02A	32500001	32600000	0.0209
Chr02A	32600001	32700000	0.1212
Chr02A	32700001	32800000	0.0918
Chr02A	32800001	32900000	0.2308
Chr02A	32900001	33000000	0.2261
Chr02A	33000001	33100000	0.3237
Chr02A	33100001	33200000	0.1159
Chr02A	33200001	33300000	0.1149
Chr02A	33300001	33400000	0.2219
Chr02A	33400001	33500000	0.1221
Chr02A	33500001	33600000	0.1411
Chr02A	33600001	33700000	0.0972
Chr02A	33700001	33800000	0.1516
Chr02A	33800001	33900000	0.0107
Chr02A	33900001	34000000	0.2707
Chr02A	34000001	34100000	0.2349
Chr02A	34100001	34200000	0.0827
Chr02A	34200001	34300000	0.1843
Chr02A	34300001	34400000	0.1663
Chr02A	34400001	34500000	0.2351
Chr02A	34500001	34600000	0.0116
Chr02A	34600001	34700000	0.3556
Chr02A	34700001	34800000	0.2067
Chr02A	34800001	34900000	0.1955
Chr02A	34900001	35000000	0.1823
Chr02A	35000001	35100000	0.0767
Chr02A	35100001	35200000	0.1195
Chr02A	35200001	35300000	0.0204
Chr02A	35300001	35400000	0.0565
Chr02A	35400001	35500000	0.2772
Chr02A	35500001	35600000	0.2450
Chr02A	35600001	35700000	0.0960
Chr02A	35700001	35800000	0.1453
Chr02A	35800001	35900000	0.1374
Chr02A	35900001	36000000	0.1149
Chr02A	36000001	36100000	0.0761
Chr02A	36100001	36200000	0.0362
Chr02A	36200001	36300000	0.0545
Chr02A	36300001	36400000	0.2842
Chr02A	36400001	36500000	0.0623
Chr02A	36500001	36600000	0.0739
Chr02A	36600001	36700000	0.1142
Chr02A	36700001	36800000	0.2138
Chr02A	36800001	36900000	0.0981
Chr02A	36900001	37000000	0.1707
Chr02A	37000001	37100000	0.0970
Chr02A	37100001	37200000	0.1672
Chr02A	37200001	37300000	0.2271
Chr02A	37300001	37400000	0.0742
Chr02A	37400001	37500000	0.1037
Chr02A	37500001	37600000	0.2312
Chr02A	37600001	37700000	0.1658
Chr02A	37700001	37800000	0.0657
Chr02A	37800001	37900000	0.2143
Chr02A	37900001	38000000	0.1556
Chr02A	38000001	38100000	0.1303
Chr02A	38100001	38200000	0.0791
Chr02A	38200001	38300000	0.2119
Chr02A	38300001	38400000	0.0542
Chr02A	38400001	38500000	0.1577
Chr02A	38500001	38600000	0.2674
Chr02A	38600001	38700000	0.1278
Chr02A	38700001	38704249	1.0000
Chr02B	1	100000	0.0977
Chr02B	100001	200000	0.0652
Chr02B	200001	300000	0.0456
Chr02B	300001	400000	0.2394
Chr02B	400001	500000	0.0947
Chr02B	500001	600000	0.2707
Chr02B	600001	700000	0.1521
Chr02B	700001	800000	0.1845
Chr02B	800001	900000	0.2555
Chr02B	900001	1000000	0.2298
Chr02B	1000001	1100000	0.2183
Chr02B	1100001	1200000	0.0765
Chr02B	1200001	1300000	0.1952
Chr02B	1300001	1400000	0.1363
Chr02B	1400001	1500000	0.1845
Chr02B	1500001	1600000	0.2284
Chr02B	1600001	1700000	0.2275
Chr02B	1700001	1800000	0.1385
Chr02B	1800001	1900000	0.1122
Chr02B	1900001	2000000	0.2842
Chr02B	2000001	2100000	0.2629
Chr02B	2100001	2200000	0.1067
Chr02B	2200001	2300000	0.1832
Chr02B	2300001	2400000	0.1219
Chr02B	2400001	2500000	0.1968
Chr02B	2500001	2600000	0.2273
Chr02B	2600001	2700000	0.0490
Chr02B	2700001	2800000	0.1369
Chr02B	2800001	2900000	0.0428
Chr02B	2900001	3000000	0.0914
Chr02B	3000001	3100000	0.1973
Chr02B	3100001	3200000	0.2322
Chr02B	3200001	3300000	0.2792
Chr02B	3300001	3400000	0.1922
Chr02B	3400001	3500000	0.2554
Chr02B	3500001	3600000	0.1775
Chr02B	3600001	3700000	0.0724
Chr02B	3700001	3800000	0.0170
Chr02B	3800001	3900000	0.0277
Chr02B	3900001	4000000	0.0942
Chr02B	4000001	4100000	0.2607
Chr02B	4100001	4200000	0.2852
Chr02B	4200001	4300000	0.1103
Chr02B	4300001	4400000	0.0357
Chr02B	4400001	4500000	0.1882
Chr02B	4500001	4600000	0.1591
Chr02B	4600001	4700000	0.2439
Chr02B	4700001	4800000	0.1321
Chr02B	4800001	4900000	0.0714
Chr02B	4900001	5000000	0.0700
Chr02B	5000001	5100000	0.1687
Chr02B	5100001	5200000	0.0829
Chr02B	5200001	5300000	0.1571
Chr02B	5300001	5400000	0.0979
Chr02B	5400001	5500000	0.3036
Chr02B	5500001	5600000	0.0684
Chr02B	5600001	5700000	0.0238
Chr02B	5700001	5800000	0.1652
Chr02B	5800001	5900000	0.0908
Chr02B	5900001	6000000	0.1719
Chr02B	6000001	6100000	0.1884
Chr02B	6100001	6200000	0.3460
Chr02B	6200001	6300000	0.2556
Chr02B	6300001	6400000	0.2555
Chr02B	6400001	6500000	0.2869
Chr02B	6500001	6600000	0.1858
Chr02B	6600001	6700000	0.1156
Chr02B	6700001	6800000	0.0626
Chr02B	6800001	6900000	0.1591
Chr02B	6900001	7000000	0.1716
Chr02B	7000001	7100000	0.1035
Chr02B	7100001	7200000	0.0088
Chr02B	7200001	7300000	0.0996
Chr02B	7300001	7400000	0.1583
Chr02B	7400001	7500000	0.1065
Chr02B	7500001	7600000	0.1725
Chr02B	7600001	7700000	0.1936
Chr02B	7700001	7800000	0.1719
Chr02B	7800001	7900000	0.0606
Chr02B	7900001	8000000	0.0423
Chr02B	8000001	8100000	0.2420
Chr02B	8100001	8200000	0.0363
Chr02B	8200001	8300000	0.1566
Chr02B	8300001	8400000	0.0708
Chr02B	8400001	8500000	0.1445
Chr02B	8500001	8600000	0.2172
Chr02B	8600001	8700000	0.0524
Chr02B	8700001	8800000	0.2090
Chr02B	8800001	8900000	0.2640
Chr02B	8900001	9000000	0.1281
Chr02B	9000001	9100000	0.2115
Chr02B	9100001	9200000	0.1109
Chr02B	9200001	9300000	0.1890
Chr02B	9300001	9400000	0.1948
Chr02B	9400001	9500000	0.0607
Chr02B	9500001	9600000	0.0861
Chr02B	9600001	9700000	0.1952
Chr02B	9700001	9800000	0.2523
Chr02B	9800001	9900000	0.2124
Chr02B	9900001	10000000	0.2716
Chr02B	10000001	10100000	0.2281
Chr02B	10100001	10200000	0.1595
Chr02B	10200001	10300000	0.1331
Chr02B	10300001	10400000	0.1427
Chr02B	10400001	10500000	0.1654
Chr02B	10500001	10600000	0.0650
Chr02B	10600001	10700000	0.1276
Chr02B	10700001	10800000	0.1319
Chr02B	10800001	10900000	0.1318
Chr02B	10900001	11000000	0.2924
Chr02B	11000001	11100000	0.1470
Chr02B	11100001	11200000	0.1240
Chr02B	11200001	11300000	0.0812
Chr02B	11300001	11400000	0.1595
Chr02B	11400001	11500000	0.0833
Chr02B	11500001	11600000	0.1094
Chr02B	11600001	11700000	0.2014
Chr02B	11700001	11800000	0.1855
Chr02B	11800001	11900000	0.1030
Chr02B	11900001	12000000	0.0654
Chr02B	12000001	12100000	0.0240
Chr02B	12100001	12200000	0.1348
Chr02B	12200001	12300000	0.0932
Chr02B	12300001	12400000	0.2531
Chr02B	12400001	12500000	0.1103
Chr02B	12500001	12600000	0.1801
Chr02B	12600001	12700000	0.1209
Chr02B	12700001	12800000	0.0721
Chr02B	12800001	12900000	0.1473
Chr02B	12900001	13000000	0.0089
Chr02B	13000001	13100000	0.1769
Chr02B	13100001	13200000	0.0615
Chr02B	13200001	13300000	0.0843
Chr02B	13300001	13400000	0.0153
Chr02B	13400001	13500000	0.0404
Chr02B	13500001	13600000	0.0405
Chr02B	13600001	13700000	0.1177
Chr02B	13700001	13800000	0.0553
Chr02B	13800001	13900000	0.1076
Chr02B	13900001	14000000	0.1329
Chr02B	14000001	14100000	0.1557
Chr02B	14100001	14200000	0.1202
Chr02B	14200001	14300000	0.0874
Chr02B	14300001	14400000	0.0636
Chr02B	14400001	14500000	0.2211
Chr02B	14500001	14600000	0.2081
Chr02B	14600001	14700000	0.0580
Chr02B	14700001	14800000	0.1209
Chr02B	14800001	14900000	0.1049
Chr02B	14900001	15000000	0.0649
Chr02B	15000001	15100000	0.1085
Chr02B	15100001	15200000	0.0245
Chr02B	15200001	15300000	0.1190
Chr02B	15300001	15400000	0.0762
Chr02B	15400001	15500000	0.1514
Chr02B	15500001	15600000	0.2023
Chr02B	15600001	15700000	0.2281
Chr02B	15700001	15800000	0.0500
Chr02B	15800001	15900000	0.2726
Chr02B	15900001	16000000	0.2073
Chr02B	16000001	16100000	0.0538
Chr02B	16100001	16200000	0.1568
Chr02B	16200001	16300000	0.2536
Chr02B	16300001	16400000	0.1790
Chr02B	16400001	16500000	0.0536
Chr02B	16500001	16600000	0.1143
Chr02B	16600001	16700000	0.2566
Chr02B	16700001	16800000	0.0696
Chr02B	16800001	16900000	0.1437
Chr02B	16900001	17000000	0.1276
Chr02B	17000001	17100000	0.1059
Chr02B	17100001	17200000	0.1832
Chr02B	17200001	17300000	0.0877
Chr02B	17300001	17400000	0.1040
Chr02B	17400001	17500000	0.1086
Chr02B	17500001	17600000	0.0809
Chr02B	17600001	17700000	0.0121
Chr02B	17700001	17800000	0.1543
Chr02B	17800001	17900000	0.1632
Chr02B	17900001	18000000	0.1858
Chr02B	18000001	18100000	0.0945
Chr02B	18100001	18200000	0.0191
Chr02B	18200001	18300000	0.0354
Chr02B	18300001	18400000	0.0885
Chr02B	18400001	18500000	0.1271
Chr02B	18500001	18600000	0.0953
Chr02B	18600001	18700000	0.1000
Chr02B	18700001	18800000	0.0914
Chr02B	18800001	18900000	0.0362
Chr02B	18900001	19000000	0.1473
Chr02B	19000001	19100000	0.2071
Chr02B	19100001	19200000	0.1079
Chr02B	19200001	19300000	0.1557
Chr02B	19300001	19400000	0.2134
Chr02B	19400001	19500000	0.1947
Chr02B	19500001	19600000	0.0680
Chr02B	19600001	19700000	0.2041
Chr02B	19700001	19800000	0.3421
Chr02B	19800001	19900000	0.2622
Chr02B	19900001	20000000	0.1115
Chr02B	20000001	20100000	0.0721
Chr02B	20100001	20200000	0.0495
Chr02B	20200001	20300000	0.2301
Chr02B	20300001	20400000	0.1971
Chr02B	20400001	20500000	0.0901
Chr02B	20500001	20600000	0.0267
Chr02B	20600001	20700000	0.1847
Chr02B	20700001	20800000	0.1381
Chr02B	20800001	20900000	0.1226
Chr02B	20900001	21000000	0.1761
Chr02B	21000001	21100000	0.1135
Chr02B	21100001	21200000	0.0189
Chr02B	21200001	21300000	0.0590
Chr02B	21300001	21400000	0.0843
Chr02B	21400001	21500000	0.0769
Chr02B	21500001	21600000	0.1174
Chr02B	21600001	21700000	0.1316
Chr02B	21700001	21800000	0.1570
Chr02B	21800001	21900000	0.1114
Chr02B	21900001	22000000	0.1926
Chr02B	22000001	22100000	0.2020
Chr02B	22100001	22200000	0.1410
Chr02B	22200001	22300000	0.0822
Chr02B	22300001	22400000	0.1171
Chr02B	22400001	22500000	0.2214
Chr02B	22500001	22600000	0.1000
Chr02B	22600001	22700000	0.1526
Chr02B	22700001	22800000	0.0986
Chr02B	22800001	22900000	0.0283
Chr02B	22900001	23000000	0.0852
Chr02B	23000001	23100000	0.1224
Chr02B	23100001	23200000	0.1150
Chr02B	23200001	23300000	0.1484
Chr02B	23300001	23400000	0.1840
Chr02B	23400001	23500000	0.3050
Chr02B	23500001	23600000	0.1403
Chr02B	23600001	23700000	0.0454
Chr02B	23700001	23800000	0.2101
Chr02B	23800001	23900000	0.0707
Chr02B	23900001	24000000	0.0288
Chr02B	24000001	24100000	0.1014
Chr02B	24100001	24200000	0.0654
Chr02B	24200001	24300000	0.1363
Chr02B	24300001	24400000	0.2112
Chr02B	24400001	24500000	0.2462
Chr02B	24500001	24600000	0.0606
Chr02B	24600001	24700000	0.0349
Chr02B	24700001	24800000	0.1604
Chr02B	24800001	24900000	0.1786
Chr02B	24900001	25000000	0.1409
Chr02B	25000001	25100000	0.1064
Chr02B	25100001	25200000	0.2078
Chr02B	25200001	25300000	0.1546
Chr02B	25300001	25400000	0.1097
Chr02B	25400001	25500000	0.0554
Chr02B	25500001	25600000	0.0649
Chr02B	25600001	25700000	0.2028
Chr02B	25700001	25800000	0.1314
Chr02B	25800001	25900000	0.0710
Chr02B	25900001	26000000	0.0552
Chr02B	26000001	26100000	0.1157
Chr02B	26100001	26200000	0.2441
Chr02B	26200001	26300000	0.0414
Chr02B	26300001	26400000	0.1013
Chr02B	26400001	26500000	0.1696
Chr02B	26500001	26600000	0.1453
Chr02B	26600001	26700000	0.0254
Chr02B	26700001	26800000	0.1281
Chr02B	26800001	26900000	0.1851
Chr02B	26900001	27000000	0.1305
Chr02B	27000001	27100000	0.1072
Chr02B	27100001	27200000	0.0704
Chr02B	27200001	27300000	0.0932
Chr02B	27300001	27400000	0.2069
Chr02B	27400001	27500000	0.1429
Chr02B	27500001	27600000	0.2509
Chr02B	27600001	27700000	0.1432
Chr02B	27700001	27800000	0.2271
Chr02B	27800001	27900000	0.0764
Chr02B	27900001	28000000	0.1201
Chr02B	28000001	28100000	0.1553
Chr02B	28100001	28200000	0.0799
Chr02B	28200001	28300000	0.0363
Chr02B	28300001	28400000	0.1756
Chr02B	28400001	28500000	0.1747
Chr02B	28500001	28600000	0.0429
Chr02B	28600001	28700000	0.2275
Chr02B	28700001	28800000	0.0992
Chr02B	28800001	28900000	0.2220
Chr02B	28900001	29000000	0.1310
Chr02B	29000001	29100000	0.2673
Chr02B	29100001	29200000	0.0974
Chr02B	29200001	29300000	0.0742
Chr02B	29300001	29400000	0.1527
Chr02B	29400001	29500000	0.2256
Chr02B	29500001	29600000	0.3253
Chr02B	29600001	29700000	0.3462
Chr02B	29700001	29800000	0.3352
Chr02B	29800001	29900000	0.2260
Chr02B	29900001	30000000	0.2528
Chr02B	30000001	30100000	0.1737
Chr02B	30100001	30200000	0.0260
Chr02B	30200001	30300000	0.0774
Chr02B	30300001	30400000	0.1133
Chr02B	30400001	30500000	0.3530
Chr02B	30500001	30600000	0.2341
Chr02B	30600001	30700000	0.0648
Chr02B	30700001	30800000	0.1146
Chr02B	30800001	30900000	0.0632
Chr02B	30900001	31000000	0.1917
Chr02B	31000001	31100000	0.1865
Chr02B	31100001	31200000	0.0546
Chr02B	31200001	31300000	0.1033
Chr02B	31300001	31400000	0.0362
Chr02B	31400001	31500000	0.2277
Chr02B	31500001	31600000	0.1270
Chr02B	31600001	31700000	0.0611
Chr02B	31700001	31800000	0.1370
Chr02B	31800001	31900000	0.0329
Chr02B	31900001	32000000	0.1238
Chr02B	32000001	32100000	0.1153
Chr02B	32100001	32200000	0.0673
Chr02B	32200001	32300000	0.1904
Chr02B	32300001	32400000	0.1880
Chr02B	32400001	32500000	0.1299
Chr02B	32500001	32600000	0.0513
Chr02B	32600001	32700000	0.1120
Chr02B	32700001	32800000	0.1300
Chr02B	32800001	32900000	0.1363
Chr02B	32900001	33000000	0.0192
Chr02B	33000001	33100000	0.2962
Chr02B	33100001	33200000	0.0995
Chr02B	33200001	33300000	0.1874
Chr02B	33300001	33400000	0.2481
Chr02B	33400001	33500000	0.2043
Chr02B	33500001	33600000	0.1537
Chr02B	33600001	33700000	0.2732
Chr02B	33700001	33800000	0.0342
Chr02B	33800001	33900000	0.0985
Chr02B	33900001	34000000	0.1758
Chr02B	34000001	34100000	0.1106
Chr02B	34100001	34200000	0.0962
Chr02B	34200001	34300000	0.1844
Chr02B	34300001	34400000	0.0755
Chr02B	34400001	34500000	0.0845
Chr02B	34500001	34600000	0.0543
Chr02B	34600001	34700000	0.1958
Chr02B	34700001	34800000	0.1427
Chr02B	34800001	34900000	0.0212
Chr02B	34900001	35000000	0.1370
Chr02B	35000001	35100000	0.0114
Chr02B	35100001	35200000	0.1559
Chr02B	35200001	35300000	0.3901
Chr02B	35300001	35400000	0.3271
Chr02B	35400001	35500000	0.2950
Chr02B	35500001	35600000	0.0974
Chr02B	35600001	35700000	0.0814
Chr02B	35700001	35800000	0.1830
Chr02B	35800001	35900000	0.1158
Chr02B	35900001	36000000	0.0944
Chr02B	36000001	36100000	0.0699
Chr02B	36100001	36200000	0.2189
Chr02B	36200001	36300000	0.1552
Chr02B	36300001	36400000	0.0903
Chr02B	36400001	36500000	0.1485
Chr02B	36500001	36600000	0.1504
Chr02B	36600001	36700000	0.1489
Chr02B	36700001	36800000	0.0825
Chr02B	36800001	36900000	0.0715
Chr02B	36900001	37000000	0.1155
Chr02B	37000001	37100000	0.0872
Chr02B	37100001	37200000	0.1603
Chr02B	37200001	37300000	0.0971
Chr02B	37300001	37400000	0.0799
Chr02B	37400001	37500000	0.0307
Chr02B	37500001	37600000	0.1021
Chr02B	37600001	37700000	0.0245
Chr02B	37700001	37800000	0.2256
Chr02B	37800001	37900000	0.0887
Chr02B	37900001	38000000	0.1264
Chr02B	38000001	38100000	0.1452
Chr02B	38100001	38200000	0.0604
Chr02B	38200001	38300000	0.0282
Chr02B	38300001	38400000	0.1716
Chr02B	38400001	38500000	0.0747
Chr02B	38500001	38600000	0.1672
Chr02B	38600001	38700000	0.0430
Chr02B	38700001	38800000	0.2124
Chr02B	38800001	38887380	0.1950
Chr03A	1	100000	0.0330
Chr03A	100001	200000	0.0857
Chr03A	200001	300000	0.0452
Chr03A	300001	400000	0.2098
Chr03A	400001	500000	0.1651
Chr03A	500001	600000	0.1718
Chr03A	600001	700000	0.1046
Chr03A	700001	800000	0.1413
Chr03A	800001	900000	0.1271
Chr03A	900001	1000000	0.0524
Chr03A	1000001	1100000	0.1054
Chr03A	1100001	1200000	0.1436
Chr03A	1200001	1300000	0.1336
Chr03A	1300001	1400000	0.0816
Chr03A	1400001	1500000	0.2392
Chr03A	1500001	1600000	0.0400
Chr03A	1600001	1700000	0.1178
Chr03A	1700001	1800000	0.1882
Chr03A	1800001	1900000	0.2500
Chr03A	1900001	2000000	0.1024
Chr03A	2000001	2100000	0.1096
Chr03A	2100001	2200000	0.1236
Chr03A	2200001	2300000	0.2042
Chr03A	2300001	2400000	0.0803
Chr03A	2400001	2500000	0.0803
Chr03A	2500001	2600000	0.0285
Chr03A	2600001	2700000	0.0964
Chr03A	2700001	2800000	0.0517
Chr03A	2800001	2900000	0.0152
Chr03A	2900001	3000000	0.1013
Chr03A	3000001	3100000	0.1295
Chr03A	3100001	3200000	0.1407
Chr03A	3200001	3300000	0.1412
Chr03A	3300001	3400000	0.1327
Chr03A	3400001	3500000	0.0304
Chr03A	3500001	3600000	0.0842
Chr03A	3600001	3700000	0.0639
Chr03A	3700001	3800000	0.1493
Chr03A	3800001	3900000	0.0071
Chr03A	3900001	4000000	0.1058
Chr03A	4000001	4100000	0.0950
[truncated: 11,075 more rows]
