# Supplementary material for: Genomic consequences of residual recombination in a hybrid apomictic hickory complex
Source: Nat Commun. 2026 Feb 5;17:2376. doi: 10.1038/s41467-026-68867-6 (PMC12982824; doi:10.1038/s41467-026-68867-6)
Supplement: Supplementary file 9 — Source Data [file 41467_2026_68867_MOESM9_ESM.zip › Source_data/Fig1/Chu32.gene_density]

Chromosome	Start	End	Ratio
Chr01A	1	100000	0.3448
Chr01A	100001	200000	0.3988
Chr01A	200001	300000	0.3272
Chr01A	300001	400000	0.2671
Chr01A	400001	500000	0.1674
Chr01A	500001	600000	0.0687
Chr01A	600001	700000	0.3569
Chr01A	700001	800000	0.5204
Chr01A	800001	900000	0.4781
Chr01A	900001	1000000	0.4556
Chr01A	1000001	1100000	0.2266
Chr01A	1100001	1200000	0.3263
Chr01A	1200001	1300000	0.5958
Chr01A	1300001	1400000	0.3660
Chr01A	1400001	1500000	0.0301
Chr01A	1500001	1600000	0.0741
Chr01A	1600001	1700000	0.0507
Chr01A	1700001	1800000	0.2235
Chr01A	1800001	1900000	0.1676
Chr01A	1900001	2000000	0.3482
Chr01A	2000001	2100000	0.3643
Chr01A	2100001	2200000	0.3438
Chr01A	2200001	2300000	0.5522
Chr01A	2300001	2400000	0.3981
Chr01A	2400001	2500000	0.3221
Chr01A	2500001	2600000	0.3270
Chr01A	2600001	2700000	0.3105
Chr01A	2700001	2800000	0.0911
Chr01A	2800001	2900000	0.0071
Chr01A	2900001	3000000	0.1641
Chr01A	3000001	3100000	0.4914
Chr01A	3100001	3200000	0.2534
Chr01A	3200001	3300000	0.3276
Chr01A	3300001	3400000	0.5509
Chr01A	3400001	3500000	0.3055
Chr01A	3500001	3600000	0.2377
Chr01A	3600001	3700000	0.1712
Chr01A	3700001	3800000	0.3568
Chr01A	3800001	3900000	0.2599
Chr01A	3900001	4000000	0.5052
Chr01A	4000001	4100000	0.2034
Chr01A	4100001	4200000	0.3168
Chr01A	4200001	4300000	0.3809
Chr01A	4300001	4400000	0.0981
Chr01A	4400001	4500000	0.2710
Chr01A	4500001	4600000	0.1942
Chr01A	4600001	4700000	0.1055
Chr01A	4700001	4800000	0.2791
Chr01A	4800001	4900000	0.1558
Chr01A	4900001	5000000	0.2150
Chr01A	5000001	5100000	0.3250
Chr01A	5100001	5200000	0.3551
Chr01A	5200001	5300000	0.4602
Chr01A	5300001	5400000	0.1763
Chr01A	5400001	5500000	0.2833
Chr01A	5500001	5600000	0.1635
Chr01A	5600001	5700000	0.1829
Chr01A	5700001	5800000	0.3350
Chr01A	5800001	5900000	0.2407
Chr01A	5900001	6000000	0.1699
Chr01A	6000001	6100000	0.0635
Chr01A	6100001	6200000	0.1166
Chr01A	6200001	6300000	0.1261
Chr01A	6300001	6400000	0.1172
Chr01A	6400001	6500000	0.2055
Chr01A	6500001	6600000	0.2234
Chr01A	6600001	6700000	0.2380
Chr01A	6700001	6800000	0.2750
Chr01A	6800001	6900000	0.2311
Chr01A	6900001	7000000	0.0902
Chr01A	7000001	7100000	0.0090
Chr01A	7100001	7200000	0.0323
Chr01A	7200001	7300000	0.0381
Chr01A	7300001	7400000	0.3068
Chr01A	7400001	7500000	0.3824
Chr01A	7500001	7600000	0.2127
Chr01A	7600001	7700000	0.1483
Chr01A	7700001	7800000	0.3002
Chr01A	7800001	7900000	0.0535
Chr01A	7900001	8000000	0.0930
Chr01A	8000001	8100000	0.1300
Chr01A	8100001	8200000	0.4506
Chr01A	8200001	8300000	0.3687
Chr01A	8300001	8400000	0.2751
Chr01A	8400001	8500000	0.2547
Chr01A	8500001	8600000	0.3921
Chr01A	8600001	8700000	0.2162
Chr01A	8700001	8800000	0.1066
Chr01A	8800001	8900000	0.2160
Chr01A	8900001	9000000	0.2646
Chr01A	9000001	9100000	0.3520
Chr01A	9100001	9200000	0.2567
Chr01A	9200001	9300000	0.3847
Chr01A	9300001	9400000	0.2975
Chr01A	9400001	9500000	0.1962
Chr01A	9500001	9600000	0.2588
Chr01A	9600001	9700000	0.0459
Chr01A	9700001	9800000	0.0686
Chr01A	9800001	9900000	0.0000
Chr01A	9900001	10000000	0.0000
Chr01A	10000001	10100000	0.1880
Chr01A	10100001	10200000	0.6017
Chr01A	10200001	10300000	0.1205
Chr01A	10300001	10400000	0.3415
Chr01A	10400001	10500000	0.1431
Chr01A	10500001	10600000	0.2296
Chr01A	10600001	10700000	0.4489
Chr01A	10700001	10800000	0.3009
Chr01A	10800001	10900000	0.4201
Chr01A	10900001	11000000	0.3061
Chr01A	11000001	11100000	0.3622
Chr01A	11100001	11200000	0.3527
Chr01A	11200001	11300000	0.3008
Chr01A	11300001	11400000	0.1605
Chr01A	11400001	11500000	0.1428
Chr01A	11500001	11600000	0.0816
Chr01A	11600001	11700000	0.1376
Chr01A	11700001	11800000	0.4817
Chr01A	11800001	11900000	0.1042
Chr01A	11900001	12000000	0.2517
Chr01A	12000001	12100000	0.1461
Chr01A	12100001	12200000	0.2181
Chr01A	12200001	12300000	0.1237
Chr01A	12300001	12400000	0.2399
Chr01A	12400001	12500000	0.1943
Chr01A	12500001	12600000	0.0255
Chr01A	12600001	12700000	0.0315
Chr01A	12700001	12800000	0.0246
Chr01A	12800001	12900000	0.0199
Chr01A	12900001	13000000	0.1093
Chr01A	13000001	13100000	0.0682
Chr01A	13100001	13200000	0.1893
Chr01A	13200001	13300000	0.0672
Chr01A	13300001	13400000	0.0120
Chr01A	13400001	13500000	0.0943
Chr01A	13500001	13600000	0.0853
Chr01A	13600001	13700000	0.0360
Chr01A	13700001	13800000	0.1519
Chr01A	13800001	13900000	0.0464
Chr01A	13900001	14000000	0.1658
Chr01A	14000001	14100000	0.0515
Chr01A	14100001	14200000	0.2276
Chr01A	14200001	14300000	0.1667
Chr01A	14300001	14400000	0.1488
Chr01A	14400001	14500000	0.4143
Chr01A	14500001	14600000	0.0966
Chr01A	14600001	14700000	0.2317
Chr01A	14700001	14800000	0.1144
Chr01A	14800001	14900000	0.0979
Chr01A	14900001	15000000	0.0143
Chr01A	15000001	15100000	0.2007
Chr01A	15100001	15200000	0.2816
Chr01A	15200001	15300000	0.0114
Chr01A	15300001	15400000	0.0891
Chr01A	15400001	15500000	0.0929
Chr01A	15500001	15600000	0.1130
Chr01A	15600001	15700000	0.1508
Chr01A	15700001	15800000	0.0814
Chr01A	15800001	15900000	0.1046
Chr01A	15900001	16000000	0.0680
Chr01A	16000001	16100000	0.1940
Chr01A	16100001	16200000	0.1025
Chr01A	16200001	16300000	0.0328
Chr01A	16300001	16400000	0.0227
Chr01A	16400001	16500000	0.1243
Chr01A	16500001	16600000	0.0000
Chr01A	16600001	16700000	0.0091
Chr01A	16700001	16800000	0.0140
Chr01A	16800001	16900000	0.2881
Chr01A	16900001	17000000	0.0181
Chr01A	17000001	17100000	0.0220
Chr01A	17100001	17200000	0.3034
Chr01A	17200001	17300000	0.1220
Chr01A	17300001	17400000	0.1227
Chr01A	17400001	17500000	0.0479
Chr01A	17500001	17600000	0.0335
Chr01A	17600001	17700000	0.1019
Chr01A	17700001	17800000	0.0000
Chr01A	17800001	17900000	0.0321
Chr01A	17900001	18000000	0.0000
Chr01A	18000001	18100000	0.0328
Chr01A	18100001	18200000	0.0290
Chr01A	18200001	18300000	0.3551
Chr01A	18300001	18400000	0.2082
Chr01A	18400001	18500000	0.1484
Chr01A	18500001	18600000	0.0427
Chr01A	18600001	18700000	0.0301
Chr01A	18700001	18800000	0.1235
Chr01A	18800001	18900000	0.1248
Chr01A	18900001	19000000	0.3473
Chr01A	19000001	19100000	0.0692
Chr01A	19100001	19200000	0.2338
Chr01A	19200001	19300000	0.2067
Chr01A	19300001	19400000	0.4390
Chr01A	19400001	19500000	0.1575
Chr01A	19500001	19600000	0.0245
Chr01A	19600001	19700000	0.2872
Chr01A	19700001	19800000	0.0574
Chr01A	19800001	19900000	0.3164
Chr01A	19900001	20000000	0.1232
Chr01A	20000001	20100000	0.4281
Chr01A	20100001	20200000	0.3131
Chr01A	20200001	20300000	0.1170
Chr01A	20300001	20400000	0.1318
Chr01A	20400001	20500000	0.0062
Chr01A	20500001	20600000	0.0536
Chr01A	20600001	20700000	0.0370
Chr01A	20700001	20800000	0.1116
Chr01A	20800001	20900000	0.3447
Chr01A	20900001	21000000	0.2701
Chr01A	21000001	21100000	0.2788
Chr01A	21100001	21200000	0.0345
Chr01A	21200001	21300000	0.2716
Chr01A	21300001	21400000	0.0483
Chr01A	21400001	21500000	0.2094
Chr01A	21500001	21600000	0.0326
Chr01A	21600001	21700000	0.1943
Chr01A	21700001	21800000	0.0268
Chr01A	21800001	21900000	0.1160
Chr01A	21900001	22000000	0.1853
Chr01A	22000001	22100000	0.1272
Chr01A	22100001	22200000	0.1407
Chr01A	22200001	22300000	0.1819
Chr01A	22300001	22400000	0.2155
Chr01A	22400001	22500000	0.0884
Chr01A	22500001	22600000	0.0642
Chr01A	22600001	22700000	0.0603
Chr01A	22700001	22800000	0.0981
Chr01A	22800001	22900000	0.1638
Chr01A	22900001	23000000	0.0188
Chr01A	23000001	23100000	0.0000
Chr01A	23100001	23200000	0.2789
Chr01A	23200001	23300000	0.0426
Chr01A	23300001	23400000	0.0073
Chr01A	23400001	23500000	0.1098
Chr01A	23500001	23600000	0.0990
Chr01A	23600001	23700000	0.0414
Chr01A	23700001	23800000	0.4291
Chr01A	23800001	23900000	0.5119
Chr01A	23900001	24000000	0.5121
Chr01A	24000001	24100000	0.1847
Chr01A	24100001	24200000	0.2823
Chr01A	24200001	24300000	0.1741
Chr01A	24300001	24400000	0.0000
Chr01A	24400001	24500000	0.0959
Chr01A	24500001	24600000	0.0332
Chr01A	24600001	24700000	0.0374
Chr01A	24700001	24800000	0.0000
Chr01A	24800001	24900000	0.2448
Chr01A	24900001	25000000	0.1101
Chr01A	25000001	25100000	0.0904
Chr01A	25100001	25200000	0.0680
Chr01A	25200001	25300000	0.0333
Chr01A	25300001	25400000	0.0229
Chr01A	25400001	25500000	0.0391
Chr01A	25500001	25600000	0.0386
Chr01A	25600001	25700000	0.0682
Chr01A	25700001	25800000	0.1357
Chr01A	25800001	25900000	0.0885
Chr01A	25900001	26000000	0.6075
Chr01A	26000001	26100000	0.0569
Chr01A	26100001	26200000	0.0049
Chr01A	26200001	26300000	0.0120
Chr01A	26300001	26400000	0.3850
Chr01A	26400001	26500000	0.2174
Chr01A	26500001	26600000	0.3283
Chr01A	26600001	26700000	0.1965
Chr01A	26700001	26800000	0.1394
Chr01A	26800001	26900000	0.3701
Chr01A	26900001	27000000	0.3372
Chr01A	27000001	27100000	0.4343
Chr01A	27100001	27200000	0.0000
Chr01A	27200001	27300000	0.0631
Chr01A	27300001	27400000	0.0616
Chr01A	27400001	27500000	0.6027
Chr01A	27500001	27600000	0.1928
Chr01A	27600001	27700000	0.1756
Chr01A	27700001	27800000	0.0246
Chr01A	27800001	27900000	0.0574
Chr01A	27900001	28000000	0.0687
Chr01A	28000001	28100000	0.1533
Chr01A	28100001	28200000	0.3786
Chr01A	28200001	28300000	0.3288
Chr01A	28300001	28400000	0.1900
Chr01A	28400001	28500000	0.1057
Chr01A	28500001	28600000	0.0255
Chr01A	28600001	28700000	0.1460
Chr01A	28700001	28800000	0.5327
Chr01A	28800001	28900000	0.2384
Chr01A	28900001	29000000	0.0503
Chr01A	29000001	29100000	0.0099
Chr01A	29100001	29200000	0.0392
Chr01A	29200001	29300000	0.1286
Chr01A	29300001	29400000	0.2390
Chr01A	29400001	29500000	0.0487
Chr01A	29500001	29600000	0.0625
Chr01A	29600001	29700000	0.4667
Chr01A	29700001	29800000	0.1949
Chr01A	29800001	29900000	0.1027
Chr01A	29900001	30000000	0.0340
Chr01A	30000001	30100000	0.0178
Chr01A	30100001	30200000	0.3591
Chr01A	30200001	30300000	0.2865
Chr01A	30300001	30400000	0.5710
Chr01A	30400001	30500000	0.1893
Chr01A	30500001	30600000	0.2542
Chr01A	30600001	30700000	0.4553
Chr01A	30700001	30800000	0.2333
Chr01A	30800001	30900000	0.3071
Chr01A	30900001	31000000	0.1459
Chr01A	31000001	31100000	0.1012
Chr01A	31100001	31200000	0.0460
Chr01A	31200001	31300000	0.0153
Chr01A	31300001	31400000	0.0169
Chr01A	31400001	31500000	0.0000
Chr01A	31500001	31600000	0.0250
Chr01A	31600001	31700000	0.0167
Chr01A	31700001	31800000	0.0609
Chr01A	31800001	31900000	0.0567
Chr01A	31900001	32000000	0.2275
Chr01A	32000001	32100000	0.0062
Chr01A	32100001	32200000	0.0710
Chr01A	32200001	32300000	0.2833
Chr01A	32300001	32400000	0.4876
Chr01A	32400001	32500000	0.3497
Chr01A	32500001	32600000	0.1546
Chr01A	32600001	32700000	0.3732
Chr01A	32700001	32800000	0.2133
Chr01A	32800001	32900000	0.1165
Chr01A	32900001	33000000	0.0140
Chr01A	33000001	33100000	0.0599
Chr01A	33100001	33200000	0.0622
Chr01A	33200001	33300000	0.4045
Chr01A	33300001	33400000	0.0203
Chr01A	33400001	33500000	0.3124
Chr01A	33500001	33600000	0.1100
Chr01A	33600001	33700000	0.1556
Chr01A	33700001	33800000	0.0759
Chr01A	33800001	33900000	0.1267
Chr01A	33900001	34000000	0.2523
Chr01A	34000001	34100000	0.1938
Chr01A	34100001	34200000	0.1045
Chr01A	34200001	34300000	0.4498
Chr01A	34300001	34400000	0.5909
Chr01A	34400001	34500000	0.5179
Chr01A	34500001	34600000	0.5074
Chr01A	34600001	34700000	0.4953
Chr01A	34700001	34800000	0.5115
Chr01A	34800001	34900000	0.3897
Chr01A	34900001	35000000	0.1920
Chr01A	35000001	35100000	0.0739
Chr01A	35100001	35200000	0.5157
Chr01A	35200001	35300000	0.3044
Chr01A	35300001	35400000	0.3304
Chr01A	35400001	35500000	0.1881
Chr01A	35500001	35600000	0.1506
Chr01A	35600001	35700000	0.3212
Chr01A	35700001	35800000	0.0801
Chr01A	35800001	35900000	0.0083
Chr01A	35900001	36000000	0.0000
Chr01A	36000001	36100000	0.0000
Chr01A	36100001	36200000	0.0000
Chr01A	36200001	36300000	0.0634
Chr01A	36300001	36400000	0.0624
Chr01A	36400001	36500000	0.4611
Chr01A	36500001	36600000	0.3086
Chr01A	36600001	36700000	0.2394
Chr01A	36700001	36800000	0.0969
Chr01A	36800001	36900000	0.0000
Chr01A	36900001	37000000	0.2133
Chr01A	37000001	37100000	0.0407
Chr01A	37100001	37200000	0.0614
Chr01A	37200001	37300000	0.0030
Chr01A	37300001	37400000	0.0084
Chr01A	37400001	37500000	0.0062
Chr01A	37500001	37600000	0.3373
Chr01A	37600001	37700000	0.2316
Chr01A	37700001	37800000	0.1539
Chr01A	37800001	37900000	0.3670
Chr01A	37900001	38000000	0.3309
Chr01A	38000001	38100000	0.2852
Chr01A	38100001	38200000	0.2056
Chr01A	38200001	38300000	0.1779
Chr01A	38300001	38400000	0.3902
Chr01A	38400001	38500000	0.7177
Chr01A	38500001	38600000	0.4362
Chr01A	38600001	38700000	0.6574
Chr01A	38700001	38800000	0.5169
Chr01A	38800001	38900000	0.2639
Chr01A	38900001	39000000	0.4440
Chr01A	39000001	39100000	0.0878
Chr01A	39100001	39200000	0.2117
Chr01A	39200001	39300000	0.0709
Chr01A	39300001	39400000	0.1937
Chr01A	39400001	39500000	0.3947
Chr01A	39500001	39600000	0.3075
Chr01A	39600001	39700000	0.2364
Chr01A	39700001	39800000	0.3025
Chr01A	39800001	39900000	0.3624
Chr01A	39900001	40000000	0.3053
Chr01A	40000001	40100000	0.3643
Chr01A	40100001	40200000	0.2634
Chr01A	40200001	40300000	0.3451
Chr01A	40300001	40400000	0.1792
Chr01A	40400001	40500000	0.1369
Chr01A	40500001	40600000	0.1000
Chr01A	40600001	40700000	0.2095
Chr01A	40700001	40800000	0.3358
Chr01A	40800001	40900000	0.4440
Chr01A	40900001	41000000	0.4541
Chr01A	41000001	41100000	0.3876
Chr01A	41100001	41200000	0.2609
Chr01A	41200001	41300000	0.5756
Chr01A	41300001	41400000	0.3284
Chr01A	41400001	41500000	0.5286
Chr01A	41500001	41600000	0.3512
Chr01A	41600001	41700000	0.4333
Chr01A	41700001	41800000	0.2767
Chr01A	41800001	41900000	0.3803
Chr01A	41900001	42000000	0.3661
Chr01A	42000001	42100000	0.5385
Chr01A	42100001	42200000	0.4622
Chr01A	42200001	42300000	0.4331
Chr01A	42300001	42400000	0.3680
Chr01A	42400001	42500000	0.1393
Chr01A	42500001	42600000	0.2495
Chr01A	42600001	42700000	0.3912
Chr01A	42700001	42800000	0.4339
Chr01A	42800001	42900000	0.4943
Chr01A	42900001	43000000	0.1881
Chr01A	43000001	43100000	0.2832
Chr01A	43100001	43200000	0.6067
Chr01A	43200001	43300000	0.3227
Chr01A	43300001	43400000	0.4546
Chr01A	43400001	43500000	0.4817
Chr01A	43500001	43600000	0.6132
Chr01A	43600001	43700000	0.1820
Chr01A	43700001	43800000	0.3789
Chr01A	43800001	43900000	0.0483
Chr01A	43900001	44000000	0.1811
Chr01A	44000001	44100000	0.7403
Chr01A	44100001	44200000	0.1434
Chr01A	44200001	44300000	0.0717
Chr01A	44300001	44400000	0.5137
Chr01A	44400001	44500000	0.5195
Chr01A	44500001	44600000	0.3406
Chr01A	44600001	44700000	0.5659
Chr01A	44700001	44800000	0.4513
Chr01A	44800001	44900000	0.5546
Chr01A	44900001	45000000	0.1519
Chr01A	45000001	45100000	0.2353
Chr01A	45100001	45200000	0.1320
Chr01A	45200001	45300000	0.5287
Chr01A	45300001	45400000	0.3197
Chr01A	45400001	45500000	0.5738
Chr01A	45500001	45600000	0.3228
Chr01A	45600001	45700000	0.3937
Chr01A	45700001	45800000	0.1875
Chr01A	45800001	45900000	0.1575
Chr01A	45900001	46000000	0.1278
Chr01A	46000001	46100000	0.2297
Chr01A	46100001	46200000	0.2073
Chr01A	46200001	46300000	0.1558
Chr01A	46300001	46400000	0.1878
Chr01A	46400001	46500000	0.2042
Chr01A	46500001	46600000	0.1494
Chr01A	46600001	46700000	0.2392
Chr01A	46700001	46800000	0.5625
Chr01A	46800001	46900000	0.1126
Chr01A	46900001	47000000	0.1546
Chr01A	47000001	47100000	0.1949
Chr01A	47100001	47200000	0.2085
Chr01A	47200001	47300000	0.0532
Chr01A	47300001	47400000	0.1453
Chr01A	47400001	47500000	0.4494
Chr01A	47500001	47600000	0.4896
Chr01A	47600001	47700000	0.3739
Chr01A	47700001	47800000	0.2784
Chr01A	47800001	47900000	0.5158
Chr01A	47900001	48000000	0.1641
Chr01A	48000001	48100000	0.3056
Chr01A	48100001	48200000	0.4452
Chr01A	48200001	48300000	0.3979
Chr01A	48300001	48400000	0.6042
Chr01A	48400001	48500000	0.4919
Chr01A	48500001	48600000	0.3406
Chr01A	48600001	48700000	0.6501
Chr01A	48700001	48800000	0.5666
Chr01A	48800001	48900000	0.3932
Chr01A	48900001	49000000	0.6854
Chr01A	49000001	49100000	0.5871
Chr01A	49100001	49200000	0.7560
Chr01A	49200001	49300000	0.3773
Chr01A	49300001	49400000	0.5607
Chr01A	49400001	49500000	0.4088
Chr01A	49500001	49600000	0.4645
Chr01A	49600001	49700000	0.2903
Chr01A	49700001	49800000	0.2296
Chr01A	49800001	49900000	0.3569
Chr01A	49900001	50000000	0.4777
Chr01A	50000001	50100000	0.3215
Chr01A	50100001	50200000	0.5700
Chr01A	50200001	50300000	0.4226
Chr01A	50300001	50400000	0.4727
Chr01A	50400001	50500000	0.2371
Chr01A	50500001	50600000	0.5796
Chr01A	50600001	50700000	0.2898
Chr01A	50700001	50800000	0.7223
Chr01A	50800001	50900000	0.3772
Chr01A	50900001	51000000	0.4531
Chr01A	51000001	51100000	0.6258
Chr01A	51100001	51200000	0.4676
Chr01A	51200001	51300000	0.4709
Chr01A	51300001	51400000	0.6533
Chr01A	51400001	51500000	0.3602
Chr01A	51500001	51600000	0.2794
Chr01A	51600001	51700000	0.2304
Chr01A	51700001	51800000	0.1854
Chr01A	51800001	51900000	0.4551
Chr01A	51900001	52000000	0.3349
Chr01A	52000001	52100000	0.5375
Chr01A	52100001	52200000	0.5113
Chr01A	52200001	52300000	0.5504
Chr01A	52300001	52400000	0.4454
Chr01A	52400001	52500000	0.5607
Chr01A	52500001	52600000	0.4491
Chr01A	52600001	52700000	0.5201
Chr01A	52700001	52800000	0.5642
Chr01A	52800001	52900000	0.4391
Chr01A	52900001	53000000	0.5198
Chr01A	53000001	53100000	0.4373
Chr01A	53100001	53200000	0.2549
Chr01A	53200001	53300000	0.3409
Chr01A	53300001	53400000	0.4490
Chr01A	53400001	53500000	0.4937
Chr01A	53500001	53600000	0.4401
Chr01A	53600001	53700000	0.3209
Chr01A	53700001	53800000	0.5235
Chr01A	53800001	53900000	0.6731
Chr01A	53900001	54000000	0.4961
Chr01A	54000001	54100000	0.4165
Chr01A	54100001	54200000	0.5113
Chr01A	54200001	54300000	0.4343
Chr01A	54300001	54400000	0.4444
Chr01A	54400001	54500000	0.5415
Chr01A	54500001	54600000	0.3355
Chr01A	54600001	54700000	0.5733
Chr01A	54700001	54800000	0.3653
Chr01A	54800001	54900000	0.4282
Chr01A	54900001	55000000	0.3768
Chr01A	55000001	55100000	0.4328
Chr01A	55100001	55200000	0.5913
Chr01A	55200001	55300000	0.5163
Chr01A	55300001	55400000	0.3519
Chr01A	55400001	55500000	0.5375
Chr01A	55500001	55600000	0.3784
Chr01A	55600001	55700000	0.5570
Chr01A	55700001	55800000	0.6133
Chr01A	55800001	55900000	0.5486
Chr01A	55900001	56000000	0.5032
Chr01A	56000001	56100000	0.6351
Chr01A	56100001	56200000	0.2609
Chr01A	56200001	56300000	0.3957
Chr01A	56300001	56400000	0.7007
Chr01A	56400001	56500000	0.4815
Chr01A	56500001	56600000	0.4710
Chr01A	56600001	56700000	0.6277
Chr01A	56700001	56800000	0.5788
Chr01A	56800001	56900000	0.2930
Chr01A	56900001	57000000	0.4228
Chr01A	57000001	57100000	0.3908
Chr01A	57100001	57200000	0.5377
Chr01A	57200001	57300000	0.5274
Chr01A	57300001	57400000	0.2907
Chr01A	57400001	57500000	0.4113
Chr01A	57500001	57600000	0.4522
Chr01A	57600001	57700000	0.4009
Chr01A	57700001	57800000	0.2936
Chr01A	57800001	57900000	0.4786
Chr01A	57900001	58000000	0.4693
Chr01A	58000001	58100000	0.2412
Chr01A	58100001	58200000	0.3376
Chr01A	58200001	58300000	0.5817
Chr01A	58300001	58400000	0.4035
Chr01A	58400001	58500000	0.3259
Chr01A	58500001	58600000	0.6201
Chr01A	58600001	58700000	0.2973
Chr01A	58700001	58800000	0.5720
Chr01A	58800001	58900000	0.4338
Chr01A	58900001	59000000	0.4726
Chr01A	59000001	59100000	0.1809
Chr01A	59100001	59200000	0.5845
Chr01A	59200001	59300000	0.3069
Chr01A	59300001	59400000	0.4120
Chr01A	59400001	59500000	0.3351
Chr01A	59500001	59600000	0.4760
Chr01A	59600001	59630991	0.0000
Chr01B	1	100000	0.2585
Chr01B	100001	200000	0.5127
Chr01B	200001	300000	0.0943
Chr01B	300001	400000	0.2813
Chr01B	400001	500000	0.2414
Chr01B	500001	600000	0.1029
Chr01B	600001	700000	0.1972
Chr01B	700001	800000	0.5897
Chr01B	800001	900000	0.3754
Chr01B	900001	1000000	0.4091
Chr01B	1000001	1100000	0.2893
Chr01B	1100001	1200000	0.2442
Chr01B	1200001	1300000	0.6000
Chr01B	1300001	1400000	0.3941
Chr01B	1400001	1500000	0.2530
Chr01B	1500001	1600000	0.0588
Chr01B	1600001	1700000	0.1005
Chr01B	1700001	1800000	0.0559
Chr01B	1800001	1900000	0.1146
Chr01B	1900001	2000000	0.2458
Chr01B	2000001	2100000	0.3845
Chr01B	2100001	2200000	0.4152
Chr01B	2200001	2300000	0.4767
Chr01B	2300001	2400000	0.4788
Chr01B	2400001	2500000	0.3793
Chr01B	2500001	2600000	0.1364
Chr01B	2600001	2700000	0.2384
Chr01B	2700001	2800000	0.3076
Chr01B	2800001	2900000	0.1126
Chr01B	2900001	3000000	0.1201
Chr01B	3000001	3100000	0.0514
Chr01B	3100001	3200000	0.0311
Chr01B	3200001	3300000	0.0519
Chr01B	3300001	3400000	0.1067
Chr01B	3400001	3500000	0.4163
Chr01B	3500001	3600000	0.2239
Chr01B	3600001	3700000	0.2751
Chr01B	3700001	3800000	0.3499
Chr01B	3800001	3900000	0.2823
Chr01B	3900001	4000000	0.1563
Chr01B	4000001	4100000	0.0329
Chr01B	4100001	4200000	0.3378
Chr01B	4200001	4300000	0.2485
Chr01B	4300001	4400000	0.5718
Chr01B	4400001	4500000	0.2193
Chr01B	4500001	4600000	0.2704
Chr01B	4600001	4700000	0.3626
Chr01B	4700001	4800000	0.1703
Chr01B	4800001	4900000	0.3231
Chr01B	4900001	5000000	0.1401
Chr01B	5000001	5100000	0.1751
Chr01B	5100001	5200000	0.3591
Chr01B	5200001	5300000	0.1103
Chr01B	5300001	5400000	0.1547
Chr01B	5400001	5500000	0.2428
Chr01B	5500001	5600000	0.3046
Chr01B	5600001	5700000	0.3801
Chr01B	5700001	5800000	0.3392
Chr01B	5800001	5900000	0.0432
Chr01B	5900001	6000000	0.3548
Chr01B	6000001	6100000	0.2259
Chr01B	6100001	6200000	0.0629
Chr01B	6200001	6300000	0.2721
Chr01B	6300001	6400000	0.3463
Chr01B	6400001	6500000	0.1958
Chr01B	6500001	6600000	0.1437
Chr01B	6600001	6700000	0.0820
Chr01B	6700001	6800000	0.1210
Chr01B	6800001	6900000	0.1649
Chr01B	6900001	7000000	0.2498
Chr01B	7000001	7100000	0.2964
Chr01B	7100001	7200000	0.1740
Chr01B	7200001	7300000	0.2200
Chr01B	7300001	7400000	0.1582
Chr01B	7400001	7500000	0.2379
Chr01B	7500001	7600000	0.2752
Chr01B	7600001	7700000	0.2534
Chr01B	7700001	7800000	0.1697
Chr01B	7800001	7900000	0.1813
Chr01B	7900001	8000000	0.3808
Chr01B	8000001	8100000	0.5373
Chr01B	8100001	8200000	0.2403
Chr01B	8200001	8300000	0.3717
Chr01B	8300001	8400000	0.4176
Chr01B	8400001	8500000	0.0548
Chr01B	8500001	8600000	0.3713
Chr01B	8600001	8700000	0.1530
Chr01B	8700001	8800000	0.2199
Chr01B	8800001	8900000	0.3138
Chr01B	8900001	9000000	0.1893
Chr01B	9000001	9100000	0.3055
Chr01B	9100001	9200000	0.3921
Chr01B	9200001	9300000	0.2769
Chr01B	9300001	9400000	0.0878
Chr01B	9400001	9500000	0.5013
Chr01B	9500001	9600000	0.2246
Chr01B	9600001	9700000	0.4736
Chr01B	9700001	9800000	0.1998
Chr01B	9800001	9900000	0.2565
Chr01B	9900001	10000000	0.1681
Chr01B	10000001	10100000	0.0852
Chr01B	10100001	10200000	0.3188
Chr01B	10200001	10300000	0.3238
Chr01B	10300001	10400000	0.3742
Chr01B	10400001	10500000	0.4827
Chr01B	10500001	10600000	0.2614
Chr01B	10600001	10700000	0.3121
Chr01B	10700001	10800000	0.4238
Chr01B	10800001	10900000	0.1473
Chr01B	10900001	11000000	0.0697
Chr01B	11000001	11100000	0.1433
Chr01B	11100001	11200000	0.0517
Chr01B	11200001	11300000	0.0488
Chr01B	11300001	11400000	0.4437
Chr01B	11400001	11500000	0.1344
Chr01B	11500001	11600000	0.2875
Chr01B	11600001	11700000	0.1526
Chr01B	11700001	11800000	0.2278
Chr01B	11800001	11900000	0.2306
Chr01B	11900001	12000000	0.1413
Chr01B	12000001	12100000	0.1123
Chr01B	12100001	12200000	0.0135
Chr01B	12200001	12300000	0.0000
Chr01B	12300001	12400000	0.0349
Chr01B	12400001	12500000	0.0976
Chr01B	12500001	12600000	0.2319
Chr01B	12600001	12700000	0.0522
Chr01B	12700001	12800000	0.1014
Chr01B	12800001	12900000	0.1290
Chr01B	12900001	13000000	0.0716
Chr01B	13000001	13100000	0.1933
Chr01B	13100001	13200000	0.0741
Chr01B	13200001	13300000	0.2095
Chr01B	13300001	13400000	0.2400
Chr01B	13400001	13500000	0.3791
Chr01B	13500001	13600000	0.0376
Chr01B	13600001	13700000	0.1220
Chr01B	13700001	13800000	0.2307
Chr01B	13800001	13900000	0.3452
Chr01B	13900001	14000000	0.1252
Chr01B	14000001	14100000	0.2245
Chr01B	14100001	14200000	0.1062
Chr01B	14200001	14300000	0.0300
Chr01B	14300001	14400000	0.1210
Chr01B	14400001	14500000	0.1466
Chr01B	14500001	14600000	0.2800
Chr01B	14600001	14700000	0.0523
Chr01B	14700001	14800000	0.0000
Chr01B	14800001	14900000	0.0499
Chr01B	14900001	15000000	0.1156
Chr01B	15000001	15100000	0.0944
Chr01B	15100001	15200000	0.1328
Chr01B	15200001	15300000	0.1682
Chr01B	15300001	15400000	0.0540
Chr01B	15400001	15500000	0.0322
Chr01B	15500001	15600000	0.1253
Chr01B	15600001	15700000	0.0000
Chr01B	15700001	15800000	0.0187
Chr01B	15800001	15900000	0.0000
Chr01B	15900001	16000000	0.1222
Chr01B	16000001	16100000	0.0000
Chr01B	16100001	16200000	0.0792
Chr01B	16200001	16300000	0.1334
Chr01B	16300001	16400000	0.1746
Chr01B	16400001	16500000	0.2437
Chr01B	16500001	16600000	0.0380
Chr01B	16600001	16700000	0.0379
Chr01B	16700001	16800000	0.0844
Chr01B	16800001	16900000	0.0492
Chr01B	16900001	17000000	0.1771
Chr01B	17000001	17100000	0.0061
Chr01B	17100001	17200000	0.0982
Chr01B	17200001	17300000	0.5236
Chr01B	17300001	17400000	0.1978
Chr01B	17400001	17500000	0.1282
Chr01B	17500001	17600000	0.0784
Chr01B	17600001	17700000	0.0418
Chr01B	17700001	17800000	0.0581
Chr01B	17800001	17900000	0.0000
Chr01B	17900001	18000000	0.1141
Chr01B	18000001	18100000	0.0717
Chr01B	18100001	18200000	0.1125
Chr01B	18200001	18300000	0.0733
Chr01B	18300001	18400000	0.0256
Chr01B	18400001	18500000	0.1689
Chr01B	18500001	18600000	0.0307
Chr01B	18600001	18700000	0.0326
Chr01B	18700001	18800000	0.0648
Chr01B	18800001	18900000	0.0750
Chr01B	18900001	19000000	0.0445
Chr01B	19000001	19100000	0.2150
Chr01B	19100001	19200000	0.0747
Chr01B	19200001	19300000	0.3522
Chr01B	19300001	19400000	0.1826
Chr01B	19400001	19500000	0.2258
Chr01B	19500001	19600000	0.1178
Chr01B	19600001	19700000	0.3044
Chr01B	19700001	19800000	0.0058
Chr01B	19800001	19900000	0.3936
Chr01B	19900001	20000000	0.1095
Chr01B	20000001	20100000	0.1809
Chr01B	20100001	20200000	0.1908
Chr01B	20200001	20300000	0.4089
Chr01B	20300001	20400000	0.2768
Chr01B	20400001	20500000	0.0316
Chr01B	20500001	20600000	0.0085
Chr01B	20600001	20700000	0.0329
Chr01B	20700001	20800000	0.1229
Chr01B	20800001	20900000	0.2875
Chr01B	20900001	21000000	0.1918
Chr01B	21000001	21100000	0.3569
Chr01B	21100001	21200000	0.2084
Chr01B	21200001	21300000	0.2871
Chr01B	21300001	21400000	0.0000
Chr01B	21400001	21500000	0.0536
Chr01B	21500001	21600000	0.1254
Chr01B	21600001	21700000	0.0758
Chr01B	21700001	21800000	0.2776
Chr01B	21800001	21900000	0.1724
Chr01B	21900001	22000000	0.0863
Chr01B	22000001	22100000	0.2331
Chr01B	22100001	22200000	0.1690
Chr01B	22200001	22300000	0.1507
Chr01B	22300001	22400000	0.1148
Chr01B	22400001	22500000	0.0769
Chr01B	22500001	22600000	0.1515
Chr01B	22600001	22700000	0.0863
Chr01B	22700001	22800000	0.1315
Chr01B	22800001	22900000	0.0486
Chr01B	22900001	23000000	0.1501
Chr01B	23000001	23100000	0.3127
Chr01B	23100001	23200000	0.4523
Chr01B	23200001	23300000	0.2416
Chr01B	23300001	23400000	0.1906
Chr01B	23400001	23500000	0.3959
Chr01B	23500001	23600000	0.1148
Chr01B	23600001	23700000	0.0000
Chr01B	23700001	23800000	0.0954
Chr01B	23800001	23900000	0.0382
Chr01B	23900001	24000000	0.0391
Chr01B	24000001	24100000	0.0524
Chr01B	24100001	24200000	0.2379
Chr01B	24200001	24300000	0.1448
Chr01B	24300001	24400000	0.0000
Chr01B	24400001	24500000	0.0200
Chr01B	24500001	24600000	0.0999
Chr01B	24600001	24700000	0.0000
Chr01B	24700001	24800000	0.0933
Chr01B	24800001	24900000	0.1211
Chr01B	24900001	25000000	0.4381
Chr01B	25000001	25100000	0.4078
Chr01B	25100001	25200000	0.0432
Chr01B	25200001	25300000	0.0152
Chr01B	25300001	25400000	0.2531
Chr01B	25400001	25500000	0.3987
Chr01B	25500001	25600000	0.2374
Chr01B	25600001	25700000	0.2797
Chr01B	25700001	25800000	0.1602
Chr01B	25800001	25900000	0.0874
Chr01B	25900001	26000000	0.0871
Chr01B	26000001	26100000	0.5500
Chr01B	26100001	26200000	0.1863
Chr01B	26200001	26300000	0.5564
Chr01B	26300001	26400000	0.0625
Chr01B	26400001	26500000	0.0815
Chr01B	26500001	26600000	0.4096
Chr01B	26600001	26700000	0.3448
Chr01B	26700001	26800000	0.1220
Chr01B	26800001	26900000	0.0091
Chr01B	26900001	27000000	0.0000
Chr01B	27000001	27100000	0.1143
Chr01B	27100001	27200000	0.0076
Chr01B	27200001	27300000	0.0393
Chr01B	27300001	27400000	0.2488
Chr01B	27400001	27500000	0.3778
Chr01B	27500001	27600000	0.1257
Chr01B	27600001	27700000	0.0268
Chr01B	27700001	27800000	0.1540
Chr01B	27800001	27900000	0.1073
Chr01B	27900001	28000000	0.0527
Chr01B	28000001	28100000	0.4862
Chr01B	28100001	28200000	0.2807
Chr01B	28200001	28300000	0.0392
Chr01B	28300001	28400000	0.0136
Chr01B	28400001	28500000	0.0117
Chr01B	28500001	28600000	0.0000
Chr01B	28600001	28700000	0.1540
Chr01B	28700001	28800000	0.3510
Chr01B	28800001	28900000	0.0356
Chr01B	28900001	29000000	0.0905
Chr01B	29000001	29100000	0.3621
Chr01B	29100001	29200000	0.2990
Chr01B	29200001	29300000	0.0266
Chr01B	29300001	29400000	0.0343
Chr01B	29400001	29500000	0.0547
Chr01B	29500001	29600000	0.0700
Chr01B	29600001	29700000	0.2674
Chr01B	29700001	29800000	0.1401
Chr01B	29800001	29900000	0.6092
Chr01B	29900001	30000000	0.2126
Chr01B	30000001	30100000	0.1440
Chr01B	30100001	30200000	0.4094
Chr01B	30200001	30300000	0.1951
Chr01B	30300001	30400000	0.3686
Chr01B	30400001	30500000	0.1220
Chr01B	30500001	30600000	0.2239
Chr01B	30600001	30700000	0.0232
Chr01B	30700001	30800000	0.0552
Chr01B	30800001	30900000	0.1387
Chr01B	30900001	31000000	0.0587
Chr01B	31000001	31100000	0.0606
Chr01B	31100001	31200000	0.4533
Chr01B	31200001	31300000	0.4647
Chr01B	31300001	31400000	0.2392
Chr01B	31400001	31500000	0.3066
Chr01B	31500001	31600000	0.2345
Chr01B	31600001	31700000	0.1860
Chr01B	31700001	31800000	0.0350
Chr01B	31800001	31900000	0.0344
Chr01B	31900001	32000000	0.0445
Chr01B	32000001	32100000	0.1046
Chr01B	32100001	32200000	0.4431
Chr01B	32200001	32300000	0.0722
Chr01B	32300001	32400000	0.0750
Chr01B	32400001	32500000	0.4435
Chr01B	32500001	32600000	0.1077
Chr01B	32600001	32700000	0.1487
Chr01B	32700001	32800000	0.0901
Chr01B	32800001	32900000	0.2504
Chr01B	32900001	33000000	0.3344
Chr01B	33000001	33100000	0.0934
Chr01B	33100001	33200000	0.3828
Chr01B	33200001	33300000	0.6004
Chr01B	33300001	33400000	0.5150
Chr01B	33400001	33500000	0.7629
Chr01B	33500001	33600000	0.2606
Chr01B	33600001	33700000	0.6945
Chr01B	33700001	33800000	0.3217
Chr01B	33800001	33900000	0.2437
Chr01B	33900001	34000000	0.2536
Chr01B	34000001	34100000	0.5145
Chr01B	34100001	34200000	0.2303
Chr01B	34200001	34300000	0.3665
Chr01B	34300001	34400000	0.3120
Chr01B	34400001	34500000	0.1701
Chr01B	34500001	34600000	0.2709
Chr01B	34600001	34700000	0.0000
Chr01B	34700001	34800000	0.0265
Chr01B	34800001	34900000	0.1691
Chr01B	34900001	35000000	0.0584
Chr01B	35000001	35100000	0.4555
Chr01B	35100001	35200000	0.4575
Chr01B	35200001	35300000	0.1895
Chr01B	35300001	35400000	0.0141
Chr01B	35400001	35500000	0.0866
Chr01B	35500001	35600000	0.1020
Chr01B	35600001	35700000	0.1460
Chr01B	35700001	35800000	0.5310
Chr01B	35800001	35900000	0.1488
Chr01B	35900001	36000000	0.1895
Chr01B	36000001	36100000	0.4589
Chr01B	36100001	36200000	0.2784
Chr01B	36200001	36300000	0.2011
Chr01B	36300001	36400000	0.3626
Chr01B	36400001	36500000	0.1253
Chr01B	36500001	36600000	0.2774
Chr01B	36600001	36700000	0.5741
Chr01B	36700001	36800000	0.6011
Chr01B	36800001	36900000	0.2798
Chr01B	36900001	37000000	0.6813
Chr01B	37000001	37100000	0.4330
Chr01B	37100001	37200000	0.2291
Chr01B	37200001	37300000	0.4042
Chr01B	37300001	37400000	0.2333
Chr01B	37400001	37500000	0.1321
Chr01B	37500001	37600000	0.1811
Chr01B	37600001	37700000	0.3139
Chr01B	37700001	37800000	0.3439
Chr01B	37800001	37900000	0.2627
Chr01B	37900001	38000000	0.4136
Chr01B	38000001	38100000	0.3572
Chr01B	38100001	38200000	0.2760
Chr01B	38200001	38300000	0.3009
Chr01B	38300001	38400000	0.2107
Chr01B	38400001	38500000	0.2939
Chr01B	38500001	38600000	0.3148
Chr01B	38600001	38700000	0.2902
Chr01B	38700001	38800000	0.1136
Chr01B	38800001	38900000	0.0163
Chr01B	38900001	39000000	0.2452
Chr01B	39000001	39100000	0.0770
Chr01B	39100001	39200000	0.4796
Chr01B	39200001	39300000	0.3290
Chr01B	39300001	39400000	0.4473
Chr01B	39400001	39500000	0.3483
Chr01B	39500001	39600000	0.1862
Chr01B	39600001	39700000	0.7259
Chr01B	39700001	39800000	0.2428
Chr01B	39800001	39900000	0.4752
Chr01B	39900001	40000000	0.3139
Chr01B	40000001	40100000	0.3308
Chr01B	40100001	40200000	0.4266
Chr01B	40200001	40300000	0.4550
Chr01B	40300001	40400000	0.3101
Chr01B	40400001	40500000	0.3693
Chr01B	40500001	40600000	0.5524
Chr01B	40600001	40700000	0.4238
Chr01B	40700001	40800000	0.2908
Chr01B	40800001	40900000	0.3634
Chr01B	40900001	41000000	0.1789
Chr01B	41000001	41100000	0.3512
Chr01B	41100001	41200000	0.4649
Chr01B	41200001	41300000	0.3936
Chr01B	41300001	41400000	0.4361
Chr01B	41400001	41500000	0.2156
Chr01B	41500001	41600000	0.5709
Chr01B	41600001	41700000	0.5050
Chr01B	41700001	41800000	0.4033
Chr01B	41800001	41900000	0.4602
Chr01B	41900001	42000000	0.6564
Chr01B	42000001	42100000	0.2665
Chr01B	42100001	42200000	0.1564
Chr01B	42200001	42300000	0.3643
Chr01B	42300001	42400000	0.1437
Chr01B	42400001	42500000	0.6450
Chr01B	42500001	42600000	0.3562
Chr01B	42600001	42700000	0.4518
Chr01B	42700001	42800000	0.5950
Chr01B	42800001	42900000	0.6092
Chr01B	42900001	43000000	0.2526
Chr01B	43000001	43100000	0.3334
Chr01B	43100001	43200000	0.3910
Chr01B	43200001	43300000	0.2488
Chr01B	43300001	43400000	0.3950
Chr01B	43400001	43500000	0.1190
Chr01B	43500001	43600000	0.3467
Chr01B	43600001	43700000	0.6119
Chr01B	43700001	43800000	0.0940
Chr01B	43800001	43900000	0.3893
Chr01B	43900001	44000000	0.3604
Chr01B	44000001	44100000	0.3776
Chr01B	44100001	44200000	0.3023
Chr01B	44200001	44300000	0.2806
Chr01B	44300001	44400000	0.1434
Chr01B	44400001	44500000	0.1615
Chr01B	44500001	44600000	0.3488
Chr01B	44600001	44700000	0.1490
Chr01B	44700001	44800000	0.1920
Chr01B	44800001	44900000	0.3102
Chr01B	44900001	45000000	0.2104
Chr01B	45000001	45100000	0.4608
Chr01B	45100001	45200000	0.2019
Chr01B	45200001	45300000	0.0714
Chr01B	45300001	45400000	0.0348
Chr01B	45400001	45500000	0.0341
Chr01B	45500001	45600000	0.1984
Chr01B	45600001	45700000	0.1226
Chr01B	45700001	45800000	0.4116
Chr01B	45800001	45900000	0.3810
Chr01B	45900001	46000000	0.1357
Chr01B	46000001	46100000	0.3275
Chr01B	46100001	46200000	0.3889
Chr01B	46200001	46300000	0.2407
Chr01B	46300001	46400000	0.4586
Chr01B	46400001	46500000	0.4181
Chr01B	46500001	46600000	0.2767
Chr01B	46600001	46700000	0.6433
Chr01B	46700001	46800000	0.4881
Chr01B	46800001	46900000	0.4455
Chr01B	46900001	47000000	0.6841
Chr01B	47000001	47100000	0.5622
Chr01B	47100001	47200000	0.4564
Chr01B	47200001	47300000	0.6336
Chr01B	47300001	47400000	0.5641
Chr01B	47400001	47500000	0.6869
Chr01B	47500001	47600000	0.4968
Chr01B	47600001	47700000	0.5050
Chr01B	47700001	47800000	0.5642
Chr01B	47800001	47900000	0.3884
Chr01B	47900001	48000000	0.3159
Chr01B	48000001	48100000	0.3783
Chr01B	48100001	48200000	0.4446
Chr01B	48200001	48300000	0.3407
Chr01B	48300001	48400000	0.3324
Chr01B	48400001	48500000	0.3808
Chr01B	48500001	48600000	0.6526
Chr01B	48600001	48700000	0.3391
Chr01B	48700001	48800000	0.2056
Chr01B	48800001	48900000	0.3984
Chr01B	48900001	49000000	0.4985
Chr01B	49000001	49100000	0.3749
Chr01B	49100001	49200000	0.4121
Chr01B	49200001	49300000	0.7237
Chr01B	49300001	49400000	0.4599
Chr01B	49400001	49500000	0.3663
Chr01B	49500001	49600000	0.6128
Chr01B	49600001	49700000	0.4734
Chr01B	49700001	49800000	0.3561
Chr01B	49800001	49900000	0.6040
Chr01B	49900001	50000000	0.5448
Chr01B	50000001	50100000	0.3499
Chr01B	50100001	50200000	0.4480
Chr01B	50200001	50300000	0.2825
Chr01B	50300001	50400000	0.4241
Chr01B	50400001	50500000	0.3872
Chr01B	50500001	50600000	0.3145
Chr01B	50600001	50700000	0.3363
Chr01B	50700001	50800000	0.4666
Chr01B	50800001	50900000	0.5854
Chr01B	50900001	51000000	0.3495
Chr01B	51000001	51100000	0.4834
Chr01B	51100001	51200000	0.5429
Chr01B	51200001	51300000	0.4577
Chr01B	51300001	51400000	0.4624
Chr01B	51400001	51500000	0.1663
Chr01B	51500001	51600000	0.3093
Chr01B	51600001	51700000	0.3028
Chr01B	51700001	51800000	0.4463
Chr01B	51800001	51900000	0.4788
Chr01B	51900001	52000000	0.4770
Chr01B	52000001	52100000	0.1856
Chr01B	52100001	52200000	0.6690
Chr01B	52200001	52300000	0.5418
Chr01B	52300001	52400000	0.4027
Chr01B	52400001	52500000	0.2962
Chr01B	52500001	52600000	0.5831
Chr01B	52600001	52700000	0.5114
Chr01B	52700001	52800000	0.2812
Chr01B	52800001	52900000	0.4366
Chr01B	52900001	53000000	0.4925
Chr01B	53000001	53100000	0.3486
Chr01B	53100001	53200000	0.3834
Chr01B	53200001	53300000	0.4136
Chr01B	53300001	53400000	0.5013
Chr01B	53400001	53500000	0.2893
Chr01B	53500001	53600000	0.4722
Chr01B	53600001	53700000	0.3772
Chr01B	53700001	53800000	0.5214
Chr01B	53800001	53900000	0.5583
Chr01B	53900001	54000000	0.2978
Chr01B	54000001	54100000	0.3641
Chr01B	54100001	54200000	0.4204
Chr01B	54200001	54300000	0.5055
Chr01B	54300001	54400000	0.5732
Chr01B	54400001	54500000	0.2384
Chr01B	54500001	54600000	0.2362
Chr01B	54600001	54700000	0.6015
Chr01B	54700001	54800000	0.3631
Chr01B	54800001	54900000	0.5606
Chr01B	54900001	55000000	0.2132
Chr01B	55000001	55100000	0.6307
Chr01B	55100001	55200000	0.5807
Chr01B	55200001	55300000	0.4366
Chr01B	55300001	55400000	0.4513
Chr01B	55400001	55500000	0.6983
Chr01B	55500001	55600000	0.4081
Chr01B	55600001	55700000	0.1791
Chr01B	55700001	55800000	0.4359
Chr01B	55800001	55900000	0.4685
Chr01B	55900001	56000000	0.7271
Chr01B	56000001	56100000	0.3087
Chr01B	56100001	56200000	0.2079
Chr01B	56200001	56300000	0.3947
Chr01B	56300001	56400000	0.4135
Chr01B	56400001	56500000	0.3765
Chr01B	56500001	56600000	0.2595
Chr01B	56600001	56700000	0.2565
Chr01B	56700001	56800000	0.2899
Chr01B	56800001	56900000	0.5501
Chr01B	56900001	57000000	0.4857
Chr01B	57000001	57100000	0.1370
Chr01B	57100001	57200000	0.3618
Chr01B	57200001	57300000	0.4604
Chr01B	57300001	57400000	0.3992
Chr01B	57400001	57500000	0.4337
Chr01B	57500001	57600000	0.5227
Chr01B	57600001	57700000	0.4189
Chr01B	57700001	57800000	0.5361
Chr01B	57800001	57900000	0.4069
Chr01B	57900001	58000000	0.4504
Chr01B	58000001	58100000	0.2892
Chr01B	58100001	58200000	0.4109
Chr01B	58200001	58300000	0.3417
Chr01B	58300001	58358496	0.3327
Chr02A	1	100000	0.2010
Chr02A	100001	200000	0.3249
Chr02A	200001	300000	0.2630
Chr02A	300001	400000	0.1800
Chr02A	400001	500000	0.1422
Chr02A	500001	600000	0.4540
Chr02A	600001	700000	0.2179
Chr02A	700001	800000	0.3188
Chr02A	800001	900000	0.1305
Chr02A	900001	1000000	0.3599
Chr02A	1000001	1100000	0.1971
Chr02A	1100001	1200000	0.2256
Chr02A	1200001	1300000	0.1325
Chr02A	1300001	1400000	0.3030
Chr02A	1400001	1500000	0.2353
Chr02A	1500001	1600000	0.2477
Chr02A	1600001	1700000	0.2069
Chr02A	1700001	1800000	0.3110
Chr02A	1800001	1900000	0.0756
Chr02A	1900001	2000000	0.2862
Chr02A	2000001	2100000	0.1076
Chr02A	2100001	2200000	0.3030
Chr02A	2200001	2300000	0.3996
Chr02A	2300001	2400000	0.3234
Chr02A	2400001	2500000	0.4385
Chr02A	2500001	2600000	0.3570
Chr02A	2600001	2700000	0.0903
Chr02A	2700001	2800000	0.2354
Chr02A	2800001	2900000	0.3957
Chr02A	2900001	3000000	0.5479
Chr02A	3000001	3100000	0.3858
Chr02A	3100001	3200000	0.2140
Chr02A	3200001	3300000	0.1180
Chr02A	3300001	3400000	0.1435
Chr02A	3400001	3500000	0.1302
Chr02A	3500001	3600000	0.3141
Chr02A	3600001	3700000	0.3339
Chr02A	3700001	3800000	0.2728
Chr02A	3800001	3900000	0.5336
Chr02A	3900001	4000000	0.3224
Chr02A	4000001	4100000	0.1605
Chr02A	4100001	4200000	0.3716
Chr02A	4200001	4300000	0.3287
Chr02A	4300001	4400000	0.6178
Chr02A	4400001	4500000	0.4444
Chr02A	4500001	4600000	0.1457
Chr02A	4600001	4700000	0.1297
Chr02A	4700001	4800000	0.0910
Chr02A	4800001	4900000	0.1909
Chr02A	4900001	5000000	0.1518
Chr02A	5000001	5100000	0.2756
Chr02A	5100001	5200000	0.3315
Chr02A	5200001	5300000	0.3765
Chr02A	5300001	5400000	0.1049
Chr02A	5400001	5500000	0.3735
Chr02A	5500001	5600000	0.3476
Chr02A	5600001	5700000	0.5498
Chr02A	5700001	5800000	0.1799
Chr02A	5800001	5900000	0.0738
Chr02A	5900001	6000000	0.6244
Chr02A	6000001	6100000	0.4529
Chr02A	6100001	6200000	0.2187
Chr02A	6200001	6300000	0.3360
Chr02A	6300001	6400000	0.2275
Chr02A	6400001	6500000	0.3978
Chr02A	6500001	6600000	0.0958
Chr02A	6600001	6700000	0.3754
Chr02A	6700001	6800000	0.1461
Chr02A	6800001	6900000	0.1964
Chr02A	6900001	7000000	0.1112
Chr02A	7000001	7100000	0.2172
Chr02A	7100001	7200000	0.1970
Chr02A	7200001	7300000	0.1959
Chr02A	7300001	7400000	0.1785
Chr02A	7400001	7500000	0.0693
Chr02A	7500001	7600000	0.1205
Chr02A	7600001	7700000	0.1269
Chr02A	7700001	7800000	0.2656
Chr02A	7800001	7900000	0.1368
Chr02A	7900001	8000000	0.1984
Chr02A	8000001	8100000	0.1542
Chr02A	8100001	8200000	0.4646
Chr02A	8200001	8300000	0.4226
Chr02A	8300001	8400000	0.5364
Chr02A	8400001	8500000	0.0988
Chr02A	8500001	8600000	0.0398
Chr02A	8600001	8700000	0.1195
Chr02A	8700001	8800000	0.0522
Chr02A	8800001	8900000	0.1470
Chr02A	8900001	9000000	0.3424
Chr02A	9000001	9100000	0.0529
Chr02A	9100001	9200000	0.0785
Chr02A	9200001	9300000	0.1162
Chr02A	9300001	9400000	0.0248
Chr02A	9400001	9500000	0.0276
Chr02A	9500001	9600000	0.0256
Chr02A	9600001	9700000	0.0820
Chr02A	9700001	9800000	0.0920
Chr02A	9800001	9900000	0.1916
Chr02A	9900001	10000000	0.2476
Chr02A	10000001	10100000	0.0086
Chr02A	10100001	10200000	0.0440
Chr02A	10200001	10300000	0.0379
Chr02A	10300001	10400000	0.1298
Chr02A	10400001	10500000	0.1724
Chr02A	10500001	10600000	0.2565
Chr02A	10600001	10700000	0.0850
Chr02A	10700001	10800000	0.1810
Chr02A	10800001	10900000	0.0596
Chr02A	10900001	11000000	0.1053
Chr02A	11000001	11100000	0.1540
Chr02A	11100001	11200000	0.2744
Chr02A	11200001	11300000	0.1607
Chr02A	11300001	11400000	0.2366
Chr02A	11400001	11500000	0.4870
Chr02A	11500001	11600000	0.1741
Chr02A	11600001	11700000	0.5686
Chr02A	11700001	11800000	0.0977
Chr02A	11800001	11900000	0.0379
Chr02A	11900001	12000000	0.4534
Chr02A	12000001	12100000	0.4485
Chr02A	12100001	12200000	0.1893
Chr02A	12200001	12300000	0.3033
Chr02A	12300001	12400000	0.0153
Chr02A	12400001	12500000	0.3582
Chr02A	12500001	12600000	0.0137
Chr02A	12600001	12700000	0.0872
Chr02A	12700001	12800000	0.3100
Chr02A	12800001	12900000	0.1354
Chr02A	12900001	13000000	0.0000
Chr02A	13000001	13100000	0.0000
Chr02A	13100001	13200000	0.3166
Chr02A	13200001	13300000	0.2920
Chr02A	13300001	13400000	0.1043
Chr02A	13400001	13500000	0.1321
Chr02A	13500001	13600000	0.0371
Chr02A	13600001	13700000	0.0000
Chr02A	13700001	13800000	0.3811
Chr02A	13800001	13900000	0.2564
Chr02A	13900001	14000000	0.2648
Chr02A	14000001	14100000	0.1925
Chr02A	14100001	14200000	0.1048
Chr02A	14200001	14300000	0.0953
Chr02A	14300001	14400000	0.0826
Chr02A	14400001	14500000	0.3317
Chr02A	14500001	14600000	0.5880
Chr02A	14600001	14700000	0.3940
Chr02A	14700001	14800000	0.2613
Chr02A	14800001	14900000	0.2801
Chr02A	14900001	15000000	0.1667
Chr02A	15000001	15100000	0.3394
Chr02A	15100001	15200000	0.2022
Chr02A	15200001	15300000	0.3421
Chr02A	15300001	15400000	0.0370
Chr02A	15400001	15500000	0.0292
Chr02A	15500001	15600000	0.0540
Chr02A	15600001	15700000	0.3651
Chr02A	15700001	15800000	0.0289
Chr02A	15800001	15900000	0.4497
Chr02A	15900001	16000000	0.2792
Chr02A	16000001	16100000	0.0185
Chr02A	16100001	16200000	0.0335
Chr02A	16200001	16300000	0.0262
Chr02A	16300001	16400000	0.0196
Chr02A	16400001	16500000	0.0378
Chr02A	16500001	16600000	0.0204
Chr02A	16600001	16700000	0.0983
Chr02A	16700001	16800000	0.0459
Chr02A	16800001	16900000	0.0252
Chr02A	16900001	17000000	0.2675
Chr02A	17000001	17100000	0.0469
Chr02A	17100001	17200000	0.0000
Chr02A	17200001	17300000	0.1476
Chr02A	17300001	17400000	0.0895
Chr02A	17400001	17500000	0.0946
Chr02A	17500001	17600000	0.3683
Chr02A	17600001	17700000	0.0546
Chr02A	17700001	17800000	0.1968
Chr02A	17800001	17900000	0.0108
Chr02A	17900001	18000000	0.0084
Chr02A	18000001	18100000	0.0942
Chr02A	18100001	18200000	0.1851
Chr02A	18200001	18300000	0.1349
Chr02A	18300001	18400000	0.0413
Chr02A	18400001	18500000	0.0398
Chr02A	18500001	18600000	0.1074
Chr02A	18600001	18700000	0.0799
Chr02A	18700001	18800000	0.0573
Chr02A	18800001	18900000	0.0212
Chr02A	18900001	19000000	0.2270
Chr02A	19000001	19100000	0.3188
Chr02A	19100001	19200000	0.5544
Chr02A	19200001	19300000	0.2852
Chr02A	19300001	19400000	0.0449
Chr02A	19400001	19500000	0.2260
Chr02A	19500001	19600000	0.2087
Chr02A	19600001	19700000	0.1153
Chr02A	19700001	19800000	0.6616
Chr02A	19800001	19900000	0.2626
Chr02A	19900001	20000000	0.4260
Chr02A	20000001	20100000	0.2697
Chr02A	20100001	20200000	0.0969
Chr02A	20200001	20300000	0.0359
Chr02A	20300001	20400000	0.0068
Chr02A	20400001	20500000	0.1189
Chr02A	20500001	20600000	0.3480
Chr02A	20600001	20700000	0.1339
Chr02A	20700001	20800000	0.1990
Chr02A	20800001	20900000	0.2407
Chr02A	20900001	21000000	0.2437
Chr02A	21000001	21100000	0.6163
Chr02A	21100001	21200000	0.1680
Chr02A	21200001	21300000	0.3158
Chr02A	21300001	21400000	0.0262
Chr02A	21400001	21500000	0.1632
Chr02A	21500001	21600000	0.2646
Chr02A	21600001	21700000	0.2972
Chr02A	21700001	21800000	0.1217
Chr02A	21800001	21900000	0.0861
Chr02A	21900001	22000000	0.2330
Chr02A	22000001	22100000	0.2229
Chr02A	22100001	22200000	0.1502
Chr02A	22200001	22300000	0.5503
Chr02A	22300001	22400000	0.4894
Chr02A	22400001	22500000	0.3778
Chr02A	22500001	22600000	0.1087
Chr02A	22600001	22700000	0.1523
Chr02A	22700001	22800000	0.1527
Chr02A	22800001	22900000	0.1759
Chr02A	22900001	23000000	0.4668
Chr02A	23000001	23100000	0.2298
Chr02A	23100001	23200000	0.2295
Chr02A	23200001	23300000	0.0187
Chr02A	23300001	23400000	0.1946
Chr02A	23400001	23500000	0.0323
Chr02A	23500001	23600000	0.0134
Chr02A	23600001	23700000	0.3133
Chr02A	23700001	23800000	0.3574
Chr02A	23800001	23900000	0.4219
Chr02A	23900001	24000000	0.2477
Chr02A	24000001	24100000	0.2009
Chr02A	24100001	24200000	0.4896
Chr02A	24200001	24300000	0.2534
Chr02A	24300001	24400000	0.3825
Chr02A	24400001	24500000	0.3249
Chr02A	24500001	24600000	0.2554
Chr02A	24600001	24700000	0.4169
Chr02A	24700001	24800000	0.4212
Chr02A	24800001	24900000	0.2602
Chr02A	24900001	25000000	0.2835
Chr02A	25000001	25100000	0.4108
Chr02A	25100001	25200000	0.4926
Chr02A	25200001	25300000	0.2819
Chr02A	25300001	25400000	0.0929
Chr02A	25400001	25500000	0.3600
Chr02A	25500001	25600000	0.4805
Chr02A	25600001	25700000	0.3824
Chr02A	25700001	25800000	0.4099
Chr02A	25800001	25900000	0.4536
Chr02A	25900001	26000000	0.1412
Chr02A	26000001	26100000	0.2443
Chr02A	26100001	26200000	0.4197
Chr02A	26200001	26300000	0.3233
Chr02A	26300001	26400000	0.4228
Chr02A	26400001	26500000	0.5540
Chr02A	26500001	26600000	0.4237
Chr02A	26600001	26700000	0.0926
Chr02A	26700001	26800000	0.1049
Chr02A	26800001	26900000	0.1018
Chr02A	26900001	27000000	0.4828
Chr02A	27000001	27100000	0.5572
Chr02A	27100001	27200000	0.0508
Chr02A	27200001	27300000	0.0374
Chr02A	27300001	27400000	0.0858
Chr02A	27400001	27500000	0.0000
Chr02A	27500001	27600000	0.0074
Chr02A	27600001	27700000	0.0624
Chr02A	27700001	27800000	0.1975
Chr02A	27800001	27900000	0.0755
Chr02A	27900001	28000000	0.0028
Chr02A	28000001	28100000	0.0583
Chr02A	28100001	28200000	0.3946
Chr02A	28200001	28300000	0.5595
Chr02A	28300001	28400000	0.2225
Chr02A	28400001	28500000	0.1437
Chr02A	28500001	28600000	0.2729
Chr02A	28600001	28700000	0.0824
Chr02A	28700001	28800000	0.4152
Chr02A	28800001	28900000	0.3107
Chr02A	28900001	29000000	0.1396
Chr02A	29000001	29100000	0.1263
Chr02A	29100001	29200000	0.2147
Chr02A	29200001	29300000	0.1724
Chr02A	29300001	29400000	0.4936
Chr02A	29400001	29500000	0.0873
Chr02A	29500001	29600000	0.3398
Chr02A	29600001	29700000	0.5522
Chr02A	29700001	29800000	0.5785
Chr02A	29800001	29900000	0.5233
Chr02A	29900001	30000000	0.3520
Chr02A	30000001	30100000	0.1330
Chr02A	30100001	30200000	0.3197
Chr02A	30200001	30300000	0.3277
Chr02A	30300001	30400000	0.2029
Chr02A	30400001	30500000	0.4451
Chr02A	30500001	30600000	0.4200
Chr02A	30600001	30700000	0.6906
Chr02A	30700001	30800000	0.5201
Chr02A	30800001	30900000	0.6771
Chr02A	30900001	31000000	0.1942
Chr02A	31000001	31100000	0.7018
Chr02A	31100001	31200000	0.4486
Chr02A	31200001	31300000	0.3826
Chr02A	31300001	31400000	0.4041
Chr02A	31400001	31500000	0.3881
Chr02A	31500001	31600000	0.4489
Chr02A	31600001	31700000	0.4697
Chr02A	31700001	31800000	0.4460
Chr02A	31800001	31900000	0.4095
Chr02A	31900001	32000000	0.1509
Chr02A	32000001	32100000	0.2048
Chr02A	32100001	32200000	0.4601
Chr02A	32200001	32300000	0.5483
Chr02A	32300001	32400000	0.3976
Chr02A	32400001	32500000	0.3806
Chr02A	32500001	32600000	0.4724
Chr02A	32600001	32700000	0.6367
Chr02A	32700001	32800000	0.6140
Chr02A	32800001	32900000	0.4054
Chr02A	32900001	33000000	0.3940
Chr02A	33000001	33100000	0.2908
Chr02A	33100001	33200000	0.4519
Chr02A	33200001	33300000	0.4046
Chr02A	33300001	33400000	0.2853
Chr02A	33400001	33500000	0.4462
Chr02A	33500001	33600000	0.4527
Chr02A	33600001	33700000	0.5559
Chr02A	33700001	33800000	0.4932
Chr02A	33800001	33900000	0.6637
Chr02A	33900001	34000000	0.3345
Chr02A	34000001	34100000	0.4318
Chr02A	34100001	34200000	0.4439
Chr02A	34200001	34300000	0.4397
Chr02A	34300001	34400000	0.3712
Chr02A	34400001	34500000	0.4552
Chr02A	34500001	34600000	0.4966
Chr02A	34600001	34700000	0.2881
Chr02A	34700001	34800000	0.4932
Chr02A	34800001	34900000	0.4590
Chr02A	34900001	35000000	0.5919
Chr02A	35000001	35100000	0.5753
Chr02A	35100001	35200000	0.6300
Chr02A	35200001	35300000	0.5342
Chr02A	35300001	35400000	0.4238
Chr02A	35400001	35500000	0.2643
Chr02A	35500001	35600000	0.3826
Chr02A	35600001	35700000	0.4288
Chr02A	35700001	35800000	0.4644
Chr02A	35800001	35900000	0.3135
Chr02A	35900001	36000000	0.3592
Chr02A	36000001	36100000	0.5741
Chr02A	36100001	36200000	0.6428
Chr02A	36200001	36300000	0.4392
Chr02A	36300001	36400000	0.2168
Chr02A	36400001	36500000	0.7243
Chr02A	36500001	36600000	0.5066
Chr02A	36600001	36700000	0.6440
Chr02A	36700001	36800000	0.3241
Chr02A	36800001	36900000	0.4726
Chr02A	36900001	37000000	0.3176
Chr02A	37000001	37100000	0.3685
Chr02A	37100001	37200000	0.2724
Chr02A	37200001	37300000	0.2559
Chr02A	37300001	37400000	0.5700
Chr02A	37400001	37500000	0.0800
Chr02A	37500001	37600000	0.3085
Chr02A	37600001	37700000	0.4447
Chr02A	37700001	37800000	0.4881
Chr02A	37800001	37900000	0.4352
Chr02A	37900001	38000000	0.5333
Chr02A	38000001	38100000	0.4208
Chr02A	38100001	38200000	0.5740
Chr02A	38200001	38300000	0.3542
Chr02A	38300001	38400000	0.4677
Chr02A	38400001	38500000	0.4212
Chr02A	38500001	38600000	0.3898
Chr02A	38600001	38700000	0.4385
Chr02A	38700001	38704249	0.0000
Chr02B	1	100000	0.2042
Chr02B	100001	200000	0.2065
Chr02B	200001	300000	0.2756
Chr02B	300001	400000	0.1555
Chr02B	400001	500000	0.1937
Chr02B	500001	600000	0.3081
Chr02B	600001	700000	0.2897
Chr02B	700001	800000	0.3119
Chr02B	800001	900000	0.2085
Chr02B	900001	1000000	0.2414
Chr02B	1000001	1100000	0.1632
Chr02B	1100001	1200000	0.1901
Chr02B	1200001	1300000	0.1347
Chr02B	1300001	1400000	0.3031
Chr02B	1400001	1500000	0.2794
Chr02B	1500001	1600000	0.2158
Chr02B	1600001	1700000	0.1512
Chr02B	1700001	1800000	0.3061
Chr02B	1800001	1900000	0.1650
Chr02B	1900001	2000000	0.2597
Chr02B	2000001	2100000	0.2530
Chr02B	2100001	2200000	0.2800
Chr02B	2200001	2300000	0.2749
Chr02B	2300001	2400000	0.3299
Chr02B	2400001	2500000	0.4193
Chr02B	2500001	2600000	0.1015
Chr02B	2600001	2700000	0.2872
Chr02B	2700001	2800000	0.4041
Chr02B	2800001	2900000	0.5209
Chr02B	2900001	3000000	0.3084
Chr02B	3000001	3100000	0.1968
Chr02B	3100001	3200000	0.1645
Chr02B	3200001	3300000	0.0809
Chr02B	3300001	3400000	0.1400
Chr02B	3400001	3500000	0.1533
Chr02B	3500001	3600000	0.1797
Chr02B	3600001	3700000	0.3333
Chr02B	3700001	3800000	0.4587
Chr02B	3800001	3900000	0.5077
Chr02B	3900001	4000000	0.2294
Chr02B	4000001	4100000	0.2157
Chr02B	4100001	4200000	0.2198
Chr02B	4200001	4300000	0.5372
Chr02B	4300001	4400000	0.5613
Chr02B	4400001	4500000	0.1741
Chr02B	4500001	4600000	0.1663
Chr02B	4600001	4700000	0.0749
Chr02B	4700001	4800000	0.0146
Chr02B	4800001	4900000	0.0673
Chr02B	4900001	5000000	0.2366
Chr02B	5000001	5100000	0.2140
Chr02B	5100001	5200000	0.1946
Chr02B	5200001	5300000	0.1090
Chr02B	5300001	5400000	0.3015
Chr02B	5400001	5500000	0.2858
Chr02B	5500001	5600000	0.5555
Chr02B	5600001	5700000	0.1605
Chr02B	5700001	5800000	0.2398
Chr02B	5800001	5900000	0.5800
Chr02B	5900001	6000000	0.6973
Chr02B	6000001	6100000	0.3467
Chr02B	6100001	6200000	0.0992
Chr02B	6200001	6300000	0.1838
Chr02B	6300001	6400000	0.2279
Chr02B	6400001	6500000	0.1327
Chr02B	6500001	6600000	0.1565
Chr02B	6600001	6700000	0.4480
Chr02B	6700001	6800000	0.4772
Chr02B	6800001	6900000	0.3738
Chr02B	6900001	7000000	0.2413
Chr02B	7000001	7100000	0.4483
Chr02B	7100001	7200000	0.1930
Chr02B	7200001	7300000	0.0807
Chr02B	7300001	7400000	0.2185
Chr02B	7400001	7500000	0.2276
Chr02B	7500001	7600000	0.2367
Chr02B	7600001	7700000	0.1089
Chr02B	7700001	7800000	0.2564
Chr02B	7800001	7900000	0.2854
Chr02B	7900001	8000000	0.1121
Chr02B	8000001	8100000	0.1696
Chr02B	8100001	8200000	0.1021
Chr02B	8200001	8300000	0.0933
Chr02B	8300001	8400000	0.1949
Chr02B	8400001	8500000	0.0999
Chr02B	8500001	8600000	0.0815
Chr02B	8600001	8700000	0.2692
Chr02B	8700001	8800000	0.4637
Chr02B	8800001	8900000	0.4022
Chr02B	8900001	9000000	0.4992
Chr02B	9000001	9100000	0.1795
Chr02B	9100001	9200000	0.0548
Chr02B	9200001	9300000	0.2279
Chr02B	9300001	9400000	0.2564
Chr02B	9400001	9500000	0.0803
Chr02B	9500001	9600000	0.1567
Chr02B	9600001	9700000	0.0459
Chr02B	9700001	9800000	0.0722
Chr02B	9800001	9900000	0.0000
Chr02B	9900001	10000000	0.0342
Chr02B	10000001	10100000	0.0000
Chr02B	10100001	10200000	0.0532
Chr02B	10200001	10300000	0.0979
Chr02B	10300001	10400000	0.0994
Chr02B	10400001	10500000	0.3940
Chr02B	10500001	10600000	0.0000
Chr02B	10600001	10700000	0.0697
Chr02B	10700001	10800000	0.1480
Chr02B	10800001	10900000	0.0507
Chr02B	10900001	11000000	0.1718
Chr02B	11000001	11100000	0.1769
Chr02B	11100001	11200000	0.2099
Chr02B	11200001	11300000	0.0943
Chr02B	11300001	11400000	0.1186
Chr02B	11400001	11500000	0.3341
Chr02B	11500001	11600000	0.1936
Chr02B	11600001	11700000	0.1637
Chr02B	11700001	11800000	0.2986
Chr02B	11800001	11900000	0.2709
Chr02B	11900001	12000000	0.3619
Chr02B	12000001	12100000	0.0946
Chr02B	12100001	12200000	0.1337
Chr02B	12200001	12300000	0.2355
Chr02B	12300001	12400000	0.4572
Chr02B	12400001	12500000	0.1220
Chr02B	12500001	12600000	0.2731
Chr02B	12600001	12700000	0.2090
Chr02B	12700001	12800000	0.1056
Chr02B	12800001	12900000	0.1015
Chr02B	12900001	13000000	0.1636
Chr02B	13000001	13100000	0.4776
Chr02B	13100001	13200000	0.0000
Chr02B	13200001	13300000	0.0000
Chr02B	13300001	13400000	0.0111
Chr02B	13400001	13500000	0.0287
Chr02B	13500001	13600000	0.0000
Chr02B	13600001	13700000	0.2900
Chr02B	13700001	13800000	0.0380
Chr02B	13800001	13900000	0.1359
Chr02B	13900001	14000000	0.0000
Chr02B	14000001	14100000	0.1090
Chr02B	14100001	14200000	0.0000
Chr02B	14200001	14300000	0.0106
Chr02B	14300001	14400000	0.0311
Chr02B	14400001	14500000	0.4843
Chr02B	14500001	14600000	0.3401
Chr02B	14600001	14700000	0.0550
Chr02B	14700001	14800000	0.0184
Chr02B	14800001	14900000	0.0464
Chr02B	14900001	15000000	0.0000
Chr02B	15000001	15100000	0.1278
Chr02B	15100001	15200000	0.1083
Chr02B	15200001	15300000	0.2782
Chr02B	15300001	15400000	0.4032
Chr02B	15400001	15500000	0.0819
Chr02B	15500001	15600000	0.0433
Chr02B	15600001	15700000	0.1695
Chr02B	15700001	15800000	0.1245
Chr02B	15800001	15900000	0.0716
Chr02B	15900001	16000000	0.0179
Chr02B	16000001	16100000	0.0804
Chr02B	16100001	16200000	0.0880
Chr02B	16200001	16300000	0.1176
Chr02B	16300001	16400000	0.3834
Chr02B	16400001	16500000	0.4266
Chr02B	16500001	16600000	0.2949
Chr02B	16600001	16700000	0.1590
Chr02B	16700001	16800000	0.0563
Chr02B	16800001	16900000	0.2253
Chr02B	16900001	17000000	0.2760
Chr02B	17000001	17100000	0.2034
Chr02B	17100001	17200000	0.0469
Chr02B	17200001	17300000	0.0000
Chr02B	17300001	17400000	0.2455
Chr02B	17400001	17500000	0.0350
Chr02B	17500001	17600000	0.3081
Chr02B	17600001	17700000	0.3724
Chr02B	17700001	17800000	0.0720
Chr02B	17800001	17900000	0.0108
Chr02B	17900001	18000000	0.0314
Chr02B	18000001	18100000	0.0781
Chr02B	18100001	18200000	0.2150
Chr02B	18200001	18300000	0.0942
Chr02B	18300001	18400000	0.0463
Chr02B	18400001	18500000	0.0860
Chr02B	18500001	18600000	0.1174
Chr02B	18600001	18700000	0.1084
Chr02B	18700001	18800000	0.0955
Chr02B	18800001	18900000	0.2931
Chr02B	18900001	19000000	0.0577
Chr02B	19000001	19100000	0.1545
Chr02B	19100001	19200000	0.0238
Chr02B	19200001	19300000	0.0372
Chr02B	19300001	19400000	0.0086
Chr02B	19400001	19500000	0.2468
Chr02B	19500001	19600000	0.2753
Chr02B	19600001	19700000	0.0771
Chr02B	19700001	19800000	0.0386
Chr02B	19800001	19900000	0.0610
Chr02B	19900001	20000000	0.2382
Chr02B	20000001	20100000	0.5928
Chr02B	20100001	20200000	0.2965
Chr02B	20200001	20300000	0.0180
Chr02B	20300001	20400000	0.2148
Chr02B	20400001	20500000	0.0941
Chr02B	20500001	20600000	0.2909
Chr02B	20600001	20700000	0.3169
Chr02B	20700001	20800000	0.3239
Chr02B	20800001	20900000	0.1758
Chr02B	20900001	21000000	0.2552
Chr02B	21000001	21100000	0.0928
Chr02B	21100001	21200000	0.0144
Chr02B	21200001	21300000	0.2490
Chr02B	21300001	21400000	0.2289
Chr02B	21400001	21500000	0.2288
Chr02B	21500001	21600000	0.1359
Chr02B	21600001	21700000	0.2606
Chr02B	21700001	21800000	0.2656
Chr02B	21800001	21900000	0.5118
Chr02B	21900001	22000000	0.1966
Chr02B	22000001	22100000	0.2178
Chr02B	22100001	22200000	0.0681
Chr02B	22200001	22300000	0.3028
Chr02B	22300001	22400000	0.3199
Chr02B	22400001	22500000	0.0622
Chr02B	22500001	22600000	0.2290
Chr02B	22600001	22700000	0.2582
Chr02B	22700001	22800000	0.3012
Chr02B	22800001	22900000	0.1527
Chr02B	22900001	23000000	0.2056
Chr02B	23000001	23100000	0.5219
Chr02B	23100001	23200000	0.4956
Chr02B	23200001	23300000	0.0307
Chr02B	23300001	23400000	0.1213
Chr02B	23400001	23500000	0.2597
Chr02B	23500001	23600000	0.1104
Chr02B	23600001	23700000	0.5068
Chr02B	23700001	23800000	0.1125
Chr02B	23800001	23900000	0.1142
Chr02B	23900001	24000000	0.2533
Chr02B	24000001	24100000	0.1908
Chr02B	24100001	24200000	0.0558
Chr02B	24200001	24300000	0.0092
Chr02B	24300001	24400000	0.0326
Chr02B	24400001	24500000	0.0642
Chr02B	24500001	24600000	0.0360
Chr02B	24600001	24700000	0.2463
Chr02B	24700001	24800000	0.3339
Chr02B	24800001	24900000	0.3288
Chr02B	24900001	25000000	0.2380
Chr02B	25000001	25100000	0.3032
Chr02B	25100001	25200000	0.3215
Chr02B	25200001	25300000	0.1641
Chr02B	25300001	25400000	0.4944
Chr02B	25400001	25500000	0.3382
Chr02B	25500001	25600000	0.6568
Chr02B	25600001	25700000	0.3547
Chr02B	25700001	25800000	0.3919
Chr02B	25800001	25900000	0.2728
Chr02B	25900001	26000000	0.5898
Chr02B	26000001	26100000	0.6130
Chr02B	26100001	26200000	0.1902
Chr02B	26200001	26300000	0.2853
Chr02B	26300001	26400000	0.4924
Chr02B	26400001	26500000	0.3714
Chr02B	26500001	26600000	0.3724
Chr02B	26600001	26700000	0.5151
Chr02B	26700001	26800000	0.2947
Chr02B	26800001	26900000	0.1574
Chr02B	26900001	27000000	0.2726
Chr02B	27000001	27100000	0.4637
Chr02B	27100001	27200000	0.3207
Chr02B	27200001	27300000	0.4119
Chr02B	27300001	27400000	0.5836
Chr02B	27400001	27500000	0.3184
Chr02B	27500001	27600000	0.1022
Chr02B	27600001	27700000	0.0753
Chr02B	27700001	27800000	0.3264
Chr02B	27800001	27900000	0.4820
Chr02B	27900001	28000000	0.4061
Chr02B	28000001	28100000	0.1123
Chr02B	28100001	28200000	0.0748
Chr02B	28200001	28300000	0.0262
Chr02B	28300001	28400000	0.1373
Chr02B	28400001	28500000	0.0939
Chr02B	28500001	28600000	0.0512
Chr02B	28600001	28700000	0.4223
Chr02B	28700001	28800000	0.4961
Chr02B	28800001	28900000	0.2483
Chr02B	28900001	29000000	0.3166
Chr02B	29000001	29100000	0.0512
Chr02B	29100001	29200000	0.0374
Chr02B	29200001	29300000	0.2743
Chr02B	29300001	29400000	0.1883
Chr02B	29400001	29500000	0.3908
Chr02B	29500001	29600000	0.0499
Chr02B	29600001	29700000	0.0208
Chr02B	29700001	29800000	0.0350
Chr02B	29800001	29900000	0.1871
Chr02B	29900001	30000000	0.1950
Chr02B	30000001	30100000	0.3850
Chr02B	30100001	30200000	0.6726
Chr02B	30200001	30300000	0.5534
Chr02B	30300001	30400000	0.3000
Chr02B	30400001	30500000	0.1106
Chr02B	30500001	30600000	0.1971
Chr02B	30600001	30700000	0.3044
Chr02B	30700001	30800000	0.2914
Chr02B	30800001	30900000	0.4158
Chr02B	30900001	31000000	0.4447
Chr02B	31000001	31100000	0.4318
Chr02B	31100001	31200000	0.5870
Chr02B	31200001	31300000	0.4767
Chr02B	31300001	31400000	0.6354
Chr02B	31400001	31500000	0.4743
Chr02B	31500001	31600000	0.5380
Chr02B	31600001	31700000	0.4589
Chr02B	31700001	31800000	0.5358
Chr02B	31800001	31900000	0.5680
Chr02B	31900001	32000000	0.3931
Chr02B	32000001	32100000	0.5392
Chr02B	32100001	32200000	0.5691
Chr02B	32200001	32300000	0.3266
Chr02B	32300001	32400000	0.1653
Chr02B	32400001	32500000	0.2671
Chr02B	32500001	32600000	0.4719
Chr02B	32600001	32700000	0.6190
Chr02B	32700001	32800000	0.4762
Chr02B	32800001	32900000	0.3414
Chr02B	32900001	33000000	0.6186
Chr02B	33000001	33100000	0.4572
Chr02B	33100001	33200000	0.7819
Chr02B	33200001	33300000	0.1073
Chr02B	33300001	33400000	0.2310
Chr02B	33400001	33500000	0.3286
Chr02B	33500001	33600000	0.1583
Chr02B	33600001	33700000	0.2337
Chr02B	33700001	33800000	0.5649
Chr02B	33800001	33900000	0.4795
Chr02B	33900001	34000000	0.3897
Chr02B	34000001	34100000	0.4356
Chr02B	34100001	34200000	0.3354
Chr02B	34200001	34300000	0.3635
Chr02B	34300001	34400000	0.5197
Chr02B	34400001	34500000	0.7491
Chr02B	34500001	34600000	0.3822
Chr02B	34600001	34700000	0.3073
Chr02B	34700001	34800000	0.4977
Chr02B	34800001	34900000	0.4629
Chr02B	34900001	35000000	0.4960
Chr02B	35000001	35100000	0.6070
Chr02B	35100001	35200000	0.4220
Chr02B	35200001	35300000	0.2382
Chr02B	35300001	35400000	0.3947
Chr02B	35400001	35500000	0.6232
Chr02B	35500001	35600000	0.5309
Chr02B	35600001	35700000	0.5464
Chr02B	35700001	35800000	0.3749
Chr02B	35800001	35900000	0.7630
Chr02B	35900001	36000000	0.4275
Chr02B	36000001	36100000	0.4867
Chr02B	36100001	36200000	0.4221
Chr02B	36200001	36300000	0.3170
Chr02B	36300001	36400000	0.5188
Chr02B	36400001	36500000	0.3323
Chr02B	36500001	36600000	0.3568
Chr02B	36600001	36700000	0.5091
Chr02B	36700001	36800000	0.5024
Chr02B	36800001	36900000	0.5282
Chr02B	36900001	37000000	0.5035
Chr02B	37000001	37100000	0.5010
Chr02B	37100001	37200000	0.4765
Chr02B	37200001	37300000	0.4935
Chr02B	37300001	37400000	0.4775
Chr02B	37400001	37500000	0.5755
Chr02B	37500001	37600000	0.2871
Chr02B	37600001	37700000	0.4331
Chr02B	37700001	37800000	0.3830
Chr02B	37800001	37900000	0.2041
Chr02B	37900001	38000000	0.4699
Chr02B	38000001	38100000	0.4763
Chr02B	38100001	38200000	0.5280
Chr02B	38200001	38300000	0.5996
Chr02B	38300001	38400000	0.4025
Chr02B	38400001	38500000	0.3960
Chr02B	38500001	38600000	0.4408
Chr02B	38600001	38700000	0.4661
Chr02B	38700001	38800000	0.3162
Chr02B	38800001	38887380	0.4886
Chr03A	1	100000	0.4940
Chr03A	100001	200000	0.4846
Chr03A	200001	300000	0.6019
Chr03A	300001	400000	0.2307
Chr03A	400001	500000	0.4948
Chr03A	500001	600000	0.3268
Chr03A	600001	700000	0.6883
Chr03A	700001	800000	0.3086
Chr03A	800001	900000	0.6809
Chr03A	900001	1000000	0.5774
Chr03A	1000001	1100000	0.5246
Chr03A	1100001	1200000	0.4710
Chr03A	1200001	1300000	0.6022
Chr03A	1300001	1400000	0.6267
Chr03A	1400001	1500000	0.4073
Chr03A	1500001	1600000	0.6869
Chr03A	1600001	1700000	0.2404
Chr03A	1700001	1800000	0.1356
Chr03A	1800001	1900000	0.1659
Chr03A	1900001	2000000	0.5312
Chr03A	2000001	2100000	0.2454
Chr03A	2100001	2200000	0.3845
Chr03A	2200001	2300000	0.2224
Chr03A	2300001	2400000	0.2296
Chr03A	2400001	2500000	0.4882
Chr03A	2500001	2600000	0.4981
Chr03A	2600001	2700000	0.6146
Chr03A	2700001	2800000	0.3451
Chr03A	2800001	2900000	0.5723
Chr03A	2900001	3000000	0.3882
Chr03A	3000001	3100000	0.4963
Chr03A	3100001	3200000	0.3303
Chr03A	3200001	3300000	0.4810
Chr03A	3300001	3400000	0.5176
Chr03A	3400001	3500000	0.5520
Chr03A	3500001	3600000	0.3697
Chr03A	3600001	3700000	0.4639
Chr03A	3700001	3800000	0.5511
Chr03A	3800001	3900000	0.4409
Chr03A	3900001	4000000	0.6201
Chr03A	4000001	4100000	0.5289
[truncated: 11,075 more rows]
