# Supplementary material for: Genomic consequences of residual recombination in a hybrid apomictic hickory complex
Source: Nat Commun. 2026 Feb 5;17:2376. doi: 10.1038/s41467-026-68867-6 (PMC12982824; doi:10.1038/s41467-026-68867-6)
Supplement: Supplementary file 9 — Source Data [file 41467_2026_68867_MOESM9_ESM.zip › Source_data/Fig1/Chu32.gc]

#Chr	START	END	GC_Content
Chr01A	1	100000	35.07
Chr01A	100001	200000	38.16
Chr01A	200001	300000	36.55
Chr01A	300001	400000	36.46
Chr01A	400001	500000	36.98
Chr01A	500001	600000	35.66
Chr01A	600001	700000	37.69
Chr01A	700001	800000	36.99
Chr01A	800001	900000	35.24
Chr01A	900001	1000000	35.56
Chr01A	1000001	1100000	34.59
Chr01A	1100001	1200000	35.60
Chr01A	1200001	1300000	36.06
Chr01A	1300001	1400000	35.53
Chr01A	1400001	1500000	34.76
Chr01A	1500001	1600000	36.38
Chr01A	1600001	1700000	36.39
Chr01A	1700001	1800000	36.41
Chr01A	1800001	1900000	36.26
Chr01A	1900001	2000000	36.45
Chr01A	2000001	2100000	35.05
Chr01A	2100001	2200000	35.55
Chr01A	2200001	2300000	35.52
Chr01A	2300001	2400000	35.64
Chr01A	2400001	2500000	35.34
Chr01A	2500001	2600000	34.86
Chr01A	2600001	2700000	37.43
Chr01A	2700001	2800000	39.25
Chr01A	2800001	2900000	38.55
Chr01A	2900001	3000000	34.28
Chr01A	3000001	3100000	35.03
Chr01A	3100001	3200000	36.42
Chr01A	3200001	3300000	36.69
Chr01A	3300001	3400000	36.71
Chr01A	3400001	3500000	34.90
Chr01A	3500001	3600000	36.25
Chr01A	3600001	3700000	34.22
Chr01A	3700001	3800000	34.55
Chr01A	3800001	3900000	36.80
Chr01A	3900001	4000000	36.94
Chr01A	4000001	4100000	36.60
Chr01A	4100001	4200000	35.05
Chr01A	4200001	4300000	34.72
Chr01A	4300001	4400000	34.03
Chr01A	4400001	4500000	35.22
Chr01A	4500001	4600000	33.82
Chr01A	4600001	4700000	36.28
Chr01A	4700001	4800000	34.98
Chr01A	4800001	4900000	37.37
Chr01A	4900001	5000000	36.99
Chr01A	5000001	5100000	36.56
Chr01A	5100001	5200000	35.14
Chr01A	5200001	5300000	35.27
Chr01A	5300001	5400000	35.74
Chr01A	5400001	5500000	34.94
Chr01A	5500001	5600000	35.84
Chr01A	5600001	5700000	36.50
Chr01A	5700001	5800000	35.88
Chr01A	5800001	5900000	35.42
Chr01A	5900001	6000000	38.17
Chr01A	6000001	6100000	36.80
Chr01A	6100001	6200000	34.94
Chr01A	6200001	6300000	36.09
Chr01A	6300001	6400000	34.23
Chr01A	6400001	6500000	37.05
Chr01A	6500001	6600000	37.35
Chr01A	6600001	6700000	37.09
Chr01A	6700001	6800000	37.08
Chr01A	6800001	6900000	36.09
Chr01A	6900001	7000000	34.73
Chr01A	7000001	7100000	35.82
Chr01A	7100001	7200000	36.52
Chr01A	7200001	7300000	35.31
Chr01A	7300001	7400000	35.52
Chr01A	7400001	7500000	36.35
Chr01A	7500001	7600000	36.04
Chr01A	7600001	7700000	35.90
Chr01A	7700001	7800000	34.56
Chr01A	7800001	7900000	35.49
Chr01A	7900001	8000000	36.77
Chr01A	8000001	8100000	37.52
Chr01A	8100001	8200000	35.12
Chr01A	8200001	8300000	34.62
Chr01A	8300001	8400000	34.12
Chr01A	8400001	8500000	34.26
Chr01A	8500001	8600000	35.13
Chr01A	8600001	8700000	34.50
Chr01A	8700001	8800000	34.34
Chr01A	8800001	8900000	34.01
Chr01A	8900001	9000000	34.79
Chr01A	9000001	9100000	35.32
Chr01A	9100001	9200000	36.52
Chr01A	9200001	9300000	34.46
Chr01A	9300001	9400000	35.01
Chr01A	9400001	9500000	36.46
Chr01A	9500001	9600000	35.64
Chr01A	9600001	9700000	38.59
Chr01A	9700001	9800000	39.66
Chr01A	9800001	9900000	40.29
Chr01A	9900001	10000000	38.76
Chr01A	10000001	10100000	38.85
Chr01A	10100001	10200000	36.44
Chr01A	10200001	10300000	34.38
Chr01A	10300001	10400000	35.84
Chr01A	10400001	10500000	36.30
Chr01A	10500001	10600000	35.93
Chr01A	10600001	10700000	35.07
Chr01A	10700001	10800000	35.67
Chr01A	10800001	10900000	37.33
Chr01A	10900001	11000000	33.54
Chr01A	11000001	11100000	35.08
Chr01A	11100001	11200000	34.20
Chr01A	11200001	11300000	36.92
Chr01A	11300001	11400000	37.16
Chr01A	11400001	11500000	33.18
Chr01A	11500001	11600000	35.79
Chr01A	11600001	11700000	37.61
Chr01A	11700001	11800000	37.88
Chr01A	11800001	11900000	38.16
Chr01A	11900001	12000000	37.29
Chr01A	12000001	12100000	35.33
Chr01A	12100001	12200000	36.73
Chr01A	12200001	12300000	36.85
Chr01A	12300001	12400000	34.90
Chr01A	12400001	12500000	34.39
Chr01A	12500001	12600000	38.08
Chr01A	12600001	12700000	36.12
Chr01A	12700001	12800000	35.99
Chr01A	12800001	12900000	36.05
Chr01A	12900001	13000000	36.08
Chr01A	13000001	13100000	35.73
Chr01A	13100001	13200000	36.89
Chr01A	13200001	13300000	38.95
Chr01A	13300001	13400000	40.61
Chr01A	13400001	13500000	38.01
Chr01A	13500001	13600000	35.53
Chr01A	13600001	13700000	36.37
Chr01A	13700001	13800000	36.23
Chr01A	13800001	13900000	34.02
Chr01A	13900001	14000000	38.05
Chr01A	14000001	14100000	35.62
Chr01A	14100001	14200000	36.02
Chr01A	14200001	14300000	35.31
Chr01A	14300001	14400000	35.95
Chr01A	14400001	14500000	35.79
Chr01A	14500001	14600000	35.46
Chr01A	14600001	14700000	36.93
Chr01A	14700001	14800000	34.71
Chr01A	14800001	14900000	36.46
Chr01A	14900001	15000000	36.16
Chr01A	15000001	15100000	34.61
Chr01A	15100001	15200000	35.39
Chr01A	15200001	15300000	37.39
Chr01A	15300001	15400000	38.83
Chr01A	15400001	15500000	36.77
Chr01A	15500001	15600000	38.88
Chr01A	15600001	15700000	37.69
Chr01A	15700001	15800000	37.71
Chr01A	15800001	15900000	35.71
Chr01A	15900001	16000000	38.24
Chr01A	16000001	16100000	37.04
Chr01A	16100001	16200000	33.44
Chr01A	16200001	16300000	36.72
Chr01A	16300001	16400000	36.97
Chr01A	16400001	16500000	37.06
Chr01A	16500001	16600000	36.66
Chr01A	16600001	16700000	34.81
Chr01A	16700001	16800000	37.88
Chr01A	16800001	16900000	37.40
Chr01A	16900001	17000000	36.89
Chr01A	17000001	17100000	35.20
Chr01A	17100001	17200000	35.10
Chr01A	17200001	17300000	36.68
Chr01A	17300001	17400000	37.85
Chr01A	17400001	17500000	37.61
Chr01A	17500001	17600000	37.76
Chr01A	17600001	17700000	37.58
Chr01A	17700001	17800000	37.56
Chr01A	17800001	17900000	36.53
Chr01A	17900001	18000000	38.10
Chr01A	18000001	18100000	37.27
Chr01A	18100001	18200000	36.06
Chr01A	18200001	18300000	38.22
Chr01A	18300001	18400000	36.14
Chr01A	18400001	18500000	35.18
Chr01A	18500001	18600000	35.00
Chr01A	18600001	18700000	37.46
Chr01A	18700001	18800000	36.95
Chr01A	18800001	18900000	34.84
Chr01A	18900001	19000000	38.70
Chr01A	19000001	19100000	36.30
Chr01A	19100001	19200000	37.01
Chr01A	19200001	19300000	36.46
Chr01A	19300001	19400000	36.55
Chr01A	19400001	19500000	36.81
Chr01A	19500001	19600000	36.67
Chr01A	19600001	19700000	36.72
Chr01A	19700001	19800000	36.28
Chr01A	19800001	19900000	38.04
Chr01A	19900001	20000000	37.10
Chr01A	20000001	20100000	36.77
Chr01A	20100001	20200000	37.44
Chr01A	20200001	20300000	36.59
Chr01A	20300001	20400000	37.48
Chr01A	20400001	20500000	37.34
Chr01A	20500001	20600000	37.86
Chr01A	20600001	20700000	37.92
Chr01A	20700001	20800000	37.07
Chr01A	20800001	20900000	36.98
Chr01A	20900001	21000000	35.31
Chr01A	21000001	21100000	38.05
Chr01A	21100001	21200000	35.50
Chr01A	21200001	21300000	35.82
Chr01A	21300001	21400000	37.77
Chr01A	21400001	21500000	35.24
Chr01A	21500001	21600000	37.14
Chr01A	21600001	21700000	36.87
Chr01A	21700001	21800000	38.68
Chr01A	21800001	21900000	37.92
Chr01A	21900001	22000000	35.87
Chr01A	22000001	22100000	38.32
Chr01A	22100001	22200000	38.05
Chr01A	22200001	22300000	35.76
Chr01A	22300001	22400000	36.46
Chr01A	22400001	22500000	38.01
Chr01A	22500001	22600000	36.36
Chr01A	22600001	22700000	38.31
Chr01A	22700001	22800000	35.92
Chr01A	22800001	22900000	37.81
Chr01A	22900001	23000000	38.07
Chr01A	23000001	23100000	36.61
Chr01A	23100001	23200000	37.19
Chr01A	23200001	23300000	38.69
Chr01A	23300001	23400000	36.74
Chr01A	23400001	23500000	37.43
Chr01A	23500001	23600000	36.12
Chr01A	23600001	23700000	37.94
Chr01A	23700001	23800000	36.03
Chr01A	23800001	23900000	36.11
Chr01A	23900001	24000000	35.30
Chr01A	24000001	24100000	36.90
Chr01A	24100001	24200000	36.68
Chr01A	24200001	24300000	35.86
Chr01A	24300001	24400000	38.37
Chr01A	24400001	24500000	39.10
Chr01A	24500001	24600000	39.41
Chr01A	24600001	24700000	38.01
Chr01A	24700001	24800000	37.89
Chr01A	24800001	24900000	38.57
Chr01A	24900001	25000000	36.86
Chr01A	25000001	25100000	36.31
Chr01A	25100001	25200000	37.57
Chr01A	25200001	25300000	35.52
Chr01A	25300001	25400000	36.83
Chr01A	25400001	25500000	37.79
Chr01A	25500001	25600000	35.70
Chr01A	25600001	25700000	36.26
Chr01A	25700001	25800000	35.44
Chr01A	25800001	25900000	36.86
Chr01A	25900001	26000000	37.63
Chr01A	26000001	26100000	36.75
Chr01A	26100001	26200000	38.36
Chr01A	26200001	26300000	36.04
Chr01A	26300001	26400000	36.31
Chr01A	26400001	26500000	37.48
Chr01A	26500001	26600000	35.66
Chr01A	26600001	26700000	35.30
Chr01A	26700001	26800000	37.47
Chr01A	26800001	26900000	34.43
Chr01A	26900001	27000000	35.73
Chr01A	27000001	27100000	36.80
Chr01A	27100001	27200000	37.71
Chr01A	27200001	27300000	35.82
Chr01A	27300001	27400000	35.89
Chr01A	27400001	27500000	37.95
Chr01A	27500001	27600000	35.84
Chr01A	27600001	27700000	36.67
Chr01A	27700001	27800000	36.46
Chr01A	27800001	27900000	37.48
Chr01A	27900001	28000000	38.26
Chr01A	28000001	28100000	36.27
Chr01A	28100001	28200000	37.73
Chr01A	28200001	28300000	38.41
Chr01A	28300001	28400000	37.05
Chr01A	28400001	28500000	34.80
Chr01A	28500001	28600000	37.20
Chr01A	28600001	28700000	36.05
Chr01A	28700001	28800000	37.21
Chr01A	28800001	28900000	37.91
Chr01A	28900001	29000000	37.23
Chr01A	29000001	29100000	38.11
Chr01A	29100001	29200000	34.84
Chr01A	29200001	29300000	36.85
Chr01A	29300001	29400000	36.09
Chr01A	29400001	29500000	34.75
Chr01A	29500001	29600000	35.65
Chr01A	29600001	29700000	36.47
Chr01A	29700001	29800000	36.65
Chr01A	29800001	29900000	37.69
Chr01A	29900001	30000000	38.68
Chr01A	30000001	30100000	37.33
Chr01A	30100001	30200000	36.26
Chr01A	30200001	30300000	39.04
Chr01A	30300001	30400000	36.96
Chr01A	30400001	30500000	36.76
Chr01A	30500001	30600000	35.23
Chr01A	30600001	30700000	37.27
Chr01A	30700001	30800000	37.77
Chr01A	30800001	30900000	36.32
Chr01A	30900001	31000000	37.45
Chr01A	31000001	31100000	36.31
Chr01A	31100001	31200000	37.59
Chr01A	31200001	31300000	36.75
Chr01A	31300001	31400000	36.75
Chr01A	31400001	31500000	36.32
Chr01A	31500001	31600000	36.57
Chr01A	31600001	31700000	37.07
Chr01A	31700001	31800000	35.20
Chr01A	31800001	31900000	36.55
Chr01A	31900001	32000000	35.87
Chr01A	32000001	32100000	37.30
Chr01A	32100001	32200000	37.51
Chr01A	32200001	32300000	34.95
Chr01A	32300001	32400000	35.73
Chr01A	32400001	32500000	35.33
Chr01A	32500001	32600000	36.70
Chr01A	32600001	32700000	35.47
Chr01A	32700001	32800000	36.40
Chr01A	32800001	32900000	37.04
Chr01A	32900001	33000000	38.67
Chr01A	33000001	33100000	35.89
Chr01A	33100001	33200000	37.00
Chr01A	33200001	33300000	36.86
Chr01A	33300001	33400000	35.86
Chr01A	33400001	33500000	37.06
Chr01A	33500001	33600000	35.67
Chr01A	33600001	33700000	36.68
Chr01A	33700001	33800000	37.83
Chr01A	33800001	33900000	35.05
Chr01A	33900001	34000000	34.88
Chr01A	34000001	34100000	36.39
Chr01A	34100001	34200000	36.14
Chr01A	34200001	34300000	34.84
Chr01A	34300001	34400000	36.97
Chr01A	34400001	34500000	37.12
Chr01A	34500001	34600000	36.06
Chr01A	34600001	34700000	36.70
Chr01A	34700001	34800000	35.33
Chr01A	34800001	34900000	36.15
Chr01A	34900001	35000000	37.02
Chr01A	35000001	35100000	34.42
Chr01A	35100001	35200000	35.66
Chr01A	35200001	35300000	35.86
Chr01A	35300001	35400000	37.47
Chr01A	35400001	35500000	36.49
Chr01A	35500001	35600000	36.58
Chr01A	35600001	35700000	36.03
Chr01A	35700001	35800000	39.94
Chr01A	35800001	35900000	39.01
Chr01A	35900001	36000000	38.24
Chr01A	36000001	36100000	38.65
Chr01A	36100001	36200000	38.86
Chr01A	36200001	36300000	37.79
Chr01A	36300001	36400000	36.53
Chr01A	36400001	36500000	36.79
Chr01A	36500001	36600000	36.04
Chr01A	36600001	36700000	34.82
Chr01A	36700001	36800000	37.09
Chr01A	36800001	36900000	36.46
Chr01A	36900001	37000000	35.14
Chr01A	37000001	37100000	36.58
Chr01A	37100001	37200000	37.24
Chr01A	37200001	37300000	37.37
Chr01A	37300001	37400000	36.01
Chr01A	37400001	37500000	37.25
Chr01A	37500001	37600000	35.34
Chr01A	37600001	37700000	36.11
Chr01A	37700001	37800000	36.15
Chr01A	37800001	37900000	37.05
Chr01A	37900001	38000000	37.49
Chr01A	38000001	38100000	35.68
Chr01A	38100001	38200000	34.74
Chr01A	38200001	38300000	33.94
Chr01A	38300001	38400000	34.81
Chr01A	38400001	38500000	36.94
Chr01A	38500001	38600000	36.83
Chr01A	38600001	38700000	36.97
Chr01A	38700001	38800000	36.33
Chr01A	38800001	38900000	34.99
Chr01A	38900001	39000000	36.87
Chr01A	39000001	39100000	34.68
Chr01A	39100001	39200000	34.42
Chr01A	39200001	39300000	35.12
Chr01A	39300001	39400000	37.10
Chr01A	39400001	39500000	36.39
Chr01A	39500001	39600000	36.26
Chr01A	39600001	39700000	35.91
Chr01A	39700001	39800000	36.01
Chr01A	39800001	39900000	38.42
Chr01A	39900001	40000000	36.09
Chr01A	40000001	40100000	35.20
Chr01A	40100001	40200000	34.65
Chr01A	40200001	40300000	36.10
Chr01A	40300001	40400000	34.88
Chr01A	40400001	40500000	35.98
Chr01A	40500001	40600000	35.23
Chr01A	40600001	40700000	34.60
Chr01A	40700001	40800000	35.49
Chr01A	40800001	40900000	34.89
Chr01A	40900001	41000000	36.60
Chr01A	41000001	41100000	35.28
Chr01A	41100001	41200000	36.51
Chr01A	41200001	41300000	36.08
Chr01A	41300001	41400000	34.77
Chr01A	41400001	41500000	34.50
Chr01A	41500001	41600000	34.52
Chr01A	41600001	41700000	35.42
Chr01A	41700001	41800000	34.92
Chr01A	41800001	41900000	34.47
Chr01A	41900001	42000000	35.83
Chr01A	42000001	42100000	35.99
Chr01A	42100001	42200000	34.70
Chr01A	42200001	42300000	34.30
Chr01A	42300001	42400000	35.79
Chr01A	42400001	42500000	35.85
Chr01A	42500001	42600000	38.13
Chr01A	42600001	42700000	36.38
Chr01A	42700001	42800000	35.95
Chr01A	42800001	42900000	35.94
Chr01A	42900001	43000000	38.51
Chr01A	43000001	43100000	34.62
Chr01A	43100001	43200000	36.97
Chr01A	43200001	43300000	34.90
Chr01A	43300001	43400000	36.05
Chr01A	43400001	43500000	35.37
Chr01A	43500001	43600000	36.28
Chr01A	43600001	43700000	36.65
Chr01A	43700001	43800000	34.81
Chr01A	43800001	43900000	36.96
Chr01A	43900001	44000000	36.52
Chr01A	44000001	44100000	36.99
Chr01A	44100001	44200000	37.01
Chr01A	44200001	44300000	37.06
Chr01A	44300001	44400000	35.08
Chr01A	44400001	44500000	36.80
Chr01A	44500001	44600000	34.78
Chr01A	44600001	44700000	35.15
Chr01A	44700001	44800000	37.64
Chr01A	44800001	44900000	35.14
Chr01A	44900001	45000000	36.09
Chr01A	45000001	45100000	34.77
Chr01A	45100001	45200000	35.86
Chr01A	45200001	45300000	36.32
Chr01A	45300001	45400000	34.84
Chr01A	45400001	45500000	35.94
Chr01A	45500001	45600000	34.24
Chr01A	45600001	45700000	36.23
Chr01A	45700001	45800000	35.71
Chr01A	45800001	45900000	35.64
Chr01A	45900001	46000000	34.83
Chr01A	46000001	46100000	37.01
Chr01A	46100001	46200000	36.17
Chr01A	46200001	46300000	36.18
Chr01A	46300001	46400000	36.46
Chr01A	46400001	46500000	34.61
Chr01A	46500001	46600000	34.43
Chr01A	46600001	46700000	35.30
Chr01A	46700001	46800000	35.23
Chr01A	46800001	46900000	32.74
Chr01A	46900001	47000000	34.83
Chr01A	47000001	47100000	35.03
Chr01A	47100001	47200000	36.13
Chr01A	47200001	47300000	35.88
Chr01A	47300001	47400000	34.52
Chr01A	47400001	47500000	35.42
Chr01A	47500001	47600000	35.92
Chr01A	47600001	47700000	37.59
Chr01A	47700001	47800000	35.16
Chr01A	47800001	47900000	35.36
Chr01A	47900001	48000000	35.62
Chr01A	48000001	48100000	35.84
Chr01A	48100001	48200000	36.41
Chr01A	48200001	48300000	35.23
Chr01A	48300001	48400000	36.31
Chr01A	48400001	48500000	35.77
Chr01A	48500001	48600000	36.07
Chr01A	48600001	48700000	36.20
Chr01A	48700001	48800000	36.08
Chr01A	48800001	48900000	35.59
Chr01A	48900001	49000000	36.49
Chr01A	49000001	49100000	36.93
Chr01A	49100001	49200000	36.87
Chr01A	49200001	49300000	33.16
Chr01A	49300001	49400000	36.90
Chr01A	49400001	49500000	36.09
Chr01A	49500001	49600000	34.90
Chr01A	49600001	49700000	34.37
Chr01A	49700001	49800000	35.32
Chr01A	49800001	49900000	35.89
Chr01A	49900001	50000000	37.65
Chr01A	50000001	50100000	37.18
Chr01A	50100001	50200000	36.56
Chr01A	50200001	50300000	35.44
Chr01A	50300001	50400000	35.83
Chr01A	50400001	50500000	33.42
Chr01A	50500001	50600000	35.35
Chr01A	50600001	50700000	34.93
Chr01A	50700001	50800000	37.13
Chr01A	50800001	50900000	35.80
Chr01A	50900001	51000000	35.02
Chr01A	51000001	51100000	35.83
Chr01A	51100001	51200000	35.51
Chr01A	51200001	51300000	35.85
Chr01A	51300001	51400000	36.01
Chr01A	51400001	51500000	35.76
Chr01A	51500001	51600000	34.17
Chr01A	51600001	51700000	35.07
Chr01A	51700001	51800000	34.49
Chr01A	51800001	51900000	36.39
Chr01A	51900001	52000000	35.20
Chr01A	52000001	52100000	36.21
Chr01A	52100001	52200000	34.87
Chr01A	52200001	52300000	36.61
Chr01A	52300001	52400000	35.07
Chr01A	52400001	52500000	36.52
Chr01A	52500001	52600000	34.81
Chr01A	52600001	52700000	35.47
Chr01A	52700001	52800000	36.20
Chr01A	52800001	52900000	36.62
Chr01A	52900001	53000000	33.47
Chr01A	53000001	53100000	35.95
Chr01A	53100001	53200000	35.84
Chr01A	53200001	53300000	34.91
Chr01A	53300001	53400000	35.58
Chr01A	53400001	53500000	35.31
Chr01A	53500001	53600000	33.93
Chr01A	53600001	53700000	36.14
Chr01A	53700001	53800000	37.61
Chr01A	53800001	53900000	34.80
Chr01A	53900001	54000000	34.45
Chr01A	54000001	54100000	36.34
Chr01A	54100001	54200000	35.12
Chr01A	54200001	54300000	35.60
Chr01A	54300001	54400000	36.36
Chr01A	54400001	54500000	34.35
Chr01A	54500001	54600000	35.32
Chr01A	54600001	54700000	36.15
Chr01A	54700001	54800000	34.58
Chr01A	54800001	54900000	35.74
Chr01A	54900001	55000000	35.16
Chr01A	55000001	55100000	35.21
Chr01A	55100001	55200000	34.85
Chr01A	55200001	55300000	36.52
Chr01A	55300001	55400000	34.85
Chr01A	55400001	55500000	37.48
Chr01A	55500001	55600000	37.26
Chr01A	55600001	55700000	36.37
Chr01A	55700001	55800000	35.96
Chr01A	55800001	55900000	35.15
Chr01A	55900001	56000000	37.16
Chr01A	56000001	56100000	36.46
Chr01A	56100001	56200000	34.59
Chr01A	56200001	56300000	34.29
Chr01A	56300001	56400000	37.20
Chr01A	56400001	56500000	36.31
Chr01A	56500001	56600000	35.11
Chr01A	56600001	56700000	36.25
Chr01A	56700001	56800000	35.19
Chr01A	56800001	56900000	35.97
Chr01A	56900001	57000000	35.12
Chr01A	57000001	57100000	35.77
Chr01A	57100001	57200000	36.58
Chr01A	57200001	57300000	36.70
Chr01A	57300001	57400000	34.96
Chr01A	57400001	57500000	36.03
Chr01A	57500001	57600000	35.71
Chr01A	57600001	57700000	36.42
Chr01A	57700001	57800000	35.98
Chr01A	57800001	57900000	36.36
Chr01A	57900001	58000000	35.77
Chr01A	58000001	58100000	35.28
Chr01A	58100001	58200000	34.56
Chr01A	58200001	58300000	35.72
Chr01A	58300001	58400000	36.22
Chr01A	58400001	58500000	35.20
Chr01A	58500001	58600000	36.56
Chr01A	58600001	58700000	36.76
Chr01A	58700001	58800000	37.90
Chr01A	58800001	58900000	35.54
Chr01A	58900001	59000000	36.97
Chr01A	59000001	59100000	34.39
Chr01A	59100001	59200000	35.91
Chr01A	59200001	59300000	36.08
Chr01A	59300001	59400000	37.28
Chr01A	59400001	59500000	37.72
Chr01A	59500001	59600000	36.11
Chr01A	59600001	59630991	35.35
Chr01B	1	100000	37.85
Chr01B	100001	200000	38.78
Chr01B	200001	300000	35.25
Chr01B	300001	400000	35.98
Chr01B	400001	500000	36.36
Chr01B	500001	600000	35.96
Chr01B	600001	700000	35.15
Chr01B	700001	800000	35.60
Chr01B	800001	900000	36.04
Chr01B	900001	1000000	35.37
Chr01B	1000001	1100000	34.85
Chr01B	1100001	1200000	34.66
Chr01B	1200001	1300000	35.69
Chr01B	1300001	1400000	36.05
Chr01B	1400001	1500000	35.62
Chr01B	1500001	1600000	34.13
Chr01B	1600001	1700000	37.09
Chr01B	1700001	1800000	38.09
Chr01B	1800001	1900000	37.53
Chr01B	1900001	2000000	36.69
Chr01B	2000001	2100000	34.91
Chr01B	2100001	2200000	36.09
Chr01B	2200001	2300000	35.48
Chr01B	2300001	2400000	35.48
Chr01B	2400001	2500000	35.34
Chr01B	2500001	2600000	36.81
Chr01B	2600001	2700000	35.08
Chr01B	2700001	2800000	36.50
Chr01B	2800001	2900000	39.08
Chr01B	2900001	3000000	38.06
Chr01B	3000001	3100000	37.18
Chr01B	3100001	3200000	39.12
Chr01B	3200001	3300000	38.39
Chr01B	3300001	3400000	36.63
Chr01B	3400001	3500000	35.66
Chr01B	3500001	3600000	34.18
Chr01B	3600001	3700000	36.86
Chr01B	3700001	3800000	35.18
Chr01B	3800001	3900000	35.09
Chr01B	3900001	4000000	34.87
Chr01B	4000001	4100000	33.56
Chr01B	4100001	4200000	33.78
Chr01B	4200001	4300000	35.31
Chr01B	4300001	4400000	36.74
Chr01B	4400001	4500000	36.09
Chr01B	4500001	4600000	34.17
Chr01B	4600001	4700000	36.20
Chr01B	4700001	4800000	33.00
Chr01B	4800001	4900000	34.46
Chr01B	4900001	5000000	32.69
Chr01B	5000001	5100000	35.36
Chr01B	5100001	5200000	33.53
Chr01B	5200001	5300000	35.59
Chr01B	5300001	5400000	37.34
Chr01B	5400001	5500000	35.72
Chr01B	5500001	5600000	34.77
Chr01B	5600001	5700000	34.82
Chr01B	5700001	5800000	34.17
Chr01B	5800001	5900000	34.04
Chr01B	5900001	6000000	35.11
Chr01B	6000001	6100000	38.77
Chr01B	6100001	6200000	36.77
Chr01B	6200001	6300000	37.23
Chr01B	6300001	6400000	35.45
Chr01B	6400001	6500000	36.90
Chr01B	6500001	6600000	34.53
Chr01B	6600001	6700000	35.64
Chr01B	6700001	6800000	35.68
Chr01B	6800001	6900000	37.34
Chr01B	6900001	7000000	36.31
Chr01B	7000001	7100000	35.27
Chr01B	7100001	7200000	37.71
Chr01B	7200001	7300000	35.71
Chr01B	7300001	7400000	35.55
Chr01B	7400001	7500000	35.09
Chr01B	7500001	7600000	35.09
Chr01B	7600001	7700000	35.20
Chr01B	7700001	7800000	37.67
Chr01B	7800001	7900000	33.57
Chr01B	7900001	8000000	34.72
Chr01B	8000001	8100000	36.08
Chr01B	8100001	8200000	34.30
Chr01B	8200001	8300000	35.49
Chr01B	8300001	8400000	34.39
Chr01B	8400001	8500000	35.49
Chr01B	8500001	8600000	33.73
Chr01B	8600001	8700000	34.27
Chr01B	8700001	8800000	33.53
Chr01B	8800001	8900000	35.26
Chr01B	8900001	9000000	35.38
Chr01B	9000001	9100000	35.18
Chr01B	9100001	9200000	36.45
Chr01B	9200001	9300000	34.46
Chr01B	9300001	9400000	35.03
Chr01B	9400001	9500000	35.03
Chr01B	9500001	9600000	37.26
Chr01B	9600001	9700000	36.84
Chr01B	9700001	9800000	35.00
Chr01B	9800001	9900000	35.10
Chr01B	9900001	10000000	36.53
Chr01B	10000001	10100000	34.77
Chr01B	10100001	10200000	32.33
Chr01B	10200001	10300000	36.41
Chr01B	10300001	10400000	34.49
Chr01B	10400001	10500000	35.27
Chr01B	10500001	10600000	33.48
Chr01B	10600001	10700000	34.18
Chr01B	10700001	10800000	36.58
Chr01B	10800001	10900000	34.88
Chr01B	10900001	11000000	35.68
Chr01B	11000001	11100000	34.74
Chr01B	11100001	11200000	35.17
Chr01B	11200001	11300000	36.85
Chr01B	11300001	11400000	35.85
Chr01B	11400001	11500000	36.55
Chr01B	11500001	11600000	36.12
Chr01B	11600001	11700000	36.84
Chr01B	11700001	11800000	35.47
Chr01B	11800001	11900000	34.27
Chr01B	11900001	12000000	34.40
Chr01B	12000001	12100000	35.13
Chr01B	12100001	12200000	37.67
Chr01B	12200001	12300000	36.03
Chr01B	12300001	12400000	37.52
Chr01B	12400001	12500000	35.78
Chr01B	12500001	12600000	36.87
Chr01B	12600001	12700000	37.43
Chr01B	12700001	12800000	38.60
Chr01B	12800001	12900000	36.95
Chr01B	12900001	13000000	34.11
Chr01B	13000001	13100000	36.41
Chr01B	13100001	13200000	34.74
Chr01B	13200001	13300000	35.56
Chr01B	13300001	13400000	34.03
Chr01B	13400001	13500000	35.29
Chr01B	13500001	13600000	35.79
Chr01B	13600001	13700000	35.24
Chr01B	13700001	13800000	36.58
Chr01B	13800001	13900000	36.95
Chr01B	13900001	14000000	35.30
Chr01B	14000001	14100000	37.40
Chr01B	14100001	14200000	35.60
Chr01B	14200001	14300000	36.06
Chr01B	14300001	14400000	36.16
Chr01B	14400001	14500000	34.67
Chr01B	14500001	14600000	35.16
Chr01B	14600001	14700000	37.75
Chr01B	14700001	14800000	37.62
Chr01B	14800001	14900000	36.92
Chr01B	14900001	15000000	36.85
Chr01B	15000001	15100000	34.71
Chr01B	15100001	15200000	36.63
Chr01B	15200001	15300000	34.58
Chr01B	15300001	15400000	35.38
Chr01B	15400001	15500000	36.83
Chr01B	15500001	15600000	36.88
Chr01B	15600001	15700000	35.99
Chr01B	15700001	15800000	36.10
Chr01B	15800001	15900000	36.69
Chr01B	15900001	16000000	37.37
Chr01B	16000001	16100000	36.50
Chr01B	16100001	16200000	35.13
Chr01B	16200001	16300000	35.22
Chr01B	16300001	16400000	36.02
Chr01B	16400001	16500000	35.05
Chr01B	16500001	16600000	39.22
Chr01B	16600001	16700000	36.99
Chr01B	16700001	16800000	35.79
Chr01B	16800001	16900000	37.70
Chr01B	16900001	17000000	37.09
Chr01B	17000001	17100000	37.04
Chr01B	17100001	17200000	37.08
Chr01B	17200001	17300000	37.90
Chr01B	17300001	17400000	37.24
Chr01B	17400001	17500000	37.14
Chr01B	17500001	17600000	36.07
Chr01B	17600001	17700000	35.00
Chr01B	17700001	17800000	36.29
Chr01B	17800001	17900000	36.40
Chr01B	17900001	18000000	36.69
Chr01B	18000001	18100000	36.44
Chr01B	18100001	18200000	34.87
Chr01B	18200001	18300000	36.11
Chr01B	18300001	18400000	37.62
Chr01B	18400001	18500000	35.88
Chr01B	18500001	18600000	37.41
Chr01B	18600001	18700000	37.65
Chr01B	18700001	18800000	37.19
Chr01B	18800001	18900000	36.40
Chr01B	18900001	19000000	36.66
Chr01B	19000001	19100000	35.86
Chr01B	19100001	19200000	35.05
Chr01B	19200001	19300000	37.23
Chr01B	19300001	19400000	38.29
Chr01B	19400001	19500000	36.05
Chr01B	19500001	19600000	37.05
Chr01B	19600001	19700000	36.71
Chr01B	19700001	19800000	37.32
Chr01B	19800001	19900000	36.78
Chr01B	19900001	20000000	35.87
Chr01B	20000001	20100000	37.15
Chr01B	20100001	20200000	37.11
Chr01B	20200001	20300000	38.14
Chr01B	20300001	20400000	37.50
Chr01B	20400001	20500000	37.32
Chr01B	20500001	20600000	37.59
Chr01B	20600001	20700000	38.46
Chr01B	20700001	20800000	37.86
Chr01B	20800001	20900000	35.43
Chr01B	20900001	21000000	36.88
Chr01B	21000001	21100000	37.87
Chr01B	21100001	21200000	37.36
Chr01B	21200001	21300000	36.77
Chr01B	21300001	21400000	37.35
Chr01B	21400001	21500000	35.29
Chr01B	21500001	21600000	37.72
Chr01B	21600001	21700000	36.34
Chr01B	21700001	21800000	36.60
Chr01B	21800001	21900000	37.64
Chr01B	21900001	22000000	37.82
Chr01B	22000001	22100000	36.10
Chr01B	22100001	22200000	36.20
Chr01B	22200001	22300000	35.04
Chr01B	22300001	22400000	35.66
Chr01B	22400001	22500000	37.14
Chr01B	22500001	22600000	34.83
Chr01B	22600001	22700000	34.27
Chr01B	22700001	22800000	34.72
Chr01B	22800001	22900000	38.44
Chr01B	22900001	23000000	37.01
Chr01B	23000001	23100000	36.16
Chr01B	23100001	23200000	34.41
Chr01B	23200001	23300000	35.16
Chr01B	23300001	23400000	37.20
Chr01B	23400001	23500000	36.18
Chr01B	23500001	23600000	34.88
Chr01B	23600001	23700000	37.00
Chr01B	23700001	23800000	36.83
Chr01B	23800001	23900000	36.77
Chr01B	23900001	24000000	37.26
Chr01B	24000001	24100000	36.38
Chr01B	24100001	24200000	37.19
Chr01B	24200001	24300000	37.01
Chr01B	24300001	24400000	36.73
Chr01B	24400001	24500000	37.06
Chr01B	24500001	24600000	36.37
Chr01B	24600001	24700000	35.38
Chr01B	24700001	24800000	36.66
Chr01B	24800001	24900000	35.38
Chr01B	24900001	25000000	36.65
Chr01B	25000001	25100000	36.38
Chr01B	25100001	25200000	38.06
Chr01B	25200001	25300000	37.31
Chr01B	25300001	25400000	36.25
Chr01B	25400001	25500000	37.70
Chr01B	25500001	25600000	36.30
Chr01B	25600001	25700000	34.87
Chr01B	25700001	25800000	34.24
Chr01B	25800001	25900000	36.38
Chr01B	25900001	26000000	34.79
Chr01B	26000001	26100000	36.00
Chr01B	26100001	26200000	35.98
Chr01B	26200001	26300000	36.05
Chr01B	26300001	26400000	37.84
Chr01B	26400001	26500000	37.40
Chr01B	26500001	26600000	36.22
Chr01B	26600001	26700000	36.22
Chr01B	26700001	26800000	36.92
Chr01B	26800001	26900000	36.85
Chr01B	26900001	27000000	36.01
Chr01B	27000001	27100000	37.90
Chr01B	27100001	27200000	36.18
Chr01B	27200001	27300000	35.78
Chr01B	27300001	27400000	37.57
Chr01B	27400001	27500000	37.32
Chr01B	27500001	27600000	37.18
Chr01B	27600001	27700000	33.48
Chr01B	27700001	27800000	35.99
Chr01B	27800001	27900000	37.43
Chr01B	27900001	28000000	36.53
Chr01B	28000001	28100000	37.76
Chr01B	28100001	28200000	37.20
Chr01B	28200001	28300000	40.34
Chr01B	28300001	28400000	35.71
Chr01B	28400001	28500000	36.70
Chr01B	28500001	28600000	37.37
Chr01B	28600001	28700000	39.04
Chr01B	28700001	28800000	36.63
Chr01B	28800001	28900000	35.75
Chr01B	28900001	29000000	34.85
Chr01B	29000001	29100000	36.24
Chr01B	29100001	29200000	36.58
Chr01B	29200001	29300000	36.28
Chr01B	29300001	29400000	37.94
Chr01B	29400001	29500000	35.99
Chr01B	29500001	29600000	36.78
Chr01B	29600001	29700000	36.61
Chr01B	29700001	29800000	37.82
Chr01B	29800001	29900000	37.48
Chr01B	29900001	30000000	35.26
Chr01B	30000001	30100000	36.53
Chr01B	30100001	30200000	37.38
Chr01B	30200001	30300000	38.44
Chr01B	30300001	30400000	36.90
Chr01B	30400001	30500000	36.90
Chr01B	30500001	30600000	36.77
Chr01B	30600001	30700000	35.16
Chr01B	30700001	30800000	37.07
Chr01B	30800001	30900000	35.23
Chr01B	30900001	31000000	34.83
Chr01B	31000001	31100000	35.87
Chr01B	31100001	31200000	35.52
Chr01B	31200001	31300000	35.61
Chr01B	31300001	31400000	35.77
Chr01B	31400001	31500000	35.75
Chr01B	31500001	31600000	36.56
Chr01B	31600001	31700000	34.76
Chr01B	31700001	31800000	36.94
Chr01B	31800001	31900000	36.73
Chr01B	31900001	32000000	37.17
Chr01B	32000001	32100000	37.00
Chr01B	32100001	32200000	35.64
Chr01B	32200001	32300000	35.77
Chr01B	32300001	32400000	34.81
Chr01B	32400001	32500000	35.63
Chr01B	32500001	32600000	36.98
Chr01B	32600001	32700000	37.66
Chr01B	32700001	32800000	34.21
Chr01B	32800001	32900000	34.89
Chr01B	32900001	33000000	36.35
Chr01B	33000001	33100000	36.76
Chr01B	33100001	33200000	34.77
Chr01B	33200001	33300000	36.16
Chr01B	33300001	33400000	36.67
Chr01B	33400001	33500000	38.02
Chr01B	33500001	33600000	35.64
Chr01B	33600001	33700000	37.40
Chr01B	33700001	33800000	34.91
Chr01B	33800001	33900000	36.18
Chr01B	33900001	34000000	34.59
Chr01B	34000001	34100000	36.51
Chr01B	34100001	34200000	35.02
Chr01B	34200001	34300000	36.80
Chr01B	34300001	34400000	36.36
Chr01B	34400001	34500000	36.08
Chr01B	34500001	34600000	36.15
Chr01B	34600001	34700000	41.53
Chr01B	34700001	34800000	35.52
Chr01B	34800001	34900000	36.27
Chr01B	34900001	35000000	37.40
Chr01B	35000001	35100000	35.01
Chr01B	35100001	35200000	36.24
Chr01B	35200001	35300000	37.14
Chr01B	35300001	35400000	38.80
Chr01B	35400001	35500000	37.87
Chr01B	35500001	35600000	37.01
Chr01B	35600001	35700000	35.42
Chr01B	35700001	35800000	35.72
Chr01B	35800001	35900000	35.72
Chr01B	35900001	36000000	36.26
Chr01B	36000001	36100000	35.70
Chr01B	36100001	36200000	37.96
Chr01B	36200001	36300000	34.94
Chr01B	36300001	36400000	35.41
Chr01B	36400001	36500000	32.96
Chr01B	36500001	36600000	36.70
Chr01B	36600001	36700000	35.83
Chr01B	36700001	36800000	36.70
Chr01B	36800001	36900000	36.42
Chr01B	36900001	37000000	36.11
Chr01B	37000001	37100000	35.13
Chr01B	37100001	37200000	35.97
Chr01B	37200001	37300000	35.84
Chr01B	37300001	37400000	35.58
Chr01B	37400001	37500000	35.38
Chr01B	37500001	37600000	36.03
Chr01B	37600001	37700000	35.77
Chr01B	37700001	37800000	36.31
Chr01B	37800001	37900000	35.65
Chr01B	37900001	38000000	36.01
Chr01B	38000001	38100000	35.98
Chr01B	38100001	38200000	34.48
Chr01B	38200001	38300000	36.48
Chr01B	38300001	38400000	34.04
Chr01B	38400001	38500000	34.94
Chr01B	38500001	38600000	35.09
Chr01B	38600001	38700000	34.98
Chr01B	38700001	38800000	35.71
Chr01B	38800001	38900000	34.74
Chr01B	38900001	39000000	35.22
Chr01B	39000001	39100000	35.15
Chr01B	39100001	39200000	35.67
Chr01B	39200001	39300000	35.72
Chr01B	39300001	39400000	36.50
Chr01B	39400001	39500000	34.03
Chr01B	39500001	39600000	34.76
Chr01B	39600001	39700000	37.15
Chr01B	39700001	39800000	35.47
Chr01B	39800001	39900000	34.38
Chr01B	39900001	40000000	33.94
Chr01B	40000001	40100000	35.22
Chr01B	40100001	40200000	35.11
Chr01B	40200001	40300000	35.25
Chr01B	40300001	40400000	34.72
Chr01B	40400001	40500000	35.92
Chr01B	40500001	40600000	35.67
Chr01B	40600001	40700000	33.22
Chr01B	40700001	40800000	35.34
Chr01B	40800001	40900000	35.55
Chr01B	40900001	41000000	36.23
Chr01B	41000001	41100000	36.74
Chr01B	41100001	41200000	35.54
Chr01B	41200001	41300000	35.87
Chr01B	41300001	41400000	35.83
Chr01B	41400001	41500000	37.59
Chr01B	41500001	41600000	35.20
Chr01B	41600001	41700000	35.48
Chr01B	41700001	41800000	35.41
Chr01B	41800001	41900000	36.69
Chr01B	41900001	42000000	35.77
Chr01B	42000001	42100000	36.54
Chr01B	42100001	42200000	36.36
Chr01B	42200001	42300000	35.75
Chr01B	42300001	42400000	35.92
Chr01B	42400001	42500000	36.12
Chr01B	42500001	42600000	34.02
Chr01B	42600001	42700000	35.27
Chr01B	42700001	42800000	36.57
Chr01B	42800001	42900000	35.65
Chr01B	42900001	43000000	35.21
Chr01B	43000001	43100000	36.77
Chr01B	43100001	43200000	36.23
Chr01B	43200001	43300000	35.54
Chr01B	43300001	43400000	36.52
Chr01B	43400001	43500000	36.06
Chr01B	43500001	43600000	34.07
Chr01B	43600001	43700000	36.13
Chr01B	43700001	43800000	35.53
Chr01B	43800001	43900000	35.54
Chr01B	43900001	44000000	34.85
Chr01B	44000001	44100000	34.81
Chr01B	44100001	44200000	35.08
Chr01B	44200001	44300000	35.28
Chr01B	44300001	44400000	34.63
Chr01B	44400001	44500000	35.81
Chr01B	44500001	44600000	35.83
Chr01B	44600001	44700000	35.27
Chr01B	44700001	44800000	35.84
Chr01B	44800001	44900000	35.93
Chr01B	44900001	45000000	35.75
Chr01B	45000001	45100000	35.03
Chr01B	45100001	45200000	34.17
Chr01B	45200001	45300000	34.57
Chr01B	45300001	45400000	35.34
Chr01B	45400001	45500000	36.27
Chr01B	45500001	45600000	37.08
Chr01B	45600001	45700000	34.22
Chr01B	45700001	45800000	35.28
Chr01B	45800001	45900000	34.69
Chr01B	45900001	46000000	35.55
Chr01B	46000001	46100000	35.34
Chr01B	46100001	46200000	35.30
Chr01B	46200001	46300000	33.98
Chr01B	46300001	46400000	35.69
Chr01B	46400001	46500000	37.14
Chr01B	46500001	46600000	34.76
Chr01B	46600001	46700000	36.15
Chr01B	46700001	46800000	36.27
Chr01B	46800001	46900000	35.62
Chr01B	46900001	47000000	35.15
Chr01B	47000001	47100000	34.28
Chr01B	47100001	47200000	35.92
Chr01B	47200001	47300000	35.97
Chr01B	47300001	47400000	36.29
Chr01B	47400001	47500000	36.60
Chr01B	47500001	47600000	33.61
Chr01B	47600001	47700000	36.00
Chr01B	47700001	47800000	37.00
Chr01B	47800001	47900000	35.38
Chr01B	47900001	48000000	34.85
Chr01B	48000001	48100000	34.40
Chr01B	48100001	48200000	36.85
Chr01B	48200001	48300000	35.62
Chr01B	48300001	48400000	36.98
Chr01B	48400001	48500000	37.63
Chr01B	48500001	48600000	38.02
Chr01B	48600001	48700000	34.60
Chr01B	48700001	48800000	33.94
Chr01B	48800001	48900000	34.80
Chr01B	48900001	49000000	33.94
Chr01B	49000001	49100000	34.82
Chr01B	49100001	49200000	34.88
Chr01B	49200001	49300000	37.65
Chr01B	49300001	49400000	34.72
Chr01B	49400001	49500000	34.69
Chr01B	49500001	49600000	36.02
Chr01B	49600001	49700000	34.86
Chr01B	49700001	49800000	37.01
Chr01B	49800001	49900000	35.51
Chr01B	49900001	50000000	36.43
Chr01B	50000001	50100000	34.97
Chr01B	50100001	50200000	36.16
Chr01B	50200001	50300000	35.34
Chr01B	50300001	50400000	35.64
Chr01B	50400001	50500000	33.83
Chr01B	50500001	50600000	35.24
Chr01B	50600001	50700000	36.32
Chr01B	50700001	50800000	35.66
Chr01B	50800001	50900000	35.73
Chr01B	50900001	51000000	34.19
Chr01B	51000001	51100000	35.51
Chr01B	51100001	51200000	35.97
Chr01B	51200001	51300000	35.58
Chr01B	51300001	51400000	34.39
Chr01B	51400001	51500000	35.77
Chr01B	51500001	51600000	34.17
Chr01B	51600001	51700000	33.54
Chr01B	51700001	51800000	35.74
Chr01B	51800001	51900000	35.73
Chr01B	51900001	52000000	34.88
Chr01B	52000001	52100000	36.12
Chr01B	52100001	52200000	36.42
Chr01B	52200001	52300000	34.28
Chr01B	52300001	52400000	32.66
Chr01B	52400001	52500000	36.34
Chr01B	52500001	52600000	36.28
Chr01B	52600001	52700000	36.62
Chr01B	52700001	52800000	36.29
Chr01B	52800001	52900000	33.84
Chr01B	52900001	53000000	35.71
Chr01B	53000001	53100000	35.09
Chr01B	53100001	53200000	36.32
Chr01B	53200001	53300000	34.77
Chr01B	53300001	53400000	34.85
Chr01B	53400001	53500000	35.44
Chr01B	53500001	53600000	34.89
Chr01B	53600001	53700000	34.84
Chr01B	53700001	53800000	35.21
Chr01B	53800001	53900000	36.32
Chr01B	53900001	54000000	33.68
Chr01B	54000001	54100000	36.51
Chr01B	54100001	54200000	35.25
Chr01B	54200001	54300000	36.36
Chr01B	54300001	54400000	36.45
Chr01B	54400001	54500000	36.20
Chr01B	54500001	54600000	35.02
Chr01B	54600001	54700000	36.04
Chr01B	54700001	54800000	35.09
Chr01B	54800001	54900000	35.71
Chr01B	54900001	55000000	35.17
Chr01B	55000001	55100000	35.79
Chr01B	55100001	55200000	36.43
Chr01B	55200001	55300000	35.11
Chr01B	55300001	55400000	35.44
Chr01B	55400001	55500000	36.37
Chr01B	55500001	55600000	36.18
Chr01B	55600001	55700000	34.69
Chr01B	55700001	55800000	35.94
Chr01B	55800001	55900000	35.64
Chr01B	55900001	56000000	37.46
Chr01B	56000001	56100000	36.78
Chr01B	56100001	56200000	34.22
Chr01B	56200001	56300000	35.53
Chr01B	56300001	56400000	35.85
Chr01B	56400001	56500000	35.59
Chr01B	56500001	56600000	35.08
Chr01B	56600001	56700000	40.63
Chr01B	56700001	56800000	37.56
Chr01B	56800001	56900000	36.70
Chr01B	56900001	57000000	35.00
Chr01B	57000001	57100000	35.50
Chr01B	57100001	57200000	34.45
Chr01B	57200001	57300000	36.38
Chr01B	57300001	57400000	36.44
Chr01B	57400001	57500000	36.63
Chr01B	57500001	57600000	36.45
Chr01B	57600001	57700000	35.91
Chr01B	57700001	57800000	35.80
Chr01B	57800001	57900000	35.39
Chr01B	57900001	58000000	36.52
Chr01B	58000001	58100000	35.62
Chr01B	58100001	58200000	36.20
Chr01B	58200001	58300000	35.35
Chr01B	58300001	58358496	36.54
Chr02A	1	100000	37.86
Chr02A	100001	200000	37.49
Chr02A	200001	300000	35.45
Chr02A	300001	400000	37.52
Chr02A	400001	500000	36.16
Chr02A	500001	600000	36.98
Chr02A	600001	700000	36.65
Chr02A	700001	800000	36.22
Chr02A	800001	900000	33.72
Chr02A	900001	1000000	35.29
Chr02A	1000001	1100000	35.41
Chr02A	1100001	1200000	35.68
Chr02A	1200001	1300000	36.46
Chr02A	1300001	1400000	36.21
Chr02A	1400001	1500000	34.79
Chr02A	1500001	1600000	36.38
Chr02A	1600001	1700000	35.16
Chr02A	1700001	1800000	35.26
Chr02A	1800001	1900000	34.10
Chr02A	1900001	2000000	35.56
Chr02A	2000001	2100000	35.72
Chr02A	2100001	2200000	35.64
Chr02A	2200001	2300000	35.53
Chr02A	2300001	2400000	35.63
Chr02A	2400001	2500000	36.13
Chr02A	2500001	2600000	35.13
Chr02A	2600001	2700000	36.23
Chr02A	2700001	2800000	37.01
Chr02A	2800001	2900000	35.39
Chr02A	2900001	3000000	34.91
Chr02A	3000001	3100000	35.36
Chr02A	3100001	3200000	35.11
Chr02A	3200001	3300000	35.77
Chr02A	3300001	3400000	35.75
Chr02A	3400001	3500000	35.95
Chr02A	3500001	3600000	35.49
Chr02A	3600001	3700000	34.55
Chr02A	3700001	3800000	35.44
Chr02A	3800001	3900000	35.55
Chr02A	3900001	4000000	36.13
Chr02A	4000001	4100000	35.48
Chr02A	4100001	4200000	34.85
Chr02A	4200001	4300000	35.91
Chr02A	4300001	4400000	37.61
Chr02A	4400001	4500000	34.90
Chr02A	4500001	4600000	35.70
Chr02A	4600001	4700000	35.83
Chr02A	4700001	4800000	36.52
Chr02A	4800001	4900000	35.20
Chr02A	4900001	5000000	35.16
Chr02A	5000001	5100000	36.69
Chr02A	5100001	5200000	35.03
Chr02A	5200001	5300000	34.87
Chr02A	5300001	5400000	37.23
Chr02A	5400001	5500000	35.51
Chr02A	5500001	5600000	36.17
Chr02A	5600001	5700000	36.61
Chr02A	5700001	5800000	35.32
Chr02A	5800001	5900000	32.70
Chr02A	5900001	6000000	35.34
Chr02A	6000001	6100000	34.09
Chr02A	6100001	6200000	35.15
Chr02A	6200001	6300000	35.24
Chr02A	6300001	6400000	35.19
Chr02A	6400001	6500000	35.76
Chr02A	6500001	6600000	34.13
Chr02A	6600001	6700000	35.25
Chr02A	6700001	6800000	33.91
Chr02A	6800001	6900000	36.70
Chr02A	6900001	7000000	36.12
Chr02A	7000001	7100000	35.77
Chr02A	7100001	7200000	36.05
Chr02A	7200001	7300000	36.87
Chr02A	7300001	7400000	38.03
Chr02A	7400001	7500000	36.34
Chr02A	7500001	7600000	34.11
Chr02A	7600001	7700000	37.65
Chr02A	7700001	7800000	34.13
Chr02A	7800001	7900000	36.56
Chr02A	7900001	8000000	34.51
Chr02A	8000001	8100000	35.54
Chr02A	8100001	8200000	36.28
Chr02A	8200001	8300000	36.07
Chr02A	8300001	8400000	35.98
Chr02A	8400001	8500000	37.28
Chr02A	8500001	8600000	36.82
Chr02A	8600001	8700000	37.37
Chr02A	8700001	8800000	38.51
Chr02A	8800001	8900000	35.02
Chr02A	8900001	9000000	37.88
Chr02A	9000001	9100000	34.03
Chr02A	9100001	9200000	35.88
Chr02A	9200001	9300000	37.52
Chr02A	9300001	9400000	36.32
Chr02A	9400001	9500000	36.22
Chr02A	9500001	9600000	35.25
Chr02A	9600001	9700000	37.60
Chr02A	9700001	9800000	35.80
Chr02A	9800001	9900000	35.25
Chr02A	9900001	10000000	34.23
Chr02A	10000001	10100000	37.09
Chr02A	10100001	10200000	36.71
Chr02A	10200001	10300000	36.67
Chr02A	10300001	10400000	36.59
Chr02A	10400001	10500000	34.86
Chr02A	10500001	10600000	36.64
Chr02A	10600001	10700000	36.96
Chr02A	10700001	10800000	35.95
Chr02A	10800001	10900000	37.22
Chr02A	10900001	11000000	36.59
Chr02A	11000001	11100000	36.55
Chr02A	11100001	11200000	36.62
Chr02A	11200001	11300000	36.41
Chr02A	11300001	11400000	35.78
Chr02A	11400001	11500000	36.17
Chr02A	11500001	11600000	36.98
Chr02A	11600001	11700000	35.33
Chr02A	11700001	11800000	38.05
Chr02A	11800001	11900000	37.98
Chr02A	11900001	12000000	36.58
Chr02A	12000001	12100000	35.29
Chr02A	12100001	12200000	37.28
Chr02A	12200001	12300000	37.15
Chr02A	12300001	12400000	37.74
Chr02A	12400001	12500000	36.65
Chr02A	12500001	12600000	37.92
Chr02A	12600001	12700000	38.28
Chr02A	12700001	12800000	36.92
Chr02A	12800001	12900000	38.91
Chr02A	12900001	13000000	38.98
Chr02A	13000001	13100000	38.10
Chr02A	13100001	13200000	38.25
Chr02A	13200001	13300000	36.03
Chr02A	13300001	13400000	35.89
Chr02A	13400001	13500000	36.56
Chr02A	13500001	13600000	34.91
Chr02A	13600001	13700000	35.88
Chr02A	13700001	13800000	36.22
Chr02A	13800001	13900000	38.16
Chr02A	13900001	14000000	38.02
Chr02A	14000001	14100000	35.47
Chr02A	14100001	14200000	34.89
Chr02A	14200001	14300000	37.85
Chr02A	14300001	14400000	35.92
Chr02A	14400001	14500000	37.36
Chr02A	14500001	14600000	38.17
Chr02A	14600001	14700000	37.31
Chr02A	14700001	14800000	36.67
Chr02A	14800001	14900000	36.56
Chr02A	14900001	15000000	35.16
Chr02A	15000001	15100000	37.63
Chr02A	15100001	15200000	36.30
Chr02A	15200001	15300000	36.55
Chr02A	15300001	15400000	35.99
Chr02A	15400001	15500000	38.21
Chr02A	15500001	15600000	35.48
Chr02A	15600001	15700000	38.74
Chr02A	15700001	15800000	36.57
Chr02A	15800001	15900000	34.36
Chr02A	15900001	16000000	37.45
Chr02A	16000001	16100000	37.20
Chr02A	16100001	16200000	36.00
Chr02A	16200001	16300000	37.61
Chr02A	16300001	16400000	37.63
Chr02A	16400001	16500000	36.63
Chr02A	16500001	16600000	37.09
Chr02A	16600001	16700000	35.90
Chr02A	16700001	16800000	37.73
Chr02A	16800001	16900000	35.73
Chr02A	16900001	17000000	35.86
Chr02A	17000001	17100000	37.60
Chr02A	17100001	17200000	37.34
Chr02A	17200001	17300000	37.73
Chr02A	17300001	17400000	35.20
Chr02A	17400001	17500000	36.90
Chr02A	17500001	17600000	36.24
Chr02A	17600001	17700000	36.31
Chr02A	17700001	17800000	37.26
Chr02A	17800001	17900000	37.13
Chr02A	17900001	18000000	37.33
Chr02A	18000001	18100000	36.97
Chr02A	18100001	18200000	38.33
Chr02A	18200001	18300000	33.66
Chr02A	18300001	18400000	37.53
Chr02A	18400001	18500000	35.74
Chr02A	18500001	18600000	35.50
Chr02A	18600001	18700000	35.43
Chr02A	18700001	18800000	36.21
Chr02A	18800001	18900000	35.87
Chr02A	18900001	19000000	36.27
Chr02A	19000001	19100000	35.09
Chr02A	19100001	19200000	35.90
Chr02A	19200001	19300000	36.90
Chr02A	19300001	19400000	35.29
Chr02A	19400001	19500000	36.16
Chr02A	19500001	19600000	36.44
Chr02A	19600001	19700000	35.19
Chr02A	19700001	19800000	37.31
Chr02A	19800001	19900000	35.28
Chr02A	19900001	20000000	36.82
Chr02A	20000001	20100000	34.33
Chr02A	20100001	20200000	37.20
Chr02A	20200001	20300000	36.82
Chr02A	20300001	20400000	37.20
Chr02A	20400001	20500000	36.80
Chr02A	20500001	20600000	36.76
Chr02A	20600001	20700000	36.86
Chr02A	20700001	20800000	34.57
Chr02A	20800001	20900000	34.55
Chr02A	20900001	21000000	36.42
Chr02A	21000001	21100000	36.99
Chr02A	21100001	21200000	35.79
Chr02A	21200001	21300000	36.25
Chr02A	21300001	21400000	35.97
Chr02A	21400001	21500000	34.26
Chr02A	21500001	21600000	34.82
Chr02A	21600001	21700000	35.57
Chr02A	21700001	21800000	35.09
Chr02A	21800001	21900000	36.27
Chr02A	21900001	22000000	37.37
Chr02A	22000001	22100000	36.74
Chr02A	22100001	22200000	34.31
Chr02A	22200001	22300000	36.61
Chr02A	22300001	22400000	38.31
Chr02A	22400001	22500000	35.27
Chr02A	22500001	22600000	37.03
Chr02A	22600001	22700000	35.28
Chr02A	22700001	22800000	34.43
Chr02A	22800001	22900000	36.24
Chr02A	22900001	23000000	36.78
Chr02A	23000001	23100000	34.89
Chr02A	23100001	23200000	36.62
Chr02A	23200001	23300000	35.44
Chr02A	23300001	23400000	35.69
Chr02A	23400001	23500000	36.80
Chr02A	23500001	23600000	37.98
Chr02A	23600001	23700000	37.30
Chr02A	23700001	23800000	34.96
Chr02A	23800001	23900000	36.52
Chr02A	23900001	24000000	34.49
Chr02A	24000001	24100000	34.17
Chr02A	24100001	24200000	36.25
Chr02A	24200001	24300000	34.99
Chr02A	24300001	24400000	34.47
Chr02A	24400001	24500000	35.71
Chr02A	24500001	24600000	35.18
Chr02A	24600001	24700000	37.90
Chr02A	24700001	24800000	35.29
Chr02A	24800001	24900000	34.23
Chr02A	24900001	25000000	34.85
Chr02A	25000001	25100000	36.13
Chr02A	25100001	25200000	35.58
Chr02A	25200001	25300000	36.48
Chr02A	25300001	25400000	35.54
Chr02A	25400001	25500000	35.99
Chr02A	25500001	25600000	35.34
Chr02A	25600001	25700000	34.64
Chr02A	25700001	25800000	35.08
Chr02A	25800001	25900000	35.89
Chr02A	25900001	26000000	34.27
Chr02A	26000001	26100000	35.54
Chr02A	26100001	26200000	37.24
Chr02A	26200001	26300000	34.59
Chr02A	26300001	26400000	33.93
Chr02A	26400001	26500000	34.13
Chr02A	26500001	26600000	35.12
Chr02A	26600001	26700000	38.50
Chr02A	26700001	26800000	34.66
Chr02A	26800001	26900000	34.71
Chr02A	26900001	27000000	35.82
Chr02A	27000001	27100000	36.12
Chr02A	27100001	27200000	39.90
Chr02A	27200001	27300000	35.09
Chr02A	27300001	27400000	34.97
Chr02A	27400001	27500000	37.52
Chr02A	27500001	27600000	37.49
Chr02A	27600001	27700000	36.54
Chr02A	27700001	27800000	35.07
Chr02A	27800001	27900000	33.84
Chr02A	27900001	28000000	36.62
Chr02A	28000001	28100000	35.71
Chr02A	28100001	28200000	35.30
Chr02A	28200001	28300000	35.96
Chr02A	28300001	28400000	36.56
Chr02A	28400001	28500000	33.88
Chr02A	28500001	28600000	35.27
Chr02A	28600001	28700000	37.69
Chr02A	28700001	28800000	34.40
Chr02A	28800001	28900000	34.68
Chr02A	28900001	29000000	34.36
Chr02A	29000001	29100000	36.55
Chr02A	29100001	29200000	36.07
Chr02A	29200001	29300000	34.50
Chr02A	29300001	29400000	36.23
Chr02A	29400001	29500000	36.25
Chr02A	29500001	29600000	35.85
Chr02A	29600001	29700000	35.63
Chr02A	29700001	29800000	35.25
Chr02A	29800001	29900000	35.04
Chr02A	29900001	30000000	36.42
Chr02A	30000001	30100000	36.48
Chr02A	30100001	30200000	35.53
Chr02A	30200001	30300000	35.94
Chr02A	30300001	30400000	35.36
Chr02A	30400001	30500000	35.39
Chr02A	30500001	30600000	34.67
Chr02A	30600001	30700000	36.83
Chr02A	30700001	30800000	34.35
Chr02A	30800001	30900000	37.08
Chr02A	30900001	31000000	34.46
Chr02A	31000001	31100000	37.68
Chr02A	31100001	31200000	34.19
Chr02A	31200001	31300000	35.16
Chr02A	31300001	31400000	34.91
Chr02A	31400001	31500000	35.23
Chr02A	31500001	31600000	34.15
Chr02A	31600001	31700000	36.29
Chr02A	31700001	31800000	35.17
Chr02A	31800001	31900000	35.11
Chr02A	31900001	32000000	36.05
Chr02A	32000001	32100000	34.42
Chr02A	32100001	32200000	35.38
Chr02A	32200001	32300000	35.81
Chr02A	32300001	32400000	35.04
Chr02A	32400001	32500000	35.09
Chr02A	32500001	32600000	35.14
Chr02A	32600001	32700000	35.29
Chr02A	32700001	32800000	34.97
Chr02A	32800001	32900000	35.59
Chr02A	32900001	33000000	36.43
Chr02A	33000001	33100000	36.50
Chr02A	33100001	33200000	36.10
Chr02A	33200001	33300000	34.65
Chr02A	33300001	33400000	35.34
Chr02A	33400001	33500000	34.12
Chr02A	33500001	33600000	35.74
Chr02A	33600001	33700000	35.94
Chr02A	33700001	33800000	35.44
Chr02A	33800001	33900000	36.23
Chr02A	33900001	34000000	35.62
Chr02A	34000001	34100000	36.86
Chr02A	34100001	34200000	35.19
Chr02A	34200001	34300000	37.21
Chr02A	34300001	34400000	34.76
Chr02A	34400001	34500000	36.46
Chr02A	34500001	34600000	35.65
Chr02A	34600001	34700000	34.64
Chr02A	34700001	34800000	35.44
Chr02A	34800001	34900000	35.25
Chr02A	34900001	35000000	36.84
Chr02A	35000001	35100000	34.33
Chr02A	35100001	35200000	36.45
Chr02A	35200001	35300000	36.20
Chr02A	35300001	35400000	34.42
Chr02A	35400001	35500000	35.14
Chr02A	35500001	35600000	34.75
Chr02A	35600001	35700000	34.49
Chr02A	35700001	35800000	35.48
Chr02A	35800001	35900000	33.81
Chr02A	35900001	36000000	35.07
Chr02A	36000001	36100000	35.44
Chr02A	36100001	36200000	36.69
Chr02A	36200001	36300000	34.99
Chr02A	36300001	36400000	35.34
Chr02A	36400001	36500000	37.51
Chr02A	36500001	36600000	36.59
Chr02A	36600001	36700000	37.55
Chr02A	36700001	36800000	33.72
Chr02A	36800001	36900000	35.14
Chr02A	36900001	37000000	35.59
Chr02A	37000001	37100000	36.63
Chr02A	37100001	37200000	35.64
Chr02A	37200001	37300000	34.68
Chr02A	37300001	37400000	35.26
Chr02A	37400001	37500000	34.76
Chr02A	37500001	37600000	35.72
Chr02A	37600001	37700000	35.63
Chr02A	37700001	37800000	36.06
Chr02A	37800001	37900000	35.73
Chr02A	37900001	38000000	36.65
Chr02A	38000001	38100000	37.35
Chr02A	38100001	38200000	36.11
Chr02A	38200001	38300000	37.54
Chr02A	38300001	38400000	37.34
Chr02A	38400001	38500000	36.00
Chr02A	38500001	38600000	36.00
Chr02A	38600001	38700000	36.39
Chr02A	38700001	38704249	33.47
Chr02B	1	100000	37.95
Chr02B	100001	200000	36.60
Chr02B	200001	300000	36.81
Chr02B	300001	400000	34.27
Chr02B	400001	500000	37.35
Chr02B	500001	600000	35.39
Chr02B	600001	700000	35.76
Chr02B	700001	800000	37.20
Chr02B	800001	900000	36.40
Chr02B	900001	1000000	36.03
Chr02B	1000001	1100000	38.07
Chr02B	1100001	1200000	35.61
Chr02B	1200001	1300000	36.07
Chr02B	1300001	1400000	36.90
Chr02B	1400001	1500000	34.99
Chr02B	1500001	1600000	35.83
Chr02B	1600001	1700000	37.01
Chr02B	1700001	1800000	35.07
Chr02B	1800001	1900000	35.65
Chr02B	1900001	2000000	35.63
Chr02B	2000001	2100000	35.44
Chr02B	2100001	2200000	35.69
Chr02B	2200001	2300000	36.90
Chr02B	2300001	2400000	34.34
Chr02B	2400001	2500000	35.23
Chr02B	2500001	2600000	35.32
Chr02B	2600001	2700000	35.71
Chr02B	2700001	2800000	35.82
Chr02B	2800001	2900000	35.03
Chr02B	2900001	3000000	35.23
Chr02B	3000001	3100000	35.28
Chr02B	3100001	3200000	36.76
Chr02B	3200001	3300000	34.88
Chr02B	3300001	3400000	37.22
Chr02B	3400001	3500000	36.05
Chr02B	3500001	3600000	35.16
Chr02B	3600001	3700000	35.35
Chr02B	3700001	3800000	35.89
Chr02B	3800001	3900000	35.62
Chr02B	3900001	4000000	34.36
Chr02B	4000001	4100000	34.68
Chr02B	4100001	4200000	37.22
Chr02B	4200001	4300000	36.71
Chr02B	4300001	4400000	35.69
Chr02B	4400001	4500000	35.08
Chr02B	4500001	4600000	35.60
Chr02B	4600001	4700000	37.38
Chr02B	4700001	4800000	36.57
Chr02B	4800001	4900000	38.07
Chr02B	4900001	5000000	35.91
Chr02B	5000001	5100000	35.69
Chr02B	5100001	5200000	35.41
Chr02B	5200001	5300000	35.95
Chr02B	5300001	5400000	36.06
Chr02B	5400001	5500000	35.49
Chr02B	5500001	5600000	35.54
Chr02B	5600001	5700000	37.15
Chr02B	5700001	5800000	37.88
Chr02B	5800001	5900000	36.67
Chr02B	5900001	6000000	36.08
Chr02B	6000001	6100000	36.30
Chr02B	6100001	6200000	37.36
Chr02B	6200001	6300000	35.42
Chr02B	6300001	6400000	36.29
Chr02B	6400001	6500000	36.73
Chr02B	6500001	6600000	37.64
Chr02B	6600001	6700000	35.31
Chr02B	6700001	6800000	34.08
Chr02B	6800001	6900000	35.30
Chr02B	6900001	7000000	35.19
Chr02B	7000001	7100000	36.50
Chr02B	7100001	7200000	35.50
Chr02B	7200001	7300000	36.06
Chr02B	7300001	7400000	35.14
Chr02B	7400001	7500000	34.84
Chr02B	7500001	7600000	36.14
Chr02B	7600001	7700000	35.03
Chr02B	7700001	7800000	37.23
Chr02B	7800001	7900000	35.23
Chr02B	7900001	8000000	37.99
Chr02B	8000001	8100000	35.62
Chr02B	8100001	8200000	35.25
Chr02B	8200001	8300000	37.22
Chr02B	8300001	8400000	33.60
Chr02B	8400001	8500000	34.84
Chr02B	8500001	8600000	35.23
Chr02B	8600001	8700000	36.77
Chr02B	8700001	8800000	35.78
Chr02B	8800001	8900000	36.34
Chr02B	8900001	9000000	36.02
Chr02B	9000001	9100000	37.94
Chr02B	9100001	9200000	36.15
Chr02B	9200001	9300000	37.33
Chr02B	9300001	9400000	35.13
Chr02B	9400001	9500000	38.11
Chr02B	9500001	9600000	34.69
Chr02B	9600001	9700000	36.41
Chr02B	9700001	9800000	36.75
Chr02B	9800001	9900000	36.88
Chr02B	9900001	10000000	37.19
Chr02B	10000001	10100000	35.19
Chr02B	10100001	10200000	37.80
Chr02B	10200001	10300000	38.72
Chr02B	10300001	10400000	35.31
Chr02B	10400001	10500000	34.18
Chr02B	10500001	10600000	36.57
Chr02B	10600001	10700000	36.75
Chr02B	10700001	10800000	36.95
Chr02B	10800001	10900000	36.62
Chr02B	10900001	11000000	35.76
Chr02B	11000001	11100000	36.53
Chr02B	11100001	11200000	35.53
Chr02B	11200001	11300000	37.85
Chr02B	11300001	11400000	35.89
Chr02B	11400001	11500000	36.14
Chr02B	11500001	11600000	37.90
Chr02B	11600001	11700000	36.41
Chr02B	11700001	11800000	35.83
Chr02B	11800001	11900000	37.58
Chr02B	11900001	12000000	35.22
Chr02B	12000001	12100000	36.80
Chr02B	12100001	12200000	39.25
Chr02B	12200001	12300000	36.05
Chr02B	12300001	12400000	36.87
Chr02B	12400001	12500000	35.56
Chr02B	12500001	12600000	36.81
Chr02B	12600001	12700000	37.45
Chr02B	12700001	12800000	38.21
Chr02B	12800001	12900000	37.71
Chr02B	12900001	13000000	36.45
Chr02B	13000001	13100000	36.94
Chr02B	13100001	13200000	39.72
Chr02B	13200001	13300000	38.65
Chr02B	13300001	13400000	37.99
Chr02B	13400001	13500000	38.22
Chr02B	13500001	13600000	38.32
Chr02B	13600001	13700000	37.40
Chr02B	13700001	13800000	37.10
Chr02B	13800001	13900000	37.88
Chr02B	13900001	14000000	38.26
Chr02B	14000001	14100000	37.57
Chr02B	14100001	14200000	38.53
Chr02B	14200001	14300000	39.56
Chr02B	14300001	14400000	38.07
Chr02B	14400001	14500000	37.30
Chr02B	14500001	14600000	37.88
Chr02B	14600001	14700000	38.55
Chr02B	14700001	14800000	38.44
Chr02B	14800001	14900000	37.89
Chr02B	14900001	15000000	38.14
Chr02B	15000001	15100000	37.50
Chr02B	15100001	15200000	37.51
Chr02B	15200001	15300000	37.83
Chr02B	15300001	15400000	39.35
Chr02B	15400001	15500000	35.76
Chr02B	15500001	15600000	35.48
Chr02B	15600001	15700000	37.19
Chr02B	15700001	15800000	37.16
Chr02B	15800001	15900000	38.26
Chr02B	15900001	16000000	37.39
Chr02B	16000001	16100000	37.05
Chr02B	16100001	16200000	37.01
Chr02B	16200001	16300000	39.43
Chr02B	16300001	16400000	38.34
Chr02B	16400001	16500000	35.30
Chr02B	16500001	16600000	38.34
Chr02B	16600001	16700000	35.94
Chr02B	16700001	16800000	36.33
Chr02B	16800001	16900000	35.59
Chr02B	16900001	17000000	36.16
Chr02B	17000001	17100000	36.58
Chr02B	17100001	17200000	34.81
Chr02B	17200001	17300000	37.68
Chr02B	17300001	17400000	36.30
Chr02B	17400001	17500000	37.16
Chr02B	17500001	17600000	34.47
Chr02B	17600001	17700000	37.19
Chr02B	17700001	17800000	37.35
Chr02B	17800001	17900000	37.60
Chr02B	17900001	18000000	38.04
Chr02B	18000001	18100000	35.62
Chr02B	18100001	18200000	35.80
Chr02B	18200001	18300000	37.73
Chr02B	18300001	18400000	36.50
Chr02B	18400001	18500000	36.81
Chr02B	18500001	18600000	36.87
Chr02B	18600001	18700000	35.83
Chr02B	18700001	18800000	37.29
Chr02B	18800001	18900000	36.66
Chr02B	18900001	19000000	38.49
Chr02B	19000001	19100000	37.31
Chr02B	19100001	19200000	37.99
Chr02B	19200001	19300000	37.56
Chr02B	19300001	19400000	36.09
Chr02B	19400001	19500000	37.27
Chr02B	19500001	19600000	35.63
Chr02B	19600001	19700000	35.17
Chr02B	19700001	19800000	35.86
Chr02B	19800001	19900000	37.51
Chr02B	19900001	20000000	35.21
Chr02B	20000001	20100000	34.88
Chr02B	20100001	20200000	35.65
Chr02B	20200001	20300000	35.59
Chr02B	20300001	20400000	36.93
Chr02B	20400001	20500000	35.27
Chr02B	20500001	20600000	36.76
Chr02B	20600001	20700000	35.60
Chr02B	20700001	20800000	35.14
Chr02B	20800001	20900000	36.38
Chr02B	20900001	21000000	34.89
Chr02B	21000001	21100000	36.88
Chr02B	21100001	21200000	36.44
Chr02B	21200001	21300000	36.22
Chr02B	21300001	21400000	37.60
Chr02B	21400001	21500000	35.70
Chr02B	21500001	21600000	36.01
Chr02B	21600001	21700000	35.71
Chr02B	21700001	21800000	36.09
Chr02B	21800001	21900000	36.58
Chr02B	21900001	22000000	36.57
Chr02B	22000001	22100000	37.86
Chr02B	22100001	22200000	35.23
Chr02B	22200001	22300000	34.43
Chr02B	22300001	22400000	36.18
Chr02B	22400001	22500000	35.14
Chr02B	22500001	22600000	36.42
Chr02B	22600001	22700000	36.45
Chr02B	22700001	22800000	36.21
Chr02B	22800001	22900000	36.01
Chr02B	22900001	23000000	36.25
Chr02B	23000001	23100000	37.91
Chr02B	23100001	23200000	35.24
Chr02B	23200001	23300000	36.27
Chr02B	23300001	23400000	37.35
Chr02B	23400001	23500000	34.64
Chr02B	23500001	23600000	36.59
Chr02B	23600001	23700000	37.08
Chr02B	23700001	23800000	36.27
Chr02B	23800001	23900000	35.69
Chr02B	23900001	24000000	36.98
Chr02B	24000001	24100000	36.37
Chr02B	24100001	24200000	37.84
Chr02B	24200001	24300000	36.42
Chr02B	24300001	24400000	39.04
Chr02B	24400001	24500000	38.32
Chr02B	24500001	24600000	37.87
Chr02B	24600001	24700000	37.52
Chr02B	24700001	24800000	34.98
Chr02B	24800001	24900000	36.21
Chr02B	24900001	25000000	33.11
Chr02B	25000001	25100000	35.61
Chr02B	25100001	25200000	37.23
Chr02B	25200001	25300000	34.42
Chr02B	25300001	25400000	36.67
Chr02B	25400001	25500000	35.47
Chr02B	25500001	25600000	36.86
Chr02B	25600001	25700000	34.76
Chr02B	25700001	25800000	34.06
Chr02B	25800001	25900000	36.02
Chr02B	25900001	26000000	36.54
Chr02B	26000001	26100000	36.96
Chr02B	26100001	26200000	36.69
Chr02B	26200001	26300000	35.24
Chr02B	26300001	26400000	36.29
Chr02B	26400001	26500000	35.17
Chr02B	26500001	26600000	35.86
Chr02B	26600001	26700000	36.60
Chr02B	26700001	26800000	36.86
Chr02B	26800001	26900000	35.94
Chr02B	26900001	27000000	35.74
Chr02B	27000001	27100000	36.50
Chr02B	27100001	27200000	35.30
Chr02B	27200001	27300000	34.14
Chr02B	27300001	27400000	35.21
Chr02B	27400001	27500000	35.84
Chr02B	27500001	27600000	38.13
Chr02B	27600001	27700000	37.25
Chr02B	27700001	27800000	35.73
Chr02B	27800001	27900000	36.49
Chr02B	27900001	28000000	35.99
Chr02B	28000001	28100000	33.74
Chr02B	28100001	28200000	34.38
Chr02B	28200001	28300000	36.68
Chr02B	28300001	28400000	36.00
Chr02B	28400001	28500000	34.52
Chr02B	28500001	28600000	36.10
Chr02B	28600001	28700000	36.66
Chr02B	28700001	28800000	36.00
Chr02B	28800001	28900000	35.00
Chr02B	28900001	29000000	34.30
Chr02B	29000001	29100000	37.17
Chr02B	29100001	29200000	39.04
Chr02B	29200001	29300000	36.30
Chr02B	29300001	29400000	33.25
Chr02B	29400001	29500000	37.14
Chr02B	29500001	29600000	35.06
Chr02B	29600001	29700000	37.16
Chr02B	29700001	29800000	37.24
Chr02B	29800001	29900000	36.09
Chr02B	29900001	30000000	36.89
Chr02B	30000001	30100000	36.37
Chr02B	30100001	30200000	34.81
Chr02B	30200001	30300000	36.12
Chr02B	30300001	30400000	34.63
Chr02B	30400001	30500000	37.28
Chr02B	30500001	30600000	36.42
Chr02B	30600001	30700000	36.65
Chr02B	30700001	30800000	37.02
Chr02B	30800001	30900000	34.82
Chr02B	30900001	31000000	34.04
Chr02B	31000001	31100000	35.17
Chr02B	31100001	31200000	36.08
Chr02B	31200001	31300000	34.06
Chr02B	31300001	31400000	36.36
Chr02B	31400001	31500000	36.16
Chr02B	31500001	31600000	35.34
Chr02B	31600001	31700000	34.84
Chr02B	31700001	31800000	35.62
Chr02B	31800001	31900000	36.59
Chr02B	31900001	32000000	33.91
Chr02B	32000001	32100000	36.99
Chr02B	32100001	32200000	35.24
Chr02B	32200001	32300000	35.04
Chr02B	32300001	32400000	37.10
Chr02B	32400001	32500000	34.36
Chr02B	32500001	32600000	35.53
Chr02B	32600001	32700000	35.93
Chr02B	32700001	32800000	34.45
Chr02B	32800001	32900000	35.52
Chr02B	32900001	33000000	34.96
Chr02B	33000001	33100000	35.66
Chr02B	33100001	33200000	35.71
Chr02B	33200001	33300000	36.65
Chr02B	33300001	33400000	37.00
Chr02B	33400001	33500000	35.06
Chr02B	33500001	33600000	37.31
Chr02B	33600001	33700000	35.47
Chr02B	33700001	33800000	35.99
Chr02B	33800001	33900000	34.82
Chr02B	33900001	34000000	34.54
Chr02B	34000001	34100000	35.81
Chr02B	34100001	34200000	35.30
Chr02B	34200001	34300000	35.86
Chr02B	34300001	34400000	35.93
Chr02B	34400001	34500000	36.47
Chr02B	34500001	34600000	34.90
Chr02B	34600001	34700000	36.00
Chr02B	34700001	34800000	35.38
Chr02B	34800001	34900000	37.08
Chr02B	34900001	35000000	34.99
Chr02B	35000001	35100000	35.51
Chr02B	35100001	35200000	35.57
Chr02B	35200001	35300000	34.79
Chr02B	35300001	35400000	35.22
Chr02B	35400001	35500000	34.71
Chr02B	35500001	35600000	35.50
Chr02B	35600001	35700000	35.50
Chr02B	35700001	35800000	36.62
Chr02B	35800001	35900000	36.16
Chr02B	35900001	36000000	34.86
Chr02B	36000001	36100000	35.09
Chr02B	36100001	36200000	36.00
Chr02B	36200001	36300000	35.46
Chr02B	36300001	36400000	36.34
Chr02B	36400001	36500000	34.18
Chr02B	36500001	36600000	35.20
Chr02B	36600001	36700000	35.76
Chr02B	36700001	36800000	35.54
Chr02B	36800001	36900000	35.50
Chr02B	36900001	37000000	35.83
Chr02B	37000001	37100000	37.11
Chr02B	37100001	37200000	35.28
Chr02B	37200001	37300000	36.36
Chr02B	37300001	37400000	35.60
Chr02B	37400001	37500000	36.16
Chr02B	37500001	37600000	35.98
Chr02B	37600001	37700000	35.71
Chr02B	37700001	37800000	35.95
Chr02B	37800001	37900000	35.09
Chr02B	37900001	38000000	36.68
Chr02B	38000001	38100000	36.17
Chr02B	38100001	38200000	36.30
Chr02B	38200001	38300000	35.96
Chr02B	38300001	38400000	37.31
Chr02B	38400001	38500000	36.01
Chr02B	38500001	38600000	36.03
Chr02B	38600001	38700000	36.79
Chr02B	38700001	38800000	36.04
Chr02B	38800001	38887380	36.10
Chr03A	1	100000	37.20
Chr03A	100001	200000	36.47
Chr03A	200001	300000	36.26
Chr03A	300001	400000	37.09
Chr03A	400001	500000	36.74
Chr03A	500001	600000	35.19
Chr03A	600001	700000	37.93
Chr03A	700001	800000	35.60
Chr03A	800001	900000	35.75
Chr03A	900001	1000000	35.21
Chr03A	1000001	1100000	38.44
Chr03A	1100001	1200000	36.30
Chr03A	1200001	1300000	35.67
Chr03A	1300001	1400000	36.03
Chr03A	1400001	1500000	34.95
Chr03A	1500001	1600000	35.94
Chr03A	1600001	1700000	35.63
Chr03A	1700001	1800000	32.76
Chr03A	1800001	1900000	33.12
Chr03A	1900001	2000000	35.44
Chr03A	2000001	2100000	36.29
Chr03A	2100001	2200000	36.93
Chr03A	2200001	2300000	35.24
Chr03A	2300001	2400000	35.75
Chr03A	2400001	2500000	36.38
Chr03A	2500001	2600000	36.62
Chr03A	2600001	2700000	36.05
Chr03A	2700001	2800000	35.14
Chr03A	2800001	2900000	36.82
Chr03A	2900001	3000000	35.71
Chr03A	3000001	3100000	36.51
Chr03A	3100001	3200000	36.71
Chr03A	3200001	3300000	35.90
Chr03A	3300001	3400000	35.99
Chr03A	3400001	3500000	35.90
Chr03A	3500001	3600000	35.14
Chr03A	3600001	3700000	36.91
Chr03A	3700001	3800000	38.41
Chr03A	3800001	3900000	36.71
Chr03A	3900001	4000000	37.58
Chr03A	4000001	4100000	36.81
[truncated: 11,075 more rows]
