# Supplementary material for: Genomic consequences of residual recombination in a hybrid apomictic hickory complex
Source: Nat Commun. 2026 Feb 5;17:2376. doi: 10.1038/s41467-026-68867-6 (PMC12982824; doi:10.1038/s41467-026-68867-6)
Supplement: Supplementary file 9 — Source Data [file 41467_2026_68867_MOESM9_ESM.zip › Source_data/Fig1/Chu32.karyotype]

chr	-	Chr01A	Chr01A	0	59630991	chr17
chr	-	Chr02B	Chr02B	0	38887380	chr18
chr	-	Chr03A	Chr03A	0	53998313	chr19
chr	-	Chr04A	Chr04A	0	44884045	chr4
chr	-	Chr05B	Chr05B	0	46807870	chr5
chr	-	Chr06B	Chr06B	0	35188672	chr6
chr	-	Chr07A	Chr07A	0	45526244	chr7
chr	-	Chr08A	Chr08A	0	35762286	chr8
chr	-	Chr09A	Chr09A	0	44592929	chr9
chr	-	Chr10A	Chr10A	0	37331392	chr10
chr	-	Chr11B	Chr11B	0	44140528	chr11
chr	-	Chr12B	Chr12B	0	30949613	chr12
chr	-	Chr13A	Chr13A	0	34591644	chr13
chr	-	Chr14B	Chr14B	0	31054639	chr14
chr	-	Chr15B	Chr15B	0	43819156	chr15
chr	-	Chr16A	Chr16A	0	28243504	chr16
chr	-	Chr16B	Chr16B	0	25658260	chr16
chr	-	Chr15A	Chr15A	0	40074362	chr15
chr	-	Chr14A	Chr14A	0	33317017	chr14
chr	-	Chr13B	Chr13B	0	33198816	chr13
chr	-	Chr12A	Chr12A	0	30971736	chr12
chr	-	Chr11A	Chr11A	0	46899434	chr11
chr	-	Chr10B	Chr10B	0	38078288	chr10
chr	-	Chr09B	Chr09B	0	44981097	chr9
chr	-	Chr08B	Chr08B	0	33893991	chr8
chr	-	Chr07B	Chr07B	0	44564773	chr7
chr	-	Chr06A	Chr06A	0	35750490	chr6
chr	-	Chr05A	Chr05A	0	49751012	chr5
chr	-	Chr04B	Chr04B	0	43050477	chr4
chr	-	Chr03B	Chr03B	0	53411814	chr19
chr	-	Chr02A	Chr02A	0	38704249	chr18
chr	-	Chr01B	Chr01B	0	58358496	chr17
