# Supplementary material for: Genomic consequences of residual recombination in a hybrid apomictic hickory complex
Source: Nat Commun. 2026 Feb 5;17:2376. doi: 10.1038/s41467-026-68867-6 (PMC12982824; doi:10.1038/s41467-026-68867-6)
Supplement: Supplementary file 9 — Source Data [file 41467_2026_68867_MOESM9_ESM.zip › Source_data/Fig1/Chu32.Gypsy_density]

Chromosome	Start	End	Ratio
Chr01A	1	100000	0.0202
Chr01A	100001	200000	0.1438
Chr01A	200001	300000	0.1380
Chr01A	300001	400000	0.0440
Chr01A	400001	500000	0.0910
Chr01A	500001	600000	0.1734
Chr01A	600001	700000	0.0682
Chr01A	700001	800000	0.0072
Chr01A	800001	900000	0.0273
Chr01A	900001	1000000	0.0315
Chr01A	1000001	1100000	0.0939
Chr01A	1100001	1200000	0.0394
Chr01A	1200001	1300000	0.0031
Chr01A	1300001	1400000	0.0282
Chr01A	1400001	1500000	0.1171
Chr01A	1500001	1600000	0.2517
Chr01A	1600001	1700000	0.1702
Chr01A	1700001	1800000	0.1638
Chr01A	1800001	1900000	0.0073
Chr01A	1900001	2000000	0.0540
Chr01A	2000001	2100000	0.0312
Chr01A	2100001	2200000	0.0435
Chr01A	2200001	2300000	0.0995
Chr01A	2300001	2400000	0.0143
Chr01A	2400001	2500000	0.0820
Chr01A	2500001	2600000	0.0479
Chr01A	2600001	2700000	0.1138
Chr01A	2700001	2800000	0.2495
Chr01A	2800001	2900000	0.1345
Chr01A	2900001	3000000	0.0420
Chr01A	3000001	3100000	0.0192
Chr01A	3100001	3200000	0.1792
Chr01A	3200001	3300000	0.0080
Chr01A	3300001	3400000	0.1778
Chr01A	3400001	3500000	0.1165
Chr01A	3500001	3600000	0.0313
Chr01A	3600001	3700000	0.0032
Chr01A	3700001	3800000	0.1085
Chr01A	3800001	3900000	0.1513
Chr01A	3900001	4000000	0.0683
Chr01A	4000001	4100000	0.0238
Chr01A	4100001	4200000	0.0385
Chr01A	4200001	4300000	0.0165
Chr01A	4300001	4400000	0.0345
Chr01A	4400001	4500000	0.1341
Chr01A	4500001	4600000	0.0355
Chr01A	4600001	4700000	0.3565
Chr01A	4700001	4800000	0.0396
Chr01A	4800001	4900000	0.1555
Chr01A	4900001	5000000	0.1847
Chr01A	5000001	5100000	0.0102
Chr01A	5100001	5200000	0.0745
Chr01A	5200001	5300000	0.0741
Chr01A	5300001	5400000	0.1024
Chr01A	5400001	5500000	0.1608
Chr01A	5500001	5600000	0.1358
Chr01A	5600001	5700000	0.0545
Chr01A	5700001	5800000	0.1176
Chr01A	5800001	5900000	0.0814
Chr01A	5900001	6000000	0.1812
Chr01A	6000001	6100000	0.1064
Chr01A	6100001	6200000	0.0750
Chr01A	6200001	6300000	0.0781
Chr01A	6300001	6400000	0.0132
Chr01A	6400001	6500000	0.0713
Chr01A	6500001	6600000	0.0840
Chr01A	6600001	6700000	0.1432
Chr01A	6700001	6800000	0.0859
Chr01A	6800001	6900000	0.0907
Chr01A	6900001	7000000	0.1852
Chr01A	7000001	7100000	0.0024
Chr01A	7100001	7200000	0.1299
Chr01A	7200001	7300000	0.1394
Chr01A	7300001	7400000	0.0793
Chr01A	7400001	7500000	0.0658
Chr01A	7500001	7600000	0.0138
Chr01A	7600001	7700000	0.2134
Chr01A	7700001	7800000	0.1003
Chr01A	7800001	7900000	0.1716
Chr01A	7900001	8000000	0.2919
Chr01A	8000001	8100000	0.1971
Chr01A	8100001	8200000	0.1103
Chr01A	8200001	8300000	0.0100
Chr01A	8300001	8400000	0.1938
Chr01A	8400001	8500000	0.0728
Chr01A	8500001	8600000	0.0108
Chr01A	8600001	8700000	0.1723
Chr01A	8700001	8800000	0.1244
Chr01A	8800001	8900000	0.1086
Chr01A	8900001	9000000	0.0215
Chr01A	9000001	9100000	0.0833
Chr01A	9100001	9200000	0.0733
Chr01A	9200001	9300000	0.0088
Chr01A	9300001	9400000	0.1610
Chr01A	9400001	9500000	0.1926
Chr01A	9500001	9600000	0.1504
Chr01A	9600001	9700000	0.3753
Chr01A	9700001	9800000	0.4845
Chr01A	9800001	9900000	0.4748
Chr01A	9900001	10000000	0.3689
Chr01A	10000001	10100000	0.2609
Chr01A	10100001	10200000	0.1334
Chr01A	10200001	10300000	0.1296
Chr01A	10300001	10400000	0.0397
Chr01A	10400001	10500000	0.2425
Chr01A	10500001	10600000	0.1090
Chr01A	10600001	10700000	0.0167
Chr01A	10700001	10800000	0.1235
Chr01A	10800001	10900000	0.2758
Chr01A	10900001	11000000	0.0071
Chr01A	11000001	11100000	0.0370
Chr01A	11100001	11200000	0.0224
Chr01A	11200001	11300000	0.0533
Chr01A	11300001	11400000	0.1237
Chr01A	11400001	11500000	0.0141
Chr01A	11500001	11600000	0.1820
Chr01A	11600001	11700000	0.2723
Chr01A	11700001	11800000	0.1073
Chr01A	11800001	11900000	0.2208
Chr01A	11900001	12000000	0.2791
Chr01A	12000001	12100000	0.1552
Chr01A	12100001	12200000	0.0649
Chr01A	12200001	12300000	0.1200
Chr01A	12300001	12400000	0.0273
Chr01A	12400001	12500000	0.1419
Chr01A	12500001	12600000	0.2599
Chr01A	12600001	12700000	0.1681
Chr01A	12700001	12800000	0.1476
Chr01A	12800001	12900000	0.1986
Chr01A	12900001	13000000	0.0565
Chr01A	13000001	13100000	0.1842
Chr01A	13100001	13200000	0.1478
Chr01A	13200001	13300000	0.3376
Chr01A	13300001	13400000	0.4148
Chr01A	13400001	13500000	0.3327
Chr01A	13500001	13600000	0.2053
Chr01A	13600001	13700000	0.2273
Chr01A	13700001	13800000	0.2494
Chr01A	13800001	13900000	0.1318
Chr01A	13900001	14000000	0.2596
Chr01A	14000001	14100000	0.3279
Chr01A	14100001	14200000	0.0731
Chr01A	14200001	14300000	0.0385
Chr01A	14300001	14400000	0.1829
Chr01A	14400001	14500000	0.1149
Chr01A	14500001	14600000	0.2860
Chr01A	14600001	14700000	0.1675
Chr01A	14700001	14800000	0.0858
Chr01A	14800001	14900000	0.3067
Chr01A	14900001	15000000	0.2196
Chr01A	15000001	15100000	0.0044
Chr01A	15100001	15200000	0.0617
Chr01A	15200001	15300000	0.2312
Chr01A	15300001	15400000	0.4014
Chr01A	15400001	15500000	0.4431
Chr01A	15500001	15600000	0.6066
Chr01A	15600001	15700000	0.3943
Chr01A	15700001	15800000	0.2980
Chr01A	15800001	15900000	0.0380
Chr01A	15900001	16000000	0.1914
Chr01A	16000001	16100000	0.1386
Chr01A	16100001	16200000	0.1141
Chr01A	16200001	16300000	0.3624
Chr01A	16300001	16400000	0.1951
Chr01A	16400001	16500000	0.2477
Chr01A	16500001	16600000	0.3538
Chr01A	16600001	16700000	0.2321
Chr01A	16700001	16800000	0.2863
Chr01A	16800001	16900000	0.2214
Chr01A	16900001	17000000	0.3945
Chr01A	17000001	17100000	0.1507
Chr01A	17100001	17200000	0.0493
Chr01A	17200001	17300000	0.1929
Chr01A	17300001	17400000	0.4097
Chr01A	17400001	17500000	0.3612
Chr01A	17500001	17600000	0.2948
Chr01A	17600001	17700000	0.4399
Chr01A	17700001	17800000	0.2854
Chr01A	17800001	17900000	0.1215
Chr01A	17900001	18000000	0.2244
Chr01A	18000001	18100000	0.4346
Chr01A	18100001	18200000	0.3842
Chr01A	18200001	18300000	0.2852
Chr01A	18300001	18400000	0.0817
Chr01A	18400001	18500000	0.1635
Chr01A	18500001	18600000	0.1962
Chr01A	18600001	18700000	0.3454
Chr01A	18700001	18800000	0.1809
Chr01A	18800001	18900000	0.2558
Chr01A	18900001	19000000	0.1639
Chr01A	19000001	19100000	0.1171
Chr01A	19100001	19200000	0.1543
Chr01A	19200001	19300000	0.2233
Chr01A	19300001	19400000	0.1296
Chr01A	19400001	19500000	0.2646
Chr01A	19500001	19600000	0.3509
Chr01A	19600001	19700000	0.0775
Chr01A	19700001	19800000	0.1832
Chr01A	19800001	19900000	0.0865
Chr01A	19900001	20000000	0.2391
Chr01A	20000001	20100000	0.1117
Chr01A	20100001	20200000	0.2996
Chr01A	20200001	20300000	0.1712
Chr01A	20300001	20400000	0.2942
Chr01A	20400001	20500000	0.7083
Chr01A	20500001	20600000	0.2872
Chr01A	20600001	20700000	0.3508
Chr01A	20700001	20800000	0.2461
Chr01A	20800001	20900000	0.1098
Chr01A	20900001	21000000	0.1309
Chr01A	21000001	21100000	0.2194
Chr01A	21100001	21200000	0.1402
Chr01A	21200001	21300000	0.1987
Chr01A	21300001	21400000	0.4172
Chr01A	21400001	21500000	0.0994
Chr01A	21500001	21600000	0.3681
Chr01A	21600001	21700000	0.2654
Chr01A	21700001	21800000	0.2537
Chr01A	21800001	21900000	0.3948
Chr01A	21900001	22000000	0.0797
Chr01A	22000001	22100000	0.2004
Chr01A	22100001	22200000	0.3352
Chr01A	22200001	22300000	0.2254
Chr01A	22300001	22400000	0.2227
Chr01A	22400001	22500000	0.4232
Chr01A	22500001	22600000	0.2899
Chr01A	22600001	22700000	0.5918
Chr01A	22700001	22800000	0.2589
Chr01A	22800001	22900000	0.3891
Chr01A	22900001	23000000	0.3791
Chr01A	23000001	23100000	0.4394
Chr01A	23100001	23200000	0.3361
Chr01A	23200001	23300000	0.4964
Chr01A	23300001	23400000	0.3933
Chr01A	23400001	23500000	0.2448
Chr01A	23500001	23600000	0.2787
Chr01A	23600001	23700000	0.4102
Chr01A	23700001	23800000	0.1870
Chr01A	23800001	23900000	0.1894
Chr01A	23900001	24000000	0.2142
Chr01A	24000001	24100000	0.2061
Chr01A	24100001	24200000	0.4219
Chr01A	24200001	24300000	0.2315
Chr01A	24300001	24400000	0.4513
Chr01A	24400001	24500000	0.4232
Chr01A	24500001	24600000	0.6866
Chr01A	24600001	24700000	0.4816
Chr01A	24700001	24800000	0.4847
Chr01A	24800001	24900000	0.2503
Chr01A	24900001	25000000	0.2523
Chr01A	25000001	25100000	0.2106
Chr01A	25100001	25200000	0.2663
Chr01A	25200001	25300000	0.2559
Chr01A	25300001	25400000	0.3188
Chr01A	25400001	25500000	0.3157
Chr01A	25500001	25600000	0.3339
Chr01A	25600001	25700000	0.2200
Chr01A	25700001	25800000	0.1969
Chr01A	25800001	25900000	0.2118
Chr01A	25900001	26000000	0.0757
Chr01A	26000001	26100000	0.3583
Chr01A	26100001	26200000	0.3580
Chr01A	26200001	26300000	0.3604
Chr01A	26300001	26400000	0.2257
Chr01A	26400001	26500000	0.1916
Chr01A	26500001	26600000	0.1492
Chr01A	26600001	26700000	0.1475
Chr01A	26700001	26800000	0.1523
Chr01A	26800001	26900000	0.0456
Chr01A	26900001	27000000	0.0314
Chr01A	27000001	27100000	0.0078
Chr01A	27100001	27200000	0.4274
Chr01A	27200001	27300000	0.1829
Chr01A	27300001	27400000	0.0590
Chr01A	27400001	27500000	0.1404
Chr01A	27500001	27600000	0.1424
Chr01A	27600001	27700000	0.0721
Chr01A	27700001	27800000	0.3097
Chr01A	27800001	27900000	0.2045
Chr01A	27900001	28000000	0.3607
Chr01A	28000001	28100000	0.2072
Chr01A	28100001	28200000	0.3380
Chr01A	28200001	28300000	0.0392
Chr01A	28300001	28400000	0.3095
Chr01A	28400001	28500000	0.1763
Chr01A	28500001	28600000	0.4160
Chr01A	28600001	28700000	0.1748
Chr01A	28700001	28800000	0.0900
Chr01A	28800001	28900000	0.1351
Chr01A	28900001	29000000	0.4690
Chr01A	29000001	29100000	0.3595
Chr01A	29100001	29200000	0.3648
Chr01A	29200001	29300000	0.4688
Chr01A	29300001	29400000	0.2038
Chr01A	29400001	29500000	0.1002
Chr01A	29500001	29600000	0.2158
Chr01A	29600001	29700000	0.1203
Chr01A	29700001	29800000	0.2179
Chr01A	29800001	29900000	0.2995
Chr01A	29900001	30000000	0.3184
Chr01A	30000001	30100000	0.0609
Chr01A	30100001	30200000	0.2259
Chr01A	30200001	30300000	0.1455
Chr01A	30300001	30400000	0.2419
Chr01A	30400001	30500000	0.1479
Chr01A	30500001	30600000	0.0085
Chr01A	30600001	30700000	0.1533
Chr01A	30700001	30800000	0.2495
Chr01A	30800001	30900000	0.0584
Chr01A	30900001	31000000	0.1897
Chr01A	31000001	31100000	0.0535
Chr01A	31100001	31200000	0.4371
Chr01A	31200001	31300000	0.4324
Chr01A	31300001	31400000	0.2852
Chr01A	31400001	31500000	0.2996
Chr01A	31500001	31600000	0.2812
Chr01A	31600001	31700000	0.2585
Chr01A	31700001	31800000	0.1484
Chr01A	31800001	31900000	0.3754
Chr01A	31900001	32000000	0.1096
Chr01A	32000001	32100000	0.1935
Chr01A	32100001	32200000	0.2817
Chr01A	32200001	32300000	0.0106
Chr01A	32300001	32400000	0.0694
Chr01A	32400001	32500000	0.0553
Chr01A	32500001	32600000	0.2007
Chr01A	32600001	32700000	0.0802
Chr01A	32700001	32800000	0.0921
Chr01A	32800001	32900000	0.1156
Chr01A	32900001	33000000	0.1541
Chr01A	33000001	33100000	0.1384
Chr01A	33100001	33200000	0.2329
Chr01A	33200001	33300000	0.1496
Chr01A	33300001	33400000	0.0354
Chr01A	33400001	33500000	0.1626
Chr01A	33500001	33600000	0.3585
Chr01A	33600001	33700000	0.1238
Chr01A	33700001	33800000	0.3757
Chr01A	33800001	33900000	0.2359
Chr01A	33900001	34000000	0.0115
Chr01A	34000001	34100000	0.1071
Chr01A	34100001	34200000	0.1282
Chr01A	34200001	34300000	0.0626
Chr01A	34300001	34400000	0.1147
Chr01A	34400001	34500000	0.1744
Chr01A	34500001	34600000	0.0564
Chr01A	34600001	34700000	0.1373
Chr01A	34700001	34800000	0.1223
Chr01A	34800001	34900000	0.0319
Chr01A	34900001	35000000	0.1292
Chr01A	35000001	35100000	0.1270
Chr01A	35100001	35200000	0.0290
Chr01A	35200001	35300000	0.0645
Chr01A	35300001	35400000	0.0769
Chr01A	35400001	35500000	0.1442
Chr01A	35500001	35600000	0.1177
Chr01A	35600001	35700000	0.0452
Chr01A	35700001	35800000	0.4409
Chr01A	35800001	35900000	0.2657
Chr01A	35900001	36000000	0.1925
Chr01A	36000001	36100000	0.2715
Chr01A	36100001	36200000	0.2698
Chr01A	36200001	36300000	0.2655
Chr01A	36300001	36400000	0.1257
Chr01A	36400001	36500000	0.0894
Chr01A	36500001	36600000	0.0720
Chr01A	36600001	36700000	0.0201
Chr01A	36700001	36800000	0.0465
Chr01A	36800001	36900000	0.3119
Chr01A	36900001	37000000	0.1049
Chr01A	37000001	37100000	0.2288
Chr01A	37100001	37200000	0.4219
Chr01A	37200001	37300000	0.6219
Chr01A	37300001	37400000	0.1748
Chr01A	37400001	37500000	0.4835
Chr01A	37500001	37600000	0.1313
Chr01A	37600001	37700000	0.0666
Chr01A	37700001	37800000	0.1163
Chr01A	37800001	37900000	0.1027
Chr01A	37900001	38000000	0.1655
Chr01A	38000001	38100000	0.0076
Chr01A	38100001	38200000	0.2031
Chr01A	38200001	38300000	0.0599
Chr01A	38300001	38400000	0.1152
Chr01A	38400001	38500000	0.0149
Chr01A	38500001	38600000	0.0788
Chr01A	38600001	38700000	0.1343
Chr01A	38700001	38800000	0.0093
Chr01A	38800001	38900000	0.0078
Chr01A	38900001	39000000	0.0800
Chr01A	39000001	39100000	0.0126
Chr01A	39100001	39200000	0.0282
Chr01A	39200001	39300000	0.0658
Chr01A	39300001	39400000	0.2802
Chr01A	39400001	39500000	0.0201
Chr01A	39500001	39600000	0.0749
Chr01A	39600001	39700000	0.2106
Chr01A	39700001	39800000	0.0033
Chr01A	39800001	39900000	0.0348
Chr01A	39900001	40000000	0.0455
Chr01A	40000001	40100000	0.0007
Chr01A	40100001	40200000	0.0310
Chr01A	40200001	40300000	0.0208
Chr01A	40300001	40400000	0.0109
Chr01A	40400001	40500000	0.1551
Chr01A	40500001	40600000	0.0241
Chr01A	40600001	40700000	0.0061
Chr01A	40700001	40800000	0.1571
Chr01A	40800001	40900000	0.0049
Chr01A	40900001	41000000	0.0811
Chr01A	41000001	41100000	0.0717
Chr01A	41100001	41200000	0.1730
Chr01A	41200001	41300000	0.0615
Chr01A	41300001	41400000	0.0171
Chr01A	41400001	41500000	0.0066
Chr01A	41500001	41600000	0.0372
Chr01A	41600001	41700000	0.0634
Chr01A	41700001	41800000	0.0309
Chr01A	41800001	41900000	0.0023
Chr01A	41900001	42000000	0.0027
Chr01A	42000001	42100000	0.0039
Chr01A	42100001	42200000	0.0029
Chr01A	42200001	42300000	0.0054
Chr01A	42300001	42400000	0.0044
Chr01A	42400001	42500000	0.1195
Chr01A	42500001	42600000	0.3266
Chr01A	42600001	42700000	0.1386
Chr01A	42700001	42800000	0.0549
Chr01A	42800001	42900000	0.1284
Chr01A	42900001	43000000	0.2231
Chr01A	43000001	43100000	0.0029
Chr01A	43100001	43200000	0.0249
Chr01A	43200001	43300000	0.0530
Chr01A	43300001	43400000	0.0457
Chr01A	43400001	43500000	0.0250
Chr01A	43500001	43600000	0.0114
Chr01A	43600001	43700000	0.0352
Chr01A	43700001	43800000	0.0221
Chr01A	43800001	43900000	0.0375
Chr01A	43900001	44000000	0.0311
Chr01A	44000001	44100000	0.0389
Chr01A	44100001	44200000	0.1327
Chr01A	44200001	44300000	0.2120
Chr01A	44300001	44400000	0.0380
Chr01A	44400001	44500000	0.0019
Chr01A	44500001	44600000	0.0028
Chr01A	44600001	44700000	0.0009
Chr01A	44700001	44800000	0.0103
Chr01A	44800001	44900000	0.0080
Chr01A	44900001	45000000	0.0577
Chr01A	45000001	45100000	0.0223
Chr01A	45100001	45200000	0.2259
Chr01A	45200001	45300000	0.0072
Chr01A	45300001	45400000	0.0095
Chr01A	45400001	45500000	0.0140
Chr01A	45500001	45600000	0.0415
Chr01A	45600001	45700000	0.0886
Chr01A	45700001	45800000	0.0692
Chr01A	45800001	45900000	0.0392
Chr01A	45900001	46000000	0.0093
Chr01A	46000001	46100000	0.2638
Chr01A	46100001	46200000	0.1737
Chr01A	46200001	46300000	0.0039
Chr01A	46300001	46400000	0.1133
Chr01A	46400001	46500000	0.1241
Chr01A	46500001	46600000	0.1220
Chr01A	46600001	46700000	0.0128
Chr01A	46700001	46800000	0.0215
Chr01A	46800001	46900000	0.0773
Chr01A	46900001	47000000	0.0339
Chr01A	47000001	47100000	0.1573
Chr01A	47100001	47200000	0.0846
Chr01A	47200001	47300000	0.2331
Chr01A	47300001	47400000	0.2452
Chr01A	47400001	47500000	0.0060
Chr01A	47500001	47600000	0.0025
Chr01A	47600001	47700000	0.0595
Chr01A	47700001	47800000	0.0087
Chr01A	47800001	47900000	0.0052
Chr01A	47900001	48000000	0.1168
Chr01A	48000001	48100000	0.0329
Chr01A	48100001	48200000	0.0647
Chr01A	48200001	48300000	0.1305
Chr01A	48300001	48400000	0.0008
Chr01A	48400001	48500000	0.0175
Chr01A	48500001	48600000	0.0380
Chr01A	48600001	48700000	0.0040
Chr01A	48700001	48800000	0.0180
Chr01A	48800001	48900000	0.0086
Chr01A	48900001	49000000	0.0238
Chr01A	49000001	49100000	0.0789
Chr01A	49100001	49200000	0.0053
Chr01A	49200001	49300000	0.2217
Chr01A	49300001	49400000	0.0115
Chr01A	49400001	49500000	0.0188
Chr01A	49500001	49600000	0.0137
Chr01A	49600001	49700000	0.0012
Chr01A	49700001	49800000	0.0417
Chr01A	49800001	49900000	0.0104
Chr01A	49900001	50000000	0.0534
Chr01A	50000001	50100000	0.0518
Chr01A	50100001	50200000	0.0498
Chr01A	50200001	50300000	0.0088
Chr01A	50300001	50400000	0.0512
Chr01A	50400001	50500000	0.0077
Chr01A	50500001	50600000	0.0953
Chr01A	50600001	50700000	0.0314
Chr01A	50700001	50800000	0.0338
Chr01A	50800001	50900000	0.0040
Chr01A	50900001	51000000	0.0281
Chr01A	51000001	51100000	0.0058
Chr01A	51100001	51200000	0.0432
Chr01A	51200001	51300000	0.0494
Chr01A	51300001	51400000	0.0025
Chr01A	51400001	51500000	0.1068
Chr01A	51500001	51600000	0.0845
Chr01A	51600001	51700000	0.0858
Chr01A	51700001	51800000	0.0147
Chr01A	51800001	51900000	0.1505
Chr01A	51900001	52000000	0.0080
Chr01A	52000001	52100000	0.0160
Chr01A	52100001	52200000	0.0588
Chr01A	52200001	52300000	0.0065
Chr01A	52300001	52400000	0.0363
Chr01A	52400001	52500000	0.0022
Chr01A	52500001	52600000	0.0014
Chr01A	52600001	52700000	0.0318
Chr01A	52700001	52800000	0.0722
Chr01A	52800001	52900000	0.0261
Chr01A	52900001	53000000	0.0009
Chr01A	53000001	53100000	0.0969
Chr01A	53100001	53200000	0.0063
Chr01A	53200001	53300000	0.0233
Chr01A	53300001	53400000	0.0040
Chr01A	53400001	53500000	0.0028
Chr01A	53500001	53600000	0.0280
Chr01A	53600001	53700000	0.0876
Chr01A	53700001	53800000	0.0892
Chr01A	53800001	53900000	0.0127
Chr01A	53900001	54000000	0.0081
Chr01A	54000001	54100000	0.0982
Chr01A	54100001	54200000	0.0187
Chr01A	54200001	54300000	0.0025
Chr01A	54300001	54400000	0.0355
Chr01A	54400001	54500000	0.0045
Chr01A	54500001	54600000	0.0408
Chr01A	54600001	54700000	0.0017
Chr01A	54700001	54800000	0.0428
Chr01A	54800001	54900000	0.0080
Chr01A	54900001	55000000	0.0576
Chr01A	55000001	55100000	0.0106
Chr01A	55100001	55200000	0.0097
Chr01A	55200001	55300000	0.0029
Chr01A	55300001	55400000	0.0204
Chr01A	55400001	55500000	0.0142
Chr01A	55500001	55600000	0.1168
Chr01A	55600001	55700000	0.0042
Chr01A	55700001	55800000	0.0027
Chr01A	55800001	55900000	0.0088
Chr01A	55900001	56000000	0.0182
Chr01A	56000001	56100000	0.0032
Chr01A	56100001	56200000	0.0579
Chr01A	56200001	56300000	0.0017
Chr01A	56300001	56400000	0.0172
Chr01A	56400001	56500000	0.0073
Chr01A	56500001	56600000	0.0071
Chr01A	56600001	56700000	0.0475
Chr01A	56700001	56800000	0.0084
Chr01A	56800001	56900000	0.0030
Chr01A	56900001	57000000	0.0228
Chr01A	57000001	57100000	0.0016
Chr01A	57100001	57200000	0.0069
Chr01A	57200001	57300000	0.0017
Chr01A	57300001	57400000	0.0061
Chr01A	57400001	57500000	0.0051
Chr01A	57500001	57600000	0.0097
Chr01A	57600001	57700000	0.0255
Chr01A	57700001	57800000	0.0885
Chr01A	57800001	57900000	0.0455
Chr01A	57900001	58000000	0.0091
Chr01A	58000001	58100000	0.1749
Chr01A	58100001	58200000	0.0020
Chr01A	58200001	58300000	0.0157
Chr01A	58300001	58400000	0.0053
Chr01A	58400001	58500000	0.0161
Chr01A	58500001	58600000	0.0498
Chr01A	58600001	58700000	0.0656
Chr01A	58700001	58800000	0.0227
Chr01A	58800001	58900000	0.0088
Chr01A	58900001	59000000	0.1128
Chr01A	59000001	59100000	0.0305
Chr01A	59100001	59200000	0.0309
Chr01A	59200001	59300000	0.0545
Chr01A	59300001	59400000	0.0102
Chr01A	59400001	59500000	0.0330
Chr01A	59500001	59600000	0.1863
Chr01A	59600001	59630991	0.0455
Chr01B	1	100000	0.0633
Chr01B	100001	200000	0.2748
Chr01B	200001	300000	0.1300
Chr01B	300001	400000	0.0289
Chr01B	400001	500000	0.0727
Chr01B	500001	600000	0.1044
Chr01B	600001	700000	0.2149
Chr01B	700001	800000	0.0221
Chr01B	800001	900000	0.1152
Chr01B	900001	1000000	0.0354
Chr01B	1000001	1100000	0.0040
Chr01B	1100001	1200000	0.0157
Chr01B	1200001	1300000	0.0019
Chr01B	1300001	1400000	0.0216
Chr01B	1400001	1500000	0.0620
Chr01B	1500001	1600000	0.0311
Chr01B	1600001	1700000	0.2937
Chr01B	1700001	1800000	0.0068
Chr01B	1800001	1900000	0.1771
Chr01B	1900001	2000000	0.1088
Chr01B	2000001	2100000	0.0027
Chr01B	2100001	2200000	0.0500
Chr01B	2200001	2300000	0.0079
Chr01B	2300001	2400000	0.0127
Chr01B	2400001	2500000	0.0124
Chr01B	2500001	2600000	0.2018
Chr01B	2600001	2700000	0.0341
Chr01B	2700001	2800000	0.1828
Chr01B	2800001	2900000	0.2479
Chr01B	2900001	3000000	0.1787
Chr01B	3000001	3100000	0.0526
Chr01B	3100001	3200000	0.3000
Chr01B	3200001	3300000	0.3628
Chr01B	3300001	3400000	0.0525
Chr01B	3400001	3500000	0.1052
Chr01B	3500001	3600000	0.1209
Chr01B	3600001	3700000	0.0691
Chr01B	3700001	3800000	0.0325
Chr01B	3800001	3900000	0.0802
Chr01B	3900001	4000000	0.0009
Chr01B	4000001	4100000	0.0792
Chr01B	4100001	4200000	0.0357
Chr01B	4200001	4300000	0.1446
Chr01B	4300001	4400000	0.0266
Chr01B	4400001	4500000	0.0393
Chr01B	4500001	4600000	0.0396
Chr01B	4600001	4700000	0.0182
Chr01B	4700001	4800000	0.0249
Chr01B	4800001	4900000	0.0311
Chr01B	4900001	5000000	0.0062
Chr01B	5000001	5100000	0.2950
Chr01B	5100001	5200000	0.0479
Chr01B	5200001	5300000	0.0122
Chr01B	5300001	5400000	0.1710
Chr01B	5400001	5500000	0.0176
Chr01B	5500001	5600000	0.0763
Chr01B	5600001	5700000	0.0798
Chr01B	5700001	5800000	0.0254
Chr01B	5800001	5900000	0.0629
Chr01B	5900001	6000000	0.0216
Chr01B	6000001	6100000	0.1013
Chr01B	6100001	6200000	0.0215
Chr01B	6200001	6300000	0.2570
Chr01B	6300001	6400000	0.0558
Chr01B	6400001	6500000	0.0977
Chr01B	6500001	6600000	0.2449
Chr01B	6600001	6700000	0.1090
Chr01B	6700001	6800000	0.1041
Chr01B	6800001	6900000	0.0361
Chr01B	6900001	7000000	0.0348
Chr01B	7000001	7100000	0.0123
Chr01B	7100001	7200000	0.1270
Chr01B	7200001	7300000	0.0622
Chr01B	7300001	7400000	0.0585
Chr01B	7400001	7500000	0.0114
Chr01B	7500001	7600000	0.0695
Chr01B	7600001	7700000	0.0079
Chr01B	7700001	7800000	0.0545
Chr01B	7800001	7900000	0.0229
Chr01B	7900001	8000000	0.0289
Chr01B	8000001	8100000	0.0060
Chr01B	8100001	8200000	0.0456
Chr01B	8200001	8300000	0.2035
Chr01B	8300001	8400000	0.0604
Chr01B	8400001	8500000	0.0022
Chr01B	8500001	8600000	0.0359
Chr01B	8600001	8700000	0.0550
Chr01B	8700001	8800000	0.0369
Chr01B	8800001	8900000	0.0245
Chr01B	8900001	9000000	0.0866
Chr01B	9000001	9100000	0.0227
Chr01B	9100001	9200000	0.0791
Chr01B	9200001	9300000	0.0185
Chr01B	9300001	9400000	0.0764
Chr01B	9400001	9500000	0.0133
Chr01B	9500001	9600000	0.2787
Chr01B	9600001	9700000	0.1669
Chr01B	9700001	9800000	0.0781
Chr01B	9800001	9900000	0.0181
Chr01B	9900001	10000000	0.2353
Chr01B	10000001	10100000	0.0296
Chr01B	10100001	10200000	0.0273
Chr01B	10200001	10300000	0.0384
Chr01B	10300001	10400000	0.0122
Chr01B	10400001	10500000	0.0798
Chr01B	10500001	10600000	0.0028
Chr01B	10600001	10700000	0.0162
Chr01B	10700001	10800000	0.0252
Chr01B	10800001	10900000	0.0637
Chr01B	10900001	11000000	0.1487
Chr01B	11000001	11100000	0.0172
Chr01B	11100001	11200000	0.1662
Chr01B	11200001	11300000	0.2084
Chr01B	11300001	11400000	0.1432
Chr01B	11400001	11500000	0.0810
Chr01B	11500001	11600000	0.1179
Chr01B	11600001	11700000	0.1812
Chr01B	11700001	11800000	0.0215
Chr01B	11800001	11900000	0.0013
Chr01B	11900001	12000000	0.0107
Chr01B	12000001	12100000	0.0145
Chr01B	12100001	12200000	0.0986
Chr01B	12200001	12300000	0.1522
Chr01B	12300001	12400000	0.1461
Chr01B	12400001	12500000	0.0851
Chr01B	12500001	12600000	0.1556
Chr01B	12600001	12700000	0.2443
Chr01B	12700001	12800000	0.2797
Chr01B	12800001	12900000	0.1154
Chr01B	12900001	13000000	0.1310
Chr01B	13000001	13100000	0.1204
Chr01B	13100001	13200000	0.1965
Chr01B	13200001	13300000	0.1678
Chr01B	13300001	13400000	0.1275
Chr01B	13400001	13500000	0.0192
Chr01B	13500001	13600000	0.1076
Chr01B	13600001	13700000	0.2143
Chr01B	13700001	13800000	0.1841
Chr01B	13800001	13900000	0.2686
Chr01B	13900001	14000000	0.1923
Chr01B	14000001	14100000	0.1307
Chr01B	14100001	14200000	0.3079
Chr01B	14200001	14300000	0.1848
Chr01B	14300001	14400000	0.2168
Chr01B	14400001	14500000	0.0714
Chr01B	14500001	14600000	0.1016
Chr01B	14600001	14700000	0.1631
Chr01B	14700001	14800000	0.3462
Chr01B	14800001	14900000	0.3407
Chr01B	14900001	15000000	0.1148
Chr01B	15000001	15100000	0.1114
Chr01B	15100001	15200000	0.0935
Chr01B	15200001	15300000	0.1043
Chr01B	15300001	15400000	0.2842
Chr01B	15400001	15500000	0.2135
Chr01B	15500001	15600000	0.3492
Chr01B	15600001	15700000	0.2025
Chr01B	15700001	15800000	0.2397
Chr01B	15800001	15900000	0.2787
Chr01B	15900001	16000000	0.1932
Chr01B	16000001	16100000	0.1907
Chr01B	16100001	16200000	0.2463
Chr01B	16200001	16300000	0.0819
Chr01B	16300001	16400000	0.3740
Chr01B	16400001	16500000	0.1039
Chr01B	16500001	16600000	0.3612
Chr01B	16600001	16700000	0.4064
Chr01B	16700001	16800000	0.2749
Chr01B	16800001	16900000	0.3398
Chr01B	16900001	17000000	0.1683
Chr01B	17000001	17100000	0.2773
Chr01B	17100001	17200000	0.3737
Chr01B	17200001	17300000	0.1226
Chr01B	17300001	17400000	0.1924
Chr01B	17400001	17500000	0.2468
Chr01B	17500001	17600000	0.3526
Chr01B	17600001	17700000	0.1588
Chr01B	17700001	17800000	0.2150
Chr01B	17800001	17900000	0.4683
Chr01B	17900001	18000000	0.0467
Chr01B	18000001	18100000	0.1412
Chr01B	18100001	18200000	0.2584
Chr01B	18200001	18300000	0.1829
Chr01B	18300001	18400000	0.3017
Chr01B	18400001	18500000	0.3786
Chr01B	18500001	18600000	0.3037
Chr01B	18600001	18700000	0.4496
Chr01B	18700001	18800000	0.1703
Chr01B	18800001	18900000	0.3075
Chr01B	18900001	19000000	0.3660
Chr01B	19000001	19100000	0.1563
Chr01B	19100001	19200000	0.1394
Chr01B	19200001	19300000	0.1300
Chr01B	19300001	19400000	0.3579
Chr01B	19400001	19500000	0.0735
Chr01B	19500001	19600000	0.2872
Chr01B	19600001	19700000	0.1221
Chr01B	19700001	19800000	0.3058
Chr01B	19800001	19900000	0.2162
Chr01B	19900001	20000000	0.2432
Chr01B	20000001	20100000	0.1660
Chr01B	20100001	20200000	0.3485
Chr01B	20200001	20300000	0.0927
Chr01B	20300001	20400000	0.0589
Chr01B	20400001	20500000	0.6367
Chr01B	20500001	20600000	0.2512
Chr01B	20600001	20700000	0.2880
Chr01B	20700001	20800000	0.3663
Chr01B	20800001	20900000	0.0636
Chr01B	20900001	21000000	0.1056
Chr01B	21000001	21100000	0.1580
Chr01B	21100001	21200000	0.1712
Chr01B	21200001	21300000	0.2743
Chr01B	21300001	21400000	0.1728
Chr01B	21400001	21500000	0.2099
Chr01B	21500001	21600000	0.3249
Chr01B	21600001	21700000	0.2215
Chr01B	21700001	21800000	0.1150
Chr01B	21800001	21900000	0.2019
Chr01B	21900001	22000000	0.3102
Chr01B	22000001	22100000	0.2285
Chr01B	22100001	22200000	0.1261
Chr01B	22200001	22300000	0.2123
Chr01B	22300001	22400000	0.2844
Chr01B	22400001	22500000	0.2822
Chr01B	22500001	22600000	0.2613
Chr01B	22600001	22700000	0.2239
Chr01B	22700001	22800000	0.3152
Chr01B	22800001	22900000	0.5127
Chr01B	22900001	23000000	0.1471
Chr01B	23000001	23100000	0.0868
Chr01B	23100001	23200000	0.1449
Chr01B	23200001	23300000	0.3056
Chr01B	23300001	23400000	0.2399
Chr01B	23400001	23500000	0.2843
Chr01B	23500001	23600000	0.3864
Chr01B	23600001	23700000	0.6314
Chr01B	23700001	23800000	0.6983
Chr01B	23800001	23900000	0.4903
Chr01B	23900001	24000000	0.4692
Chr01B	24000001	24100000	0.4139
Chr01B	24100001	24200000	0.3788
Chr01B	24200001	24300000	0.3151
Chr01B	24300001	24400000	0.4896
Chr01B	24400001	24500000	0.3392
Chr01B	24500001	24600000	0.2703
Chr01B	24600001	24700000	0.1242
Chr01B	24700001	24800000	0.2814
Chr01B	24800001	24900000	0.3061
Chr01B	24900001	25000000	0.0963
Chr01B	25000001	25100000	0.1767
Chr01B	25100001	25200000	0.4084
Chr01B	25200001	25300000	0.2338
Chr01B	25300001	25400000	0.3669
Chr01B	25400001	25500000	0.1861
Chr01B	25500001	25600000	0.3084
Chr01B	25600001	25700000	0.0898
Chr01B	25700001	25800000	0.1265
Chr01B	25800001	25900000	0.1390
Chr01B	25900001	26000000	0.0672
Chr01B	26000001	26100000	0.0037
Chr01B	26100001	26200000	0.1406
Chr01B	26200001	26300000	0.1657
Chr01B	26300001	26400000	0.2265
Chr01B	26400001	26500000	0.2190
Chr01B	26500001	26600000	0.1188
Chr01B	26600001	26700000	0.2610
Chr01B	26700001	26800000	0.0684
Chr01B	26800001	26900000	0.3083
Chr01B	26900001	27000000	0.3161
Chr01B	27000001	27100000	0.2127
Chr01B	27100001	27200000	0.4160
Chr01B	27200001	27300000	0.3019
Chr01B	27300001	27400000	0.2925
Chr01B	27400001	27500000	0.0503
Chr01B	27500001	27600000	0.3350
Chr01B	27600001	27700000	0.1524
Chr01B	27700001	27800000	0.0939
Chr01B	27800001	27900000	0.2576
Chr01B	27900001	28000000	0.3100
Chr01B	28000001	28100000	0.2431
Chr01B	28100001	28200000	0.1461
Chr01B	28200001	28300000	0.4075
Chr01B	28300001	28400000	0.2642
Chr01B	28400001	28500000	0.5283
Chr01B	28500001	28600000	0.3378
Chr01B	28600001	28700000	0.3128
Chr01B	28700001	28800000	0.0674
Chr01B	28800001	28900000	0.0965
Chr01B	28900001	29000000	0.0676
Chr01B	29000001	29100000	0.0543
Chr01B	29100001	29200000	0.3320
Chr01B	29200001	29300000	0.2705
Chr01B	29300001	29400000	0.3148
Chr01B	29400001	29500000	0.0751
Chr01B	29500001	29600000	0.2580
Chr01B	29600001	29700000	0.0710
Chr01B	29700001	29800000	0.2585
Chr01B	29800001	29900000	0.1566
Chr01B	29900001	30000000	0.0353
Chr01B	30000001	30100000	0.0857
Chr01B	30100001	30200000	0.1122
Chr01B	30200001	30300000	0.3532
Chr01B	30300001	30400000	0.0639
Chr01B	30400001	30500000	0.1001
Chr01B	30500001	30600000	0.3008
Chr01B	30600001	30700000	0.1893
Chr01B	30700001	30800000	0.1996
Chr01B	30800001	30900000	0.2268
Chr01B	30900001	31000000	0.0947
Chr01B	31000001	31100000	0.2009
Chr01B	31100001	31200000	0.0271
Chr01B	31200001	31300000	0.0710
Chr01B	31300001	31400000	0.1460
Chr01B	31400001	31500000	0.1009
Chr01B	31500001	31600000	0.0748
Chr01B	31600001	31700000	0.0469
Chr01B	31700001	31800000	0.1932
Chr01B	31800001	31900000	0.3049
Chr01B	31900001	32000000	0.0624
Chr01B	32000001	32100000	0.1923
Chr01B	32100001	32200000	0.0312
Chr01B	32200001	32300000	0.1483
Chr01B	32300001	32400000	0.0912
Chr01B	32400001	32500000	0.2586
Chr01B	32500001	32600000	0.0825
Chr01B	32600001	32700000	0.1743
Chr01B	32700001	32800000	0.3431
Chr01B	32800001	32900000	0.0883
Chr01B	32900001	33000000	0.1209
Chr01B	33000001	33100000	0.1445
Chr01B	33100001	33200000	0.0230
Chr01B	33200001	33300000	0.0598
Chr01B	33300001	33400000	0.0514
Chr01B	33400001	33500000	0.0694
Chr01B	33500001	33600000	0.0881
Chr01B	33600001	33700000	0.0761
Chr01B	33700001	33800000	0.0543
Chr01B	33800001	33900000	0.1422
Chr01B	33900001	34000000	0.0817
Chr01B	34000001	34100000	0.0808
Chr01B	34100001	34200000	0.0376
Chr01B	34200001	34300000	0.1590
Chr01B	34300001	34400000	0.0704
Chr01B	34400001	34500000	0.2246
Chr01B	34500001	34600000	0.1346
Chr01B	34600001	34700000	0.2927
Chr01B	34700001	34800000	0.0666
Chr01B	34800001	34900000	0.0928
Chr01B	34900001	35000000	0.1986
Chr01B	35000001	35100000	0.1336
Chr01B	35100001	35200000	0.0899
Chr01B	35200001	35300000	0.1387
Chr01B	35300001	35400000	0.3198
Chr01B	35400001	35500000	0.3388
Chr01B	35500001	35600000	0.2939
Chr01B	35600001	35700000	0.1755
Chr01B	35700001	35800000	0.0879
Chr01B	35800001	35900000	0.0870
Chr01B	35900001	36000000	0.2265
Chr01B	36000001	36100000	0.1558
Chr01B	36100001	36200000	0.2828
Chr01B	36200001	36300000	0.0216
Chr01B	36300001	36400000	0.1045
Chr01B	36400001	36500000	0.0250
Chr01B	36500001	36600000	0.0825
Chr01B	36600001	36700000	0.0943
Chr01B	36700001	36800000	0.0261
Chr01B	36800001	36900000	0.1475
Chr01B	36900001	37000000	0.0076
Chr01B	37000001	37100000	0.0083
Chr01B	37100001	37200000	0.0768
Chr01B	37200001	37300000	0.0088
Chr01B	37300001	37400000	0.0295
Chr01B	37400001	37500000	0.0126
Chr01B	37500001	37600000	0.0510
Chr01B	37600001	37700000	0.0169
Chr01B	37700001	37800000	0.0559
Chr01B	37800001	37900000	0.1032
Chr01B	37900001	38000000	0.0630
Chr01B	38000001	38100000	0.0052
Chr01B	38100001	38200000	0.0234
Chr01B	38200001	38300000	0.0271
Chr01B	38300001	38400000	0.0638
Chr01B	38400001	38500000	0.1446
Chr01B	38500001	38600000	0.0986
Chr01B	38600001	38700000	0.0102
Chr01B	38700001	38800000	0.0702
Chr01B	38800001	38900000	0.0099
Chr01B	38900001	39000000	0.0954
Chr01B	39000001	39100000	0.1013
Chr01B	39100001	39200000	0.0491
Chr01B	39200001	39300000	0.1351
Chr01B	39300001	39400000	0.1355
Chr01B	39400001	39500000	0.0212
Chr01B	39500001	39600000	0.0848
Chr01B	39600001	39700000	0.0073
Chr01B	39700001	39800000	0.2457
Chr01B	39800001	39900000	0.0054
Chr01B	39900001	40000000	0.1101
Chr01B	40000001	40100000	0.0375
Chr01B	40100001	40200000	0.0022
Chr01B	40200001	40300000	0.0064
Chr01B	40300001	40400000	0.0073
Chr01B	40400001	40500000	0.0242
Chr01B	40500001	40600000	0.0017
Chr01B	40600001	40700000	0.0118
Chr01B	40700001	40800000	0.0262
Chr01B	40800001	40900000	0.0358
Chr01B	40900001	41000000	0.0395
Chr01B	41000001	41100000	0.1160
Chr01B	41100001	41200000	0.0104
Chr01B	41200001	41300000	0.0347
Chr01B	41300001	41400000	0.0155
Chr01B	41400001	41500000	0.1155
Chr01B	41500001	41600000	0.0046
Chr01B	41600001	41700000	0.0075
Chr01B	41700001	41800000	0.0546
Chr01B	41800001	41900000	0.0022
Chr01B	41900001	42000000	0.0118
Chr01B	42000001	42100000	0.1475
Chr01B	42100001	42200000	0.0298
Chr01B	42200001	42300000	0.0013
Chr01B	42300001	42400000	0.0207
Chr01B	42400001	42500000	0.0040
Chr01B	42500001	42600000	0.0435
Chr01B	42600001	42700000	0.0019
Chr01B	42700001	42800000	0.0020
Chr01B	42800001	42900000	0.0008
Chr01B	42900001	43000000	0.0090
Chr01B	43000001	43100000	0.0114
Chr01B	43100001	43200000	0.0078
Chr01B	43200001	43300000	0.0155
Chr01B	43300001	43400000	0.1245
Chr01B	43400001	43500000	0.0123
Chr01B	43500001	43600000	0.0707
Chr01B	43600001	43700000	0.0040
Chr01B	43700001	43800000	0.0654
Chr01B	43800001	43900000	0.0285
Chr01B	43900001	44000000	0.0356
Chr01B	44000001	44100000	0.0266
Chr01B	44100001	44200000	0.0775
Chr01B	44200001	44300000	0.0218
Chr01B	44300001	44400000	0.0251
Chr01B	44400001	44500000	0.0091
Chr01B	44500001	44600000	0.0162
Chr01B	44600001	44700000	0.0033
Chr01B	44700001	44800000	0.0082
Chr01B	44800001	44900000	0.0150
Chr01B	44900001	45000000	0.0780
Chr01B	45000001	45100000	0.0139
Chr01B	45100001	45200000	0.0226
Chr01B	45200001	45300000	0.1040
Chr01B	45300001	45400000	0.1578
Chr01B	45400001	45500000	0.4261
Chr01B	45500001	45600000	0.2153
Chr01B	45600001	45700000	0.2008
Chr01B	45700001	45800000	0.0014
Chr01B	45800001	45900000	0.0037
Chr01B	45900001	46000000	0.0441
Chr01B	46000001	46100000	0.0040
Chr01B	46100001	46200000	0.0191
Chr01B	46200001	46300000	0.0508
Chr01B	46300001	46400000	0.0111
Chr01B	46400001	46500000	0.0763
Chr01B	46500001	46600000	0.0500
Chr01B	46600001	46700000	0.0038
Chr01B	46700001	46800000	0.0195
Chr01B	46800001	46900000	0.0030
Chr01B	46900001	47000000	0.0045
Chr01B	47000001	47100000	0.0069
Chr01B	47100001	47200000	0.0023
Chr01B	47200001	47300000	0.0316
Chr01B	47300001	47400000	0.0078
Chr01B	47400001	47500000	0.0099
Chr01B	47500001	47600000	0.0022
Chr01B	47600001	47700000	0.0123
Chr01B	47700001	47800000	0.0056
Chr01B	47800001	47900000	0.0343
Chr01B	47900001	48000000	0.0061
Chr01B	48000001	48100000	0.0040
Chr01B	48100001	48200000	0.0082
Chr01B	48200001	48300000	0.0033
Chr01B	48300001	48400000	0.0406
Chr01B	48400001	48500000	0.1683
Chr01B	48500001	48600000	0.0667
Chr01B	48600001	48700000	0.0063
Chr01B	48700001	48800000	0.0033
Chr01B	48800001	48900000	0.0391
Chr01B	48900001	49000000	0.0152
Chr01B	49000001	49100000	0.0319
Chr01B	49100001	49200000	0.0028
Chr01B	49200001	49300000	0.0036
Chr01B	49300001	49400000	0.0493
Chr01B	49400001	49500000	0.0003
Chr01B	49500001	49600000	0.0056
Chr01B	49600001	49700000	0.0080
Chr01B	49700001	49800000	0.0723
Chr01B	49800001	49900000	0.0169
Chr01B	49900001	50000000	0.0958
Chr01B	50000001	50100000	0.0172
Chr01B	50100001	50200000	0.1541
Chr01B	50200001	50300000	0.0157
Chr01B	50300001	50400000	0.0208
Chr01B	50400001	50500000	0.0138
Chr01B	50500001	50600000	0.0027
Chr01B	50600001	50700000	0.0037
Chr01B	50700001	50800000	0.0122
Chr01B	50800001	50900000	0.0565
Chr01B	50900001	51000000	0.0243
Chr01B	51000001	51100000	0.0334
Chr01B	51100001	51200000	0.0231
Chr01B	51200001	51300000	0.0169
Chr01B	51300001	51400000	0.0006
Chr01B	51400001	51500000	0.0057
Chr01B	51500001	51600000	0.0164
Chr01B	51600001	51700000	0.0060
Chr01B	51700001	51800000	0.0011
Chr01B	51800001	51900000	0.0553
Chr01B	51900001	52000000	0.0333
Chr01B	52000001	52100000	0.0160
Chr01B	52100001	52200000	0.0024
Chr01B	52200001	52300000	0.0084
Chr01B	52300001	52400000	0.0087
Chr01B	52400001	52500000	0.1025
Chr01B	52500001	52600000	0.0021
Chr01B	52600001	52700000	0.0503
Chr01B	52700001	52800000	0.1059
Chr01B	52800001	52900000	0.0029
Chr01B	52900001	53000000	0.0685
Chr01B	53000001	53100000	0.0979
Chr01B	53100001	53200000	0.0076
Chr01B	53200001	53300000	0.0024
Chr01B	53300001	53400000	0.0046
Chr01B	53400001	53500000	0.0038
Chr01B	53500001	53600000	0.0321
Chr01B	53600001	53700000	0.0018
Chr01B	53700001	53800000	0.0109
Chr01B	53800001	53900000	0.0033
Chr01B	53900001	54000000	0.0200
Chr01B	54000001	54100000	0.0070
Chr01B	54100001	54200000	0.0147
Chr01B	54200001	54300000	0.0704
Chr01B	54300001	54400000	0.0027
Chr01B	54400001	54500000	0.1141
Chr01B	54500001	54600000	0.0057
Chr01B	54600001	54700000	0.0023
Chr01B	54700001	54800000	0.0055
Chr01B	54800001	54900000	0.0106
Chr01B	54900001	55000000	0.0057
Chr01B	55000001	55100000	0.0091
Chr01B	55100001	55200000	0.0056
Chr01B	55200001	55300000	0.0069
Chr01B	55300001	55400000	0.0040
Chr01B	55400001	55500000	0.0199
Chr01B	55500001	55600000	0.0078
Chr01B	55600001	55700000	0.0140
Chr01B	55700001	55800000	0.0197
Chr01B	55800001	55900000	0.0011
Chr01B	55900001	56000000	0.0069
Chr01B	56000001	56100000	0.0008
Chr01B	56100001	56200000	0.0013
Chr01B	56200001	56300000	0.0055
Chr01B	56300001	56400000	0.0023
Chr01B	56400001	56500000	0.0226
Chr01B	56500001	56600000	0.0679
Chr01B	56600001	56700000	0.3465
Chr01B	56700001	56800000	0.0777
Chr01B	56800001	56900000	0.0025
Chr01B	56900001	57000000	0.0124
Chr01B	57000001	57100000	0.0027
Chr01B	57100001	57200000	0.0143
Chr01B	57200001	57300000	0.1052
Chr01B	57300001	57400000	0.0455
Chr01B	57400001	57500000	0.0100
Chr01B	57500001	57600000	0.0053
Chr01B	57600001	57700000	0.0606
Chr01B	57700001	57800000	0.1362
Chr01B	57800001	57900000	0.0095
Chr01B	57900001	58000000	0.0119
Chr01B	58000001	58100000	0.0263
Chr01B	58100001	58200000	0.0155
Chr01B	58200001	58300000	0.0556
Chr01B	58300001	58358496	0.0428
Chr02A	1	100000	0.1318
Chr02A	100001	200000	0.2013
Chr02A	200001	300000	0.1422
Chr02A	300001	400000	0.1107
Chr02A	400001	500000	0.1442
Chr02A	500001	600000	0.0139
Chr02A	600001	700000	0.0652
Chr02A	700001	800000	0.0257
Chr02A	800001	900000	0.2181
Chr02A	900001	1000000	0.0176
Chr02A	1000001	1100000	0.0411
Chr02A	1100001	1200000	0.0600
Chr02A	1200001	1300000	0.0266
Chr02A	1300001	1400000	0.0652
Chr02A	1400001	1500000	0.0556
Chr02A	1500001	1600000	0.1921
Chr02A	1600001	1700000	0.0078
Chr02A	1700001	1800000	0.1085
Chr02A	1800001	1900000	0.0668
Chr02A	1900001	2000000	0.0607
Chr02A	2000001	2100000	0.1057
Chr02A	2100001	2200000	0.0752
Chr02A	2200001	2300000	0.0392
Chr02A	2300001	2400000	0.1505
Chr02A	2400001	2500000	0.0292
Chr02A	2500001	2600000	0.0429
Chr02A	2600001	2700000	0.1348
Chr02A	2700001	2800000	0.2420
Chr02A	2800001	2900000	0.0059
Chr02A	2900001	3000000	0.0051
Chr02A	3000001	3100000	0.1089
Chr02A	3100001	3200000	0.1223
Chr02A	3200001	3300000	0.1306
Chr02A	3300001	3400000	0.3048
Chr02A	3400001	3500000	0.1247
Chr02A	3500001	3600000	0.0902
Chr02A	3600001	3700000	0.0683
Chr02A	3700001	3800000	0.0838
Chr02A	3800001	3900000	0.0140
Chr02A	3900001	4000000	0.1312
Chr02A	4000001	4100000	0.0770
Chr02A	4100001	4200000	0.0433
Chr02A	4200001	4300000	0.0019
Chr02A	4300001	4400000	0.0598
Chr02A	4400001	4500000	0.0635
Chr02A	4500001	4600000	0.1038
Chr02A	4600001	4700000	0.1610
Chr02A	4700001	4800000	0.1936
Chr02A	4800001	4900000	0.0656
Chr02A	4900001	5000000	0.1042
Chr02A	5000001	5100000	0.2987
Chr02A	5100001	5200000	0.0088
Chr02A	5200001	5300000	0.0238
Chr02A	5300001	5400000	0.2916
Chr02A	5400001	5500000	0.0076
Chr02A	5500001	5600000	0.0119
Chr02A	5600001	5700000	0.0387
Chr02A	5700001	5800000	0.0867
Chr02A	5800001	5900000	0.1254
Chr02A	5900001	6000000	0.0204
Chr02A	6000001	6100000	0.0286
Chr02A	6100001	6200000	0.1141
Chr02A	6200001	6300000	0.0916
Chr02A	6300001	6400000	0.0575
Chr02A	6400001	6500000	0.1213
Chr02A	6500001	6600000	0.1681
Chr02A	6600001	6700000	0.0600
Chr02A	6700001	6800000	0.1093
Chr02A	6800001	6900000	0.1565
Chr02A	6900001	7000000	0.1472
Chr02A	7000001	7100000	0.1460
Chr02A	7100001	7200000	0.1850
Chr02A	7200001	7300000	0.1781
Chr02A	7300001	7400000	0.1021
Chr02A	7400001	7500000	0.1280
Chr02A	7500001	7600000	0.0400
Chr02A	7600001	7700000	0.1022
Chr02A	7700001	7800000	0.0721
Chr02A	7800001	7900000	0.1578
Chr02A	7900001	8000000	0.0795
Chr02A	8000001	8100000	0.1377
Chr02A	8100001	8200000	0.2202
Chr02A	8200001	8300000	0.0721
Chr02A	8300001	8400000	0.0458
Chr02A	8400001	8500000	0.2265
Chr02A	8500001	8600000	0.1495
Chr02A	8600001	8700000	0.4170
Chr02A	8700001	8800000	0.3155
Chr02A	8800001	8900000	0.1903
Chr02A	8900001	9000000	0.2163
Chr02A	9000001	9100000	0.0838
Chr02A	9100001	9200000	0.2115
Chr02A	9200001	9300000	0.3567
Chr02A	9300001	9400000	0.3690
Chr02A	9400001	9500000	0.2504
Chr02A	9500001	9600000	0.3375
Chr02A	9600001	9700000	0.3265
Chr02A	9700001	9800000	0.1603
Chr02A	9800001	9900000	0.0918
Chr02A	9900001	10000000	0.1516
Chr02A	10000001	10100000	0.4571
Chr02A	10100001	10200000	0.1968
Chr02A	10200001	10300000	0.1958
Chr02A	10300001	10400000	0.1226
Chr02A	10400001	10500000	0.1293
Chr02A	10500001	10600000	0.0981
Chr02A	10600001	10700000	0.4531
Chr02A	10700001	10800000	0.2006
Chr02A	10800001	10900000	0.2320
Chr02A	10900001	11000000	0.2087
Chr02A	11000001	11100000	0.1913
Chr02A	11100001	11200000	0.0748
Chr02A	11200001	11300000	0.3090
Chr02A	11300001	11400000	0.1303
Chr02A	11400001	11500000	0.1646
Chr02A	11500001	11600000	0.1779
Chr02A	11600001	11700000	0.0471
Chr02A	11700001	11800000	0.2959
Chr02A	11800001	11900000	0.1996
Chr02A	11900001	12000000	0.1232
Chr02A	12000001	12100000	0.2014
Chr02A	12100001	12200000	0.2536
Chr02A	12200001	12300000	0.3513
Chr02A	12300001	12400000	0.4112
Chr02A	12400001	12500000	0.4437
Chr02A	12500001	12600000	0.2711
Chr02A	12600001	12700000	0.3671
Chr02A	12700001	12800000	0.2450
Chr02A	12800001	12900000	0.4183
Chr02A	12900001	13000000	0.5278
Chr02A	13000001	13100000	0.4965
Chr02A	13100001	13200000	0.3629
Chr02A	13200001	13300000	0.3469
Chr02A	13300001	13400000	0.3224
Chr02A	13400001	13500000	0.5364
Chr02A	13500001	13600000	0.3533
Chr02A	13600001	13700000	0.4970
Chr02A	13700001	13800000	0.1885
Chr02A	13800001	13900000	0.2247
Chr02A	13900001	14000000	0.1995
Chr02A	14000001	14100000	0.1598
Chr02A	14100001	14200000	0.1955
Chr02A	14200001	14300000	0.2796
Chr02A	14300001	14400000	0.3303
Chr02A	14400001	14500000	0.3864
Chr02A	14500001	14600000	0.2753
Chr02A	14600001	14700000	0.1502
Chr02A	14700001	14800000	0.3344
Chr02A	14800001	14900000	0.1129
Chr02A	14900001	15000000	0.1820
Chr02A	15000001	15100000	0.1350
Chr02A	15100001	15200000	0.1563
Chr02A	15200001	15300000	0.2015
Chr02A	15300001	15400000	0.3070
Chr02A	15400001	15500000	0.1677
Chr02A	15500001	15600000	0.1866
Chr02A	15600001	15700000	0.2630
Chr02A	15700001	15800000	0.1519
Chr02A	15800001	15900000	0.1730
Chr02A	15900001	16000000	0.3099
Chr02A	16000001	16100000	0.3609
Chr02A	16100001	16200000	0.4588
Chr02A	16200001	16300000	0.2640
Chr02A	16300001	16400000	0.2852
Chr02A	16400001	16500000	0.3537
Chr02A	16500001	16600000	0.4254
Chr02A	16600001	16700000	0.2074
Chr02A	16700001	16800000	0.1505
Chr02A	16800001	16900000	0.1955
Chr02A	16900001	17000000	0.2455
Chr02A	17000001	17100000	0.3853
Chr02A	17100001	17200000	0.2371
Chr02A	17200001	17300000	0.2369
Chr02A	17300001	17400000	0.1133
Chr02A	17400001	17500000	0.1675
Chr02A	17500001	17600000	0.0915
Chr02A	17600001	17700000	0.0968
Chr02A	17700001	17800000	0.1372
Chr02A	17800001	17900000	0.4143
Chr02A	17900001	18000000	0.4543
Chr02A	18000001	18100000	0.3191
Chr02A	18100001	18200000	0.2902
Chr02A	18200001	18300000	0.0216
Chr02A	18300001	18400000	0.1226
Chr02A	18400001	18500000	0.1667
Chr02A	18500001	18600000	0.0971
Chr02A	18600001	18700000	0.1362
Chr02A	18700001	18800000	0.1308
Chr02A	18800001	18900000	0.1591
Chr02A	18900001	19000000	0.0569
Chr02A	19000001	19100000	0.1392
Chr02A	19100001	19200000	0.0520
Chr02A	19200001	19300000	0.1975
Chr02A	19300001	19400000	0.2296
Chr02A	19400001	19500000	0.3597
Chr02A	19500001	19600000	0.1947
Chr02A	19600001	19700000	0.2054
Chr02A	19700001	19800000	0.0251
Chr02A	19800001	19900000	0.0855
Chr02A	19900001	20000000	0.1013
Chr02A	20000001	20100000	0.1115
Chr02A	20100001	20200000	0.4367
Chr02A	20200001	20300000	0.3515
Chr02A	20300001	20400000	0.3772
Chr02A	20400001	20500000	0.1338
Chr02A	20500001	20600000	0.0587
Chr02A	20600001	20700000	0.1951
Chr02A	20700001	20800000	0.1300
Chr02A	20800001	20900000	0.0768
Chr02A	20900001	21000000	0.1229
Chr02A	21000001	21100000	0.0709
Chr02A	21100001	21200000	0.2687
Chr02A	21200001	21300000	0.1638
Chr02A	21300001	21400000	0.2618
Chr02A	21400001	21500000	0.0118
Chr02A	21500001	21600000	0.1111
Chr02A	21600001	21700000	0.0958
Chr02A	21700001	21800000	0.1887
Chr02A	21800001	21900000	0.1530
Chr02A	21900001	22000000	0.1646
Chr02A	22000001	22100000	0.0971
Chr02A	22100001	22200000	0.1304
Chr02A	22200001	22300000	0.0128
Chr02A	22300001	22400000	0.1087
Chr02A	22400001	22500000	0.0528
Chr02A	22500001	22600000	0.1376
Chr02A	22600001	22700000	0.0408
Chr02A	22700001	22800000	0.0782
Chr02A	22800001	22900000	0.1073
Chr02A	22900001	23000000	0.0838
Chr02A	23000001	23100000	0.1248
Chr02A	23100001	23200000	0.1264
Chr02A	23200001	23300000	0.1975
Chr02A	23300001	23400000	0.1298
Chr02A	23400001	23500000	0.2156
Chr02A	23500001	23600000	0.2948
Chr02A	23600001	23700000	0.0477
Chr02A	23700001	23800000	0.1092
Chr02A	23800001	23900000	0.0766
Chr02A	23900001	24000000	0.0299
Chr02A	24000001	24100000	0.0387
Chr02A	24100001	24200000	0.0787
Chr02A	24200001	24300000	0.0082
Chr02A	24300001	24400000	0.0257
Chr02A	24400001	24500000	0.0169
Chr02A	24500001	24600000	0.0164
Chr02A	24600001	24700000	0.0102
Chr02A	24700001	24800000	0.0203
Chr02A	24800001	24900000	0.0021
Chr02A	24900001	25000000	0.0858
Chr02A	25000001	25100000	0.0108
Chr02A	25100001	25200000	0.0226
Chr02A	25200001	25300000	0.1078
Chr02A	25300001	25400000	0.1025
Chr02A	25400001	25500000	0.0110
Chr02A	25500001	25600000	0.0179
Chr02A	25600001	25700000	0.0015
Chr02A	25700001	25800000	0.0008
Chr02A	25800001	25900000	0.0072
Chr02A	25900001	26000000	0.1169
Chr02A	26000001	26100000	0.0088
Chr02A	26100001	26200000	0.0337
Chr02A	26200001	26300000	0.0817
Chr02A	26300001	26400000	0.0037
Chr02A	26400001	26500000	0.0689
Chr02A	26500001	26600000	0.0149
Chr02A	26600001	26700000	0.2421
Chr02A	26700001	26800000	0.0866
Chr02A	26800001	26900000	0.0058
Chr02A	26900001	27000000	0.0607
Chr02A	27000001	27100000	0.0730
Chr02A	27100001	27200000	0.3469
Chr02A	27200001	27300000	0.1593
Chr02A	27300001	27400000	0.0233
Chr02A	27400001	27500000	0.2224
Chr02A	27500001	27600000	0.3878
Chr02A	27600001	27700000	0.3253
Chr02A	27700001	27800000	0.0549
Chr02A	27800001	27900000	0.0985
Chr02A	27900001	28000000	0.1143
Chr02A	28000001	28100000	0.2094
Chr02A	28100001	28200000	0.1965
Chr02A	28200001	28300000	0.0051
Chr02A	28300001	28400000	0.1335
Chr02A	28400001	28500000	0.0055
Chr02A	28500001	28600000	0.0488
Chr02A	28600001	28700000	0.1072
Chr02A	28700001	28800000	0.0057
Chr02A	28800001	28900000	0.1070
Chr02A	28900001	29000000	0.0813
Chr02A	29000001	29100000	0.0498
Chr02A	29100001	29200000	0.1572
Chr02A	29200001	29300000	0.0519
Chr02A	29300001	29400000	0.0009
Chr02A	29400001	29500000	0.3570
Chr02A	29500001	29600000	0.0009
Chr02A	29600001	29700000	0.0069
Chr02A	29700001	29800000	0.0129
Chr02A	29800001	29900000	0.0037
Chr02A	29900001	30000000	0.0014
Chr02A	30000001	30100000	0.0322
Chr02A	30100001	30200000	0.0131
Chr02A	30200001	30300000	0.0234
Chr02A	30300001	30400000	0.0061
Chr02A	30400001	30500000	0.0839
Chr02A	30500001	30600000	0.0942
Chr02A	30600001	30700000	0.0045
Chr02A	30700001	30800000	0.0134
Chr02A	30800001	30900000	0.0923
Chr02A	30900001	31000000	0.0384
Chr02A	31000001	31100000	0.0998
Chr02A	31100001	31200000	0.0354
Chr02A	31200001	31300000	0.0187
Chr02A	31300001	31400000	0.0528
Chr02A	31400001	31500000	0.0099
Chr02A	31500001	31600000	0.0214
Chr02A	31600001	31700000	0.0219
Chr02A	31700001	31800000	0.0095
Chr02A	31800001	31900000	0.0157
Chr02A	31900001	32000000	0.0177
Chr02A	32000001	32100000	0.0420
Chr02A	32100001	32200000	0.0368
Chr02A	32200001	32300000	0.0241
Chr02A	32300001	32400000	0.0459
Chr02A	32400001	32500000	0.0143
Chr02A	32500001	32600000	0.0991
Chr02A	32600001	32700000	0.0101
Chr02A	32700001	32800000	0.0131
Chr02A	32800001	32900000	0.0006
Chr02A	32900001	33000000	0.1098
Chr02A	33000001	33100000	0.0149
Chr02A	33100001	33200000	0.0000
Chr02A	33200001	33300000	0.0076
Chr02A	33300001	33400000	0.0568
Chr02A	33400001	33500000	0.0061
Chr02A	33500001	33600000	0.0338
Chr02A	33600001	33700000	0.0876
Chr02A	33700001	33800000	0.0015
Chr02A	33800001	33900000	0.0210
Chr02A	33900001	34000000	0.0780
Chr02A	34000001	34100000	0.0000
Chr02A	34100001	34200000	0.0111
Chr02A	34200001	34300000	0.0019
Chr02A	34300001	34400000	0.0155
Chr02A	34400001	34500000	0.0268
Chr02A	34500001	34600000	0.0080
Chr02A	34600001	34700000	0.0085
Chr02A	34700001	34800000	0.0456
Chr02A	34800001	34900000	0.0003
Chr02A	34900001	35000000	0.0017
Chr02A	35000001	35100000	0.0089
Chr02A	35100001	35200000	0.0055
Chr02A	35200001	35300000	0.0064
Chr02A	35300001	35400000	0.0042
Chr02A	35400001	35500000	0.0094
Chr02A	35500001	35600000	0.0000
Chr02A	35600001	35700000	0.0012
Chr02A	35700001	35800000	0.0474
Chr02A	35800001	35900000	0.0087
Chr02A	35900001	36000000	0.0062
Chr02A	36000001	36100000	0.0047
Chr02A	36100001	36200000	0.0086
Chr02A	36200001	36300000	0.0241
Chr02A	36300001	36400000	0.0035
Chr02A	36400001	36500000	0.0172
Chr02A	36500001	36600000	0.0757
Chr02A	36600001	36700000	0.0914
Chr02A	36700001	36800000	0.0090
Chr02A	36800001	36900000	0.0027
Chr02A	36900001	37000000	0.0671
Chr02A	37000001	37100000	0.1039
Chr02A	37100001	37200000	0.0172
Chr02A	37200001	37300000	0.1411
Chr02A	37300001	37400000	0.0091
Chr02A	37400001	37500000	0.0600
Chr02A	37500001	37600000	0.0194
Chr02A	37600001	37700000	0.0257
Chr02A	37700001	37800000	0.0121
Chr02A	37800001	37900000	0.0082
Chr02A	37900001	38000000	0.0264
Chr02A	38000001	38100000	0.0202
Chr02A	38100001	38200000	0.0109
Chr02A	38200001	38300000	0.1089
Chr02A	38300001	38400000	0.0155
Chr02A	38400001	38500000	0.0490
Chr02A	38500001	38600000	0.0630
Chr02A	38600001	38700000	0.0771
Chr02A	38700001	38704249	0.0000
Chr02B	1	100000	0.2683
Chr02B	100001	200000	0.1629
Chr02B	200001	300000	0.2303
Chr02B	300001	400000	0.0037
Chr02B	400001	500000	0.1599
Chr02B	500001	600000	0.0233
Chr02B	600001	700000	0.0382
Chr02B	700001	800000	0.2045
Chr02B	800001	900000	0.0402
Chr02B	900001	1000000	0.0232
Chr02B	1000001	1100000	0.1820
Chr02B	1100001	1200000	0.1039
Chr02B	1200001	1300000	0.0677
Chr02B	1300001	1400000	0.1747
Chr02B	1400001	1500000	0.0770
Chr02B	1500001	1600000	0.0751
Chr02B	1600001	1700000	0.0712
Chr02B	1700001	1800000	0.0040
Chr02B	1800001	1900000	0.1748
Chr02B	1900001	2000000	0.0222
Chr02B	2000001	2100000	0.0943
Chr02B	2100001	2200000	0.0539
Chr02B	2200001	2300000	0.1255
Chr02B	2300001	2400000	0.1155
Chr02B	2400001	2500000	0.0177
Chr02B	2500001	2600000	0.0672
Chr02B	2600001	2700000	0.1422
Chr02B	2700001	2800000	0.0296
Chr02B	2800001	2900000	0.0356
Chr02B	2900001	3000000	0.1022
Chr02B	3000001	3100000	0.0071
Chr02B	3100001	3200000	0.1933
Chr02B	3200001	3300000	0.1094
Chr02B	3300001	3400000	0.1417
Chr02B	3400001	3500000	0.1339
Chr02B	3500001	3600000	0.1272
Chr02B	3600001	3700000	0.0605
Chr02B	3700001	3800000	0.0838
Chr02B	3800001	3900000	0.0093
Chr02B	3900001	4000000	0.1133
Chr02B	4000001	4100000	0.0397
Chr02B	4100001	4200000	0.0293
Chr02B	4200001	4300000	0.0344
Chr02B	4300001	4400000	0.0653
Chr02B	4400001	4500000	0.0834
Chr02B	4500001	4600000	0.1466
Chr02B	4600001	4700000	0.2534
Chr02B	4700001	4800000	0.0842
Chr02B	4800001	4900000	0.1247
Chr02B	4900001	5000000	0.2192
Chr02B	5000001	5100000	0.1596
Chr02B	5100001	5200000	0.0502
Chr02B	5200001	5300000	0.1984
Chr02B	5300001	5400000	0.1015
Chr02B	5400001	5500000	0.0759
Chr02B	5500001	5600000	0.1324
Chr02B	5600001	5700000	0.3558
Chr02B	5700001	5800000	0.2388
Chr02B	5800001	5900000	0.0515
Chr02B	5900001	6000000	0.0190
Chr02B	6000001	6100000	0.1636
Chr02B	6100001	6200000	0.2076
Chr02B	6200001	6300000	0.0485
Chr02B	6300001	6400000	0.0606
Chr02B	6400001	6500000	0.2953
Chr02B	6500001	6600000	0.2265
Chr02B	6600001	6700000	0.0011
Chr02B	6700001	6800000	0.0681
Chr02B	6800001	6900000	0.0146
Chr02B	6900001	7000000	0.0932
Chr02B	7000001	7100000	0.0704
Chr02B	7100001	7200000	0.2974
Chr02B	7200001	7300000	0.2355
Chr02B	7300001	7400000	0.1066
Chr02B	7400001	7500000	0.1395
Chr02B	7500001	7600000	0.0940
Chr02B	7600001	7700000	0.1426
Chr02B	7700001	7800000	0.2432
Chr02B	7800001	7900000	0.1278
Chr02B	7900001	8000000	0.2382
Chr02B	8000001	8100000	0.1379
Chr02B	8100001	8200000	0.2819
Chr02B	8200001	8300000	0.1985
Chr02B	8300001	8400000	0.0597
Chr02B	8400001	8500000	0.0283
Chr02B	8500001	8600000	0.1148
Chr02B	8600001	8700000	0.2814
Chr02B	8700001	8800000	0.1609
Chr02B	8800001	8900000	0.0712
Chr02B	8900001	9000000	0.0553
Chr02B	9000001	9100000	0.2314
Chr02B	9100001	9200000	0.1568
Chr02B	9200001	9300000	0.0543
Chr02B	9300001	9400000	0.0749
Chr02B	9400001	9500000	0.4774
Chr02B	9500001	9600000	0.2387
Chr02B	9600001	9700000	0.1448
Chr02B	9700001	9800000	0.2049
Chr02B	9800001	9900000	0.4064
Chr02B	9900001	10000000	0.1128
Chr02B	10000001	10100000	0.1764
Chr02B	10100001	10200000	0.3078
Chr02B	10200001	10300000	0.1795
Chr02B	10300001	10400000	0.0911
Chr02B	10400001	10500000	0.0790
Chr02B	10500001	10600000	0.3359
Chr02B	10600001	10700000	0.2265
Chr02B	10700001	10800000	0.3508
Chr02B	10800001	10900000	0.1641
Chr02B	10900001	11000000	0.1107
Chr02B	11000001	11100000	0.2732
Chr02B	11100001	11200000	0.1179
Chr02B	11200001	11300000	0.1847
Chr02B	11300001	11400000	0.2096
Chr02B	11400001	11500000	0.0537
Chr02B	11500001	11600000	0.1250
Chr02B	11600001	11700000	0.1486
Chr02B	11700001	11800000	0.1924
Chr02B	11800001	11900000	0.1519
Chr02B	11900001	12000000	0.0128
Chr02B	12000001	12100000	0.2245
Chr02B	12100001	12200000	0.2878
Chr02B	12200001	12300000	0.2250
Chr02B	12300001	12400000	0.1013
Chr02B	12400001	12500000	0.2165
Chr02B	12500001	12600000	0.2784
Chr02B	12600001	12700000	0.3755
Chr02B	12700001	12800000	0.3703
Chr02B	12800001	12900000	0.3734
Chr02B	12900001	13000000	0.7761
Chr02B	13000001	13100000	0.3467
Chr02B	13100001	13200000	0.1828
Chr02B	13200001	13300000	0.3933
Chr02B	13300001	13400000	0.4846
Chr02B	13400001	13500000	0.5029
Chr02B	13500001	13600000	0.5294
Chr02B	13600001	13700000	0.2998
Chr02B	13700001	13800000	0.5940
Chr02B	13800001	13900000	0.5546
Chr02B	13900001	14000000	0.4821
Chr02B	14000001	14100000	0.3003
Chr02B	14100001	14200000	0.3816
Chr02B	14200001	14300000	0.6410
Chr02B	14300001	14400000	0.6290
Chr02B	14400001	14500000	0.2173
Chr02B	14500001	14600000	0.3821
Chr02B	14600001	14700000	0.6474
Chr02B	14700001	14800000	0.2844
Chr02B	14800001	14900000	0.3874
Chr02B	14900001	15000000	0.4669
Chr02B	15000001	15100000	0.3314
Chr02B	15100001	15200000	0.3526
Chr02B	15200001	15300000	0.1519
Chr02B	15300001	15400000	0.1791
Chr02B	15400001	15500000	0.2293
Chr02B	15500001	15600000	0.1011
Chr02B	15600001	15700000	0.1844
Chr02B	15700001	15800000	0.3429
Chr02B	15800001	15900000	0.3102
Chr02B	15900001	16000000	0.4296
Chr02B	16000001	16100000	0.3341
Chr02B	16100001	16200000	0.3645
Chr02B	16200001	16300000	0.3693
Chr02B	16300001	16400000	0.1588
Chr02B	16400001	16500000	0.2797
Chr02B	16500001	16600000	0.2458
Chr02B	16600001	16700000	0.2166
Chr02B	16700001	16800000	0.1969
Chr02B	16800001	16900000	0.0915
Chr02B	16900001	17000000	0.0958
Chr02B	17000001	17100000	0.1126
Chr02B	17100001	17200000	0.2450
Chr02B	17200001	17300000	0.1920
Chr02B	17300001	17400000	0.1824
Chr02B	17400001	17500000	0.3642
Chr02B	17500001	17600000	0.1482
Chr02B	17600001	17700000	0.2834
Chr02B	17700001	17800000	0.2781
Chr02B	17800001	17900000	0.3980
Chr02B	17900001	18000000	0.2246
Chr02B	18000001	18100000	0.1640
Chr02B	18100001	18200000	0.1981
Chr02B	18200001	18300000	0.3237
Chr02B	18300001	18400000	0.4319
Chr02B	18400001	18500000	0.4236
Chr02B	18500001	18600000	0.2249
Chr02B	18600001	18700000	0.1389
Chr02B	18700001	18800000	0.1682
Chr02B	18800001	18900000	0.2161
Chr02B	18900001	19000000	0.1887
Chr02B	19000001	19100000	0.0771
Chr02B	19100001	19200000	0.3209
Chr02B	19200001	19300000	0.4606
Chr02B	19300001	19400000	0.1883
Chr02B	19400001	19500000	0.1491
Chr02B	19500001	19600000	0.1745
Chr02B	19600001	19700000	0.1432
Chr02B	19700001	19800000	0.1084
Chr02B	19800001	19900000	0.0833
Chr02B	19900001	20000000	0.1274
Chr02B	20000001	20100000	0.0340
Chr02B	20100001	20200000	0.1038
Chr02B	20200001	20300000	0.1696
Chr02B	20300001	20400000	0.2679
Chr02B	20400001	20500000	0.4705
Chr02B	20500001	20600000	0.1990
Chr02B	20600001	20700000	0.0437
Chr02B	20700001	20800000	0.1608
Chr02B	20800001	20900000	0.0529
Chr02B	20900001	21000000	0.0226
Chr02B	21000001	21100000	0.3550
Chr02B	21100001	21200000	0.3139
Chr02B	21200001	21300000	0.1604
Chr02B	21300001	21400000	0.2402
Chr02B	21400001	21500000	0.1652
Chr02B	21500001	21600000	0.1820
Chr02B	21600001	21700000	0.0698
Chr02B	21700001	21800000	0.1972
Chr02B	21800001	21900000	0.1368
Chr02B	21900001	22000000	0.3052
Chr02B	22000001	22100000	0.3229
Chr02B	22100001	22200000	0.0072
Chr02B	22200001	22300000	0.0097
Chr02B	22300001	22400000	0.1480
Chr02B	22400001	22500000	0.1323
Chr02B	22500001	22600000	0.2924
Chr02B	22600001	22700000	0.1955
Chr02B	22700001	22800000	0.0507
Chr02B	22800001	22900000	0.2106
Chr02B	22900001	23000000	0.0432
Chr02B	23000001	23100000	0.0216
Chr02B	23100001	23200000	0.0463
Chr02B	23200001	23300000	0.1578
Chr02B	23300001	23400000	0.1111
Chr02B	23400001	23500000	0.0090
Chr02B	23500001	23600000	0.1180
Chr02B	23600001	23700000	0.0989
Chr02B	23700001	23800000	0.0865
Chr02B	23800001	23900000	0.1424
Chr02B	23900001	24000000	0.2680
Chr02B	24000001	24100000	0.1388
Chr02B	24100001	24200000	0.1500
Chr02B	24200001	24300000	0.3067
Chr02B	24300001	24400000	0.2634
Chr02B	24400001	24500000	0.3390
Chr02B	24500001	24600000	0.1458
Chr02B	24600001	24700000	0.2254
Chr02B	24700001	24800000	0.0152
Chr02B	24800001	24900000	0.0921
Chr02B	24900001	25000000	0.0182
Chr02B	25000001	25100000	0.0789
Chr02B	25100001	25200000	0.0944
Chr02B	25200001	25300000	0.0428
Chr02B	25300001	25400000	0.0319
Chr02B	25400001	25500000	0.0132
Chr02B	25500001	25600000	0.0197
Chr02B	25600001	25700000	0.0107
Chr02B	25700001	25800000	0.0091
Chr02B	25800001	25900000	0.1287
Chr02B	25900001	26000000	0.0108
Chr02B	26000001	26100000	0.1524
Chr02B	26100001	26200000	0.0841
Chr02B	26200001	26300000	0.0182
Chr02B	26300001	26400000	0.0098
Chr02B	26400001	26500000	0.0963
Chr02B	26500001	26600000	0.0161
Chr02B	26600001	26700000	0.0809
Chr02B	26700001	26800000	0.1086
Chr02B	26800001	26900000	0.0590
Chr02B	26900001	27000000	0.0077
Chr02B	27000001	27100000	0.0700
Chr02B	27100001	27200000	0.0279
Chr02B	27200001	27300000	0.0460
Chr02B	27300001	27400000	0.0265
Chr02B	27400001	27500000	0.0352
Chr02B	27500001	27600000	0.0900
Chr02B	27600001	27700000	0.1195
Chr02B	27700001	27800000	0.0823
Chr02B	27800001	27900000	0.0693
Chr02B	27900001	28000000	0.0608
Chr02B	28000001	28100000	0.2690
Chr02B	28100001	28200000	0.0519
Chr02B	28200001	28300000	0.3463
Chr02B	28300001	28400000	0.2184
Chr02B	28400001	28500000	0.0723
Chr02B	28500001	28600000	0.3659
Chr02B	28600001	28700000	0.0327
Chr02B	28700001	28800000	0.0032
Chr02B	28800001	28900000	0.0200
Chr02B	28900001	29000000	0.1481
Chr02B	29000001	29100000	0.1371
Chr02B	29100001	29200000	0.1508
Chr02B	29200001	29300000	0.0698
Chr02B	29300001	29400000	0.0668
Chr02B	29400001	29500000	0.1169
Chr02B	29500001	29600000	0.1009
Chr02B	29600001	29700000	0.1046
Chr02B	29700001	29800000	0.1771
Chr02B	29800001	29900000	0.1288
Chr02B	29900001	30000000	0.1171
Chr02B	30000001	30100000	0.0196
Chr02B	30100001	30200000	0.0108
Chr02B	30200001	30300000	0.0105
Chr02B	30300001	30400000	0.0114
Chr02B	30400001	30500000	0.0304
Chr02B	30500001	30600000	0.1225
Chr02B	30600001	30700000	0.0177
Chr02B	30700001	30800000	0.0941
Chr02B	30800001	30900000	0.0021
Chr02B	30900001	31000000	0.0098
Chr02B	31000001	31100000	0.1051
Chr02B	31100001	31200000	0.0321
Chr02B	31200001	31300000	0.0215
Chr02B	31300001	31400000	0.0118
Chr02B	31400001	31500000	0.0076
Chr02B	31500001	31600000	0.0041
Chr02B	31600001	31700000	0.0070
Chr02B	31700001	31800000	0.0235
Chr02B	31800001	31900000	0.0140
Chr02B	31900001	32000000	0.0482
Chr02B	32000001	32100000	0.0335
Chr02B	32100001	32200000	0.0083
Chr02B	32200001	32300000	0.0113
Chr02B	32300001	32400000	0.0608
Chr02B	32400001	32500000	0.0289
Chr02B	32500001	32600000	0.0413
Chr02B	32600001	32700000	0.0299
Chr02B	32700001	32800000	0.0221
Chr02B	32800001	32900000	0.0563
Chr02B	32900001	33000000	0.0026
Chr02B	33000001	33100000	0.0163
Chr02B	33100001	33200000	0.0007
Chr02B	33200001	33300000	0.0570
Chr02B	33300001	33400000	0.1958
Chr02B	33400001	33500000	0.0265
Chr02B	33500001	33600000	0.0571
Chr02B	33600001	33700000	0.1200
Chr02B	33700001	33800000	0.0370
Chr02B	33800001	33900000	0.0244
Chr02B	33900001	34000000	0.0066
Chr02B	34000001	34100000	0.0617
Chr02B	34100001	34200000	0.0970
Chr02B	34200001	34300000	0.1153
Chr02B	34300001	34400000	0.0146
Chr02B	34400001	34500000	0.0014
Chr02B	34500001	34600000	0.0298
Chr02B	34600001	34700000	0.0849
Chr02B	34700001	34800000	0.0227
Chr02B	34800001	34900000	0.0040
Chr02B	34900001	35000000	0.0097
Chr02B	35000001	35100000	0.0097
Chr02B	35100001	35200000	0.0069
Chr02B	35200001	35300000	0.0312
Chr02B	35300001	35400000	0.0227
Chr02B	35400001	35500000	0.0599
Chr02B	35500001	35600000	0.0046
Chr02B	35600001	35700000	0.0203
Chr02B	35700001	35800000	0.0113
Chr02B	35800001	35900000	0.0016
Chr02B	35900001	36000000	0.0789
Chr02B	36000001	36100000	0.0593
Chr02B	36100001	36200000	0.0183
Chr02B	36200001	36300000	0.0367
Chr02B	36300001	36400000	0.0563
Chr02B	36400001	36500000	0.0098
Chr02B	36500001	36600000	0.0365
Chr02B	36600001	36700000	0.0325
Chr02B	36700001	36800000	0.0746
Chr02B	36800001	36900000	0.0052
Chr02B	36900001	37000000	0.0114
Chr02B	37000001	37100000	0.0033
Chr02B	37100001	37200000	0.0621
Chr02B	37200001	37300000	0.0095
Chr02B	37300001	37400000	0.0074
Chr02B	37400001	37500000	0.0067
Chr02B	37500001	37600000	0.0524
Chr02B	37600001	37700000	0.0316
Chr02B	37700001	37800000	0.0043
Chr02B	37800001	37900000	0.0217
Chr02B	37900001	38000000	0.0097
Chr02B	38000001	38100000	0.0139
Chr02B	38100001	38200000	0.0118
Chr02B	38200001	38300000	0.0252
Chr02B	38300001	38400000	0.0146
Chr02B	38400001	38500000	0.0149
Chr02B	38500001	38600000	0.0211
Chr02B	38600001	38700000	0.0104
Chr02B	38700001	38800000	0.0986
Chr02B	38800001	38887380	0.0048
Chr03A	1	100000	0.0689
Chr03A	100001	200000	0.1123
Chr03A	200001	300000	0.0077
Chr03A	300001	400000	0.0573
Chr03A	400001	500000	0.0216
Chr03A	500001	600000	0.0997
Chr03A	600001	700000	0.0110
Chr03A	700001	800000	0.1500
Chr03A	800001	900000	0.0035
Chr03A	900001	1000000	0.0026
Chr03A	1000001	1100000	0.1000
Chr03A	1100001	1200000	0.0034
Chr03A	1200001	1300000	0.0620
Chr03A	1300001	1400000	0.0150
Chr03A	1400001	1500000	0.0346
Chr03A	1500001	1600000	0.0104
Chr03A	1600001	1700000	0.1876
Chr03A	1700001	1800000	0.0237
Chr03A	1800001	1900000	0.0321
Chr03A	1900001	2000000	0.0032
Chr03A	2000001	2100000	0.0877
Chr03A	2100001	2200000	0.0240
Chr03A	2200001	2300000	0.1578
Chr03A	2300001	2400000	0.0426
Chr03A	2400001	2500000	0.0175
Chr03A	2500001	2600000	0.0162
Chr03A	2600001	2700000	0.0032
Chr03A	2700001	2800000	0.0436
Chr03A	2800001	2900000	0.0280
Chr03A	2900001	3000000	0.0903
Chr03A	3000001	3100000	0.0109
Chr03A	3100001	3200000	0.0002
Chr03A	3200001	3300000	0.0256
Chr03A	3300001	3400000	0.0129
Chr03A	3400001	3500000	0.0086
Chr03A	3500001	3600000	0.0642
Chr03A	3600001	3700000	0.0745
Chr03A	3700001	3800000	0.0027
Chr03A	3800001	3900000	0.0037
Chr03A	3900001	4000000	0.0029
Chr03A	4000001	4100000	0.0062
[truncated: 11,075 more rows]
