# Supplementary material for: Genomic consequences of residual recombination in a hybrid apomictic hickory complex
Source: Nat Commun. 2026 Feb 5;17:2376. doi: 10.1038/s41467-026-68867-6 (PMC12982824; doi:10.1038/s41467-026-68867-6)
Supplement: Supplementary file 9 — Source Data [file 41467_2026_68867_MOESM9_ESM.zip › Source_data/Fig6/6f/Cca60_apom52_sexual8_anc_LOH_del_lof_num.txt]

Individual	anc_DEL	new_DEL	anc_LOF	new_LOF	Breeding type
Cca1-10	46		11		apomixis
Cca1-11	35		13		apomixis
Cca1-12	46		14		apomixis
Cca1-13	39		8		apomixis
Cca1-14	29		14		apomixis
Cca1-15	41		12		apomixis
Cca1-16	37		12		apomixis
Cca1-17	82	47	19	15	sexuality
Cca1-18	37		12		apomixis
Cca1-19	51		15		apomixis
Cca1-1	33		16		apomixis
Cca1-20	34		15		apomixis
Cca1-2	43		15		apomixis
Cca1-3	40		10		apomixis
Cca1-4	78	20	21	5	sexuality
Cca1-5	38		15		apomixis
Cca1-6	35		16		apomixis
Cca1-7	79	28	22	5	sexuality
Cca1-8	43		13		apomixis
Cca1-9	96	34	25	17	sexuality
Cca2-10	35		13		apomixis
Cca2-11	35		12		apomixis
Cca2-12	34		15		apomixis
Cca2-13	30		12		apomixis
Cca2-14	54		10		apomixis
Cca2-15	29		18		apomixis
Cca2-16	48		14		apomixis
Cca2-17	73	27	20	5	sexuality
Cca2-18	30		10		apomixis
Cca2-19	84	14	16	0	sexuality
Cca2-1	42		12		apomixis
Cca2-20	41		12		apomixis
Cca2-2	40		14		apomixis
Cca2-3	40		15		apomixis
Cca2-4	46		16		apomixis
Cca2-5	40		13		apomixis
Cca2-6	71	25	19	5	sexuality
Cca2-7	40		16		apomixis
Cca2-8	32		16		apomixis
Cca2-9	36		12		apomixis
Cca3-10	32		14		apomixis
Cca3-11	30		12		apomixis
Cca3-12	42		17		apomixis
Cca3-13	66	21	23	14	sexuality
Cca3-14	38		16		apomixis
Cca3-15	40		13		apomixis
Cca3-16	40		14		apomixis
Cca3-17	34		12		apomixis
Cca3-18	34		15		apomixis
Cca3-19	41		10		apomixis
Cca3-1	42		13		apomixis
Cca3-20	33		22		apomixis
Cca3-2	47		12		apomixis
Cca3-3	40		14		apomixis
Cca3-4	38		14		apomixis
Cca3-5	43		16		apomixis
Cca3-6	41		12		apomixis
Cca3-7	41		14		apomixis
Cca3-8	32		10		apomixis
Cca3-9	30		14		apomixis
