# Supplementary material for: Genomic consequences of residual recombination in a hybrid apomictic hickory complex
Source: Nat Commun. 2026 Feb 5;17:2376. doi: 10.1038/s41467-026-68867-6 (PMC12982824; doi:10.1038/s41467-026-68867-6)
Supplement: Supplementary file 9 — Source Data [file 41467_2026_68867_MOESM9_ESM.zip › Source_data/Fig6/6b/Apom102.het.del.lof.low.loh.snp.num.txt]

ind	num	type	group
Cca-AJ1	2	del	Cca
Cca-AJ2	1	del	Cca
Cca-AJ3	1	del	Cca
Cca-AJ4	1	del	Cca
Cca-CA1	0	del	Cca
Cca-CA2	1	del	Cca
Cca-CA3	1	del	Cca
Cca-CA4	1	del	Cca
Cca-DS1	3	del	Cca
Cca-DS2	2	del	Cca
Cca-DS4	2	del	Cca
Cca-DS5	1	del	Cca
Cca-DS6	1	del	Cca
Cca-NG1	1	del	Cca
Cca-QLF1	2	del	Cca
Cca-QLF10	2	del	Cca
Cca-QLF11	2	del	Cca
Cca-QLF12	2	del	Cca
Cca-QLF2	2	del	Cca
Cca-QLF3	1	del	Cca
Cca-QLF4	2	del	Cca
Cca-QLF5	2	del	Cca
Cca-QLF6	1	del	Cca
Cca-QLF7	1	del	Cca
Cca-QLF8	2	del	Cca
Cca-QLF9	1	del	Cca
Cca-SX1	1	del	Cca
Cca-SX2	2	del	Cca
Cca-SX3	1	del	Cca
Cca-TMS1	2	del	Cca
Cca-TMS11	1	del	Cca
Cca-TMS12	4	del	Cca
Cca-TMS13	2	del	Cca
Cca-TMS14	2	del	Cca
Cca-TMS2	2	del	Cca
Cca-TMS3	2	del	Cca
Cca-TMS4	1	del	Cca
Cca-TMS5	2	del	Cca
Cca-TMS6	2	del	Cca
Cca-TMS7	2	del	Cca
Cca-TMS8	2	del	Cca
Cca-TMS9	3	del	Cca
Ccacc01	1	del	Cca
Ccajlx01	2	del	Cca
Ccalxs01	1	del	Cca
Ccasx01	2	del	Cca
Ccasxw01	2	del	Cca
Ccasy01	1	del	Cca
Ccawj01	1	del	Cca
Ccawlk01	1	del	Cca
Ccaxw01	2	del	Cca
Ccayk01	1	del	Cca
Ccayx01	3	del	Cca
Ccazj01	1	del	Cca
Ccazx01	1	del	Cca
Cca-AJ1	3	lof	Cca
Cca-AJ2	3	lof	Cca
Cca-AJ3	4	lof	Cca
Cca-AJ4	2	lof	Cca
Cca-CA1	3	lof	Cca
Cca-CA2	3	lof	Cca
Cca-CA3	5	lof	Cca
Cca-CA4	6	lof	Cca
Cca-DS1	3	lof	Cca
Cca-DS2	3	lof	Cca
Cca-DS4	4	lof	Cca
Cca-DS5	3	lof	Cca
Cca-DS6	4	lof	Cca
Cca-NG1	4	lof	Cca
Cca-QLF1	5	lof	Cca
Cca-QLF10	4	lof	Cca
Cca-QLF11	6	lof	Cca
Cca-QLF12	3	lof	Cca
Cca-QLF2	3	lof	Cca
Cca-QLF3	2	lof	Cca
Cca-QLF4	4	lof	Cca
Cca-QLF5	4	lof	Cca
Cca-QLF6	2	lof	Cca
Cca-QLF7	4	lof	Cca
Cca-QLF8	4	lof	Cca
Cca-QLF9	4	lof	Cca
Cca-SX1	3	lof	Cca
Cca-SX2	4	lof	Cca
Cca-SX3	3	lof	Cca
Cca-TMS1	3	lof	Cca
Cca-TMS11	2	lof	Cca
Cca-TMS12	6	lof	Cca
Cca-TMS13	3	lof	Cca
Cca-TMS14	3	lof	Cca
Cca-TMS2	3	lof	Cca
Cca-TMS3	3	lof	Cca
Cca-TMS4	4	lof	Cca
Cca-TMS5	2	lof	Cca
Cca-TMS6	4	lof	Cca
Cca-TMS7	3	lof	Cca
Cca-TMS8	2	lof	Cca
Cca-TMS9	2	lof	Cca
Ccacc01	3	lof	Cca
Ccajlx01	2	lof	Cca
Ccalxs01	4	lof	Cca
Ccasx01	3	lof	Cca
Ccasxw01	3	lof	Cca
Ccasy01	3	lof	Cca
Ccawj01	3	lof	Cca
Ccawlk01	4	lof	Cca
Ccaxw01	3	lof	Cca
Ccayk01	2	lof	Cca
Ccayx01	5	lof	Cca
Ccazj01	3	lof	Cca
Ccazx01	2	lof	Cca
Cda-CY1	1	del	Cda
Cda-CY2	1	del	Cda
Cda-JZ1	0	del	Cda
Cda-JZ2	0	del	Cda
Cda-JZ3	1	del	Cda
Cda-JZ4	0	del	Cda
Cda-JZ5	1	del	Cda
Cda-JZ6	0	del	Cda
Cda-JZ7	0	del	Cda
Cda-JZ8	0	del	Cda
Cda-JZP1	1	del	Cda
Cda-JZP10	1	del	Cda
Cda-JZP2	0	del	Cda
Cda-JZP3	0	del	Cda
Cda-JZP4	0	del	Cda
Cda-JZP5	0	del	Cda
Cda-JZP6	0	del	Cda
Cda-JZP7	1	del	Cda
Cda-JZP8	0	del	Cda
Cda-JZP9	0	del	Cda
Cda-XT1	1	del	Cda
Cda-XT2	1	del	Cda
Cda-XT3	2	del	Cda
Cda-XT4	1	del	Cda
Cda-XT5	2	del	Cda
Cda-XT6	2	del	Cda
Cda-XT7	1	del	Cda
Cdaac01	2	del	Cda
Cdabf01	1	del	Cda
Cdabf02	1	del	Cda
Cdabmj01	1	del	Cda
Cdabmj02	1	del	Cda
Cdadw01	2	del	Cda
Cdadw02	2	del	Cda
Cdalmy01	1	del	Cda
Cdalp01	0	del	Cda
Cdaww01	1	del	Cda
Cdaww02	1	del	Cda
Cdaww03	0	del	Cda
Cdaxt01	1	del	Cda
Cdaxy01	0	del	Cda
Cdaxz01	0	del	Cda
Cdazf01	2	del	Cda
Cdazf02	0	del	Cda
Cdazgh01	0	del	Cda
Cdazw01	0	del	Cda
Cdazy01	3	del	Cda
Cda-CY1	0	lof	Cda
Cda-CY2	0	lof	Cda
Cda-JZ1	1	lof	Cda
Cda-JZ2	1	lof	Cda
Cda-JZ3	1	lof	Cda
Cda-JZ4	1	lof	Cda
Cda-JZ5	1	lof	Cda
Cda-JZ6	1	lof	Cda
Cda-JZ7	1	lof	Cda
Cda-JZ8	1	lof	Cda
Cda-JZP1	1	lof	Cda
Cda-JZP10	1	lof	Cda
Cda-JZP2	1	lof	Cda
Cda-JZP3	1	lof	Cda
Cda-JZP4	2	lof	Cda
Cda-JZP5	1	lof	Cda
Cda-JZP6	1	lof	Cda
Cda-JZP7	1	lof	Cda
Cda-JZP8	1	lof	Cda
Cda-JZP9	1	lof	Cda
Cda-XT1	0	lof	Cda
Cda-XT2	0	lof	Cda
Cda-XT3	0	lof	Cda
Cda-XT4	0	lof	Cda
Cda-XT5	0	lof	Cda
Cda-XT6	0	lof	Cda
Cda-XT7	1	lof	Cda
Cdaac01	0	lof	Cda
Cdabf01	1	lof	Cda
Cdabf02	1	lof	Cda
Cdabmj01	1	lof	Cda
Cdabmj02	1	lof	Cda
Cdadw01	0	lof	Cda
Cdadw02	0	lof	Cda
Cdalmy01	1	lof	Cda
Cdalp01	1	lof	Cda
Cdaww01	0	lof	Cda
Cdaww02	0	lof	Cda
Cdaww03	0	lof	Cda
Cdaxt01	0	lof	Cda
Cdaxy01	1	lof	Cda
Cdaxz01	0	lof	Cda
Cdazf01	0	lof	Cda
Cdazf02	0	lof	Cda
Cdazgh01	0	lof	Cda
Cdazw01	0	lof	Cda
Cdazy01	1	lof	Cda
