# Supplementary material for: Genomic consequences of residual recombination in a hybrid apomictic hickory complex
Source: Nat Commun. 2026 Feb 5;17:2376. doi: 10.1038/s41467-026-68867-6 (PMC12982824; doi:10.1038/s41467-026-68867-6)
Supplement: Supplementary file 9 — Source Data [file 41467_2026_68867_MOESM9_ESM.zip › Source_data/Fig6/6e/Cca60.hom.het.del.snp.num.txt]

ind	hom	het	sum	pop
Cca1-10	437	2353	3227	apom
Cca1-11	387	2483	3257	apom
Cca1-12	417	2392	3226	apom
Cca1-13	415	2447	3277	apom
Cca1-14	407	2445	3259	apom
Cca1-15	473	2233	3179	apom
Cca1-16	442	2384	3268	apom
Cca1-17	1365	1457	4187	sexual
Cca1-18	410	2411	3231	apom
Cca1-19	507	2192	3206	apom
Cca1-1	486	2220	3192	apom
Cca1-20	396	2457	3249	apom
Cca1-2	443	2302	3188	apom
Cca1-3	432	2382	3246	apom
Cca1-4	1539	1206	4284	sexual
Cca1-5	397	2411	3205	apom
Cca1-6	434	2376	3244	apom
Cca1-7	1500	1188	4188	sexual
Cca1-8	441	2391	3273	apom
Cca1-9	1652	1214	4518	sexual
Cca2-10	453	2393	3299	apom
Cca2-11	398	2404	3200	apom
Cca2-12	420	2379	3219	apom
Cca2-13	406	2441	3253	apom
Cca2-14	428	2388	3244	apom
Cca2-15	400	2452	3252	apom
Cca2-16	435	2385	3255	apom
Cca2-17	1299	1412	4010	sexual
Cca2-18	398	2451	3247	apom
Cca2-19	1403	1433	4239	sexual
Cca2-1	423	2386	3232	apom
Cca2-20	446	2314	3206	apom
Cca2-2	500	2173	3173	apom
Cca2-3	376	2488	3240	apom
Cca2-4	408	2423	3239	apom
Cca2-5	412	2394	3218	apom
Cca2-6	1405	1304	4114	sexual
Cca2-7	432	2371	3235	apom
Cca2-8	368	2493	3229	apom
Cca2-9	415	2383	3213	apom
Cca3-10	436	2350	3222	apom
Cca3-11	393	2420	3206	apom
Cca3-12	484	2247	3215	apom
Cca3-13	1185	1472	3842	sexual
Cca3-14	436	2388	3260	apom
Cca3-15	413	2443	3269	apom
Cca3-16	414	2406	3234	apom
Cca3-17	428	2361	3217	apom
Cca3-18	401	2453	3255	apom
Cca3-19	476	2272	3224	apom
Cca3-1	444	2397	3285	apom
Cca3-20	400	2337	3137	apom
Cca3-2	425	2373	3223	apom
Cca3-3	389	2428	3206	apom
Cca3-4	406	2441	3253	apom
Cca3-5	468	2334	3270	apom
Cca3-6	467	2253	3187	apom
Cca3-7	413	2406	3232	apom
Cca3-8	413	2390	3216	apom
Cca3-9	398	2427	3223	apom
