# Supplementary material for: Genomic consequences of residual recombination in a hybrid apomictic hickory complex
Source: Nat Commun. 2026 Feb 5;17:2376. doi: 10.1038/s41467-026-68867-6 (PMC12982824; doi:10.1038/s41467-026-68867-6)
Supplement: Supplementary file 9 — Source Data [file 41467_2026_68867_MOESM9_ESM.zip › Source_data/Fig6/6e/Cca60.hom.het.lof.snp.num.txt]

ind	hom	het	sum	pop
Cca1-10	152	731	1035	apom
Cca1-11	137	757	1031	apom
Cca1-12	150	736	1036	apom
Cca1-13	145	770	1060	apom
Cca1-14	142	749	1033	apom
Cca1-15	167	686	1020	apom
Cca1-16	136	753	1025	apom
Cca1-17	437	435	1309	sexual
Cca1-18	132	776	1040	apom
Cca1-19	156	687	999	apom
Cca1-1	155	679	989	apom
Cca1-20	146	743	1035	apom
Cca1-2	157	708	1022	apom
Cca1-3	147	746	1040	apom
Cca1-4	477	373	1327	sexual
Cca1-5	164	730	1058	apom
Cca1-6	147	711	1005	apom
Cca1-7	446	396	1288	sexual
Cca1-8	136	755	1027	apom
Cca1-9	520	387	1427	sexual
Cca2-10	133	773	1039	apom
Cca2-11	154	711	1019	apom
Cca2-12	163	727	1053	apom
Cca2-13	137	766	1040	apom
Cca2-14	134	755	1023	apom
Cca2-15	147	752	1046	apom
Cca2-16	155	719	1029	apom
Cca2-17	430	404	1264	sexual
Cca2-18	123	776	1022	apom
Cca2-19	438	461	1337	sexual
Cca2-1	142	746	1030	apom
Cca2-20	159	711	1029	apom
Cca2-2	152	670	974	apom
Cca2-3	143	760	1046	apom
Cca2-4	141	740	1022	apom
Cca2-5	136	751	1023	apom
Cca2-6	437	407	1281	sexual
Cca2-7	154	723	1031	apom
Cca2-8	146	742	1034	apom
Cca2-9	141	759	1041	apom
Cca3-10	150	722	1022	apom
Cca3-11	146	745	1037	apom
Cca3-12	152	727	1031	apom
Cca3-13	409	423	1241	sexual
Cca3-14	171	725	1067	apom
Cca3-15	140	766	1046	apom
Cca3-16	158	746	1062	apom
Cca3-17	151	726	1028	apom
Cca3-18	162	730	1054	apom
Cca3-19	146	723	1015	apom
Cca3-1	143	753	1039	apom
Cca3-20	151	725	1027	apom
Cca3-2	163	740	1066	apom
Cca3-3	137	761	1035	apom
Cca3-4	125	768	1018	apom
Cca3-5	176	711	1063	apom
Cca3-6	150	706	1006	apom
Cca3-7	138	755	1031	apom
Cca3-8	142	743	1027	apom
Cca3-9	150	745	1045	apom
