# Supplementary material for: Genomic consequences of residual recombination in a hybrid apomictic hickory complex
Source: Nat Commun. 2026 Feb 5;17:2376. doi: 10.1038/s41467-026-68867-6 (PMC12982824; doi:10.1038/s41467-026-68867-6)
Supplement: Supplementary file 9 — Source Data [file 41467_2026_68867_MOESM9_ESM.zip › Source_data/Fig6/6cd/Cca55_Cda47_hom_del_syn.txt]

ind	num	group	type
Cca-AJ1	0.0500789	loh	Cca
Cca-AJ2	0.050406	loh	Cca
Cca-AJ3	0.0507781	loh	Cca
Cca-AJ4	0.0518902	loh	Cca
Cca-CA1	0.0512298	loh	Cca
Cca-CA2	0.0508323	loh	Cca
Cca-CA3	0.0519498	loh	Cca
Cca-CA4	0.0514236	loh	Cca
Cca-DS1	0.0513287	loh	Cca
Cca-DS2	0.0503426	loh	Cca
Cca-DS4	0.051222	loh	Cca
Cca-DS5	0.0506514	loh	Cca
Cca-DS6	0.0507886	loh	Cca
Cca-NG1	0.0506329	loh	Cca
Cca-QLF1	0.0508021	loh	Cca
Cca-QLF10	0.0512854	loh	Cca
Cca-QLF11	0.0523224	loh	Cca
Cca-QLF12	0.0501668	loh	Cca
Cca-QLF2	0.0511983	loh	Cca
Cca-QLF3	0.0512959	loh	Cca
Cca-QLF4	0.0523128	loh	Cca
Cca-QLF5	0.0537069	loh	Cca
Cca-QLF6	0.0501575	loh	Cca
Cca-QLF7	0.0495617	loh	Cca
Cca-QLF8	0.0526024	loh	Cca
Cca-QLF9	0.051902	loh	Cca
Cca-SX1	0.0503789	loh	Cca
Cca-SX2	0.0490079	loh	Cca
Cca-SX3	0.0529909	loh	Cca
Cca-TMS1	0.0502406	loh	Cca
Cca-TMS11	0.0501118	loh	Cca
Cca-TMS12	0.0500066	loh	Cca
Cca-TMS13	0.0505807	loh	Cca
Cca-TMS14	0.0502148	loh	Cca
Cca-TMS2	0.051519	loh	Cca
Cca-TMS3	0.0510189	loh	Cca
Cca-TMS4	0.052405	loh	Cca
Cca-TMS5	0.0512002	loh	Cca
Cca-TMS6	0.0520934	loh	Cca
Cca-TMS7	0.0510231	loh	Cca
Cca-TMS8	0.0502191	loh	Cca
Cca-TMS9	0.049761	loh	Cca
Ccacc01	0.05012	loh	Cca
Ccajlx01	0.0520085	loh	Cca
Ccalxs01	0.0484494	loh	Cca
Ccasx01	0.0488923	loh	Cca
Ccasxw01	0.0504343	loh	Cca
Ccasy01	0.0523545	loh	Cca
Ccawj01	0.0490488	loh	Cca
Ccawlk01	0.0525711	loh	Cca
Ccaxw01	0.0492424	loh	Cca
Ccayk01	0.0514818	loh	Cca
Ccayx01	0.0511334	loh	Cca
Ccazj01	0.0505922	loh	Cca
Ccazx01	0.0511923	loh	Cca
Cca-AJ1	0.0518861	non	Cca
Cca-AJ2	0.051785	non	Cca
Cca-AJ3	0.0520352	non	Cca
Cca-AJ4	0.0517088	non	Cca
Cca-CA1	0.0511087	non	Cca
Cca-CA2	0.0507588	non	Cca
Cca-CA3	0.0515637	non	Cca
Cca-CA4	0.0516634	non	Cca
Cca-DS1	0.0510419	non	Cca
Cca-DS2	0.051817	non	Cca
Cca-DS4	0.0509703	non	Cca
Cca-DS5	0.0512394	non	Cca
Cca-DS6	0.0510518	non	Cca
Cca-NG1	0.05142	non	Cca
Cca-QLF1	0.0519875	non	Cca
Cca-QLF10	0.0518232	non	Cca
Cca-QLF11	0.0518707	non	Cca
Cca-QLF12	0.0520576	non	Cca
Cca-QLF2	0.0516093	non	Cca
Cca-QLF3	0.0517279	non	Cca
Cca-QLF4	0.0515039	non	Cca
Cca-QLF5	0.0509334	non	Cca
Cca-QLF6	0.051909	non	Cca
Cca-QLF7	0.0520019	non	Cca
Cca-QLF8	0.0512684	non	Cca
Cca-QLF9	0.052142	non	Cca
Cca-SX1	0.0514288	non	Cca
Cca-SX2	0.0521141	non	Cca
Cca-SX3	0.0505538	non	Cca
Cca-TMS1	0.0522929	non	Cca
Cca-TMS11	0.0521462	non	Cca
Cca-TMS12	0.0515515	non	Cca
Cca-TMS13	0.0519291	non	Cca
Cca-TMS14	0.0523151	non	Cca
Cca-TMS2	0.0519905	non	Cca
Cca-TMS3	0.0515584	non	Cca
Cca-TMS4	0.0512872	non	Cca
Cca-TMS5	0.0520849	non	Cca
Cca-TMS6	0.051183	non	Cca
Cca-TMS7	0.0519148	non	Cca
Cca-TMS8	0.0520733	non	Cca
Cca-TMS9	0.0522271	non	Cca
Ccacc01	0.0514101	non	Cca
Ccajlx01	0.051418	non	Cca
Ccalxs01	0.0523429	non	Cca
Ccasx01	0.0521566	non	Cca
Ccasxw01	0.0519968	non	Cca
Ccasy01	0.0509174	non	Cca
Ccawj01	0.0524109	non	Cca
Ccawlk01	0.0512957	non	Cca
Ccaxw01	0.0521995	non	Cca
Ccayk01	0.0513531	non	Cca
Ccayx01	0.0516967	non	Cca
Ccazj01	0.0514604	non	Cca
Ccazx01	0.0515412	non	Cca
ind	value	group	type
Cda-CY1	0.0470747	loh	Cda
Cda-CY2	0.0470426	loh	Cda
Cda-JZ1	0.0521349	loh	Cda
Cda-JZ2	0.0511719	loh	Cda
Cda-JZ3	0.0523838	loh	Cda
Cda-JZ4	0.0524136	loh	Cda
Cda-JZ5	0.0516526	loh	Cda
Cda-JZ6	0.0518685	loh	Cda
Cda-JZ7	0.0501158	loh	Cda
Cda-JZ8	0.0517365	loh	Cda
Cda-JZP1	0.0537196	loh	Cda
Cda-JZP10	0.0533333	loh	Cda
Cda-JZP2	0.0541358	loh	Cda
Cda-JZP3	0.0511995	loh	Cda
Cda-JZP4	0.0525739	loh	Cda
Cda-JZP5	0.0526237	loh	Cda
Cda-JZP6	0.0538862	loh	Cda
Cda-JZP7	0.0526611	loh	Cda
Cda-JZP8	0.0526161	loh	Cda
Cda-JZP9	0.0515204	loh	Cda
Cda-XT1	0.047407	loh	Cda
Cda-XT2	0.0489709	loh	Cda
Cda-XT3	0.0476971	loh	Cda
Cda-XT4	0.0490007	loh	Cda
Cda-XT5	0.0481738	loh	Cda
Cda-XT6	0.0471825	loh	Cda
Cda-XT7	0.0483298	loh	Cda
Cdaac01	0.0489726	loh	Cda
Cdabf01	0.0484377	loh	Cda
Cdabf02	0.0472267	loh	Cda
Cdabmj01	0.0529183	loh	Cda
Cdabmj02	0.0460526	loh	Cda
Cdadw01	0.0487892	loh	Cda
Cdadw02	0.0487922	loh	Cda
Cdalmy01	0.0518826	loh	Cda
Cdalp01	0.04836	loh	Cda
Cdaww01	0.0462587	loh	Cda
Cdaww02	0.0472485	loh	Cda
Cdaww03	0.048811	loh	Cda
Cdaxt01	0.0473988	loh	Cda
Cdaxy01	0.0524035	loh	Cda
Cdaxz01	0.0490353	loh	Cda
Cdazf01	0.0531659	loh	Cda
Cdazf02	0.0459069	loh	Cda
Cdazgh01	0.0469282	loh	Cda
Cdazw01	0.0477974	loh	Cda
Cdazy01	0.047817	loh	Cda
Cda-CY1	0.0515763	non	Cda
Cda-CY2	0.0508416	non	Cda
Cda-JZ1	0.0512607	non	Cda
Cda-JZ2	0.0516601	non	Cda
Cda-JZ3	0.0511581	non	Cda
Cda-JZ4	0.0513846	non	Cda
Cda-JZ5	0.051582	non	Cda
Cda-JZ6	0.0516763	non	Cda
Cda-JZ7	0.0521233	non	Cda
Cda-JZ8	0.0515041	non	Cda
Cda-JZP1	0.0508698	non	Cda
Cda-JZP10	0.0517203	non	Cda
Cda-JZP2	0.0511512	non	Cda
Cda-JZP3	0.052296	non	Cda
Cda-JZP4	0.0511135	non	Cda
Cda-JZP5	0.0516285	non	Cda
Cda-JZP6	0.051083	non	Cda
Cda-JZP7	0.0515136	non	Cda
Cda-JZP8	0.0509873	non	Cda
Cda-JZP9	0.0522893	non	Cda
Cda-XT1	0.0533458	non	Cda
Cda-XT2	0.0528241	non	Cda
Cda-XT3	0.0535089	non	Cda
Cda-XT4	0.0527395	non	Cda
Cda-XT5	0.0520109	non	Cda
Cda-XT6	0.0526415	non	Cda
Cda-XT7	0.0529582	non	Cda
Cdaac01	0.0508768	non	Cda
Cdabf01	0.050214	non	Cda
Cdabf02	0.0511693	non	Cda
Cdabmj01	0.0511326	non	Cda
Cdabmj02	0.051632	non	Cda
Cdadw01	0.0525009	non	Cda
Cdadw02	0.0523203	non	Cda
Cdalmy01	0.0512973	non	Cda
Cdalp01	0.0518174	non	Cda
Cdaww01	0.0521348	non	Cda
Cdaww02	0.0512168	non	Cda
Cdaww03	0.0514925	non	Cda
Cdaxt01	0.0531574	non	Cda
Cdaxy01	0.0509983	non	Cda
Cdaxz01	0.0507698	non	Cda
Cdazf01	0.0506744	non	Cda
Cdazf02	0.0519414	non	Cda
Cdazgh01	0.0513174	non	Cda
Cdazw01	0.0511174	non	Cda
Cdazy01	0.052279	non	Cda
