# Supplementary material for: Genomic consequences of residual recombination in a hybrid apomictic hickory complex
Source: Nat Commun. 2026 Feb 5;17:2376. doi: 10.1038/s41467-026-68867-6 (PMC12982824; doi:10.1038/s41467-026-68867-6)
Supplement: Supplementary file 9 — Source Data [file 41467_2026_68867_MOESM9_ESM.zip › Source_data/Fig6/6cd/Cca55_Cda47_hom_lof_syn.txt]

ind	num	group	type
Cca-AJ1	0.0605941	loh	Cca
Cca-AJ2	0.0621675	loh	Cca
Cca-AJ3	0.0622441	loh	Cca
Cca-AJ4	0.061377	loh	Cca
Cca-CA1	0.0633096	loh	Cca
Cca-CA2	0.0628716	loh	Cca
Cca-CA3	0.0627216	loh	Cca
Cca-CA4	0.0613016	loh	Cca
Cca-DS1	0.0627972	loh	Cca
Cca-DS2	0.0613643	loh	Cca
Cca-DS4	0.0623445	loh	Cca
Cca-DS5	0.06207	loh	Cca
Cca-DS6	0.0630878	loh	Cca
Cca-NG1	0.0618847	loh	Cca
Cca-QLF1	0.0618793	loh	Cca
Cca-QLF10	0.061932	loh	Cca
Cca-QLF11	0.0625683	loh	Cca
Cca-QLF12	0.0602955	loh	Cca
Cca-QLF2	0.0607298	loh	Cca
Cca-QLF3	0.0615551	loh	Cca
Cca-QLF4	0.063739	loh	Cca
Cca-QLF5	0.0656245	loh	Cca
Cca-QLF6	0.0610055	loh	Cca
Cca-QLF7	0.0604325	loh	Cca
Cca-QLF8	0.0625954	loh	Cca
Cca-QLF9	0.064531	loh	Cca
Cca-SX1	0.0613247	loh	Cca
Cca-SX2	0.0616593	loh	Cca
Cca-SX3	0.0639751	loh	Cca
Cca-TMS1	0.0638268	loh	Cca
Cca-TMS11	0.0616398	loh	Cca
Cca-TMS12	0.0604855	loh	Cca
Cca-TMS13	0.0641809	loh	Cca
Cca-TMS14	0.0625671	loh	Cca
Cca-TMS2	0.0621588	loh	Cca
Cca-TMS3	0.0640266	loh	Cca
Cca-TMS4	0.0656176	loh	Cca
Cca-TMS5	0.0634106	loh	Cca
Cca-TMS6	0.0619586	loh	Cca
Cca-TMS7	0.0628279	loh	Cca
Cca-TMS8	0.0619448	loh	Cca
Cca-TMS9	0.0607918	loh	Cca
Ccacc01	0.0593175	loh	Cca
Ccajlx01	0.0620155	loh	Cca
Ccalxs01	0.0606948	loh	Cca
Ccasx01	0.061752	loh	Cca
Ccasxw01	0.061714	loh	Cca
Ccasy01	0.0623133	loh	Cca
Ccawj01	0.0621198	loh	Cca
Ccawlk01	0.0630566	loh	Cca
Ccaxw01	0.0628507	loh	Cca
Ccayk01	0.0646196	loh	Cca
Ccayx01	0.0606646	loh	Cca
Ccazj01	0.0628747	loh	Cca
Ccazx01	0.0625972	loh	Cca
Cca-AJ1	0.0610999	non	Cca
Cca-AJ2	0.0613431	non	Cca
Cca-AJ3	0.0609122	non	Cca
Cca-AJ4	0.0602974	non	Cca
Cca-CA1	0.060887	non	Cca
Cca-CA2	0.061441	non	Cca
Cca-CA3	0.0605043	non	Cca
Cca-CA4	0.0611279	non	Cca
Cca-DS1	0.060408	non	Cca
Cca-DS2	0.0612736	non	Cca
Cca-DS4	0.0606378	non	Cca
Cca-DS5	0.0612653	non	Cca
Cca-DS6	0.0609837	non	Cca
Cca-NG1	0.0609223	non	Cca
Cca-QLF1	0.0610002	non	Cca
Cca-QLF10	0.0609945	non	Cca
Cca-QLF11	0.061868	non	Cca
Cca-QLF12	0.0609365	non	Cca
Cca-QLF2	0.0611707	non	Cca
Cca-QLF3	0.0613997	non	Cca
Cca-QLF4	0.0614797	non	Cca
Cca-QLF5	0.0607667	non	Cca
Cca-QLF6	0.060777	non	Cca
Cca-QLF7	0.0608911	non	Cca
Cca-QLF8	0.0620918	non	Cca
Cca-QLF9	0.0620155	non	Cca
Cca-SX1	0.0613132	non	Cca
Cca-SX2	0.0607938	non	Cca
Cca-SX3	0.0610859	non	Cca
Cca-TMS1	0.0618112	non	Cca
Cca-TMS11	0.0607015	non	Cca
Cca-TMS12	0.0617548	non	Cca
Cca-TMS13	0.0613011	non	Cca
Cca-TMS14	0.0608571	non	Cca
Cca-TMS2	0.0614231	non	Cca
Cca-TMS3	0.0625377	non	Cca
Cca-TMS4	0.061274	non	Cca
Cca-TMS5	0.0616755	non	Cca
Cca-TMS6	0.0606395	non	Cca
Cca-TMS7	0.0611177	non	Cca
Cca-TMS8	0.0607584	non	Cca
Cca-TMS9	0.0608279	non	Cca
Ccacc01	0.0614694	non	Cca
Ccajlx01	0.0604562	non	Cca
Ccalxs01	0.0608038	non	Cca
Ccasx01	0.0605654	non	Cca
Ccasxw01	0.0607713	non	Cca
Ccasy01	0.0603971	non	Cca
Ccawj01	0.0606521	non	Cca
Ccawlk01	0.0600872	non	Cca
Ccaxw01	0.060339	non	Cca
Ccayk01	0.0599411	non	Cca
Ccayx01	0.060958	non	Cca
Ccazj01	0.0604472	non	Cca
Ccazx01	0.0604201	non	Cca
ind	value	group	type
Cda-CY1	0.0609114	loh	Cda
Cda-CY2	0.0626724	loh	Cda
Cda-JZ1	0.0574428	loh	Cda
Cda-JZ2	0.0579212	loh	Cda
Cda-JZ3	0.0584188	loh	Cda
Cda-JZ4	0.0575012	loh	Cda
Cda-JZ5	0.056177	loh	Cda
Cda-JZ6	0.0579928	loh	Cda
Cda-JZ7	0.0580417	loh	Cda
Cda-JZ8	0.057485	loh	Cda
Cda-JZP1	0.0596046	loh	Cda
Cda-JZP10	0.057318	loh	Cda
Cda-JZP2	0.0586723	loh	Cda
Cda-JZP3	0.0602692	loh	Cda
Cda-JZP4	0.0567986	loh	Cda
Cda-JZP5	0.0584542	loh	Cda
Cda-JZP6	0.0592314	loh	Cda
Cda-JZP7	0.0592437	loh	Cda
Cda-JZP8	0.0592483	loh	Cda
Cda-JZP9	0.0589255	loh	Cda
Cda-XT1	0.0614854	loh	Cda
Cda-XT2	0.0597587	loh	Cda
Cda-XT3	0.0595873	loh	Cda
Cda-XT4	0.0595115	loh	Cda
Cda-XT5	0.0530542	loh	Cda
Cda-XT6	0.0591804	loh	Cda
Cda-XT7	0.05828	loh	Cda
Cdaac01	0.0598007	loh	Cda
Cdabf01	0.0593533	loh	Cda
Cdabf02	0.0598942	loh	Cda
Cdabmj01	0.0582361	loh	Cda
Cdabmj02	0.0606103	loh	Cda
Cdadw01	0.0583323	loh	Cda
Cdadw02	0.0576417	loh	Cda
Cdalmy01	0.0580531	loh	Cda
Cdalp01	0.0626577	loh	Cda
Cdaww01	0.0616299	loh	Cda
Cdaww02	0.0596165	loh	Cda
Cdaww03	0.0635169	loh	Cda
Cdaxt01	0.0584457	loh	Cda
Cdaxy01	0.0577883	loh	Cda
Cdaxz01	0.0600959	loh	Cda
Cdazf01	0.0583756	loh	Cda
Cdazf02	0.0602362	loh	Cda
Cdazgh01	0.0600479	loh	Cda
Cdazw01	0.0611032	loh	Cda
Cdazy01	0.0551547	loh	Cda
Cda-CY1	0.0609811	non	Cda
Cda-CY2	0.0610099	non	Cda
Cda-JZ1	0.0610517	non	Cda
Cda-JZ2	0.060664	non	Cda
Cda-JZ3	0.06079	non	Cda
Cda-JZ4	0.0610428	non	Cda
Cda-JZ5	0.0613488	non	Cda
Cda-JZ6	0.060789	non	Cda
Cda-JZ7	0.0609545	non	Cda
Cda-JZ8	0.0610293	non	Cda
Cda-JZP1	0.0604285	non	Cda
Cda-JZP10	0.0611854	non	Cda
Cda-JZP2	0.060912	non	Cda
Cda-JZP3	0.0610874	non	Cda
Cda-JZP4	0.0616022	non	Cda
Cda-JZP5	0.0620825	non	Cda
Cda-JZP6	0.0604451	non	Cda
Cda-JZP7	0.0609921	non	Cda
Cda-JZP8	0.0608607	non	Cda
Cda-JZP9	0.0618345	non	Cda
Cda-XT1	0.0605234	non	Cda
Cda-XT2	0.0606264	non	Cda
Cda-XT3	0.0609	non	Cda
Cda-XT4	0.06102	non	Cda
Cda-XT5	0.0625092	non	Cda
Cda-XT6	0.0614527	non	Cda
Cda-XT7	0.061296	non	Cda
Cdaac01	0.0605103	non	Cda
Cdabf01	0.0600649	non	Cda
Cdabf02	0.0601925	non	Cda
Cdabmj01	0.0604663	non	Cda
Cdabmj02	0.0599003	non	Cda
Cdadw01	0.0608499	non	Cda
Cdadw02	0.0609839	non	Cda
Cdalmy01	0.0604788	non	Cda
Cdalp01	0.0590799	non	Cda
Cdaww01	0.0596649	non	Cda
Cdaww02	0.0601401	non	Cda
Cdaww03	0.0591329	non	Cda
Cdaxt01	0.0610093	non	Cda
Cdaxy01	0.0604846	non	Cda
Cdaxz01	0.0602704	non	Cda
Cdazf01	0.0603354	non	Cda
Cdazf02	0.0596999	non	Cda
Cdazgh01	0.0601369	non	Cda
Cdazw01	0.0599525	non	Cda
Cdazy01	0.0616884	non	Cda
