# Supplementary material for: Genomic consequences of residual recombination in a hybrid apomictic hickory complex
Source: Nat Commun. 2026 Feb 5;17:2376. doi: 10.1038/s41467-026-68867-6 (PMC12982824; doi:10.1038/s41467-026-68867-6)
Supplement: Supplementary file 9 — Source Data [file 41467_2026_68867_MOESM9_ESM.zip › Source_data/Fig5/5de/Chu57.hom.het.del.syn.snp.num.txt]

ind	del_syn_hom	del_syn_het	pop
Chu-TMS10	0.0448574	0.14977	hapE
Chu-CJ1	0.0571158	0.149273	hapE
Chu-GZ1	0.105796	0.147014	hapE
Chu-GZ2	0.101375	0.146722	hapE
Chu-GZ3	0.104622	0.146582	hapE
Chu-HJ1	0.0467671	0.149838	hapE
Chu-HJ2	0.048609	0.150001	hapE
Chu-HJ3	0.0556051	0.150198	hapE
Chu-HJ4	0.0537535	0.149861	hapE
Chu-HJ5	0.0578125	0.149035	hapE
Chu-HJ6	0.0479263	0.149631	hapE
Chu-HJ7	0.0508321	0.14961	hapE
Chu-HJ8	0.0509915	0.150241	hapE
Chu-JZ1	0.0512658	0.149912	hapE
Chu-JZ2	0.0506449	0.149595	hapE
Chu-JZ3	0.0535318	0.149397	hapE
Chu-JZ4	0.0487805	0.150206	hapE
Chu-JZ5	0.0524662	0.149488	hapE
Chu-JZ6	0.0515723	0.149754	hapE
Chu-JZ7	0.0532213	0.149613	hapE
Chu-JZ8	0.0491595	0.149591	hapE
Chu-LP1	0.05488	0.149551	hapE
Chu-LP2	0.0537043	0.149374	hapE
Chu-LP3	0.048995	0.149826	hapE
Chu-SJ1	0.056005	0.149916	hapE
Chu-TD1	0.0533797	0.14973	hapE
Chu-TD2	0.0441366	0.149659	hapE
Chu-TZ1	0.0524809	0.14952	hapE
Chu-TZ2	0.0507406	0.149608	hapE
Chu-TZ3	0.0541057	0.149152	hapE
Chu-YL1	0.10334	0.146987	hapE
Chu-YL2	0.104707	0.147265	hapE
Chu-YL3	0.110541	0.146527	hapE
Chu-YL4	0.108341	0.146605	hapE
Chu-YL5	0.106844	0.146611	hapE
Chu-YL6	0.107372	0.146664	hapE
Chu-YL7	0.110546	0.146439	hapE
Chubq01	0.0477395	0.149917	hapE
Chudmt01	0.0489914	0.149423	hapE
Chuds01	0.0523691	0.149664	hapE
Chudx01	0.103972	0.147695	hapE
Chugjs01	0.0485313	0.149496	hapE
Chugs01	0.0476041	0.149658	hapE
Chuhq01	0.050187	0.149641	hapE
Chulca01	0.0549278	0.149238	hapE
Chunms02	0.0483871	0.149527	hapE
Chunms03	0.05048	0.149698	hapE
Chupt01	0.0495609	0.149651	hapE
Chusd01	0.0538438	0.149596	hapE
Chust01	0.046482	0.149661	hapE
Chusx01	0.0516088	0.149273	hapE
Chutj01	0.0522088	0.149606	hapE
Chutm01	0.0549278	0.14932	hapE
Chuxz01	0.047634	0.149769	hapE
Chuyp01	0.104585	0.146555	hapE
Chuzm01	0.0479474	0.149695	hapE
Chuzy01	0.0879189	0.151112	hapE
Cca-TMS10	0.0488823	0.117858	hapW
Chu-CJ1	0.0524628	0.117879	hapW
Chu-GZ1	0.0899067	0.115657	hapW
Chu-GZ2	0.0869945	0.115586	hapW
Chu-GZ3	0.0875787	0.115614	hapW
Chu-HJ1	0.051831	0.117535	hapW
Chu-HJ2	0.0520034	0.117718	hapW
Chu-HJ3	0.0553615	0.118524	hapW
Chu-HJ4	0.0520833	0.118142	hapW
Chu-HJ5	0.0512528	0.117719	hapW
Chu-HJ6	0.0460843	0.117941	hapW
Chu-HJ7	0.0536613	0.117495	hapW
Chu-HJ8	0.0507375	0.117929	hapW
Chu-JZ1	0.0516944	0.118179	hapW
Chu-JZ2	0.0476728	0.118003	hapW
Chu-JZ3	0.0533255	0.117496	hapW
Chu-JZ4	0.0481375	0.118053	hapW
Chu-JZ5	0.0574812	0.117335	hapW
Chu-JZ6	0.0491898	0.118147	hapW
Chu-JZ7	0.0540696	0.117665	hapW
Chu-JZ8	0.0492041	0.1177	hapW
Chu-LP1	0.0500143	0.117976	hapW
Chu-LP2	0.0527851	0.117634	hapW
Chu-LP3	0.0522201	0.11769	hapW
Chu-SJ1	0.0495303	0.1179	hapW
Chu-TD1	0.0558756	0.117544	hapW
Chu-TD2	0.0490196	0.117557	hapW
Chu-TZ1	0.0477273	0.118137	hapW
Chu-TZ2	0.0510885	0.117847	hapW
Chu-TZ3	0.0546085	0.117786	hapW
Chu-YL1	0.080463	0.115936	hapW
Chu-YL2	0.088141	0.116157	hapW
Chu-YL3	0.0882108	0.115438	hapW
Chu-YL4	0.0858429	0.1159	hapW
Chu-YL5	0.0887256	0.115805	hapW
Chu-YL6	0.0881922	0.115581	hapW
Chu-YL7	0.0919149	0.115397	hapW
Chubq01	0.0544396	0.117585	hapW
Chudmt01	0.0527236	0.117394	hapW
Chuds01	0.0534463	0.117713	hapW
Chudx01	0.113875	0.113987	hapW
Chugjs01	0.0533756	0.117455	hapW
Chugs01	0.0536131	0.117698	hapW
Chuhq01	0.0484193	0.117788	hapW
Chulca01	0.0468881	0.118136	hapW
Chunms02	0.0533296	0.117629	hapW
Chunms03	0.0552392	0.117687	hapW
Chupt01	0.0517486	0.117682	hapW
Chusd01	0.0551606	0.117693	hapW
Chust01	0.0507983	0.117713	hapW
Chusx01	0.0498703	0.117804	hapW
Chutj01	0.054305	0.117713	hapW
Chutm01	0.0566251	0.117521	hapW
Chuxz01	0.0558756	0.117604	hapW
Chuyp01	0.0863702	0.115469	hapW
Chuzm01	0.0490956	0.117953	hapW
Chuzy01	0.123899	0.113219	hapW
