# Supplementary material for: Genomic consequences of residual recombination in a hybrid apomictic hickory complex
Source: Nat Commun. 2026 Feb 5;17:2376. doi: 10.1038/s41467-026-68867-6 (PMC12982824; doi:10.1038/s41467-026-68867-6)
Supplement: Supplementary file 9 — Source Data [file 41467_2026_68867_MOESM9_ESM.zip › Source_data/Fig5/5de/Chu57.hom.het.lof.syn.snp.num.txt]

ind	lof_syn_hom	lof_syn_het	pop
Chu-TMS10	0.0615187	0.0627513	hapE
Chu-CJ1	0.0593247	0.0630009	hapE
Chu-GZ1	0.0693039	0.0627036	hapE
Chu-GZ2	0.0722737	0.0621384	hapE
Chu-GZ3	0.0721424	0.0619803	hapE
Chu-HJ1	0.0590082	0.0628988	hapE
Chu-HJ2	0.0599205	0.0629529	hapE
Chu-HJ3	0.0582813	0.0634115	hapE
Chu-HJ4	0.0586963	0.0633789	hapE
Chu-HJ5	0.0634375	0.0627108	hapE
Chu-HJ6	0.0611367	0.0628624	hapE
Chu-HJ7	0.0593041	0.0628084	hapE
Chu-HJ8	0.0610639	0.0633901	hapE
Chu-JZ1	0.0617089	0.0628069	hapE
Chu-JZ2	0.0607109	0.0626941	hapE
Chu-JZ3	0.0617675	0.0627229	hapE
Chu-JZ4	0.0620843	0.0629006	hapE
Chu-JZ5	0.0606346	0.0627468	hapE
Chu-JZ6	0.0610063	0.0628748	hapE
Chu-JZ7	0.059446	0.063042	hapE
Chu-JZ8	0.0634317	0.0627484	hapE
Chu-LP1	0.0608045	0.0629134	hapE
Chu-LP2	0.0630864	0.0626977	hapE
Chu-LP3	0.0615578	0.0629606	hapE
Chu-SJ1	0.0588052	0.0630232	hapE
Chu-TD1	0.0666456	0.0624543	hapE
Chu-TD2	0.060567	0.0626912	hapE
Chu-TZ1	0.062341	0.0627429	hapE
Chu-TZ2	0.0601954	0.062816	hapE
Chu-TZ3	0.0633355	0.0628714	hapE
Chu-YL1	0.0705734	0.0623268	hapE
Chu-YL2	0.068799	0.0626247	hapE
Chu-YL3	0.0658411	0.0624989	hapE
Chu-YL4	0.0667898	0.0625787	hapE
Chu-YL5	0.0672035	0.0624607	hapE
Chu-YL6	0.0714744	0.0621173	hapE
Chu-YL7	0.0762389	0.0620386	hapE
Chubq01	0.0616503	0.0627646	hapE
Chudmt01	0.0601985	0.0628204	hapE
Chuds01	0.0582918	0.0630269	hapE
Chudx01	0.0633818	0.0623875	hapE
Chugjs01	0.0603448	0.0626839	hapE
Chugs01	0.0566865	0.0629413	hapE
Chuhq01	0.0607855	0.0628107	hapE
Chulca01	0.0612053	0.0627431	hapE
Chunms02	0.058933	0.0628862	hapE
Chunms03	0.0597708	0.0628504	hapE
Chupt01	0.0583438	0.0628554	hapE
Chusd01	0.0606909	0.0628482	hapE
Chust01	0.0595352	0.0628342	hapE
Chusx01	0.0608474	0.0628564	hapE
Chutj01	0.0620945	0.0627385	hapE
Chutm01	0.0580665	0.0629757	hapE
Chuxz01	0.0623629	0.0627529	hapE
Chuyp01	0.066897	0.0624686	hapE
Chuzm01	0.0617361	0.0626137	hapE
Chuzy01	0.0604832	0.0626965	hapE
Cca-TMS10	0.0649776	0.0614554	hapW
Chu-CJ1	0.0652871	0.0615646	hapW
Chu-GZ1	0.065875	0.0617952	hapW
Chu-GZ2	0.0605179	0.0616725	hapW
Chu-GZ3	0.060103	0.0616843	hapW
Chu-HJ1	0.0597183	0.0617943	hapW
Chu-HJ2	0.064507	0.0616594	hapW
Chu-HJ3	0.0628863	0.0620198	hapW
Chu-HJ4	0.0619369	0.0621073	hapW
Chu-HJ5	0.0634966	0.0615217	hapW
Chu-HJ6	0.0621996	0.0616464	hapW
Chu-HJ7	0.0600894	0.0617367	hapW
Chu-HJ8	0.0631268	0.0621895	hapW
Chu-JZ1	0.0588742	0.0619308	hapW
Chu-JZ2	0.0634697	0.0614682	hapW
Chu-JZ3	0.0670964	0.0614478	hapW
Chu-JZ4	0.0624642	0.061552	hapW
Chu-JZ5	0.0595032	0.0618659	hapW
Chu-JZ6	0.0648148	0.0615431	hapW
Chu-JZ7	0.0638481	0.0617115	hapW
Chu-JZ8	0.0602026	0.0618353	hapW
Chu-LP1	0.0580166	0.0618623	hapW
Chu-LP2	0.0586177	0.0617075	hapW
Chu-LP3	0.0608769	0.0618108	hapW
Chu-SJ1	0.0629092	0.0618077	hapW
Chu-TD1	0.0659562	0.0613224	hapW
Chu-TD2	0.0609031	0.0616692	hapW
Chu-TZ1	0.0642045	0.0614519	hapW
Chu-TZ2	0.0615385	0.0617424	hapW
Chu-TZ3	0.0629876	0.0618354	hapW
Chu-YL1	0.0623941	0.0618832	hapW
Chu-YL2	0.0603632	0.0617661	hapW
Chu-YL3	0.060749	0.0619598	hapW
Chu-YL4	0.0585421	0.0618884	hapW
Chu-YL5	0.0573608	0.0618715	hapW
Chu-YL6	0.0647524	0.0614347	hapW
Chu-YL7	0.0632624	0.0616232	hapW
Chubq01	0.057933	0.0617442	hapW
Chudmt01	0.059132	0.0617355	hapW
Chuds01	0.0601636	0.0618751	hapW
Chudx01	0.06007	0.0616284	hapW
Chugjs01	0.0603001	0.0616522	hapW
Chugs01	0.0582751	0.0618614	hapW
Chuhq01	0.0575335	0.0618314	hapW
Chulca01	0.0588892	0.0616939	hapW
Chunms02	0.0569977	0.0620462	hapW
Chunms03	0.0580866	0.0616458	hapW
Chupt01	0.058004	0.0619076	hapW
Chusd01	0.0608473	0.0618436	hapW
Chust01	0.0600871	0.0617537	hapW
Chusx01	0.0674546	0.0614182	hapW
Chutj01	0.0585256	0.0617083	hapW
Chutm01	0.0588901	0.0617959	hapW
Chuxz01	0.0596198	0.0617453	hapW
Chuyp01	0.0648494	0.0614111	hapW
Chuzm01	0.0565604	0.061718	hapW
Chuzy01	0.0586478	0.0617637	hapW
