# Supplementary material for: Genomic consequences of residual recombination in a hybrid apomictic hickory complex
Source: Nat Commun. 2026 Feb 5;17:2376. doi: 10.1038/s41467-026-68867-6 (PMC12982824; doi:10.1038/s41467-026-68867-6)
Supplement: Supplementary file 9 — Source Data [file 41467_2026_68867_MOESM9_ESM.zip › Source_data/Fig5/5abc/1m_Chu57_refChu_fold0_fold4.het.txt]

ind	0_fold	4_fold	04_fold	pop
Chu-TMS10	0.00737487	0.0155661	0.473778	hapE
Chu-CJ1	0.00764433	0.0159514	0.479226	hapE
Chu-GZ1	0.00757635	0.0156785	0.483232	hapE
Chu-GZ2	0.00764553	0.015882	0.481396	hapE
Chu-GZ3	0.00770752	0.0159644	0.482794	hapE
Chu-HJ1	0.007736	0.0160878	0.480861	hapE
Chu-HJ2	0.0075964	0.0158795	0.478378	hapE
Chu-HJ3	0.0075116	0.015608	0.481266	hapE
Chu-HJ4	0.0074675	0.0156279	0.477831	hapE
Chu-HJ5	0.0075184	0.0157851	0.476297	hapE
Chu-HJ6	0.0075686	0.0158238	0.478305	hapE
Chu-HJ7	0.00759382	0.015864	0.478683	hapE
Chu-HJ8	0.00735809	0.015454	0.476129	hapE
Chu-JZ1	0.00773051	0.0160796	0.480765	hapE
Chu-JZ2	0.0076835	0.0160322	0.479254	hapE
Chu-JZ3	0.00771637	0.0160426	0.480992	hapE
Chu-JZ4	0.00771241	0.0160182	0.481478	hapE
Chu-JZ5	0.00774436	0.0160928	0.481231	hapE
Chu-JZ6	0.00772626	0.0160864	0.480298	hapE
Chu-JZ7	0.00777882	0.0161462	0.481774	hapE
Chu-JZ8	0.00773741	0.016085	0.481033	hapE
Chu-LP1	0.00775006	0.0160879	0.481732	hapE
Chu-LP2	0.00771574	0.016085	0.479685	hapE
Chu-LP3	0.00772427	0.0160417	0.481512	hapE
Chu-SJ1	0.00774074	0.0160463	0.4824	hapE
Chu-TD1	0.00772601	0.0160471	0.481458	hapE
Chu-TD2	0.007468	0.0157312	0.474725	hapE
Chu-TZ1	0.00770911	0.0160386	0.48066	hapE
Chu-TZ2	0.00767312	0.0160244	0.47884	hapE
Chu-TZ3	0.00767121	0.0159895	0.479765	hapE
Chu-YL1	0.00779682	0.0160664	0.485287	hapE
Chu-YL2	0.00781832	0.0160169	0.488129	hapE
Chu-YL3	0.00783461	0.016128	0.485777	hapE
Chu-YL4	0.00795249	0.0163155	0.487419	hapE
Chu-YL5	0.00793546	0.0163122	0.486474	hapE
Chu-YL6	0.00781385	0.0161694	0.483249	hapE
Chu-YL7	0.00787067	0.0162234	0.485143	hapE
Chubq01	0.00769172	0.0159937	0.480922	hapE
Chudmt01	0.00765835	0.0159507	0.480126	hapE
Chuds01	0.00769948	0.0160239	0.4805	hapE
Chudx01	0.00760912	0.0158594	0.479786	hapE
Chugjs01	0.00770571	0.0160254	0.480844	hapE
Chugs01	0.00768322	0.0160113	0.479862	hapE
Chuhq01	0.00770862	0.0160195	0.481202	hapE
Chulca01	0.0076801	0.0159371	0.481901	hapE
Chunms02	0.00769285	0.0159989	0.480836	hapE
Chunms03	0.00769629	0.0160092	0.480742	hapE
Chupt01	0.00770132	0.0160218	0.480678	hapE
Chusd01	0.00764851	0.0159083	0.480787	hapE
Chust01	0.00759676	0.0158415	0.479548	hapE
Chusx01	0.00770167	0.0160089	0.481087	hapE
Chutj01	0.00773897	0.0160512	0.482143	hapE
Chutm01	0.0077445	0.0161074	0.480804	hapE
Chuxz01	0.00773129	0.0160449	0.481853	hapE
Chuyp01	0.00780503	0.0160882	0.48514	hapE
Chuzm01	0.00767178	0.0159794	0.480104	hapE
Chuzy01	0.00755393	0.015723	0.480438	hapE
Cca-TMS10	0.00686209	0.0149016	0.460494	hapW
Chu-CJ1	0.00711932	0.0152158	0.46789	hapW
Chu-GZ1	0.00707471	0.0149558	0.473041	hapW
Chu-GZ2	0.00711834	0.0151845	0.46879	hapW
Chu-GZ3	0.00717824	0.0152481	0.470763	hapW
Chu-HJ1	0.00715084	0.0153036	0.467265	hapW
Chu-HJ2	0.00704616	0.0151306	0.465689	hapW
Chu-HJ3	0.00695495	0.0148805	0.467387	hapW
Chu-HJ4	0.00693672	0.014901	0.46552	hapW
Chu-HJ5	0.00697598	0.0150352	0.463977	hapW
Chu-HJ6	0.00700809	0.0151385	0.462932	hapW
Chu-HJ7	0.00702436	0.0150627	0.466341	hapW
Chu-HJ8	0.00686118	0.0147892	0.463932	hapW
Chu-JZ1	0.00714762	0.0152618	0.468334	hapW
Chu-JZ2	0.00709972	0.0152538	0.465439	hapW
Chu-JZ3	0.0071169	0.0152499	0.466685	hapW
Chu-JZ4	0.007162	0.0152568	0.46943	hapW
Chu-JZ5	0.0071845	0.0153363	0.468464	hapW
Chu-JZ6	0.0071401	0.0152651	0.46774	hapW
Chu-JZ7	0.00716826	0.0153	0.468514	hapW
Chu-JZ8	0.00717183	0.0153701	0.466609	hapW
Chu-LP1	0.00714899	0.0152905	0.467545	hapW
Chu-LP2	0.00714591	0.0152504	0.468572	hapW
Chu-LP3	0.00712205	0.0151972	0.468642	hapW
Chu-SJ1	0.00717859	0.01526	0.470419	hapW
Chu-TD1	0.00717152	0.0153625	0.46682	hapW
Chu-TD2	0.00693987	0.0149891	0.462994	hapW
Chu-TZ1	0.00711652	0.0152696	0.466058	hapW
Chu-TZ2	0.00710865	0.0152295	0.466768	hapW
Chu-TZ3	0.00711603	0.0152351	0.467081	hapW
Chu-YL1	0.00723383	0.015245	0.474505	hapW
Chu-YL2	0.0072311	0.0152039	0.475608	hapW
Chu-YL3	0.00728341	0.015322	0.475356	hapW
Chu-YL4	0.00735429	0.0154478	0.476074	hapW
Chu-YL5	0.00734925	0.0154582	0.475427	hapW
Chu-YL6	0.00724961	0.0153215	0.473166	hapW
Chu-YL7	0.00728726	0.015389	0.473537	hapW
Chubq01	0.00714402	0.0152708	0.467822	hapW
Chudmt01	0.00708192	0.015205	0.465763	hapW
Chuds01	0.00710693	0.0152482	0.466083	hapW
Chudx01	0.00708171	0.01514	0.467748	hapW
Chugjs01	0.00715007	0.0152658	0.468372	hapW
Chugs01	0.00715479	0.0152985	0.467679	hapW
Chuhq01	0.00711687	0.0152579	0.466438	hapW
Chulca01	0.0070181	0.0150986	0.464818	hapW
Chunms02	0.00711557	0.0152371	0.46699	hapW
Chunms03	0.00710375	0.0152173	0.466821	hapW
Chupt01	0.00712862	0.0152396	0.467769	hapW
Chusd01	0.00712537	0.0152164	0.468269	hapW
Chust01	0.00702083	0.0151089	0.464682	hapW
Chusx01	0.00711963	0.0152748	0.466103	hapW
Chutj01	0.00714528	0.0152528	0.468457	hapW
Chutm01	0.00715483	0.0152797	0.468257	hapW
Chuxz01	0.00714416	0.0152859	0.467369	hapW
Chuyp01	0.00725241	0.0153387	0.472818	hapW
Chuzm01	0.00709836	0.0152004	0.466985	hapW
Chuzy01	0.00744459	0.0155876	0.477597	hapW
