# Supplementary material for: Genomic consequences of residual recombination in a hybrid apomictic hickory complex
Source: Nat Commun. 2026 Feb 5;17:2376. doi: 10.1038/s41467-026-68867-6 (PMC12982824; doi:10.1038/s41467-026-68867-6)
Supplement: Supplementary file 9 — Source Data [file 41467_2026_68867_MOESM9_ESM.zip › Source_data/Fig2/2a/Apom195_out2_sample.csv]

No.	Sample ID	Species	Location	Longitude (E)	Latitude (N)	Elevation
1	Cca-AJ1	C. cathayensis	Anji, Zhejiang Province, China	119.4321611	30.42825	687
2	Cca-AJ2	C. cathayensis	Anji, Zhejiang Province, China	119.4321611	30.42825	687
3	Cca-AJ3	C. cathayensis	Anji, Zhejiang Province, China	119.4321611	30.42825	687
4	Cca-AJ4	C. cathayensis	Anji, Zhejiang Province, China	119.4321611	30.42825	687
5	Cca-CA1	C. cathayensis	Chun'an, Zhejiang Province, China	119.12235	29.94578889	244
6	Cca-CA2	C. cathayensis	Chun'an, Zhejiang Province, China	119.12235	29.94578889	244
7	Cca-CA3	C. cathayensis	Chun'an, Zhejiang Province, China	119.12235	29.94578889	244
8	Cca-CA4	C. cathayensis	Chun'an, Zhejiang Province, China	119.12235	29.94578889	244
9	Cca-DS1	C. cathayensis	Hangzhou, Zhejiang Province, China	118.9788694	30.32473056	495
10	Cca-DS2	C. cathayensis	Hangzhou, Zhejiang Province, China	118.9788694	30.32473056	495
11	Cca-DS4	C. cathayensis	Hangzhou, Zhejiang Province, China	118.9788694	30.32473056	495
12	Cca-DS5	C. cathayensis	Hangzhou, Zhejiang Province, China	118.9788694	30.32473056	495
13	Cca-DS6	C. cathayensis	Hangzhou, Zhejiang Province, China	118.9788694	30.32473056	495
14	Cca-NG1	C. cathayensis	Ningguo, Anhui Province, China	119.2892306	30.3909	157
15	Cca-QLF1	C. cathayensis	Jixi, Anhui Province, China	118.8443417	30.14948333	705
16	Cca-QLF10	C. cathayensis	Jixi, Anhui Province, China	118.8443417	30.14948333	705
17	Cca-QLF11	C. cathayensis	Jixi, Anhui Province, China	118.8443417	30.14948333	705
18	Cca-QLF12	C. cathayensis	Jixi, Anhui Province, China	118.8443417	30.14948333	705
19	Cca-QLF2	C. cathayensis	Jixi, Anhui Province, China	118.8443417	30.14948333	705
20	Cca-QLF3	C. cathayensis	Jixi, Anhui Province, China	118.8443417	30.14948333	705
21	Cca-QLF4	C. cathayensis	Jixi, Anhui Province, China	118.8443417	30.14948333	705
22	Cca-QLF5	C. cathayensis	Jixi, Anhui Province, China	118.8443417	30.14948333	705
23	Cca-QLF6	C. cathayensis	Jixi, Anhui Province, China	118.8443417	30.14948333	705
24	Cca-QLF7	C. cathayensis	Jixi, Anhui Province, China	118.8443417	30.14948333	705
25	Cca-QLF8	C. cathayensis	Jixi, Anhui Province, China	118.8443417	30.14948333	705
26	Cca-QLF9	C. cathayensis	Jixi, Anhui Province, China	118.8443417	30.14948333	705
27	Cca-SX1	C. cathayensis	Shexian, Anhui Province, China	118.7658611	29.98985	283
28	Cca-SX2	C. cathayensis	Shexian, Anhui Province, China	118.7658611	29.98985	283
29	Cca-SX3	C. cathayensis	Shexian, Anhui Province, China	118.7658611	29.98985	283
30	Cca-TMS1	C. cathayensis	Hangzhou, Zhejiang Province, China	119.4505778	30.32745833	481
31	Cca-TMS11	C. cathayensis	Hangzhou, Zhejiang Province, China	119.4394944	30.31378333	338
32	Cca-TMS12	C. cathayensis	Hangzhou, Zhejiang Province, China	119.4394944	30.31378333	338
33	Cca-TMS13	C. cathayensis	Hangzhou, Zhejiang Province, China	119.4410528	30.32545	407
34	Cca-TMS14	C. cathayensis	Hangzhou, Zhejiang Province, China	119.4505778	30.32745833	481
35	Cca-TMS2	C. cathayensis	Hangzhou, Zhejiang Province, China	119.4505778	30.32745833	481
36	Cca-TMS3	C. cathayensis	Hangzhou, Zhejiang Province, China	119.4505778	30.32745833	481
37	Cca-TMS4	C. cathayensis	Hangzhou, Zhejiang Province, China	119.4505778	30.32745833	481
38	Cca-TMS5	C. cathayensis	Hangzhou, Zhejiang Province, China	119.4505778	30.32745833	481
39	Cca-TMS6	C. cathayensis	Hangzhou, Zhejiang Province, China	119.4505778	30.32745833	481
40	Cca-TMS7	C. cathayensis	Hangzhou, Zhejiang Province, China	119.4505778	30.32745833	481
41	Cca-TMS8	C. cathayensis	Hangzhou, Zhejiang Province, China	119.4505778	30.32745833	481
42	Cca-TMS9	C. cathayensis	Hangzhou, Zhejiang Province, China	119.4505778	30.32745833	481
43	Ccacc01	C. cathayensis	Jixi, Anhui Province, China	118.6872	30.2227	219
44	Ccajlx01	C. cathayensis	Anji, Zhejiang Province, China	119.6202	30.4536	602
45	Ccalxs01	C. cathayensis	Jixi, Anhui Province, China	118.6751	30.0879	197
46	Ccasx01	C. cathayensis	Hangzhou, Zhejiang Province, China	118.9348	30.0643	379
47	Ccasxw01	C. cathayensis	Anji, Zhejiang Province, China	119.4566	30.4502	440
48	Ccasy01	C. cathayensis	Chun'an, Zhejiang Province, China	119.1556	29.7624	121
49	Ccawj01	C. cathayensis	Hangzhou, Zhejiang Province, China	118.9954	30.1136	297
50	Ccawlk01	C. cathayensis	Chun'an, Zhejiang Province, China	119.1059	30.008	309
51	Ccaxw01	C. cathayensis	Anji, Zhejiang Province, China	119.5439	30.4572	552
52	Ccayk01	C. cathayensis	Hangzhou, Zhejiang Province, China	118.9787	30.3246	508
53	Ccayx01	C. cathayensis	Jixi, Anhui Province, China	118.65	30.1648	255
54	Ccazj01	C. cathayensis	Hangzhou, Zhejiang Province, China	119.0513	30.2857	547
55	Ccazx01	C. cathayensis	Ningguo, Anhui Province, China	119.1729	30.486	113
58	Cda-JZ1	C. dabieshanensis	Jinzhai, Anhui Province, China	115.839225	31.25945833	772
59	Cda-JZ2	C. dabieshanensis	Jinzhai, Anhui Province, China	115.839225	31.25945833	772
60	Cda-JZ3	C. dabieshanensis	Jinzhai, Anhui Province, China	115.839225	31.25945833	772
61	Cda-JZ4	C. dabieshanensis	Jinzhai, Anhui Province, China	115.839225	31.25945833	772
62	Cda-JZ5	C. dabieshanensis	Jinzhai, Anhui Province, China	115.839225	31.25945833	772
63	Cda-JZ6	C. dabieshanensis	Jinzhai, Anhui Province, China	115.839225	31.25945833	772
64	Cda-JZ7	C. dabieshanensis	Jinzhai, Anhui Province, China	115.839225	31.25945833	772
65	Cda-JZ8	C. dabieshanensis	Jinzhai, Anhui Province, China	115.839225	31.25945833	772
66	Cda-JZP1	C. dabieshanensis	Huoshan, Anhui Province, China	116.1591306	29.94578889	784
67	Cda-JZP10	C. dabieshanensis	Huoshan, Anhui Province, China	116.1657611	31.14418056	729
68	Cda-JZP2	C. dabieshanensis	Huoshan, Anhui Province, China	116.1591306	29.94578889	784
69	Cda-JZP3	C. dabieshanensis	Huoshan, Anhui Province, China	116.1591306	29.94578889	784
70	Cda-JZP4	C. dabieshanensis	Huoshan, Anhui Province, China	116.1591306	29.94578889	784
71	Cda-JZP5	C. dabieshanensis	Huoshan, Anhui Province, China	116.1657611	31.14418056	729
72	Cda-JZP6	C. dabieshanensis	Huoshan, Anhui Province, China	116.1657611	31.14418056	729
73	Cda-JZP7	C. dabieshanensis	Huoshan, Anhui Province, China	116.1657611	31.14418056	729
74	Cda-JZP8	C. dabieshanensis	Huoshan, Anhui Province, China	116.1657611	31.14418056	729
75	Cda-JZP9	C. dabieshanensis	Huoshan, Anhui Province, China	116.1657611	31.14418056	729
86	Cdabmj01	C. dabieshanensis	Huoshan, Anhui Province, China	116.1665	31.1175
90	Cdalmy01	C. dabieshanensis	Jinzhai, Anhui Province, China	116.0426	31.3528
96	Cdaxy01	C. dabieshanensis	Jinzhai, Anhui Province, China	115.8489	31.2553
56	Cda-CY1	C. dabieshanensis	Jinzhai, Anhui Province, China	115.5817611	31.20853056	348
57	Cda-CY2	C. dabieshanensis	Jinzhai, Anhui Province, China	115.5817611	31.20853056	348
83	Cdaac01	C. dabieshanensis	Jinzhai, Anhui Province, China	115.6137	31.3024
84	Cdabf01	C. dabieshanensis	Jinzhai, Anhui Province, China	115.6164	31.2581
85	Cdabf02	C. dabieshanensis	Jinzhai, Anhui Province, China	115.6452	31.2331
93	Cdaww02	C. dabieshanensis	Jinzhai, Anhui Province, China	115.7997	31.3323
97	Cdaxz01	C. dabieshanensis	Luotian, Hubei Province, China	115.6	31.1666
100	Cdazgh01	C. dabieshanensis	Jinzhai, Anhui Province, China	115.6136	31.2013
101	Cdazw01	C. dabieshanensis	Jinzhai, Anhui Province, China	115.5811	31.1568
76	Cda-XT1	C. dabieshanensis	Jinzhai, Anhui Province, China	115.4120806	31.48368056	519
77	Cda-XT2	C. dabieshanensis	Jinzhai, Anhui Province, China	115.4120806	31.48368056	519
78	Cda-XT3	C. dabieshanensis	Jinzhai, Anhui Province, China	115.4120806	31.48368056	519
79	Cda-XT4	C. dabieshanensis	Jinzhai, Anhui Province, China	115.4120806	31.48368056	519
81	Cda-XT6	C. dabieshanensis	Jinzhai, Anhui Province, China	115.4120806	31.48368056	519
82	Cda-XT7	C. dabieshanensis	Jinzhai, Anhui Province, China	115.4120806	31.48368056	519
88	Cdadw01	C. dabieshanensis	Jinzhai, Anhui Province, China	115.3851	31.4848
89	Cdadw02	C. dabieshanensis	Jinzhai, Anhui Province, China	115.3844	31.4855
95	Cdaxt01	C. dabieshanensis	Jinzhai, Anhui Province, China	115.3861	31.4731
91	Cdalp01	C. dabieshanensis	Jinzhai, Anhui Province, China	115.7647	31.3269
92	Cdaww01	C. dabieshanensis	Jinzhai, Anhui Province, China	115.7993	31.3326
94	Cdaww03	C. dabieshanensis	Jinzhai, Anhui Province, China	115.7983	31.3294
80	Cda-XT5	C. dabieshanensis	Jinzhai, Anhui Province, China	115.4120806	31.48368056	519
102	Cdazy01	C. dabieshanensis	Jinzhai, Anhui Province, China	115.4224	31.5053
98	Cdazf01	C. dabieshanensis	Jinzhai, Anhui Province, China	115.3913	31.3643
99	Cdazf02	C. dabieshanensis	Jinzhai, Anhui Province, China	115.3896	31.3455
87	Cdabmj02	C. dabieshanensis	Huoshan, Anhui Province. China	116.2147	31.137
103	Chu-CJ1	C. hunanensis	Congjiang, Guizhou Province, China	108.9099194	25.60596111	596
107	Chu-HJ1	C. hunanensis	Hongjiang, Hunan Province, China	110.0128	27.2277	225
108	Chu-HJ2	C. hunanensis	Hongjiang, Hunan Province, China	110.0128	27.2277	225
109	Chu-HJ3	C. hunanensis	Hongjiang, Hunan Province, China	110.0128	27.2277	225
110	Chu-HJ4	C. hunanensis	Hongjiang, Hunan Province, China	110.0128	27.2277	225
111	Chu-HJ5	C. hunanensis	Hongjiang, Hunan Province, China	110.0128	27.2277	225
112	Chu-HJ6	C. hunanensis	Hongjiang, Hunan Province, China	110.0128	27.2277	225
113	Chu-HJ7	C. hunanensis	Hongjiang, Hunan Province, China	110.0128	27.2277	225
114	Chu-HJ8	C. hunanensis	Hongjiang, Hunan Province, China	110.0128	27.2277	225
115	Chu-JZ1	C. hunanensis	Jingzhou, Hunan Province, China	109.61005	26.47918056	333
116	Chu-JZ2	C. hunanensis	Jingzhou, Hunan Province, China	109.61005	26.47918056	333
117	Chu-JZ3	C. hunanensis	Jingzhou, Hunan Province, China	109.61005	26.47918056	333
118	Chu-JZ4	C. hunanensis	Jingzhou, Hunan Province, China	109.61005	26.47918056	333
119	Chu-JZ5	C. hunanensis	Jingzhou, Hunan Province, China	109.61005	26.47918056	333
120	Chu-JZ6	C. hunanensis	Jingzhou, Hunan Province, China	109.61005	26.47918056	333
121	Chu-JZ7	C. hunanensis	Jingzhou, Hunan Province, China	109.5624194	26.44478889	335
122	Chu-JZ8	C. hunanensis	Jingzhou, Hunan Province, China	109.5624194	26.44478889	335
123	Chu-LP1	C. hunanensis	Liping, Guizhou Province, China	109.3129806	26.18058056	445
124	Chu-LP2	C. hunanensis	Liping, Guizhou Province, China	109.3129806	26.18058056	445
125	Chu-LP3	C. hunanensis	Liping, Guizhou Province, China	109.3129806	26.18058056	445
126	Chu-SJ1	C. hunanensis	Sanjiang, Guangxi Zhuang Autonomous Region, China	109.4142389	25.74318056	413
127	Chu-TD1	C. hunanensis	Tongdao, Hunan Province, China	109.6943361	26.11489722	460
128	Chu-TD2	C. hunanensis	Tongdao, Hunan Province, China	109.6943361	26.11489722	460
129	Chu-TMS10	C. hunanensis	Hangzhou, Zhejiang Province, China	119.4394944	30.31378333	338
130	Chu-TZ1	C. hunanensis	Tianzhu, Guizhou Province, China	109.3347194	26.77853056	313
131	Chu-TZ2	C. hunanensis	Tianzhu, Guizhou Province, China	109.4124806	26.80915	467
132	Chu-TZ3	C. hunanensis	Tianzhu, Guizhou Province, China	109.4124806	26.80915	467
140	Chubq01	C. hunanensis	Dong'an, Hunan Province, China	111.0607	26.4621	454
141	Chudmt01	C. hunanensis	Xinhuang, Hunan Province, China	109.1749	27.1252	567
142	Chuds01	C. hunanensis	Liping, Guizhou Province, China	109.3207	26.1727	379
144	Chugjs01	C. hunanensis	Hongjiang, Hunan Province, China	109.8909	27.2517	220
145	Chugs01	C. hunanensis	Jinping, Guizhou Province, China	109.1932	26.6966	320
146	Chuhq01	C. hunanensis	Jinping, Guizhou Province, China	109.3	27.3	395
147	Chulca01	C. hunanensis	Hongjiang, Hunan Province, China	110.0849	27.2097	217
148	Chunms02	C. hunanensis	Tongdao, Hunan Province, China	109.9093	26.3515	521
149	Chunms03	C. hunanensis	Tongdao, Hunan Province, China	109.9093	26.3515	524
150	Chupt01	C. hunanensis	Liping, Guizhou Province, China	108.88	26.1113	693
151	Chusd01	C. hunanensis	Jingzhou, Hunan Province, China	109.593	26.4487	346
152	Chust01	C. hunanensis	Xinning, Hunan Province, China	110.7656	26.3487	366
153	Chusx01	C. hunanensis	Jingzhou, Hunan Province, China	109.7184	26.7334	290
154	Chutj01	C. hunanensis	Hongjiang, Hunan Province, China	110	27.4	296
155	Chutm01	C. hunanensis	Zhongfang, Hunan Province, China	109.8	27.3	216
156	Chuxz01	C. hunanensis	Tongdao, Hunan Province, China	109.7747	25.926	550
158	Chuzm01	C. hunanensis	Rongjiang, Guizhou Province, China	108.6538	26.0096	801
104	Chu-GZ1	C. hunanensis	Guzhang, Hunan Province, China	110.1192917	28.734125	206
105	Chu-GZ2	C. hunanensis	Guzhang, Hunan Province, China	110.1192917	28.734125	206
106	Chu-GZ3	C. hunanensis	Guzhang, Hunan Province, China	110.1192917	28.734125	206
133	Chu-YL1	C. hunanensis	Yuanling, Hunan Province, China	110.3153806	28.64363056	200
134	Chu-YL2	C. hunanensis	Yuanling, Hunan Province, China	110.3153806	28.64363056	200
135	Chu-YL3	C. hunanensis	Yuanling, Hunan Province, China	110.3318389	28.67183889	298
136	Chu-YL4	C. hunanensis	Yuanling, Hunan Province, China	110.3318389	28.67183889	298
137	Chu-YL5	C. hunanensis	Yuanling, Hunan Province, China	110.3318389	28.67183889	298
138	Chu-YL6	C. hunanensis	Yuanling, Hunan Province, China	110.3318389	28.67183889	298
139	Chu-YL7	C. hunanensis	Yuanling, Hunan Province, China	110.3318389	28.67183889	298
157	Chuyp01	C. hunanensis	Yuanling, Hunan Province, China	110.391	28.513	120
143	Chudx01	C. hunanensis	Cili, Hunan Province, China	110.9598	29.409	670
159	Chuzy01	C. hunanensis	Jingzhou, Hunan Province, China	109.8	26.5	398
160	Cto-GJ1	C. tonkinensis	Gejiu, Yunnan Province, China	102.9761611	23.34738889	1623
161	Cto-GJ2	C. tonkinensis	Gejiu, Yunnan Province, China	102.9761611	23.34738889	1623
162	Cto-LX1	C. tonkinensis	Lincang, Yunnan Province, China	100.1142	24.14896111	1599
163	Cto-LX2	C. tonkinensis	Lincang, Yunnan Province, China	100.1142	24.14896111	1599
164	Cto-LX3	C. tonkinensis	Lincang, Yunnan Province, China	100.1142	24.14896111	1599
165	Cto-LX4	C. tonkinensis	Lincang, Yunnan Province, China	100.1142	24.14896111	1599
166	Cto-LX5	C. tonkinensis	Lincang, Yunnan Province, China	100.1142	24.14896111	1599
167	Cto-NJ1	C. tonkinensis	Nanjian, Yunnan Province, China	100.3804889	24.76643889	1157
168	Cto-NJ2	C. tonkinensis	Nanjian, Yunnan Province, China	100.3804889	24.76643889	1157
169	Cto-SZ1	C. tonkinensis	Shizong, Yunnan Province, China	104.2495056	24.63019722	1289
170	Cto-SZ2	C. tonkinensis	Shizong, Yunnan Province, China	104.2495056	24.63019722	1289
171	Cto-SZ3	C. tonkinensis	Shizong, Yunnan Province, China	104.2495056	24.63019722	1289
172	Cto-YD1	C. tonkinensis	Yongde, Yunnan Province, China	99.68106111	24.00256944	1284
173	Cto-YD2	C. tonkinensis	Yongde, Yunnan Province, China	99.68106111	24.00256944	1284
174	Cto-YD3	C. tonkinensis	Yongde, Yunnan Province, China	99.68106111	24.00256944	1284
175	Cto-YJ1	C. tonkinensis	Yuanjiang, Yunnan Province, China	101.8864694	23.44606944	1533
176	Cto-YJ2	C. tonkinensis	Yuanjiang, Yunnan Province, China	101.8864694	23.44606944	1533
177	Cto-YJ3	C. tonkinensis	Yuanjiang, Yunnan Province, China	101.8864694	23.44606944	1533
178	Cto-YJ4	C. tonkinensis	Yuanjiang, Yunnan Province, China	101.8864694	23.44606944	1533
179	Cto-YJ5	C. tonkinensis	Yuanjiang, Yunnan Province, China	101.8864694	23.44606944	1533
180	Cto-YJ6	C. tonkinensis	Yuanjiang, Yunnan Province, China	101.8864694	23.44606944	1533
181	Cto-YP1	C. tonkinensis	Yongping, Yunnan Province, China	99.54053889	25.13846944	1439
182	Cto-YP2	C. tonkinensis	Yongping, Yunnan Province, China	99.54053889	25.13846944	1439
183	Cto-YP4	C. tonkinensis	Yongping, Yunnan Province, China	99.54053889	25.13846944	1439
184	Cto-YP5	C. tonkinensis	Yongping, Yunnan Province, China	99.54053889	25.13846944	1439
185	Cto-YP6	C. tonkinensis	Yongping, Yunnan Province, China	99.54053889	25.13846944	1439
186	Cto-YP7	C. tonkinensis	Yongping, Yunnan Province, China	99.54053889	25.13846944	1439
187	Cto-YP8	C. tonkinensis	Yongping, Yunnan Province, China	99.54053889	25.13846944	1439
188	Cto-YP9	C. tonkinensis	Yongping, Yunnan Province, China	99.54053889	25.13846944	1439
189	Ctolc01	C. tonkinensis	Lincang, Yunnan Province, China	100.1583	24.6196	2051
190	Ctolc02	C. tonkinensis	Lincang, Yunnan Province, China	100	24.1	1381
191	Ctoldh01	C. tonkinensis	Nanjian, Yunnan Province, China	100.3768	24.7655	1051
192	Ctoml01	C. tonkinensis	Yongde, Yunnan Province, China	99.692	24.0108	1285
193	Ctosb01	C. tonkinensis	Shuangbai, Yunnan Province, China	101.5681	24.47	1696
194	Ctozj01	C. tonkinensis	Gejiu, Yunnan Province, China	102.5	23.2
195	Ctozj02	C. tonkinensis	Jinping, Yunnan Province, China	102.9	22.9
196	Ckw-CH1	C. kweichowensis	Ceheng, Guizhou Province, China	105.81433	25.07081
197	Cil-MA2	C. illinoinensis	Des Moines, Iowa, United States of America
