# Supplementary material for: Genomic consequences of residual recombination in a hybrid apomictic hickory complex
Source: Nat Commun. 2026 Feb 5;17:2376. doi: 10.1038/s41467-026-68867-6 (PMC12982824; doi:10.1038/s41467-026-68867-6)
Supplement: Supplementary file 9 — Source Data [file 41467_2026_68867_MOESM9_ESM.zip › Source_data/Fig2/2c/Apom195_mis20_PCA123_new.txt]

species	sample	PC1	PC2	PC3
Cca	Cca-AJ1	0.0562509	-0.0917961	0.0180049
Cca	Cca-AJ2	0.0557599	-0.0904946	0.0182138
Cca	Cca-AJ3	0.0560406	-0.0931785	0.0180006
Cca	Cca-AJ4	0.055611	-0.0884392	0.017946
Cca	Cca-CA1	0.055665	-0.0881936	0.0207295
Cca	Cca-CA2	0.0563008	-0.089166	0.0203806
Cca	Cca-CA3	0.0557082	-0.0909326	0.0193447
Cca	Cca-CA4	0.0561663	-0.0901978	0.0183763
Cca	Cca-DS1	0.0561167	-0.0924176	0.0189131
Cca	Cca-DS2	0.0557399	-0.0911195	0.0181883
Cca	Cca-DS4	0.0554103	-0.0889967	0.018703
Cca	Cca-DS5	0.0556348	-0.0887019	0.0196588
Cca	Cca-DS6	0.0557941	-0.0895938	0.0185077
Cca	Cca-NG1	0.0557014	-0.0904665	0.0188944
Cca	Cca-QLF1	0.0556474	-0.0900344	0.0186031
Cca	Cca-QLF10	0.0560987	-0.0919518	0.0181878
Cca	Cca-QLF11	0.0555927	-0.0900302	0.0190929
Cca	Cca-QLF12	0.056306	-0.0915214	0.0184891
Cca	Cca-QLF2	0.0559939	-0.0916808	0.0184803
Cca	Cca-QLF3	0.0558983	-0.0902185	0.0177242
Cca	Cca-QLF4	0.0557974	-0.0887738	0.0191994
Cca	Cca-QLF5	0.0556071	-0.0888346	0.0191227
Cca	Cca-QLF6	0.0562009	-0.0914218	0.0181621
Cca	Cca-QLF7	0.0558658	-0.0875634	0.0186004
Cca	Cca-QLF8	0.0558403	-0.0915358	0.0191306
Cca	Cca-QLF9	0.0561553	-0.0905364	0.0199429
Cca	Cca-SX1	0.0555436	-0.0896091	0.0193587
Cca	Cca-SX2	0.0558229	-0.0891515	0.0175403
Cca	Cca-SX3	0.0558761	-0.0901384	0.0179141
Cca	Cca-TMS1	0.0561196	-0.0911856	0.0190662
Cca	Cca-TMS11	0.0560729	-0.0901793	0.018286
Cca	Cca-TMS12	0.055274	-0.089494	0.0195255
Cca	Cca-TMS13	0.0555435	-0.08996	0.019433
Cca	Cca-TMS14	0.0556285	-0.0895031	0.0171952
Cca	Cca-TMS2	0.0558015	-0.0888352	0.0176551
Cca	Cca-TMS3	0.05578	-0.0907552	0.0191616
Cca	Cca-TMS4	0.0561538	-0.0913096	0.0194397
Cca	Cca-TMS5	0.056044	-0.091347	0.0194254
Cca	Cca-TMS6	0.0560562	-0.090937	0.018666
Cca	Cca-TMS7	0.0557973	-0.0915345	0.0183276
Cca	Cca-TMS8	0.0558696	-0.0896308	0.0181926
Cca	Cca-TMS9	0.0562957	-0.0918076	0.0180838
Cca	Ccacc01	0.0558228	-0.0866517	0.0188812
Cca	Ccajlx01	0.0561495	-0.0915682	0.0186624
Cca	Ccalxs01	0.0563193	-0.0903983	0.0188305
Cca	Ccasx01	0.0565104	-0.0919598	0.0192025
Cca	Ccasxw01	0.0559887	-0.0899648	0.0191393
Cca	Ccasy01	0.0555152	-0.08986	0.0190597
Cca	Ccawj01	0.0556133	-0.0899081	0.0211556
Cca	Ccawlk01	0.0559169	-0.0881464	0.0191449
Cca	Ccaxw01	0.0560908	-0.0917536	0.0195734
Cca	Ccayk01	0.0562441	-0.0894462	0.0202204
Cca	Ccayx01	0.0560298	-0.0925942	0.0181756
Cca	Ccazj01	0.0552762	-0.0901231	0.0197588
Cca	Ccazx01	0.056032	-0.0922102	0.017911
Cda	Cda-CY1	0.0534895	0.10996	-0.050566
Cda	Cda-CY2	0.0531617	0.109186	-0.050441
Cda	Cda-JZ1	0.0535113	0.0945803	-0.0449134
Cda	Cda-JZ2	0.0532574	0.0945442	-0.0461279
Cda	Cda-JZ3	0.0531755	0.094487	-0.0443689
Cda	Cda-JZ4	0.0529195	0.0955519	-0.043943
Cda	Cda-JZ5	0.0531822	0.0961068	-0.0475765
Cda	Cda-JZ6	0.05332	0.095154	-0.0448154
Cda	Cda-JZ7	0.0532152	0.09573	-0.0436288
Cda	Cda-JZ8	0.0534613	0.0946395	-0.0445409
Cda	Cda-JZP1	0.0532313	0.0920016	-0.0427321
Cda	Cda-JZP10	0.0532354	0.0955577	-0.0437415
Cda	Cda-JZP2	0.0536517	0.0945578	-0.0452576
Cda	Cda-JZP3	0.0535367	0.0919855	-0.0443313
Cda	Cda-JZP4	0.0538779	0.0968115	-0.0473351
Cda	Cda-JZP5	0.0533453	0.0955223	-0.0433173
Cda	Cda-JZP6	0.0533182	0.0964966	-0.0456895
Cda	Cda-JZP7	0.0530921	0.0948992	-0.0451491
Cda	Cda-JZP8	0.0534165	0.0936694	-0.0444797
Cda	Cda-JZP9	0.0534263	0.0932342	-0.0429497
Cda	Cda-XT1	0.0545555	0.101911	-0.0595068
Cda	Cda-XT2	0.0539256	0.102748	-0.0598676
Cda	Cda-XT3	0.0544931	0.101938	-0.060141
Cda	Cda-XT4	0.0542872	0.101689	-0.0604288
Cda	Cda-XT5	0.0537551	0.0846215	-0.0486595
Cda	Cda-XT6	0.0540619	0.10234	-0.0602494
Cda	Cda-XT7	0.05403	0.1016	-0.0572964
Cda	Cdaac01	0.0528875	0.106402	-0.0480775
Cda	Cdabf01	0.0538536	0.105468	-0.0488538
Cda	Cdabf02	0.0529875	0.108657	-0.048583
Cda	Cdabmj01	0.0533818	0.0933123	-0.0430525
Cda	Cdabmj02	0.0521198	0.0625639	-0.0275411
Cda	Cdadw01	0.0542839	0.102095	-0.0613677
Cda	Cdadw02	0.0548714	0.104109	-0.0622713
Cda	Cdalmy01	0.053122	0.0921676	-0.0443266
Cda	Cdalp01	0.0542741	0.072951	-0.0380995
Cda	Cdaww01	0.0544224	0.0735619	-0.0377362
Cda	Cdaww02	0.0532796	0.108528	-0.0491797
Cda	Cdaww03	0.0540341	0.075582	-0.0384633
Cda	Cdaxt01	0.0539636	0.101079	-0.0597783
Cda	Cdaxy01	0.0530434	0.0931987	-0.0426117
Cda	Cdaxz01	0.0526533	0.10485	-0.0478098
Cda	Cdazf01	0.052754	0.0878539	-0.0413739
Cda	Cdazf02	0.0529849	0.0813608	-0.0440874
Cda	Cdazgh01	0.0531758	0.107511	-0.0499826
Cda	Cdazw01	0.0533145	0.109508	-0.050039
Cda	Cdazy01	0.0538624	0.0843742	-0.0480081
Chu	Chu-CJ1	-0.0268071	0.0474149	0.125978
Chu2	Chu-GZ1	-0.0291296	-0.0197428	-0.0991513
Chu2	Chu-GZ2	-0.0290833	-0.0200679	-0.096868
Chu2	Chu-GZ3	-0.02883	-0.0192198	-0.0982642
Chu	Chu-HJ1	-0.0280562	0.0486577	0.12966
Chu	Chu-HJ2	-0.0275469	0.0473431	0.125819
Chu	Chu-HJ3	-0.0267539	0.0475921	0.128105
Chu	Chu-HJ4	-0.0260567	0.0457505	0.121744
Chu	Chu-HJ5	-0.0255892	0.0459787	0.126005
Chu	Chu-HJ6	-0.0269786	0.0460331	0.125097
Chu	Chu-HJ7	-0.0275105	0.0482154	0.129467
Chu	Chu-HJ8	-0.0248471	0.0452219	0.1211
Chu	Chu-JZ1	-0.0287898	0.0483212	0.127481
Chu	Chu-JZ2	-0.0285441	0.0461901	0.124912
Chu	Chu-JZ3	-0.0286045	0.0467527	0.124122
Chu	Chu-JZ4	-0.0268209	0.0485876	0.12675
Chu	Chu-JZ5	-0.0272453	0.0483102	0.123721
Chu	Chu-JZ6	-0.0285244	0.0475247	0.128527
Chu	Chu-JZ7	-0.027935	0.0448482	0.121158
Chu	Chu-JZ8	-0.0282212	0.0454531	0.128566
Chu	Chu-LP1	-0.0280043	0.047598	0.126309
Chu	Chu-LP2	-0.0269446	0.0468691	0.124228
Chu	Chu-LP3	-0.0283155	0.0470033	0.127237
Chu	Chu-SJ1	-0.0282011	0.0461293	0.123979
Chu	Chu-TD1	-0.029308	0.0482517	0.127089
Chu	Chu-TD2	-0.0277607	0.0470697	0.12579
Chu	Chu-TMS10	-0.0285113	0.0484267	0.126556
Chu	Chu-TZ1	-0.0290262	0.0470215	0.130468
Chu	Chu-TZ2	-0.02752	0.0476412	0.126822
Chu	Chu-TZ3	-0.028075	0.0458917	0.126111
Chu2	Chu-YL1	-0.0284925	-0.0195279	-0.0984481
Chu2	Chu-YL2	-0.0294892	-0.0197323	-0.103206
Chu2	Chu-YL3	-0.0297557	-0.0193387	-0.0993244
Chu2	Chu-YL4	-0.0289549	-0.0241508	-0.0993225
Chu2	Chu-YL5	-0.029926	-0.0205818	-0.0991818
Chu2	Chu-YL6	-0.0286361	-0.0217562	-0.0957545
Chu2	Chu-YL7	-0.0286657	-0.0228835	-0.102132
Chu	Chubq01	-0.0288382	0.0459277	0.127158
Chu	Chudmt01	-0.0278253	0.0488194	0.132273
Chu	Chuds01	-0.0282114	0.0466764	0.126877
Chu3	Chudx01	-0.0294015	0.0168573	-0.0436081
Chu	Chugjs01	-0.0283085	0.0471234	0.127928
Chu	Chugs01	-0.0288863	0.0487036	0.127111
Chu	Chuhq01	-0.0285533	0.0478966	0.127588
Chu	Chulca01	-0.0282436	0.0472951	0.122541
Chu	Chunms02	-0.0290233	0.0454362	0.126248
Chu	Chunms03	-0.0286575	0.0472463	0.128218
Chu	Chupt01	-0.0279203	0.0475213	0.129202
Chu	Chusd01	-0.0287738	0.0471566	0.125639
Chu	Chust01	-0.0279672	0.0496368	0.129819
Chu	Chusx01	-0.0275887	0.0466665	0.123704
Chu	Chutj01	-0.0277746	0.0456293	0.128174
Chu	Chutm01	-0.0281241	0.0457207	0.127083
Chu	Chuxz01	-0.0278931	0.0463014	0.125523
Chu2	Chuyp01	-0.0307341	-0.0187026	-0.0900593
Chu	Chuzm01	-0.0282928	0.0469232	0.126373
Chu3	Chuzy01	-0.0189577	0.0193059	-0.0242639
Cto	Cto-GJ1	-0.13366	-0.0163537	-0.0296518
Cto	Cto-GJ2	-0.132213	-0.0177142	-0.0347354
Cto	Cto-LX1	-0.138937	-0.0221579	-0.0570507
Cto	Cto-LX2	-0.137345	-0.0295688	-0.0592327
Cto	Cto-LX3	-0.133262	-0.0176197	-0.0372518
Cto	Cto-LX4	-0.134698	-0.0259941	-0.0508109
Cto	Cto-LX5	-0.133063	-0.0185927	-0.0373409
Cto	Cto-NJ1	-0.134955	-0.019571	-0.0340171
Cto	Cto-NJ2	-0.133056	-0.0186262	-0.0345626
Cto	Cto-SZ1	-0.132551	-0.00632325	-0.00523871
Cto	Cto-SZ2	-0.131914	-0.00813945	-0.0161287
Cto	Cto-SZ3	-0.131843	-0.00421771	-0.0081921
Cto	Cto-YD1	-0.135089	-0.0246571	-0.051657
Cto	Cto-YD2	-0.138138	-0.0240097	-0.0552268
Cto	Cto-YD3	-0.136569	-0.0197799	-0.0412448
Cto	Cto-YJ1	-0.13305	-0.0205351	-0.0389517
Cto	Cto-YJ2	-0.134838	-0.0238733	-0.0494706
Cto	Cto-YJ3	-0.134723	-0.0203882	-0.0397264
Cto	Cto-YJ4	-0.132756	-0.0190039	-0.027848
Cto	Cto-YJ5	-0.13054	-0.0119682	-0.0255402
Cto	Cto-YJ6	-0.134123	-0.0217958	-0.0462929
Cto	Cto-YP1	-0.135987	-0.0165484	-0.0358278
Cto	Cto-YP2	-0.135281	-0.0192385	-0.0406119
Cto	Cto-YP4	-0.13383	-0.0211395	-0.0334924
Cto	Cto-YP5	-0.137148	-0.0260431	-0.0588163
Cto	Cto-YP6	-0.134295	-0.0213732	-0.0442907
Cto	Cto-YP7	-0.136581	-0.0241358	-0.0527212
Cto	Cto-YP8	-0.134243	-0.0230973	-0.0430557
Cto	Cto-YP9	-0.134313	-0.0219734	-0.0516232
Cto	Ctolc01	-0.133825	-0.00868294	-0.0274177
Cto	Ctolc02	-0.136397	-0.0189083	-0.0492398
Cto	Ctoldh01	-0.133152	-0.0157462	-0.0371638
Cto	Ctoml01	-0.134753	-0.0165993	-0.0321377
Cto	Ctosb01	-0.135032	-0.0134099	-0.0359561
Cto	Ctozj01	-0.130728	-0.0108535	-0.0192949
Cto	Ctozj02	-0.12885	-0.0127137	-0.0246638
