# Supplementary material for: Genomic consequences of residual recombination in a hybrid apomictic hickory complex
Source: Nat Commun. 2026 Feb 5;17:2376. doi: 10.1038/s41467-026-68867-6 (PMC12982824; doi:10.1038/s41467-026-68867-6)
Supplement: Supplementary file 9 — Source Data [file 41467_2026_68867_MOESM9_ESM.zip › Source_data/Fig2/2c/12th_Apom195_mis20.fam]

Cca-AJ1 Cca-AJ1 0 0 0 -9
Cca-AJ2 Cca-AJ2 0 0 0 -9
Cca-AJ3 Cca-AJ3 0 0 0 -9
Cca-AJ4 Cca-AJ4 0 0 0 -9
Cca-CA1 Cca-CA1 0 0 0 -9
Cca-CA2 Cca-CA2 0 0 0 -9
Cca-CA3 Cca-CA3 0 0 0 -9
Cca-CA4 Cca-CA4 0 0 0 -9
Cca-DS1 Cca-DS1 0 0 0 -9
Cca-DS2 Cca-DS2 0 0 0 -9
Cca-DS4 Cca-DS4 0 0 0 -9
Cca-DS5 Cca-DS5 0 0 0 -9
Cca-DS6 Cca-DS6 0 0 0 -9
Cca-NG1 Cca-NG1 0 0 0 -9
Cca-QLF1 Cca-QLF1 0 0 0 -9
Cca-QLF10 Cca-QLF10 0 0 0 -9
Cca-QLF11 Cca-QLF11 0 0 0 -9
Cca-QLF12 Cca-QLF12 0 0 0 -9
Cca-QLF2 Cca-QLF2 0 0 0 -9
Cca-QLF3 Cca-QLF3 0 0 0 -9
Cca-QLF4 Cca-QLF4 0 0 0 -9
Cca-QLF5 Cca-QLF5 0 0 0 -9
Cca-QLF6 Cca-QLF6 0 0 0 -9
Cca-QLF7 Cca-QLF7 0 0 0 -9
Cca-QLF8 Cca-QLF8 0 0 0 -9
Cca-QLF9 Cca-QLF9 0 0 0 -9
Cca-SX1 Cca-SX1 0 0 0 -9
Cca-SX2 Cca-SX2 0 0 0 -9
Cca-SX3 Cca-SX3 0 0 0 -9
Cca-TMS1 Cca-TMS1 0 0 0 -9
Cca-TMS10 Cca-TMS10 0 0 0 -9
Cca-TMS11 Cca-TMS11 0 0 0 -9
Cca-TMS12 Cca-TMS12 0 0 0 -9
Cca-TMS13 Cca-TMS13 0 0 0 -9
Cca-TMS14 Cca-TMS14 0 0 0 -9
Cca-TMS2 Cca-TMS2 0 0 0 -9
Cca-TMS3 Cca-TMS3 0 0 0 -9
Cca-TMS4 Cca-TMS4 0 0 0 -9
Cca-TMS5 Cca-TMS5 0 0 0 -9
Cca-TMS6 Cca-TMS6 0 0 0 -9
Cca-TMS7 Cca-TMS7 0 0 0 -9
Cca-TMS8 Cca-TMS8 0 0 0 -9
Cca-TMS9 Cca-TMS9 0 0 0 -9
Ccacc01 Ccacc01 0 0 0 -9
Ccajlx01 Ccajlx01 0 0 0 -9
Ccalxs01 Ccalxs01 0 0 0 -9
Ccasx01 Ccasx01 0 0 0 -9
Ccasxw01 Ccasxw01 0 0 0 -9
Ccasy01 Ccasy01 0 0 0 -9
Ccawj01 Ccawj01 0 0 0 -9
Ccawlk01 Ccawlk01 0 0 0 -9
Ccaxw01 Ccaxw01 0 0 0 -9
Ccayk01 Ccayk01 0 0 0 -9
Ccayx01 Ccayx01 0 0 0 -9
Ccazj01 Ccazj01 0 0 0 -9
Ccazx01 Ccazx01 0 0 0 -9
Cda-CY1 Cda-CY1 0 0 0 -9
Cda-CY2 Cda-CY2 0 0 0 -9
Cda-JZ1 Cda-JZ1 0 0 0 -9
Cda-JZ2 Cda-JZ2 0 0 0 -9
Cda-JZ3 Cda-JZ3 0 0 0 -9
Cda-JZ4 Cda-JZ4 0 0 0 -9
Cda-JZ5 Cda-JZ5 0 0 0 -9
Cda-JZ6 Cda-JZ6 0 0 0 -9
Cda-JZ7 Cda-JZ7 0 0 0 -9
Cda-JZ8 Cda-JZ8 0 0 0 -9
Cda-JZP1 Cda-JZP1 0 0 0 -9
Cda-JZP10 Cda-JZP10 0 0 0 -9
Cda-JZP2 Cda-JZP2 0 0 0 -9
Cda-JZP3 Cda-JZP3 0 0 0 -9
Cda-JZP4 Cda-JZP4 0 0 0 -9
Cda-JZP5 Cda-JZP5 0 0 0 -9
Cda-JZP6 Cda-JZP6 0 0 0 -9
Cda-JZP7 Cda-JZP7 0 0 0 -9
Cda-JZP8 Cda-JZP8 0 0 0 -9
Cda-JZP9 Cda-JZP9 0 0 0 -9
Cda-XT1 Cda-XT1 0 0 0 -9
Cda-XT2 Cda-XT2 0 0 0 -9
Cda-XT3 Cda-XT3 0 0 0 -9
Cda-XT4 Cda-XT4 0 0 0 -9
Cda-XT5 Cda-XT5 0 0 0 -9
Cda-XT6 Cda-XT6 0 0 0 -9
Cda-XT7 Cda-XT7 0 0 0 -9
Cdaac01 Cdaac01 0 0 0 -9
Cdabf01 Cdabf01 0 0 0 -9
Cdabf02 Cdabf02 0 0 0 -9
Cdabmj01 Cdabmj01 0 0 0 -9
Cdabmj02 Cdabmj02 0 0 0 -9
Cdadw01 Cdadw01 0 0 0 -9
Cdadw02 Cdadw02 0 0 0 -9
Cdalmy01 Cdalmy01 0 0 0 -9
Cdalp01 Cdalp01 0 0 0 -9
Cdaww01 Cdaww01 0 0 0 -9
Cdaww02 Cdaww02 0 0 0 -9
Cdaww03 Cdaww03 0 0 0 -9
Cdaxt01 Cdaxt01 0 0 0 -9
Cdaxy01 Cdaxy01 0 0 0 -9
Cdaxz01 Cdaxz01 0 0 0 -9
Cdazf01 Cdazf01 0 0 0 -9
Cdazf02 Cdazf02 0 0 0 -9
Cdazgh01 Cdazgh01 0 0 0 -9
Cdazw01 Cdazw01 0 0 0 -9
Cdazy01 Cdazy01 0 0 0 -9
Chu-CJ1 Chu-CJ1 0 0 0 -9
Chu-GZ1 Chu-GZ1 0 0 0 -9
Chu-GZ2 Chu-GZ2 0 0 0 -9
Chu-GZ3 Chu-GZ3 0 0 0 -9
Chu-HJ1 Chu-HJ1 0 0 0 -9
Chu-HJ2 Chu-HJ2 0 0 0 -9
Chu-HJ3 Chu-HJ3 0 0 0 -9
Chu-HJ4 Chu-HJ4 0 0 0 -9
Chu-HJ5 Chu-HJ5 0 0 0 -9
Chu-HJ6 Chu-HJ6 0 0 0 -9
Chu-HJ7 Chu-HJ7 0 0 0 -9
Chu-HJ8 Chu-HJ8 0 0 0 -9
Chu-JZ1 Chu-JZ1 0 0 0 -9
Chu-JZ2 Chu-JZ2 0 0 0 -9
Chu-JZ3 Chu-JZ3 0 0 0 -9
Chu-JZ4 Chu-JZ4 0 0 0 -9
Chu-JZ5 Chu-JZ5 0 0 0 -9
Chu-JZ6 Chu-JZ6 0 0 0 -9
Chu-JZ7 Chu-JZ7 0 0 0 -9
Chu-JZ8 Chu-JZ8 0 0 0 -9
Chu-LP1 Chu-LP1 0 0 0 -9
Chu-LP2 Chu-LP2 0 0 0 -9
Chu-LP3 Chu-LP3 0 0 0 -9
Chu-SJ1 Chu-SJ1 0 0 0 -9
Chu-TD1 Chu-TD1 0 0 0 -9
Chu-TD2 Chu-TD2 0 0 0 -9
Chu-TZ1 Chu-TZ1 0 0 0 -9
Chu-TZ2 Chu-TZ2 0 0 0 -9
Chu-TZ3 Chu-TZ3 0 0 0 -9
Chu-YL1 Chu-YL1 0 0 0 -9
Chu-YL2 Chu-YL2 0 0 0 -9
Chu-YL3 Chu-YL3 0 0 0 -9
Chu-YL4 Chu-YL4 0 0 0 -9
Chu-YL5 Chu-YL5 0 0 0 -9
Chu-YL6 Chu-YL6 0 0 0 -9
Chu-YL7 Chu-YL7 0 0 0 -9
Chubq01 Chubq01 0 0 0 -9
Chudmt01 Chudmt01 0 0 0 -9
Chuds01 Chuds01 0 0 0 -9
Chudx01 Chudx01 0 0 0 -9
Chugjs01 Chugjs01 0 0 0 -9
Chugs01 Chugs01 0 0 0 -9
Chuhq01 Chuhq01 0 0 0 -9
Chulca01 Chulca01 0 0 0 -9
Chunms02 Chunms02 0 0 0 -9
Chunms03 Chunms03 0 0 0 -9
Chupt01 Chupt01 0 0 0 -9
Chusd01 Chusd01 0 0 0 -9
Chust01 Chust01 0 0 0 -9
Chusx01 Chusx01 0 0 0 -9
Chutj01 Chutj01 0 0 0 -9
Chutm01 Chutm01 0 0 0 -9
Chuxz01 Chuxz01 0 0 0 -9
Chuyp01 Chuyp01 0 0 0 -9
Chuzm01 Chuzm01 0 0 0 -9
Chuzy01 Chuzy01 0 0 0 -9
Cto-GJ1 Cto-GJ1 0 0 0 -9
Cto-GJ2 Cto-GJ2 0 0 0 -9
Cto-LX1 Cto-LX1 0 0 0 -9
Cto-LX2 Cto-LX2 0 0 0 -9
Cto-LX3 Cto-LX3 0 0 0 -9
Cto-LX4 Cto-LX4 0 0 0 -9
Cto-LX5 Cto-LX5 0 0 0 -9
Cto-NJ1 Cto-NJ1 0 0 0 -9
Cto-NJ2 Cto-NJ2 0 0 0 -9
Cto-SZ1 Cto-SZ1 0 0 0 -9
Cto-SZ2 Cto-SZ2 0 0 0 -9
Cto-SZ3 Cto-SZ3 0 0 0 -9
Cto-YD1 Cto-YD1 0 0 0 -9
Cto-YD2 Cto-YD2 0 0 0 -9
Cto-YD3 Cto-YD3 0 0 0 -9
Cto-YJ1 Cto-YJ1 0 0 0 -9
Cto-YJ2 Cto-YJ2 0 0 0 -9
Cto-YJ3 Cto-YJ3 0 0 0 -9
Cto-YJ4 Cto-YJ4 0 0 0 -9
Cto-YJ5 Cto-YJ5 0 0 0 -9
Cto-YJ6 Cto-YJ6 0 0 0 -9
Cto-YP1 Cto-YP1 0 0 0 -9
Cto-YP2 Cto-YP2 0 0 0 -9
Cto-YP4 Cto-YP4 0 0 0 -9
Cto-YP5 Cto-YP5 0 0 0 -9
Cto-YP6 Cto-YP6 0 0 0 -9
Cto-YP7 Cto-YP7 0 0 0 -9
Cto-YP8 Cto-YP8 0 0 0 -9
Cto-YP9 Cto-YP9 0 0 0 -9
Ctolc01 Ctolc01 0 0 0 -9
Ctolc02 Ctolc02 0 0 0 -9
Ctoldh01 Ctoldh01 0 0 0 -9
Ctoml01 Ctoml01 0 0 0 -9
Ctosb01 Ctosb01 0 0 0 -9
Ctozj01 Ctozj01 0 0 0 -9
Ctozj02 Ctozj02 0 0 0 -9
