# Supplementary material for: Genomic consequences of residual recombination in a hybrid apomictic hickory complex
Source: Nat Commun. 2026 Feb 5;17:2376. doi: 10.1038/s41467-026-68867-6 (PMC12982824; doi:10.1038/s41467-026-68867-6)
Supplement: Supplementary file 9 — Source Data [file 41467_2026_68867_MOESM9_ESM.zip › Source_data/Fig2/2c/12th_Apom195_mis20.bim]

0	ptg000137l:20001	0	20001	G	A
0	atg000073l:20006	0	20006	T	C
0	ptg000248l:20025	0	20025	A	C
0	atg000054l:23155	0	23155	C	T
0	Chr12B:30853	0	30853	T	C
0	Chr06B:40003	0	40003	T	C
0	Chr05B:45572	0	45572	G	A
0	Chr02B:49749	0	49749	A	T
0	Chr12B:50931	0	50931	0	T
0	atg000020l:57345	0	57345	A	T
0	Chr05B:65646	0	65646	G	C
0	Chr02B:69776	0	69776	T	C
0	Chr12B:70948	0	70948	T	A
0	ptg000308l:74742	0	74742	C	A
0	atg000020l:77416	0	77416	G	A
0	Chr02B:89798	0	89798	A	T
0	Chr12B:92615	0	92615	0	T
0	ptg000189l:92788	0	92788	0	A
0	atg000020l:97423	0	97423	T	C
0	Chr02B:109806	0	109806	A	G
0	Chr12B:112633	0	112633	T	G
0	ptg000137l:124150	0	124150	T	C
0	Chr07A:145180	0	145180	T	C
0	ptg000206l:150153	0	150153	T	C
0	atg000020l:152685	0	152685	G	A
0	Chr07A:165193	0	165193	T	C
0	ptg000199l_ERROPOS875000+:166287	0	166287	T	C
0	ptg000206l:170793	0	170793	G	A
0	Chr11B:175353	0	175353	A	G
0	Chr12B:183659	0	183659	0	G
0	ptg000206l:190836	0	190836	A	G
0	Chr09A:193760	0	193760	A	G
0	Chr12B:203661	0	203661	C	T
0	ptg000199l_ERROPOS875000+:204658	0	204658	A	G
0	ptg000206l:210901	0	210901	G	C
0	ptg000199l_ERROPOS875000+:224799	0	224799	0	G
0	Chr11B:232213	0	232213	T	C
0	ptg000199l_ERROPOS875000+:248121	0	248121	0	T
0	Chr11B:252269	0	252269	0	G
0	ptg000199l_ERROPOS875000+:268123	0	268123	A	T
0	Chr01A:268840	0	268840	C	T
0	Chr12B:279197	0	279197	T	C
0	ptg000199l_ERROPOS875000+:288148	0	288148	T	G
0	Chr01A:288862	0	288862	0	T
0	Chr12B:299438	0	299438	0	G
0	ptg000199l_ERROPOS875000+:312474	0	312474	T	C
0	Chr12B:319478	0	319478	G	A
0	ptg000199l_ERROPOS875000+:339039	0	339039	0	C
0	Chr12B:339495	0	339495	G	T
0	Chr12B:359521	0	359521	T	C
0	ptg000199l_ERROPOS875000+:359620	0	359620	T	C
0	Chr07A:365624	0	365624	A	G
0	Chr06B:367521	0	367521	C	A
0	Chr12B:379535	0	379535	A	G
0	Chr07A:385719	0	385719	T	C
0	Chr03A:386466	0	386466	A	G
0	Chr06B:387528	0	387528	T	C
0	ptg000199l_ERROPOS875000+:399048	0	399048	G	A
0	Chr06B:407543	0	407543	C	G
0	ptg000199l_ERROPOS875000+:421783	0	421783	G	A
0	Chr01A:421938	0	421938	T	C
0	Chr06B:427578	0	427578	A	C
0	Chr07A:433834	0	433834	T	C
0	Chr12B:484759	0	484759	T	A
0	Chr08A:487861	0	487861	C	T
0	Chr03A:497090	0	497090	C	T
0	Chr12B:505165	0	505165	G	C
0	Chr06B:519594	0	519594	G	A
0	Chr12B:525167	0	525167	0	C
0	Chr12B:572610	0	572610	C	T
0	Chr12B:592638	0	592638	A	T
0	Chr11B:724375	0	724375	0	C
0	Chr12B:818897	0	818897	A	G
0	Chr12B:838903	0	838903	A	G
0	Chr12B:859140	0	859140	0	G
0	Chr12B:948380	0	948380	C	T
0	Chr10A:990721	0	990721	A	G
0	Chr12B:1066679	0	1066679	C	T
0	Chr15B:1092872	0	1092872	T	C
0	Chr15B:1112895	0	1112895	T	C
0	Chr01A:1117244	0	1117244	C	T
0	Chr12B:1176342	0	1176342	G	A
0	Chr12B:1238113	0	1238113	A	G
0	Chr16A:1323431	0	1323431	G	A
0	Chr15B:1345707	0	1345707	A	G
0	Chr15B:1365739	0	1365739	A	C
0	Chr01A:1406239	0	1406239	T	G
0	Chr12B:1418188	0	1418188	C	T
0	Chr13A:1423062	0	1423062	T	A
0	Chr15B:1434571	0	1434571	0	T
0	Chr16A:1438998	0	1438998	A	G
0	Chr12B:1442210	0	1442210	G	A
0	Chr11B:1453656	0	1453656	G	A
0	Chr12B:1462222	0	1462222	0	C
0	Chr01A:1462259	0	1462259	0	G
0	Chr06B:1514319	0	1514319	0	C
0	Chr12B:1590843	0	1590843	A	G
0	Chr12B:1610859	0	1610859	T	A
0	Chr01A:1616903	0	1616903	C	T
0	Chr16A:1632665	0	1632665	T	A
0	Chr01A:1636938	0	1636938	A	G
0	Chr05B:1685981	0	1685981	0	C
0	Chr12B:1707081	0	1707081	T	C
0	Chr16A:1747542	0	1747542	0	C
0	Chr01A:1754613	0	1754613	0	C
0	Chr16A:1793939	0	1793939	A	T
0	Chr06B:1817418	0	1817418	0	G
0	Chr16A:1823347	0	1823347	A	G
0	Chr15B:1872232	0	1872232	T	G
0	Chr15B:1892411	0	1892411	C	T
0	Chr12B:1896727	0	1896727	G	A
0	Chr12B:1916729	0	1916729	C	T
0	Chr16A:1944157	0	1944157	T	C
0	Chr06B:2004205	0	2004205	C	A
0	Chr12B:2057152	0	2057152	G	C
0	Chr12B:2171633	0	2171633	0	G
0	Chr12B:2192379	0	2192379	A	G
0	Chr12B:2212385	0	2212385	A	T
0	Chr06B:2226449	0	2226449	T	C
0	Chr06B:2254754	0	2254754	C	A
0	Chr12B:2257421	0	2257421	A	T
0	Chr06B:2275973	0	2275973	A	G
0	Chr12B:2315747	0	2315747	G	A
0	Chr12B:2335760	0	2335760	T	A
0	Chr16A:2336864	0	2336864	T	C
0	Chr07A:2386176	0	2386176	A	C
0	Chr11B:2398355	0	2398355	0	G
0	Chr16A:2437371	0	2437371	T	A
0	Chr16A:2458148	0	2458148	A	G
0	Chr12B:2477182	0	2477182	A	G
0	Chr16A:2478153	0	2478153	T	C
0	Chr14B:2522029	0	2522029	T	C
0	Chr06B:2523643	0	2523643	C	A
0	Chr12B:2535851	0	2535851	A	G
0	Chr16A:2538636	0	2538636	A	G
0	Chr12B:2558983	0	2558983	0	A
0	Chr12B:2585693	0	2585693	T	A
0	Chr06B:2597423	0	2597423	A	T
0	Chr11B:2626789	0	2626789	T	C
0	Chr14B:2627661	0	2627661	A	G
0	Chr11B:2647711	0	2647711	A	G
0	Chr11B:2667726	0	2667726	T	C
0	Chr06B:2679157	0	2679157	C	A
0	Chr11B:2688084	0	2688084	T	G
0	Chr11B:2708638	0	2708638	G	A
0	Chr06B:2730976	0	2730976	T	C
0	Chr07A:2786654	0	2786654	A	G
0	Chr01A:2846854	0	2846854	A	C
0	Chr16A:2853573	0	2853573	A	C
0	Chr01A:2867589	0	2867589	T	C
0	Chr16A:2873682	0	2873682	T	C
0	Chr06B:2895977	0	2895977	0	C
0	Chr15B:2933634	0	2933634	A	T
0	Chr11B:2974078	0	2974078	G	A
0	Chr06B:3042586	0	3042586	A	T
0	Chr07A:3085810	0	3085810	0	A
0	Chr05B:3087308	0	3087308	T	C
0	Chr12B:3096614	0	3096614	T	C
0	Chr15B:3098601	0	3098601	G	A
0	Chr06B:3121884	0	3121884	T	C
0	Chr06B:3147878	0	3147878	G	A
0	Chr12B:3159219	0	3159219	T	G
0	Chr06B:3167882	0	3167882	C	T
0	Chr13A:3168665	0	3168665	C	A
0	Chr06B:3187895	0	3187895	T	C
0	Chr13A:3188678	0	3188678	0	G
0	Chr06B:3207932	0	3207932	G	A
0	Chr06B:3228003	0	3228003	T	A
0	Chr06B:3248043	0	3248043	A	C
0	Chr06B:3268046	0	3268046	0	A
0	Chr12B:3284482	0	3284482	A	G
0	Chr12B:3304519	0	3304519	T	C
0	Chr02B:3323666	0	3323666	A	G
0	Chr16A:3346814	0	3346814	A	G
0	Chr12B:3364330	0	3364330	A	G
0	Chr02B:3420008	0	3420008	T	C
0	Chr02B:3440026	0	3440026	A	G
0	Chr16A:3511265	0	3511265	C	T
0	Chr02B:3536374	0	3536374	0	G
0	Chr11B:3539723	0	3539723	A	G
0	Chr12B:3553112	0	3553112	0	T
0	Chr07A:3569563	0	3569563	T	C
0	Chr16A:3620402	0	3620402	T	A
0	Chr16A:3640484	0	3640484	T	C
0	Chr16A:3660486	0	3660486	A	G
0	Chr10A:3664408	0	3664408	A	C
0	Chr12B:3678071	0	3678071	C	A
0	Chr16A:3680629	0	3680629	C	T
0	Chr10A:3684416	0	3684416	T	C
0	Chr12B:3698080	0	3698080	0	G
0	Chr16A:3700648	0	3700648	A	C
0	Chr16A:3720658	0	3720658	G	A
0	Chr12B:3721227	0	3721227	A	G
0	Chr14B:3727645	0	3727645	C	T
0	Chr12B:3745097	0	3745097	G	A
0	Chr12B:3789725	0	3789725	C	T
0	Chr12B:3809732	0	3809732	G	C
0	Chr12B:3829741	0	3829741	G	A
0	Chr16A:3840731	0	3840731	G	A
0	Chr12B:3850018	0	3850018	0	C
0	Chr16A:3860736	0	3860736	A	G
0	Chr10A:3872978	0	3872978	A	G
0	Chr12B:3881445	0	3881445	C	T
0	Chr06B:3933903	0	3933903	T	A
0	Chr12B:3948600	0	3948600	C	T
0	Chr12B:4001130	0	4001130	G	C
0	Chr14B:4005396	0	4005396	C	T
0	Chr12B:4060224	0	4060224	A	T
0	Chr12B:4082764	0	4082764	T	C
0	Chr14B:4084114	0	4084114	A	G
0	Chr04A:4085706	0	4085706	G	C
0	Chr12B:4103142	0	4103142	T	C
0	Chr13A:4147657	0	4147657	A	G
0	Chr14B:4192858	0	4192858	G	A
0	Chr06B:4196459	0	4196459	T	C
0	Chr14B:4212909	0	4212909	T	A
0	Chr14B:4280858	0	4280858	C	A
0	Chr15B:4283512	0	4283512	T	C
0	Chr14B:4305000	0	4305000	A	G
0	Chr07A:4347401	0	4347401	A	T
0	Chr15B:4357217	0	4357217	T	C
0	Chr01A:4359749	0	4359749	C	T
0	Chr14B:4360716	0	4360716	C	T
0	Chr12B:4361433	0	4361433	A	G
0	Chr15B:4377245	0	4377245	T	C
0	Chr07A:4392470	0	4392470	C	A
0	Chr15B:4397539	0	4397539	A	G
0	Chr12B:4428536	0	4428536	G	A
0	Chr12B:4448616	0	4448616	A	G
0	Chr12B:4469157	0	4469157	T	A
0	Chr10A:4480840	0	4480840	C	G
0	Chr12B:4489517	0	4489517	0	T
0	Chr02B:4503039	0	4503039	A	G
0	Chr12B:4512489	0	4512489	A	G
0	Chr12B:4532514	0	4532514	A	C
0	Chr06B:4552573	0	4552573	G	T
0	Chr12B:4559191	0	4559191	G	A
0	Chr12B:4579292	0	4579292	T	C
0	Chr14B:4591768	0	4591768	G	A
0	Chr15B:4611329	0	4611329	T	G
0	Chr14B:4616864	0	4616864	A	T
0	Chr02B:4621456	0	4621456	0	A
0	Chr12B:4627261	0	4627261	C	A
0	Chr12B:4653189	0	4653189	T	C
0	Chr15B:4656120	0	4656120	T	G
0	Chr14B:4687636	0	4687636	T	C
0	Chr14B:4714334	0	4714334	C	T
0	Chr09A:4716089	0	4716089	G	A
0	Chr02B:4720486	0	4720486	T	C
0	Chr14B:4738177	0	4738177	A	G
0	Chr12B:4742329	0	4742329	0	A
0	Chr12B:4762792	0	4762792	0	G
0	Chr15B:4764401	0	4764401	A	C
0	Chr14B:4771615	0	4771615	C	T
0	Chr12B:4802492	0	4802492	0	C
0	Chr07A:4856243	0	4856243	T	C
0	Chr15B:4864309	0	4864309	C	T
0	Chr14B:4868223	0	4868223	T	A
0	Chr07A:4876250	0	4876250	C	T
0	Chr14B:4888395	0	4888395	T	C
0	Chr12B:4907809	0	4907809	0	A
0	Chr07A:4921289	0	4921289	0	G
0	Chr12B:4928030	0	4928030	T	G
0	Chr11B:4947762	0	4947762	T	C
0	Chr12B:4948291	0	4948291	G	A
0	Chr15B:4957828	0	4957828	A	G
0	Chr12B:4968294	0	4968294	C	T
0	Chr15B:4979049	0	4979049	A	T
0	Chr12B:4990337	0	4990337	A	G
0	Chr15B:5000271	0	5000271	0	C
0	Chr12B:5010591	0	5010591	0	T
0	Chr14B:5011209	0	5011209	G	T
0	Chr02B:5013745	0	5013745	T	G
0	Chr16A:5023859	0	5023859	0	G
0	Chr12B:5031104	0	5031104	A	G
0	Chr04A:5046181	0	5046181	C	T
0	Chr11B:5048346	0	5048346	A	G
0	Chr12B:5051105	0	5051105	T	A
0	Chr04A:5066909	0	5066909	A	C
0	Chr12B:5071714	0	5071714	A	G
0	Chr14B:5072194	0	5072194	A	C
0	Chr04A:5086929	0	5086929	A	G
0	Chr14B:5092202	0	5092202	A	G
0	Chr12B:5099520	0	5099520	G	T
0	Chr04A:5106931	0	5106931	T	G
0	Chr12B:5120214	0	5120214	T	A
0	Chr15B:5131171	0	5131171	A	T
0	Chr11B:5136711	0	5136711	0	T
0	Chr12B:5142070	0	5142070	A	G
0	Chr02B:5146629	0	5146629	C	G
0	Chr10A:5198531	0	5198531	T	C
0	Chr11B:5217881	0	5217881	A	G
0	Chr11B:5238547	0	5238547	A	T
0	Chr04A:5243308	0	5243308	0	A
0	Chr07A:5246645	0	5246645	T	C
0	Chr03A:5253405	0	5253405	T	A
0	Chr02B:5264195	0	5264195	A	G
0	Chr12B:5317757	0	5317757	T	C
0	Chr15B:5350665	0	5350665	T	C
0	Chr15B:5371870	0	5371870	A	G
0	Chr12B:5379777	0	5379777	G	T
0	Chr12B:5399781	0	5399781	T	A
0	Chr07A:5408812	0	5408812	A	C
0	Chr12B:5424083	0	5424083	C	G
0	Chr12B:5444146	0	5444146	A	G
0	Chr12B:5464198	0	5464198	0	A
0	Chr15B:5465727	0	5465727	G	A
0	Chr12B:5484228	0	5484228	0	T
0	Chr07A:5498466	0	5498466	A	G
0	Chr04A:5500810	0	5500810	T	C
0	Chr12B:5504247	0	5504247	T	C
0	Chr12B:5524262	0	5524262	0	C
0	Chr15B:5542469	0	5542469	T	C
0	Chr01A:5563346	0	5563346	0	C
0	Chr05B:5590707	0	5590707	A	T
0	Chr12B:5606605	0	5606605	0	T
0	Chr04A:5610350	0	5610350	T	C
0	Chr15B:5610637	0	5610637	T	C
0	Chr12B:5626626	0	5626626	G	C
0	Chr12B:5646640	0	5646640	T	C
0	Chr12B:5671745	0	5671745	T	C
0	Chr12B:5692468	0	5692468	A	G
0	Chr02B:5706567	0	5706567	A	G
0	Chr12B:5712481	0	5712481	T	C
0	Chr02B:5726578	0	5726578	G	A
0	Chr12B:5732503	0	5732503	T	C
0	Chr12B:5752508	0	5752508	T	C
0	Chr15B:5798628	0	5798628	A	G
0	Chr12B:5814369	0	5814369	T	C
0	Chr12B:5834375	0	5834375	A	G
0	Chr06B:5835686	0	5835686	C	A
0	Chr15B:5843798	0	5843798	A	G
0	Chr12B:5854388	0	5854388	G	A
0	Chr07A:5860819	0	5860819	T	A
0	Chr12B:5874392	0	5874392	G	C
0	Chr12B:5894415	0	5894415	C	T
0	Chr01A:5909048	0	5909048	C	T
0	Chr15B:5912668	0	5912668	G	A
0	Chr15B:5932693	0	5932693	A	C
0	Chr10A:5977708	0	5977708	G	A
0	Chr16A:5985285	0	5985285	C	T
0	Chr01A:5988975	0	5988975	G	C
0	Chr12B:5996441	0	5996441	C	T
0	Chr06B:6014323	0	6014323	T	A
0	Chr12B:6086754	0	6086754	T	C
0	Chr01A:6087635	0	6087635	C	G
0	Chr09A:6097018	0	6097018	A	G
0	Chr12B:6106854	0	6106854	G	A
0	Chr12B:6126973	0	6126973	T	C
0	Chr12B:6169249	0	6169249	A	G
0	Chr16A:6172963	0	6172963	A	T
0	Chr13A:6181580	0	6181580	C	G
0	Chr12B:6192426	0	6192426	A	G
0	Chr16A:6192970	0	6192970	G	A
0	Chr13A:6235330	0	6235330	A	G
0	Chr10A:6237616	0	6237616	0	G
0	Chr12B:6243871	0	6243871	C	T
0	Chr14B:6247579	0	6247579	0	C
0	Chr10A:6257618	0	6257618	T	A
0	Chr13A:6257757	0	6257757	A	G
0	Chr12B:6263897	0	6263897	A	G
0	Chr14B:6268168	0	6268168	G	A
0	Chr04A:6270049	0	6270049	T	C
0	Chr12B:6296976	0	6296976	T	A
0	Chr10A:6302049	0	6302049	C	T
0	Chr14B:6331570	0	6331570	T	C
0	Chr12B:6366537	0	6366537	0	C
0	Chr11B:6369146	0	6369146	A	C
0	Chr14B:6377606	0	6377606	T	A
0	Chr07A:6415259	0	6415259	A	T
0	Chr10A:6432399	0	6432399	0	T
0	Chr16A:6438243	0	6438243	T	C
0	Chr10A:6455382	0	6455382	0	G
0	Chr12B:6519936	0	6519936	T	C
0	Chr06B:6545824	0	6545824	A	C
0	Chr02B:6561666	0	6561666	A	C
0	Chr12B:6581513	0	6581513	C	G
0	Chr02B:6584242	0	6584242	G	C
0	Chr10A:6601377	0	6601377	0	C
0	Chr12B:6602816	0	6602816	C	A
0	Chr07A:6630235	0	6630235	C	T
0	Chr06B:6643063	0	6643063	0	T
0	Chr13A:6667398	0	6667398	T	C
0	Chr12B:6681379	0	6681379	G	A
0	Chr12B:6706274	0	6706274	G	A
0	Chr12B:6729196	0	6729196	G	A
0	Chr07A:6739997	0	6739997	C	T
0	Chr12B:6749199	0	6749199	A	T
0	Chr16A:6764398	0	6764398	G	A
0	Chr12B:6769273	0	6769273	0	A
0	Chr12B:6789300	0	6789300	T	C
0	Chr01A:6791880	0	6791880	0	G
0	Chr12B:6836646	0	6836646	A	G
0	Chr11B:6848745	0	6848745	C	A
0	Chr05B:6856011	0	6856011	0	A
0	Chr12B:6857134	0	6857134	A	C
0	Chr12B:6923339	0	6923339	0	T
0	Chr14B:6958803	0	6958803	G	A
0	Chr07A:6967635	0	6967635	T	G
0	Chr01A:7004300	0	7004300	C	T
0	Chr01A:7051838	0	7051838	A	G
0	Chr12B:7059566	0	7059566	A	G
0	Chr01A:7071868	0	7071868	0	C
0	Chr01A:7092849	0	7092849	A	G
0	Chr07A:7115834	0	7115834	A	C
0	Chr12B:7134573	0	7134573	A	G
0	Chr07A:7135841	0	7135841	C	A
0	Chr12B:7154590	0	7154590	G	A
0	Chr07A:7159764	0	7159764	T	C
0	Chr12B:7174596	0	7174596	T	C
0	Chr01A:7176380	0	7176380	A	G
0	Chr03A:7178296	0	7178296	A	C
0	Chr07A:7180557	0	7180557	A	G
0	Chr11B:7195701	0	7195701	T	C
0	Chr02B:7206404	0	7206404	A	G
0	Chr11B:7215702	0	7215702	A	T
0	Chr16A:7239922	0	7239922	A	G
0	Chr12B:7252129	0	7252129	A	G
0	Chr12B:7272157	0	7272157	A	G
0	Chr02B:7272870	0	7272870	0	A
0	Chr11B:7277872	0	7277872	0	G
0	Chr12B:7292168	0	7292168	A	C
0	Chr16A:7312206	0	7312206	C	T
0	Chr16A:7332209	0	7332209	0	T
0	Chr11B:7343546	0	7343546	A	T
0	Chr07A:7355908	0	7355908	A	G
0	Chr11B:7363554	0	7363554	T	A
0	Chr11B:7394685	0	7394685	T	G
0	Chr07A:7405707	0	7405707	T	C
0	Chr16A:7407567	0	7407567	A	T
0	Chr12B:7413124	0	7413124	C	T
0	Chr04A:7414509	0	7414509	G	A
0	Chr12B:7433182	0	7433182	A	G
0	Chr12B:7457959	0	7457959	T	C
0	Chr11B:7471539	0	7471539	G	T
0	Chr12B:7490213	0	7490213	C	A
0	Chr16A:7491329	0	7491329	G	A
0	Chr11B:7491743	0	7491743	G	A
0	Chr11B:7512678	0	7512678	0	T
0	Chr06B:7513744	0	7513744	T	G
0	Chr12B:7514900	0	7514900	0	C
0	Chr07A:7523534	0	7523534	G	T
0	Chr14B:7530295	0	7530295	T	C
0	Chr06B:7533749	0	7533749	A	T
0	Chr07A:7543546	0	7543546	G	A
0	Chr06B:7554522	0	7554522	T	A
0	Chr07A:7563549	0	7563549	T	C
0	Chr12B:7572543	0	7572543	0	G
0	Chr07A:7583550	0	7583550	A	G
0	Chr06B:7620042	0	7620042	A	G
0	Chr12B:7634168	0	7634168	0	A
0	Chr11B:7635056	0	7635056	C	T
0	Chr15B:7652755	0	7652755	G	T
0	Chr12B:7654191	0	7654191	T	C
0	Chr06B:7680623	0	7680623	C	T
0	Chr07A:7684959	0	7684959	T	C
0	Chr06B:7700635	0	7700635	A	G
0	Chr12B:7703021	0	7703021	A	C
0	Chr07A:7705111	0	7705111	0	C
0	Chr06B:7721104	0	7721104	C	T
0	Chr12B:7723079	0	7723079	C	T
0	Chr11B:7737195	0	7737195	T	A
0	Chr12B:7765106	0	7765106	A	G
0	Chr06B:7766264	0	7766264	C	T
0	Chr06B:7823226	0	7823226	G	A
0	Chr16A:7858202	0	7858202	0	T
0	Chr12B:7880652	0	7880652	C	G
0	Chr06B:7886350	0	7886350	C	A
0	Chr01A:7895326	0	7895326	0	T
0	Chr12B:7900672	0	7900672	G	T
0	Chr12B:7944430	0	7944430	T	C
0	Chr04A:7948655	0	7948655	T	C
0	Chr02B:7953211	0	7953211	G	C
0	Chr04A:7969175	0	7969175	G	A
0	Chr04A:8019941	0	8019941	T	C
0	Chr04A:8093067	0	8093067	A	G
0	Chr12B:8112677	0	8112677	A	G
0	Chr16A:8124146	0	8124146	C	A
0	Chr09A:8139837	0	8139837	C	A
0	Chr16A:8146288	0	8146288	T	C
0	Chr13A:8160219	0	8160219	G	A
0	Chr07A:8161346	0	8161346	A	G
0	Chr12B:8166687	0	8166687	C	A
0	Chr02B:8170022	0	8170022	G	A
0	Chr07A:8181347	0	8181347	G	A
0	Chr11B:8189195	0	8189195	0	G
0	Chr07A:8202603	0	8202603	A	G
0	Chr04A:8208217	0	8208217	A	G
0	Chr11B:8209215	0	8209215	A	C
0	Chr12B:8229552	0	8229552	A	G
0	Chr02B:8231887	0	8231887	G	A
0	Chr06B:8240651	0	8240651	C	T
0	Chr12B:8249564	0	8249564	G	A
0	Chr13A:8250273	0	8250273	A	G
0	Chr16A:8255694	0	8255694	T	C
0	Chr11B:8260189	0	8260189	G	T
0	Chr07A:8306439	0	8306439	A	G
0	Chr10A:8319431	0	8319431	A	G
0	Chr12B:8332973	0	8332973	A	G
0	Chr02B:8342867	0	8342867	A	C
0	Chr16A:8343615	0	8343615	C	A
0	Chr12B:8357248	0	8357248	T	C
0	Chr02B:8362963	0	8362963	A	T
0	Chr16A:8363622	0	8363622	T	G
0	Chr15B:8380789	0	8380789	C	G
0	Chr09A:8397274	0	8397274	C	T
0	Chr15B:8400874	0	8400874	T	A
0	Chr12B:8409276	0	8409276	A	G
0	Chr01A:8413283	0	8413283	A	T
0	Chr02B:8427058	0	8427058	A	G
0	Chr12B:8429282	0	8429282	T	G
0	Chr03A:8432366	0	8432366	T	C
0	Chr04A:8434415	0	8434415	A	C
0	Chr16A:8480954	0	8480954	A	G
0	Chr07A:8486634	0	8486634	A	G
0	Chr03A:8489933	0	8489933	C	A
0	Chr02B:8497716	0	8497716	G	A
0	Chr16A:8501222	0	8501222	A	C
0	Chr04A:8503913	0	8503913	0	A
0	Chr07A:8506699	0	8506699	0	C
0	Chr12B:8518221	0	8518221	C	A
0	Chr16A:8521224	0	8521224	A	C
0	Chr04A:8526726	0	8526726	T	G
0	Chr07A:8532196	0	8532196	G	A
0	Chr06B:8540836	0	8540836	0	C
0	Chr16A:8541289	0	8541289	0	C
0	Chr04A:8546776	0	8546776	A	C
0	Chr12B:8549317	0	8549317	A	G
0	Chr03A:8552401	0	8552401	G	T
0	Chr07A:8561353	0	8561353	C	T
0	Chr02B:8563956	0	8563956	0	A
0	Chr12B:8569341	0	8569341	G	A
0	Chr14B:8570303	0	8570303	A	T
0	Chr03A:8572434	0	8572434	A	G
0	Chr07A:8605381	0	8605381	T	C
0	Chr07A:8625424	0	8625424	C	T
0	Chr03A:8645424	0	8645424	C	G
0	Chr07A:8645431	0	8645431	G	T
0	Chr03A:8665427	0	8665427	A	G
0	Chr07A:8665433	0	8665433	A	C
0	Chr12B:8677316	0	8677316	T	G
0	Chr12B:8697608	0	8697608	A	G
0	Chr16A:8723325	0	8723325	0	A
0	Chr06B:8724657	0	8724657	0	T
0	Chr16A:8743376	0	8743376	T	C
0	Chr01A:8748836	0	8748836	T	C
0	Chr01A:8768837	0	8768837	A	T
0	Chr06B:8773766	0	8773766	T	C
0	Chr15B:8787506	0	8787506	T	C
0	Chr16A:8806559	0	8806559	0	T
0	Chr16A:8827052	0	8827052	0	A
0	Chr16A:8848030	0	8848030	C	T
0	Chr07A:8862205	0	8862205	T	C
0	Chr01A:8868663	0	8868663	A	G
0	Chr16A:8869758	0	8869758	C	T
0	Chr12B:8870183	0	8870183	C	G
0	Chr11B:8877282	0	8877282	A	C
0	Chr16A:8889759	0	8889759	C	T
0	Chr16A:8916761	0	8916761	G	T
0	Chr16A:8936766	0	8936766	A	G
0	Chr15B:9007082	0	9007082	C	A
0	Chr14B:9018849	0	9018849	T	C
0	Chr12B:9040604	0	9040604	T	C
0	Chr02B:9090302	0	9090302	T	C
0	Chr15B:9095688	0	9095688	0	G
0	Chr12B:9097247	0	9097247	G	A
0	Chr12B:9117249	0	9117249	A	G
0	Chr12B:9137256	0	9137256	G	C
0	Chr02B:9140264	0	9140264	G	A
0	Chr16A:9150977	0	9150977	G	A
0	Chr02B:9160273	0	9160273	G	T
0	Chr12B:9164123	0	9164123	C	A
0	Chr07A:9169851	0	9169851	0	G
0	Chr10A:9171371	0	9171371	0	A
0	Chr07A:9189865	0	9189865	G	A
0	Chr04A:9226375	0	9226375	T	C
0	Chr16A:9236346	0	9236346	G	A
0	Chr10A:9266326	0	9266326	0	C
0	Chr12B:9274700	0	9274700	0	G
0	Chr11B:9278769	0	9278769	G	T
0	Chr12B:9296026	0	9296026	T	G
0	Chr15B:9320136	0	9320136	T	C
0	Chr11B:9325576	0	9325576	G	T
0	Chr15B:9370862	0	9370862	0	C
0	Chr16A:9376975	0	9376975	C	A
0	Chr12B:9378764	0	9378764	A	C
0	Chr16A:9396984	0	9396984	T	C
0	Chr12B:9398804	0	9398804	G	A
0	Chr06B:9399686	0	9399686	G	A
0	Chr07A:9409188	0	9409188	A	G
0	Chr16A:9417000	0	9417000	G	A
0	Chr10A:9431531	0	9431531	T	C
0	Chr02B:9432148	0	9432148	0	A
0	Chr13A:9437443	0	9437443	G	A
0	Chr10A:9451572	0	9451572	T	C
0	Chr02B:9452149	0	9452149	T	C
0	Chr16A:9464684	0	9464684	A	C
0	Chr12B:9474082	0	9474082	C	T
0	Chr15B:9474750	0	9474750	C	A
0	Chr03A:9479282	0	9479282	0	T
0	Chr12B:9499025	0	9499025	G	T
0	Chr09A:9513689	0	9513689	0	A
0	Chr12B:9523230	0	9523230	G	A
0	Chr15B:9533137	0	9533137	0	G
0	Chr12B:9543406	0	9543406	A	C
0	Chr15B:9553374	0	9553374	A	G
0	Chr12B:9563426	0	9563426	A	G
0	Chr12B:9583432	0	9583432	C	T
0	Chr15B:9604290	0	9604290	C	T
0	Chr13A:9607524	0	9607524	A	G
0	Chr01A:9631129	0	9631129	A	G
0	Chr12B:9634804	0	9634804	A	G
0	Chr09A:9640606	0	9640606	0	A
0	Chr12B:9655419	0	9655419	A	G
0	Chr15B:9659055	0	9659055	C	A
0	Chr11B:9659509	0	9659509	A	T
0	Chr02B:9664023	0	9664023	T	C
0	Chr11B:9684246	0	9684246	0	C
0	Chr09A:9715887	0	9715887	T	C
0	Chr07A:9720151	0	9720151	T	C
0	Chr11B:9736244	0	9736244	G	A
0	Chr11B:9756245	0	9756245	A	G
0	Chr16A:9778610	0	9778610	C	A
0	Chr04A:9783334	0	9783334	G	T
0	Chr08A:9787531	0	9787531	T	C
0	Chr12B:9793356	0	9793356	0	C
0	Chr02B:9794752	0	9794752	A	C
0	Chr16A:9798612	0	9798612	C	T
0	Chr09A:9809942	0	9809942	A	G
0	Chr12B:9813396	0	9813396	A	G
0	Chr02B:9814972	0	9814972	0	A
0	Chr11B:9830259	0	9830259	A	G
0	Chr09A:9831315	0	9831315	A	C
0	Chr12B:9834037	0	9834037	G	A
0	Chr07A:9834828	0	9834828	A	G
0	Chr02B:9835014	0	9835014	T	C
0	Chr08A:9844687	0	9844687	T	A
0	Chr12B:9854078	0	9854078	0	A
0	Chr02B:9855092	0	9855092	0	T
0	Chr04A:9871907	0	9871907	A	G
0	Chr12B:9876531	0	9876531	0	A
0	Chr02B:9878846	0	9878846	0	C
0	Chr12B:9897752	0	9897752	A	G
0	Chr02B:9899485	0	9899485	0	C
0	Chr12B:9918354	0	9918354	T	C
0	Chr02B:9919499	0	9919499	T	C
0	Chr07A:9923566	0	9923566	A	G
0	Chr02B:9998344	0	9998344	T	C
0	Chr13A:10004583	0	10004583	0	T
0	Chr02B:10018371	0	10018371	G	A
0	Chr13A:10024738	0	10024738	A	G
0	Chr02B:10038380	0	10038380	G	A
0	Chr13A:10044741	0	10044741	T	C
0	Chr06B:10048947	0	10048947	T	G
0	Chr02B:10058404	0	10058404	T	A
0	Chr13A:10064745	0	10064745	A	G
0	Chr06B:10069595	0	10069595	T	C
0	Chr02B:10078407	0	10078407	A	G
0	Chr06B:10092256	0	10092256	A	C
0	Chr02B:10098541	0	10098541	0	A
0	Chr12B:10129863	0	10129863	T	C
0	Chr08A:10136300	0	10136300	A	G
0	Chr06B:10136841	0	10136841	C	A
0	Chr12B:10150696	0	10150696	T	C
0	Chr06B:10157738	0	10157738	T	C
0	Chr12B:10171513	0	10171513	T	C
0	Chr06B:10182561	0	10182561	G	C
0	Chr02B:10188612	0	10188612	A	G
0	Chr06B:10202569	0	10202569	T	C
0	Chr12B:10218640	0	10218640	C	T
0	Chr11B:10223185	0	10223185	A	C
0	Chr10A:10225011	0	10225011	C	T
0	Chr10A:10245022	0	10245022	T	C
0	Chr13A:10246013	0	10246013	A	G
0	Chr01A:10261325	0	10261325	T	C
0	Chr16A:10263595	0	10263595	T	C
0	Chr02B:10275044	0	10275044	A	C
0	Chr15B:10282548	0	10282548	T	C
0	Chr12B:10292812	0	10292812	T	A
0	Chr02B:10295061	0	10295061	G	C
0	Chr07A:10312847	0	10312847	T	C
0	Chr02B:10315066	0	10315066	G	A
0	Chr14B:10316332	0	10316332	T	G
0	Chr02B:10335781	0	10335781	G	A
0	Chr14B:10375247	0	10375247	A	T
0	Chr12B:10383569	0	10383569	A	G
0	Chr14B:10395261	0	10395261	A	G
0	Chr08A:10402023	0	10402023	A	G
0	Chr12B:10403575	0	10403575	T	C
0	Chr01A:10469733	0	10469733	A	C
0	Chr12B:10477477	0	10477477	A	C
0	Chr12B:10497885	0	10497885	T	C
0	Chr02B:10497894	0	10497894	T	A
0	Chr15B:10498517	0	10498517	A	G
0	Chr08A:10510551	0	10510551	0	C
0	Chr12B:10517908	0	10517908	T	C
0	Chr02B:10517936	0	10517936	A	C
0	Chr15B:10518760	0	10518760	0	A
0	Chr16A:10533915	0	10533915	A	C
0	Chr02B:10537940	0	10537940	A	T
0	Chr04A:10555150	0	10555150	T	C
0	Chr02B:10557944	0	10557944	T	C
0	Chr06B:10567402	0	10567402	0	A
0	Chr13A:10572444	0	10572444	A	G
0	Chr01A:10576385	0	10576385	T	A
0	Chr12B:10577788	0	10577788	0	T
0	Chr02B:10578007	0	10578007	A	C
0	Chr04A:10582806	0	10582806	G	A
0	Chr06B:10587457	0	10587457	A	G
0	Chr12B:10601782	0	10601782	A	C
0	Chr08A:10602463	0	10602463	A	G
0	Chr06B:10607471	0	10607471	C	T
0	Chr02B:10624443	0	10624443	0	C
0	Chr07A:10686490	0	10686490	T	C
0	Chr12B:10716797	0	10716797	T	C
0	Chr12B:10736824	0	10736824	G	A
0	Chr12B:10757332	0	10757332	A	C
0	Chr06B:10766550	0	10766550	T	C
0	Chr12B:10777398	0	10777398	A	G
0	Chr06B:10786553	0	10786553	0	A
0	Chr11B:10795726	0	10795726	T	C
0	Chr12B:10801658	0	10801658	C	T
0	Chr06B:10806556	0	10806556	0	A
0	Chr11B:10815746	0	10815746	C	T
0	Chr12B:10821661	0	10821661	0	A
0	Chr06B:10829603	0	10829603	A	G
0	Chr12B:10841712	0	10841712	0	G
0	Chr02B:10848290	0	10848290	A	G
0	Chr12B:10861752	0	10861752	A	G
0	Chr02B:10868430	0	10868430	A	G
0	Chr08A:10873657	0	10873657	G	A
0	Chr12B:10881753	0	10881753	T	C
0	Chr04A:10887833	0	10887833	C	G
0	Chr13A:10899922	0	10899922	A	G
0	Chr12B:10932396	0	10932396	T	C
0	Chr02B:10934755	0	10934755	C	T
0	Chr06B:10936097	0	10936097	A	G
0	Chr02B:10954823	0	10954823	T	C
0	Chr15B:10958711	0	10958711	G	A
0	Chr07A:10958777	0	10958777	G	A
0	Chr12B:10958979	0	10958979	A	C
0	Chr14B:10969245	0	10969245	T	C
0	Chr15B:10978712	0	10978712	C	T
0	Chr15B:10998732	0	10998732	T	A
0	Chr08A:11010245	0	11010245	T	C
0	Chr14B:11021960	0	11021960	A	C
0	Chr15B:11047434	0	11047434	A	G
0	Chr02B:11051173	0	11051173	A	C
0	Chr03A:11051862	0	11051862	G	A
0	Chr12B:11055650	0	11055650	0	T
0	Chr08A:11067418	0	11067418	T	C
0	Chr02B:11071180	0	11071180	A	C
0	Chr12B:11075681	0	11075681	0	G
0	Chr12B:11096249	0	11096249	0	G
0	Chr11B:11109251	0	11109251	G	C
0	Chr14B:11114655	0	11114655	A	G
0	Chr12B:11116813	0	11116813	0	C
0	Chr07A:11121692	0	11121692	0	G
0	Chr04A:11123725	0	11123725	0	G
0	Chr12B:11137056	0	11137056	T	C
0	Chr04A:11143743	0	11143743	A	G
0	Chr06B:11145830	0	11145830	T	A
0	Chr14B:11166753	0	11166753	T	C
0	Chr11B:11170995	0	11170995	A	G
0	Chr14B:11188091	0	11188091	G	A
0	Chr11B:11191012	0	11191012	G	A
0	Chr12B:11200767	0	11200767	0	T
0	Chr14B:11208115	0	11208115	A	G
0	Chr11B:11211042	0	11211042	A	C
0	Chr12B:11220769	0	11220769	C	T
0	Chr10A:11231866	0	11231866	T	C
0	Chr11B:11232171	0	11232171	T	C
0	Chr07A:11242953	0	11242953	A	G
0	Chr13A:11249123	0	11249123	0	G
0	Chr10A:11251913	0	11251913	A	G
0	Chr11B:11254490	0	11254490	A	G
0	Chr07A:11262958	0	11262958	C	T
0	Chr11B:11274497	0	11274497	A	G
0	Chr02B:11302811	0	11302811	C	T
0	Chr12B:11314090	0	11314090	0	A
0	Chr14B:11316834	0	11316834	0	A
0	Chr15B:11323495	0	11323495	0	A
0	Chr12B:11334166	0	11334166	A	T
0	Chr14B:11336848	0	11336848	C	T
0	Chr07A:11341056	0	11341056	C	T
0	Chr16A:11373582	0	11373582	T	C
0	Chr01A:11374989	0	11374989	C	T
0	Chr12B:11389002	0	11389002	A	G
0	Chr15B:11397792	0	11397792	C	T
0	Chr03A:11400775	0	11400775	A	T
0	Chr06B:11427741	0	11427741	G	A
0	Chr07A:11433747	0	11433747	T	G
0	Chr07A:11456446	0	11456446	T	C
0	Chr12B:11492800	0	11492800	T	A
0	Chr14B:11494519	0	11494519	T	C
0	Chr10A:11499463	0	11499463	T	C
0	Chr16A:11500866	0	11500866	T	C
0	Chr12B:11513588	0	11513588	A	G
0	Chr14B:11516188	0	11516188	0	C
0	Chr02B:11517753	0	11517753	A	G
0	Chr06B:11525430	0	11525430	T	C
0	Chr12B:11533599	0	11533599	T	C
0	Chr14B:11538090	0	11538090	0	T
0	Chr06B:11545443	0	11545443	A	T
0	Chr06B:11565445	0	11565445	A	T
0	Chr15B:11565504	0	11565504	T	C
0	Chr09A:11565760	0	11565760	T	C
0	Chr13A:11566298	0	11566298	0	G
0	Chr04A:11583946	0	11583946	C	T
0	Chr01A:11587653	0	11587653	G	T
0	Chr15B:11589405	0	11589405	A	T
0	Chr12B:11593373	0	11593373	A	G
0	Chr14B:11603101	0	11603101	A	G
0	Chr12B:11613377	0	11613377	0	T
0	Chr16A:11613381	0	11613381	T	C
0	Chr15B:11617202	0	11617202	C	T
0	Chr12B:11633392	0	11633392	T	C
0	Chr08A:11640258	0	11640258	C	T
0	Chr01A:11650760	0	11650760	A	G
0	Chr03A:11651675	0	11651675	A	G
0	Chr07A:11653316	0	11653316	T	C
0	Chr11B:11656111	0	11656111	C	T
0	Chr16A:11656630	0	11656630	T	C
0	Chr02B:11658944	0	11658944	G	A
0	Chr09A:11667982	0	11667982	T	C
0	Chr13A:11678541	0	11678541	A	G
0	Chr06B:11685079	0	11685079	0	A
0	Chr12B:11692465	0	11692465	A	G
0	Chr13A:11698564	0	11698564	T	A
0	Chr15B:11708714	0	11708714	G	A
0	Chr01A:11711222	0	11711222	G	C
0	Chr12B:11712477	0	11712477	0	C
0	Chr10A:11746992	0	11746992	G	T
0	Chr04A:11772524	0	11772524	A	G
0	Chr02B:11779656	0	11779656	A	C
0	Chr14B:11789283	0	11789283	T	C
0	Chr16A:11797455	0	11797455	A	G
0	Chr01A:11806026	0	11806026	T	C
0	Chr12B:11813608	0	11813608	C	G
0	Chr05B:11845994	0	11845994	C	G
0	Chr02B:11865428	0	11865428	A	G
0	Chr12B:11869827	0	11869827	C	T
0	Chr01A:11877287	0	11877287	T	C
0	Chr07A:11880420	0	11880420	C	T
0	Chr14B:11893553	0	11893553	C	G
0	Chr16A:11897889	0	11897889	A	G
0	Chr07A:11900422	0	11900422	T	C
0	Chr16A:11917900	0	11917900	A	G
0	Chr14B:11918503	0	11918503	A	G
0	Chr12B:11925933	0	11925933	A	G
0	Chr11B:11931505	0	11931505	A	T
0	Chr07A:11931585	0	11931585	T	G
0	Chr16A:11937904	0	11937904	A	G
0	Chr12B:11945949	0	11945949	C	T
0	Chr14B:11948345	0	11948345	G	A
0	Chr11B:11951539	0	11951539	A	G
0	Chr03A:11951719	0	11951719	T	C
0	Chr12B:11965952	0	11965952	T	G
0	Chr14B:11980512	0	11980512	G	A
0	Chr14B:12000516	0	12000516	A	G
0	Chr11B:12009063	0	12009063	A	G
0	Chr06B:12010947	0	12010947	T	C
0	Chr03A:12015398	0	12015398	G	A
0	Chr10A:12017900	0	12017900	T	C
0	Chr02B:12033368	0	12033368	T	C
0	Chr02B:12053401	0	12053401	T	C
0	Chr12B:12053451	0	12053451	T	C
0	Chr03A:12054916	0	12054916	C	T
0	Chr04A:12060580	0	12060580	C	G
0	Chr08A:12064158	0	12064158	0	T
0	Chr12B:12073457	0	12073457	T	C
0	Chr02B:12074992	0	12074992	C	G
0	Chr04A:12084958	0	12084958	T	C
0	Chr10A:12110026	0	12110026	C	T
0	Chr16A:12113519	0	12113519	C	G
0	Chr14B:12136073	0	12136073	C	T
0	Chr07A:12141144	0	12141144	T	G
0	Chr03A:12155965	0	12155965	0	G
0	Chr14B:12156077	0	12156077	T	C
0	Chr07A:12161404	0	12161404	C	T
0	Chr04A:12165895	0	12165895	T	C
0	Chr12B:12169512	0	12169512	0	T
0	Chr14B:12176083	0	12176083	0	A
0	Chr07A:12181426	0	12181426	A	C
0	Chr02B:12191298	0	12191298	C	T
0	Chr13A:12191677	0	12191677	T	C
0	Chr12B:12193330	0	12193330	G	C
0	Chr07A:12206337	0	12206337	A	T
0	Chr13A:12211690	0	12211690	A	G
0	Chr15B:12212770	0	12212770	T	A
0	Chr01A:12221500	0	12221500	A	G
0	Chr07A:12226356	0	12226356	G	A
0	Chr12B:12228320	0	12228320	0	C
0	Chr15B:12232783	0	12232783	0	A
0	Chr14B:12235132	0	12235132	A	G
0	Chr02B:12247531	0	12247531	A	T
0	Chr09A:12248499	0	12248499	T	G
0	Chr03A:12249073	0	12249073	T	A
0	Chr11B:12263798	0	12263798	C	A
0	Chr06B:12266719	0	12266719	T	C
0	Chr01A:12274956	0	12274956	T	C
0	Chr13A:12286640	0	12286640	T	C
0	Chr07A:12299343	0	12299343	T	C
0	Chr14B:12317402	0	12317402	G	T
0	Chr07A:12326022	0	12326022	0	T
0	Chr10A:12335094	0	12335094	A	T
0	Chr07A:12347118	0	12347118	C	T
0	Chr03A:12349782	0	12349782	A	C
0	Chr14B:12351888	0	12351888	T	C
0	Chr11B:12360759	0	12360759	G	A
0	Chr12B:12362082	0	12362082	G	A
0	Chr07A:12367419	0	12367419	0	A
0	Chr03A:12369785	0	12369785	G	T
0	Chr14B:12371894	0	12371894	A	T
0	Chr10A:12374567	0	12374567	T	C
0	Chr12B:12383034	0	12383034	C	T
0	Chr02B:12393226	0	12393226	A	G
0	Chr12B:12403158	0	12403158	A	G
0	Chr02B:12413277	0	12413277	0	A
0	Chr16A:12420110	0	12420110	G	A
0	Chr03A:12421235	0	12421235	A	G
0	Chr12B:12423217	0	12423217	C	T
0	Chr14B:12428079	0	12428079	A	G
0	Chr12B:12454763	0	12454763	A	G
0	Chr02B:12465700	0	12465700	C	T
0	Chr06B:12472959	0	12472959	G	A
0	Chr12B:12474764	0	12474764	0	G
0	Chr14B:12474975	0	12474975	T	C
0	Chr12B:12495233	0	12495233	A	G
0	Chr01A:12548421	0	12548421	A	G
0	Chr01A:12568494	0	12568494	0	C
0	Chr15B:12568737	0	12568737	C	A
0	Chr12B:12576596	0	12576596	T	C
0	Chr09A:12589378	0	12589378	G	A
0	Chr01A:12593357	0	12593357	G	A
0	Chr11B:12613071	0	12613071	A	G
0	Chr12B:12628679	0	12628679	T	C
0	Chr11B:12633074	0	12633074	T	A
0	Chr15B:12640166	0	12640166	G	C
0	Chr13A:12663466	0	12663466	A	G
0	Chr08A:12664084	0	12664084	C	T
0	Chr12B:12678049	0	12678049	A	G
0	Chr06B:12682854	0	12682854	T	C
0	Chr02B:12690734	0	12690734	T	C
0	Chr12B:12698927	0	12698927	0	C
0	Chr06B:12702918	0	12702918	0	G
0	Chr11B:12706702	0	12706702	T	C
0	Chr16A:12709016	0	12709016	T	G
0	Chr04A:12711270	0	12711270	0	G
0	Chr02B:12712126	0	12712126	T	C
0	Chr11B:12726807	0	12726807	A	C
0	Chr02B:12732137	0	12732137	T	C
0	Chr01A:12750315	0	12750315	T	C
0	Chr02B:12752143	0	12752143	T	C
0	Chr08A:12764872	0	12764872	A	G
0	Chr15B:12765593	0	12765593	T	G
0	Chr13A:12769223	0	12769223	0	A
0	Chr01A:12770320	0	12770320	C	T
0	Chr08A:12784876	0	12784876	T	C
0	Chr15B:12785596	0	12785596	T	C
0	Chr13A:12789666	0	12789666	0	C
0	Chr01A:12790327	0	12790327	C	T
0	Chr13A:12809717	0	12809717	T	C
0	Chr12B:12811143	0	12811143	C	T
0	Chr02B:12811716	0	12811716	T	C
0	Chr13A:12829728	0	12829728	T	C
0	Chr12B:12831186	0	12831186	C	T
0	Chr02B:12832190	0	12832190	T	C
0	Chr15B:12834496	0	12834496	A	G
0	Chr01A:12843167	0	12843167	A	G
0	Chr08A:12845512	0	12845512	A	G
0	Chr10A:12850317	0	12850317	A	G
0	Chr12B:12851203	0	12851203	G	T
0	Chr04A:12852320	0	12852320	C	G
0	Chr01A:12864056	0	12864056	A	G
0	Chr06B:12874802	0	12874802	G	A
0	Chr14B:12888070	0	12888070	0	A
0	Chr02B:12893270	0	12893270	T	C
0	Chr06B:12894873	0	12894873	G	A
0	Chr11B:12897201	0	12897201	A	G
0	Chr06B:12914879	0	12914879	C	A
0	Chr11B:12917219	0	12917219	G	A
0	Chr07A:12928644	0	12928644	A	C
0	Chr14B:12930430	0	12930430	T	C
0	Chr11B:12941440	0	12941440	A	G
0	Chr12B:12946788	0	12946788	T	C
0	Chr07A:12948948	0	12948948	0	C
0	Chr14B:12952564	0	12952564	C	A
0	Chr01A:12957751	0	12957751	G	A
0	Chr16A:12961964	0	12961964	G	T
0	Chr12B:12966800	0	12966800	T	C
0	Chr16A:12981978	0	12981978	C	T
0	Chr12B:12986855	0	12986855	G	A
0	Chr15B:12993271	0	12993271	G	T
0	Chr07A:13005399	0	13005399	T	C
0	Chr12B:13006882	0	13006882	A	G
0	Chr08A:13053137	0	13053137	C	A
0	Chr12B:13060770	0	13060770	T	C
0	Chr07A:13061565	0	13061565	T	C
0	Chr01A:13067390	0	13067390	A	G
0	Chr12B:13080885	0	13080885	0	C
0	Chr16A:13084343	0	13084343	A	G
0	Chr01A:13087415	0	13087415	A	G
0	Chr04A:13091597	0	13091597	C	G
0	Chr12B:13100892	0	13100892	G	A
0	Chr04A:13112335	0	13112335	0	A
0	Chr02B:13112772	0	13112772	T	A
0	Chr16A:13134056	0	13134056	G	A
0	Chr01A:13138605	0	13138605	A	T
0	Chr16A:13154123	0	13154123	T	C
0	Chr08A:13159209	0	13159209	C	T
0	Chr05B:13221161	0	13221161	A	G
0	Chr10A:13223267	0	13223267	G	A
0	Chr01A:13233796	0	13233796	G	C
0	Chr07A:13235558	0	13235558	T	C
0	Chr02B:13245178	0	13245178	A	T
0	Chr16A:13247028	0	13247028	T	C
0	Chr01A:13253814	0	13253814	T	C
0	Chr06B:13261690	0	13261690	C	A
0	Chr02B:13270595	0	13270595	A	G
0	Chr01A:13273816	0	13273816	G	A
0	Chr12B:13276986	0	13276986	C	T
0	Chr06B:13289260	0	13289260	A	G
0	Chr02B:13293167	0	13293167	T	C
0	Chr01A:13298123	0	13298123	A	G
0	Chr10A:13304530	0	13304530	T	C
0	Chr02B:13318026	0	13318026	T	G
0	Chr01A:13318830	0	13318830	C	G
0	Chr10A:13325707	0	13325707	T	C
0	Chr11B:13338166	0	13338166	0	G
0	Chr04A:13369662	0	13369662	T	C
0	Chr01A:13375754	0	13375754	A	G
0	Chr02B:13376710	0	13376710	0	G
0	Chr16A:13388411	0	13388411	0	G
0	Chr11B:13392294	0	13392294	T	C
0	Chr02B:13399041	0	13399041	A	C
0	Chr06B:13399330	0	13399330	T	C
0	Chr16A:13408434	0	13408434	0	A
0	Chr02B:13419044	0	13419044	C	A
0	Chr01A:13439112	0	13439112	A	G
0	Chr06B:13444694	0	13444694	A	G
0	Chr07A:13444729	0	13444729	A	G
0	Chr13A:13453427	0	13453427	G	A
0	Chr16A:13454971	0	13454971	A	C
0	Chr03A:13455980	0	13455980	G	A
0	Chr01A:13459149	0	13459149	C	T
0	Chr02B:13464585	0	13464585	C	A
0	Chr13A:13473433	0	13473433	C	T
0	Chr16A:13475165	0	13475165	A	G
0	Chr05B:13477791	0	13477791	T	C
0	Chr03A:13478828	0	13478828	T	C
0	Chr10A:13479256	0	13479256	G	C
0	Chr02B:13486704	0	13486704	0	G
0	Chr12B:13487904	0	13487904	0	C
0	Chr03A:13498877	0	13498877	A	G
0	Chr10A:13501628	0	13501628	0	C
0	Chr02B:13511521	0	13511521	G	A
0	Chr07A:13527178	0	13527178	T	C
0	Chr02B:13532624	0	13532624	T	C
0	Chr01A:13535128	0	13535128	C	T
0	Chr10A:13535303	0	13535303	A	C
0	Chr07A:13548884	0	13548884	0	G
0	Chr01A:13555136	0	13555136	0	G
0	Chr10A:13557670	0	13557670	T	G
0	Chr04A:13558534	0	13558534	T	C
0	Chr11B:13566192	0	13566192	A	G
0	Chr02B:13569473	0	13569473	0	G
0	Chr16A:13569817	0	13569817	T	A
0	Chr12B:13571281	0	13571281	G	A
0	Chr11B:13587305	0	13587305	0	T
0	Chr16A:13589835	0	13589835	T	C
0	Chr12B:13591318	0	13591318	T	C
0	Chr02B:13595105	0	13595105	A	C
0	Chr05B:13600882	0	13600882	A	C
0	Chr11B:13607321	0	13607321	C	A
0	Chr06B:13607333	0	13607333	A	G
0	Chr16A:13609843	0	13609843	T	A
0	Chr12B:13611347	0	13611347	A	G
0	Chr07A:13613522	0	13613522	T	C
0	Chr02B:13615106	0	13615106	T	C
0	Chr10A:13618660	0	13618660	A	G
0	Chr05B:13620883	0	13620883	T	C
0	Chr06B:13627364	0	13627364	G	T
0	Chr07A:13633948	0	13633948	G	A
0	Chr02B:13635125	0	13635125	A	G
0	Chr05B:13640887	0	13640887	A	G
0	Chr12B:13660018	0	13660018	A	G
0	Chr05B:13660902	0	13660902	G	A
0	Chr11B:13664023	0	13664023	T	A
0	Chr10A:13675116	0	13675116	0	C
0	Chr12B:13680020	0	13680020	T	G
0	Chr05B:13680905	0	13680905	G	A
0	Chr15B:13687854	0	13687854	C	T
0	Chr10A:13695231	0	13695231	T	C
0	Chr12B:13700121	0	13700121	T	C
0	Chr15B:13708340	0	13708340	A	G
0	Chr14B:13709124	0	13709124	T	C
0	Chr11B:13715343	0	13715343	G	A
0	Chr02B:13723987	0	13723987	T	C
0	Chr16A:13728444	0	13728444	A	G
0	Chr06B:13745370	0	13745370	A	C
0	Chr01A:13745583	0	13745583	0	C
0	Chr02B:13747531	0	13747531	0	T
0	Chr12B:13753396	0	13753396	T	C
0	Chr16A:13756106	0	13756106	T	A
0	Chr15B:13756924	0	13756924	T	A
0	Chr11B:13765080	0	13765080	G	A
0	Chr02B:13768172	0	13768172	0	G
0	Chr13A:13778459	0	13778459	A	G
0	Chr06B:13793076	0	13793076	A	G
0	Chr02B:13794204	0	13794204	T	A
0	Chr06B:13813103	0	13813103	C	G
0	Chr02B:13814795	0	13814795	G	T
0	Chr15B:13815943	0	13815943	T	C
0	Chr03A:13826439	0	13826439	0	C
0	Chr16A:13827405	0	13827405	C	T
0	Chr06B:13833579	0	13833579	0	C
0	Chr02B:13838549	0	13838549	T	G
0	Chr03A:13846442	0	13846442	C	T
0	Chr06B:13853585	0	13853585	T	G
0	Chr01A:13854450	0	13854450	0	G
0	Chr02B:13865672	0	13865672	0	T
0	Chr11B:13868224	0	13868224	T	C
0	Chr15B:13870975	0	13870975	C	T
0	Chr06B:13873591	0	13873591	G	T
0	Chr01A:13874466	0	13874466	G	A
0	Chr05B:13883800	0	13883800	T	C
0	Chr11B:13888379	0	13888379	T	C
0	Chr15B:13891013	0	13891013	T	A
0	Chr03A:13893352	0	13893352	A	G
0	Chr06B:13893665	0	13893665	T	C
0	Chr05B:13904226	0	13904226	T	C
0	Chr11B:13908434	0	13908434	A	G
0	Chr06B:13913670	0	13913670	0	A
0	Chr15B:13913802	0	13913802	A	C
0	Chr02B:13920684	0	13920684	A	T
0	Chr13A:13929807	0	13929807	G	A
0	Chr02B:13940699	0	13940699	0	A
0	Chr15B:13946382	0	13946382	C	G
0	Chr13A:13949827	0	13949827	C	T
0	Chr12B:13951694	0	13951694	T	C
0	Chr02B:13960703	0	13960703	T	G
0	Chr16A:13965168	0	13965168	C	T
0	Chr07A:13972787	0	13972787	A	T
0	Chr02B:13980729	0	13980729	T	C
0	Chr16A:13985169	0	13985169	0	G
0	Chr11B:13991053	0	13991053	G	A
0	Chr10A:13991983	0	13991983	T	C
0	Chr07A:13992799	0	13992799	0	C
0	Chr05B:14001365	0	14001365	A	G
0	Chr15B:14008197	0	14008197	A	G
0	Chr11B:14011069	0	14011069	C	A
0	Chr12B:14014415	0	14014415	C	T
0	Chr06B:14042376	0	14042376	T	C
0	Chr05B:14045938	0	14045938	C	A
0	Chr02B:14047931	0	14047931	0	T
0	Chr16A:14048454	0	14048454	A	G
0	Chr01A:14053708	0	14053708	T	G
0	Chr06B:14062404	0	14062404	A	G
0	Chr15B:14063553	0	14063553	T	C
0	Chr12B:14075554	0	14075554	0	T
0	Chr02B:14084888	0	14084888	T	C
0	Chr04A:14086550	0	14086550	C	T
0	Chr07A:14088489	0	14088489	0	G
0	Chr12B:14095566	0	14095566	0	A
0	Chr14B:14096001	0	14096001	T	C
0	Chr13A:14104761	0	14104761	T	C
0	Chr07A:14108503	0	14108503	T	G
0	Chr02B:14112898	0	14112898	0	T
0	Chr15B:14113390	0	14113390	A	G
0	Chr12B:14115588	0	14115588	T	C
0	Chr14B:14116010	0	14116010	C	T
0	Chr02B:14132907	0	14132907	A	C
0	Chr02B:14152908	0	14152908	0	G
0	Chr12B:14162822	0	14162822	T	C
0	Chr10A:14171889	0	14171889	C	T
0	Chr13A:14172393	0	14172393	T	A
0	Chr07A:14172490	0	14172490	T	G
0	Chr11B:14177114	0	14177114	T	G
0	Chr02B:14180009	0	14180009	A	G
0	Chr12B:14183399	0	14183399	G	A
0	Chr16A:14195837	0	14195837	T	C
0	Chr02B:14200761	0	14200761	A	G
0	Chr06B:14202600	0	14202600	A	G
0	Chr15B:14207777	0	14207777	T	A
0	Chr16A:14216827	0	14216827	C	T
0	Chr02B:14220768	0	14220768	C	T
0	Chr06B:14222631	0	14222631	G	A
0	Chr15B:14228983	0	14228983	T	C
0	Chr08A:14229610	0	14229610	0	C
0	Chr06B:14242793	0	14242793	0	C
0	Chr10A:14246819	0	14246819	G	C
0	Chr07A:14248233	0	14248233	C	T
0	Chr15B:14248987	0	14248987	T	C
0	Chr16A:14263356	0	14263356	C	A
0	Chr06B:14263673	0	14263673	C	T
0	Chr12B:14267224	0	14267224	A	G
0	Chr01A:14267627	0	14267627	T	A
0	Chr02B:14276247	0	14276247	A	C
0	Chr08A:14281167	0	14281167	G	A
0	Chr16A:14283453	0	14283453	G	T
0	Chr06B:14283776	0	14283776	C	T
0	Chr12B:14287261	0	14287261	C	T
0	Chr02B:14300035	0	14300035	0	C
0	Chr12B:14307276	0	14307276	T	C
0	Chr07A:14314132	0	14314132	C	T
0	Chr11B:14317433	0	14317433	0	A
0	Chr01A:14322897	0	14322897	A	G
0	Chr08A:14323979	0	14323979	T	A
0	Chr12B:14329643	0	14329643	A	G
0	Chr07A:14334245	0	14334245	G	A
0	Chr06B:14344741	0	14344741	0	G
0	Chr08A:14344977	0	14344977	T	C
0	Chr15B:14347494	0	14347494	T	C
0	Chr02B:14350788	0	14350788	G	A
0	Chr07A:14354609	0	14354609	T	C
0	Chr06B:14364796	0	14364796	A	G
0	Chr15B:14368122	0	14368122	C	G
0	Chr02B:14371442	0	14371442	0	G
0	Chr14B:14372256	0	14372256	0	G
0	Chr11B:14377147	0	14377147	0	C
0	Chr06B:14384862	0	14384862	G	A
0	Chr05B:14388106	0	14388106	G	T
0	Chr16A:14388645	0	14388645	G	T
0	Chr02B:14392071	0	14392071	0	G
0	Chr12B:14401636	0	14401636	A	G
0	Chr06B:14405025	0	14405025	0	C
0	Chr05B:14408109	0	14408109	0	T
0	Chr12B:14421644	0	14421644	G	A
0	Chr06B:14425171	0	14425171	C	A
0	Chr11B:14426377	0	14426377	C	T
0	Chr15B:14431154	0	14431154	0	A
0	Chr08A:14431620	0	14431620	0	G
0	Chr14B:14439652	0	14439652	A	T
0	Chr06B:14446030	0	14446030	0	G
0	Chr15B:14451166	0	14451166	0	C
0	Chr16A:14454993	0	14454993	T	C
0	Chr10A:14458873	0	14458873	G	T
0	Chr14B:14459659	0	14459659	G	A
0	Chr06B:14467712	0	14467712	A	G
0	Chr15B:14472028	0	14472028	A	G
0	Chr07A:14479280	0	14479280	G	A
0	Chr14B:14479678	0	14479678	0	G
0	Chr15B:14497900	0	14497900	0	T
0	Chr07A:14499308	0	14499308	T	C
0	Chr14B:14499683	0	14499683	T	C
0	Chr06B:14504074	0	14504074	C	A
0	Chr10A:14506234	0	14506234	A	C
0	Chr15B:14518060	0	14518060	A	G
0	Chr14B:14519689	0	14519689	A	G
0	Chr11B:14526380	0	14526380	C	A
0	Chr14B:14539708	0	14539708	T	C
0	Chr16A:14542186	0	14542186	A	C
0	Chr09A:14544963	0	14544963	0	C
0	Chr11B:14546396	0	14546396	T	C
0	Chr02B:14552792	0	14552792	A	C
0	Chr07A:14558276	0	14558276	T	C
0	Chr06B:14563919	0	14563919	T	A
0	Chr11B:14575636	0	14575636	0	C
0	Chr07A:14579988	0	14579988	A	C
0	Chr08A:14580498	0	14580498	A	G
0	Chr06B:14585244	0	14585244	T	C
0	Chr01A:14587628	0	14587628	T	C
0	Chr08A:14600505	0	14600505	A	G
0	Chr06B:14605423	0	14605423	A	G
0	Chr01A:14607634	0	14607634	0	G
0	Chr15B:14608170	0	14608170	T	G
0	Chr16A:14611249	0	14611249	A	G
0	Chr09A:14617361	0	14617361	G	A
0	Chr08A:14620523	0	14620523	G	A
0	Chr11B:14625666	0	14625666	A	G
0	Chr06B:14626713	0	14626713	0	G
0	Chr01A:14627636	0	14627636	A	G
0	Chr15B:14628207	0	14628207	0	A
0	Chr10A:14629218	0	14629218	A	G
0	Chr11B:14645726	0	14645726	A	G
0	Chr06B:14646864	0	14646864	T	C
0	Chr02B:14647985	0	14647985	A	G
0	Chr15B:14648211	0	14648211	0	G
0	Chr07A:14657505	0	14657505	A	G
0	Chr13A:14666661	0	14666661	A	T
0	Chr02B:14668062	0	14668062	T	C
0	Chr06B:14672050	0	14672050	A	G
0	Chr04A:14676843	0	14676843	T	C
0	Chr08A:14686854	0	14686854	G	A
0	Chr06B:14692249	0	14692249	A	G
0	Chr16A:14693363	0	14693363	0	C
0	Chr15B:14699359	0	14699359	T	C
0	Chr08A:14706861	0	14706861	T	C
0	Chr06B:14713765	0	14713765	0	A
0	Chr15B:14720958	0	14720958	C	T
0	Chr02B:14721124	0	14721124	0	T
0	Chr12B:14721424	0	14721424	T	C
0	Chr16A:14723379	0	14723379	C	T
0	Chr03A:14724825	0	14724825	C	T
0	Chr14B:14755266	0	14755266	T	C
0	Chr06B:14759039	0	14759039	A	C
0	Chr02B:14767706	0	14767706	C	T
0	Chr08A:14775930	0	14775930	A	G
0	Chr12B:14782081	0	14782081	0	A
0	Chr13A:14789128	0	14789128	A	T
0	Chr11B:14790797	0	14790797	0	C
0	Chr02B:14791527	0	14791527	0	T
0	Chr01A:14792827	0	14792827	A	G
0	Chr08A:14795936	0	14795936	A	G
0	Chr16A:14805473	0	14805473	G	T
0	Chr11B:14810805	0	14810805	T	C
0	Chr08A:14818969	0	14818969	T	C
0	Chr01A:14821481	0	14821481	C	A
0	Chr16A:14825554	0	14825554	G	T
0	Chr11B:14830810	0	14830810	G	T
0	Chr10A:14843761	0	14843761	A	G
0	Chr06B:14851974	0	14851974	A	G
0	Chr07A:14852261	0	14852261	A	G
0	Chr16A:14860953	0	14860953	0	C
0	Chr06B:14871979	0	14871979	T	C
0	Chr03A:14888416	0	14888416	A	G
0	Chr08A:14889466	0	14889466	C	A
0	Chr10A:14893509	0	14893509	G	A
0	Chr16A:14901397	0	14901397	T	C
0	Chr02B:14903351	0	14903351	0	G
0	Chr11B:14906010	0	14906010	T	C
0	Chr01A:14912616	0	14912616	G	A
0	Chr10A:14913514	0	14913514	G	A
0	Chr08A:14920607	0	14920607	G	T
0	Chr02B:14924815	0	14924815	A	G
0	Chr16A:14924921	0	14924921	0	G
0	Chr11B:14926012	0	14926012	A	G
0	Chr07A:14927567	0	14927567	0	T
0	Chr12B:14931598	0	14931598	C	T
0	Chr01A:14932631	0	14932631	A	G
0	Chr10A:14933521	0	14933521	T	C
0	Chr06B:14936264	0	14936264	A	G
0	Chr08A:14940608	0	14940608	G	A
0	Chr02B:14944817	0	14944817	0	G
0	Chr11B:14946021	0	14946021	T	C
0	Chr12B:14951785	0	14951785	G	A
0	Chr06B:14956279	0	14956279	T	C
0	Chr03A:14959633	0	14959633	T	C
0	Chr07A:14964113	0	14964113	T	G
0	Chr02B:14964822	0	14964822	T	C
0	Chr08A:14965182	0	14965182	0	G
0	Chr11B:14966023	0	14966023	A	G
0	Chr12B:14971786	0	14971786	T	A
0	Chr06B:14976288	0	14976288	T	C
0	Chr01A:14979851	0	14979851	A	G
0	Chr03A:14981163	0	14981163	0	A
0	Chr07A:14984131	0	14984131	A	G
0	Chr02B:14989224	0	14989224	0	A
0	Chr15B:14992512	0	14992512	T	C
0	Chr06B:14996292	0	14996292	0	G
0	Chr03A:15002215	0	15002215	0	G
0	Chr02B:15009270	0	15009270	0	G
0	Chr15B:15012557	0	15012557	T	C
0	Chr06B:15016302	0	15016302	T	C
0	Chr16A:15019708	0	15019708	G	A
0	Chr08A:15022821	0	15022821	T	C
0	Chr14B:15024174	0	15024174	T	C
0	Chr03A:15025776	0	15025776	C	G
0	Chr10A:15048300	0	15048300	T	G
0	Chr12B:15048403	0	15048403	A	C
0	Chr03A:15049068	0	15049068	A	G
0	Chr06B:15063927	0	15063927	0	T
0	Chr03A:15069073	0	15069073	C	T
0	Chr06B:15083967	0	15083967	G	A
0	Chr16A:15086676	0	15086676	T	C
0	Chr02B:15101555	0	15101555	0	C
0	Chr12B:15101807	0	15101807	C	T
0	Chr06B:15103975	0	15103975	C	T
0	Chr16A:15106694	0	15106694	T	C
0	Chr02B:15121564	0	15121564	T	C
0	Chr12B:15121889	0	15121889	0	T
0	Chr06B:15123978	0	15123978	T	C
0	Chr07A:15124362	0	15124362	C	T
0	Chr14B:15125027	0	15125027	T	C
0	Chr16A:15126808	0	15126808	G	A
0	Chr13A:15136849	0	15136849	0	C
0	Chr02B:15141566	0	15141566	C	T
0	Chr12B:15142717	0	15142717	G	A
0	Chr06B:15144248	0	15144248	A	G
0	Chr02B:15161568	0	15161568	C	T
0	Chr06B:15164253	0	15164253	0	G
0	Chr03A:15165611	0	15165611	T	C
0	Chr12B:15165740	0	15165740	A	G
0	Chr11B:15175064	0	15175064	G	A
0	Chr06B:15184849	0	15184849	G	A
0	Chr01A:15186193	0	15186193	T	A
0	Chr12B:15187153	0	15187153	C	T
0	Chr11B:15195785	0	15195785	A	G
0	Chr04A:15198184	0	15198184	G	A
0	Chr16A:15201563	0	15201563	T	C
0	Chr01A:15206247	0	15206247	C	A
0	Chr12B:15211909	0	15211909	T	C
0	Chr03A:15212183	0	15212183	A	G
0	Chr16A:15221570	0	15221570	A	G
0	Chr07A:15221596	0	15221596	T	A
0	Chr01A:15227331	0	15227331	T	C
0	Chr03A:15232187	0	15232187	C	T
0	Chr08A:15237538	0	15237538	0	C
0	Chr07A:15241602	0	15241602	0	A
0	Chr06B:15244203	0	15244203	0	C
0	Chr11B:15246477	0	15246477	A	T
0	Chr01A:15247346	0	15247346	C	T
0	Chr16A:15248279	0	15248279	A	T
0	Chr03A:15252188	0	15252188	T	C
0	Chr06B:15264210	0	15264210	G	A
0	Chr11B:15266478	0	15266478	T	C
0	Chr09A:15285833	0	15285833	A	T
0	Chr11B:15287383	0	15287383	A	T
0	Chr13A:15289336	0	15289336	C	T
0	Chr06B:15294431	0	15294431	T	C
0	Chr04A:15301480	0	15301480	C	T
0	Chr11B:15307537	0	15307537	C	T
0	Chr07A:15308838	0	15308838	T	C
0	Chr05B:15310342	0	15310342	C	A
0	Chr06B:15316827	0	15316827	0	A
0	Chr11B:15327548	0	15327548	G	A
0	Chr01A:15329824	0	15329824	T	C
0	Chr05B:15330365	0	15330365	T	C
0	Chr12B:15334728	0	15334728	T	C
0	Chr05B:15350367	0	15350367	C	G
0	Chr12B:15354748	0	15354748	C	G
0	Chr14B:15356422	0	15356422	T	G
0	Chr12B:15374760	0	15374760	T	C
0	Chr14B:15376428	0	15376428	T	C
0	Chr03A:15380263	0	15380263	A	G
0	Chr15B:15393982	0	15393982	G	A
0	Chr04A:15396179	0	15396179	G	A
0	Chr01A:15400277	0	15400277	0	A
0	Chr02B:15401495	0	15401495	G	T
0	Chr15B:15414165	0	15414165	T	C
0	Chr08A:15428002	0	15428002	A	C
0	Chr05B:15454015	0	15454015	T	C
0	Chr15B:15461470	0	15461470	T	C
0	Chr01A:15461846	0	15461846	G	A
0	Chr03A:15473023	0	15473023	A	G
0	Chr05B:15474047	0	15474047	T	C
0	Chr06B:15474064	0	15474064	T	A
0	Chr09A:15477554	0	15477554	A	G
0	Chr13A:15489279	0	15489279	0	C
0	Chr02B:15491333	0	15491333	0	G
0	Chr06B:15494246	0	15494246	G	A
0	Chr09A:15497593	0	15497593	T	G
0	Chr10A:15501991	0	15501991	A	G
0	Chr08A:15508511	0	15508511	A	T
0	Chr15B:15509406	0	15509406	C	T
0	Chr16A:15512774	0	15512774	T	A
0	Chr06B:15514847	0	15514847	T	C
0	Chr03A:15518796	0	15518796	G	A
0	Chr08A:15528516	0	15528516	C	A
0	Chr16A:15533282	0	15533282	A	G
0	Chr03A:15541850	0	15541850	A	T
0	Chr06B:15543966	0	15543966	G	A
0	Chr02B:15551354	0	15551354	0	G
0	Chr03A:15561854	0	15561854	T	A
0	Chr14B:15580823	0	15580823	T	C
0	Chr07A:15581151	0	15581151	C	T
0	Chr03A:15581869	0	15581869	0	C
0	Chr13A:15592141	0	15592141	T	C
0	Chr07A:15601323	0	15601323	T	C
0	Chr06B:15603046	0	15603046	A	C
0	Chr14B:15603341	0	15603341	T	C
0	Chr05B:15616211	0	15616211	A	T
0	Chr07A:15621430	0	15621430	C	T
0	Chr05B:15636512	0	15636512	A	C
0	Chr03A:15638936	0	15638936	A	G
0	Chr16A:15641426	0	15641426	C	A
0	Chr06B:15651530	0	15651530	0	C
0	Chr09A:15656085	0	15656085	C	G
0	Chr03A:15660383	0	15660383	G	A
0	Chr14B:15670009	0	15670009	G	A
0	Chr01A:15671087	0	15671087	C	T
0	Chr09A:15677241	0	15677241	T	A
0	Chr06B:15683843	0	15683843	T	C
0	Chr07A:15689637	0	15689637	T	G
0	Chr10A:15704010	0	15704010	T	C
0	Chr11B:15706277	0	15706277	A	G
0	Chr01A:15716248	0	15716248	G	A
0	Chr16A:15719920	0	15719920	G	T
0	Chr13A:15738060	0	15738060	0	A
0	Chr14B:15746756	0	15746756	0	A
0	Chr04A:15749571	0	15749571	C	A
0	Chr06B:15756528	0	15756528	A	G
0	Chr04A:15771738	0	15771738	T	G
0	Chr06B:15776699	0	15776699	A	T
0	Chr14B:15780789	0	15780789	G	A
0	Chr04A:15792769	0	15792769	0	C
0	Chr10A:15793090	0	15793090	T	C
0	Chr16A:15800455	0	15800455	C	T
0	Chr08A:15808040	0	15808040	C	T
0	Chr04A:15812837	0	15812837	T	C
0	Chr05B:15813980	0	15813980	G	A
0	Chr12B:15818878	0	15818878	0	G
0	Chr10A:15822378	0	15822378	A	G
0	Chr08A:15828541	0	15828541	C	T
0	Chr14B:15831328	0	15831328	T	C
0	Chr05B:15834005	0	15834005	T	C
0	Chr16A:15835066	0	15835066	C	T
0	Chr06B:15837761	0	15837761	G	T
0	Chr14B:15851552	0	15851552	T	C
0	Chr16A:15856869	0	15856869	A	G
0	Chr06B:15857775	0	15857775	T	C
0	Chr07A:15858612	0	15858612	C	A
0	Chr02B:15863764	0	15863764	A	G
0	Chr11B:15870461	0	15870461	G	A
0	Chr03A:15875004	0	15875004	T	C
0	Chr06B:15879981	0	15879981	A	T
0	Chr07A:15880457	0	15880457	A	G
0	Chr16A:15884430	0	15884430	A	G
0	Chr02B:15889034	0	15889034	A	G
0	Chr01A:15890376	0	15890376	T	C
0	Chr11B:15890467	0	15890467	A	G
0	Chr03A:15895020	0	15895020	A	G
0	Chr14B:15899496	0	15899496	T	C
0	Chr06B:15900089	0	15900089	G	C
0	Chr07A:15900481	0	15900481	G	A
0	Chr08A:15904184	0	15904184	0	G
0	Chr04A:15906755	0	15906755	G	A
0	Chr02B:15909043	0	15909043	C	T
0	Chr01A:15910854	0	15910854	0	C
0	Chr06B:15920095	0	15920095	T	C
0	Chr04A:15926763	0	15926763	G	C
0	Chr01A:15930876	0	15930876	A	C
0	Chr13A:15934542	0	15934542	0	C
0	Chr06B:15940104	0	15940104	G	A
0	Chr07A:15942615	0	15942615	A	G
0	Chr08A:15948248	0	15948248	T	C
0	Chr13A:15954574	0	15954574	C	G
0	Chr06B:15960147	0	15960147	0	T
0	Chr08A:15968262	0	15968262	C	G
0	Chr11B:15970114	0	15970114	T	C
0	Chr14B:15971690	0	15971690	T	C
0	Chr02B:15976293	0	15976293	0	C
0	Chr08A:15988323	0	15988323	0	G
0	Chr11B:15990117	0	15990117	T	C
0	Chr04A:15991299	0	15991299	A	C
0	Chr02B:15996768	0	15996768	T	C
0	Chr03A:16009605	0	16009605	G	A
0	Chr07A:16013246	0	16013246	T	C
0	Chr02B:16016835	0	16016835	0	G
0	Chr01A:16031395	0	16031395	G	A
0	Chr07A:16035829	0	16035829	A	G
0	Chr08A:16037991	0	16037991	C	G
0	Chr12B:16043530	0	16043530	0	G
0	Chr11B:16050975	0	16050975	T	C
0	Chr06B:16057477	0	16057477	G	T
0	Chr16A:16063431	0	16063431	C	T
0	Chr12B:16063554	0	16063554	C	T
0	Chr02B:16077455	0	16077455	A	C
0	Chr06B:16083289	0	16083289	0	C
0	Chr08A:16087778	0	16087778	C	T
0	Chr02B:16097493	0	16097493	C	T
0	Chr06B:16103299	0	16103299	G	C
0	Chr08A:16107795	0	16107795	C	T
0	Chr09A:16115257	0	16115257	0	C
0	Chr02B:16117510	0	16117510	T	G
0	Chr13A:16118347	0	16118347	A	C
0	Chr12B:16123843	0	16123843	G	A
0	Chr06B:16124882	0	16124882	0	G
0	Chr08A:16127937	0	16127937	G	A
0	Chr02B:16137523	0	16137523	A	G
0	Chr13A:16138383	0	16138383	A	G
0	Chr12B:16143884	0	16143884	T	C
0	Chr10A:16145806	0	16145806	0	T
0	Chr04A:16147410	0	16147410	G	T
0	Chr14B:16150890	0	16150890	G	A
0	Chr13A:16158384	0	16158384	C	T
0	Chr12B:16163897	0	16163897	G	C
0	Chr07A:16167436	0	16167436	C	T
0	Chr14B:16170933	0	16170933	G	A
0	Chr15B:16171529	0	16171529	0	T
0	Chr03A:16179603	0	16179603	A	G
0	Chr06B:16179720	0	16179720	0	G
0	Chr11B:16183756	0	16183756	0	A
0	Chr12B:16183898	0	16183898	T	C
0	Chr02B:16188817	0	16188817	A	G
0	Chr14B:16190947	0	16190947	G	C
0	Chr10A:16191847	0	16191847	0	A
0	Chr07A:16197741	0	16197741	T	C
0	Chr06B:16199722	0	16199722	G	T
0	Chr11B:16203760	0	16203760	A	G
0	Chr12B:16205163	0	16205163	0	A
0	Chr02B:16209324	0	16209324	A	G
0	Chr14B:16211130	0	16211130	0	C
0	Chr06B:16219727	0	16219727	A	G
0	Chr08A:16223707	0	16223707	C	T
0	Chr11B:16223766	0	16223766	T	C
0	Chr15B:16225531	0	16225531	A	G
0	Chr02B:16229440	0	16229440	0	C
0	Chr01A:16229451	0	16229451	T	C
0	Chr06B:16241187	0	16241187	T	G
0	Chr13A:16242972	0	16242972	C	T
0	Chr08A:16243715	0	16243715	T	C
0	Chr15B:16251861	0	16251861	C	A
0	Chr16A:16255763	0	16255763	A	G
0	Chr01A:16257187	0	16257187	T	C
0	Chr06B:16261193	0	16261193	T	C
0	Chr01A:16277198	0	16277198	0	A
0	Chr06B:16281253	0	16281253	C	T
0	Chr12B:16290642	0	16290642	G	A
0	Chr01A:16297219	0	16297219	G	A
0	Chr16A:16307023	0	16307023	C	T
0	Chr12B:16310682	0	16310682	T	C
0	Chr14B:16315221	0	16315221	A	G
0	Chr01A:16318383	0	16318383	0	A
0	Chr16A:16327059	0	16327059	G	A
0	Chr08A:16329215	0	16329215	G	T
0	Chr15B:16330703	0	16330703	A	C
0	Chr12B:16331389	0	16331389	0	T
0	Chr14B:16335223	0	16335223	C	T
0	Chr06B:16340683	0	16340683	A	C
0	Chr01A:16342711	0	16342711	A	G
0	Chr08A:16349220	0	16349220	A	C
0	Chr12B:16351393	0	16351393	G	A
0	Chr13A:16352279	0	16352279	T	C
0	Chr16A:16352661	0	16352661	0	A
0	Chr14B:16356449	0	16356449	G	A
0	Chr06B:16360685	0	16360685	C	T
0	Chr13A:16372299	0	16372299	C	T
0	Chr12B:16374464	0	16374464	T	C
0	Chr14B:16376464	0	16376464	0	C
0	Chr11B:16377129	0	16377129	T	C
0	Chr07A:16378322	0	16378322	T	A
0	Chr07A:16398330	0	16398330	A	G
0	Chr16A:16415953	0	16415953	C	A
0	Chr08A:16426446	0	16426446	A	G
0	Chr12B:16427843	0	16427843	G	T
0	Chr14B:16429369	0	16429369	C	A
0	Chr13A:16429934	0	16429934	A	C
0	Chr01A:16435239	0	16435239	0	G
0	Chr11B:16444538	0	16444538	G	A
0	Chr08A:16446447	0	16446447	0	G
0	Chr12B:16447858	0	16447858	0	A
0	Chr13A:16449964	0	16449964	C	T
0	Chr08A:16466492	0	16466492	A	T
0	Chr12B:16467890	0	16467890	T	G
0	Chr13A:16469976	0	16469976	A	G
0	Chr16A:16474219	0	16474219	C	A
0	Chr06B:16477796	0	16477796	T	C
0	Chr14B:16485743	0	16485743	A	G
0	Chr01A:16493328	0	16493328	T	A
0	Chr06B:16497928	0	16497928	G	A
0	Chr14B:16505759	0	16505759	T	C
0	Chr09A:16506906	0	16506906	0	C
0	Chr01A:16513344	0	16513344	A	G
0	Chr11B:16524055	0	16524055	T	C
0	Chr02B:16524293	0	16524293	T	A
0	Chr14B:16526984	0	16526984	0	C
0	Chr10A:16532708	0	16532708	A	G
0	Chr01A:16533381	0	16533381	G	A
0	Chr11B:16544068	0	16544068	C	G
0	Chr10A:16552757	0	16552757	T	C
0	Chr15B:16553110	0	16553110	T	C
0	Chr01A:16553405	0	16553405	T	C
0	Chr04A:16559532	0	16559532	A	C
0	Chr13A:16560320	0	16560320	C	T
0	Chr07A:16566462	0	16566462	T	A
0	Chr01A:16573461	0	16573461	A	G
0	Chr04A:16582151	0	16582151	C	T
0	Chr11B:16589063	0	16589063	A	G
0	Chr01A:16594713	0	16594713	0	T
0	Chr10A:16604762	0	16604762	T	C
0	Chr01A:16616405	0	16616405	0	C
0	Chr16A:16616860	0	16616860	T	C
0	Chr06B:16631395	0	16631395	A	C
0	Chr12B:16633190	0	16633190	C	A
0	Chr16A:16636870	0	16636870	C	A
0	Chr14B:16645729	0	16645729	T	A
0	Chr13A:16648254	0	16648254	T	A
0	Chr06B:16651401	0	16651401	A	T
0	Chr12B:16653202	0	16653202	A	G
0	Chr16A:16658958	0	16658958	T	A
0	Chr15B:16661385	0	16661385	A	G
0	Chr10A:16664309	0	16664309	T	C
0	Chr13A:16668268	0	16668268	T	G
0	Chr01A:16669741	0	16669741	G	C
0	Chr11B:16672635	0	16672635	T	C
0	Chr13A:16688847	0	16688847	0	G
0	Chr01A:16689757	0	16689757	T	G
0	Chr08A:16690526	0	16690526	A	G
0	Chr11B:16692636	0	16692636	C	A
0	Chr05B:16693664	0	16693664	A	G
0	Chr12B:16704107	0	16704107	T	C
0	Chr09A:16707512	0	16707512	A	G
0	Chr09A:16729544	0	16729544	A	G
0	Chr15B:16732497	0	16732497	T	C
0	Chr03A:16735387	0	16735387	T	G
0	Chr14B:16738869	0	16738869	A	G
0	Chr01A:16740380	0	16740380	C	G
0	Chr15B:16752506	0	16752506	A	G
0	Chr08A:16755275	0	16755275	T	C
0	Chr02B:16758921	0	16758921	A	G
0	Chr01A:16760445	0	16760445	A	G
0	Chr04A:16761925	0	16761925	0	T
0	Chr14B:16769645	0	16769645	C	T
0	Chr15B:16772507	0	16772507	A	C
0	Chr02B:16778960	0	16778960	T	C
0	Chr01A:16780449	0	16780449	A	G
0	Chr14B:16790152	0	16790152	T	A
0	Chr01A:16800462	0	16800462	A	G
0	Chr13A:16803769	0	16803769	A	G
0	Chr09A:16813225	0	16813225	A	T
0	Chr06B:16820941	0	16820941	G	A
0	Chr06B:16844169	0	16844169	G	A
0	Chr13A:16850701	0	16850701	A	G
0	Chr06B:16864176	0	16864176	A	G
0	Chr09A:16865241	0	16865241	A	G
0	Chr07A:16884628	0	16884628	A	G
0	Chr06B:16888639	0	16888639	G	A
0	Chr11B:16896865	0	16896865	C	T
0	Chr16A:16908137	0	16908137	T	C
0	Chr06B:16909483	0	16909483	0	G
0	Chr01A:16915034	0	16915034	C	T
0	Chr11B:16916924	0	16916924	0	G
0	Chr13A:16918749	0	16918749	G	A
0	Chr11B:16936939	0	16936939	G	A
0	Chr06B:16938684	0	16938684	T	A
0	Chr13A:16940426	0	16940426	C	A
0	Chr08A:16943294	0	16943294	0	C
0	Chr15B:16946038	0	16946038	A	G
0	Chr14B:16956308	0	16956308	T	G
0	Chr11B:16957202	0	16957202	0	G
0	Chr01A:16960992	0	16960992	T	G
0	Chr06B:16973910	0	16973910	T	C
0	Chr11B:16977212	0	16977212	A	G
0	Chr11B:16997266	0	16997266	0	C
0	Chr13A:17014311	0	17014311	T	C
0	Chr13A:17034924	0	17034924	G	A
0	Chr01A:17049853	0	17049853	G	T
0	Chr06B:17051533	0	17051533	0	C
0	Chr01A:17069860	0	17069860	C	T
0	Chr04A:17088724	0	17088724	T	G
0	Chr10A:17089264	0	17089264	G	T
0	Chr14B:17090010	0	17090010	0	C
0	Chr15B:17090010	0	17090010	C	T
0	Chr08A:17090469	0	17090469	C	T
0	Chr13A:17091375	0	17091375	T	C
0	Chr07A:17095481	0	17095481	T	G
0	Chr14B:17110012	0	17110012	G	A
0	Chr13A:17111383	0	17111383	T	A
0	Chr04A:17115799	0	17115799	C	G
0	Chr13A:17131390	0	17131390	T	C
0	Chr04A:17135801	0	17135801	C	G
0	Chr02B:17157975	0	17157975	G	A
0	Chr09A:17158471	0	17158471	T	C
0	Chr11B:17162847	0	17162847	A	G
0	Chr14B:17182161	0	17182161	G	C
0	Chr11B:17182996	0	17182996	T	G
0	Chr14B:17202165	0	17202165	A	G
0	Chr11B:17203328	0	17203328	C	A
0	Chr01A:17204345	0	17204345	A	C
0	Chr15B:17210308	0	17210308	C	A
0	Chr04A:17210508	0	17210508	0	C
0	Chr02B:17216855	0	17216855	T	G
0	Chr11B:17223655	0	17223655	0	C
0	Chr08A:17227666	0	17227666	C	T
0	Chr09A:17236109	0	17236109	G	A
0	Chr02B:17236935	0	17236935	0	G
0	Chr07A:17238366	0	17238366	A	G
0	Chr11B:17244171	0	17244171	0	A
0	Chr06B:17246373	0	17246373	0	T
0	Chr08A:17247667	0	17247667	C	T
0	Chr13A:17254702	0	17254702	G	A
0	Chr02B:17257067	0	17257067	A	G
0	Chr16A:17259038	0	17259038	C	T
0	Chr08A:17267681	0	17267681	C	A
0	Chr02B:17277112	0	17277112	A	C
0	Chr16A:17279067	0	17279067	G	T
0	Chr08A:17287778	0	17287778	G	A
0	Chr02B:17297123	0	17297123	T	C
0	Chr07A:17303527	0	17303527	A	G
0	Chr01A:17304923	0	17304923	A	G
0	Chr06B:17308327	0	17308327	0	G
0	Chr02B:17317161	0	17317161	G	A
0	Chr06B:17328400	0	17328400	T	A
0	Chr06B:17349192	0	17349192	0	A
0	Chr01A:17368436	0	17368436	0	A
0	Chr06B:17369220	0	17369220	C	T
0	Chr07A:17376642	0	17376642	T	G
0	Chr09A:17381260	0	17381260	T	C
0	Chr10A:17383230	0	17383230	A	G
0	Chr13A:17385062	0	17385062	T	C
0	Chr06B:17389225	0	17389225	T	C
0	Chr16A:17392865	0	17392865	G	A
0	Chr05B:17396483	0	17396483	C	T
0	Chr02B:17401402	0	17401402	T	C
0	Chr06B:17412592	0	17412592	A	G
0	Chr01A:17419648	0	17419648	A	G
0	Chr07A:17429303	0	17429303	0	G
0	Chr08A:17430522	0	17430522	A	G
0	Chr06B:17432608	0	17432608	A	T
0	Chr13A:17435842	0	17435842	T	C
0	Chr01A:17446650	0	17446650	0	T
0	Chr09A:17446685	0	17446685	0	T
0	Chr02B:17448377	0	17448377	0	C
0	Chr06B:17452611	0	17452611	G	A
0	Chr08A:17452677	0	17452677	T	C
0	Chr13A:17456280	0	17456280	G	A
0	Chr11B:17458471	0	17458471	G	T
0	Chr05B:17470607	0	17470607	A	G
0	Chr06B:17472643	0	17472643	G	A
0	Chr09A:17472694	0	17472694	T	C
0	Chr16A:17473447	0	17473447	A	G
0	Chr11B:17479958	0	17479958	0	C
0	Chr07A:17483490	0	17483490	A	G
0	Chr02B:17489777	0	17489777	A	C
0	Chr06B:17492654	0	17492654	A	C
0	Chr16A:17493466	0	17493466	A	G
0	Chr01A:17499017	0	17499017	A	C
0	Chr11B:17501624	0	17501624	A	C
0	Chr07A:17503494	0	17503494	A	G
0	Chr08A:17506947	0	17506947	0	G
0	Chr06B:17512765	0	17512765	0	T
0	Chr16A:17513470	0	17513470	G	A
0	Chr01A:17519023	0	17519023	A	G
0	Chr11B:17521745	0	17521745	T	C
0	Chr08A:17527107	0	17527107	T	C
0	Chr06B:17533077	0	17533077	0	A
0	Chr05B:17535832	0	17535832	T	G
0	Chr14B:17536947	0	17536947	T	G
0	Chr01A:17541324	0	17541324	A	T
0	Chr09A:17546236	0	17546236	T	C
0	Chr08A:17547127	0	17547127	0	T
0	Chr07A:17553882	0	17553882	T	G
0	Chr11B:17554687	0	17554687	C	A
0	Chr13A:17564046	0	17564046	G	A
0	Chr08A:17567174	0	17567174	A	T
0	Chr11B:17574863	0	17574863	G	A
0	Chr04A:17580517	0	17580517	A	G
0	Chr14B:17583020	0	17583020	A	G
0	Chr11B:17594983	0	17594983	A	G
0	Chr01A:17595389	0	17595389	G	A
0	Chr11B:17614997	0	17614997	A	G
0	Chr01A:17615416	0	17615416	0	C
0	Chr06B:17616405	0	17616405	T	C
0	Chr03A:17619545	0	17619545	G	A
0	Chr15B:17624072	0	17624072	A	G
0	Chr08A:17626170	0	17626170	A	G
0	Chr10A:17628197	0	17628197	0	T
0	Chr01A:17635601	0	17635601	T	C
0	Chr06B:17636420	0	17636420	G	A
0	Chr11B:17642698	0	17642698	T	C
0	Chr15B:17644188	0	17644188	C	T
0	Chr08A:17646192	0	17646192	T	C
0	Chr06B:17656524	0	17656524	T	G
0	Chr13A:17656683	0	17656683	T	C
0	Chr15B:17664191	0	17664191	C	T
0	Chr16A:17668255	0	17668255	C	T
0	Chr02B:17672176	0	17672176	A	G
0	Chr06B:17676544	0	17676544	T	C
0	Chr15B:17687040	0	17687040	A	G
0	Chr16A:17688286	0	17688286	G	A
0	Chr02B:17692202	0	17692202	C	T
0	Chr05B:17693449	0	17693449	T	C
0	Chr06B:17696549	0	17696549	A	G
0	Chr14B:17706469	0	17706469	A	T
0	Chr15B:17707059	0	17707059	G	A
0	Chr11B:17708149	0	17708149	0	C
0	Chr16A:17708288	0	17708288	A	T
0	Chr13A:17709219	0	17709219	T	A
0	Chr01A:17715176	0	17715176	0	G
0	Chr11B:17728159	0	17728159	G	C
0	Chr15B:17728991	0	17728991	0	T
0	Chr08A:17735100	0	17735100	A	G
0	Chr01A:17735354	0	17735354	T	C
0	Chr05B:17749589	0	17749589	T	G
0	Chr07A:17751844	0	17751844	A	G
0	Chr01A:17755409	0	17755409	A	T
0	Chr06B:17755519	0	17755519	T	G
0	Chr02B:17761895	0	17761895	T	C
0	Chr15B:17762516	0	17762516	G	A
0	Chr14B:17769043	0	17769043	A	G
0	Chr05B:17769599	0	17769599	T	G
0	Chr07A:17771963	0	17771963	0	C
0	Chr13A:17780081	0	17780081	G	T
0	Chr06B:17780688	0	17780688	0	T
0	Chr02B:17781957	0	17781957	G	C
0	Chr15B:17782519	0	17782519	T	C
0	Chr01A:17782989	0	17782989	G	T
0	Chr12B:17787116	0	17787116	T	C
0	Chr14B:17789092	0	17789092	A	G
0	Chr11B:17799932	0	17799932	C	T
0	Chr02B:17801963	0	17801963	G	C
0	Chr12B:17807157	0	17807157	T	C
0	Chr13A:17820662	0	17820662	A	G
0	Chr07A:17824418	0	17824418	A	G
0	Chr12B:17827167	0	17827167	T	C
0	Chr08A:17834916	0	17834916	0	C
0	Chr13A:17840798	0	17840798	C	A
0	Chr07A:17844436	0	17844436	A	G
0	Chr10A:17851297	0	17851297	A	G
0	Chr11B:17854326	0	17854326	T	C
0	Chr08A:17854920	0	17854920	C	T
0	Chr16A:17862505	0	17862505	A	G
0	Chr04A:17865847	0	17865847	0	A
0	Chr10A:17871300	0	17871300	T	C
0	Chr01A:17872123	0	17872123	0	A
0	Chr11B:17874708	0	17874708	A	G
0	Chr16A:17883355	0	17883355	A	G
0	Chr04A:17885857	0	17885857	T	G
0	Chr13A:17886542	0	17886542	G	A
0	Chr02B:17887751	0	17887751	A	G
0	Chr14B:17891352	0	17891352	A	G
0	Chr01A:17892333	0	17892333	A	G
0	Chr11B:17895528	0	17895528	A	G
0	Chr02B:17908538	0	17908538	0	T
0	Chr01A:17912348	0	17912348	G	A
0	Chr04A:17913101	0	17913101	C	T
0	Chr13A:17918856	0	17918856	C	T
0	Chr11B:17920442	0	17920442	T	G
0	Chr08A:17925768	0	17925768	0	G
0	Chr06B:17930687	0	17930687	C	T
0	Chr01A:17932356	0	17932356	A	G
0	Chr04A:17933107	0	17933107	G	T
0	Chr11B:17940487	0	17940487	0	C
0	Chr13A:17944781	0	17944781	0	A
0	Chr08A:17946418	0	17946418	0	T
0	Chr15B:17946888	0	17946888	0	G
0	Chr01A:17952364	0	17952364	G	A
0	Chr11B:17960494	0	17960494	0	T
0	Chr08A:17966427	0	17966427	G	C
0	Chr09A:17967435	0	17967435	A	G
0	Chr01A:17972367	0	17972367	C	T
0	Chr11B:17982863	0	17982863	A	G
0	Chr14B:17982882	0	17982882	A	G
0	Chr13A:18000249	0	18000249	C	T
0	Chr15B:18000903	0	18000903	C	T
0	Chr06B:18016786	0	18016786	G	A
0	Chr08A:18017334	0	18017334	0	A
0	Chr05B:18020408	0	18020408	T	C
0	Chr06B:18036835	0	18036835	A	G
0	Chr05B:18040412	0	18040412	T	C
0	Chr09A:18043114	0	18043114	0	C
0	Chr10A:18044655	0	18044655	G	T
0	Chr06B:18056854	0	18056854	A	T
0	Chr01A:18061413	0	18061413	G	A
0	Chr11B:18062218	0	18062218	T	C
0	Chr03A:18064099	0	18064099	A	T
0	Chr13A:18064457	0	18064457	T	C
0	Chr10A:18064680	0	18064680	G	A
0	Chr07A:18067529	0	18067529	T	C
0	Chr06B:18076855	0	18076855	T	C
0	Chr08A:18079169	0	18079169	0	T
0	Chr01A:18081453	0	18081453	A	G
0	Chr11B:18082329	0	18082329	A	G
0	Chr13A:18085414	0	18085414	C	A
0	Chr02B:18086251	0	18086251	A	C
0	Chr09A:18089089	0	18089089	0	G
0	Chr12B:18094005	0	18094005	T	C
0	Chr08A:18099180	0	18099180	A	G
0	Chr01A:18101467	0	18101467	A	G
0	Chr11B:18102332	0	18102332	0	C
0	Chr13A:18105810	0	18105810	T	C
0	Chr06B:18108019	0	18108019	T	G
0	Chr09A:18111508	0	18111508	G	C
0	Chr05B:18115312	0	18115312	T	C
0	Chr10A:18116702	0	18116702	C	T
0	Chr04A:18117174	0	18117174	T	C
0	Chr01A:18122057	0	18122057	A	G
0	Chr11B:18123106	0	18123106	C	T
0	Chr14B:18130210	0	18130210	G	A
0	Chr13A:18132959	0	18132959	A	C
0	Chr05B:18135437	0	18135437	C	G
0	Chr11B:18143615	0	18143615	G	A
0	Chr01A:18144803	0	18144803	A	G
0	Chr05B:18155492	0	18155492	0	C
0	Chr13A:18157474	0	18157474	A	G
0	Chr06B:18173166	0	18173166	C	T
0	Chr13A:18177505	0	18177505	A	T
0	Chr09A:18184973	0	18184973	G	A
0	Chr03A:18189929	0	18189929	A	G
0	Chr14B:18193507	0	18193507	A	T
0	Chr11B:18194560	0	18194560	A	G
0	Chr04A:18202360	0	18202360	G	A
0	Chr01A:18203584	0	18203584	T	A
0	Chr10A:18209244	0	18209244	A	G
0	Chr14B:18213520	0	18213520	T	C
0	Chr10A:18229979	0	18229979	T	C
0	Chr14B:18234727	0	18234727	0	A
0	Chr03A:18244195	0	18244195	C	G
0	Chr04A:18250710	0	18250710	A	G
0	Chr02B:18252884	0	18252884	0	T
0	Chr15B:18255943	0	18255943	A	G
0	Chr13A:18266051	0	18266051	T	G
0	Chr02B:18272886	0	18272886	A	G
0	Chr15B:18276163	0	18276163	C	T
0	Chr07A:18277193	0	18277193	G	A
0	Chr13A:18286063	0	18286063	G	A
0	Chr08A:18298078	0	18298078	G	A
0	Chr14B:18298304	0	18298304	T	C
0	Chr11B:18301899	0	18301899	T	A
0	Chr16A:18302174	0	18302174	T	C
0	Chr13A:18306129	0	18306129	T	A
0	Chr08A:18318079	0	18318079	G	A
0	Chr11B:18324259	0	18324259	G	C
0	Chr13A:18328053	0	18328053	A	G
0	Chr08A:18338102	0	18338102	C	T
0	Chr07A:18340371	0	18340371	A	C
0	Chr02B:18343033	0	18343033	T	C
0	Chr11B:18346725	0	18346725	G	A
[truncated: 2,828 more rows]
