# Supplementary material for: Genomic consequences of residual recombination in a hybrid apomictic hickory complex
Source: Nat Commun. 2026 Feb 5;17:2376. doi: 10.1038/s41467-026-68867-6 (PMC12982824; doi:10.1038/s41467-026-68867-6)
Supplement: Supplementary file 9 — Source Data [file 41467_2026_68867_MOESM9_ESM.zip › Source_data/Fig2/2c/Apom195.txt]

Cca-AJ1	Cca
Cca-AJ2	Cca
Cca-AJ3	Cca
Cca-AJ4	Cca
Cca-CA1	Cca
Cca-CA2	Cca
Cca-CA3	Cca
Cca-CA4	Cca
Cca-DS1	Cca
Cca-DS2	Cca
Cca-DS4	Cca
Cca-DS5	Cca
Cca-DS6	Cca
Cca-NG1	Cca
Cca-QLF1	Cca
Cca-QLF10	Cca
Cca-QLF11	Cca
Cca-QLF12	Cca
Cca-QLF2	Cca
Cca-QLF3	Cca
Cca-QLF4	Cca
Cca-QLF5	Cca
Cca-QLF6	Cca
Cca-QLF7	Cca
Cca-QLF8	Cca
Cca-QLF9	Cca
Cca-SX1	Cca
Cca-SX2	Cca
Cca-SX3	Cca
Cca-TMS1	Cca
Cca-TMS11	Cca
Cca-TMS12	Cca
Cca-TMS13	Cca
Cca-TMS14	Cca
Cca-TMS2	Cca
Cca-TMS3	Cca
Cca-TMS4	Cca
Cca-TMS5	Cca
Cca-TMS6	Cca
Cca-TMS7	Cca
Cca-TMS8	Cca
Cca-TMS9	Cca
Ccacc01	Cca
Ccajlx01	Cca
Ccalxs01	Cca
Ccasx01	Cca
Ccasxw01	Cca
Ccasy01	Cca
Ccawj01	Cca
Ccawlk01	Cca
Ccaxw01	Cca
Ccayk01	Cca
Ccayx01	Cca
Ccazj01	Cca
Ccazx01	Cca
Cda-CY1	Cda
Cda-CY2	Cda
Cda-JZ1	Cda
Cda-JZ2	Cda
Cda-JZ3	Cda
Cda-JZ4	Cda
Cda-JZ5	Cda
Cda-JZ6	Cda
Cda-JZ7	Cda
Cda-JZ8	Cda
Cda-JZP1	Cda
Cda-JZP10	Cda
Cda-JZP2	Cda
Cda-JZP3	Cda
Cda-JZP4	Cda
Cda-JZP5	Cda
Cda-JZP6	Cda
Cda-JZP7	Cda
Cda-JZP8	Cda
Cda-JZP9	Cda
Cda-XT1	Cda
Cda-XT2	Cda
Cda-XT3	Cda
Cda-XT4	Cda
Cda-XT5	Cda
Cda-XT6	Cda
Cda-XT7	Cda
Cdaac01	Cda
Cdabf01	Cda
Cdabf02	Cda
Cdabmj01	Cda
Cdabmj02	Cda
Cdadw01	Cda
Cdadw02	Cda
Cdalmy01	Cda
Cdalp01	Cda
Cdaww01	Cda
Cdaww02	Cda
Cdaww03	Cda
Cdaxt01	Cda
Cdaxy01	Cda
Cdaxz01	Cda
Cdazf01	Cda
Cdazf02	Cda
Cdazgh01	Cda
Cdazw01	Cda
Cdazy01	Cda
Chu-CJ1	Chu
Chu-GZ1	Chu2
Chu-GZ2	Chu2
Chu-GZ3	Chu2
Chu-HJ1	Chu
Chu-HJ2	Chu
Chu-HJ3	Chu
Chu-HJ4	Chu
Chu-HJ5	Chu
Chu-HJ6	Chu
Chu-HJ7	Chu
Chu-HJ8	Chu
Chu-JZ1	Chu
Chu-JZ2	Chu
Chu-JZ3	Chu
Chu-JZ4	Chu
Chu-JZ5	Chu
Chu-JZ6	Chu
Chu-JZ7	Chu
Chu-JZ8	Chu
Chu-LP1	Chu
Chu-LP2	Chu
Chu-LP3	Chu
Chu-SJ1	Chu
Chu-TD1	Chu
Chu-TD2	Chu
Chu-TMS10	Chu
Chu-TZ1	Chu
Chu-TZ2	Chu
Chu-TZ3	Chu
Chu-YL1	Chu2
Chu-YL2	Chu2
Chu-YL3	Chu2
Chu-YL4	Chu2
Chu-YL5	Chu2
Chu-YL6	Chu2
Chu-YL7	Chu2
Chubq01	Chu
Chudmt01	Chu
Chuds01	Chu
Chudx01	Chu3
Chugjs01	Chu
Chugs01	Chu
Chuhq01	Chu
Chulca01	Chu
Chunms02	Chu
Chunms03	Chu
Chupt01	Chu
Chusd01	Chu
Chust01	Chu
Chusx01	Chu
Chutj01	Chu
Chutm01	Chu
Chuxz01	Chu
Chuyp01	Chu2
Chuzm01	Chu
Chuzy01	Chu3
Cto-GJ1	Cto
Cto-GJ2	Cto
Cto-LX1	Cto
Cto-LX2	Cto
Cto-LX3	Cto
Cto-LX4	Cto
Cto-LX5	Cto
Cto-NJ1	Cto
Cto-NJ2	Cto
Cto-SZ1	Cto
Cto-SZ2	Cto
Cto-SZ3	Cto
Cto-YD1	Cto
Cto-YD2	Cto
Cto-YD3	Cto
Cto-YJ1	Cto
Cto-YJ2	Cto
Cto-YJ3	Cto
Cto-YJ4	Cto
Cto-YJ5	Cto
Cto-YJ6	Cto
Cto-YP1	Cto
Cto-YP2	Cto
Cto-YP4	Cto
Cto-YP5	Cto
Cto-YP6	Cto
Cto-YP7	Cto
Cto-YP8	Cto
Cto-YP9	Cto
Ctolc01	Cto
Ctolc02	Cto
Ctoldh01	Cto
Ctoml01	Cto
Ctosb01	Cto
Ctozj01	Cto
Ctozj02	Cto
