# Supplementary material for: Genomic consequences of residual recombination in a hybrid apomictic hickory complex
Source: Nat Commun. 2026 Feb 5;17:2376. doi: 10.1038/s41467-026-68867-6 (PMC12982824; doi:10.1038/s41467-026-68867-6)
Supplement: Supplementary file 9 — Source Data [file 41467_2026_68867_MOESM9_ESM.zip › Source_data/Fig2/2c/12th_Apom195_mis20.eigenvec]

Cca-AJ1 Cca-AJ1 0.0562509 -0.0917961 0.0180049
Cca-AJ2 Cca-AJ2 0.0557599 -0.0904946 0.0182138
Cca-AJ3 Cca-AJ3 0.0560406 -0.0931785 0.0180006
Cca-AJ4 Cca-AJ4 0.055611 -0.0884392 0.017946
Cca-CA1 Cca-CA1 0.055665 -0.0881936 0.0207295
Cca-CA2 Cca-CA2 0.0563008 -0.089166 0.0203806
Cca-CA3 Cca-CA3 0.0557082 -0.0909326 0.0193447
Cca-CA4 Cca-CA4 0.0561663 -0.0901978 0.0183763
Cca-DS1 Cca-DS1 0.0561167 -0.0924176 0.0189131
Cca-DS2 Cca-DS2 0.0557399 -0.0911195 0.0181883
Cca-DS4 Cca-DS4 0.0554103 -0.0889967 0.018703
Cca-DS5 Cca-DS5 0.0556348 -0.0887019 0.0196588
Cca-DS6 Cca-DS6 0.0557941 -0.0895938 0.0185077
Cca-NG1 Cca-NG1 0.0557014 -0.0904665 0.0188944
Cca-QLF1 Cca-QLF1 0.0556474 -0.0900344 0.0186031
Cca-QLF10 Cca-QLF10 0.0560987 -0.0919518 0.0181878
Cca-QLF11 Cca-QLF11 0.0555927 -0.0900302 0.0190929
Cca-QLF12 Cca-QLF12 0.056306 -0.0915214 0.0184891
Cca-QLF2 Cca-QLF2 0.0559939 -0.0916808 0.0184803
Cca-QLF3 Cca-QLF3 0.0558983 -0.0902185 0.0177242
Cca-QLF4 Cca-QLF4 0.0557974 -0.0887738 0.0191994
Cca-QLF5 Cca-QLF5 0.0556071 -0.0888346 0.0191227
Cca-QLF6 Cca-QLF6 0.0562009 -0.0914218 0.0181621
Cca-QLF7 Cca-QLF7 0.0558658 -0.0875634 0.0186004
Cca-QLF8 Cca-QLF8 0.0558403 -0.0915358 0.0191306
Cca-QLF9 Cca-QLF9 0.0561553 -0.0905364 0.0199429
Cca-SX1 Cca-SX1 0.0555436 -0.0896091 0.0193587
Cca-SX2 Cca-SX2 0.0558229 -0.0891515 0.0175403
Cca-SX3 Cca-SX3 0.0558761 -0.0901384 0.0179141
Cca-TMS1 Cca-TMS1 0.0561196 -0.0911856 0.0190662
Cca-TMS10 Cca-TMS10 -0.0285113 0.0484267 0.126556
Cca-TMS11 Cca-TMS11 0.0560729 -0.0901793 0.018286
Cca-TMS12 Cca-TMS12 0.055274 -0.089494 0.0195255
Cca-TMS13 Cca-TMS13 0.0555435 -0.08996 0.019433
Cca-TMS14 Cca-TMS14 0.0556285 -0.0895031 0.0171952
Cca-TMS2 Cca-TMS2 0.0558015 -0.0888352 0.0176551
Cca-TMS3 Cca-TMS3 0.05578 -0.0907552 0.0191616
Cca-TMS4 Cca-TMS4 0.0561538 -0.0913096 0.0194397
Cca-TMS5 Cca-TMS5 0.056044 -0.091347 0.0194254
Cca-TMS6 Cca-TMS6 0.0560562 -0.090937 0.018666
Cca-TMS7 Cca-TMS7 0.0557973 -0.0915345 0.0183276
Cca-TMS8 Cca-TMS8 0.0558696 -0.0896308 0.0181926
Cca-TMS9 Cca-TMS9 0.0562957 -0.0918076 0.0180838
Ccacc01 Ccacc01 0.0558228 -0.0866517 0.0188812
Ccajlx01 Ccajlx01 0.0561495 -0.0915682 0.0186624
Ccalxs01 Ccalxs01 0.0563193 -0.0903983 0.0188305
Ccasx01 Ccasx01 0.0565104 -0.0919598 0.0192025
Ccasxw01 Ccasxw01 0.0559887 -0.0899648 0.0191393
Ccasy01 Ccasy01 0.0555152 -0.08986 0.0190597
Ccawj01 Ccawj01 0.0556133 -0.0899081 0.0211556
Ccawlk01 Ccawlk01 0.0559169 -0.0881464 0.0191449
Ccaxw01 Ccaxw01 0.0560908 -0.0917536 0.0195734
Ccayk01 Ccayk01 0.0562441 -0.0894462 0.0202204
Ccayx01 Ccayx01 0.0560298 -0.0925942 0.0181756
Ccazj01 Ccazj01 0.0552762 -0.0901231 0.0197588
Ccazx01 Ccazx01 0.056032 -0.0922102 0.017911
Cda-CY1 Cda-CY1 0.0534895 0.10996 -0.050566
Cda-CY2 Cda-CY2 0.0531617 0.109186 -0.050441
Cda-JZ1 Cda-JZ1 0.0535113 0.0945803 -0.0449134
Cda-JZ2 Cda-JZ2 0.0532574 0.0945442 -0.0461279
Cda-JZ3 Cda-JZ3 0.0531755 0.094487 -0.0443689
Cda-JZ4 Cda-JZ4 0.0529195 0.0955519 -0.043943
Cda-JZ5 Cda-JZ5 0.0531822 0.0961068 -0.0475765
Cda-JZ6 Cda-JZ6 0.05332 0.095154 -0.0448154
Cda-JZ7 Cda-JZ7 0.0532152 0.09573 -0.0436288
Cda-JZ8 Cda-JZ8 0.0534613 0.0946395 -0.0445409
Cda-JZP1 Cda-JZP1 0.0532313 0.0920016 -0.0427321
Cda-JZP10 Cda-JZP10 0.0532354 0.0955577 -0.0437415
Cda-JZP2 Cda-JZP2 0.0536517 0.0945578 -0.0452576
Cda-JZP3 Cda-JZP3 0.0535367 0.0919855 -0.0443313
Cda-JZP4 Cda-JZP4 0.0538779 0.0968115 -0.0473351
Cda-JZP5 Cda-JZP5 0.0533453 0.0955223 -0.0433173
Cda-JZP6 Cda-JZP6 0.0533182 0.0964966 -0.0456895
Cda-JZP7 Cda-JZP7 0.0530921 0.0948992 -0.0451491
Cda-JZP8 Cda-JZP8 0.0534165 0.0936694 -0.0444797
Cda-JZP9 Cda-JZP9 0.0534263 0.0932342 -0.0429497
Cda-XT1 Cda-XT1 0.0545555 0.101911 -0.0595068
Cda-XT2 Cda-XT2 0.0539256 0.102748 -0.0598676
Cda-XT3 Cda-XT3 0.0544931 0.101938 -0.060141
Cda-XT4 Cda-XT4 0.0542872 0.101689 -0.0604288
Cda-XT5 Cda-XT5 0.0537551 0.0846215 -0.0486595
Cda-XT6 Cda-XT6 0.0540619 0.10234 -0.0602494
Cda-XT7 Cda-XT7 0.05403 0.1016 -0.0572964
Cdaac01 Cdaac01 0.0528875 0.106402 -0.0480775
Cdabf01 Cdabf01 0.0538536 0.105468 -0.0488538
Cdabf02 Cdabf02 0.0529875 0.108657 -0.048583
Cdabmj01 Cdabmj01 0.0533818 0.0933123 -0.0430525
Cdabmj02 Cdabmj02 0.0521198 0.0625639 -0.0275411
Cdadw01 Cdadw01 0.0542839 0.102095 -0.0613677
Cdadw02 Cdadw02 0.0548714 0.104109 -0.0622713
Cdalmy01 Cdalmy01 0.053122 0.0921676 -0.0443266
Cdalp01 Cdalp01 0.0542741 0.072951 -0.0380995
Cdaww01 Cdaww01 0.0544224 0.0735619 -0.0377362
Cdaww02 Cdaww02 0.0532796 0.108528 -0.0491797
Cdaww03 Cdaww03 0.0540341 0.075582 -0.0384633
Cdaxt01 Cdaxt01 0.0539636 0.101079 -0.0597783
Cdaxy01 Cdaxy01 0.0530434 0.0931987 -0.0426117
Cdaxz01 Cdaxz01 0.0526533 0.10485 -0.0478098
Cdazf01 Cdazf01 0.052754 0.0878539 -0.0413739
Cdazf02 Cdazf02 0.0529849 0.0813608 -0.0440874
Cdazgh01 Cdazgh01 0.0531758 0.107511 -0.0499826
Cdazw01 Cdazw01 0.0533145 0.109508 -0.050039
Cdazy01 Cdazy01 0.0538624 0.0843742 -0.0480081
Chu-CJ1 Chu-CJ1 -0.0268071 0.0474149 0.125978
Chu-GZ1 Chu-GZ1 -0.0291296 -0.0197428 -0.0991513
Chu-GZ2 Chu-GZ2 -0.0290833 -0.0200679 -0.096868
Chu-GZ3 Chu-GZ3 -0.02883 -0.0192198 -0.0982642
Chu-HJ1 Chu-HJ1 -0.0280562 0.0486577 0.12966
Chu-HJ2 Chu-HJ2 -0.0275469 0.0473431 0.125819
Chu-HJ3 Chu-HJ3 -0.0267539 0.0475921 0.128105
Chu-HJ4 Chu-HJ4 -0.0260567 0.0457505 0.121744
Chu-HJ5 Chu-HJ5 -0.0255892 0.0459787 0.126005
Chu-HJ6 Chu-HJ6 -0.0269786 0.0460331 0.125097
Chu-HJ7 Chu-HJ7 -0.0275105 0.0482154 0.129467
Chu-HJ8 Chu-HJ8 -0.0248471 0.0452219 0.1211
Chu-JZ1 Chu-JZ1 -0.0287898 0.0483212 0.127481
Chu-JZ2 Chu-JZ2 -0.0285441 0.0461901 0.124912
Chu-JZ3 Chu-JZ3 -0.0286045 0.0467527 0.124122
Chu-JZ4 Chu-JZ4 -0.0268209 0.0485876 0.12675
Chu-JZ5 Chu-JZ5 -0.0272453 0.0483102 0.123721
Chu-JZ6 Chu-JZ6 -0.0285244 0.0475247 0.128527
Chu-JZ7 Chu-JZ7 -0.027935 0.0448482 0.121158
Chu-JZ8 Chu-JZ8 -0.0282212 0.0454531 0.128566
Chu-LP1 Chu-LP1 -0.0280043 0.047598 0.126309
Chu-LP2 Chu-LP2 -0.0269446 0.0468691 0.124228
Chu-LP3 Chu-LP3 -0.0283155 0.0470033 0.127237
Chu-SJ1 Chu-SJ1 -0.0282011 0.0461293 0.123979
Chu-TD1 Chu-TD1 -0.029308 0.0482517 0.127089
Chu-TD2 Chu-TD2 -0.0277607 0.0470697 0.12579
Chu-TZ1 Chu-TZ1 -0.0290262 0.0470215 0.130468
Chu-TZ2 Chu-TZ2 -0.02752 0.0476412 0.126822
Chu-TZ3 Chu-TZ3 -0.028075 0.0458917 0.126111
Chu-YL1 Chu-YL1 -0.0284925 -0.0195279 -0.0984481
Chu-YL2 Chu-YL2 -0.0294892 -0.0197323 -0.103206
Chu-YL3 Chu-YL3 -0.0297557 -0.0193387 -0.0993244
Chu-YL4 Chu-YL4 -0.0289549 -0.0241508 -0.0993225
Chu-YL5 Chu-YL5 -0.029926 -0.0205818 -0.0991818
Chu-YL6 Chu-YL6 -0.0286361 -0.0217562 -0.0957545
Chu-YL7 Chu-YL7 -0.0286657 -0.0228835 -0.102132
Chubq01 Chubq01 -0.0288382 0.0459277 0.127158
Chudmt01 Chudmt01 -0.0278253 0.0488194 0.132273
Chuds01 Chuds01 -0.0282114 0.0466764 0.126877
Chudx01 Chudx01 -0.0294015 0.0168573 -0.0436081
Chugjs01 Chugjs01 -0.0283085 0.0471234 0.127928
Chugs01 Chugs01 -0.0288863 0.0487036 0.127111
Chuhq01 Chuhq01 -0.0285533 0.0478966 0.127588
Chulca01 Chulca01 -0.0282436 0.0472951 0.122541
Chunms02 Chunms02 -0.0290233 0.0454362 0.126248
Chunms03 Chunms03 -0.0286575 0.0472463 0.128218
Chupt01 Chupt01 -0.0279203 0.0475213 0.129202
Chusd01 Chusd01 -0.0287738 0.0471566 0.125639
Chust01 Chust01 -0.0279672 0.0496368 0.129819
Chusx01 Chusx01 -0.0275887 0.0466665 0.123704
Chutj01 Chutj01 -0.0277746 0.0456293 0.128174
Chutm01 Chutm01 -0.0281241 0.0457207 0.127083
Chuxz01 Chuxz01 -0.0278931 0.0463014 0.125523
Chuyp01 Chuyp01 -0.0307341 -0.0187026 -0.0900593
Chuzm01 Chuzm01 -0.0282928 0.0469232 0.126373
Chuzy01 Chuzy01 -0.0189577 0.0193059 -0.0242639
Cto-GJ1 Cto-GJ1 -0.13366 -0.0163537 -0.0296518
Cto-GJ2 Cto-GJ2 -0.132213 -0.0177142 -0.0347354
Cto-LX1 Cto-LX1 -0.138937 -0.0221579 -0.0570507
Cto-LX2 Cto-LX2 -0.137345 -0.0295688 -0.0592327
Cto-LX3 Cto-LX3 -0.133262 -0.0176197 -0.0372518
Cto-LX4 Cto-LX4 -0.134698 -0.0259941 -0.0508109
Cto-LX5 Cto-LX5 -0.133063 -0.0185927 -0.0373409
Cto-NJ1 Cto-NJ1 -0.134955 -0.019571 -0.0340171
Cto-NJ2 Cto-NJ2 -0.133056 -0.0186262 -0.0345626
Cto-SZ1 Cto-SZ1 -0.132551 -0.00632325 -0.00523871
Cto-SZ2 Cto-SZ2 -0.131914 -0.00813945 -0.0161287
Cto-SZ3 Cto-SZ3 -0.131843 -0.00421771 -0.0081921
Cto-YD1 Cto-YD1 -0.135089 -0.0246571 -0.051657
Cto-YD2 Cto-YD2 -0.138138 -0.0240097 -0.0552268
Cto-YD3 Cto-YD3 -0.136569 -0.0197799 -0.0412448
Cto-YJ1 Cto-YJ1 -0.13305 -0.0205351 -0.0389517
Cto-YJ2 Cto-YJ2 -0.134838 -0.0238733 -0.0494706
Cto-YJ3 Cto-YJ3 -0.134723 -0.0203882 -0.0397264
Cto-YJ4 Cto-YJ4 -0.132756 -0.0190039 -0.027848
Cto-YJ5 Cto-YJ5 -0.13054 -0.0119682 -0.0255402
Cto-YJ6 Cto-YJ6 -0.134123 -0.0217958 -0.0462929
Cto-YP1 Cto-YP1 -0.135987 -0.0165484 -0.0358278
Cto-YP2 Cto-YP2 -0.135281 -0.0192385 -0.0406119
Cto-YP4 Cto-YP4 -0.13383 -0.0211395 -0.0334924
Cto-YP5 Cto-YP5 -0.137148 -0.0260431 -0.0588163
Cto-YP6 Cto-YP6 -0.134295 -0.0213732 -0.0442907
Cto-YP7 Cto-YP7 -0.136581 -0.0241358 -0.0527212
Cto-YP8 Cto-YP8 -0.134243 -0.0230973 -0.0430557
Cto-YP9 Cto-YP9 -0.134313 -0.0219734 -0.0516232
Ctolc01 Ctolc01 -0.133825 -0.00868294 -0.0274177
Ctolc02 Ctolc02 -0.136397 -0.0189083 -0.0492398
Ctoldh01 Ctoldh01 -0.133152 -0.0157462 -0.0371638
Ctoml01 Ctoml01 -0.134753 -0.0165993 -0.0321377
Ctosb01 Ctosb01 -0.135032 -0.0134099 -0.0359561
Ctozj01 Ctozj01 -0.130728 -0.0108535 -0.0192949
Ctozj02 Ctozj02 -0.12885 -0.0127137 -0.0246638
