# Supplementary material for: Genomic consequences of residual recombination in a hybrid apomictic hickory complex
Source: Nat Commun. 2026 Feb 5;17:2376. doi: 10.1038/s41467-026-68867-6 (PMC12982824; doi:10.1038/s41467-026-68867-6)
Supplement: Supplementary file 9 — Source Data [file 41467_2026_68867_MOESM9_ESM.zip › Source_data/Fig2/2d/Apom195_out1_ref5sp_dep300_gene_hap20.nex]

#NEXUS
[File generated by DnaSP Ver. 5.10.01;     Jan 2, 2025]
[Haplotype Data from Data File: Apom195_out1_ref5sp_gene79_cp1.fasta]
[Number of sequences: 196    Number of sequences used: 196]
[Number of Sites in the complete Data File: 70581]
[Selected Region:  1-70581]
[Sites with alignment gaps:  not considered]
[Invariable sites:  removed]

BEGIN TAXA;
DIMENSIONS NTAX=20;
TAXLABELS
Hap_1
Hap_2
Hap_3
Hap_4
Hap_5
Hap_6
Hap_7
Hap_8
Hap_9
Hap_10
Hap_11
Hap_12
Hap_13
Hap_14
Hap_15
Hap_16
Hap_17
Hap_18
Hap_19
Hap_20;
END;

[Hap#  Freq. Sequences]
[Hap_1:  55    1-30 32-56]
[Hap_2:  44    31 104 108-132 140-142 144-156 158]
[Hap_3:  46    57-100 102-103]
[Hap_4:  1    101]
[Hap_5:  11    105-107 133-139 157]
[Hap_6:  1    143]
[Hap_7:  1    159]
[Hap_8:  1    160]
[Hap_9:  2    161 196]
[Hap_10:  1    162]
[Hap_11:  6    163-167 193]
[Hap_12:  1    168]
[Hap_13:  3    169 190 192]
[Hap_14:  3    170-172]
[Hap_15:  3    173-175]
[Hap_16:  6    176-181]
[Hap_17:  8    182-189]
[Hap_18:  1    191]
[Hap_19:  1    194]
[Hap_20:  1    195]


[Hap#  Freq. Sequences]
[Hap_1:  55    Cca-AJ1 Cca-AJ2 Cca-AJ3 Cca-AJ4 Cca-CA1 Cca-CA2 Cca-CA3 Cca-CA4 Cca-DS1 Cca-DS2 Cca-DS4 Cca-DS5 Cca-DS6 Cca-NG1 Cca-QLF1 Cca-QLF10 Cca-QLF11 Cca-QLF12 Cca-QLF2 Cca-QLF3 Cca-QLF4 Cca-QLF5 Cca-QLF6 Cca-QLF7 Cca-QLF8 Cca-QLF9 Cca-SX1 Cca-SX2 Cca-SX3 Cca-TMS1 Cca-TMS11 Cca-TMS12 Cca-TMS13 Cca-TMS14 Cca-TMS2 Cca-TMS3 Cca-TMS4 Cca-TMS5 Cca-TMS6 Cca-TMS7 Cca-TMS8 Cca-TMS9 Ccacc01 Ccajlx01 Ccalxs01 Ccasx01 Ccasxw01 Ccasy01 Ccawj01 Ccawlk01 Ccaxw01 Ccayk01 Ccayx01 Ccazj01 Ccazx01]
[Hap_2:  44    Chu-TMS10 Chu-CJ1 Chu-HJ1 Chu-HJ2 Chu-HJ3 Chu-HJ4 Chu-HJ5 Chu-HJ6 Chu-HJ7 Chu-HJ8 Chu-JZ1 Chu-JZ2 Chu-JZ3 Chu-JZ4 Chu-JZ5 Chu-JZ6 Chu-JZ7 Chu-JZ8 Chu-LP1 Chu-LP2 Chu-LP3 Chu-SJ1 Chu-TD1 Chu-TD2 Chu-TZ1 Chu-TZ2 Chu-TZ3 Chubq01 Chudmt01 Chuds01 Chugjs01 Chugs01 Chuhq01 Chulca01 Chunms02 Chunms03 Chupt01 Chusd01 Chust01 Chusx01 Chutj01 Chutm01 Chuxz01 Chuzm01]
[Hap_3:  46    Cda-CY1 Cda-CY2 Cda-JZ1 Cda-JZ2 Cda-JZ3 Cda-JZ4 Cda-JZ5 Cda-JZ6 Cda-JZ7 Cda-JZ8 Cda-JZP1 Cda-JZP10 Cda-JZP2 Cda-JZP3 Cda-JZP4 Cda-JZP5 Cda-JZP6 Cda-JZP7 Cda-JZP8 Cda-JZP9 Cda-XT1 Cda-XT2 Cda-XT3 Cda-XT4 Cda-XT5 Cda-XT6 Cda-XT7 Cdaac01 Cdabf01 Cdabf02 Cdabmj01 Cdabmj02 Cdadw01 Cdadw02 Cdalmy01 Cdalp01 Cdaww01 Cdaww02 Cdaww03 Cdaxt01 Cdaxy01 Cdaxz01 Cdazf01 Cdazf02 Cdazw01 Cdazy01]
[Hap_4:  1    Cdazgh01]
[Hap_5:  11    Chu-GZ1 Chu-GZ2 Chu-GZ3 Chu-YL1 Chu-YL2 Chu-YL3 Chu-YL4 Chu-YL5 Chu-YL6 Chu-YL7 Chuyp01]
[Hap_6:  1    Chudx01]
[Hap_7:  1    Chuzy01]
[Hap_8:  1    Cil-MA3]
[Hap_9:  2    Cto-GJ1 Ctozj02]
[Hap_10:  1    Cto-GJ2]
[Hap_11:  6    Cto-LX1 Cto-LX2 Cto-LX3 Cto-LX4 Cto-LX5 Ctoml01]
[Hap_12:  1    Cto-NJ1]
[Hap_13:  3    Cto-NJ2 Ctolc01 Ctoldh01]
[Hap_14:  3    Cto-SZ1 Cto-SZ2 Cto-SZ3]
[Hap_15:  3    Cto-YD1 Cto-YD2 Cto-YD3]
[Hap_16:  6    Cto-YJ1 Cto-YJ2 Cto-YJ3 Cto-YJ4 Cto-YJ5 Cto-YJ6]
[Hap_17:  8    Cto-YP1 Cto-YP2 Cto-YP4 Cto-YP5 Cto-YP6 Cto-YP7 Cto-YP8 Cto-YP9]
[Hap_18:  1    Ctolc02]
[Hap_19:  1    Ctosb01]
[Hap_20:  1    Ctozj01]


BEGIN CHARACTERS;
DIMENSIONS NCHAR=456;
FORMAT DATATYPE=DNA  MISSING=? GAP=- MATCHCHAR=.;
CHARLABELS
	[1]	nt_48	[2]	nt_61	[3]	nt_104	[4]	nt_192	[5]	nt_276
	[6]	nt_298	[7]	nt_331	[8]	nt_378	[9]	nt_584	[10]	nt_734
	[11]	nt_753	[12]	nt_851	[13]	nt_1102	[14]	nt_1401	[15]	nt_1467
	[16]	nt_1920	[17]	nt_1962	[18]	nt_2112	[19]	nt_2124	[20]	nt_2637
	[21]	nt_2643	[22]	nt_2843	[23]	nt_2952	[24]	nt_3050	[25]	nt_3302
	[26]	nt_3321	[27]	nt_3993	[28]	nt_4529	[29]	nt_4680	[30]	nt_4789
	[31]	nt_5013	[32]	nt_5037	[33]	nt_5101	[34]	nt_5241	[35]	nt_5252
	[36]	nt_5714	[37]	nt_5731	[38]	nt_5857	[39]	nt_5896	[40]	nt_5898
	[41]	nt_6634	[42]	nt_6669	[43]	nt_6697	[44]	nt_6753	[45]	nt_6807
	[46]	nt_6812	[47]	nt_6893	[48]	nt_6974	[49]	nt_7036	[50]	nt_7131
	[51]	nt_7351	[52]	nt_7352	[53]	nt_7353	[54]	nt_7354	[55]	nt_7623
	[56]	nt_7743	[57]	nt_7829	[58]	nt_7847	[59]	nt_8647	[60]	nt_8667
	[61]	nt_8795	[62]	nt_8915	[63]	nt_8979	[64]	nt_9027	[65]	nt_9216
	[66]	nt_9234	[67]	nt_9269	[68]	nt_9273	[69]	nt_9426	[70]	nt_9427
	[71]	nt_9473	[72]	nt_9694	[73]	nt_9790	[74]	nt_9896	[75]	nt_9937
	[76]	nt_9999	[77]	nt_10206	[78]	nt_10260	[79]	nt_10279	[80]	nt_10321
	[81]	nt_10367	[82]	nt_10501	[83]	nt_10630	[84]	nt_10686	[85]	nt_10863
	[86]	nt_11064	[87]	nt_11303	[88]	nt_12927	[89]	nt_12928	[90]	nt_13338
	[91]	nt_13342	[92]	nt_13371	[93]	nt_13374	[94]	nt_13398	[95]	nt_13400
	[96]	nt_13403	[97]	nt_13404	[98]	nt_13495	[99]	nt_13605	[100]	nt_13671
	[101]	nt_13886	[102]	nt_14052	[103]	nt_14086	[104]	nt_14238	[105]	nt_14313
	[106]	nt_14357	[107]	nt_14457	[108]	nt_14504	[109]	nt_14505	[110]	nt_14506
	[111]	nt_14507	[112]	nt_14623	[113]	nt_14657	[114]	nt_14797	[115]	nt_14803
	[116]	nt_19666	[117]	nt_19701	[118]	nt_19773	[119]	nt_19824	[120]	nt_19861
	[121]	nt_19956	[122]	nt_20057	[123]	nt_20184	[124]	nt_20901	[125]	nt_20991
	[126]	nt_20992	[127]	nt_20996	[128]	nt_21153	[129]	nt_21211	[130]	nt_21254
	[131]	nt_21458	[132]	nt_21477	[133]	nt_21642	[134]	nt_21806	[135]	nt_22087
	[136]	nt_22158	[137]	nt_22170	[138]	nt_22266	[139]	nt_22325	[140]	nt_22512
	[141]	nt_22521	[142]	nt_22701	[143]	nt_22746	[144]	nt_22902	[145]	nt_23020
	[146]	nt_23054	[147]	nt_23109	[148]	nt_23164	[149]	nt_23241	[150]	nt_23289
	[151]	nt_23375	[152]	nt_23649	[153]	nt_23857	[154]	nt_24375	[155]	nt_24463
	[156]	nt_24564	[157]	nt_24774	[158]	nt_25264	[159]	nt_25336	[160]	nt_26434
	[161]	nt_26807	[162]	nt_26934	[163]	nt_27084	[164]	nt_27342	[165]	nt_27355
	[166]	nt_27477	[167]	nt_27653	[168]	nt_28450	[169]	nt_28518	[170]	nt_28722
	[171]	nt_28728	[172]	nt_28830	[173]	nt_29042	[174]	nt_29106	[175]	nt_29319
	[176]	nt_29493	[177]	nt_29499	[178]	nt_29538	[179]	nt_29742	[180]	nt_29862
	[181]	nt_29979	[182]	nt_30189	[183]	nt_30267	[184]	nt_30276	[185]	nt_30351
	[186]	nt_30493	[187]	nt_30966	[188]	nt_30975	[189]	nt_31014	[190]	nt_31047
	[191]	nt_31077	[192]	nt_32194	[193]	nt_32256	[194]	nt_32280	[195]	nt_32622
	[196]	nt_32985	[197]	nt_33162	[198]	nt_33201	[199]	nt_33317	[200]	nt_33456
	[201]	nt_33972	[202]	nt_34317	[203]	nt_34329	[204]	nt_34413	[205]	nt_34911
	[206]	nt_35253	[207]	nt_35460	[208]	nt_35490	[209]	nt_35725	[210]	nt_35726
	[211]	nt_36186	[212]	nt_36372	[213]	nt_36429	[214]	nt_36447	[215]	nt_36654
	[216]	nt_36666	[217]	nt_36747	[218]	nt_36897	[219]	nt_36945	[220]	nt_37301
	[221]	nt_37629	[222]	nt_37752	[223]	nt_37764	[224]	nt_37905	[225]	nt_37938
	[226]	nt_37993	[227]	nt_38134	[228]	nt_38253	[229]	nt_38745	[230]	nt_38793
	[231]	nt_38991	[232]	nt_39072	[233]	nt_39171	[234]	nt_40246	[235]	nt_40258
	[236]	nt_40279	[237]	nt_40378	[238]	nt_40467	[239]	nt_40483	[240]	nt_40507
	[241]	nt_40560	[242]	nt_40561	[243]	nt_40632	[244]	nt_41093	[245]	nt_41094
	[246]	nt_41175	[247]	nt_41310	[248]	nt_41715	[249]	nt_41736	[250]	nt_41833
	[251]	nt_42101	[252]	nt_42114	[253]	nt_42216	[254]	nt_42363	[255]	nt_42621
	[256]	nt_42634	[257]	nt_42657	[258]	nt_42660	[259]	nt_42969	[260]	nt_42973
	[261]	nt_43023	[262]	nt_43112	[263]	nt_43265	[264]	nt_43463	[265]	nt_43583
	[266]	nt_43659	[267]	nt_43716	[268]	nt_43751	[269]	nt_43766	[270]	nt_43861
	[271]	nt_44148	[272]	nt_44233	[273]	nt_44526	[274]	nt_44675	[275]	nt_44859
	[276]	nt_45532	[277]	nt_45559	[278]	nt_45572	[279]	nt_46293	[280]	nt_46317
	[281]	nt_46423	[282]	nt_46740	[283]	nt_46806	[284]	nt_46879	[285]	nt_47223
	[286]	nt_47458	[287]	nt_47628	[288]	nt_47691	[289]	nt_47898	[290]	nt_47938
	[291]	nt_48306	[292]	nt_48344	[293]	nt_48369	[294]	nt_48548	[295]	nt_48659
	[296]	nt_48861	[297]	nt_48943	[298]	nt_49021	[299]	nt_49100	[300]	nt_49130
	[301]	nt_49205	[302]	nt_49244	[303]	nt_49299	[304]	nt_49348	[305]	nt_49435
	[306]	nt_49437	[307]	nt_49873	[308]	nt_49885	[309]	nt_49920	[310]	nt_50012
	[311]	nt_50014	[312]	nt_50052	[313]	nt_50141	[314]	nt_50154	[315]	nt_50193
	[316]	nt_50303	[317]	nt_50363	[318]	nt_50425	[319]	nt_50463	[320]	nt_50638
	[321]	nt_50990	[322]	nt_51039	[323]	nt_51102	[324]	nt_51315	[325]	nt_51350
	[326]	nt_51863	[327]	nt_51867	[328]	nt_52125	[329]	nt_52809	[330]	nt_52852
	[331]	nt_52931	[332]	nt_52938	[333]	nt_53126	[334]	nt_53127	[335]	nt_53294
	[336]	nt_53367	[337]	nt_53387	[338]	nt_53714	[339]	nt_53787	[340]	nt_53904
	[341]	nt_53988	[342]	nt_54156	[343]	nt_54296	[344]	nt_54794	[345]	nt_55125
	[346]	nt_55222	[347]	nt_55266	[348]	nt_55329	[349]	nt_55490	[350]	nt_55522
	[351]	nt_55768	[352]	nt_55770	[353]	nt_55981	[354]	nt_56178	[355]	nt_56559
	[356]	nt_56772	[357]	nt_56791	[358]	nt_56828	[359]	nt_57007	[360]	nt_57224
	[361]	nt_57517	[362]	nt_57539	[363]	nt_57687	[364]	nt_57821	[365]	nt_57822
	[366]	nt_57823	[367]	nt_57824	[368]	nt_57961	[369]	nt_58029	[370]	nt_58042
	[371]	nt_58077	[372]	nt_58158	[373]	nt_58224	[374]	nt_58341	[375]	nt_58401
	[376]	nt_58457	[377]	nt_58575	[378]	nt_58599	[379]	nt_58622	[380]	nt_58642
	[381]	nt_58650	[382]	nt_58672	[383]	nt_58685	[384]	nt_58730	[385]	nt_58771
	[386]	nt_58909	[387]	nt_58958	[388]	nt_58992	[389]	nt_59079	[390]	nt_59107
	[391]	nt_59178	[392]	nt_59180	[393]	nt_59195	[394]	nt_59277	[395]	nt_59365
	[396]	nt_59475	[397]	nt_59579	[398]	nt_59596	[399]	nt_59627	[400]	nt_59644
	[401]	nt_59712	[402]	nt_59733	[403]	nt_59750	[404]	nt_59753	[405]	nt_59764
	[406]	nt_59971	[407]	nt_60006	[408]	nt_60028	[409]	nt_60064	[410]	nt_60070
	[411]	nt_60089	[412]	nt_61372	[413]	nt_61536	[414]	nt_61607	[415]	nt_61617
	[416]	nt_61899	[417]	nt_62015	[418]	nt_62066	[419]	nt_62094	[420]	nt_62109
	[421]	nt_62119	[422]	nt_62120	[423]	nt_62168	[424]	nt_62181	[425]	nt_62195
	[426]	nt_62235	[427]	nt_62262	[428]	nt_62274	[429]	nt_62371	[430]	nt_62516
	[431]	nt_62617	[432]	nt_63025	[433]	nt_63615	[434]	nt_64039	[435]	nt_64434
	[436]	nt_64742	[437]	nt_65149	[438]	nt_65722	[439]	nt_66165	[440]	nt_66555
	[441]	nt_66757	[442]	nt_66941	[443]	nt_68945	[444]	nt_68948	[445]	nt_68949
	[446]	nt_68950	[447]	nt_68953	[448]	nt_68954	[449]	nt_68955	[450]	nt_68958
	[451]	nt_69726	[452]	nt_70131	[453]	nt_70173	[454]	nt_70401	[455]	nt_70431
	[456]	nt_70578
;

MATRIX
[               10        20        30        40        50        60        70        80        90       100       110       120       130       140       150       160       170       180       190       200       210       220       230       240       250       260       270       280       290       300       310       320       330       340       350       360       370       380       390       400       410       420       430       440       450      ]
[                *         *         *         *         *         *         *         *         *         *         *         *         *         *         *         *         *         *         *         *         *         *         *         *         *         *         *         *         *         *         *         *         *         *         *         *         *         *         *         *         *         *         *         *         *      ]
Hap_1   ATACCACTAAGAGCCTGGACAACGTCGTGTCTGGACGATCATGAGTCCGTAAGACCTTGTTCCTCACCTAGGGGTTGCAACCTTATTTTATATTCCGTATAACCTGTAATCGGAAATTTGGACGGCATTGTTCACTATGCTAAGTCTCGACGGATCAGAACGGCTTTCACCGAGTTAGGCGAAGCAATTCCATCAGCGAAGACCAAGTGAGAGACTTCGAGCCTGGCAATACCATCAAAGAACTCTTCGAGTTACGGTGCAAGCGCAAAAACCGACCCAGACAAGCTGAGACCGGAAGAAAGCTTCTGACGGGTAGAGTGCAGGGAAATCGTGTAGCGACCGCATGGTTGCTCATTGGCCATGCACGCACTATTATCAACGATACACTTTAGCAACACGGTCTGAGGGACCACGAAGGACGTCATTGTCCATTTAATACCCTTTTGTGTCTATCGA

Hap_2   .CG....CG......CA.G...A.....C.T..T...G......AAAT........CGA.G..G.C..CC.T.AC....G.A..GC............GCG..T....T.TA..GC.....C.A.......C....G.....G........A.CCTG..G..ATCC.......A.C..A.AG.T...C..T...G.T.......GGA.A..G.....TA...G....GG..T.T......T.GC.....C.A..AAA.A.....ATG.....GA.TAT........C.GA..TA....G.G.A.....GA....G..C..TC...G....ACA....A.......A.CCA...G.......C.TTAAT.TG.CG.CT...A.CG...C.C.TT....T.....AC.CAC..GTA.G.TG.AG.G.CAC...........T.GGACACAAA.G..T.

Hap_3   .CG....CG......C..G...A.....C.T......G......AAAT........CGA.G..G.C..CC.T.AC....G.A..GC............GCG..T......TAA.GC.....C.A.......C....G.....G........A.CCTGT.G..ATCC.......A.C..A.AG.T...C..T...G.T.......GGA.A..G.....TA...G....GG..T.T......T.GC.....C.A..AAA.A.....ATG.....GA..AT........C.GA..TA....G.G.A.....GA....G..C..TC...G....ACA....A.......A.CCA...G.......C.TTAAT.TG.CG..T...A.CG...C.C.TT....T.....AC.CAC..GTA.G.TG.AG.G.CAC.T.........T.GGACACAAA.G....

Hap_4   .CG....CG......C..G...A.....C.T......G......AAAT........CGA.G..G.C..CC.T.AC....G.A..GC............GCG..T......TAA.GC.....C.A.G.....C....G.....G........A.CCTGT.G..ATCC.......A.C..A.AG.T...C..T...G.T.......GGA.A..G.....TA...G....GG..T.T......T.GC.....C.A..AAA.A.....ATG.....GA..AT........C.GA..TA....G.G.A.....GA....G..C..TC...G....ACA....A.......A.CCA...G.......C.TTAAT.TG.CG..T...A.CG...C.C.TT....T.....AC.CAC..GTA.G.TG.AG.G.CAC.T.........T.GGACACAAA.G....

Hap_5   .CG....CG......C..G...A.....C.T......G......AAAT........CGA.G..G.C..CC.T.AC....G.A..GC....A.......GCG..T......TA..GC....AC.A.......C....G.....G........A.CCTG..G..ATCC.......A.C..A.AG.T...C..T...G.T.......GGA.A..G.....TA...G....GG..T.T.....AT.GC.....C.A..AAA.A.....ATG.....GA..AT........C.GA..TA..T.G.G.A.....GA....G..C.TTC...G....ACA....A.......A.CCA...G.......C.TTAAT.TG.CG..T...A.CG...C.C.TT....T.....AC.CAC..G.A.G.TG.AG.G.CAC...........T.GGACACAAA.G....

Hap_6   .CG....CG...T..CA.G...A.....C.T..T...G......AAAT........CGA.G..G.C..CC.T.AC....G.A..GC............GCG..T....T.TA..GC.....C.A.......C....G.....G........A.CCTG..G..ATCC.......A.C..A.AG.T...C..T...G.T.......GGA.A..G.....TA...G....GG..T.T......T.GC.....C.A..AAA.A.....ATG.....GA.TAT........C.GA..TA....G.G.A.....GA....G..C..TC...G....ACA....A.......A.CCA...G.......C.TTAAT.TG.CG.CT...A.CG...C.C.TT....T.....AC.CAC..GTA.G.TG.AG.G.CAC...........T.GGACACAAA.G....

Hap_7   .CG....CG......CA.G...A.....C.T..T...G......AAAT........CGA.G..G.C..CC.T.AC....G.A..GC............GCG..T....T.TA..GC.....C.A.......C....G.....G........A.CCTG..G..ATCC.......A.C..A.AG.T...C..T...G.T.......GGA.A..G.....TA...G....GG..T.T......T.GC.....C.A..AAA.A.....ATG.....GA.TAT........C.GA..TA....G.G.A.....GA....G..C..TC...G....ACA....A.......A.CCA...G.......C.TTAAT.TG.CG.CT...A.CG...C.C.TT....T.....AC.CAC..GTA.G.TG.AG.G.CAC...........T.GGACACAAA.G....

Hap_8   CCGTT...G....T.C..G..CATCTA.CG..A..T.G..GC..AAA.A...AGT..G.CGA.G.CT.CC.T.ACG..G.T.GCGC.....G.C.TAC...CTTCCC.TCT..G..C.C..CT.A.G.CA.CT.TCG.CACG.AG.....TA.C.T...G.A.T..G.G...C.CC..AT.GCT.CGCC.TC....TA..A.TTG.......TG.GC.AT..........G..GC.....TCGCA..TA.AA.GAAAC..G....T.G.CC..A..A.G......ACCGA.GT..G......A.GT.A...TA...GCC..C...GGGCTACAAG....TT..C.A..CA.ATGC...T...A....T.TGGC.C....GAC.G.GA..CCA.G.TGT..CA.ACA..CTT..AG..T.TAGG.C..C..CCCCGGCCTT.GGACACAAACGG...

Hap_9   .CG..C..GG.....C.AG.C.A.....C........GC..G..A.A...C.A.T..G..G..G.C..CCTTAAC.AT......GCC.......T........T.................C.........C.G..G........TCGA..AA..TG..G...T...A.......CGAA..G.T.....TT.....T.G.....G..C..A.......A..G.CAT......TG...G..T.GC.G.....A..AAAC.......T..T....A..A.......A.C.GAT.T...C.G...A.......C...G..C...CAAAG....ACA...T....A...AA.CA...G......G......T.TG.C.......A..G.....C.......T....GACA.......A..AT..AG......T..........TTGGACACAAA.G....

Hap_10  .CG..C..GG.....C.AG.C.A.....C........GC..G..A.A...C.A.T..G..G..G.C..CCTTAAC.AT......GCC.......T........T.............C...C.........C.G..G........TCGA..AA..TG..G...T...A.......CGAA..G.T.....TT.....T.G.....G..C..A.......A..G.CAT......TG...G..T.GC.G.....A..AAAC.......T..T....A..A.......A.C.GAT.T...C.G...A.......C...G..C...CAAAG....ACA...T....A...AA.CA...G......G......T.TG.C.......A..G.....C.......T....GACA.......A..AT..AG......T..........TTGGACACAAA.G....

Hap_11  .CG...G.G.TG..TC..G...A....CC.TC..G.AG.T....AAA...CCA....G..G.TG.C.TCC.T.AC.........GCC.C..GG..........T...G..T..........C.....C..CC....G..............A...T..CG...T.....T.....C..A..G.TT.....T..T..T..G.G..G....C........A.T...ATT..C.....A..C.T.GC.......AC..AA.A....A.T.G...T.AG.A.....G...C.GA..T.C...GG.AAC..C.......G..C...C...G....ACA..A..G...A.CAA.CAT..G.C.A.T.......T.TG.C....C..A.CGT...CC.T.....T.T...AC........A...T..AG.................TTGGACACAAA.G.T.T

Hap_12  .CG...G.G.TG..TC..G...A....CC.TC..G.AG.T....AAA...CCA....G..G.TG.C.TCC.T.AC.........GCC.C..GG..........T...G..T..........C.....C..CC....G............G.A...T..CG...T.....T.....C..A..G.TT.....T..T..T..G.G..G....C........A.T...ATT..C.....A..C.T.GC.......AC..AA.A....A.T.G...T.AG.A.....G...C.GA..T.C...GG..AC..C.......G..C...C...G....ACA..A..G...A.CAA.CAT..G.C.A.T.......T.TG.C....C..A.CGT...CC.T.....T.T...AC........A...T..AG.................TTGGACACAAA.G.T.T

Hap_13  .CG...G.G.TG..TC..G...A....CC.TC..G.AG.T....AAA...CCA....G..G.TG.C.TCC.T.AC.........GCC.C..GG..........T...G..T..........C.....C..CC....G..............A...T..CG...T.....T.....C..A..G.TT.....T..T..T..G.G..G....C........A.T...ATT..C.....A..C.T.GC.......AC..AA.A....A.T.G...T.AG.A.....G...C.GA..T.C...GG..AC..C.......G..C...C...G....ACA..A..G...A.CAA.CAT..G.C.A.T.......T.TG.C....C..A.CGT...CC.T.....T.T...AC........A...T..AG.................TTGGACACAAA.G.T.T

Hap_14  .CG.....GG.....C..GA..A.....C.T......G...GACAAA..CC.A.TT.G..G..GTC..CC.T.AC.........GC.C.G..C..........T......T..........C.........C....G..............A.C.T...GT..T......TC...C..A..G.T......T.C..TT.......G.........T...A.....AT..............T.GC.......A..AAA.AT.GA..T.......A..A..A.T.C..C.GA..T...CAG...A..........CG..C...C...G....ACA............AA.CA...G..T..........TG.G.C.....C.AC.G.....C....C..TA....ACA..C....A...T..AG.....C...........TTGGACACAAA.G....

Hap_15  .CG...G.G.TG..TC..G...A....CC.TC..G.AG.T....AAA...CCA....G..G.TG.C.TCC.T.AC.........GCC.C..GG..........T...G..T..........C.....C..CC....G..............A...T..CG...T.....T.....C..A..G.TT.....T..T..T..G.G..G....C...G....A.T...ATT..C.....A..C.T.GC.......AC..AA.A....A.T.G...T.AG.A.....G...C.GA..T.C...GG.AAC..C.......G..C...C...G....ACA..A..G...A.CAA.CAT..G.C.A.T.......T.TG.C....C..A.CGT...CC.T.....T.T...AC........A...T..AG.................TTGGACACAAA.G.T.T

Hap_16  .CG..C..GG.....C.AG.C.A.....C........GC..G..A.A...C.A.T..G..G..G.C..CCTTAAC.AT......GCC................T...............A.C..T......C.G..G........TCGA..AA..TG..G...T...A.......CGAA..G.T.....TT.....T.G.....G..C..A.......A..G.CAT......TG......T.GC.G.....A..AAAC.......T..T....A..A.......A.C.GAT.T...C.G...A.......C...G..C...CAAAG....ACA...T....A...AA.CA...G......G......T.TG.C.......A..G.....C.......T....GACA.......A..AT..AG......T..........TTGGACACAAA.G....

Hap_17  .CG...G.G.TG..TC..G...A....CC.TC..G.AG.T....AAA...CCA....G..G.TG.C.TCC.T.AC.........GCC.C..GG..........T...G..T..........C.....C..CC....GC.............A...T..CG...T.....T.....C..A..G.TT.....T..T..T..G.G..G....C........A.T...ATT..C.....A..C.T.GC.......AC..AA.A....A.T.G...T.AG.A.....G...C.GA..T.C...GG..AC..C.......G..C...C...G....ACA..A..G...A.CAA.CAT..G.C.A.T.......T.TG.C....C..A.CGT...CC.T.....T.T...AC........A...T..AG.................TTGGACACAAA.G.T.T

Hap_18  .CG...G.G.TG..TC..G...A....CC.TC..G.AG.T....AAA...CCA....G..G.TG.C.TCC.T.AC.........GCC.C..GG..........T...G..T..........C.....C..CC....G..............A...T..CG...T.....T.....C..A..G.TT.....T..T..T..G.G..G....C........A.T...ATT..C.....A..C.T.GC.......AC..AA.A....A.T.G...T.AG.A.....G...C.GA..T.C...GG.AAC..C.......GT.C...C...G....ACA..A..G...A.CAA.CAT..G.C.A.T.......T.TG.C....C..A.CGT...CC.T.....T.T...AC........A...T..AG.................TTGGACACAAA.G.T.T

Hap_19  .CG..C..GG.....C.AG.C.A.....C........GC..G..A.A...C.A.T..G..G..G.C..CCTTAAC.AT......GCC................T...............A.C..T......C.G..G........TCGA..AA..TG..G...T...A.......CGAA..G.T.....TT.....T.G.....G..C..A.......A..G.CAT......TG......T.GC.GC....A..AAAC.......T..T....A..A.......A.C.GAT.T...C.G...A.......C...G..C...CAAAG....ACA...T....A...AA.CA...G......G......T.TG.C.......A..G.....C.......T....GACA.......A..AT..AG......T..........TTGGACACAAA.G....

Hap_20  .CG..C..GG.....C.AG.C.A.....C........GC..G..A.A...C.A.T..G..G..G.C..CCTTAAC.AT......GCC.......T........T.................C.........C.G..G........TCGA..AA..TG..G...T...A.......CGAA..G.T.....TT.....T.G.....G..C..A.......A..G.CAT......TG..TG..T.GC.G.....A..AAAC.......T..T....A..A...C...A.C.GAT.T...C.G...A.......C...G..C...CAAAG....ACA...T....A...AA.CA...G......G......T.TG.C.......A..G.....C.......T....GACA.......A..AT..AG......T..........TTGGACACAAA.G....
;
END;


BEGIN DnaSP;
   Genome= Haploid;
   ChromosomalLocation= Chloroplast;
   VariationType= Haplotypes;
   DnaSPversion= Ver. 5.10.01;
END;
