# Supplementary material for: Genomic consequences of residual recombination in a hybrid apomictic hickory complex
Source: Nat Commun. 2026 Feb 5;17:2376. doi: 10.1038/s41467-026-68867-6 (PMC12982824; doi:10.1038/s41467-026-68867-6)
Supplement: Supplementary file 9 — Source Data [file 41467_2026_68867_MOESM9_ESM.zip › Source_data/Fig2/2b/Apom195m.txt]

Cca-AJ1
Cca-AJ2
Cca-AJ3
Cca-AJ4
Cca-CA1
Cca-CA2
Cca-CA3
Cca-CA4
Cca-DS1
Cca-DS2
Cca-DS4
Cca-DS5
Cca-DS6
Cca-NG1
Cca-QLF1
Cca-QLF10
Cca-QLF11
Cca-QLF12
Cca-QLF2
Cca-QLF3
Cca-QLF4
Cca-QLF5
Cca-QLF6
Cca-QLF7
Cca-QLF8
Cca-QLF9
Cca-SX1
Cca-SX2
Cca-SX3
Cca-TMS1
Cca-TMS11
Cca-TMS12
Cca-TMS13
Cca-TMS14
Cca-TMS2
Cca-TMS3
Cca-TMS4
Cca-TMS5
Cca-TMS6
Cca-TMS7
Cca-TMS8
Cca-TMS9
Ccacc01
Ccajlx01
Ccalxs01
Ccasx01
Ccasxw01
Ccasy01
Ccawj01
Ccawlk01
Ccaxw01
Ccayk01
Ccayx01
Ccazj01
Ccazx01
Cda-JZ1
Cda-JZ2
Cda-JZ3
Cda-JZ4
Cda-JZ5
Cda-JZ6
Cda-JZ7
Cda-JZ8
Cda-JZP1
Cda-JZP10
Cda-JZP2
Cda-JZP3
Cda-JZP4
Cda-JZP5
Cda-JZP6
Cda-JZP7
Cda-JZP8
Cda-JZP9
Cdabmj01
Cdalmy01
Cdaxy01
Cdazf02
Cda-CY1
Cda-CY2
Cdaac01
Cdabf01
Cdabf02
Cdaww02
Cdaxz01
Cdazgh01
Cdazw01
Cdazf01
Cda-XT1
Cda-XT2
Cda-XT3
Cda-XT4
Cda-XT6
Cda-XT7
Cdadw01
Cdadw02
Cdaxt01
Cda-XT5
Cdazy01
Cdalp01
Cdaww01
Cdaww03
Cdabmj02
Chu-CJ1
Chu-HJ1
Chu-HJ2
Chu-HJ3
Chu-HJ4
Chu-HJ5
Chu-HJ6
Chu-HJ7
Chu-HJ8
Chu-JZ1
Chu-JZ2
Chu-JZ3
Chu-JZ4
Chu-JZ5
Chu-JZ6
Chu-JZ7
Chu-JZ8
Chu-LP1
Chu-LP2
Chu-LP3
Chu-SJ1
Chu-TD1
Chu-TD2
Chu-TMS10
Chu-TZ1
Chu-TZ2
Chu-TZ3
Chubq01
Chudmt01
Chuds01
Chugjs01
Chugs01
Chuhq01
Chulca01
Chunms02
Chunms03
Chupt01
Chusd01
Chust01
Chusx01
Chutj01
Chutm01
Chuxz01
Chuzm01
Chu-GZ1
Chu-GZ2
Chu-GZ3
Chu-YL1
Chu-YL2
Chu-YL3
Chu-YL4
Chu-YL5
Chu-YL6
Chu-YL7
Chuyp01
Chudx01
Chuzy01
Cto-GJ1
Cto-GJ2
Cto-LX1
Cto-LX2
Cto-LX3
Cto-LX4
Cto-LX5
Cto-NJ1
Cto-NJ2
Cto-SZ1
Cto-SZ2
Cto-SZ3
Cto-YD1
Cto-YD2
Cto-YD3
Cto-YJ1
Cto-YJ2
Cto-YJ3
Cto-YJ4
Cto-YJ5
Cto-YJ6
Cto-YP1
Cto-YP2
Cto-YP4
Cto-YP5
Cto-YP6
Cto-YP7
Cto-YP8
Cto-YP9
Ctolc01
Ctolc02
Ctoldh01
Ctoml01
Ctosb01
Ctozj01
Ctozj02
