# Supplementary material for: Genomic consequences of residual recombination in a hybrid apomictic hickory complex
Source: Nat Commun. 2026 Feb 5;17:2376. doi: 10.1038/s41467-026-68867-6 (PMC12982824; doi:10.1038/s41467-026-68867-6)
Supplement: Supplementary file 9 — Source Data [file 41467_2026_68867_MOESM9_ESM.zip › Source_data/Fig2/2b/12th_Apom195_mis20.9.new2.Q]

0.000010 0.000010 0.000010 0.000010 0.999920 0.000010 0.000010 0.000010 0.000010
0.000010 0.000010 0.000010 0.000010 0.999920 0.000010 0.000010 0.000010 0.000010
0.000010 0.000010 0.000010 0.000010 0.999912 0.000018 0.000010 0.000010 0.000010
0.000010 0.000010 0.000010 0.000010 0.999920 0.000010 0.000010 0.000010 0.000010
0.000010 0.000010 0.000010 0.000010 0.999920 0.000010 0.000010 0.000010 0.000010
0.000010 0.000010 0.000010 0.000010 0.999920 0.000010 0.000010 0.000010 0.000010
0.000010 0.000010 0.000010 0.000010 0.999920 0.000010 0.000010 0.000010 0.000010
0.000010 0.000010 0.000010 0.000010 0.999920 0.000010 0.000010 0.000010 0.000010
0.000010 0.000010 0.000010 0.000010 0.999920 0.000010 0.000010 0.000010 0.000010
0.000010 0.000010 0.000010 0.000010 0.999920 0.000010 0.000010 0.000010 0.000010
0.000010 0.000010 0.000010 0.000010 0.999920 0.000010 0.000010 0.000010 0.000010
0.000010 0.000010 0.000010 0.000010 0.999920 0.000010 0.000010 0.000010 0.000010
0.000010 0.000010 0.000010 0.000010 0.999920 0.000010 0.000010 0.000010 0.000010
0.000010 0.000010 0.000010 0.000010 0.999920 0.000010 0.000010 0.000010 0.000010
0.000010 0.000010 0.000010 0.000010 0.999915 0.000010 0.000010 0.000015 0.000010
0.000010 0.000010 0.000010 0.000010 0.999914 0.000010 0.000010 0.000016 0.000010
0.000010 0.000010 0.000010 0.000010 0.999920 0.000010 0.000010 0.000010 0.000010
0.000010 0.000010 0.000010 0.000010 0.999920 0.000010 0.000010 0.000010 0.000010
0.000010 0.000010 0.000010 0.000010 0.999920 0.000010 0.000010 0.000010 0.000010
0.000010 0.000010 0.000010 0.000010 0.999920 0.000010 0.000010 0.000010 0.000010
0.000010 0.000010 0.000010 0.000010 0.999920 0.000010 0.000010 0.000010 0.000010
0.000010 0.000010 0.000010 0.000010 0.999920 0.000010 0.000010 0.000010 0.000010
0.000010 0.000010 0.000010 0.000010 0.999920 0.000010 0.000010 0.000010 0.000010
0.000010 0.000010 0.000010 0.000010 0.999920 0.000010 0.000010 0.000010 0.000010
0.000010 0.000010 0.000010 0.000012 0.999918 0.000010 0.000010 0.000010 0.000010
0.000010 0.000010 0.000010 0.000010 0.999920 0.000010 0.000010 0.000010 0.000010
0.000010 0.000010 0.000010 0.000010 0.999920 0.000010 0.000010 0.000010 0.000010
0.000010 0.000010 0.000010 0.000010 0.999920 0.000010 0.000010 0.000010 0.000010
0.000010 0.000010 0.000010 0.000010 0.999920 0.000010 0.000010 0.000010 0.000010
0.000010 0.000010 0.000010 0.000010 0.999920 0.000010 0.000010 0.000010 0.000010
0.000010 0.000010 0.000010 0.000010 0.999920 0.000010 0.000010 0.000010 0.000010
0.000010 0.000010 0.000010 0.000010 0.999920 0.000010 0.000010 0.000010 0.000010
0.000010 0.000010 0.000010 0.000010 0.999920 0.000010 0.000010 0.000010 0.000010
0.000010 0.000010 0.000010 0.000010 0.999920 0.000010 0.000010 0.000010 0.000010
0.000010 0.000010 0.000010 0.000010 0.999920 0.000010 0.000010 0.000010 0.000010
0.000010 0.000010 0.000010 0.000010 0.999920 0.000010 0.000010 0.000010 0.000010
0.000010 0.000010 0.000010 0.000010 0.999920 0.000010 0.000010 0.000010 0.000010
0.000010 0.000010 0.000010 0.000010 0.999920 0.000010 0.000010 0.000010 0.000010
0.000010 0.000010 0.000010 0.000010 0.999920 0.000010 0.000010 0.000010 0.000010
0.000010 0.000010 0.000010 0.000010 0.999920 0.000010 0.000010 0.000010 0.000010
0.000010 0.000010 0.000010 0.000010 0.999920 0.000010 0.000010 0.000010 0.000010
0.000010 0.000010 0.000010 0.000010 0.999920 0.000010 0.000010 0.000010 0.000010
0.000010 0.000010 0.000010 0.000010 0.999920 0.000010 0.000010 0.000010 0.000010
0.000010 0.000010 0.000010 0.000010 0.999920 0.000010 0.000010 0.000010 0.000010
0.000010 0.000010 0.000010 0.000010 0.999920 0.000010 0.000010 0.000010 0.000010
0.000010 0.000010 0.000010 0.000010 0.999920 0.000010 0.000010 0.000010 0.000010
0.000010 0.000010 0.000010 0.000010 0.999920 0.000010 0.000010 0.000010 0.000010
0.000010 0.000010 0.000010 0.000010 0.999920 0.000010 0.000010 0.000010 0.000010
0.000010 0.000010 0.000010 0.000010 0.999920 0.000010 0.000010 0.000010 0.000010
0.000010 0.000010 0.000010 0.000010 0.999920 0.000010 0.000010 0.000010 0.000010
0.000010 0.000010 0.000010 0.000010 0.999920 0.000010 0.000010 0.000010 0.000010
0.000010 0.000010 0.000010 0.000010 0.999912 0.000010 0.000010 0.000018 0.000010
0.000010 0.000010 0.000010 0.000010 0.999920 0.000010 0.000010 0.000010 0.000010
0.000010 0.000010 0.000010 0.000010 0.999920 0.000010 0.000010 0.000010 0.000010
0.000010 0.000010 0.000010 0.000010 0.999920 0.000010 0.000010 0.000010 0.000010
0.000010 0.000010 0.000010 0.000010 0.000010 0.000010 0.000010 0.999920 0.000010
0.000010 0.000010 0.000010 0.000010 0.000010 0.000010 0.000010 0.999920 0.000010
0.000010 0.000010 0.000010 0.000010 0.000010 0.000010 0.000010 0.999920 0.000010
0.000010 0.000010 0.000010 0.000010 0.000010 0.000010 0.000010 0.999920 0.000010
0.000010 0.000010 0.000010 0.000010 0.000010 0.000010 0.000010 0.999920 0.000010
0.000010 0.000010 0.000010 0.000010 0.000010 0.000010 0.000010 0.999920 0.000010
0.000010 0.000010 0.000010 0.000010 0.000010 0.000010 0.000010 0.999920 0.000010
0.000010 0.000010 0.000010 0.000010 0.000010 0.000010 0.000010 0.999920 0.000010
0.000010 0.000010 0.000010 0.000010 0.000010 0.000010 0.000010 0.999920 0.000010
0.000010 0.000010 0.000010 0.000010 0.000010 0.000010 0.000010 0.999920 0.000010
0.000010 0.000010 0.000010 0.000010 0.000010 0.000010 0.000010 0.999920 0.000010
0.000010 0.000010 0.000010 0.000010 0.000010 0.000010 0.000010 0.999920 0.000010
0.000010 0.000010 0.000010 0.000010 0.000010 0.000010 0.000010 0.999920 0.000010
0.000010 0.000010 0.000010 0.000010 0.000010 0.000010 0.000010 0.999920 0.000010
0.000010 0.000010 0.000010 0.000010 0.000010 0.000010 0.000010 0.999920 0.000010
0.000010 0.000010 0.000010 0.000019 0.000010 0.000010 0.000010 0.999911 0.000010
0.000010 0.000010 0.000010 0.000010 0.000010 0.000010 0.000010 0.999920 0.000010
0.000010 0.000010 0.000010 0.000010 0.000010 0.000010 0.000010 0.999920 0.000010
0.000010 0.000010 0.000010 0.000010 0.000010 0.000010 0.000010 0.999920 0.000010
0.000010 0.000010 0.000010 0.000020 0.000010 0.000010 0.000010 0.999910 0.000010
0.000010 0.000010 0.000010 0.000010 0.000010 0.000010 0.000010 0.999920 0.000010
0.000011 0.000010 0.000010 0.413932 0.000010 0.357396 0.000010 0.228611 0.000010
0.000010 0.000010 0.000010 0.000010 0.000010 0.000013 0.000010 0.000010 0.999917
0.000010 0.000010 0.000010 0.000010 0.000010 0.000010 0.000010 0.000010 0.999920
0.000012 0.000010 0.000010 0.000016 0.000010 0.000010 0.000010 0.000010 0.999912
0.000010 0.000010 0.000010 0.000010 0.000010 0.000010 0.000010 0.000010 0.999920
0.000010 0.000010 0.000010 0.000010 0.000010 0.000010 0.000010 0.000010 0.999920
0.000010 0.000010 0.000010 0.000010 0.000010 0.000010 0.000010 0.000010 0.999920
0.000010 0.000010 0.000010 0.000010 0.000010 0.000010 0.000010 0.000010 0.999920
0.000010 0.000010 0.000010 0.000010 0.000010 0.000010 0.000010 0.000010 0.999920
0.000010 0.000010 0.000010 0.000010 0.000010 0.000010 0.000010 0.000010 0.999920
0.000010 0.000010 0.000010 0.319715 0.000010 0.355057 0.000010 0.168451 0.156727
0.000010 0.000010 0.000010 0.000010 0.000010 0.999920 0.000010 0.000010 0.000010
0.000010 0.000015 0.000010 0.000010 0.000010 0.999915 0.000010 0.000010 0.000010
0.000010 0.000010 0.000010 0.000010 0.000010 0.999920 0.000010 0.000010 0.000010
0.000010 0.000010 0.000010 0.000010 0.000010 0.999920 0.000010 0.000010 0.000010
0.000010 0.000010 0.000010 0.000010 0.000010 0.999920 0.000010 0.000010 0.000010
0.000010 0.000010 0.000010 0.000010 0.000010 0.999920 0.000010 0.000010 0.000010
0.000010 0.000010 0.000010 0.000010 0.000010 0.999920 0.000010 0.000010 0.000010
0.000010 0.000010 0.000017 0.000010 0.000010 0.999913 0.000010 0.000010 0.000010
0.000011 0.000010 0.000010 0.000010 0.000010 0.999919 0.000010 0.000010 0.000010
0.000010 0.000010 0.000016 0.488070 0.000010 0.405097 0.000010 0.046401 0.060375
0.000010 0.000010 0.000012 0.522224 0.000010 0.374837 0.000010 0.060070 0.042818
0.000010 0.000010 0.000010 0.999920 0.000010 0.000010 0.000010 0.000010 0.000010
0.000013 0.000010 0.000010 0.999917 0.000010 0.000010 0.000010 0.000010 0.000010
0.000010 0.000010 0.000010 0.999920 0.000010 0.000010 0.000010 0.000010 0.000010
0.000010 0.000010 0.000010 0.490101 0.092446 0.000010 0.000010 0.396943 0.020460
0.000010 0.000010 0.999920 0.000010 0.000010 0.000010 0.000010 0.000010 0.000010
0.000010 0.000010 0.999920 0.000010 0.000010 0.000010 0.000010 0.000010 0.000010
0.000010 0.000010 0.999917 0.000010 0.000010 0.000010 0.000013 0.000010 0.000010
0.000010 0.000010 0.999920 0.000010 0.000010 0.000010 0.000010 0.000010 0.000010
0.000010 0.000010 0.999920 0.000010 0.000010 0.000010 0.000010 0.000010 0.000010
0.000010 0.000010 0.999920 0.000010 0.000010 0.000010 0.000010 0.000010 0.000010
0.000010 0.000010 0.999920 0.000010 0.000010 0.000010 0.000010 0.000010 0.000010
0.000010 0.000017 0.999906 0.000010 0.000010 0.000017 0.000010 0.000010 0.000010
0.000010 0.000010 0.999920 0.000010 0.000010 0.000010 0.000010 0.000010 0.000010
0.000010 0.000010 0.999920 0.000010 0.000010 0.000010 0.000010 0.000010 0.000010
0.000010 0.000010 0.999920 0.000010 0.000010 0.000010 0.000010 0.000010 0.000010
0.000010 0.000010 0.999920 0.000010 0.000010 0.000010 0.000010 0.000010 0.000010
0.000010 0.000010 0.999920 0.000010 0.000010 0.000010 0.000010 0.000010 0.000010
0.000010 0.000010 0.999920 0.000010 0.000010 0.000010 0.000010 0.000010 0.000010
0.000010 0.000010 0.999920 0.000010 0.000010 0.000010 0.000010 0.000010 0.000010
0.000010 0.000010 0.999920 0.000010 0.000010 0.000010 0.000010 0.000010 0.000010
0.000010 0.000010 0.999920 0.000010 0.000010 0.000010 0.000010 0.000010 0.000010
0.000010 0.000010 0.999918 0.000012 0.000010 0.000010 0.000010 0.000010 0.000010
0.000010 0.000010 0.999920 0.000010 0.000010 0.000010 0.000010 0.000010 0.000010
0.000010 0.000010 0.999918 0.000010 0.000010 0.000010 0.000012 0.000010 0.000010
0.000015 0.000010 0.999915 0.000010 0.000010 0.000010 0.000010 0.000010 0.000010
0.000010 0.000010 0.999920 0.000010 0.000010 0.000010 0.000010 0.000010 0.000010
0.000010 0.000010 0.999920 0.000010 0.000010 0.000010 0.000010 0.000010 0.000010
0.000010 0.000010 0.999920 0.000010 0.000010 0.000010 0.000010 0.000010 0.000010
0.000010 0.000010 0.999920 0.000010 0.000010 0.000010 0.000010 0.000010 0.000010
0.000010 0.000014 0.999916 0.000010 0.000010 0.000010 0.000010 0.000010 0.000010
0.000010 0.013209 0.986721 0.000010 0.000010 0.000010 0.000010 0.000010 0.000010
0.000010 0.000011 0.999919 0.000010 0.000010 0.000010 0.000010 0.000010 0.000010
0.000010 0.000010 0.999912 0.000010 0.000010 0.000010 0.000018 0.000010 0.000010
0.000010 0.000010 0.999920 0.000010 0.000010 0.000010 0.000010 0.000010 0.000010
0.000010 0.000010 0.999920 0.000010 0.000010 0.000010 0.000010 0.000010 0.000010
0.000012 0.000015 0.999913 0.000010 0.000010 0.000010 0.000010 0.000010 0.000010
0.000010 0.000010 0.999920 0.000010 0.000010 0.000010 0.000010 0.000010 0.000010
0.000010 0.000010 0.999920 0.000010 0.000010 0.000010 0.000010 0.000010 0.000010
0.000010 0.000010 0.999920 0.000010 0.000010 0.000010 0.000010 0.000010 0.000010
0.000010 0.000015 0.999915 0.000010 0.000010 0.000010 0.000010 0.000010 0.000010
0.000010 0.000010 0.999920 0.000010 0.000010 0.000010 0.000010 0.000010 0.000010
0.000010 0.000010 0.999920 0.000010 0.000010 0.000010 0.000010 0.000010 0.000010
0.000010 0.000010 0.999919 0.000010 0.000010 0.000011 0.000010 0.000010 0.000010
0.000010 0.000010 0.999920 0.000010 0.000010 0.000010 0.000010 0.000010 0.000010
0.000010 0.000010 0.999920 0.000010 0.000010 0.000010 0.000010 0.000010 0.000010
0.000010 0.000010 0.999919 0.000010 0.000010 0.000011 0.000010 0.000010 0.000010
0.000010 0.000010 0.999920 0.000010 0.000010 0.000010 0.000010 0.000010 0.000010
0.000010 0.000010 0.999920 0.000010 0.000010 0.000010 0.000010 0.000010 0.000010
0.000010 0.000010 0.000010 0.000010 0.000010 0.000010 0.999920 0.000010 0.000010
0.000010 0.000010 0.000010 0.000010 0.000010 0.000010 0.999920 0.000010 0.000010
0.000010 0.000010 0.000010 0.000010 0.000010 0.000010 0.999920 0.000010 0.000010
0.000010 0.000011 0.000010 0.000010 0.000010 0.000010 0.999919 0.000010 0.000010
0.000010 0.000010 0.000010 0.000010 0.000010 0.000010 0.999920 0.000010 0.000010
0.000010 0.000010 0.000010 0.000010 0.000010 0.000010 0.999920 0.000010 0.000010
0.000010 0.000010 0.000010 0.000010 0.000010 0.000010 0.999920 0.000010 0.000010
0.000010 0.000010 0.000010 0.000010 0.000010 0.000010 0.999920 0.000010 0.000010
0.000010 0.000010 0.000010 0.000010 0.000010 0.000010 0.999920 0.000010 0.000010
0.000010 0.000010 0.000010 0.000010 0.000010 0.000010 0.999920 0.000010 0.000010
0.000010 0.000010 0.000010 0.000010 0.000010 0.000010 0.999920 0.000010 0.000010
0.403253 0.000010 0.146879 0.000010 0.118262 0.034671 0.033767 0.113571 0.149576
0.222834 0.000010 0.265802 0.065597 0.101195 0.075904 0.134611 0.057199 0.076849
0.000010 0.999920 0.000010 0.000010 0.000010 0.000010 0.000010 0.000010 0.000010
0.000010 0.999920 0.000010 0.000010 0.000010 0.000010 0.000010 0.000010 0.000010
0.000010 0.999920 0.000010 0.000010 0.000010 0.000010 0.000010 0.000010 0.000010
0.109049 0.890878 0.000012 0.000010 0.000010 0.000010 0.000010 0.000010 0.000010
0.000010 0.999920 0.000010 0.000010 0.000010 0.000010 0.000010 0.000010 0.000010
0.000010 0.999920 0.000010 0.000010 0.000010 0.000010 0.000010 0.000010 0.000010
0.146574 0.853356 0.000010 0.000010 0.000010 0.000010 0.000010 0.000010 0.000010
0.097481 0.902449 0.000010 0.000010 0.000010 0.000010 0.000010 0.000010 0.000010
0.129822 0.870108 0.000010 0.000010 0.000010 0.000010 0.000010 0.000010 0.000010
0.000010 0.999920 0.000010 0.000010 0.000010 0.000010 0.000010 0.000010 0.000010
0.000010 0.999920 0.000010 0.000010 0.000010 0.000010 0.000010 0.000010 0.000010
0.000010 0.999920 0.000010 0.000010 0.000010 0.000010 0.000010 0.000010 0.000010
0.000010 0.999920 0.000010 0.000010 0.000010 0.000010 0.000010 0.000010 0.000010
0.000010 0.999920 0.000010 0.000010 0.000010 0.000010 0.000010 0.000010 0.000010
0.000010 0.999920 0.000010 0.000010 0.000010 0.000010 0.000010 0.000010 0.000010
0.000010 0.999920 0.000010 0.000010 0.000010 0.000010 0.000010 0.000010 0.000010
0.000010 0.999920 0.000010 0.000010 0.000010 0.000010 0.000010 0.000010 0.000010
0.000010 0.999920 0.000010 0.000010 0.000010 0.000010 0.000010 0.000010 0.000010
0.000010 0.999920 0.000010 0.000010 0.000010 0.000010 0.000010 0.000010 0.000010
0.000010 0.999920 0.000010 0.000010 0.000010 0.000010 0.000010 0.000010 0.000010
0.000010 0.999919 0.000010 0.000010 0.000010 0.000010 0.000011 0.000010 0.000010
0.999920 0.000010 0.000010 0.000010 0.000010 0.000010 0.000010 0.000010 0.000010
0.999920 0.000010 0.000010 0.000010 0.000010 0.000010 0.000010 0.000010 0.000010
0.999910 0.000010 0.000010 0.000010 0.000010 0.000010 0.000020 0.000010 0.000010
0.999920 0.000010 0.000010 0.000010 0.000010 0.000010 0.000010 0.000010 0.000010
0.999920 0.000010 0.000010 0.000010 0.000010 0.000010 0.000010 0.000010 0.000010
0.999920 0.000010 0.000010 0.000010 0.000010 0.000010 0.000010 0.000010 0.000010
0.999920 0.000010 0.000010 0.000010 0.000010 0.000010 0.000010 0.000010 0.000010
0.999920 0.000010 0.000010 0.000010 0.000010 0.000010 0.000010 0.000010 0.000010
0.000010 0.999920 0.000010 0.000010 0.000010 0.000010 0.000010 0.000010 0.000010
0.000010 0.999920 0.000010 0.000010 0.000010 0.000010 0.000010 0.000010 0.000010
0.000010 0.999920 0.000010 0.000010 0.000010 0.000010 0.000010 0.000010 0.000010
0.000010 0.999920 0.000010 0.000010 0.000010 0.000010 0.000010 0.000010 0.000010
0.000010 0.999920 0.000010 0.000010 0.000010 0.000010 0.000010 0.000010 0.000010
0.000010 0.999920 0.000010 0.000010 0.000010 0.000010 0.000010 0.000010 0.000010
0.000010 0.999920 0.000010 0.000010 0.000010 0.000010 0.000010 0.000010 0.000010
