# Supplementary material for: Genomic consequences of residual recombination in a hybrid apomictic hickory complex
Source: Nat Commun. 2026 Feb 5;17:2376. doi: 10.1038/s41467-026-68867-6 (PMC12982824; doi:10.1038/s41467-026-68867-6)
Supplement: Supplementary file 9 — Source Data [file 41467_2026_68867_MOESM9_ESM.zip › Source_data/Fig2/2b/12th_Apom195_mis20.6.new2.Q]

0.000010 0.000010 0.000010 0.000010 0.000010 0.999950
0.000010 0.000010 0.000010 0.000010 0.000010 0.999950
0.000010 0.000010 0.000010 0.000010 0.000010 0.999950
0.000010 0.000010 0.000010 0.000010 0.000010 0.999950
0.000010 0.000010 0.000010 0.000010 0.000010 0.999950
0.000010 0.000010 0.000010 0.000010 0.000010 0.999950
0.000010 0.000010 0.000010 0.000010 0.000010 0.999950
0.000010 0.000018 0.000010 0.000010 0.000010 0.999942
0.000010 0.000010 0.000010 0.000010 0.000010 0.999950
0.000010 0.000013 0.000010 0.000010 0.000010 0.999947
0.000010 0.000010 0.000010 0.000010 0.000010 0.999950
0.000010 0.000010 0.000010 0.000010 0.000010 0.999950
0.000011 0.000010 0.000010 0.000010 0.000010 0.999949
0.000010 0.000010 0.000010 0.000010 0.000010 0.999950
0.000010 0.000010 0.000010 0.000010 0.000010 0.999950
0.000010 0.000010 0.000010 0.000010 0.000010 0.999950
0.000010 0.000010 0.000010 0.000010 0.000010 0.999950
0.000010 0.000010 0.000011 0.000010 0.000010 0.999949
0.000010 0.000010 0.000010 0.000010 0.000010 0.999950
0.000010 0.000010 0.000014 0.000010 0.000010 0.999946
0.000010 0.000010 0.000010 0.000010 0.000010 0.999950
0.000010 0.000010 0.000011 0.000010 0.000010 0.999949
0.000010 0.000010 0.000010 0.000010 0.000010 0.999950
0.000010 0.000010 0.000010 0.000010 0.000010 0.999950
0.000010 0.000010 0.000010 0.000010 0.000010 0.999950
0.000010 0.000010 0.000012 0.000010 0.000010 0.999948
0.000010 0.000010 0.000011 0.000010 0.000010 0.999949
0.000010 0.000010 0.000010 0.000010 0.000010 0.999950
0.000010 0.000010 0.000010 0.000010 0.000010 0.999950
0.000010 0.000010 0.000010 0.000010 0.000010 0.999950
0.000010 0.000010 0.000010 0.000010 0.000010 0.999950
0.000010 0.000010 0.000010 0.000010 0.000010 0.999950
0.000010 0.000010 0.000010 0.000010 0.000010 0.999950
0.000010 0.000010 0.000010 0.000010 0.000010 0.999950
0.000011 0.000010 0.000010 0.000010 0.000010 0.999949
0.000010 0.000010 0.000010 0.000010 0.000010 0.999950
0.000010 0.000010 0.000010 0.000010 0.000010 0.999950
0.000010 0.000010 0.000012 0.000010 0.000010 0.999948
0.000010 0.000010 0.000010 0.000010 0.000010 0.999950
0.000010 0.000010 0.000010 0.000010 0.000010 0.999950
0.000010 0.000010 0.000010 0.000010 0.000010 0.999950
0.000010 0.000010 0.000010 0.000010 0.000010 0.999950
0.000010 0.000010 0.000010 0.000014 0.000010 0.999946
0.000010 0.000010 0.000010 0.000010 0.000010 0.999950
0.000010 0.000010 0.000010 0.000010 0.000010 0.999950
0.000010 0.000010 0.000010 0.000010 0.000010 0.999950
0.000010 0.000010 0.000010 0.000010 0.000010 0.999950
0.000010 0.000010 0.000010 0.000010 0.000010 0.999950
0.000010 0.000010 0.000010 0.000010 0.000010 0.999950
0.000010 0.000010 0.000010 0.000010 0.000010 0.999950
0.000010 0.000010 0.000010 0.000010 0.000010 0.999950
0.000010 0.000010 0.000010 0.000010 0.000010 0.999950
0.000010 0.000010 0.000018 0.000010 0.000010 0.999942
0.000010 0.000010 0.000011 0.000010 0.000010 0.999949
0.000010 0.000010 0.000010 0.000010 0.000010 0.999950
0.000010 0.999950 0.000010 0.000010 0.000010 0.000010
0.000010 0.999948 0.000010 0.000012 0.000010 0.000010
0.000010 0.999950 0.000010 0.000010 0.000010 0.000010
0.000012 0.999943 0.000015 0.000010 0.000010 0.000010
0.000010 0.999950 0.000010 0.000010 0.000010 0.000010
0.000010 0.999950 0.000010 0.000010 0.000010 0.000010
0.000010 0.999950 0.000010 0.000010 0.000010 0.000010
0.000010 0.999950 0.000010 0.000010 0.000010 0.000010
0.000010 0.999950 0.000010 0.000010 0.000010 0.000010
0.000010 0.999950 0.000010 0.000010 0.000010 0.000010
0.000010 0.999950 0.000010 0.000010 0.000010 0.000010
0.000010 0.999950 0.000010 0.000010 0.000010 0.000010
0.000010 0.999950 0.000010 0.000010 0.000010 0.000010
0.000010 0.999943 0.000010 0.000016 0.000012 0.000010
0.000010 0.999950 0.000010 0.000010 0.000010 0.000010
0.000010 0.999950 0.000010 0.000010 0.000010 0.000010
0.000010 0.999950 0.000010 0.000010 0.000010 0.000010
0.000010 0.999950 0.000010 0.000010 0.000010 0.000010
0.000010 0.999950 0.000010 0.000010 0.000010 0.000010
0.000010 0.999950 0.000010 0.000010 0.000010 0.000010
0.000010 0.999950 0.000010 0.000010 0.000010 0.000010
0.000010 0.567008 0.342447 0.000010 0.000010 0.090515
0.000010 0.000010 0.999950 0.000010 0.000010 0.000010
0.000010 0.000010 0.999950 0.000010 0.000010 0.000010
0.000010 0.000010 0.999950 0.000010 0.000010 0.000010
0.000020 0.000010 0.999940 0.000010 0.000010 0.000010
0.000010 0.000010 0.999950 0.000010 0.000010 0.000010
0.000010 0.000010 0.999950 0.000010 0.000010 0.000010
0.000010 0.000010 0.999950 0.000010 0.000010 0.000010
0.000010 0.000010 0.999950 0.000010 0.000010 0.000010
0.000017 0.000010 0.999943 0.000010 0.000010 0.000010
0.000010 0.446665 0.478303 0.000010 0.000010 0.075001
0.000010 0.472744 0.527216 0.000010 0.000010 0.000010
0.000010 0.452492 0.547468 0.000010 0.000010 0.000010
0.000010 0.465352 0.534608 0.000010 0.000010 0.000010
0.000010 0.443785 0.556175 0.000010 0.000010 0.000010
0.000010 0.461711 0.538249 0.000010 0.000010 0.000010
0.000010 0.455771 0.544189 0.000010 0.000010 0.000010
0.000010 0.465579 0.534381 0.000010 0.000010 0.000010
0.000010 0.458920 0.541039 0.000010 0.000010 0.000010
0.000012 0.448707 0.551252 0.000010 0.000010 0.000010
0.000010 0.473343 0.444007 0.000010 0.000010 0.082621
0.000010 0.485237 0.430467 0.000010 0.000010 0.084266
0.000010 0.719147 0.120123 0.000010 0.000010 0.160699
0.000010 0.710368 0.129029 0.000010 0.000010 0.160573
0.000010 0.723861 0.123142 0.000010 0.000010 0.152967
0.000010 0.653014 0.162854 0.000010 0.000010 0.184102
0.000010 0.000010 0.000010 0.000010 0.999950 0.000010
0.000010 0.000010 0.000010 0.000010 0.999950 0.000010
0.000010 0.000010 0.000010 0.000010 0.999950 0.000010
0.000010 0.000010 0.000010 0.000010 0.999950 0.000010
0.000010 0.000010 0.000010 0.000010 0.999950 0.000010
0.000010 0.000010 0.000010 0.000010 0.999950 0.000010
0.000010 0.000010 0.000010 0.000010 0.999950 0.000010
0.000010 0.000010 0.000010 0.000010 0.999950 0.000010
0.000010 0.000010 0.000010 0.000010 0.999950 0.000010
0.000010 0.000010 0.000010 0.000010 0.999950 0.000010
0.000010 0.000010 0.000010 0.000010 0.999950 0.000010
0.000010 0.000010 0.000010 0.000010 0.999950 0.000010
0.000010 0.000010 0.000010 0.000010 0.999950 0.000010
0.000010 0.000010 0.000010 0.000010 0.999950 0.000010
0.000010 0.000010 0.000010 0.000010 0.999950 0.000010
0.000010 0.000010 0.000010 0.000010 0.999950 0.000010
0.000010 0.000011 0.000013 0.000010 0.999946 0.000010
0.000010 0.000010 0.000010 0.000010 0.999950 0.000010
0.000010 0.000010 0.000010 0.000010 0.999950 0.000010
0.000010 0.000010 0.000010 0.000010 0.999950 0.000010
0.000010 0.000010 0.000010 0.000010 0.999950 0.000010
0.000010 0.000010 0.000010 0.000010 0.999950 0.000010
0.000010 0.000010 0.000010 0.000010 0.999950 0.000010
0.000010 0.000010 0.000010 0.000010 0.999950 0.000010
0.000010 0.000010 0.000010 0.000010 0.999950 0.000010
0.000010 0.000010 0.000010 0.000010 0.999950 0.000010
0.000010 0.000010 0.000010 0.000010 0.999950 0.000010
0.000010 0.000010 0.000010 0.000010 0.999950 0.000010
0.000010 0.000010 0.000010 0.000010 0.999950 0.000010
0.000010 0.000010 0.000010 0.000010 0.999950 0.000010
0.000010 0.000010 0.000010 0.000010 0.999950 0.000010
0.000010 0.000010 0.000010 0.000010 0.999950 0.000010
0.000010 0.000010 0.000010 0.000010 0.999950 0.000010
0.000010 0.000010 0.000010 0.000010 0.999950 0.000010
0.000010 0.000010 0.000010 0.000010 0.999950 0.000010
0.000010 0.000010 0.000010 0.000010 0.999950 0.000010
0.000010 0.000010 0.000010 0.000010 0.999950 0.000010
0.000010 0.000010 0.000010 0.000010 0.999950 0.000010
0.000010 0.000010 0.000010 0.000010 0.999950 0.000010
0.000010 0.000010 0.000010 0.000010 0.999950 0.000010
0.000010 0.000010 0.000010 0.000010 0.999950 0.000010
0.000010 0.000010 0.000010 0.000010 0.999950 0.000010
0.000010 0.000010 0.000010 0.000010 0.999950 0.000010
0.000010 0.000010 0.000010 0.000010 0.999950 0.000010
0.000010 0.000010 0.000010 0.999946 0.000013 0.000010
0.000010 0.000010 0.000010 0.999950 0.000010 0.000010
0.000010 0.000010 0.000010 0.999950 0.000010 0.000010
0.000010 0.000010 0.000010 0.999950 0.000010 0.000010
0.000010 0.000010 0.000010 0.999950 0.000010 0.000010
0.000010 0.000010 0.000012 0.999948 0.000010 0.000010
0.000010 0.000010 0.000010 0.999950 0.000010 0.000010
0.000010 0.000010 0.000010 0.999950 0.000010 0.000010
0.000010 0.000010 0.000010 0.999950 0.000010 0.000010
0.000010 0.000010 0.000010 0.999950 0.000010 0.000010
0.000010 0.000010 0.000010 0.999950 0.000010 0.000010
0.368484 0.128884 0.161681 0.057179 0.171617 0.112155
0.204318 0.154151 0.114827 0.143858 0.280109 0.102735
0.999950 0.000010 0.000010 0.000010 0.000010 0.000010
0.999950 0.000010 0.000010 0.000010 0.000010 0.000010
0.999950 0.000010 0.000010 0.000010 0.000010 0.000010
0.999941 0.000010 0.000019 0.000010 0.000010 0.000010
0.999950 0.000010 0.000010 0.000010 0.000010 0.000010
0.999950 0.000010 0.000010 0.000010 0.000010 0.000010
0.999950 0.000010 0.000010 0.000010 0.000010 0.000010
0.999943 0.000010 0.000011 0.000010 0.000016 0.000010
0.999950 0.000010 0.000010 0.000010 0.000010 0.000010
0.999949 0.000010 0.000010 0.000010 0.000010 0.000010
0.999948 0.000010 0.000010 0.000010 0.000012 0.000010
0.999945 0.000012 0.000010 0.000010 0.000012 0.000010
0.999950 0.000010 0.000010 0.000010 0.000010 0.000010
0.999950 0.000010 0.000010 0.000010 0.000010 0.000010
0.999950 0.000010 0.000010 0.000010 0.000010 0.000010
0.999949 0.000010 0.000010 0.000010 0.000011 0.000010
0.999950 0.000010 0.000010 0.000010 0.000010 0.000010
0.999950 0.000010 0.000010 0.000010 0.000010 0.000010
0.999950 0.000010 0.000010 0.000010 0.000010 0.000010
0.999950 0.000010 0.000010 0.000010 0.000010 0.000010
0.999950 0.000010 0.000010 0.000010 0.000010 0.000010
0.999950 0.000010 0.000010 0.000010 0.000010 0.000010
0.999950 0.000010 0.000010 0.000010 0.000010 0.000010
0.999950 0.000010 0.000010 0.000010 0.000010 0.000010
0.999950 0.000010 0.000010 0.000010 0.000010 0.000010
0.999950 0.000010 0.000010 0.000010 0.000010 0.000010
0.999950 0.000010 0.000010 0.000010 0.000010 0.000010
0.999950 0.000010 0.000010 0.000010 0.000010 0.000010
0.999950 0.000010 0.000010 0.000010 0.000010 0.000010
0.999946 0.000010 0.000010 0.000014 0.000010 0.000010
0.999950 0.000010 0.000010 0.000010 0.000010 0.000010
0.999948 0.000010 0.000010 0.000012 0.000010 0.000010
0.999950 0.000010 0.000010 0.000010 0.000010 0.000010
0.999949 0.000010 0.000010 0.000010 0.000011 0.000010
0.999950 0.000010 0.000010 0.000010 0.000010 0.000010
0.999949 0.000010 0.000010 0.000011 0.000010 0.000010
