# Supplementary material for: Genomic consequences of residual recombination in a hybrid apomictic hickory complex
Source: Nat Commun. 2026 Feb 5;17:2376. doi: 10.1038/s41467-026-68867-6 (PMC12982824; doi:10.1038/s41467-026-68867-6)
Supplement: Supplementary file 9 — Source Data [file 41467_2026_68867_MOESM9_ESM.zip › Source_data/Fig2/2b/12th_Apom195_mis20.4.new2.Q]

0.000010 0.000010 0.000010 0.999970
0.000010 0.000010 0.000010 0.999970
0.000010 0.000010 0.000010 0.999970
0.000010 0.000010 0.000010 0.999970
0.000010 0.000010 0.000010 0.999970
0.000010 0.000010 0.000010 0.999970
0.000010 0.000010 0.000010 0.999970
0.000010 0.000010 0.000010 0.999970
0.000010 0.000010 0.000010 0.999970
0.000010 0.000010 0.000010 0.999970
0.000010 0.000010 0.000010 0.999970
0.000010 0.000010 0.000010 0.999970
0.000010 0.000010 0.000010 0.999970
0.000010 0.000010 0.000010 0.999970
0.000010 0.000013 0.000010 0.999967
0.000010 0.000010 0.000010 0.999970
0.000010 0.000010 0.000010 0.999970
0.000010 0.000014 0.000010 0.999966
0.000010 0.000010 0.000010 0.999970
0.000010 0.000010 0.000010 0.999970
0.000010 0.000010 0.000010 0.999970
0.000010 0.000010 0.000010 0.999970
0.000010 0.000010 0.000010 0.999970
0.000010 0.000010 0.000010 0.999970
0.000010 0.000010 0.000010 0.999970
0.000010 0.000010 0.000010 0.999970
0.000010 0.000010 0.000010 0.999970
0.000010 0.000012 0.000010 0.999968
0.000010 0.000010 0.000010 0.999970
0.000010 0.000010 0.000010 0.999970
0.000010 0.000010 0.000010 0.999970
0.000010 0.000014 0.000010 0.999966
0.000010 0.000017 0.000010 0.999963
0.000010 0.000015 0.000010 0.999965
0.000010 0.000010 0.000010 0.999970
0.000010 0.000010 0.000010 0.999970
0.000010 0.000010 0.000010 0.999970
0.000010 0.000010 0.000010 0.999970
0.000010 0.000010 0.000010 0.999970
0.000010 0.000010 0.000010 0.999970
0.000010 0.000010 0.000010 0.999970
0.000010 0.000010 0.000010 0.999970
0.000010 0.000010 0.000010 0.999970
0.000010 0.000010 0.000010 0.999970
0.000010 0.000010 0.000010 0.999970
0.000010 0.000010 0.000010 0.999970
0.000010 0.000010 0.000010 0.999970
0.000010 0.000010 0.000010 0.999970
0.000010 0.000010 0.000010 0.999970
0.000010 0.000010 0.000010 0.999970
0.000010 0.000010 0.000010 0.999970
0.000010 0.000010 0.000010 0.999970
0.000010 0.000010 0.000010 0.999970
0.000010 0.000010 0.000010 0.999970
0.000010 0.000010 0.000010 0.999970
0.999970 0.000010 0.000010 0.000010
0.999970 0.000010 0.000010 0.000010
0.999970 0.000010 0.000010 0.000010
0.999970 0.000010 0.000010 0.000010
0.999970 0.000010 0.000010 0.000010
0.999970 0.000010 0.000010 0.000010
0.999970 0.000010 0.000010 0.000010
0.999970 0.000010 0.000010 0.000010
0.999970 0.000010 0.000010 0.000010
0.999970 0.000010 0.000010 0.000010
0.999970 0.000010 0.000010 0.000010
0.999970 0.000010 0.000010 0.000010
0.999970 0.000010 0.000010 0.000010
0.999970 0.000010 0.000010 0.000010
0.999970 0.000010 0.000010 0.000010
0.999970 0.000010 0.000010 0.000010
0.999970 0.000010 0.000010 0.000010
0.999970 0.000010 0.000010 0.000010
0.999970 0.000010 0.000010 0.000010
0.999970 0.000010 0.000010 0.000010
0.999970 0.000010 0.000010 0.000010
0.906881 0.000010 0.000010 0.093099
0.999970 0.000010 0.000010 0.000010
0.999970 0.000010 0.000010 0.000010
0.999970 0.000010 0.000010 0.000010
0.999970 0.000010 0.000010 0.000010
0.999970 0.000010 0.000010 0.000010
0.999970 0.000010 0.000010 0.000010
0.999970 0.000010 0.000010 0.000010
0.999970 0.000010 0.000010 0.000010
0.999970 0.000010 0.000010 0.000010
0.921654 0.000010 0.000010 0.078326
0.999970 0.000010 0.000010 0.000010
0.999970 0.000010 0.000010 0.000010
0.999970 0.000010 0.000010 0.000010
0.999970 0.000010 0.000010 0.000010
0.999970 0.000010 0.000010 0.000010
0.999968 0.000012 0.000010 0.000010
0.999970 0.000010 0.000010 0.000010
0.999970 0.000010 0.000010 0.000010
0.999970 0.000010 0.000010 0.000010
0.913863 0.000010 0.000010 0.086117
0.912499 0.000010 0.000010 0.087481
0.846546 0.000010 0.000010 0.153434
0.848925 0.000010 0.000010 0.151055
0.857233 0.000010 0.000010 0.142747
0.823529 0.000010 0.000010 0.176451
0.000010 0.000016 0.999964 0.000010
0.000010 0.000010 0.999970 0.000010
0.000010 0.000010 0.999970 0.000010
0.000010 0.000010 0.999970 0.000010
0.000010 0.000010 0.999970 0.000010
0.000010 0.000010 0.999970 0.000010
0.000010 0.000010 0.999970 0.000010
0.000010 0.000010 0.999970 0.000010
0.000010 0.000010 0.999970 0.000010
0.000010 0.000010 0.999970 0.000010
0.000010 0.000010 0.999970 0.000010
0.000010 0.000010 0.999970 0.000010
0.000010 0.000010 0.999970 0.000010
0.000010 0.000010 0.999970 0.000010
0.000010 0.000010 0.999970 0.000010
0.000010 0.000010 0.999970 0.000010
0.000010 0.000010 0.999970 0.000010
0.000010 0.000010 0.999970 0.000010
0.000010 0.000010 0.999970 0.000010
0.000010 0.000010 0.999970 0.000010
0.000010 0.000010 0.999970 0.000010
0.000010 0.000010 0.999970 0.000010
0.000010 0.000017 0.999963 0.000010
0.000010 0.000010 0.999970 0.000010
0.000010 0.000010 0.999970 0.000010
0.000010 0.000010 0.999970 0.000010
0.000010 0.000010 0.999970 0.000010
0.000010 0.000010 0.999970 0.000010
0.000010 0.000010 0.999970 0.000010
0.000010 0.000010 0.999970 0.000010
0.000010 0.000010 0.999970 0.000010
0.000010 0.000010 0.999970 0.000010
0.000010 0.000010 0.999970 0.000010
0.000010 0.000010 0.999970 0.000010
0.000010 0.000010 0.999970 0.000010
0.000010 0.000010 0.999970 0.000010
0.000010 0.000010 0.999970 0.000010
0.000010 0.000010 0.999970 0.000010
0.000010 0.000010 0.999970 0.000010
0.000019 0.000010 0.999961 0.000010
0.000010 0.000010 0.999970 0.000010
0.000010 0.000010 0.999970 0.000010
0.000010 0.000010 0.999970 0.000010
0.000010 0.000010 0.999970 0.000010
0.241032 0.479254 0.062737 0.216977
0.241625 0.482653 0.062699 0.213023
0.245167 0.484128 0.053347 0.217358
0.249802 0.485144 0.049714 0.215341
0.248231 0.492486 0.046896 0.212387
0.251733 0.484786 0.063950 0.199531
0.224229 0.482511 0.051293 0.241968
0.233943 0.490028 0.053222 0.222807
0.228188 0.486085 0.048100 0.237627
0.233678 0.482532 0.052163 0.231627
0.230169 0.483603 0.072208 0.214019
0.293566 0.363487 0.215306 0.127641
0.312117 0.266647 0.286768 0.134468
0.000014 0.999966 0.000010 0.000010
0.000010 0.999970 0.000010 0.000010
0.000010 0.999970 0.000010 0.000010
0.000010 0.999970 0.000010 0.000010
0.000010 0.999970 0.000010 0.000010
0.000010 0.999970 0.000010 0.000010
0.000010 0.999970 0.000010 0.000010
0.000010 0.999970 0.000010 0.000010
0.000010 0.999970 0.000010 0.000010
0.000010 0.999970 0.000010 0.000010
0.000010 0.999970 0.000010 0.000010
0.000010 0.999970 0.000010 0.000010
0.000010 0.999970 0.000010 0.000010
0.000010 0.999970 0.000010 0.000010
0.000010 0.999970 0.000010 0.000010
0.000010 0.999970 0.000010 0.000010
0.000010 0.999970 0.000010 0.000010
0.000010 0.999970 0.000010 0.000010
0.000010 0.999970 0.000010 0.000010
0.000014 0.999966 0.000010 0.000010
0.000010 0.999970 0.000010 0.000010
0.000010 0.999970 0.000010 0.000010
0.000010 0.999970 0.000010 0.000010
0.000010 0.999970 0.000010 0.000010
0.000010 0.999970 0.000010 0.000010
0.000010 0.999970 0.000010 0.000010
0.000010 0.999970 0.000010 0.000010
0.000010 0.999970 0.000010 0.000010
0.000010 0.999970 0.000010 0.000010
0.000010 0.999970 0.000010 0.000010
0.000010 0.999970 0.000010 0.000010
0.000010 0.999970 0.000010 0.000010
0.000010 0.999970 0.000010 0.000010
0.000010 0.999970 0.000010 0.000010
0.000010 0.999970 0.000010 0.000010
0.000010 0.999970 0.000010 0.000010
