# Supplementary material for: Genomic consequences of residual recombination in a hybrid apomictic hickory complex
Source: Nat Commun. 2026 Feb 5;17:2376. doi: 10.1038/s41467-026-68867-6 (PMC12982824; doi:10.1038/s41467-026-68867-6)
Supplement: Supplementary file 9 — Source Data [file 41467_2026_68867_MOESM9_ESM.zip › Source_data/Fig2/2b/12th_Apom195_mis20.8.new2.Q]

0.999927 0.000010 0.000010 0.000010 0.000010 0.000013 0.000010 0.000010
0.999926 0.000010 0.000010 0.000010 0.000010 0.000010 0.000014 0.000010
0.999926 0.000010 0.000010 0.000010 0.000010 0.000014 0.000010 0.000010
0.999930 0.000010 0.000010 0.000010 0.000010 0.000010 0.000010 0.000010
0.999928 0.000010 0.000010 0.000012 0.000010 0.000010 0.000010 0.000010
0.999930 0.000010 0.000010 0.000010 0.000010 0.000010 0.000010 0.000010
0.999927 0.000010 0.000010 0.000010 0.000010 0.000010 0.000013 0.000010
0.999930 0.000010 0.000010 0.000010 0.000010 0.000010 0.000010 0.000010
0.999930 0.000010 0.000010 0.000010 0.000010 0.000010 0.000010 0.000010
0.999930 0.000010 0.000010 0.000010 0.000010 0.000010 0.000010 0.000010
0.999930 0.000010 0.000010 0.000010 0.000010 0.000010 0.000010 0.000010
0.999926 0.000010 0.000010 0.000010 0.000010 0.000014 0.000010 0.000010
0.999923 0.000010 0.000010 0.000017 0.000010 0.000010 0.000010 0.000010
0.999930 0.000010 0.000010 0.000010 0.000010 0.000010 0.000010 0.000010
0.999930 0.000010 0.000010 0.000010 0.000010 0.000010 0.000010 0.000010
0.999930 0.000010 0.000010 0.000010 0.000010 0.000010 0.000010 0.000010
0.999930 0.000010 0.000010 0.000010 0.000010 0.000010 0.000010 0.000010
0.999928 0.000010 0.000010 0.000010 0.000010 0.000012 0.000010 0.000010
0.999930 0.000010 0.000010 0.000010 0.000010 0.000010 0.000010 0.000010
0.999930 0.000010 0.000010 0.000010 0.000010 0.000010 0.000010 0.000010
0.999930 0.000010 0.000010 0.000010 0.000010 0.000010 0.000010 0.000010
0.999927 0.000010 0.000010 0.000010 0.000013 0.000010 0.000010 0.000010
0.999929 0.000011 0.000010 0.000010 0.000010 0.000010 0.000010 0.000010
0.999930 0.000010 0.000010 0.000010 0.000010 0.000010 0.000010 0.000010
0.999930 0.000010 0.000010 0.000010 0.000010 0.000010 0.000010 0.000010
0.999930 0.000010 0.000010 0.000010 0.000010 0.000010 0.000010 0.000010
0.999926 0.000010 0.000011 0.000013 0.000010 0.000010 0.000010 0.000010
0.999930 0.000010 0.000010 0.000010 0.000010 0.000010 0.000010 0.000010
0.999927 0.000013 0.000010 0.000010 0.000010 0.000010 0.000010 0.000010
0.999930 0.000010 0.000010 0.000010 0.000010 0.000010 0.000010 0.000010
0.999923 0.000010 0.000010 0.000010 0.000010 0.000010 0.000017 0.000010
0.999923 0.000010 0.000010 0.000010 0.000010 0.000010 0.000017 0.000010
0.999928 0.000010 0.000010 0.000010 0.000010 0.000010 0.000012 0.000010
0.999930 0.000010 0.000010 0.000010 0.000010 0.000010 0.000010 0.000010
0.999921 0.000010 0.000010 0.000010 0.000010 0.000010 0.000019 0.000010
0.999930 0.000010 0.000010 0.000010 0.000010 0.000010 0.000010 0.000010
0.999930 0.000010 0.000010 0.000010 0.000010 0.000010 0.000010 0.000010
0.999925 0.000010 0.000010 0.000010 0.000010 0.000010 0.000015 0.000010
0.999930 0.000010 0.000010 0.000010 0.000010 0.000010 0.000010 0.000010
0.999930 0.000010 0.000010 0.000010 0.000010 0.000010 0.000010 0.000010
0.999930 0.000010 0.000010 0.000010 0.000010 0.000010 0.000010 0.000010
0.999919 0.000010 0.000010 0.000013 0.000018 0.000010 0.000010 0.000010
0.999930 0.000010 0.000010 0.000010 0.000010 0.000010 0.000010 0.000010
0.999923 0.000010 0.000010 0.000010 0.000017 0.000010 0.000010 0.000010
0.999929 0.000011 0.000010 0.000010 0.000010 0.000010 0.000010 0.000010
0.999930 0.000010 0.000010 0.000010 0.000010 0.000010 0.000010 0.000010
0.999928 0.000010 0.000010 0.000012 0.000010 0.000010 0.000010 0.000010
0.999928 0.000010 0.000010 0.000010 0.000011 0.000011 0.000010 0.000010
0.999930 0.000010 0.000010 0.000010 0.000010 0.000010 0.000010 0.000010
0.999922 0.000016 0.000012 0.000010 0.000010 0.000010 0.000010 0.000010
0.999930 0.000010 0.000010 0.000010 0.000010 0.000010 0.000010 0.000010
0.999930 0.000010 0.000010 0.000010 0.000010 0.000010 0.000010 0.000010
0.999928 0.000010 0.000010 0.000010 0.000012 0.000010 0.000010 0.000010
0.999930 0.000010 0.000010 0.000010 0.000010 0.000010 0.000010 0.000010
0.999925 0.000010 0.000010 0.000010 0.000010 0.000010 0.000014 0.000010
0.000010 0.999930 0.000010 0.000010 0.000010 0.000010 0.000010 0.000010
0.000010 0.999930 0.000010 0.000010 0.000010 0.000010 0.000010 0.000010
0.000010 0.999927 0.000010 0.000010 0.000013 0.000010 0.000010 0.000010
0.000010 0.999923 0.000010 0.000010 0.000017 0.000010 0.000010 0.000010
0.000010 0.999930 0.000010 0.000010 0.000010 0.000010 0.000010 0.000010
0.000012 0.999928 0.000010 0.000010 0.000010 0.000010 0.000010 0.000010
0.000010 0.999930 0.000010 0.000010 0.000010 0.000010 0.000010 0.000010
0.000010 0.999930 0.000010 0.000010 0.000010 0.000010 0.000010 0.000010
0.000010 0.999930 0.000010 0.000010 0.000010 0.000010 0.000010 0.000010
0.000010 0.999930 0.000010 0.000010 0.000010 0.000010 0.000010 0.000010
0.000010 0.999921 0.000010 0.000010 0.000019 0.000010 0.000010 0.000010
0.000010 0.999930 0.000010 0.000010 0.000010 0.000010 0.000010 0.000010
0.000010 0.999923 0.000010 0.000010 0.000017 0.000010 0.000010 0.000010
0.000010 0.999919 0.000010 0.000010 0.000018 0.000010 0.000013 0.000010
0.000010 0.999930 0.000010 0.000010 0.000010 0.000010 0.000010 0.000010
0.000010 0.999930 0.000010 0.000010 0.000010 0.000010 0.000010 0.000010
0.000015 0.999925 0.000010 0.000010 0.000010 0.000010 0.000010 0.000010
0.000010 0.999930 0.000010 0.000010 0.000010 0.000010 0.000010 0.000010
0.000010 0.999930 0.000010 0.000010 0.000010 0.000010 0.000010 0.000010
0.000010 0.999930 0.000010 0.000010 0.000010 0.000010 0.000010 0.000010
0.000010 0.999929 0.000010 0.000010 0.000011 0.000010 0.000010 0.000010
0.090374 0.566531 0.000010 0.343044 0.000010 0.000010 0.000010 0.000010
0.000012 0.000010 0.000010 0.999928 0.000010 0.000010 0.000010 0.000010
0.000010 0.000010 0.000010 0.999930 0.000010 0.000010 0.000010 0.000010
0.000010 0.000010 0.000010 0.999930 0.000010 0.000010 0.000010 0.000010
0.000012 0.000010 0.000010 0.999918 0.000010 0.000020 0.000010 0.000010
0.000013 0.000010 0.000010 0.999924 0.000010 0.000014 0.000010 0.000010
0.000010 0.000010 0.000012 0.999928 0.000010 0.000010 0.000010 0.000010
0.000013 0.000010 0.000010 0.999925 0.000010 0.000012 0.000010 0.000010
0.000010 0.000010 0.000010 0.999930 0.000010 0.000010 0.000010 0.000010
0.000010 0.000010 0.000010 0.999930 0.000010 0.000010 0.000010 0.000010
0.074917 0.446621 0.000010 0.478413 0.000010 0.000010 0.000010 0.000010
0.000010 0.472855 0.000010 0.527085 0.000010 0.000010 0.000010 0.000010
0.000010 0.452524 0.000010 0.547416 0.000010 0.000010 0.000010 0.000010
0.000010 0.465416 0.000010 0.534524 0.000010 0.000010 0.000010 0.000010
0.000017 0.443802 0.000010 0.556131 0.000010 0.000010 0.000010 0.000010
0.000010 0.461672 0.000010 0.538266 0.000011 0.000010 0.000010 0.000010
0.000010 0.455806 0.000010 0.544134 0.000010 0.000010 0.000010 0.000010
0.000010 0.465549 0.000010 0.534391 0.000010 0.000010 0.000010 0.000010
0.000010 0.458926 0.000010 0.541005 0.000019 0.000010 0.000010 0.000010
0.000010 0.448842 0.000010 0.551098 0.000010 0.000010 0.000010 0.000010
0.082494 0.472960 0.000010 0.444495 0.000011 0.000010 0.000011 0.000010
0.084146 0.484903 0.000010 0.430899 0.000010 0.000012 0.000010 0.000010
0.160631 0.718985 0.000010 0.120335 0.000010 0.000010 0.000010 0.000010
0.160482 0.710226 0.000010 0.129242 0.000010 0.000010 0.000010 0.000010
0.152895 0.723777 0.000010 0.123278 0.000010 0.000010 0.000010 0.000010
0.184094 0.653755 0.000010 0.162098 0.000010 0.000014 0.000010 0.000010
0.000010 0.000010 0.000010 0.000010 0.000010 0.000010 0.999930 0.000010
0.000010 0.000010 0.000010 0.000010 0.000010 0.000010 0.999930 0.000010
0.000010 0.000010 0.000010 0.000010 0.000010 0.000010 0.999930 0.000010
0.000010 0.000010 0.000010 0.000010 0.000010 0.000010 0.999930 0.000010
0.000010 0.000010 0.000010 0.000010 0.000010 0.000010 0.999930 0.000010
0.000010 0.000010 0.000010 0.000010 0.000010 0.000010 0.999930 0.000010
0.000010 0.000010 0.000010 0.000010 0.000010 0.000010 0.999930 0.000010
0.000010 0.000010 0.000010 0.000010 0.000010 0.000010 0.999930 0.000010
0.000010 0.000010 0.000010 0.000010 0.000010 0.000010 0.999930 0.000010
0.000010 0.000010 0.000010 0.000010 0.000010 0.000010 0.999930 0.000010
0.000010 0.000010 0.000010 0.000010 0.000010 0.000010 0.999930 0.000010
0.000010 0.000010 0.000010 0.000010 0.000010 0.000010 0.999930 0.000010
0.000010 0.000010 0.000010 0.000010 0.000010 0.000010 0.999930 0.000010
0.000010 0.000010 0.000010 0.000010 0.000010 0.000010 0.999930 0.000010
0.000010 0.000010 0.000010 0.000010 0.000010 0.000010 0.999930 0.000010
0.000010 0.000010 0.000010 0.000010 0.000010 0.000010 0.999930 0.000010
0.000010 0.000010 0.000012 0.000010 0.000010 0.000010 0.999928 0.000010
0.000010 0.000010 0.000010 0.000010 0.000010 0.000010 0.999930 0.000010
0.000010 0.000010 0.000010 0.000010 0.000010 0.000010 0.999930 0.000010
0.000010 0.000010 0.000010 0.000010 0.000010 0.000010 0.999930 0.000010
0.000010 0.000010 0.000010 0.000010 0.000010 0.000010 0.999930 0.000010
0.000010 0.000010 0.000010 0.000010 0.000015 0.000010 0.999925 0.000010
0.000010 0.000014 0.000010 0.000010 0.000010 0.000010 0.999926 0.000010
0.000010 0.000010 0.000010 0.000010 0.000010 0.000010 0.999930 0.000010
0.000010 0.000010 0.000011 0.000010 0.000010 0.000010 0.999929 0.000010
0.000010 0.000010 0.000010 0.000010 0.000010 0.000010 0.999930 0.000010
0.000010 0.000010 0.000010 0.000010 0.000010 0.000010 0.982037 0.017903
0.000010 0.000010 0.000016 0.000010 0.000010 0.000010 0.999924 0.000010
0.000010 0.000014 0.000010 0.000010 0.000011 0.000010 0.999925 0.000010
0.000010 0.000010 0.000010 0.000010 0.000010 0.000010 0.999930 0.000010
0.000010 0.000010 0.000010 0.000010 0.000011 0.000010 0.999929 0.000010
0.000010 0.000010 0.000010 0.000010 0.000010 0.000010 0.999930 0.000010
0.000010 0.000010 0.000010 0.000010 0.000010 0.000010 0.999930 0.000010
0.000010 0.000010 0.000011 0.000010 0.000010 0.000010 0.999929 0.000010
0.000010 0.000010 0.000010 0.000010 0.000010 0.000010 0.996175 0.003765
0.000010 0.000010 0.000010 0.000010 0.000010 0.000010 0.986400 0.013540
0.000010 0.000010 0.000010 0.000010 0.000010 0.000010 0.999930 0.000010
0.000010 0.000010 0.000010 0.000010 0.000010 0.000010 0.999930 0.000010
0.000010 0.000010 0.000011 0.000010 0.000010 0.000010 0.999929 0.000010
0.000010 0.000010 0.000010 0.000010 0.000010 0.000010 0.999930 0.000010
0.000010 0.000010 0.000010 0.000010 0.000010 0.000010 0.999930 0.000010
0.000010 0.000010 0.000010 0.000010 0.000010 0.000010 0.999930 0.000010
0.000010 0.000010 0.000010 0.000010 0.000010 0.000010 0.999930 0.000010
0.000010 0.000010 0.000011 0.000010 0.000010 0.000010 0.999929 0.000010
0.000010 0.000010 0.000010 0.000010 0.999930 0.000010 0.000010 0.000010
0.000010 0.000010 0.000010 0.000010 0.999930 0.000010 0.000010 0.000010
0.000010 0.000010 0.000010 0.000010 0.999930 0.000010 0.000010 0.000010
0.000010 0.000010 0.000010 0.000010 0.999930 0.000010 0.000010 0.000010
0.000010 0.000010 0.000010 0.000010 0.999930 0.000010 0.000010 0.000010
0.000010 0.000010 0.000010 0.000010 0.999930 0.000010 0.000010 0.000010
0.000010 0.000010 0.000010 0.000010 0.999930 0.000010 0.000010 0.000010
0.000010 0.000010 0.000010 0.000011 0.999925 0.000014 0.000010 0.000010
0.000010 0.000010 0.000010 0.000010 0.999930 0.000010 0.000010 0.000010
0.000010 0.000010 0.000010 0.000010 0.999930 0.000010 0.000010 0.000010
0.000010 0.000010 0.000010 0.000010 0.999930 0.000010 0.000010 0.000010
0.123012 0.144179 0.000013 0.140597 0.037555 0.404901 0.149732 0.000010
0.115105 0.166873 0.279863 0.123179 0.092824 0.000010 0.222136 0.000010
0.000010 0.000010 0.000010 0.000010 0.000010 0.236589 0.000010 0.763351
0.000010 0.000010 0.000010 0.000010 0.000014 0.000010 0.000010 0.999926
0.000010 0.000010 0.000010 0.000010 0.000010 0.999930 0.000010 0.000010
0.000010 0.000010 0.000010 0.000010 0.000010 0.999930 0.000010 0.000010
0.000010 0.000011 0.000010 0.000011 0.000011 0.538937 0.000010 0.461001
0.000010 0.000010 0.000010 0.000010 0.000010 0.999930 0.000010 0.000010
0.000010 0.000010 0.000010 0.000010 0.000010 0.999930 0.000010 0.000010
0.000010 0.000010 0.102849 0.000010 0.000010 0.594437 0.000010 0.302664
0.000010 0.000010 0.122976 0.000017 0.000010 0.484855 0.000010 0.392112
0.000010 0.000010 0.000010 0.000010 0.000010 0.000010 0.000010 0.999930
0.000010 0.000010 0.000010 0.000010 0.000010 0.000010 0.000010 0.999930
0.000010 0.000010 0.000010 0.000010 0.000010 0.000010 0.000010 0.999930
0.000010 0.000010 0.000010 0.000010 0.000010 0.999930 0.000010 0.000010
0.000010 0.000010 0.000010 0.000010 0.000010 0.999930 0.000010 0.000010
0.000010 0.000012 0.000010 0.000010 0.000010 0.999928 0.000010 0.000010
0.000010 0.000010 0.000010 0.000010 0.000010 0.000010 0.000010 0.999930
0.000010 0.000010 0.000010 0.000010 0.000014 0.520689 0.000010 0.479247
0.000010 0.000010 0.000010 0.000010 0.000014 0.216491 0.000010 0.783445
0.000010 0.000010 0.000010 0.000010 0.000010 0.000010 0.000010 0.999930
0.000010 0.000010 0.000010 0.000010 0.000010 0.000010 0.000010 0.999930
0.000010 0.000010 0.000010 0.000010 0.000010 0.000010 0.000010 0.999930
0.000010 0.000010 0.999930 0.000010 0.000010 0.000010 0.000010 0.000010
0.000010 0.000010 0.999929 0.000010 0.000011 0.000010 0.000010 0.000010
0.000010 0.000010 0.999930 0.000010 0.000010 0.000010 0.000010 0.000010
0.000010 0.000010 0.999929 0.000010 0.000011 0.000010 0.000010 0.000010
0.000010 0.000010 0.999930 0.000010 0.000010 0.000010 0.000010 0.000010
0.000019 0.000010 0.999911 0.000010 0.000020 0.000010 0.000010 0.000010
0.000010 0.000010 0.999930 0.000010 0.000010 0.000010 0.000010 0.000010
0.000010 0.000010 0.999930 0.000010 0.000010 0.000010 0.000010 0.000010
0.000010 0.000010 0.000010 0.000010 0.000010 0.561901 0.000010 0.438039
0.000010 0.000010 0.000010 0.000010 0.000010 0.999930 0.000010 0.000010
0.000010 0.000010 0.000010 0.000010 0.000010 0.999930 0.000010 0.000010
0.000010 0.000010 0.000010 0.000010 0.000010 0.999930 0.000010 0.000010
0.000010 0.000010 0.000010 0.000012 0.000013 0.000010 0.000010 0.999924
0.000010 0.000010 0.000010 0.000010 0.000010 0.000010 0.000010 0.999930
0.000010 0.000010 0.000010 0.000010 0.000010 0.000010 0.000010 0.999930
