# Supplementary material for: Genomic consequences of residual recombination in a hybrid apomictic hickory complex
Source: Nat Commun. 2026 Feb 5;17:2376. doi: 10.1038/s41467-026-68867-6 (PMC12982824; doi:10.1038/s41467-026-68867-6)
Supplement: Supplementary file 9 — Source Data [file 41467_2026_68867_MOESM9_ESM.zip › Source_data/Fig3/3abc/1m_Chu57_refChu-NE.kin0.txt]

FID1	ID1	FID2	ID2	N_SNP	HetHet	IBS0	Kinship
Chu-TMS10	Chu-TMS10	Chu-CJ1	Chu-CJ1	21093253	0.4364	0.0000	0.4543
Chu-TMS10	Chu-TMS10	Chu-GZ1	Chu-GZ1	19029652	0.3720	0.0202	0.3276
Chu-TMS10	Chu-TMS10	Chu-GZ2	Chu-GZ2	20222565	0.3752	0.0207	0.3299
Chu-TMS10	Chu-TMS10	Chu-GZ3	Chu-GZ3	20262287	0.3745	0.0212	0.3267
Chu-TMS10	Chu-TMS10	Chu-HJ1	Chu-HJ1	21439308	0.4367	0.0000	0.4539
Chu-TMS10	Chu-TMS10	Chu-HJ2	Chu-HJ2	21261790	0.4368	0.0000	0.4546
Chu-TMS10	Chu-TMS10	Chu-HJ3	Chu-HJ3	20627107	0.4336	0.0000	0.4518
Chu-TMS10	Chu-TMS10	Chu-HJ4	Chu-HJ4	20812575	0.4334	0.0000	0.4542
Chu-TMS10	Chu-TMS10	Chu-HJ5	Chu-HJ5	21270609	0.4366	0.0000	0.4557
Chu-TMS10	Chu-TMS10	Chu-HJ6	Chu-HJ6	21393398	0.4359	0.0000	0.4548
Chu-TMS10	Chu-TMS10	Chu-HJ7	Chu-HJ7	21139664	0.4334	0.0000	0.4529
Chu-TMS10	Chu-TMS10	Chu-HJ8	Chu-HJ8	20725001	0.4351	0.0000	0.4566
Chu-TMS10	Chu-TMS10	Chu-JZ1	Chu-JZ1	21242927	0.4397	0.0000	0.4546
Chu-TMS10	Chu-TMS10	Chu-JZ2	Chu-JZ2	21316018	0.4372	0.0000	0.4538
Chu-TMS10	Chu-TMS10	Chu-JZ3	Chu-JZ3	21280127	0.4396	0.0000	0.4545
Chu-TMS10	Chu-TMS10	Chu-JZ4	Chu-JZ4	21226898	0.4383	0.0000	0.4544
Chu-TMS10	Chu-TMS10	Chu-JZ5	Chu-JZ5	21285999	0.4367	0.0000	0.4530
Chu-TMS10	Chu-TMS10	Chu-JZ6	Chu-JZ6	21492281	0.4374	0.0000	0.4551
Chu-TMS10	Chu-TMS10	Chu-JZ7	Chu-JZ7	21383060	0.4388	0.0000	0.4544
Chu-TMS10	Chu-TMS10	Chu-JZ8	Chu-JZ8	21440654	0.4392	0.0000	0.4548
Chu-TMS10	Chu-TMS10	Chu-LP1	Chu-LP1	21415578	0.4373	0.0000	0.4547
Chu-TMS10	Chu-TMS10	Chu-LP2	Chu-LP2	21283460	0.4391	0.0000	0.4545
Chu-TMS10	Chu-TMS10	Chu-LP3	Chu-LP3	21004820	0.4396	0.0000	0.4527
Chu-TMS10	Chu-TMS10	Chu-SJ1	Chu-SJ1	20972863	0.4384	0.0000	0.4523
Chu-TMS10	Chu-TMS10	Chu-TD1	Chu-TD1	20895377	0.4396	0.0000	0.4523
Chu-TMS10	Chu-TMS10	Chu-TD2	Chu-TD2	21599269	0.4363	0.0000	0.4577
Chu-TMS10	Chu-TMS10	Chu-TZ1	Chu-TZ1	21338674	0.4400	0.0000	0.4548
Chu-TMS10	Chu-TMS10	Chu-TZ2	Chu-TZ2	21380341	0.4375	0.0000	0.4552
Chu-TMS10	Chu-TMS10	Chu-TZ3	Chu-TZ3	21208629	0.4394	0.0000	0.4544
Chu-TMS10	Chu-TMS10	Chu-YL1	Chu-YL1	19669011	0.3769	0.0199	0.3282
Chu-TMS10	Chu-TMS10	Chu-YL2	Chu-YL2	19634764	0.3751	0.0204	0.3254
Chu-CJ1	Chu-CJ1	Chu-GZ1	Chu-GZ1	18830123	0.3741	0.0203	0.3280
Chu-CJ1	Chu-CJ1	Chu-GZ2	Chu-GZ2	19840424	0.3766	0.0204	0.3295
Chu-CJ1	Chu-CJ1	Chu-GZ3	Chu-GZ3	19881643	0.3762	0.0210	0.3267
Chu-CJ1	Chu-CJ1	Chu-HJ1	Chu-HJ1	21128138	0.4392	0.0000	0.4526
Chu-CJ1	Chu-CJ1	Chu-HJ2	Chu-HJ2	20987362	0.4391	0.0000	0.4534
Chu-CJ1	Chu-CJ1	Chu-HJ3	Chu-HJ3	20439394	0.4361	0.0000	0.4512
Chu-CJ1	Chu-CJ1	Chu-HJ4	Chu-HJ4	20616393	0.4358	0.0000	0.4532
Chu-CJ1	Chu-CJ1	Chu-HJ5	Chu-HJ5	20995703	0.4387	0.0000	0.4543
Chu-CJ1	Chu-CJ1	Chu-HJ6	Chu-HJ6	21092630	0.4383	0.0000	0.4536
Chu-CJ1	Chu-CJ1	Chu-HJ7	Chu-HJ7	20860962	0.4359	0.0000	0.4518
Chu-CJ1	Chu-CJ1	Chu-HJ8	Chu-HJ8	20559050	0.4371	0.0000	0.4553
Chu-CJ1	Chu-CJ1	Chu-JZ1	Chu-JZ1	20981380	0.4419	0.0000	0.4536
Chu-CJ1	Chu-CJ1	Chu-JZ2	Chu-JZ2	21041956	0.4392	0.0000	0.4525
Chu-CJ1	Chu-CJ1	Chu-JZ3	Chu-JZ3	20982459	0.4418	0.0000	0.4533
Chu-CJ1	Chu-CJ1	Chu-JZ4	Chu-JZ4	20998783	0.4405	0.0000	0.4536
Chu-CJ1	Chu-CJ1	Chu-JZ5	Chu-JZ5	21039549	0.4392	0.0000	0.4521
Chu-CJ1	Chu-CJ1	Chu-JZ6	Chu-JZ6	21191901	0.4396	0.0000	0.4537
Chu-CJ1	Chu-CJ1	Chu-JZ7	Chu-JZ7	21097729	0.4411	0.0000	0.4532
Chu-CJ1	Chu-CJ1	Chu-JZ8	Chu-JZ8	21127670	0.4414	0.0000	0.4533
Chu-CJ1	Chu-CJ1	Chu-LP1	Chu-LP1	21144974	0.4396	0.0000	0.4537
Chu-CJ1	Chu-CJ1	Chu-LP2	Chu-LP2	21038179	0.4415	0.0000	0.4537
Chu-CJ1	Chu-CJ1	Chu-LP3	Chu-LP3	20784038	0.4418	0.0000	0.4519
Chu-CJ1	Chu-CJ1	Chu-SJ1	Chu-SJ1	20775954	0.4408	0.0000	0.4517
Chu-CJ1	Chu-CJ1	Chu-TD1	Chu-TD1	20486915	0.4427	0.0000	0.4507
Chu-CJ1	Chu-CJ1	Chu-TD2	Chu-TD2	21166369	0.4382	0.0000	0.4543
Chu-CJ1	Chu-CJ1	Chu-TZ1	Chu-TZ1	21005788	0.4422	0.0000	0.4530
Chu-CJ1	Chu-CJ1	Chu-TZ2	Chu-TZ2	21122699	0.4395	0.0000	0.4539
Chu-CJ1	Chu-CJ1	Chu-TZ3	Chu-TZ3	20961285	0.4416	0.0000	0.4535
Chu-CJ1	Chu-CJ1	Chu-YL1	Chu-YL1	19450953	0.3789	0.0200	0.3287
Chu-CJ1	Chu-CJ1	Chu-YL2	Chu-YL2	19445097	0.3770	0.0206	0.3258
Chu-GZ1	Chu-GZ1	Chu-GZ2	Chu-GZ2	18945909	0.4671	0.0001	0.4542
Chu-GZ1	Chu-GZ1	Chu-GZ3	Chu-GZ3	18964805	0.4670	0.0001	0.4527
Chu-GZ1	Chu-GZ1	Chu-HJ1	Chu-HJ1	19040090	0.3746	0.0203	0.3283
Chu-GZ1	Chu-GZ1	Chu-HJ2	Chu-HJ2	18943097	0.3745	0.0204	0.3282
Chu-GZ1	Chu-GZ1	Chu-HJ3	Chu-HJ3	18552325	0.3729	0.0207	0.3260
Chu-GZ1	Chu-GZ1	Chu-HJ4	Chu-HJ4	18734256	0.3726	0.0208	0.3267
Chu-GZ1	Chu-GZ1	Chu-HJ5	Chu-HJ5	18962868	0.3741	0.0204	0.3283
Chu-GZ1	Chu-GZ1	Chu-HJ6	Chu-HJ6	19016098	0.3740	0.0206	0.3277
Chu-GZ1	Chu-GZ1	Chu-HJ7	Chu-HJ7	18914016	0.3724	0.0207	0.3262
Chu-GZ1	Chu-GZ1	Chu-HJ8	Chu-HJ8	18697134	0.3732	0.0206	0.3278
Chu-GZ1	Chu-GZ1	Chu-JZ1	Chu-JZ1	18906474	0.3762	0.0195	0.3304
Chu-GZ1	Chu-GZ1	Chu-JZ2	Chu-JZ2	18924035	0.3746	0.0201	0.3282
Chu-GZ1	Chu-GZ1	Chu-JZ3	Chu-JZ3	18905727	0.3763	0.0196	0.3302
Chu-GZ1	Chu-GZ1	Chu-JZ4	Chu-JZ4	18907420	0.3753	0.0198	0.3295
Chu-GZ1	Chu-GZ1	Chu-JZ5	Chu-JZ5	18935251	0.3746	0.0200	0.3283
Chu-GZ1	Chu-GZ1	Chu-JZ6	Chu-JZ6	19070479	0.3746	0.0200	0.3290
Chu-GZ1	Chu-GZ1	Chu-JZ7	Chu-JZ7	18988277	0.3758	0.0198	0.3297
Chu-GZ1	Chu-GZ1	Chu-JZ8	Chu-JZ8	19028065	0.3759	0.0197	0.3301
Chu-GZ1	Chu-GZ1	Chu-LP1	Chu-LP1	19031880	0.3745	0.0200	0.3289
Chu-GZ1	Chu-GZ1	Chu-LP2	Chu-LP2	18937991	0.3762	0.0199	0.3300
Chu-GZ1	Chu-GZ1	Chu-LP3	Chu-LP3	18715607	0.3765	0.0197	0.3294
Chu-GZ1	Chu-GZ1	Chu-SJ1	Chu-SJ1	18701435	0.3759	0.0197	0.3291
Chu-GZ1	Chu-GZ1	Chu-TD1	Chu-TD1	18570771	0.3770	0.0188	0.3307
Chu-GZ1	Chu-GZ1	Chu-TD2	Chu-TD2	19089057	0.3734	0.0201	0.3285
Chu-GZ1	Chu-GZ1	Chu-TZ1	Chu-TZ1	18935626	0.3763	0.0194	0.3304
Chu-GZ1	Chu-GZ1	Chu-TZ2	Chu-TZ2	19005672	0.3747	0.0202	0.3287
Chu-GZ1	Chu-GZ1	Chu-TZ3	Chu-TZ3	18880395	0.3761	0.0197	0.3299
Chu-GZ1	Chu-GZ1	Chu-YL1	Chu-YL1	18624844	0.4693	0.0001	0.4521
Chu-GZ1	Chu-GZ1	Chu-YL2	Chu-YL2	18570962	0.4679	0.0001	0.4505
Chu-GZ2	Chu-GZ2	Chu-GZ3	Chu-GZ3	20201613	0.4703	0.0001	0.4565
Chu-GZ2	Chu-GZ2	Chu-HJ1	Chu-HJ1	20162552	0.3769	0.0206	0.3296
Chu-GZ2	Chu-GZ2	Chu-HJ2	Chu-HJ2	20001710	0.3770	0.0206	0.3296
Chu-GZ2	Chu-GZ2	Chu-HJ3	Chu-HJ3	19393539	0.3745	0.0206	0.3269
Chu-GZ2	Chu-GZ2	Chu-HJ4	Chu-HJ4	19555422	0.3744	0.0207	0.3278
Chu-GZ2	Chu-GZ2	Chu-HJ5	Chu-HJ5	20013061	0.3768	0.0206	0.3299
Chu-GZ2	Chu-GZ2	Chu-HJ6	Chu-HJ6	20106088	0.3765	0.0209	0.3292
Chu-GZ2	Chu-GZ2	Chu-HJ7	Chu-HJ7	19864459	0.3743	0.0207	0.3274
Chu-GZ2	Chu-GZ2	Chu-HJ8	Chu-HJ8	19485497	0.3755	0.0204	0.3295
Chu-GZ2	Chu-GZ2	Chu-JZ1	Chu-JZ1	20019787	0.3789	0.0198	0.3320
Chu-GZ2	Chu-GZ2	Chu-JZ2	Chu-JZ2	20083489	0.3771	0.0206	0.3296
Chu-GZ2	Chu-GZ2	Chu-JZ3	Chu-JZ3	20027384	0.3790	0.0199	0.3320
Chu-GZ2	Chu-GZ2	Chu-JZ4	Chu-JZ4	19995017	0.3779	0.0200	0.3311
Chu-GZ2	Chu-GZ2	Chu-JZ5	Chu-JZ5	20045367	0.3768	0.0203	0.3296
Chu-GZ2	Chu-GZ2	Chu-JZ6	Chu-JZ6	20239217	0.3773	0.0204	0.3306
Chu-GZ2	Chu-GZ2	Chu-JZ7	Chu-JZ7	20154703	0.3783	0.0202	0.3310
Chu-GZ2	Chu-GZ2	Chu-JZ8	Chu-JZ8	20201186	0.3785	0.0201	0.3317
Chu-GZ2	Chu-GZ2	Chu-LP1	Chu-LP1	20151791	0.3773	0.0203	0.3307
Chu-GZ2	Chu-GZ2	Chu-LP2	Chu-LP2	20045634	0.3788	0.0201	0.3315
Chu-GZ2	Chu-GZ2	Chu-LP3	Chu-LP3	19806155	0.3790	0.0199	0.3307
Chu-GZ2	Chu-GZ2	Chu-SJ1	Chu-SJ1	19765055	0.3781	0.0200	0.3303
Chu-GZ2	Chu-GZ2	Chu-TD1	Chu-TD1	19684140	0.3790	0.0192	0.3321
Chu-GZ2	Chu-GZ2	Chu-TD2	Chu-TD2	20299403	0.3765	0.0206	0.3308
Chu-GZ2	Chu-GZ2	Chu-TZ1	Chu-TZ1	20118752	0.3790	0.0198	0.3321
Chu-GZ2	Chu-GZ2	Chu-TZ2	Chu-TZ2	20121998	0.3774	0.0205	0.3303
Chu-GZ2	Chu-GZ2	Chu-TZ3	Chu-TZ3	19984959	0.3788	0.0200	0.3314
Chu-GZ2	Chu-GZ2	Chu-YL1	Chu-YL1	19591659	0.4725	0.0001	0.4537
Chu-GZ2	Chu-GZ2	Chu-YL2	Chu-YL2	19536534	0.4707	0.0001	0.4519
Chu-GZ3	Chu-GZ3	Chu-HJ1	Chu-HJ1	20199411	0.3766	0.0212	0.3269
Chu-GZ3	Chu-GZ3	Chu-HJ2	Chu-HJ2	20035011	0.3767	0.0211	0.3269
Chu-GZ3	Chu-GZ3	Chu-HJ3	Chu-HJ3	19432848	0.3742	0.0212	0.3241
Chu-GZ3	Chu-GZ3	Chu-HJ4	Chu-HJ4	19595731	0.3739	0.0212	0.3248
Chu-GZ3	Chu-GZ3	Chu-HJ5	Chu-HJ5	20044934	0.3763	0.0211	0.3269
Chu-GZ3	Chu-GZ3	Chu-HJ6	Chu-HJ6	20148398	0.3761	0.0214	0.3263
Chu-GZ3	Chu-GZ3	Chu-HJ7	Chu-HJ7	19902283	0.3739	0.0213	0.3245
Chu-GZ3	Chu-GZ3	Chu-HJ8	Chu-HJ8	19522319	0.3749	0.0209	0.3265
Chu-GZ3	Chu-GZ3	Chu-JZ1	Chu-JZ1	20051024	0.3786	0.0203	0.3294
Chu-GZ3	Chu-GZ3	Chu-JZ2	Chu-JZ2	20111451	0.3768	0.0211	0.3268
Chu-GZ3	Chu-GZ3	Chu-JZ3	Chu-JZ3	20068016	0.3787	0.0204	0.3293
Chu-GZ3	Chu-GZ3	Chu-JZ4	Chu-JZ4	20027496	0.3776	0.0206	0.3284
Chu-GZ3	Chu-GZ3	Chu-JZ5	Chu-JZ5	20076751	0.3765	0.0209	0.3268
Chu-GZ3	Chu-GZ3	Chu-JZ6	Chu-JZ6	20268199	0.3769	0.0210	0.3278
Chu-GZ3	Chu-GZ3	Chu-JZ7	Chu-JZ7	20181743	0.3780	0.0207	0.3284
Chu-GZ3	Chu-GZ3	Chu-JZ8	Chu-JZ8	20229542	0.3782	0.0206	0.3289
Chu-GZ3	Chu-GZ3	Chu-LP1	Chu-LP1	20187999	0.3768	0.0208	0.3278
Chu-GZ3	Chu-GZ3	Chu-LP2	Chu-LP2	20079522	0.3784	0.0206	0.3288
Chu-GZ3	Chu-GZ3	Chu-LP3	Chu-LP3	19834902	0.3788	0.0205	0.3282
Chu-GZ3	Chu-GZ3	Chu-SJ1	Chu-SJ1	19797379	0.3779	0.0205	0.3276
Chu-GZ3	Chu-GZ3	Chu-TD1	Chu-TD1	19718351	0.3788	0.0197	0.3295
Chu-GZ3	Chu-GZ3	Chu-TD2	Chu-TD2	20329828	0.3760	0.0211	0.3277
Chu-GZ3	Chu-GZ3	Chu-TZ1	Chu-TZ1	20141742	0.3787	0.0203	0.3294
Chu-GZ3	Chu-GZ3	Chu-TZ2	Chu-TZ2	20153936	0.3770	0.0210	0.3275
Chu-GZ3	Chu-GZ3	Chu-TZ3	Chu-TZ3	20014620	0.3784	0.0205	0.3287
Chu-GZ3	Chu-GZ3	Chu-YL1	Chu-YL1	19605702	0.4726	0.0001	0.4528
Chu-GZ3	Chu-GZ3	Chu-YL2	Chu-YL2	19548044	0.4709	0.0001	0.4511
Chu-HJ1	Chu-HJ1	Chu-HJ2	Chu-HJ2	21285525	0.4397	0.0000	0.4530
Chu-HJ1	Chu-HJ1	Chu-HJ3	Chu-HJ3	20675418	0.4369	0.0000	0.4505
Chu-HJ1	Chu-HJ1	Chu-HJ4	Chu-HJ4	20853791	0.4364	0.0000	0.4522
Chu-HJ1	Chu-HJ1	Chu-HJ5	Chu-HJ5	21294459	0.4392	0.0000	0.4536
Chu-HJ1	Chu-HJ1	Chu-HJ6	Chu-HJ6	21396897	0.4388	0.0000	0.4531
Chu-HJ1	Chu-HJ1	Chu-HJ7	Chu-HJ7	21141711	0.4366	0.0000	0.4512
Chu-HJ1	Chu-HJ1	Chu-HJ8	Chu-HJ8	20779105	0.4375	0.0000	0.4540
Chu-HJ1	Chu-HJ1	Chu-JZ1	Chu-JZ1	21256309	0.4423	0.0000	0.4529
Chu-HJ1	Chu-HJ1	Chu-JZ2	Chu-JZ2	21334891	0.4396	0.0000	0.4520
Chu-HJ1	Chu-HJ1	Chu-JZ3	Chu-JZ3	21259145	0.4425	0.0000	0.4530
Chu-HJ1	Chu-HJ1	Chu-JZ4	Chu-JZ4	21246365	0.4410	0.0000	0.4527
Chu-HJ1	Chu-HJ1	Chu-JZ5	Chu-JZ5	21300440	0.4396	0.0000	0.4516
Chu-HJ1	Chu-HJ1	Chu-JZ6	Chu-JZ6	21500102	0.4400	0.0000	0.4532
Chu-HJ1	Chu-HJ1	Chu-JZ7	Chu-JZ7	21399819	0.4414	0.0000	0.4528
Chu-HJ1	Chu-HJ1	Chu-JZ8	Chu-JZ8	21437928	0.4419	0.0000	0.4531
Chu-HJ1	Chu-HJ1	Chu-LP1	Chu-LP1	21423769	0.4401	0.0000	0.4531
Chu-HJ1	Chu-HJ1	Chu-LP2	Chu-LP2	21307075	0.4419	0.0000	0.4531
Chu-HJ1	Chu-HJ1	Chu-LP3	Chu-LP3	21040466	0.4426	0.0000	0.4516
Chu-HJ1	Chu-HJ1	Chu-SJ1	Chu-SJ1	21001295	0.4414	0.0000	0.4511
Chu-HJ1	Chu-HJ1	Chu-TD1	Chu-TD1	20790467	0.4433	0.0000	0.4505
Chu-HJ1	Chu-HJ1	Chu-TD2	Chu-TD2	21515075	0.4387	0.0000	0.4540
Chu-HJ1	Chu-HJ1	Chu-TZ1	Chu-TZ1	21323622	0.4427	0.0000	0.4528
Chu-HJ1	Chu-HJ1	Chu-TZ2	Chu-TZ2	21404521	0.4399	0.0000	0.4532
Chu-HJ1	Chu-HJ1	Chu-TZ3	Chu-TZ3	21228424	0.4422	0.0000	0.4529
Chu-HJ1	Chu-HJ1	Chu-YL1	Chu-YL1	19689996	0.3792	0.0200	0.3287
Chu-HJ1	Chu-HJ1	Chu-YL2	Chu-YL2	19671134	0.3774	0.0206	0.3259
Chu-HJ2	Chu-HJ2	Chu-HJ3	Chu-HJ3	20580645	0.4366	0.0000	0.4515
Chu-HJ2	Chu-HJ2	Chu-HJ4	Chu-HJ4	20753997	0.4364	0.0000	0.4535
Chu-HJ2	Chu-HJ2	Chu-HJ5	Chu-HJ5	21174372	0.4393	0.0000	0.4548
Chu-HJ2	Chu-HJ2	Chu-HJ6	Chu-HJ6	21257849	0.4389	0.0000	0.4542
Chu-HJ2	Chu-HJ2	Chu-HJ7	Chu-HJ7	21016452	0.4365	0.0000	0.4522
Chu-HJ2	Chu-HJ2	Chu-HJ8	Chu-HJ8	20689692	0.4376	0.0000	0.4555
Chu-HJ2	Chu-HJ2	Chu-JZ1	Chu-JZ1	21101440	0.4423	0.0000	0.4534
Chu-HJ2	Chu-HJ2	Chu-JZ2	Chu-JZ2	21185189	0.4398	0.0000	0.4528
Chu-HJ2	Chu-HJ2	Chu-JZ3	Chu-JZ3	21096777	0.4423	0.0000	0.4533
Chu-HJ2	Chu-HJ2	Chu-JZ4	Chu-JZ4	21091760	0.4408	0.0000	0.4532
Chu-HJ2	Chu-HJ2	Chu-JZ5	Chu-JZ5	21143352	0.4394	0.0000	0.4518
Chu-HJ2	Chu-HJ2	Chu-JZ6	Chu-JZ6	21341145	0.4400	0.0000	0.4537
Chu-HJ2	Chu-HJ2	Chu-JZ7	Chu-JZ7	21239774	0.4415	0.0000	0.4533
Chu-HJ2	Chu-HJ2	Chu-JZ8	Chu-JZ8	21273106	0.4419	0.0000	0.4534
Chu-HJ2	Chu-HJ2	Chu-LP1	Chu-LP1	21264107	0.4401	0.0000	0.4537
Chu-HJ2	Chu-HJ2	Chu-LP2	Chu-LP2	21162770	0.4418	0.0000	0.4536
Chu-HJ2	Chu-HJ2	Chu-LP3	Chu-LP3	20904060	0.4423	0.0000	0.4519
Chu-HJ2	Chu-HJ2	Chu-SJ1	Chu-SJ1	20849364	0.4411	0.0000	0.4514
Chu-HJ2	Chu-HJ2	Chu-TD1	Chu-TD1	20614542	0.4433	0.0000	0.4510
Chu-HJ2	Chu-HJ2	Chu-TD2	Chu-TD2	21341718	0.4389	0.0000	0.4548
Chu-HJ2	Chu-HJ2	Chu-TZ1	Chu-TZ1	21162952	0.4424	0.0000	0.4531
Chu-HJ2	Chu-HJ2	Chu-TZ2	Chu-TZ2	21262084	0.4399	0.0000	0.4539
Chu-HJ2	Chu-HJ2	Chu-TZ3	Chu-TZ3	21091560	0.4420	0.0000	0.4534
Chu-HJ2	Chu-HJ2	Chu-YL1	Chu-YL1	19567992	0.3790	0.0201	0.3283
Chu-HJ2	Chu-HJ2	Chu-YL2	Chu-YL2	19551719	0.3773	0.0207	0.3256
Chu-HJ3	Chu-HJ3	Chu-HJ4	Chu-HJ4	20287462	0.4337	0.0000	0.4517
Chu-HJ3	Chu-HJ3	Chu-HJ5	Chu-HJ5	20595521	0.4360	0.0000	0.4524
Chu-HJ3	Chu-HJ3	Chu-HJ6	Chu-HJ6	20658948	0.4358	0.0000	0.4515
Chu-HJ3	Chu-HJ3	Chu-HJ7	Chu-HJ7	20488285	0.4340	0.0000	0.4503
Chu-HJ3	Chu-HJ3	Chu-HJ8	Chu-HJ8	20234084	0.4345	0.0000	0.4534
Chu-HJ3	Chu-HJ3	Chu-JZ1	Chu-JZ1	20496867	0.4394	0.0000	0.4509
Chu-HJ3	Chu-HJ3	Chu-JZ2	Chu-JZ2	20552041	0.4368	0.0000	0.4500
Chu-HJ3	Chu-HJ3	Chu-JZ3	Chu-JZ3	20487420	0.4394	0.0001	0.4506
Chu-HJ3	Chu-HJ3	Chu-JZ4	Chu-JZ4	20498401	0.4380	0.0001	0.4507
Chu-HJ3	Chu-HJ3	Chu-JZ5	Chu-JZ5	20538213	0.4368	0.0001	0.4495
Chu-HJ3	Chu-HJ3	Chu-JZ6	Chu-JZ6	20704893	0.4370	0.0000	0.4509
Chu-HJ3	Chu-HJ3	Chu-JZ7	Chu-JZ7	20605749	0.4386	0.0001	0.4505
Chu-HJ3	Chu-HJ3	Chu-JZ8	Chu-JZ8	20635416	0.4389	0.0000	0.4507
Chu-HJ3	Chu-HJ3	Chu-LP1	Chu-LP1	20654625	0.4371	0.0000	0.4510
Chu-HJ3	Chu-HJ3	Chu-LP2	Chu-LP2	20557325	0.4389	0.0000	0.4511
Chu-HJ3	Chu-HJ3	Chu-LP3	Chu-LP3	20314038	0.4396	0.0000	0.4497
Chu-HJ3	Chu-HJ3	Chu-SJ1	Chu-SJ1	20269984	0.4386	0.0001	0.4492
Chu-HJ3	Chu-HJ3	Chu-TD1	Chu-TD1	20017516	0.4407	0.0001	0.4485
Chu-HJ3	Chu-HJ3	Chu-TD2	Chu-TD2	20695123	0.4356	0.0000	0.4520
Chu-HJ3	Chu-HJ3	Chu-TZ1	Chu-TZ1	20525170	0.4397	0.0000	0.4504
Chu-HJ3	Chu-HJ3	Chu-TZ2	Chu-TZ2	20655816	0.4368	0.0000	0.4513
Chu-HJ3	Chu-HJ3	Chu-TZ3	Chu-TZ3	20491694	0.4392	0.0000	0.4510
Chu-HJ3	Chu-HJ3	Chu-YL1	Chu-YL1	19042773	0.3768	0.0203	0.3259
Chu-HJ3	Chu-HJ3	Chu-YL2	Chu-YL2	19025713	0.3752	0.0208	0.3233
Chu-HJ4	Chu-HJ4	Chu-HJ5	Chu-HJ5	20769919	0.4360	0.0000	0.4547
Chu-HJ4	Chu-HJ4	Chu-HJ6	Chu-HJ6	20840308	0.4356	0.0000	0.4536
Chu-HJ4	Chu-HJ4	Chu-HJ7	Chu-HJ7	20676255	0.4335	0.0000	0.4521
Chu-HJ4	Chu-HJ4	Chu-HJ8	Chu-HJ8	20426887	0.4346	0.0000	0.4562
Chu-HJ4	Chu-HJ4	Chu-JZ1	Chu-JZ1	20661177	0.4389	0.0000	0.4526
Chu-HJ4	Chu-HJ4	Chu-JZ2	Chu-JZ2	20716075	0.4365	0.0000	0.4519
Chu-HJ4	Chu-HJ4	Chu-JZ3	Chu-JZ3	20660915	0.4390	0.0000	0.4525
Chu-HJ4	Chu-HJ4	Chu-JZ4	Chu-JZ4	20670206	0.4377	0.0000	0.4527
Chu-HJ4	Chu-HJ4	Chu-JZ5	Chu-JZ5	20710251	0.4362	0.0000	0.4511
Chu-HJ4	Chu-HJ4	Chu-JZ6	Chu-JZ6	20872009	0.4367	0.0000	0.4529
Chu-HJ4	Chu-HJ4	Chu-JZ7	Chu-JZ7	20770330	0.4383	0.0001	0.4524
Chu-HJ4	Chu-HJ4	Chu-JZ8	Chu-JZ8	20803694	0.4385	0.0000	0.4524
Chu-HJ4	Chu-HJ4	Chu-LP1	Chu-LP1	20827138	0.4367	0.0000	0.4529
Chu-HJ4	Chu-HJ4	Chu-LP2	Chu-LP2	20723136	0.4385	0.0000	0.4529
Chu-HJ4	Chu-HJ4	Chu-LP3	Chu-LP3	20467105	0.4392	0.0000	0.4514
Chu-HJ4	Chu-HJ4	Chu-SJ1	Chu-SJ1	20437619	0.4380	0.0000	0.4508
Chu-HJ4	Chu-HJ4	Chu-TD1	Chu-TD1	20202490	0.4399	0.0001	0.4501
Chu-HJ4	Chu-HJ4	Chu-TD2	Chu-TD2	20879973	0.4355	0.0000	0.4544
Chu-HJ4	Chu-HJ4	Chu-TZ1	Chu-TZ1	20686474	0.4393	0.0000	0.4521
Chu-HJ4	Chu-HJ4	Chu-TZ2	Chu-TZ2	20822530	0.4366	0.0000	0.4533
Chu-HJ4	Chu-HJ4	Chu-TZ3	Chu-TZ3	20652064	0.4388	0.0000	0.4528
Chu-HJ4	Chu-HJ4	Chu-YL1	Chu-YL1	19185468	0.3764	0.0204	0.3265
Chu-HJ4	Chu-HJ4	Chu-YL2	Chu-YL2	19165555	0.3747	0.0209	0.3237
Chu-HJ5	Chu-HJ5	Chu-HJ6	Chu-HJ6	21269476	0.4386	0.0000	0.4550
Chu-HJ5	Chu-HJ5	Chu-HJ7	Chu-HJ7	21030271	0.4361	0.0000	0.4530
Chu-HJ5	Chu-HJ5	Chu-HJ8	Chu-HJ8	20706795	0.4374	0.0000	0.4569
Chu-HJ5	Chu-HJ5	Chu-JZ1	Chu-JZ1	21113400	0.4417	0.0000	0.4540
Chu-HJ5	Chu-HJ5	Chu-JZ2	Chu-JZ2	21193389	0.4394	0.0000	0.4535
Chu-HJ5	Chu-HJ5	Chu-JZ3	Chu-JZ3	21107001	0.4418	0.0000	0.4539
Chu-HJ5	Chu-HJ5	Chu-JZ4	Chu-JZ4	21101599	0.4403	0.0000	0.4538
Chu-HJ5	Chu-HJ5	Chu-JZ5	Chu-JZ5	21150542	0.4389	0.0000	0.4524
Chu-HJ5	Chu-HJ5	Chu-JZ6	Chu-JZ6	21350796	0.4396	0.0000	0.4545
Chu-HJ5	Chu-HJ5	Chu-JZ7	Chu-JZ7	21249473	0.4411	0.0000	0.4540
Chu-HJ5	Chu-HJ5	Chu-JZ8	Chu-JZ8	21279730	0.4414	0.0000	0.4541
Chu-HJ5	Chu-HJ5	Chu-LP1	Chu-LP1	21276215	0.4396	0.0000	0.4544
Chu-HJ5	Chu-HJ5	Chu-LP2	Chu-LP2	21171564	0.4414	0.0000	0.4544
Chu-HJ5	Chu-HJ5	Chu-LP3	Chu-LP3	20913516	0.4416	0.0000	0.4525
Chu-HJ5	Chu-HJ5	Chu-SJ1	Chu-SJ1	20858178	0.4406	0.0000	0.4520
Chu-HJ5	Chu-HJ5	Chu-TD1	Chu-TD1	20625361	0.4427	0.0000	0.4514
Chu-HJ5	Chu-HJ5	Chu-TD2	Chu-TD2	21348175	0.4387	0.0000	0.4560
Chu-HJ5	Chu-HJ5	Chu-TZ1	Chu-TZ1	21173188	0.4420	0.0000	0.4538
Chu-HJ5	Chu-HJ5	Chu-TZ2	Chu-TZ2	21270753	0.4395	0.0000	0.4547
Chu-HJ5	Chu-HJ5	Chu-TZ3	Chu-TZ3	21101467	0.4415	0.0000	0.4541
Chu-HJ5	Chu-HJ5	Chu-YL1	Chu-YL1	19583652	0.3786	0.0201	0.3284
Chu-HJ5	Chu-HJ5	Chu-YL2	Chu-YL2	19564015	0.3767	0.0207	0.3255
Chu-HJ6	Chu-HJ6	Chu-HJ7	Chu-HJ7	21113520	0.4357	0.0000	0.4523
Chu-HJ6	Chu-HJ6	Chu-HJ8	Chu-HJ8	20769706	0.4369	0.0000	0.4557
Chu-HJ6	Chu-HJ6	Chu-JZ1	Chu-JZ1	21203565	0.4414	0.0000	0.4535
Chu-HJ6	Chu-HJ6	Chu-JZ2	Chu-JZ2	21287817	0.4390	0.0000	0.4530
Chu-HJ6	Chu-HJ6	Chu-JZ3	Chu-JZ3	21216894	0.4415	0.0000	0.4535
Chu-HJ6	Chu-HJ6	Chu-JZ4	Chu-JZ4	21191033	0.4401	0.0000	0.4534
Chu-HJ6	Chu-HJ6	Chu-JZ5	Chu-JZ5	21240890	0.4386	0.0000	0.4520
Chu-HJ6	Chu-HJ6	Chu-JZ6	Chu-JZ6	21441576	0.4392	0.0000	0.4539
Chu-HJ6	Chu-HJ6	Chu-JZ7	Chu-JZ7	21340861	0.4408	0.0000	0.4536
Chu-HJ6	Chu-HJ6	Chu-JZ8	Chu-JZ8	21376262	0.4410	0.0000	0.4535
Chu-HJ6	Chu-HJ6	Chu-LP1	Chu-LP1	21378561	0.4393	0.0000	0.4539
Chu-HJ6	Chu-HJ6	Chu-LP2	Chu-LP2	21264261	0.4410	0.0000	0.4538
Chu-HJ6	Chu-HJ6	Chu-LP3	Chu-LP3	20994374	0.4415	0.0000	0.4520
Chu-HJ6	Chu-HJ6	Chu-SJ1	Chu-SJ1	20946843	0.4404	0.0000	0.4516
Chu-HJ6	Chu-HJ6	Chu-TD1	Chu-TD1	20735910	0.4424	0.0000	0.4512
Chu-HJ6	Chu-HJ6	Chu-TD2	Chu-TD2	21464253	0.4380	0.0000	0.4551
Chu-HJ6	Chu-HJ6	Chu-TZ1	Chu-TZ1	21260900	0.4418	0.0000	0.4533
Chu-HJ6	Chu-HJ6	Chu-TZ2	Chu-TZ2	21360060	0.4391	0.0000	0.4541
Chu-HJ6	Chu-HJ6	Chu-TZ3	Chu-TZ3	21185872	0.4412	0.0000	0.4535
Chu-HJ6	Chu-HJ6	Chu-YL1	Chu-YL1	19649087	0.3785	0.0204	0.3278
Chu-HJ6	Chu-HJ6	Chu-YL2	Chu-YL2	19624067	0.3767	0.0209	0.3250
Chu-HJ7	Chu-HJ7	Chu-HJ8	Chu-HJ8	20607068	0.4345	0.0000	0.4538
Chu-HJ7	Chu-HJ7	Chu-JZ1	Chu-JZ1	20950093	0.4392	0.0000	0.4516
Chu-HJ7	Chu-HJ7	Chu-JZ2	Chu-JZ2	21010627	0.4367	0.0000	0.4508
Chu-HJ7	Chu-HJ7	Chu-JZ3	Chu-JZ3	20955576	0.4392	0.0000	0.4515
Chu-HJ7	Chu-HJ7	Chu-JZ4	Chu-JZ4	20951552	0.4378	0.0000	0.4515
Chu-HJ7	Chu-HJ7	Chu-JZ5	Chu-JZ5	20999936	0.4365	0.0001	0.4503
Chu-HJ7	Chu-HJ7	Chu-JZ6	Chu-JZ6	21176496	0.4369	0.0000	0.4519
Chu-HJ7	Chu-HJ7	Chu-JZ7	Chu-JZ7	21070730	0.4383	0.0001	0.4513
Chu-HJ7	Chu-HJ7	Chu-JZ8	Chu-JZ8	21113520	0.4386	0.0000	0.4515
Chu-HJ7	Chu-HJ7	Chu-LP1	Chu-LP1	21115636	0.4368	0.0000	0.4518
Chu-HJ7	Chu-HJ7	Chu-LP2	Chu-LP2	21003317	0.4386	0.0000	0.4517
Chu-HJ7	Chu-HJ7	Chu-LP3	Chu-LP3	20742399	0.4394	0.0000	0.4503
Chu-HJ7	Chu-HJ7	Chu-SJ1	Chu-SJ1	20708337	0.4384	0.0000	0.4499
Chu-HJ7	Chu-HJ7	Chu-TD1	Chu-TD1	20522169	0.4403	0.0001	0.4495
Chu-HJ7	Chu-HJ7	Chu-TD2	Chu-TD2	21207543	0.4353	0.0000	0.4531
Chu-HJ7	Chu-HJ7	Chu-TZ1	Chu-TZ1	21003074	0.4394	0.0000	0.4513
Chu-HJ7	Chu-HJ7	Chu-TZ2	Chu-TZ2	21103445	0.4367	0.0000	0.4520
Chu-HJ7	Chu-HJ7	Chu-TZ3	Chu-TZ3	20932680	0.4390	0.0000	0.4516
Chu-HJ7	Chu-HJ7	Chu-YL1	Chu-YL1	19436625	0.3765	0.0203	0.3263
Chu-HJ7	Chu-HJ7	Chu-YL2	Chu-YL2	19412255	0.3748	0.0208	0.3236
Chu-HJ8	Chu-HJ8	Chu-JZ1	Chu-JZ1	20601032	0.4401	0.0000	0.4545
Chu-HJ8	Chu-HJ8	Chu-JZ2	Chu-JZ2	20647822	0.4378	0.0000	0.4539
Chu-HJ8	Chu-HJ8	Chu-JZ3	Chu-JZ3	20595420	0.4401	0.0000	0.4542
Chu-HJ8	Chu-HJ8	Chu-JZ4	Chu-JZ4	20606592	0.4388	0.0000	0.4544
Chu-HJ8	Chu-HJ8	Chu-JZ5	Chu-JZ5	20639087	0.4374	0.0000	0.4529
Chu-HJ8	Chu-HJ8	Chu-JZ6	Chu-JZ6	20800448	0.4380	0.0000	0.4548
Chu-HJ8	Chu-HJ8	Chu-JZ7	Chu-JZ7	20704432	0.4395	0.0000	0.4543
Chu-HJ8	Chu-HJ8	Chu-JZ8	Chu-JZ8	20734783	0.4398	0.0000	0.4543
Chu-HJ8	Chu-HJ8	Chu-LP1	Chu-LP1	20761584	0.4380	0.0000	0.4550
Chu-HJ8	Chu-HJ8	Chu-LP2	Chu-LP2	20664743	0.4397	0.0000	0.4549
Chu-HJ8	Chu-HJ8	Chu-LP3	Chu-LP3	20412130	0.4399	0.0000	0.4529
Chu-HJ8	Chu-HJ8	Chu-SJ1	Chu-SJ1	20377936	0.4390	0.0000	0.4524
Chu-HJ8	Chu-HJ8	Chu-TD1	Chu-TD1	20127650	0.4410	0.0000	0.4516
Chu-HJ8	Chu-HJ8	Chu-TD2	Chu-TD2	20794983	0.4370	0.0000	0.4564
Chu-HJ8	Chu-HJ8	Chu-TZ1	Chu-TZ1	20615723	0.4404	0.0000	0.4538
Chu-HJ8	Chu-HJ8	Chu-TZ2	Chu-TZ2	20755740	0.4379	0.0000	0.4553
Chu-HJ8	Chu-HJ8	Chu-TZ3	Chu-TZ3	20593033	0.4399	0.0000	0.4546
Chu-HJ8	Chu-HJ8	Chu-YL1	Chu-YL1	19138811	0.3771	0.0202	0.3278
Chu-HJ8	Chu-HJ8	Chu-YL2	Chu-YL2	19118478	0.3753	0.0207	0.3249
Chu-JZ1	Chu-JZ1	Chu-JZ2	Chu-JZ2	21205242	0.4421	0.0000	0.4529
Chu-JZ1	Chu-JZ1	Chu-JZ3	Chu-JZ3	21134093	0.4451	0.0000	0.4539
Chu-JZ1	Chu-JZ1	Chu-JZ4	Chu-JZ4	21119002	0.4435	0.0000	0.4536
Chu-JZ1	Chu-JZ1	Chu-JZ5	Chu-JZ5	21160965	0.4423	0.0000	0.4525
Chu-JZ1	Chu-JZ1	Chu-JZ6	Chu-JZ6	21374271	0.4427	0.0000	0.4542
Chu-JZ1	Chu-JZ1	Chu-JZ7	Chu-JZ7	21287437	0.4439	0.0000	0.4537
Chu-JZ1	Chu-JZ1	Chu-JZ8	Chu-JZ8	21310351	0.4443	0.0000	0.4538
Chu-JZ1	Chu-JZ1	Chu-LP1	Chu-LP1	21302776	0.4426	0.0000	0.4541
Chu-JZ1	Chu-JZ1	Chu-LP2	Chu-LP2	21190451	0.4444	0.0000	0.4540
Chu-JZ1	Chu-JZ1	Chu-LP3	Chu-LP3	20936671	0.4449	0.0000	0.4525
Chu-JZ1	Chu-JZ1	Chu-SJ1	Chu-SJ1	20879142	0.4438	0.0000	0.4519
Chu-JZ1	Chu-JZ1	Chu-TD1	Chu-TD1	20642079	0.4455	0.0000	0.4508
Chu-JZ1	Chu-JZ1	Chu-TD2	Chu-TD2	21320221	0.4414	0.0000	0.4544
Chu-JZ1	Chu-JZ1	Chu-TZ1	Chu-TZ1	21213899	0.4452	0.0000	0.4539
Chu-JZ1	Chu-JZ1	Chu-TZ2	Chu-TZ2	21268153	0.4429	0.0000	0.4544
Chu-JZ1	Chu-JZ1	Chu-TZ3	Chu-TZ3	21118504	0.4447	0.0000	0.4539
Chu-JZ1	Chu-JZ1	Chu-YL1	Chu-YL1	19614044	0.3811	0.0194	0.3312
Chu-JZ1	Chu-JZ1	Chu-YL2	Chu-YL2	19591219	0.3792	0.0199	0.3284
Chu-JZ2	Chu-JZ2	Chu-JZ3	Chu-JZ3	21188538	0.4425	0.0000	0.4529
Chu-JZ2	Chu-JZ2	Chu-JZ4	Chu-JZ4	21184393	0.4409	0.0000	0.4527
Chu-JZ2	Chu-JZ2	Chu-JZ5	Chu-JZ5	21242543	0.4394	0.0000	0.4513
Chu-JZ2	Chu-JZ2	Chu-JZ6	Chu-JZ6	21460885	0.4399	0.0000	0.4533
Chu-JZ2	Chu-JZ2	Chu-JZ7	Chu-JZ7	21377786	0.4415	0.0000	0.4531
Chu-JZ2	Chu-JZ2	Chu-JZ8	Chu-JZ8	21388536	0.4417	0.0000	0.4529
Chu-JZ2	Chu-JZ2	Chu-LP1	Chu-LP1	21358741	0.4400	0.0000	0.4530
Chu-JZ2	Chu-JZ2	Chu-LP2	Chu-LP2	21253479	0.4418	0.0000	0.4530
Chu-JZ2	Chu-JZ2	Chu-LP3	Chu-LP3	21005069	0.4420	0.0000	0.4512
Chu-JZ2	Chu-JZ2	Chu-SJ1	Chu-SJ1	20946283	0.4411	0.0000	0.4509
Chu-JZ2	Chu-JZ2	Chu-TD1	Chu-TD1	20681681	0.4434	0.0000	0.4503
Chu-JZ2	Chu-JZ2	Chu-TD2	Chu-TD2	21408754	0.4390	0.0000	0.4541
Chu-JZ2	Chu-JZ2	Chu-TZ1	Chu-TZ1	21282741	0.4421	0.0000	0.4525
Chu-JZ2	Chu-JZ2	Chu-TZ2	Chu-TZ2	21345319	0.4398	0.0000	0.4531
Chu-JZ2	Chu-JZ2	Chu-TZ3	Chu-TZ3	21178696	0.4419	0.0000	0.4528
Chu-JZ2	Chu-JZ2	Chu-YL1	Chu-YL1	19633516	0.3790	0.0200	0.3284
Chu-JZ2	Chu-JZ2	Chu-YL2	Chu-YL2	19632848	0.3772	0.0206	0.3256
Chu-JZ3	Chu-JZ3	Chu-JZ4	Chu-JZ4	21106388	0.4437	0.0000	0.4535
Chu-JZ3	Chu-JZ3	Chu-JZ5	Chu-JZ5	21153445	0.4424	0.0000	0.4524
Chu-JZ3	Chu-JZ3	Chu-JZ6	Chu-JZ6	21352388	0.4428	0.0000	0.4541
Chu-JZ3	Chu-JZ3	Chu-JZ7	Chu-JZ7	21259873	0.4441	0.0000	0.4537
Chu-JZ3	Chu-JZ3	Chu-JZ8	Chu-JZ8	21291216	0.4446	0.0000	0.4538
Chu-JZ3	Chu-JZ3	Chu-LP1	Chu-LP1	21287921	0.4427	0.0000	0.4538
Chu-JZ3	Chu-JZ3	Chu-LP2	Chu-LP2	21165926	0.4445	0.0000	0.4539
Chu-JZ3	Chu-JZ3	Chu-LP3	Chu-LP3	20905172	0.4450	0.0000	0.4523
Chu-JZ3	Chu-JZ3	Chu-SJ1	Chu-SJ1	20867197	0.4440	0.0000	0.4519
Chu-JZ3	Chu-JZ3	Chu-TD1	Chu-TD1	20682441	0.4456	0.0000	0.4510
Chu-JZ3	Chu-JZ3	Chu-TD2	Chu-TD2	21344369	0.4414	0.0000	0.4546
Chu-JZ3	Chu-JZ3	Chu-TZ1	Chu-TZ1	21188703	0.4453	0.0000	0.4537
Chu-JZ3	Chu-JZ3	Chu-TZ2	Chu-TZ2	21247422	0.4428	0.0000	0.4540
Chu-JZ3	Chu-JZ3	Chu-TZ3	Chu-TZ3	21092279	0.4447	0.0000	0.4536
Chu-JZ3	Chu-JZ3	Chu-YL1	Chu-YL1	19584030	0.3811	0.0194	0.3310
Chu-JZ3	Chu-JZ3	Chu-YL2	Chu-YL2	19554669	0.3793	0.0199	0.3282
Chu-JZ4	Chu-JZ4	Chu-JZ5	Chu-JZ5	21177237	0.4409	0.0000	0.4524
Chu-JZ4	Chu-JZ4	Chu-JZ6	Chu-JZ6	21346518	0.4412	0.0000	0.4538
Chu-JZ4	Chu-JZ4	Chu-JZ7	Chu-JZ7	21253144	0.4426	0.0000	0.4533
Chu-JZ4	Chu-JZ4	Chu-JZ8	Chu-JZ8	21282985	0.4430	0.0000	0.4534
Chu-JZ4	Chu-JZ4	Chu-LP1	Chu-LP1	21267120	0.4413	0.0000	0.4537
Chu-JZ4	Chu-JZ4	Chu-LP2	Chu-LP2	21158899	0.4431	0.0000	0.4536
Chu-JZ4	Chu-JZ4	Chu-LP3	Chu-LP3	20908552	0.4434	0.0000	0.4519
Chu-JZ4	Chu-JZ4	Chu-SJ1	Chu-SJ1	20895963	0.4424	0.0000	0.4518
Chu-JZ4	Chu-JZ4	Chu-TD1	Chu-TD1	20626152	0.4444	0.0000	0.4509
Chu-JZ4	Chu-JZ4	Chu-TD2	Chu-TD2	21309960	0.4401	0.0000	0.4545
Chu-JZ4	Chu-JZ4	Chu-TZ1	Chu-TZ1	21174952	0.4437	0.0000	0.4533
Chu-JZ4	Chu-JZ4	Chu-TZ2	Chu-TZ2	21245496	0.4413	0.0000	0.4540
Chu-JZ4	Chu-JZ4	Chu-TZ3	Chu-TZ3	21088807	0.4433	0.0000	0.4535
Chu-JZ4	Chu-JZ4	Chu-YL1	Chu-YL1	19570758	0.3800	0.0196	0.3301
Chu-JZ4	Chu-JZ4	Chu-YL2	Chu-YL2	19565349	0.3781	0.0201	0.3272
Chu-JZ5	Chu-JZ5	Chu-JZ6	Chu-JZ6	21405337	0.4397	0.0000	0.4525
Chu-JZ5	Chu-JZ5	Chu-JZ7	Chu-JZ7	21306865	0.4411	0.0000	0.4521
Chu-JZ5	Chu-JZ5	Chu-JZ8	Chu-JZ8	21338577	0.4415	0.0000	0.4523
Chu-JZ5	Chu-JZ5	Chu-LP1	Chu-LP1	21314150	0.4398	0.0000	0.4523
Chu-JZ5	Chu-JZ5	Chu-LP2	Chu-LP2	21202094	0.4418	0.0000	0.4524
Chu-JZ5	Chu-JZ5	Chu-LP3	Chu-LP3	20952572	0.4422	0.0000	0.4509
Chu-JZ5	Chu-JZ5	Chu-SJ1	Chu-SJ1	20938813	0.4414	0.0000	0.4509
Chu-JZ5	Chu-JZ5	Chu-TD1	Chu-TD1	20670902	0.4433	0.0000	0.4498
Chu-JZ5	Chu-JZ5	Chu-TD2	Chu-TD2	21368125	0.4385	0.0000	0.4530
Chu-JZ5	Chu-JZ5	Chu-TZ1	Chu-TZ1	21229124	0.4424	0.0000	0.4522
Chu-JZ5	Chu-JZ5	Chu-TZ2	Chu-TZ2	21298968	0.4397	0.0000	0.4525
Chu-JZ5	Chu-JZ5	Chu-TZ3	Chu-TZ3	21136704	0.4419	0.0000	0.4523
Chu-JZ5	Chu-JZ5	Chu-YL1	Chu-YL1	19606325	0.3791	0.0198	0.3288
Chu-JZ5	Chu-JZ5	Chu-YL2	Chu-YL2	19606470	0.3773	0.0204	0.3260
Chu-JZ6	Chu-JZ6	Chu-JZ7	Chu-JZ7	21531968	0.4415	0.0000	0.4539
Chu-JZ6	Chu-JZ6	Chu-JZ8	Chu-JZ8	21556572	0.4422	0.0000	0.4542
Chu-JZ6	Chu-JZ6	Chu-LP1	Chu-LP1	21526788	0.4405	0.0000	0.4545
Chu-JZ6	Chu-JZ6	Chu-LP2	Chu-LP2	21412025	0.4422	0.0000	0.4542
Chu-JZ6	Chu-JZ6	Chu-LP3	Chu-LP3	21155794	0.4425	0.0000	0.4525
Chu-JZ6	Chu-JZ6	Chu-SJ1	Chu-SJ1	21096351	0.4414	0.0000	0.4520
Chu-JZ6	Chu-JZ6	Chu-TD1	Chu-TD1	20851915	0.4432	0.0000	0.4510
Chu-JZ6	Chu-JZ6	Chu-TD2	Chu-TD2	21579196	0.4393	0.0000	0.4552
Chu-JZ6	Chu-JZ6	Chu-TZ1	Chu-TZ1	21458669	0.4429	0.0000	0.4542
Chu-JZ6	Chu-JZ6	Chu-TZ2	Chu-TZ2	21507163	0.4405	0.0000	0.4546
Chu-JZ6	Chu-JZ6	Chu-TZ3	Chu-TZ3	21344134	0.4424	0.0000	0.4541
Chu-JZ6	Chu-JZ6	Chu-YL1	Chu-YL1	19787281	0.3794	0.0199	0.3297
Chu-JZ6	Chu-JZ6	Chu-YL2	Chu-YL2	19777941	0.3774	0.0204	0.3268
Chu-JZ7	Chu-JZ7	Chu-JZ8	Chu-JZ8	21460657	0.4434	0.0000	0.4537
Chu-JZ7	Chu-JZ7	Chu-LP1	Chu-LP1	21432616	0.4417	0.0000	0.4537
Chu-JZ7	Chu-JZ7	Chu-LP2	Chu-LP2	21323888	0.4435	0.0000	0.4538
Chu-JZ7	Chu-JZ7	Chu-LP3	Chu-LP3	21068732	0.4437	0.0000	0.4520
Chu-JZ7	Chu-JZ7	Chu-SJ1	Chu-SJ1	21011159	0.4428	0.0000	0.4516
Chu-JZ7	Chu-JZ7	Chu-TD1	Chu-TD1	20761151	0.4448	0.0000	0.4507
Chu-JZ7	Chu-JZ7	Chu-TD2	Chu-TD2	21473429	0.4407	0.0000	0.4545
Chu-JZ7	Chu-JZ7	Chu-TZ1	Chu-TZ1	21363092	0.4440	0.0000	0.4534
Chu-JZ7	Chu-JZ7	Chu-TZ2	Chu-TZ2	21409513	0.4417	0.0000	0.4539
Chu-JZ7	Chu-JZ7	Chu-TZ3	Chu-TZ3	21247122	0.4438	0.0000	0.4536
Chu-JZ7	Chu-JZ7	Chu-YL1	Chu-YL1	19706330	0.3803	0.0197	0.3300
Chu-JZ7	Chu-JZ7	Chu-YL2	Chu-YL2	19699889	0.3784	0.0203	0.3272
Chu-JZ8	Chu-JZ8	Chu-LP1	Chu-LP1	21457344	0.4422	0.0000	0.4539
Chu-JZ8	Chu-JZ8	Chu-LP2	Chu-LP2	21344691	0.4440	0.0000	0.4539
Chu-JZ8	Chu-JZ8	Chu-LP3	Chu-LP3	21086049	0.4443	0.0000	0.4523
Chu-JZ8	Chu-JZ8	Chu-SJ1	Chu-SJ1	21034587	0.4433	0.0000	0.4518
Chu-JZ8	Chu-JZ8	Chu-TD1	Chu-TD1	20812274	0.4451	0.0000	0.4510
Chu-JZ8	Chu-JZ8	Chu-TD2	Chu-TD2	21526248	0.4411	0.0000	0.4549
Chu-JZ8	Chu-JZ8	Chu-TZ1	Chu-TZ1	21393100	0.4446	0.0000	0.4538
Chu-JZ8	Chu-JZ8	Chu-TZ2	Chu-TZ2	21434795	0.4422	0.0000	0.4541
Chu-JZ8	Chu-JZ8	Chu-TZ3	Chu-TZ3	21273264	0.4442	0.0000	0.4537
Chu-JZ8	Chu-JZ8	Chu-YL1	Chu-YL1	19734302	0.3806	0.0195	0.3307
Chu-JZ8	Chu-JZ8	Chu-YL2	Chu-YL2	19721582	0.3787	0.0201	0.3278
Chu-LP1	Chu-LP1	Chu-LP2	Chu-LP2	21343175	0.4422	0.0000	0.4541
Chu-LP1	Chu-LP1	Chu-LP3	Chu-LP3	21073909	0.4426	0.0000	0.4524
Chu-LP1	Chu-LP1	Chu-SJ1	Chu-SJ1	21025663	0.4415	0.0000	0.4519
Chu-LP1	Chu-LP1	Chu-TD1	Chu-TD1	20792041	0.4432	0.0000	0.4508
Chu-LP1	Chu-LP1	Chu-TD2	Chu-TD2	21488746	0.4393	0.0000	0.4548
Chu-LP1	Chu-LP1	Chu-TZ1	Chu-TZ1	21354288	0.4429	0.0000	0.4539
Chu-LP1	Chu-LP1	Chu-TZ2	Chu-TZ2	21423214	0.4405	0.0000	0.4545
Chu-LP1	Chu-LP1	Chu-TZ3	Chu-TZ3	21259583	0.4425	0.0000	0.4540
Chu-LP1	Chu-LP1	Chu-YL1	Chu-YL1	19722784	0.3794	0.0198	0.3298
Chu-LP1	Chu-LP1	Chu-YL2	Chu-YL2	19701228	0.3776	0.0204	0.3270
Chu-LP2	Chu-LP2	Chu-LP3	Chu-LP3	20976372	0.4443	0.0000	0.4524
Chu-LP2	Chu-LP2	Chu-SJ1	Chu-SJ1	20921493	0.4434	0.0000	0.4520
Chu-LP2	Chu-LP2	Chu-TD1	Chu-TD1	20661176	0.4452	0.0000	0.4508
Chu-LP2	Chu-LP2	Chu-TD2	Chu-TD2	21364058	0.4410	0.0000	0.4546
Chu-LP2	Chu-LP2	Chu-TZ1	Chu-TZ1	21240706	0.4447	0.0000	0.4537
Chu-LP2	Chu-LP2	Chu-TZ2	Chu-TZ2	21317433	0.4423	0.0000	0.4544
Chu-LP2	Chu-LP2	Chu-TZ3	Chu-TZ3	21156068	0.4443	0.0000	0.4540
Chu-LP2	Chu-LP2	Chu-YL1	Chu-YL1	19634182	0.3809	0.0197	0.3306
Chu-LP2	Chu-LP2	Chu-YL2	Chu-YL2	19619209	0.3790	0.0202	0.3278
Chu-LP3	Chu-LP3	Chu-SJ1	Chu-SJ1	20681577	0.4440	0.0000	0.4506
Chu-LP3	Chu-LP3	Chu-TD1	Chu-TD1	20399921	0.4460	0.0000	0.4494
Chu-LP3	Chu-LP3	Chu-TD2	Chu-TD2	21092641	0.4414	0.0000	0.4528
Chu-LP3	Chu-LP3	Chu-TZ1	Chu-TZ1	20986582	0.4452	0.0000	0.4522
Chu-LP3	Chu-LP3	Chu-TZ2	Chu-TZ2	21060914	0.4426	0.0000	0.4526
Chu-LP3	Chu-LP3	Chu-TZ3	Chu-TZ3	20907146	0.4446	0.0000	0.4523
Chu-LP3	Chu-LP3	Chu-YL1	Chu-YL1	19413016	0.3813	0.0195	0.3301
Chu-LP3	Chu-LP3	Chu-YL2	Chu-YL2	19404345	0.3796	0.0201	0.3275
Chu-SJ1	Chu-SJ1	Chu-TD1	Chu-TD1	20382511	0.4452	0.0000	0.4495
Chu-SJ1	Chu-SJ1	Chu-TD2	Chu-TD2	21055455	0.4402	0.0000	0.4524
Chu-SJ1	Chu-SJ1	Chu-TZ1	Chu-TZ1	20926215	0.4441	0.0000	0.4517
Chu-SJ1	Chu-SJ1	Chu-TZ2	Chu-TZ2	21002108	0.4414	0.0000	0.4520
Chu-SJ1	Chu-SJ1	Chu-TZ3	Chu-TZ3	20845759	0.4435	0.0000	0.4517
Chu-SJ1	Chu-SJ1	Chu-YL1	Chu-YL1	19354241	0.3804	0.0195	0.3295
Chu-SJ1	Chu-SJ1	Chu-YL2	Chu-YL2	19356976	0.3788	0.0201	0.3269
Chu-TD1	Chu-TD1	Chu-TD2	Chu-TD2	20940021	0.4416	0.0000	0.4525
Chu-TD1	Chu-TD1	Chu-TZ1	Chu-TZ1	20724521	0.4455	0.0000	0.4507
Chu-TD1	Chu-TD1	Chu-TZ2	Chu-TZ2	20730446	0.4434	0.0000	0.4511
Chu-TD1	Chu-TD1	Chu-TZ3	Chu-TZ3	20587597	0.4454	0.0000	0.4507
Chu-TD1	Chu-TD1	Chu-YL1	Chu-YL1	19165812	0.3813	0.0185	0.3309
Chu-TD1	Chu-TD1	Chu-YL2	Chu-YL2	19122504	0.3799	0.0189	0.3285
Chu-TD2	Chu-TD2	Chu-TZ1	Chu-TZ1	21422609	0.4417	0.0000	0.4547
Chu-TD2	Chu-TD2	Chu-TZ2	Chu-TZ2	21463357	0.4392	0.0000	0.4550
Chu-TD2	Chu-TD2	Chu-TZ3	Chu-TZ3	21289382	0.4412	0.0000	0.4544
Chu-TD2	Chu-TD2	Chu-YL1	Chu-YL1	19743811	0.3782	0.0198	0.3290
Chu-TD2	Chu-TD2	Chu-YL2	Chu-YL2	19716439	0.3763	0.0204	0.3261
Chu-TZ1	Chu-TZ1	Chu-TZ2	Chu-TZ2	21328203	0.4430	0.0000	0.4540
Chu-TZ1	Chu-TZ1	Chu-TZ3	Chu-TZ3	21177112	0.4450	0.0000	0.4537
Chu-TZ1	Chu-TZ1	Chu-YL1	Chu-YL1	19652071	0.3812	0.0192	0.3312
Chu-TZ1	Chu-TZ1	Chu-YL2	Chu-YL2	19635381	0.3794	0.0198	0.3284
Chu-TZ2	Chu-TZ2	Chu-TZ3	Chu-TZ3	21245216	0.4424	0.0000	0.4541
Chu-TZ2	Chu-TZ2	Chu-YL1	Chu-YL1	19699993	0.3796	0.0200	0.3295
Chu-TZ2	Chu-TZ2	Chu-YL2	Chu-YL2	19689096	0.3776	0.0206	0.3265
Chu-TZ3	Chu-TZ3	Chu-YL1	Chu-YL1	19584715	0.3810	0.0196	0.3307
Chu-TZ3	Chu-TZ3	Chu-YL2	Chu-YL2	19565615	0.3791	0.0201	0.3278
Chu-YL1	Chu-YL1	Chu-YL2	Chu-YL2	19254396	0.4736	0.0001	0.4517
Chu-TMS10	Chu-TMS10	Chu-YL3	Chu-YL3	19567859	0.3770	0.0197	0.3267
Chu-TMS10	Chu-TMS10	Chu-YL4	Chu-YL4	20006356	0.3751	0.0208	0.3251
Chu-TMS10	Chu-TMS10	Chu-YL5	Chu-YL5	19931810	0.3760	0.0202	0.3261
Chu-TMS10	Chu-TMS10	Chu-YL6	Chu-YL6	19857231	0.3781	0.0198	0.3293
Chu-TMS10	Chu-TMS10	Chu-YL7	Chu-YL7	19945040	0.3764	0.0205	0.3268
Chu-TMS10	Chu-TMS10	Chubq01	Chubq01	20855049	0.4422	0.0000	0.4528
Chu-TMS10	Chu-TMS10	Chudmt01	Chudmt01	21357455	0.4340	0.0000	0.4535
Chu-TMS10	Chu-TMS10	Chuds01	Chuds01	21168327	0.4382	0.0000	0.4530
Chu-TMS10	Chu-TMS10	Chudx01	Chudx01	20120561	0.3770	0.0197	0.3367
Chu-TMS10	Chu-TMS10	Chugjs01	Chugjs01	20892344	0.4394	0.0000	0.4527
Chu-TMS10	Chu-TMS10	Chugs01	Chugs01	20531662	0.4400	0.0000	0.4524
Chu-TMS10	Chu-TMS10	Chuhq01	Chuhq01	20602190	0.4332	0.0000	0.4522
Chu-TMS10	Chu-TMS10	Chulca01	Chulca01	20942837	0.4376	0.0000	0.4526
Chu-TMS10	Chu-TMS10	Chunms02	Chunms02	20994772	0.4382	0.0000	0.4528
Chu-TMS10	Chu-TMS10	Chunms03	Chunms03	20880632	0.4399	0.0000	0.4528
Chu-TMS10	Chu-TMS10	Chupt01	Chupt01	21184029	0.4373	0.0000	0.4532
Chu-TMS10	Chu-TMS10	Chusd01	Chusd01	20269584	0.4391	0.0000	0.4520
Chu-TMS10	Chu-TMS10	Chust01	Chust01	21340514	0.4349	0.0000	0.4538
Chu-TMS10	Chu-TMS10	Chusx01	Chusx01	20935952	0.4376	0.0000	0.4528
Chu-TMS10	Chu-TMS10	Chutj01	Chutj01	20575584	0.4347	0.0000	0.4520
Chu-TMS10	Chu-TMS10	Chutm01	Chutm01	20502366	0.4386	0.0000	0.4522
Chu-TMS10	Chu-TMS10	Chuxz01	Chuxz01	21224711	0.4382	0.0000	0.4532
Chu-TMS10	Chu-TMS10	Chuyp01	Chuyp01	18936742	0.3811	0.0169	0.3361
Chu-TMS10	Chu-TMS10	Chuzm01	Chuzm01	21137740	0.4361	0.0000	0.4532
Chu-TMS10	Chu-TMS10	Chuzy01	Chuzy01	19667855	0.3461	0.0106	0.3317
Chu-CJ1	Chu-CJ1	Chu-YL3	Chu-YL3	19355289	0.3791	0.0198	0.3272
Chu-CJ1	Chu-CJ1	Chu-YL4	Chu-YL4	19738262	0.3771	0.0208	0.3254
Chu-CJ1	Chu-CJ1	Chu-YL5	Chu-YL5	19656807	0.3781	0.0202	0.3265
Chu-CJ1	Chu-CJ1	Chu-YL6	Chu-YL6	19608587	0.3798	0.0199	0.3295
Chu-CJ1	Chu-CJ1	Chu-YL7	Chu-YL7	19690110	0.3783	0.0205	0.3272
Chu-CJ1	Chu-CJ1	Chubq01	Chubq01	20476525	0.4449	0.0000	0.4512
Chu-CJ1	Chu-CJ1	Chudmt01	Chudmt01	20958850	0.4366	0.0000	0.4515
Chu-CJ1	Chu-CJ1	Chuds01	Chuds01	20839413	0.4407	0.0000	0.4518
Chu-CJ1	Chu-CJ1	Chudx01	Chudx01	19765183	0.3789	0.0196	0.3366
Chu-CJ1	Chu-CJ1	Chugjs01	Chugjs01	20502009	0.4421	0.0000	0.4510
Chu-CJ1	Chu-CJ1	Chugs01	Chugs01	20132304	0.4430	0.0000	0.4506
Chu-CJ1	Chu-CJ1	Chuhq01	Chuhq01	20167595	0.4365	0.0000	0.4501
Chu-CJ1	Chu-CJ1	Chulca01	Chulca01	20538510	0.4404	0.0001	0.4507
Chu-CJ1	Chu-CJ1	Chunms02	Chunms02	20645484	0.4407	0.0000	0.4511
Chu-CJ1	Chu-CJ1	Chunms03	Chunms03	20494863	0.4426	0.0000	0.4511
Chu-CJ1	Chu-CJ1	Chupt01	Chupt01	20811264	0.4399	0.0000	0.4515
Chu-CJ1	Chu-CJ1	Chusd01	Chusd01	19905751	0.4421	0.0000	0.4504
Chu-CJ1	Chu-CJ1	Chust01	Chust01	20909017	0.4376	0.0000	0.4517
Chu-CJ1	Chu-CJ1	Chusx01	Chusx01	20536189	0.4404	0.0000	0.4509
Chu-CJ1	Chu-CJ1	Chutj01	Chutj01	20161003	0.4379	0.0000	0.4501
Chu-CJ1	Chu-CJ1	Chutm01	Chutm01	20090142	0.4419	0.0000	0.4504
Chu-CJ1	Chu-CJ1	Chuxz01	Chuxz01	20839681	0.4408	0.0000	0.4515
Chu-CJ1	Chu-CJ1	Chuyp01	Chuyp01	18575403	0.3836	0.0167	0.3363
Chu-CJ1	Chu-CJ1	Chuzm01	Chuzm01	20760456	0.4388	0.0000	0.4515
Chu-CJ1	Chu-CJ1	Chuzy01	Chuzy01	19293042	0.3484	0.0105	0.3300
Chu-GZ1	Chu-GZ1	Chu-YL3	Chu-YL3	18508512	0.4696	0.0001	0.4496
Chu-GZ1	Chu-GZ1	Chu-YL4	Chu-YL4	18776580	0.4680	0.0001	0.4503
Chu-GZ1	Chu-GZ1	Chu-YL5	Chu-YL5	18740277	0.4688	0.0001	0.4500
Chu-GZ1	Chu-GZ1	Chu-YL6	Chu-YL6	18733122	0.4707	0.0001	0.4529
Chu-GZ1	Chu-GZ1	Chu-YL7	Chu-YL7	18786920	0.4691	0.0001	0.4519
Chu-GZ1	Chu-GZ1	Chubq01	Chubq01	18533704	0.3785	0.0184	0.3318
Chu-GZ1	Chu-GZ1	Chudmt01	Chudmt01	18922273	0.3723	0.0200	0.3270
Chu-GZ1	Chu-GZ1	Chuds01	Chuds01	18814629	0.3756	0.0197	0.3291
Chu-GZ1	Chu-GZ1	Chudx01	Chudx01	18287017	0.3840	0.0201	0.3309
Chu-GZ1	Chu-GZ1	Chugjs01	Chugjs01	18571915	0.3765	0.0188	0.3305
Chu-GZ1	Chu-GZ1	Chugs01	Chugs01	18278505	0.3772	0.0184	0.3311
Chu-GZ1	Chu-GZ1	Chuhq01	Chuhq01	18312458	0.3723	0.0193	0.3279
Chu-GZ1	Chu-GZ1	Chulca01	Chulca01	18595255	0.3753	0.0191	0.3295
Chu-GZ1	Chu-GZ1	Chunms02	Chunms02	18679590	0.3752	0.0192	0.3291
Chu-GZ1	Chu-GZ1	Chunms03	Chunms03	18560574	0.3769	0.0188	0.3307
Chu-GZ1	Chu-GZ1	Chupt01	Chupt01	18807041	0.3748	0.0195	0.3290
Chu-GZ1	Chu-GZ1	Chusd01	Chusd01	18120718	0.3764	0.0185	0.3307
Chu-GZ1	Chu-GZ1	Chust01	Chust01	18879853	0.3731	0.0200	0.3274
Chu-GZ1	Chu-GZ1	Chusx01	Chusx01	18593648	0.3750	0.0190	0.3294
Chu-GZ1	Chu-GZ1	Chutj01	Chutj01	18316591	0.3734	0.0190	0.3287
Chu-GZ1	Chu-GZ1	Chutm01	Chutm01	18255198	0.3762	0.0184	0.3309
Chu-GZ1	Chu-GZ1	Chuxz01	Chuxz01	18832205	0.3754	0.0194	0.3295
Chu-GZ1	Chu-GZ1	Chuyp01	Chuyp01	17856804	0.4731	0.0001	0.4506
Chu-GZ1	Chu-GZ1	Chuzm01	Chuzm01	18765016	0.3741	0.0196	0.3283
Chu-GZ1	Chu-GZ1	Chuzy01	Chuzy01	17937267	0.3558	0.0136	0.3194
Chu-GZ2	Chu-GZ2	Chu-YL3	Chu-YL3	19502792	0.4723	0.0001	0.4513
Chu-GZ2	Chu-GZ2	Chu-YL4	Chu-YL4	19915838	0.4708	0.0001	0.4529
Chu-GZ2	Chu-GZ2	Chu-YL5	Chu-YL5	19855183	0.4716	0.0001	0.4525
Chu-GZ2	Chu-GZ2	Chu-YL6	Chu-YL6	19815626	0.4740	0.0001	0.4553
Chu-GZ2	Chu-GZ2	Chu-YL7	Chu-YL7	19877325	0.4722	0.0001	0.4542
Chu-GZ2	Chu-GZ2	Chubq01	Chubq01	19666216	0.3809	0.0189	0.3333
Chu-GZ2	Chu-GZ2	Chudmt01	Chudmt01	20045070	0.3746	0.0204	0.3287
Chu-GZ2	Chu-GZ2	Chuds01	Chuds01	19902228	0.3780	0.0200	0.3305
Chu-GZ2	Chu-GZ2	Chudx01	Chudx01	19397227	0.3868	0.0202	0.3334
Chu-GZ2	Chu-GZ2	Chugjs01	Chugjs01	19663893	0.3787	0.0192	0.3319
Chu-GZ2	Chu-GZ2	Chugs01	Chugs01	19322558	0.3791	0.0187	0.3326
Chu-GZ2	Chu-GZ2	Chuhq01	Chuhq01	19312941	0.3741	0.0196	0.3296
Chu-GZ2	Chu-GZ2	Chulca01	Chulca01	19674263	0.3775	0.0195	0.3311
Chu-GZ2	Chu-GZ2	Chunms02	Chunms02	19772569	0.3776	0.0194	0.3307
Chu-GZ2	Chu-GZ2	Chunms03	Chunms03	19655731	0.3791	0.0191	0.3322
Chu-GZ2	Chu-GZ2	Chupt01	Chupt01	19918501	0.3772	0.0198	0.3305
Chu-GZ2	Chu-GZ2	Chusd01	Chusd01	19076544	0.3785	0.0186	0.3326
Chu-GZ2	Chu-GZ2	Chust01	Chust01	20018076	0.3755	0.0204	0.3292
Chu-GZ2	Chu-GZ2	Chusx01	Chusx01	19687635	0.3772	0.0194	0.3310
Chu-GZ2	Chu-GZ2	Chutj01	Chutj01	19314964	0.3751	0.0193	0.3305
Chu-GZ2	Chu-GZ2	Chutm01	Chutm01	19279765	0.3781	0.0187	0.3325
Chu-GZ2	Chu-GZ2	Chuxz01	Chuxz01	19966562	0.3779	0.0197	0.3311
Chu-GZ2	Chu-GZ2	Chuyp01	Chuyp01	18841294	0.4757	0.0001	0.4535
Chu-GZ2	Chu-GZ2	Chuzm01	Chuzm01	19858045	0.3764	0.0200	0.3299
Chu-GZ2	Chu-GZ2	Chuzy01	Chuzy01	18965039	0.3565	0.0138	0.3206
Chu-GZ3	Chu-GZ3	Chu-YL3	Chu-YL3	19515923	0.4725	0.0001	0.4505
Chu-GZ3	Chu-GZ3	Chu-YL4	Chu-YL4	19923738	0.4710	0.0001	0.4520
Chu-GZ3	Chu-GZ3	Chu-YL5	Chu-YL5	19870089	0.4717	0.0001	0.4516
Chu-GZ3	Chu-GZ3	Chu-YL6	Chu-YL6	19827222	0.4740	0.0001	0.4543
Chu-GZ3	Chu-GZ3	Chu-YL7	Chu-YL7	19891661	0.4723	0.0001	0.4534
Chu-GZ3	Chu-GZ3	Chubq01	Chubq01	19700076	0.3807	0.0193	0.3307
Chu-GZ3	Chu-GZ3	Chudmt01	Chudmt01	20090514	0.3744	0.0209	0.3259
Chu-GZ3	Chu-GZ3	Chuds01	Chuds01	19946249	0.3777	0.0205	0.3278
Chu-GZ3	Chu-GZ3	Chudx01	Chudx01	19421560	0.3867	0.0206	0.3312
Chu-GZ3	Chu-GZ3	Chugjs01	Chugjs01	19701945	0.3784	0.0196	0.3294
Chu-GZ3	Chu-GZ3	Chugs01	Chugs01	19360600	0.3788	0.0192	0.3300
Chu-GZ3	Chu-GZ3	Chuhq01	Chuhq01	19357688	0.3738	0.0201	0.3269
Chu-GZ3	Chu-GZ3	Chulca01	Chulca01	19716545	0.3773	0.0200	0.3285
Chu-GZ3	Chu-GZ3	Chunms02	Chunms02	19810247	0.3773	0.0199	0.3281
Chu-GZ3	Chu-GZ3	Chunms03	Chunms03	19695247	0.3788	0.0196	0.3296
Chu-GZ3	Chu-GZ3	Chupt01	Chupt01	19958369	0.3769	0.0203	0.3278
Chu-GZ3	Chu-GZ3	Chusd01	Chusd01	19116242	0.3783	0.0191	0.3301
Chu-GZ3	Chu-GZ3	Chust01	Chust01	20061685	0.3753	0.0209	0.3265
Chu-GZ3	Chu-GZ3	Chusx01	Chusx01	19726432	0.3770	0.0199	0.3284
Chu-GZ3	Chu-GZ3	Chutj01	Chutj01	19356830	0.3749	0.0198	0.3278
Chu-GZ3	Chu-GZ3	Chutm01	Chutm01	19319301	0.3779	0.0192	0.3300
Chu-GZ3	Chu-GZ3	Chuxz01	Chuxz01	20006970	0.3776	0.0202	0.3285
Chu-GZ3	Chu-GZ3	Chuyp01	Chuyp01	18848909	0.4762	0.0001	0.4528
Chu-GZ3	Chu-GZ3	Chuzm01	Chuzm01	19902242	0.3761	0.0205	0.3272
Chu-GZ3	Chu-GZ3	Chuzy01	Chuzy01	18992762	0.3562	0.0141	0.3181
Chu-HJ1	Chu-HJ1	Chu-YL3	Chu-YL3	19584927	0.3796	0.0199	0.3273
Chu-HJ1	Chu-HJ1	Chu-YL4	Chu-YL4	20013964	0.3775	0.0210	0.3255
Chu-HJ1	Chu-HJ1	Chu-YL5	Chu-YL5	19923558	0.3785	0.0203	0.3267
Chu-HJ1	Chu-HJ1	Chu-YL6	Chu-YL6	19860765	0.3802	0.0199	0.3295
Chu-HJ1	Chu-HJ1	Chu-YL7	Chu-YL7	19949035	0.3786	0.0206	0.3272
Chu-HJ1	Chu-HJ1	Chubq01	Chubq01	20775129	0.4454	0.0000	0.4509
Chu-HJ1	Chu-HJ1	Chudmt01	Chudmt01	21262381	0.4371	0.0000	0.4510
Chu-HJ1	Chu-HJ1	Chuds01	Chuds01	21135157	0.4414	0.0000	0.4516
Chu-HJ1	Chu-HJ1	Chudx01	Chudx01	20052136	0.3793	0.0197	0.3369
Chu-HJ1	Chu-HJ1	Chugjs01	Chugjs01	20791322	0.4428	0.0000	0.4507
Chu-HJ1	Chu-HJ1	Chugs01	Chugs01	20409405	0.4436	0.0000	0.4501
Chu-HJ1	Chu-HJ1	Chuhq01	Chuhq01	20443786	0.4369	0.0000	0.4496
Chu-HJ1	Chu-HJ1	Chulca01	Chulca01	20827318	0.4411	0.0000	0.4506
Chu-HJ1	Chu-HJ1	Chunms02	Chunms02	20932212	0.4412	0.0000	0.4504
Chu-HJ1	Chu-HJ1	Chunms03	Chunms03	20785344	0.4433	0.0000	0.4508
Chu-HJ1	Chu-HJ1	Chupt01	Chupt01	21107770	0.4405	0.0000	0.4511
Chu-HJ1	Chu-HJ1	Chusd01	Chusd01	20153391	0.4428	0.0000	0.4499
Chu-HJ1	Chu-HJ1	Chust01	Chust01	21226132	0.4380	0.0000	0.4512
Chu-HJ1	Chu-HJ1	Chusx01	Chusx01	20827215	0.4410	0.0000	0.4506
Chu-HJ1	Chu-HJ1	Chutj01	Chutj01	20431862	0.4385	0.0000	0.4497
Chu-HJ1	Chu-HJ1	Chutm01	Chutm01	20366074	0.4425	0.0000	0.4501
Chu-HJ1	Chu-HJ1	Chuxz01	Chuxz01	21143681	0.4413	0.0000	0.4512
Chu-HJ1	Chu-HJ1	Chuyp01	Chuyp01	18821631	0.3840	0.0168	0.3367
Chu-HJ1	Chu-HJ1	Chuzm01	Chuzm01	21049838	0.4395	0.0000	0.4510
Chu-HJ1	Chu-HJ1	Chuzy01	Chuzy01	19559467	0.3484	0.0106	0.3287
Chu-HJ2	Chu-HJ2	Chu-YL3	Chu-YL3	19450786	0.3794	0.0199	0.3271
Chu-HJ2	Chu-HJ2	Chu-YL4	Chu-YL4	19868140	0.3773	0.0210	0.3252
Chu-HJ2	Chu-HJ2	Chu-YL5	Chu-YL5	19773557	0.3784	0.0203	0.3265
Chu-HJ2	Chu-HJ2	Chu-YL6	Chu-YL6	19719586	0.3802	0.0200	0.3294
Chu-HJ2	Chu-HJ2	Chu-YL7	Chu-YL7	19806397	0.3786	0.0206	0.3271
Chu-HJ2	Chu-HJ2	Chubq01	Chubq01	20603919	0.4451	0.0000	0.4511
Chu-HJ2	Chu-HJ2	Chudmt01	Chudmt01	21079010	0.4368	0.0000	0.4513
Chu-HJ2	Chu-HJ2	Chuds01	Chuds01	20980128	0.4411	0.0000	0.4518
Chu-HJ2	Chu-HJ2	Chudx01	Chudx01	19886122	0.3791	0.0197	0.3365
Chu-HJ2	Chu-HJ2	Chugjs01	Chugjs01	20615365	0.4425	0.0000	0.4510
Chu-HJ2	Chu-HJ2	Chugs01	Chugs01	20236459	0.4432	0.0000	0.4504
Chu-HJ2	Chu-HJ2	Chuhq01	Chuhq01	20267662	0.4365	0.0000	0.4500
Chu-HJ2	Chu-HJ2	Chulca01	Chulca01	20653083	0.4407	0.0000	0.4507
Chu-HJ2	Chu-HJ2	Chunms02	Chunms02	20760776	0.4408	0.0000	0.4507
Chu-HJ2	Chu-HJ2	Chunms03	Chunms03	20613505	0.4430	0.0000	0.4512
Chu-HJ2	Chu-HJ2	Chupt01	Chupt01	20932608	0.4402	0.0000	0.4515
Chu-HJ2	Chu-HJ2	Chusd01	Chusd01	19988348	0.4424	0.0000	0.4503
Chu-HJ2	Chu-HJ2	Chust01	Chust01	21045962	0.4378	0.0000	0.4517
Chu-HJ2	Chu-HJ2	Chusx01	Chusx01	20647231	0.4408	0.0000	0.4509
Chu-HJ2	Chu-HJ2	Chutj01	Chutj01	20255638	0.4381	0.0000	0.4500
Chu-HJ2	Chu-HJ2	Chutm01	Chutm01	20191258	0.4420	0.0000	0.4503
Chu-HJ2	Chu-HJ2	Chuxz01	Chuxz01	20966289	0.4411	0.0000	0.4515
Chu-HJ2	Chu-HJ2	Chuyp01	Chuyp01	18660080	0.3838	0.0168	0.3362
Chu-HJ2	Chu-HJ2	Chuzm01	Chuzm01	20873189	0.4390	0.0000	0.4513
Chu-HJ2	Chu-HJ2	Chuzy01	Chuzy01	19390200	0.3485	0.0106	0.3296
Chu-HJ3	Chu-HJ3	Chu-YL3	Chu-YL3	18918767	0.3773	0.0201	0.3247
Chu-HJ3	Chu-HJ3	Chu-YL4	Chu-YL4	19288946	0.3751	0.0210	0.3228
Chu-HJ3	Chu-HJ3	Chu-YL5	Chu-YL5	19202836	0.3763	0.0204	0.3240
Chu-HJ3	Chu-HJ3	Chu-YL6	Chu-YL6	19157267	0.3777	0.0201	0.3268
Chu-HJ3	Chu-HJ3	Chu-YL7	Chu-YL7	19241242	0.3763	0.0207	0.3245
Chu-HJ3	Chu-HJ3	Chubq01	Chubq01	20002203	0.4428	0.0001	0.4489
Chu-HJ3	Chu-HJ3	Chudmt01	Chudmt01	20477257	0.4343	0.0000	0.4491
Chu-HJ3	Chu-HJ3	Chuds01	Chuds01	20392849	0.4386	0.0000	0.4496
Chu-HJ3	Chu-HJ3	Chudx01	Chudx01	19315418	0.3768	0.0197	0.3342
Chu-HJ3	Chu-HJ3	Chugjs01	Chugjs01	20032565	0.4402	0.0000	0.4488
Chu-HJ3	Chu-HJ3	Chugs01	Chugs01	19677355	0.4411	0.0001	0.4485
Chu-HJ3	Chu-HJ3	Chuhq01	Chuhq01	19715882	0.4343	0.0001	0.4479
Chu-HJ3	Chu-HJ3	Chulca01	Chulca01	20076663	0.4383	0.0000	0.4485
Chu-HJ3	Chu-HJ3	Chunms02	Chunms02	20176694	0.4385	0.0000	0.4488
Chu-HJ3	Chu-HJ3	Chunms03	Chunms03	20029539	0.4406	0.0000	0.4490
Chu-HJ3	Chu-HJ3	Chupt01	Chupt01	20337505	0.4378	0.0001	0.4493
Chu-HJ3	Chu-HJ3	Chusd01	Chusd01	19460082	0.4402	0.0001	0.4484
Chu-HJ3	Chu-HJ3	Chust01	Chust01	20439890	0.4352	0.0001	0.4492
Chu-HJ3	Chu-HJ3	Chusx01	Chusx01	20061692	0.4384	0.0000	0.4487
Chu-HJ3	Chu-HJ3	Chutj01	Chutj01	19708928	0.4359	0.0000	0.4480
Chu-HJ3	Chu-HJ3	Chutm01	Chutm01	19636430	0.4400	0.0000	0.4483
Chu-HJ3	Chu-HJ3	Chuxz01	Chuxz01	20360280	0.4386	0.0001	0.4492
Chu-HJ3	Chu-HJ3	Chuyp01	Chuyp01	18149778	0.3819	0.0170	0.3338
Chu-HJ3	Chu-HJ3	Chuzm01	Chuzm01	20289006	0.4366	0.0000	0.4492
Chu-HJ3	Chu-HJ3	Chuzy01	Chuzy01	18847993	0.3473	0.0107	0.3286
Chu-HJ4	Chu-HJ4	Chu-YL3	Chu-YL3	19065135	0.3769	0.0201	0.3253
Chu-HJ4	Chu-HJ4	Chu-YL4	Chu-YL4	19430950	0.3747	0.0211	0.3234
Chu-HJ4	Chu-HJ4	Chu-YL5	Chu-YL5	19352059	0.3757	0.0205	0.3245
Chu-HJ4	Chu-HJ4	Chu-YL6	Chu-YL6	19304313	0.3775	0.0202	0.3275
Chu-HJ4	Chu-HJ4	Chu-YL7	Chu-YL7	19389917	0.3759	0.0208	0.3251
Chu-HJ4	Chu-HJ4	Chubq01	Chubq01	20172615	0.4420	0.0000	0.4504
Chu-HJ4	Chu-HJ4	Chudmt01	Chudmt01	20662062	0.4336	0.0000	0.4507
Chu-HJ4	Chu-HJ4	Chuds01	Chuds01	20565177	0.4378	0.0000	0.4511
Chu-HJ4	Chu-HJ4	Chudx01	Chudx01	19476969	0.3764	0.0198	0.3348
Chu-HJ4	Chu-HJ4	Chugjs01	Chugjs01	20212006	0.4394	0.0000	0.4503
Chu-HJ4	Chu-HJ4	Chugs01	Chugs01	19854034	0.4403	0.0000	0.4500
Chu-HJ4	Chu-HJ4	Chuhq01	Chuhq01	19903887	0.4335	0.0000	0.4495
Chu-HJ4	Chu-HJ4	Chulca01	Chulca01	20256258	0.4375	0.0000	0.4500
Chu-HJ4	Chu-HJ4	Chunms02	Chunms02	20351418	0.4376	0.0000	0.4502
Chu-HJ4	Chu-HJ4	Chunms03	Chunms03	20204103	0.4397	0.0000	0.4504
Chu-HJ4	Chu-HJ4	Chupt01	Chupt01	20518030	0.4369	0.0000	0.4507
Chu-HJ4	Chu-HJ4	Chusd01	Chusd01	19647932	0.4392	0.0001	0.4498
Chu-HJ4	Chu-HJ4	Chust01	Chust01	20624830	0.4344	0.0000	0.4508
Chu-HJ4	Chu-HJ4	Chusx01	Chusx01	20242459	0.4376	0.0000	0.4502
Chu-HJ4	Chu-HJ4	Chutj01	Chutj01	19896465	0.4351	0.0000	0.4495
Chu-HJ4	Chu-HJ4	Chutm01	Chutm01	19815985	0.4391	0.0000	0.4497
Chu-HJ4	Chu-HJ4	Chuxz01	Chuxz01	20539453	0.4379	0.0000	0.4507
Chu-HJ4	Chu-HJ4	Chuyp01	Chuyp01	18313671	0.3813	0.0171	0.3344
Chu-HJ4	Chu-HJ4	Chuzm01	Chuzm01	20470618	0.4359	0.0000	0.4507
Chu-HJ4	Chu-HJ4	Chuzy01	Chuzy01	19011703	0.3468	0.0107	0.3300
Chu-HJ5	Chu-HJ5	Chu-YL3	Chu-YL3	19464212	0.3788	0.0199	0.3270
Chu-HJ5	Chu-HJ5	Chu-YL4	Chu-YL4	19880409	0.3768	0.0209	0.3251
Chu-HJ5	Chu-HJ5	Chu-YL5	Chu-YL5	19786033	0.3779	0.0203	0.3263
Chu-HJ5	Chu-HJ5	Chu-YL6	Chu-YL6	19732958	0.3798	0.0200	0.3294
Chu-HJ5	Chu-HJ5	Chu-YL7	Chu-YL7	19818639	0.3781	0.0206	0.3271
Chu-HJ5	Chu-HJ5	Chubq01	Chubq01	20614457	0.4446	0.0000	0.4517
Chu-HJ5	Chu-HJ5	Chudmt01	Chudmt01	21087683	0.4362	0.0000	0.4519
Chu-HJ5	Chu-HJ5	Chuds01	Chuds01	20993819	0.4405	0.0000	0.4524
Chu-HJ5	Chu-HJ5	Chudx01	Chudx01	19899536	0.3786	0.0197	0.3366
Chu-HJ5	Chu-HJ5	Chugjs01	Chugjs01	20626411	0.4419	0.0000	0.4514
Chu-HJ5	Chu-HJ5	Chugs01	Chugs01	20248887	0.4425	0.0000	0.4510
Chu-HJ5	Chu-HJ5	Chuhq01	Chuhq01	20278370	0.4359	0.0000	0.4507
Chu-HJ5	Chu-HJ5	Chulca01	Chulca01	20662149	0.4401	0.0000	0.4512
Chu-HJ5	Chu-HJ5	Chunms02	Chunms02	20771462	0.4403	0.0000	0.4514
Chu-HJ5	Chu-HJ5	Chunms03	Chunms03	20623389	0.4423	0.0000	0.4517
Chu-HJ5	Chu-HJ5	Chupt01	Chupt01	20943394	0.4396	0.0000	0.4519
Chu-HJ5	Chu-HJ5	Chusd01	Chusd01	20000360	0.4418	0.0000	0.4510
Chu-HJ5	Chu-HJ5	Chust01	Chust01	21053783	0.4372	0.0000	0.4522
Chu-HJ5	Chu-HJ5	Chusx01	Chusx01	20658519	0.4401	0.0000	0.4514
Chu-HJ5	Chu-HJ5	Chutj01	Chutj01	20267812	0.4375	0.0000	0.4508
Chu-HJ5	Chu-HJ5	Chutm01	Chutm01	20204275	0.4414	0.0000	0.4509
Chu-HJ5	Chu-HJ5	Chuxz01	Chuxz01	20975962	0.4406	0.0000	0.4520
Chu-HJ5	Chu-HJ5	Chuyp01	Chuyp01	18674093	0.3832	0.0168	0.3362
Chu-HJ5	Chu-HJ5	Chuzm01	Chuzm01	20881610	0.4385	0.0000	0.4519
Chu-HJ5	Chu-HJ5	Chuzy01	Chuzy01	19403535	0.3481	0.0106	0.3308
Chu-HJ6	Chu-HJ6	Chu-YL3	Chu-YL3	19541649	0.3788	0.0201	0.3266
Chu-HJ6	Chu-HJ6	Chu-YL4	Chu-YL4	19950745	0.3767	0.0212	0.3245
Chu-HJ6	Chu-HJ6	Chu-YL5	Chu-YL5	19871874	0.3777	0.0206	0.3258
Chu-HJ6	Chu-HJ6	Chu-YL6	Chu-YL6	19816202	0.3797	0.0202	0.3289
Chu-HJ6	Chu-HJ6	Chu-YL7	Chu-YL7	19900212	0.3780	0.0209	0.3264
Chu-HJ6	Chu-HJ6	Chubq01	Chubq01	20715006	0.4443	0.0000	0.4513
Chu-HJ6	Chu-HJ6	Chudmt01	Chudmt01	21206462	0.4358	0.0000	0.4514
Chu-HJ6	Chu-HJ6	Chuds01	Chuds01	21099850	0.4402	0.0000	0.4520
Chu-HJ6	Chu-HJ6	Chudx01	Chudx01	19994307	0.3784	0.0199	0.3359
Chu-HJ6	Chu-HJ6	Chugjs01	Chugjs01	20733230	0.4416	0.0000	0.4511
Chu-HJ6	Chu-HJ6	Chugs01	Chugs01	20351820	0.4424	0.0000	0.4506
Chu-HJ6	Chu-HJ6	Chuhq01	Chuhq01	20394140	0.4355	0.0000	0.4500
Chu-HJ6	Chu-HJ6	Chulca01	Chulca01	20775655	0.4397	0.0000	0.4508
Chu-HJ6	Chu-HJ6	Chunms02	Chunms02	20872222	0.4398	0.0000	0.4506
Chu-HJ6	Chu-HJ6	Chunms03	Chunms03	20730149	0.4420	0.0000	0.4512
Chu-HJ6	Chu-HJ6	Chupt01	Chupt01	21052773	0.4392	0.0000	0.4515
Chu-HJ6	Chu-HJ6	Chusd01	Chusd01	20103703	0.4415	0.0000	0.4504
Chu-HJ6	Chu-HJ6	Chust01	Chust01	21176228	0.4368	0.0000	0.4518
Chu-HJ6	Chu-HJ6	Chusx01	Chusx01	20769509	0.4398	0.0000	0.4510
Chu-HJ6	Chu-HJ6	Chutj01	Chutj01	20380176	0.4371	0.0000	0.4501
Chu-HJ6	Chu-HJ6	Chutm01	Chutm01	20312288	0.4410	0.0000	0.4504
Chu-HJ6	Chu-HJ6	Chuxz01	Chuxz01	21087705	0.4403	0.0000	0.4516
Chu-HJ6	Chu-HJ6	Chuyp01	Chuyp01	18761919	0.3832	0.0170	0.3358
Chu-HJ6	Chu-HJ6	Chuzm01	Chuzm01	20995875	0.4382	0.0000	0.4515
Chu-HJ6	Chu-HJ6	Chuzy01	Chuzy01	19504459	0.3477	0.0108	0.3292
Chu-HJ7	Chu-HJ7	Chu-YL3	Chu-YL3	19320998	0.3770	0.0200	0.3251
Chu-HJ7	Chu-HJ7	Chu-YL4	Chu-YL4	19717288	0.3748	0.0211	0.3232
Chu-HJ7	Chu-HJ7	Chu-YL5	Chu-YL5	19635555	0.3759	0.0204	0.3244
Chu-HJ7	Chu-HJ7	Chu-YL6	Chu-YL6	19577718	0.3775	0.0201	0.3271
Chu-HJ7	Chu-HJ7	Chu-YL7	Chu-YL7	19663357	0.3761	0.0208	0.3250
Chu-HJ7	Chu-HJ7	Chubq01	Chubq01	20488275	0.4424	0.0000	0.4498
Chu-HJ7	Chu-HJ7	Chudmt01	Chudmt01	20980372	0.4339	0.0000	0.4501
Chu-HJ7	Chu-HJ7	Chuds01	Chuds01	20850997	0.4382	0.0000	0.4503
Chu-HJ7	Chu-HJ7	Chudx01	Chudx01	19781571	0.3765	0.0198	0.3346
Chu-HJ7	Chu-HJ7	Chugjs01	Chugjs01	20525944	0.4397	0.0000	0.4498
Chu-HJ7	Chu-HJ7	Chugs01	Chugs01	20161573	0.4406	0.0000	0.4494
Chu-HJ7	Chu-HJ7	Chuhq01	Chuhq01	20210632	0.4339	0.0001	0.4489
Chu-HJ7	Chu-HJ7	Chulca01	Chulca01	20569158	0.4379	0.0000	0.4495
Chu-HJ7	Chu-HJ7	Chunms02	Chunms02	20658521	0.4380	0.0000	0.4496
Chu-HJ7	Chu-HJ7	Chunms03	Chunms03	20517572	0.4402	0.0000	0.4499
Chu-HJ7	Chu-HJ7	Chupt01	Chupt01	20828417	0.4373	0.0000	0.4501
Chu-HJ7	Chu-HJ7	Chusd01	Chusd01	19944286	0.4397	0.0001	0.4493
Chu-HJ7	Chu-HJ7	Chust01	Chust01	20944750	0.4348	0.0001	0.4503
Chu-HJ7	Chu-HJ7	Chusx01	Chusx01	20558178	0.4380	0.0000	0.4497
Chu-HJ7	Chu-HJ7	Chutj01	Chutj01	20200991	0.4355	0.0000	0.4490
Chu-HJ7	Chu-HJ7	Chutm01	Chutm01	20122777	0.4395	0.0000	0.4493
Chu-HJ7	Chu-HJ7	Chuxz01	Chuxz01	20855910	0.4383	0.0000	0.4501
Chu-HJ7	Chu-HJ7	Chuyp01	Chuyp01	18601841	0.3814	0.0171	0.3343
Chu-HJ7	Chu-HJ7	Chuzm01	Chuzm01	20782111	0.4364	0.0000	0.4502
Chu-HJ7	Chu-HJ7	Chuzy01	Chuzy01	19312125	0.3467	0.0107	0.3290
Chu-HJ8	Chu-HJ8	Chu-YL3	Chu-YL3	19018718	0.3774	0.0199	0.3264
Chu-HJ8	Chu-HJ8	Chu-YL4	Chu-YL4	19371066	0.3755	0.0208	0.3247
Chu-HJ8	Chu-HJ8	Chu-YL5	Chu-YL5	19296546	0.3765	0.0202	0.3258
Chu-HJ8	Chu-HJ8	Chu-YL6	Chu-YL6	19253894	0.3783	0.0199	0.3289
Chu-HJ8	Chu-HJ8	Chu-YL7	Chu-YL7	19334405	0.3767	0.0205	0.3265
Chu-HJ8	Chu-HJ8	Chubq01	Chubq01	20101202	0.4431	0.0000	0.4519
Chu-HJ8	Chu-HJ8	Chudmt01	Chudmt01	20581260	0.4347	0.0000	0.4523
Chu-HJ8	Chu-HJ8	Chuds01	Chuds01	20499016	0.4388	0.0000	0.4528
Chu-HJ8	Chu-HJ8	Chudx01	Chudx01	19409840	0.3772	0.0196	0.3362
Chu-HJ8	Chu-HJ8	Chugjs01	Chugjs01	20140081	0.4404	0.0000	0.4518
Chu-HJ8	Chu-HJ8	Chugs01	Chugs01	19784872	0.4412	0.0000	0.4514
Chu-HJ8	Chu-HJ8	Chuhq01	Chuhq01	19831359	0.4344	0.0000	0.4509
Chu-HJ8	Chu-HJ8	Chulca01	Chulca01	20180281	0.4385	0.0000	0.4514
Chu-HJ8	Chu-HJ8	Chunms02	Chunms02	20281045	0.4385	0.0000	0.4517
Chu-HJ8	Chu-HJ8	Chunms03	Chunms03	20132457	0.4407	0.0000	0.4519
Chu-HJ8	Chu-HJ8	Chupt01	Chupt01	20443219	0.4380	0.0000	0.4523
Chu-HJ8	Chu-HJ8	Chusd01	Chusd01	19580324	0.4401	0.0000	0.4512
Chu-HJ8	Chu-HJ8	Chust01	Chust01	20539788	0.4356	0.0000	0.4524
Chu-HJ8	Chu-HJ8	Chusx01	Chusx01	20169226	0.4386	0.0000	0.4517
Chu-HJ8	Chu-HJ8	Chutj01	Chutj01	19824709	0.4360	0.0000	0.4510
Chu-HJ8	Chu-HJ8	Chutm01	Chutm01	19748590	0.4399	0.0000	0.4510
Chu-HJ8	Chu-HJ8	Chuxz01	Chuxz01	20464974	0.4388	0.0000	0.4522
Chu-HJ8	Chu-HJ8	Chuyp01	Chuyp01	18258738	0.3819	0.0168	0.3355
Chu-HJ8	Chu-HJ8	Chuzm01	Chuzm01	20394449	0.4369	0.0000	0.4523
Chu-HJ8	Chu-HJ8	Chuzy01	Chuzy01	18950296	0.3477	0.0106	0.3316
Chu-JZ1	Chu-JZ1	Chu-YL3	Chu-YL3	19489750	0.3813	0.0191	0.3296
Chu-JZ1	Chu-JZ1	Chu-YL4	Chu-YL4	19922777	0.3794	0.0201	0.3282
Chu-JZ1	Chu-JZ1	Chu-YL5	Chu-YL5	19832172	0.3803	0.0195	0.3292
Chu-JZ1	Chu-JZ1	Chu-YL6	Chu-YL6	19776267	0.3819	0.0192	0.3319
Chu-JZ1	Chu-JZ1	Chu-YL7	Chu-YL7	19855485	0.3805	0.0198	0.3298
Chu-JZ1	Chu-JZ1	Chubq01	Chubq01	20659511	0.4479	0.0000	0.4518
Chu-JZ1	Chu-JZ1	Chudmt01	Chudmt01	21101997	0.4400	0.0000	0.4520
Chu-JZ1	Chu-JZ1	Chuds01	Chuds01	20981854	0.4440	0.0000	0.4524
Chu-JZ1	Chu-JZ1	Chudx01	Chudx01	19936238	0.3814	0.0188	0.3397
Chu-JZ1	Chu-JZ1	Chugjs01	Chugjs01	20654627	0.4452	0.0000	0.4514
Chu-JZ1	Chu-JZ1	Chugs01	Chugs01	20284315	0.4460	0.0000	0.4509
Chu-JZ1	Chu-JZ1	Chuhq01	Chuhq01	20304744	0.4395	0.0000	0.4505
Chu-JZ1	Chu-JZ1	Chulca01	Chulca01	20675781	0.4438	0.0000	0.4514
Chu-JZ1	Chu-JZ1	Chunms02	Chunms02	20809913	0.4439	0.0000	0.4516
Chu-JZ1	Chu-JZ1	Chunms03	Chunms03	20655251	0.4457	0.0000	0.4516
Chu-JZ1	Chu-JZ1	Chupt01	Chupt01	20962509	0.4433	0.0000	0.4521
Chu-JZ1	Chu-JZ1	Chusd01	Chusd01	20021369	0.4450	0.0000	0.4505
Chu-JZ1	Chu-JZ1	Chust01	Chust01	21048421	0.4410	0.0000	0.4522
Chu-JZ1	Chu-JZ1	Chusx01	Chusx01	20692724	0.4435	0.0000	0.4514
Chu-JZ1	Chu-JZ1	Chutj01	Chutj01	20300288	0.4409	0.0000	0.4504
Chu-JZ1	Chu-JZ1	Chutm01	Chutm01	20247244	0.4447	0.0000	0.4508
Chu-JZ1	Chu-JZ1	Chuxz01	Chuxz01	21003137	0.4441	0.0000	0.4522
Chu-JZ1	Chu-JZ1	Chuyp01	Chuyp01	18734613	0.3856	0.0160	0.3389
Chu-JZ1	Chu-JZ1	Chuzm01	Chuzm01	20895184	0.4421	0.0000	0.4519
Chu-JZ1	Chu-JZ1	Chuzy01	Chuzy01	19460338	0.3501	0.0101	0.3307
Chu-JZ2	Chu-JZ2	Chu-YL3	Chu-YL3	19525205	0.3794	0.0198	0.3272
Chu-JZ2	Chu-JZ2	Chu-YL4	Chu-YL4	19980787	0.3771	0.0210	0.3250
Chu-JZ2	Chu-JZ2	Chu-YL5	Chu-YL5	19870958	0.3784	0.0203	0.3264
Chu-JZ2	Chu-JZ2	Chu-YL6	Chu-YL6	19814071	0.3802	0.0199	0.3294
Chu-JZ2	Chu-JZ2	Chu-YL7	Chu-YL7	19897357	0.3785	0.0206	0.3270
Chu-JZ2	Chu-JZ2	Chubq01	Chubq01	20685511	0.4450	0.0000	0.4504
Chu-JZ2	Chu-JZ2	Chudmt01	Chudmt01	21142511	0.4368	0.0000	0.4504
Chu-JZ2	Chu-JZ2	Chuds01	Chuds01	21027685	0.4413	0.0000	0.4512
Chu-JZ2	Chu-JZ2	Chudx01	Chudx01	19955974	0.3791	0.0196	0.3364
Chu-JZ2	Chu-JZ2	Chugjs01	Chugjs01	20679859	0.4426	0.0000	0.4503
Chu-JZ2	Chu-JZ2	Chugs01	Chugs01	20297402	0.4433	0.0000	0.4496
Chu-JZ2	Chu-JZ2	Chuhq01	Chuhq01	20322601	0.4368	0.0000	0.4491
Chu-JZ2	Chu-JZ2	Chulca01	Chulca01	20705790	0.4409	0.0000	0.4500
Chu-JZ2	Chu-JZ2	Chunms02	Chunms02	20824957	0.4407	0.0000	0.4497
Chu-JZ2	Chu-JZ2	Chunms03	Chunms03	20677937	0.4430	0.0000	0.4503
Chu-JZ2	Chu-JZ2	Chupt01	Chupt01	20993452	0.4402	0.0000	0.4505
Chu-JZ2	Chu-JZ2	Chusd01	Chusd01	20023991	0.4429	0.0000	0.4496
Chu-JZ2	Chu-JZ2	Chust01	Chust01	21100873	0.4380	0.0000	0.4508
Chu-JZ2	Chu-JZ2	Chusx01	Chusx01	20717239	0.4407	0.0000	0.4500
Chu-JZ2	Chu-JZ2	Chutj01	Chutj01	20313254	0.4384	0.0000	0.4492
Chu-JZ2	Chu-JZ2	Chutm01	Chutm01	20255627	0.4422	0.0000	0.4495
Chu-JZ2	Chu-JZ2	Chuxz01	Chuxz01	21038457	0.4412	0.0000	0.4508
Chu-JZ2	Chu-JZ2	Chuyp01	Chuyp01	18723453	0.3840	0.0166	0.3365
Chu-JZ2	Chu-JZ2	Chuzm01	Chuzm01	20926371	0.4391	0.0000	0.4504
Chu-JZ2	Chu-JZ2	Chuzy01	Chuzy01	19472625	0.3483	0.0105	0.3289
Chu-JZ3	Chu-JZ3	Chu-YL3	Chu-YL3	19476200	0.3814	0.0192	0.3295
Chu-JZ3	Chu-JZ3	Chu-YL4	Chu-YL4	19892571	0.3795	0.0202	0.3280
Chu-JZ3	Chu-JZ3	Chu-YL5	Chu-YL5	19820627	0.3805	0.0196	0.3290
Chu-JZ3	Chu-JZ3	Chu-YL6	Chu-YL6	19763160	0.3821	0.0193	0.3318
Chu-JZ3	Chu-JZ3	Chu-YL7	Chu-YL7	19838059	0.3807	0.0199	0.3297
Chu-JZ3	Chu-JZ3	Chubq01	Chubq01	20674001	0.4478	0.0000	0.4516
Chu-JZ3	Chu-JZ3	Chudmt01	Chudmt01	21141196	0.4398	0.0000	0.4517
Chu-JZ3	Chu-JZ3	Chuds01	Chuds01	21000837	0.4441	0.0000	0.4523
Chu-JZ3	Chu-JZ3	Chudx01	Chudx01	19952226	0.3813	0.0190	0.3393
Chu-JZ3	Chu-JZ3	Chugjs01	Chugjs01	20689865	0.4452	0.0000	0.4513
Chu-JZ3	Chu-JZ3	Chugs01	Chugs01	20323957	0.4459	0.0000	0.4508
Chu-JZ3	Chu-JZ3	Chuhq01	Chuhq01	20360938	0.4393	0.0000	0.4503
Chu-JZ3	Chu-JZ3	Chulca01	Chulca01	20721977	0.4437	0.0000	0.4513
Chu-JZ3	Chu-JZ3	Chunms02	Chunms02	20819626	0.4438	0.0000	0.4512
Chu-JZ3	Chu-JZ3	Chunms03	Chunms03	20684527	0.4456	0.0000	0.4515
Chu-JZ3	Chu-JZ3	Chupt01	Chupt01	20989730	0.4432	0.0000	0.4519
Chu-JZ3	Chu-JZ3	Chusd01	Chusd01	20074255	0.4450	0.0000	0.4505
Chu-JZ3	Chu-JZ3	Chust01	Chust01	21096059	0.4409	0.0000	0.4522
Chu-JZ3	Chu-JZ3	Chusx01	Chusx01	20732335	0.4434	0.0000	0.4512
Chu-JZ3	Chu-JZ3	Chutj01	Chutj01	20353713	0.4409	0.0000	0.4504
Chu-JZ3	Chu-JZ3	Chutm01	Chutm01	20294458	0.4447	0.0000	0.4507
Chu-JZ3	Chu-JZ3	Chuxz01	Chuxz01	21028342	0.4440	0.0000	0.4520
Chu-JZ3	Chu-JZ3	Chuyp01	Chuyp01	18770396	0.3857	0.0162	0.3387
Chu-JZ3	Chu-JZ3	Chuzm01	Chuzm01	20933970	0.4420	0.0000	0.4517
Chu-JZ3	Chu-JZ3	Chuzy01	Chuzy01	19493084	0.3502	0.0102	0.3302
Chu-JZ4	Chu-JZ4	Chu-YL3	Chu-YL3	19469377	0.3804	0.0194	0.3286
Chu-JZ4	Chu-JZ4	Chu-YL4	Chu-YL4	19892404	0.3783	0.0204	0.3271
Chu-JZ4	Chu-JZ4	Chu-YL5	Chu-YL5	19794333	0.3794	0.0198	0.3281
Chu-JZ4	Chu-JZ4	Chu-YL6	Chu-YL6	19738505	0.3810	0.0195	0.3308
Chu-JZ4	Chu-JZ4	Chu-YL7	Chu-YL7	19821768	0.3795	0.0201	0.3287
Chu-JZ4	Chu-JZ4	Chubq01	Chubq01	20625328	0.4466	0.0000	0.4515
Chu-JZ4	Chu-JZ4	Chudmt01	Chudmt01	21085005	0.4385	0.0000	0.4517
Chu-JZ4	Chu-JZ4	Chuds01	Chuds01	20952134	0.4426	0.0000	0.4519
Chu-JZ4	Chu-JZ4	Chudx01	Chudx01	19905618	0.3802	0.0192	0.3383
Chu-JZ4	Chu-JZ4	Chugjs01	Chugjs01	20638026	0.4438	0.0000	0.4512
Chu-JZ4	Chu-JZ4	Chugs01	Chugs01	20265176	0.4447	0.0000	0.4507
Chu-JZ4	Chu-JZ4	Chuhq01	Chuhq01	20287811	0.4382	0.0000	0.4502
Chu-JZ4	Chu-JZ4	Chulca01	Chulca01	20661469	0.4423	0.0000	0.4511
Chu-JZ4	Chu-JZ4	Chunms02	Chunms02	20783540	0.4423	0.0000	0.4511
Chu-JZ4	Chu-JZ4	Chunms03	Chunms03	20629045	0.4443	0.0000	0.4513
Chu-JZ4	Chu-JZ4	Chupt01	Chupt01	20939446	0.4417	0.0000	0.4517
Chu-JZ4	Chu-JZ4	Chusd01	Chusd01	20019423	0.4439	0.0000	0.4505
Chu-JZ4	Chu-JZ4	Chust01	Chust01	21034866	0.4395	0.0000	0.4519
Chu-JZ4	Chu-JZ4	Chusx01	Chusx01	20670908	0.4421	0.0000	0.4511
Chu-JZ4	Chu-JZ4	Chutj01	Chutj01	20285142	0.4396	0.0000	0.4502
Chu-JZ4	Chu-JZ4	Chutm01	Chutm01	20223479	0.4434	0.0000	0.4505
Chu-JZ4	Chu-JZ4	Chuxz01	Chuxz01	20976302	0.4426	0.0000	0.4518
Chu-JZ4	Chu-JZ4	Chuyp01	Chuyp01	18711333	0.3848	0.0163	0.3380
Chu-JZ4	Chu-JZ4	Chuzm01	Chuzm01	20880290	0.4407	0.0000	0.4516
Chu-JZ4	Chu-JZ4	Chuzy01	Chuzy01	19429039	0.3494	0.0103	0.3303
Chu-JZ5	Chu-JZ5	Chu-YL3	Chu-YL3	19505510	0.3795	0.0197	0.3275
Chu-JZ5	Chu-JZ5	Chu-YL4	Chu-YL4	19943367	0.3774	0.0207	0.3257
Chu-JZ5	Chu-JZ5	Chu-YL5	Chu-YL5	19833880	0.3785	0.0201	0.3269
Chu-JZ5	Chu-JZ5	Chu-YL6	Chu-YL6	19775762	0.3800	0.0197	0.3295
Chu-JZ5	Chu-JZ5	Chu-YL7	Chu-YL7	19860090	0.3786	0.0203	0.3274
Chu-JZ5	Chu-JZ5	Chubq01	Chubq01	20667510	0.4455	0.0000	0.4505
Chu-JZ5	Chu-JZ5	Chudmt01	Chudmt01	21134754	0.4373	0.0000	0.4505
Chu-JZ5	Chu-JZ5	Chuds01	Chuds01	20999674	0.4415	0.0000	0.4509
Chu-JZ5	Chu-JZ5	Chudx01	Chudx01	19947332	0.3793	0.0194	0.3370
Chu-JZ5	Chu-JZ5	Chugjs01	Chugjs01	20680828	0.4429	0.0000	0.4502
Chu-JZ5	Chu-JZ5	Chugs01	Chugs01	20303973	0.4437	0.0000	0.4497
Chu-JZ5	Chu-JZ5	Chuhq01	Chuhq01	20334052	0.4372	0.0000	0.4492
Chu-JZ5	Chu-JZ5	Chulca01	Chulca01	20707236	0.4413	0.0001	0.4500
Chu-JZ5	Chu-JZ5	Chunms02	Chunms02	20825016	0.4413	0.0000	0.4500
Chu-JZ5	Chu-JZ5	Chunms03	Chunms03	20670979	0.4434	0.0000	0.4503
Chu-JZ5	Chu-JZ5	Chupt01	Chupt01	20984375	0.4406	0.0000	0.4506
Chu-JZ5	Chu-JZ5	Chusd01	Chusd01	20055267	0.4430	0.0000	0.4495
Chu-JZ5	Chu-JZ5	Chust01	Chust01	21087880	0.4383	0.0000	0.4508
Chu-JZ5	Chu-JZ5	Chusx01	Chusx01	20714307	0.4410	0.0000	0.4500
Chu-JZ5	Chu-JZ5	Chutj01	Chutj01	20325973	0.4387	0.0000	0.4492
Chu-JZ5	Chu-JZ5	Chutm01	Chutm01	20262498	0.4426	0.0000	0.4496
Chu-JZ5	Chu-JZ5	Chuxz01	Chuxz01	21023320	0.4414	0.0000	0.4507
Chu-JZ5	Chu-JZ5	Chuyp01	Chuyp01	18741884	0.3840	0.0166	0.3368
Chu-JZ5	Chu-JZ5	Chuzm01	Chuzm01	20927924	0.4395	0.0000	0.4505
Chu-JZ5	Chu-JZ5	Chuzy01	Chuzy01	19467041	0.3487	0.0104	0.3290
Chu-JZ6	Chu-JZ6	Chu-YL3	Chu-YL3	19669338	0.3796	0.0197	0.3281
Chu-JZ6	Chu-JZ6	Chu-YL4	Chu-YL4	20135360	0.3776	0.0208	0.3265
Chu-JZ6	Chu-JZ6	Chu-YL5	Chu-YL5	20020940	0.3786	0.0201	0.3276
Chu-JZ6	Chu-JZ6	Chu-YL6	Chu-YL6	19959209	0.3805	0.0198	0.3305
Chu-JZ6	Chu-JZ6	Chu-YL7	Chu-YL7	20045793	0.3789	0.0204	0.3283
Chu-JZ6	Chu-JZ6	Chubq01	Chubq01	20864209	0.4456	0.0000	0.4519
Chu-JZ6	Chu-JZ6	Chudmt01	Chudmt01	21323691	0.4376	0.0000	0.4522
Chu-JZ6	Chu-JZ6	Chuds01	Chuds01	21198015	0.4416	0.0000	0.4524
Chu-JZ6	Chu-JZ6	Chudx01	Chudx01	20129853	0.3796	0.0194	0.3381
Chu-JZ6	Chu-JZ6	Chugjs01	Chugjs01	20859850	0.4430	0.0000	0.4517
Chu-JZ6	Chu-JZ6	Chugs01	Chugs01	20475308	0.4438	0.0000	0.4511
Chu-JZ6	Chu-JZ6	Chuhq01	Chuhq01	20503492	0.4372	0.0000	0.4507
Chu-JZ6	Chu-JZ6	Chulca01	Chulca01	20884666	0.4414	0.0000	0.4516
Chu-JZ6	Chu-JZ6	Chunms02	Chunms02	21011726	0.4416	0.0000	0.4517
Chu-JZ6	Chu-JZ6	Chunms03	Chunms03	20858164	0.4435	0.0000	0.4519
Chu-JZ6	Chu-JZ6	Chupt01	Chupt01	21175119	0.4408	0.0000	0.4522
Chu-JZ6	Chu-JZ6	Chusd01	Chusd01	20200841	0.4429	0.0000	0.4508
Chu-JZ6	Chu-JZ6	Chust01	Chust01	21278572	0.4385	0.0000	0.4524
Chu-JZ6	Chu-JZ6	Chusx01	Chusx01	20897417	0.4413	0.0000	0.4517
Chu-JZ6	Chu-JZ6	Chutj01	Chutj01	20492401	0.4387	0.0000	0.4507
Chu-JZ6	Chu-JZ6	Chutm01	Chutm01	20434832	0.4425	0.0000	0.4510
Chu-JZ6	Chu-JZ6	Chuxz01	Chuxz01	21219008	0.4417	0.0000	0.4523
Chu-JZ6	Chu-JZ6	Chuyp01	Chuyp01	18889920	0.3842	0.0165	0.3378
Chu-JZ6	Chu-JZ6	Chuzm01	Chuzm01	21106708	0.4398	0.0000	0.4521
Chu-JZ6	Chu-JZ6	Chuzy01	Chuzy01	19639185	0.3483	0.0104	0.3299
Chu-JZ7	Chu-JZ7	Chu-YL3	Chu-YL3	19594352	0.3806	0.0195	0.3286
Chu-JZ7	Chu-JZ7	Chu-YL4	Chu-YL4	20052525	0.3784	0.0206	0.3268
Chu-JZ7	Chu-JZ7	Chu-YL5	Chu-YL5	19944431	0.3795	0.0200	0.3280
Chu-JZ7	Chu-JZ7	Chu-YL6	Chu-YL6	19884707	0.3814	0.0196	0.3309
Chu-JZ7	Chu-JZ7	Chu-YL7	Chu-YL7	19967483	0.3798	0.0202	0.3286
Chu-JZ7	Chu-JZ7	Chubq01	Chubq01	20771365	0.4467	0.0001	0.4512
Chu-JZ7	Chu-JZ7	Chudmt01	Chudmt01	21216248	0.4386	0.0000	0.4512
Chu-JZ7	Chu-JZ7	Chuds01	Chuds01	21097482	0.4430	0.0000	0.4519
Chu-JZ7	Chu-JZ7	Chudx01	Chudx01	20040450	0.3805	0.0192	0.3383
Chu-JZ7	Chu-JZ7	Chugjs01	Chugjs01	20763119	0.4442	0.0000	0.4509
Chu-JZ7	Chu-JZ7	Chugs01	Chugs01	20382710	0.4448	0.0001	0.4502
Chu-JZ7	Chu-JZ7	Chuhq01	Chuhq01	20403489	0.4384	0.0001	0.4499
Chu-JZ7	Chu-JZ7	Chulca01	Chulca01	20781483	0.4427	0.0001	0.4508
Chu-JZ7	Chu-JZ7	Chunms02	Chunms02	20914091	0.4425	0.0000	0.4506
Chu-JZ7	Chu-JZ7	Chunms03	Chunms03	20761704	0.4445	0.0001	0.4509
Chu-JZ7	Chu-JZ7	Chupt01	Chupt01	21073231	0.4420	0.0000	0.4514
Chu-JZ7	Chu-JZ7	Chusd01	Chusd01	20107585	0.4444	0.0001	0.4502
Chu-JZ7	Chu-JZ7	Chust01	Chust01	21170096	0.4399	0.0001	0.4516
Chu-JZ7	Chu-JZ7	Chusx01	Chusx01	20799313	0.4424	0.0000	0.4507
Chu-JZ7	Chu-JZ7	Chutj01	Chutj01	20395748	0.4398	0.0001	0.4498
Chu-JZ7	Chu-JZ7	Chutm01	Chutm01	20342796	0.4437	0.0001	0.4502
Chu-JZ7	Chu-JZ7	Chuxz01	Chuxz01	21119725	0.4430	0.0001	0.4516
Chu-JZ7	Chu-JZ7	Chuyp01	Chuyp01	18812713	0.3849	0.0163	0.3379
Chu-JZ7	Chu-JZ7	Chuzm01	Chuzm01	21002633	0.4409	0.0000	0.4512
Chu-JZ7	Chu-JZ7	Chuzy01	Chuzy01	19556707	0.3491	0.0104	0.3293
Chu-JZ8	Chu-JZ8	Chu-YL3	Chu-YL3	19622260	0.3809	0.0193	0.3292
Chu-JZ8	Chu-JZ8	Chu-YL4	Chu-YL4	20080898	0.3788	0.0204	0.3275
Chu-JZ8	Chu-JZ8	Chu-YL5	Chu-YL5	19976211	0.3800	0.0197	0.3288
Chu-JZ8	Chu-JZ8	Chu-YL6	Chu-YL6	19912344	0.3817	0.0194	0.3315
Chu-JZ8	Chu-JZ8	Chu-YL7	Chu-YL7	19996390	0.3802	0.0200	0.3293
Chu-JZ8	Chu-JZ8	Chubq01	Chubq01	20818261	0.4473	0.0000	0.4516
Chu-JZ8	Chu-JZ8	Chudmt01	Chudmt01	21272297	0.4393	0.0000	0.4519
Chu-JZ8	Chu-JZ8	Chuds01	Chuds01	21138752	0.4435	0.0000	0.4522
Chu-JZ8	Chu-JZ8	Chudx01	Chudx01	20087309	0.3809	0.0191	0.3390
Chu-JZ8	Chu-JZ8	Chugjs01	Chugjs01	20815591	0.4447	0.0000	0.4514
Chu-JZ8	Chu-JZ8	Chugs01	Chugs01	20437270	0.4454	0.0000	0.4508
Chu-JZ8	Chu-JZ8	Chuhq01	Chuhq01	20460442	0.4389	0.0000	0.4504
Chu-JZ8	Chu-JZ8	Chulca01	Chulca01	20838713	0.4432	0.0000	0.4513
Chu-JZ8	Chu-JZ8	Chunms02	Chunms02	20962528	0.4433	0.0000	0.4513
Chu-JZ8	Chu-JZ8	Chunms03	Chunms03	20811421	0.4451	0.0000	0.4515
Chu-JZ8	Chu-JZ8	Chupt01	Chupt01	21125632	0.4427	0.0000	0.4520
Chu-JZ8	Chu-JZ8	Chusd01	Chusd01	20161894	0.4446	0.0000	0.4505
Chu-JZ8	Chu-JZ8	Chust01	Chust01	21228158	0.4404	0.0000	0.4522
Chu-JZ8	Chu-JZ8	Chusx01	Chusx01	20853688	0.4429	0.0000	0.4513
Chu-JZ8	Chu-JZ8	Chutj01	Chutj01	20451298	0.4404	0.0000	0.4504
Chu-JZ8	Chu-JZ8	Chutm01	Chutm01	20396506	0.4442	0.0000	0.4507
Chu-JZ8	Chu-JZ8	Chuxz01	Chuxz01	21169033	0.4434	0.0000	0.4520
Chu-JZ8	Chu-JZ8	Chuyp01	Chuyp01	18863404	0.3853	0.0162	0.3386
Chu-JZ8	Chu-JZ8	Chuzm01	Chuzm01	21056565	0.4415	0.0000	0.4518
Chu-JZ8	Chu-JZ8	Chuzy01	Chuzy01	19602080	0.3494	0.0103	0.3298
Chu-LP1	Chu-LP1	Chu-YL3	Chu-YL3	19609774	0.3795	0.0196	0.3281
Chu-LP1	Chu-LP1	Chu-YL4	Chu-YL4	20039419	0.3777	0.0206	0.3266
Chu-LP1	Chu-LP1	Chu-YL5	Chu-YL5	19952579	0.3787	0.0200	0.3277
Chu-LP1	Chu-LP1	Chu-YL6	Chu-YL6	19895250	0.3803	0.0197	0.3305
Chu-LP1	Chu-LP1	Chu-YL7	Chu-YL7	19976265	0.3789	0.0203	0.3283
Chu-LP1	Chu-LP1	Chubq01	Chubq01	20794956	0.4457	0.0000	0.4518
Chu-LP1	Chu-LP1	Chudmt01	Chudmt01	21264014	0.4375	0.0000	0.4519
Chu-LP1	Chu-LP1	Chuds01	Chuds01	21140834	0.4416	0.0000	0.4524
Chu-LP1	Chu-LP1	Chudx01	Chudx01	20063040	0.3795	0.0193	0.3380
Chu-LP1	Chu-LP1	Chugjs01	Chugjs01	20799925	0.4430	0.0000	0.4515
Chu-LP1	Chu-LP1	Chugs01	Chugs01	20422433	0.4436	0.0000	0.4508
Chu-LP1	Chu-LP1	Chuhq01	Chuhq01	20457787	0.4371	0.0000	0.4505
Chu-LP1	Chu-LP1	Chulca01	Chulca01	20830027	0.4414	0.0000	0.4514
Chu-LP1	Chu-LP1	Chunms02	Chunms02	20949676	0.4414	0.0000	0.4514
Chu-LP1	Chu-LP1	Chunms03	Chunms03	20797876	0.4434	0.0000	0.4516
Chu-LP1	Chu-LP1	Chupt01	Chupt01	21113963	0.4408	0.0000	0.4520
Chu-LP1	Chu-LP1	Chusd01	Chusd01	20162411	0.4428	0.0000	0.4505
Chu-LP1	Chu-LP1	Chust01	Chust01	21214291	0.4385	0.0000	0.4522
Chu-LP1	Chu-LP1	Chusx01	Chusx01	20841090	0.4412	0.0000	0.4514
Chu-LP1	Chu-LP1	Chutj01	Chutj01	20449844	0.4386	0.0000	0.4505
Chu-LP1	Chu-LP1	Chutm01	Chutm01	20388778	0.4424	0.0000	0.4508
Chu-LP1	Chu-LP1	Chuxz01	Chuxz01	21154297	0.4417	0.0000	0.4521
Chu-LP1	Chu-LP1	Chuyp01	Chuyp01	18844383	0.3839	0.0165	0.3375
Chu-LP1	Chu-LP1	Chuzm01	Chuzm01	21051617	0.4397	0.0000	0.4519
Chu-LP1	Chu-LP1	Chuzy01	Chuzy01	19587387	0.3484	0.0104	0.3299
Chu-LP2	Chu-LP2	Chu-YL3	Chu-YL3	19519312	0.3811	0.0195	0.3291
Chu-LP2	Chu-LP2	Chu-YL4	Chu-YL4	19945194	0.3792	0.0205	0.3274
Chu-LP2	Chu-LP2	Chu-YL5	Chu-YL5	19853372	0.3802	0.0199	0.3286
Chu-LP2	Chu-LP2	Chu-YL6	Chu-YL6	19800959	0.3819	0.0196	0.3314
Chu-LP2	Chu-LP2	Chu-YL7	Chu-YL7	19880862	0.3804	0.0202	0.3293
Chu-LP2	Chu-LP2	Chubq01	Chubq01	20670067	0.4473	0.0000	0.4515
Chu-LP2	Chu-LP2	Chudmt01	Chudmt01	21125400	0.4393	0.0000	0.4517
Chu-LP2	Chu-LP2	Chuds01	Chuds01	21021207	0.4434	0.0000	0.4524
Chu-LP2	Chu-LP2	Chudx01	Chudx01	19948458	0.3810	0.0191	0.3388
Chu-LP2	Chu-LP2	Chugjs01	Chugjs01	20671644	0.4447	0.0000	0.4512
Chu-LP2	Chu-LP2	Chugs01	Chugs01	20294433	0.4454	0.0000	0.4506
Chu-LP2	Chu-LP2	Chuhq01	Chuhq01	20320770	0.4387	0.0000	0.4501
Chu-LP2	Chu-LP2	Chulca01	Chulca01	20697915	0.4431	0.0000	0.4511
Chu-LP2	Chu-LP2	Chunms02	Chunms02	20823030	0.4432	0.0000	0.4511
Chu-LP2	Chu-LP2	Chunms03	Chunms03	20670702	0.4452	0.0000	0.4514
Chu-LP2	Chu-LP2	Chupt01	Chupt01	20983732	0.4425	0.0000	0.4517
Chu-LP2	Chu-LP2	Chusd01	Chusd01	20033397	0.4447	0.0000	0.4505
Chu-LP2	Chu-LP2	Chust01	Chust01	21079710	0.4403	0.0000	0.4519
Chu-LP2	Chu-LP2	Chusx01	Chusx01	20707584	0.4429	0.0000	0.4511
Chu-LP2	Chu-LP2	Chutj01	Chutj01	20310418	0.4403	0.0000	0.4501
Chu-LP2	Chu-LP2	Chutm01	Chutm01	20253383	0.4442	0.0000	0.4505
Chu-LP2	Chu-LP2	Chuxz01	Chuxz01	21022718	0.4434	0.0000	0.4519
Chu-LP2	Chu-LP2	Chuyp01	Chuyp01	18730652	0.3855	0.0163	0.3383
Chu-LP2	Chu-LP2	Chuzm01	Chuzm01	20917904	0.4414	0.0000	0.4516
Chu-LP2	Chu-LP2	Chuzy01	Chuzy01	19463855	0.3498	0.0103	0.3300
Chu-LP3	Chu-LP3	Chu-YL3	Chu-YL3	19297182	0.3817	0.0193	0.3288
Chu-LP3	Chu-LP3	Chu-YL4	Chu-YL4	19724363	0.3797	0.0203	0.3272
Chu-LP3	Chu-LP3	Chu-YL5	Chu-YL5	19623905	0.3807	0.0197	0.3282
Chu-LP3	Chu-LP3	Chu-YL6	Chu-YL6	19571761	0.3822	0.0194	0.3308
Chu-LP3	Chu-LP3	Chu-YL7	Chu-YL7	19654367	0.3807	0.0200	0.3286
Chu-LP3	Chu-LP3	Chubq01	Chubq01	20419981	0.4483	0.0000	0.4504
Chu-LP3	Chu-LP3	Chudmt01	Chudmt01	20858202	0.4402	0.0000	0.4504
Chu-LP3	Chu-LP3	Chuds01	Chuds01	20754649	0.4441	0.0000	0.4509
Chu-LP3	Chu-LP3	Chudx01	Chudx01	19710522	0.3816	0.0190	0.3384
Chu-LP3	Chu-LP3	Chugjs01	Chugjs01	20414459	0.4457	0.0000	0.4501
Chu-LP3	Chu-LP3	Chugs01	Chugs01	20042721	0.4466	0.0000	0.4496
Chu-LP3	Chu-LP3	Chuhq01	Chuhq01	20052612	0.4399	0.0000	0.4490
Chu-LP3	Chu-LP3	Chulca01	Chulca01	20437611	0.4441	0.0000	0.4500
Chu-LP3	Chu-LP3	Chunms02	Chunms02	20569261	0.4442	0.0000	0.4500
Chu-LP3	Chu-LP3	Chunms03	Chunms03	20414889	0.4462	0.0000	0.4503
Chu-LP3	Chu-LP3	Chupt01	Chupt01	20723523	0.4436	0.0000	0.4506
Chu-LP3	Chu-LP3	Chusd01	Chusd01	19779339	0.4456	0.0001	0.4492
Chu-LP3	Chu-LP3	Chust01	Chust01	20809478	0.4411	0.0000	0.4506
Chu-LP3	Chu-LP3	Chusx01	Chusx01	20447773	0.4439	0.0000	0.4499
Chu-LP3	Chu-LP3	Chutj01	Chutj01	20048809	0.4414	0.0000	0.4490
Chu-LP3	Chu-LP3	Chutm01	Chutm01	19998578	0.4453	0.0000	0.4494
Chu-LP3	Chu-LP3	Chuxz01	Chuxz01	20760260	0.4442	0.0000	0.4506
Chu-LP3	Chu-LP3	Chuyp01	Chuyp01	18506025	0.3862	0.0162	0.3379
Chu-LP3	Chu-LP3	Chuzm01	Chuzm01	20656035	0.4424	0.0000	0.4504
Chu-LP3	Chu-LP3	Chuzy01	Chuzy01	19222633	0.3507	0.0103	0.3294
Chu-SJ1	Chu-SJ1	Chu-YL3	Chu-YL3	19263852	0.3810	0.0194	0.3283
Chu-SJ1	Chu-SJ1	Chu-YL4	Chu-YL4	19672200	0.3788	0.0204	0.3266
Chu-SJ1	Chu-SJ1	Chu-YL5	Chu-YL5	19577846	0.3799	0.0197	0.3277
Chu-SJ1	Chu-SJ1	Chu-YL6	Chu-YL6	19524812	0.3813	0.0194	0.3302
Chu-SJ1	Chu-SJ1	Chu-YL7	Chu-YL7	19605580	0.3799	0.0200	0.3281
Chu-SJ1	Chu-SJ1	Chubq01	Chubq01	20384697	0.4473	0.0000	0.4501
Chu-SJ1	Chu-SJ1	Chudmt01	Chudmt01	20839169	0.4391	0.0000	0.4500
Chu-SJ1	Chu-SJ1	Chuds01	Chuds01	20708574	0.4432	0.0000	0.4505
Chu-SJ1	Chu-SJ1	Chudx01	Chudx01	19677567	0.3807	0.0191	0.3377
Chu-SJ1	Chu-SJ1	Chugjs01	Chugjs01	20396371	0.4447	0.0000	0.4498
Chu-SJ1	Chu-SJ1	Chugs01	Chugs01	20030578	0.4455	0.0001	0.4493
Chu-SJ1	Chu-SJ1	Chuhq01	Chuhq01	20049697	0.4390	0.0000	0.4487
Chu-SJ1	Chu-SJ1	Chulca01	Chulca01	20421893	0.4430	0.0001	0.4495
Chu-SJ1	Chu-SJ1	Chunms02	Chunms02	20539568	0.4430	0.0000	0.4496
Chu-SJ1	Chu-SJ1	Chunms03	Chunms03	20389596	0.4451	0.0000	0.4499
Chu-SJ1	Chu-SJ1	Chupt01	Chupt01	20695938	0.4424	0.0000	0.4502
Chu-SJ1	Chu-SJ1	Chusd01	Chusd01	19789742	0.4449	0.0001	0.4491
Chu-SJ1	Chu-SJ1	Chust01	Chust01	20786100	0.4400	0.0000	0.4502
Chu-SJ1	Chu-SJ1	Chusx01	Chusx01	20429020	0.4430	0.0000	0.4497
Chu-SJ1	Chu-SJ1	Chutj01	Chutj01	20045960	0.4406	0.0000	0.4487
Chu-SJ1	Chu-SJ1	Chutm01	Chutm01	19986937	0.4444	0.0000	0.4491
Chu-SJ1	Chu-SJ1	Chuxz01	Chuxz01	20728667	0.4434	0.0000	0.4504
Chu-SJ1	Chu-SJ1	Chuyp01	Chuyp01	18500644	0.3856	0.0163	0.3375
Chu-SJ1	Chu-SJ1	Chuzm01	Chuzm01	20640052	0.4414	0.0000	0.4501
Chu-SJ1	Chu-SJ1	Chuzy01	Chuzy01	19205391	0.3503	0.0103	0.3293
Chu-TD1	Chu-TD1	Chu-YL3	Chu-YL3	19076658	0.3821	0.0184	0.3298
Chu-TD1	Chu-TD1	Chu-YL4	Chu-YL4	19480156	0.3798	0.0193	0.3282
Chu-TD1	Chu-TD1	Chu-YL5	Chu-YL5	19425700	0.3809	0.0188	0.3293
Chu-TD1	Chu-TD1	Chu-YL6	Chu-YL6	19355514	0.3823	0.0184	0.3318
Chu-TD1	Chu-TD1	Chu-YL7	Chu-YL7	19427292	0.3809	0.0190	0.3297
Chu-TD1	Chu-TD1	Chubq01	Chubq01	20329422	0.4481	0.0000	0.4497
Chu-TD1	Chu-TD1	Chudmt01	Chudmt01	20772420	0.4403	0.0000	0.4497
Chu-TD1	Chu-TD1	Chuds01	Chuds01	20562738	0.4448	0.0000	0.4498
Chu-TD1	Chu-TD1	Chudx01	Chudx01	19623418	0.3812	0.0183	0.3389
Chu-TD1	Chu-TD1	Chugjs01	Chugjs01	20381832	0.4455	0.0000	0.4496
Chu-TD1	Chu-TD1	Chugs01	Chugs01	20043129	0.4462	0.0001	0.4490
Chu-TD1	Chu-TD1	Chuhq01	Chuhq01	20097721	0.4396	0.0001	0.4485
Chu-TD1	Chu-TD1	Chulca01	Chulca01	20400506	0.4440	0.0001	0.4494
Chu-TD1	Chu-TD1	Chunms02	Chunms02	20457779	0.4438	0.0000	0.4490
Chu-TD1	Chu-TD1	Chunms03	Chunms03	20356286	0.4460	0.0000	0.4496
Chu-TD1	Chu-TD1	Chupt01	Chupt01	20620663	0.4433	0.0000	0.4497
Chu-TD1	Chu-TD1	Chusd01	Chusd01	19847442	0.4451	0.0001	0.4489
Chu-TD1	Chu-TD1	Chust01	Chust01	20733103	0.4413	0.0000	0.4501
Chu-TD1	Chu-TD1	Chusx01	Chusx01	20419834	0.4438	0.0000	0.4494
Chu-TD1	Chu-TD1	Chutj01	Chutj01	20092825	0.4411	0.0001	0.4485
Chu-TD1	Chu-TD1	Chutm01	Chutm01	20026442	0.4448	0.0001	0.4488
Chu-TD1	Chu-TD1	Chuxz01	Chuxz01	20662764	0.4443	0.0000	0.4500
Chu-TD1	Chu-TD1	Chuyp01	Chuyp01	18581846	0.3853	0.0158	0.3383
Chu-TD1	Chu-TD1	Chuzm01	Chuzm01	20578931	0.4425	0.0000	0.4497
Chu-TD1	Chu-TD1	Chuzy01	Chuzy01	19230833	0.3510	0.0100	0.3305
Chu-TD2	Chu-TD2	Chu-YL3	Chu-YL3	19645028	0.3784	0.0196	0.3276
Chu-TD2	Chu-TD2	Chu-YL4	Chu-YL4	20091566	0.3764	0.0208	0.3258
Chu-TD2	Chu-TD2	Chu-YL5	Chu-YL5	20006784	0.3774	0.0201	0.3269
Chu-TD2	Chu-TD2	Chu-YL6	Chu-YL6	19934556	0.3794	0.0197	0.3301
Chu-TD2	Chu-TD2	Chu-YL7	Chu-YL7	20023160	0.3777	0.0204	0.3277
Chu-TD2	Chu-TD2	Chubq01	Chubq01	20904797	0.4439	0.0000	0.4527
Chu-TD2	Chu-TD2	Chudmt01	Chudmt01	21390903	0.4358	0.0000	0.4533
Chu-TD2	Chu-TD2	Chuds01	Chuds01	21217702	0.4400	0.0000	0.4529
Chu-TD2	Chu-TD2	Chudx01	Chudx01	20169684	0.3782	0.0196	0.3374
Chu-TD2	Chu-TD2	Chugjs01	Chugjs01	20927404	0.4412	0.0000	0.4526
Chu-TD2	Chu-TD2	Chugs01	Chugs01	20548265	0.4418	0.0000	0.4522
Chu-TD2	Chu-TD2	Chuhq01	Chuhq01	20593372	0.4350	0.0000	0.4520
Chu-TD2	Chu-TD2	Chulca01	Chulca01	20965833	0.4394	0.0000	0.4524
Chu-TD2	Chu-TD2	Chunms02	Chunms02	21043927	0.4398	0.0000	0.4525
Chu-TD2	Chu-TD2	Chunms03	Chunms03	20915980	0.4417	0.0000	0.4527
Chu-TD2	Chu-TD2	Chupt01	Chupt01	21226598	0.4392	0.0000	0.4531
Chu-TD2	Chu-TD2	Chusd01	Chusd01	20290263	0.4410	0.0000	0.4520
Chu-TD2	Chu-TD2	Chust01	Chust01	21367560	0.4367	0.0000	0.4536
Chu-TD2	Chu-TD2	Chusx01	Chusx01	20964968	0.4394	0.0000	0.4526
Chu-TD2	Chu-TD2	Chutj01	Chutj01	20577577	0.4365	0.0000	0.4518
Chu-TD2	Chu-TD2	Chutm01	Chutm01	20511940	0.4404	0.0000	0.4520
Chu-TD2	Chu-TD2	Chuxz01	Chuxz01	21269829	0.4401	0.0000	0.4532
Chu-TD2	Chu-TD2	Chuyp01	Chuyp01	18953743	0.3825	0.0167	0.3369
Chu-TD2	Chu-TD2	Chuzm01	Chuzm01	21173044	0.4380	0.0000	0.4531
Chu-TD2	Chu-TD2	Chuzy01	Chuzy01	19690310	0.3472	0.0106	0.3315
Chu-TZ1	Chu-TZ1	Chu-YL3	Chu-YL3	19531757	0.3814	0.0190	0.3296
Chu-TZ1	Chu-TZ1	Chu-YL4	Chu-YL4	20001707	0.3795	0.0201	0.3281
Chu-TZ1	Chu-TZ1	Chu-YL5	Chu-YL5	19893540	0.3805	0.0195	0.3292
Chu-TZ1	Chu-TZ1	Chu-YL6	Chu-YL6	19826796	0.3822	0.0191	0.3320
Chu-TZ1	Chu-TZ1	Chu-YL7	Chu-YL7	19910773	0.3807	0.0198	0.3298
Chu-TZ1	Chu-TZ1	Chubq01	Chubq01	20736210	0.4481	0.0000	0.4518
Chu-TZ1	Chu-TZ1	Chudmt01	Chudmt01	21175480	0.4404	0.0000	0.4522
Chu-TZ1	Chu-TZ1	Chuds01	Chuds01	21037383	0.4444	0.0000	0.4523
Chu-TZ1	Chu-TZ1	Chudx01	Chudx01	20008531	0.3816	0.0188	0.3398
Chu-TZ1	Chu-TZ1	Chugjs01	Chugjs01	20727880	0.4456	0.0000	0.4516
Chu-TZ1	Chu-TZ1	Chugs01	Chugs01	20357181	0.4463	0.0000	0.4511
Chu-TZ1	Chu-TZ1	Chuhq01	Chuhq01	20374634	0.4398	0.0000	0.4507
Chu-TZ1	Chu-TZ1	Chulca01	Chulca01	20748325	0.4442	0.0000	0.4516
Chu-TZ1	Chu-TZ1	Chunms02	Chunms02	20875901	0.4444	0.0000	0.4517
Chu-TZ1	Chu-TZ1	Chunms03	Chunms03	20727401	0.4460	0.0000	0.4518
Chu-TZ1	Chu-TZ1	Chupt01	Chupt01	21032815	0.4436	0.0000	0.4522
Chu-TZ1	Chu-TZ1	Chusd01	Chusd01	20079608	0.4453	0.0000	0.4505
Chu-TZ1	Chu-TZ1	Chust01	Chust01	21131243	0.4414	0.0000	0.4524
Chu-TZ1	Chu-TZ1	Chusx01	Chusx01	20765807	0.4439	0.0000	0.4516
Chu-TZ1	Chu-TZ1	Chutj01	Chutj01	20367467	0.4412	0.0000	0.4506
Chu-TZ1	Chu-TZ1	Chutm01	Chutm01	20317466	0.4450	0.0000	0.4509
Chu-TZ1	Chu-TZ1	Chuxz01	Chuxz01	21076681	0.4443	0.0000	0.4522
Chu-TZ1	Chu-TZ1	Chuyp01	Chuyp01	18800609	0.3858	0.0160	0.3391
Chu-TZ1	Chu-TZ1	Chuzm01	Chuzm01	20962213	0.4426	0.0000	0.4521
Chu-TZ1	Chu-TZ1	Chuzy01	Chuzy01	19528003	0.3503	0.0101	0.3307
Chu-TZ2	Chu-TZ2	Chu-YL3	Chu-YL3	19577020	0.3797	0.0198	0.3279
Chu-TZ2	Chu-TZ2	Chu-YL4	Chu-YL4	20021886	0.3778	0.0209	0.3263
Chu-TZ2	Chu-TZ2	Chu-YL5	Chu-YL5	19915524	0.3788	0.0202	0.3273
Chu-TZ2	Chu-TZ2	Chu-YL6	Chu-YL6	19861033	0.3806	0.0199	0.3303
Chu-TZ2	Chu-TZ2	Chu-YL7	Chu-YL7	19948046	0.3791	0.0205	0.3281
Chu-TZ2	Chu-TZ2	Chubq01	Chubq01	20740236	0.4459	0.0000	0.4520
Chu-TZ2	Chu-TZ2	Chudmt01	Chudmt01	21212603	0.4376	0.0000	0.4522
Chu-TZ2	Chu-TZ2	Chuds01	Chuds01	21105862	0.4416	0.0000	0.4525
Chu-TZ2	Chu-TZ2	Chudx01	Chudx01	20016635	0.3799	0.0195	0.3379
Chu-TZ2	Chu-TZ2	Chugjs01	Chugjs01	20742755	0.4430	0.0000	0.4516
Chu-TZ2	Chu-TZ2	Chugs01	Chugs01	20361221	0.4438	0.0000	0.4511
Chu-TZ2	Chu-TZ2	Chuhq01	Chuhq01	20391021	0.4373	0.0000	0.4507
Chu-TZ2	Chu-TZ2	Chulca01	Chulca01	20775168	0.4414	0.0000	0.4516
Chu-TZ2	Chu-TZ2	Chunms02	Chunms02	20896653	0.4418	0.0000	0.4517
Chu-TZ2	Chu-TZ2	Chunms03	Chunms03	20741597	0.4436	0.0000	0.4519
Chu-TZ2	Chu-TZ2	Chupt01	Chupt01	21065171	0.4409	0.0000	0.4522
Chu-TZ2	Chu-TZ2	Chusd01	Chusd01	20092430	0.4429	0.0000	0.4507
Chu-TZ2	Chu-TZ2	Chust01	Chust01	21170799	0.4386	0.0000	0.4525
Chu-TZ2	Chu-TZ2	Chusx01	Chusx01	20778531	0.4414	0.0000	0.4516
Chu-TZ2	Chu-TZ2	Chutj01	Chutj01	20379756	0.4387	0.0000	0.4507
Chu-TZ2	Chu-TZ2	Chutm01	Chutm01	20317612	0.4427	0.0000	0.4511
Chu-TZ2	Chu-TZ2	Chuxz01	Chuxz01	21102428	0.4419	0.0000	0.4524
Chu-TZ2	Chu-TZ2	Chuyp01	Chuyp01	18774846	0.3844	0.0166	0.3374
Chu-TZ2	Chu-TZ2	Chuzm01	Chuzm01	20999230	0.4398	0.0000	0.4521
Chu-TZ2	Chu-TZ2	Chuzy01	Chuzy01	19520592	0.3486	0.0105	0.3300
Chu-TZ3	Chu-TZ3	Chu-YL3	Chu-YL3	19458172	0.3812	0.0193	0.3291
Chu-TZ3	Chu-TZ3	Chu-YL4	Chu-YL4	19889716	0.3792	0.0204	0.3275
Chu-TZ3	Chu-TZ3	Chu-YL5	Chu-YL5	19788749	0.3803	0.0197	0.3286
Chu-TZ3	Chu-TZ3	Chu-YL6	Chu-YL6	19737021	0.3820	0.0194	0.3314
Chu-TZ3	Chu-TZ3	Chu-YL7	Chu-YL7	19816959	0.3805	0.0200	0.3293
Chu-TZ3	Chu-TZ3	Chubq01	Chubq01	20604560	0.4477	0.0000	0.4516
Chu-TZ3	Chu-TZ3	Chudmt01	Chudmt01	21051336	0.4397	0.0000	0.4518
Chu-TZ3	Chu-TZ3	Chuds01	Chuds01	20947134	0.4437	0.0000	0.4521
Chu-TZ3	Chu-TZ3	Chudx01	Chudx01	19890438	0.3812	0.0191	0.3389
Chu-TZ3	Chu-TZ3	Chugjs01	Chugjs01	20600297	0.4450	0.0000	0.4512
Chu-TZ3	Chu-TZ3	Chugs01	Chugs01	20225991	0.4458	0.0000	0.4507
Chu-TZ3	Chu-TZ3	Chuhq01	Chuhq01	20244417	0.4393	0.0000	0.4503
Chu-TZ3	Chu-TZ3	Chulca01	Chulca01	20626961	0.4435	0.0000	0.4512
Chu-TZ3	Chu-TZ3	Chunms02	Chunms02	20757545	0.4437	0.0000	0.4514
Chu-TZ3	Chu-TZ3	Chunms03	Chunms03	20601550	0.4455	0.0000	0.4514
Chu-TZ3	Chu-TZ3	Chupt01	Chupt01	20912874	0.4430	0.0000	0.4519
Chu-TZ3	Chu-TZ3	Chusd01	Chusd01	19962988	0.4449	0.0000	0.4504
Chu-TZ3	Chu-TZ3	Chust01	Chust01	21006117	0.4406	0.0000	0.4519
Chu-TZ3	Chu-TZ3	Chusx01	Chusx01	20635150	0.4434	0.0000	0.4512
Chu-TZ3	Chu-TZ3	Chutj01	Chutj01	20237348	0.4408	0.0000	0.4503
Chu-TZ3	Chu-TZ3	Chutm01	Chutm01	20182617	0.4445	0.0000	0.4505
Chu-TZ3	Chu-TZ3	Chuxz01	Chuxz01	20950799	0.4438	0.0000	0.4519
Chu-TZ3	Chu-TZ3	Chuyp01	Chuyp01	18673704	0.3855	0.0162	0.3383
Chu-TZ3	Chu-TZ3	Chuzm01	Chuzm01	20846990	0.4419	0.0000	0.4517
Chu-TZ3	Chu-TZ3	Chuzy01	Chuzy01	19397430	0.3501	0.0103	0.3303
Chu-YL1	Chu-YL1	Chu-YL3	Chu-YL3	19152673	0.4752	0.0001	0.4505
Chu-YL1	Chu-YL1	Chu-YL4	Chu-YL4	19510814	0.4739	0.0001	0.4518
Chu-YL1	Chu-YL1	Chu-YL5	Chu-YL5	19441384	0.4746	0.0001	0.4513
Chu-YL1	Chu-YL1	Chu-YL6	Chu-YL6	19434183	0.4763	0.0001	0.4539
Chu-YL1	Chu-YL1	Chu-YL7	Chu-YL7	19487265	0.4750	0.0001	0.4532
Chu-YL1	Chu-YL1	Chubq01	Chubq01	19186328	0.3834	0.0182	0.3326
Chu-YL1	Chu-YL1	Chudmt01	Chudmt01	19544974	0.3772	0.0197	0.3281
Chu-YL1	Chu-YL1	Chuds01	Chuds01	19461596	0.3804	0.0195	0.3298
Chu-YL1	Chu-YL1	Chudx01	Chudx01	18924460	0.3892	0.0198	0.3321
Chu-YL1	Chu-YL1	Chugjs01	Chugjs01	19174989	0.3812	0.0185	0.3312
Chu-YL1	Chu-YL1	Chugs01	Chugs01	18847505	0.3819	0.0180	0.3320
Chu-YL1	Chu-YL1	Chuhq01	Chuhq01	18833763	0.3767	0.0189	0.3289
Chu-YL1	Chu-YL1	Chulca01	Chulca01	19185330	0.3802	0.0188	0.3305
Chu-YL1	Chu-YL1	Chunms02	Chunms02	19319106	0.3803	0.0188	0.3304
Chu-YL1	Chu-YL1	Chunms03	Chunms03	19178017	0.3816	0.0185	0.3315
Chu-YL1	Chu-YL1	Chupt01	Chupt01	19438430	0.3797	0.0192	0.3299
Chu-YL1	Chu-YL1	Chusd01	Chusd01	18619446	0.3809	0.0180	0.3315
Chu-YL1	Chu-YL1	Chust01	Chust01	19499197	0.3781	0.0197	0.3284
Chu-YL1	Chu-YL1	Chusx01	Chusx01	19197872	0.3798	0.0187	0.3303
Chu-YL1	Chu-YL1	Chutj01	Chutj01	18839366	0.3778	0.0186	0.3297
Chu-YL1	Chu-YL1	Chutm01	Chutm01	18806843	0.3807	0.0180	0.3318
Chu-YL1	Chu-YL1	Chuxz01	Chuxz01	19476662	0.3804	0.0191	0.3304
Chu-YL1	Chu-YL1	Chuyp01	Chuyp01	18368532	0.4788	0.0001	0.4514
Chu-YL1	Chu-YL1	Chuzm01	Chuzm01	19373131	0.3789	0.0193	0.3293
Chu-YL1	Chu-YL1	Chuzy01	Chuzy01	18500016	0.3591	0.0134	0.3191
Chu-YL2	Chu-YL2	Chu-YL3	Chu-YL3	19114763	0.4737	0.0001	0.4492
Chu-YL2	Chu-YL2	Chu-YL4	Chu-YL4	19492189	0.4720	0.0001	0.4504
Chu-YL2	Chu-YL2	Chu-YL5	Chu-YL5	19391932	0.4732	0.0001	0.4500
Chu-YL2	Chu-YL2	Chu-YL6	Chu-YL6	19384033	0.4745	0.0001	0.4522
Chu-YL2	Chu-YL2	Chu-YL7	Chu-YL7	19444994	0.4732	0.0001	0.4515
Chu-YL2	Chu-YL2	Chubq01	Chubq01	19149155	0.3818	0.0187	0.3300
Chu-YL2	Chu-YL2	Chudmt01	Chudmt01	19507177	0.3755	0.0202	0.3253
Chu-YL2	Chu-YL2	Chuds01	Chuds01	19425894	0.3788	0.0200	0.3271
Chu-YL2	Chu-YL2	Chudx01	Chudx01	18873758	0.3877	0.0202	0.3296
Chu-YL2	Chu-YL2	Chugjs01	Chugjs01	19134983	0.3796	0.0190	0.3285
Chu-YL2	Chu-YL2	Chugs01	Chugs01	18804137	0.3803	0.0185	0.3294
Chu-YL2	Chu-YL2	Chuhq01	Chuhq01	18785239	0.3752	0.0193	0.3263
Chu-YL2	Chu-YL2	Chulca01	Chulca01	19140283	0.3786	0.0193	0.3279
Chu-YL2	Chu-YL2	Chunms02	Chunms02	19281816	0.3785	0.0194	0.3275
Chu-YL2	Chu-YL2	Chunms03	Chunms03	19137923	0.3800	0.0190	0.3289
Chu-YL2	Chu-YL2	Chupt01	Chupt01	19399598	0.3780	0.0197	0.3272
Chu-YL2	Chu-YL2	Chusd01	Chusd01	18569307	0.3795	0.0185	0.3291
Chu-YL2	Chu-YL2	Chust01	Chust01	19459919	0.3764	0.0202	0.3257
Chu-YL2	Chu-YL2	Chusx01	Chusx01	19156608	0.3782	0.0192	0.3278
Chu-YL2	Chu-YL2	Chutj01	Chutj01	18792061	0.3763	0.0190	0.3271
Chu-YL2	Chu-YL2	Chutm01	Chutm01	18758505	0.3791	0.0184	0.3293
Chu-YL2	Chu-YL2	Chuxz01	Chuxz01	19440103	0.3787	0.0196	0.3277
Chu-YL2	Chu-YL2	Chuyp01	Chuyp01	18281827	0.4779	0.0001	0.4500
Chu-YL2	Chu-YL2	Chuzm01	Chuzm01	19334699	0.3773	0.0198	0.3266
Chu-YL2	Chu-YL2	Chuzy01	Chuzy01	18441333	0.3578	0.0137	0.3169
Chu-YL3	Chu-YL3	Chu-YL4	Chu-YL4	19387492	0.4739	0.0001	0.4496
Chu-YL3	Chu-YL3	Chu-YL5	Chu-YL5	19329298	0.4750	0.0001	0.4493
Chu-YL3	Chu-YL3	Chu-YL6	Chu-YL6	19318901	0.4761	0.0001	0.4512
Chu-YL3	Chu-YL3	Chu-YL7	Chu-YL7	19367277	0.4748	0.0001	0.4506
Chu-YL3	Chu-YL3	Chubq01	Chubq01	19081685	0.3838	0.0181	0.3312
Chu-YL3	Chu-YL3	Chudmt01	Chudmt01	19444076	0.3776	0.0196	0.3264
Chu-YL3	Chu-YL3	Chuds01	Chuds01	19344548	0.3808	0.0193	0.3284
Chu-YL3	Chu-YL3	Chudx01	Chudx01	18821006	0.3893	0.0197	0.3303
Chu-YL3	Chu-YL3	Chugjs01	Chugjs01	19080584	0.3817	0.0184	0.3298
Chu-YL3	Chu-YL3	Chugs01	Chugs01	18754191	0.3823	0.0179	0.3305
Chu-YL3	Chu-YL3	Chuhq01	Chuhq01	18739605	0.3772	0.0187	0.3273
Chu-YL3	Chu-YL3	Chulca01	Chulca01	19087412	0.3806	0.0187	0.3290
Chu-YL3	Chu-YL3	Chunms02	Chunms02	19208105	0.3804	0.0187	0.3285
Chu-YL3	Chu-YL3	Chunms03	Chunms03	19077711	0.3820	0.0184	0.3300
Chu-YL3	Chu-YL3	Chupt01	Chupt01	19333578	0.3800	0.0190	0.3283
Chu-YL3	Chu-YL3	Chusd01	Chusd01	18536611	0.3816	0.0179	0.3302
Chu-YL3	Chu-YL3	Chust01	Chust01	19400415	0.3783	0.0195	0.3269
Chu-YL3	Chu-YL3	Chusx01	Chusx01	19099654	0.3802	0.0186	0.3288
Chu-YL3	Chu-YL3	Chutj01	Chutj01	18748752	0.3784	0.0185	0.3282
Chu-YL3	Chu-YL3	Chutm01	Chutm01	18714623	0.3812	0.0179	0.3303
Chu-YL3	Chu-YL3	Chuxz01	Chuxz01	19373351	0.3808	0.0189	0.3290
Chu-YL3	Chu-YL3	Chuyp01	Chuyp01	18277097	0.4795	0.0001	0.4493
Chu-YL3	Chu-YL3	Chuzm01	Chuzm01	19272451	0.3792	0.0192	0.3276
Chu-YL3	Chu-YL3	Chuzy01	Chuzy01	18405836	0.3597	0.0133	0.3176
Chu-YL4	Chu-YL4	Chu-YL5	Chu-YL5	19721224	0.4732	0.0001	0.4506
Chu-YL4	Chu-YL4	Chu-YL6	Chu-YL6	19692024	0.4748	0.0001	0.4526
Chu-YL4	Chu-YL4	Chu-YL7	Chu-YL7	19758889	0.4734	0.0001	0.4520
Chu-YL4	Chu-YL4	Chubq01	Chubq01	19503046	0.3819	0.0191	0.3299
Chu-YL4	Chu-YL4	Chudmt01	Chudmt01	19865746	0.3756	0.0205	0.3252
Chu-YL4	Chu-YL4	Chuds01	Chuds01	19755056	0.3788	0.0203	0.3268
Chu-YL4	Chu-YL4	Chudx01	Chudx01	19216351	0.3880	0.0203	0.3301
Chu-YL4	Chu-YL4	Chugjs01	Chugjs01	19484732	0.3798	0.0193	0.3285
Chu-YL4	Chu-YL4	Chugs01	Chugs01	19145648	0.3804	0.0188	0.3294
Chu-YL4	Chu-YL4	Chuhq01	Chuhq01	19130394	0.3753	0.0195	0.3264
Chu-YL4	Chu-YL4	Chulca01	Chulca01	19488858	0.3787	0.0196	0.3278
Chu-YL4	Chu-YL4	Chunms02	Chunms02	19624588	0.3787	0.0196	0.3275
Chu-YL4	Chu-YL4	Chunms03	Chunms03	19484259	0.3802	0.0192	0.3289
Chu-YL4	Chu-YL4	Chupt01	Chupt01	19749918	0.3782	0.0200	0.3272
Chu-YL4	Chu-YL4	Chusd01	Chusd01	18886582	0.3796	0.0187	0.3291
Chu-YL4	Chu-YL4	Chust01	Chust01	19823453	0.3765	0.0205	0.3256
Chu-YL4	Chu-YL4	Chusx01	Chusx01	19508671	0.3784	0.0195	0.3277
Chu-YL4	Chu-YL4	Chutj01	Chutj01	19131032	0.3765	0.0193	0.3273
Chu-YL4	Chu-YL4	Chutm01	Chutm01	19101785	0.3793	0.0187	0.3293
Chu-YL4	Chu-YL4	Chuxz01	Chuxz01	19795343	0.3788	0.0199	0.3276
Chu-YL4	Chu-YL4	Chuyp01	Chuyp01	18609910	0.4781	0.0001	0.4509
Chu-YL4	Chu-YL4	Chuzm01	Chuzm01	19682266	0.3775	0.0201	0.3265
Chu-YL4	Chu-YL4	Chuzy01	Chuzy01	18778506	0.3577	0.0138	0.3171
Chu-YL5	Chu-YL5	Chu-YL6	Chu-YL6	19632171	0.4757	0.0001	0.4523
Chu-YL5	Chu-YL5	Chu-YL7	Chu-YL7	19690075	0.4742	0.0001	0.4516
Chu-YL5	Chu-YL5	Chubq01	Chubq01	19432077	0.3828	0.0185	0.3307
Chu-YL5	Chu-YL5	Chudmt01	Chudmt01	19801203	0.3765	0.0200	0.3260
Chu-YL5	Chu-YL5	Chuds01	Chuds01	19684840	0.3798	0.0197	0.3278
Chu-YL5	Chu-YL5	Chudx01	Chudx01	19155313	0.3886	0.0199	0.3305
Chu-YL5	Chu-YL5	Chugjs01	Chugjs01	19422882	0.3807	0.0188	0.3294
Chu-YL5	Chu-YL5	Chugs01	Chugs01	19090466	0.3813	0.0183	0.3301
Chu-YL5	Chu-YL5	Chuhq01	Chuhq01	19078266	0.3762	0.0191	0.3271
Chu-YL5	Chu-YL5	Chulca01	Chulca01	19431649	0.3796	0.0191	0.3286
Chu-YL5	Chu-YL5	Chunms02	Chunms02	19551657	0.3796	0.0191	0.3283
Chu-YL5	Chu-YL5	Chunms03	Chunms03	19421210	0.3810	0.0187	0.3296
Chu-YL5	Chu-YL5	Chupt01	Chupt01	19681921	0.3791	0.0194	0.3279
Chu-YL5	Chu-YL5	Chusd01	Chusd01	18853939	0.3805	0.0182	0.3298
Chu-YL5	Chu-YL5	Chust01	Chust01	19755433	0.3774	0.0199	0.3265
Chu-YL5	Chu-YL5	Chusx01	Chusx01	19449461	0.3792	0.0190	0.3284
Chu-YL5	Chu-YL5	Chutj01	Chutj01	19085832	0.3773	0.0189	0.3278
Chu-YL5	Chu-YL5	Chutm01	Chutm01	19052819	0.3802	0.0182	0.3300
Chu-YL5	Chu-YL5	Chuxz01	Chuxz01	19727634	0.3797	0.0193	0.3285
Chu-YL5	Chu-YL5	Chuyp01	Chuyp01	18592893	0.4787	0.0001	0.4505
Chu-YL5	Chu-YL5	Chuzm01	Chuzm01	19619989	0.3783	0.0196	0.3273
Chu-YL5	Chu-YL5	Chuzy01	Chuzy01	18738635	0.3584	0.0136	0.3174
Chu-YL6	Chu-YL6	Chu-YL7	Chu-YL7	19673303	0.4760	0.0001	0.4541
Chu-YL6	Chu-YL6	Chubq01	Chubq01	19362810	0.3841	0.0182	0.3331
Chu-YL6	Chu-YL6	Chudmt01	Chudmt01	19726401	0.3780	0.0196	0.3286
Chu-YL6	Chu-YL6	Chuds01	Chuds01	19625202	0.3813	0.0194	0.3304
Chu-YL6	Chu-YL6	Chudx01	Chudx01	19096849	0.3901	0.0197	0.3329
Chu-YL6	Chu-YL6	Chugjs01	Chugjs01	19353151	0.3820	0.0184	0.3318
Chu-YL6	Chu-YL6	Chugs01	Chugs01	19018597	0.3825	0.0180	0.3325
Chu-YL6	Chu-YL6	Chuhq01	Chuhq01	19002405	0.3775	0.0188	0.3295
Chu-YL6	Chu-YL6	Chulca01	Chulca01	19359895	0.3809	0.0187	0.3311
Chu-YL6	Chu-YL6	Chunms02	Chunms02	19483391	0.3809	0.0188	0.3307
Chu-YL6	Chu-YL6	Chunms03	Chunms03	19352443	0.3824	0.0184	0.3321
Chu-YL6	Chu-YL6	Chupt01	Chupt01	19612498	0.3805	0.0191	0.3305
Chu-YL6	Chu-YL6	Chusd01	Chusd01	18784493	0.3817	0.0179	0.3322
Chu-YL6	Chu-YL6	Chust01	Chust01	19680658	0.3789	0.0196	0.3291
Chu-YL6	Chu-YL6	Chusx01	Chusx01	19376560	0.3806	0.0186	0.3309
Chu-YL6	Chu-YL6	Chutj01	Chutj01	19010533	0.3786	0.0185	0.3304
Chu-YL6	Chu-YL6	Chutm01	Chutm01	18979059	0.3815	0.0179	0.3324
Chu-YL6	Chu-YL6	Chuxz01	Chuxz01	19656207	0.3812	0.0190	0.3311
Chu-YL6	Chu-YL6	Chuyp01	Chuyp01	18547853	0.4799	0.0001	0.4523
Chu-YL6	Chu-YL6	Chuzm01	Chuzm01	19548960	0.3797	0.0192	0.3298
Chu-YL6	Chu-YL6	Chuzy01	Chuzy01	18677856	0.3595	0.0134	0.3196
Chu-YL7	Chu-YL7	Chubq01	Chubq01	19436534	0.3829	0.0187	0.3313
Chu-YL7	Chu-YL7	Chudmt01	Chudmt01	19808633	0.3767	0.0202	0.3266
Chu-YL7	Chu-YL7	Chuds01	Chuds01	19702837	0.3799	0.0200	0.3284
Chu-YL7	Chu-YL7	Chudx01	Chudx01	19164624	0.3889	0.0202	0.3312
Chu-YL7	Chu-YL7	Chugjs01	Chugjs01	19426298	0.3807	0.0190	0.3299
Chu-YL7	Chu-YL7	Chugs01	Chugs01	19089163	0.3813	0.0185	0.3307
Chu-YL7	Chu-YL7	Chuhq01	Chuhq01	19076276	0.3762	0.0193	0.3276
Chu-YL7	Chu-YL7	Chulca01	Chulca01	19436551	0.3797	0.0193	0.3291
Chu-YL7	Chu-YL7	Chunms02	Chunms02	19560283	0.3797	0.0193	0.3288
Chu-YL7	Chu-YL7	Chunms03	Chunms03	19427672	0.3811	0.0190	0.3302
Chu-YL7	Chu-YL7	Chupt01	Chupt01	19691833	0.3791	0.0197	0.3284
Chu-YL7	Chu-YL7	Chusd01	Chusd01	18850020	0.3805	0.0185	0.3303
Chu-YL7	Chu-YL7	Chust01	Chust01	19765552	0.3775	0.0202	0.3270
Chu-YL7	Chu-YL7	Chusx01	Chusx01	19451400	0.3793	0.0192	0.3290
Chu-YL7	Chu-YL7	Chutj01	Chutj01	19080542	0.3772	0.0191	0.3284
Chu-YL7	Chu-YL7	Chutm01	Chutm01	19047735	0.3802	0.0185	0.3305
Chu-YL7	Chu-YL7	Chuxz01	Chuxz01	19734566	0.3798	0.0196	0.3291
Chu-YL7	Chu-YL7	Chuyp01	Chuyp01	18587796	0.4789	0.0001	0.4518
Chu-YL7	Chu-YL7	Chuzm01	Chuzm01	19628795	0.3783	0.0198	0.3277
Chu-YL7	Chu-YL7	Chuzy01	Chuzy01	18737038	0.3584	0.0137	0.3180
Chubq01	Chubq01	Chudmt01	Chudmt01	20734349	0.4433	0.0000	0.4510
Chubq01	Chubq01	Chuds01	Chuds01	20552219	0.4473	0.0000	0.4507
Chubq01	Chubq01	Chudx01	Chudx01	19615150	0.3837	0.0179	0.3410
Chubq01	Chubq01	Chugjs01	Chugjs01	20335824	0.4484	0.0000	0.4506
Chubq01	Chubq01	Chugs01	Chugs01	19998723	0.4491	0.0000	0.4502
Chubq01	Chubq01	Chuhq01	Chuhq01	20011165	0.4427	0.0000	0.4497
Chubq01	Chubq01	Chulca01	Chulca01	20353980	0.4469	0.0001	0.4506
Chubq01	Chubq01	Chunms02	Chunms02	20447854	0.4472	0.0000	0.4507
Chubq01	Chubq01	Chunms03	Chunms03	20326305	0.4489	0.0000	0.4508
Chubq01	Chubq01	Chupt01	Chupt01	20595691	0.4465	0.0000	0.4511
Chubq01	Chubq01	Chusd01	Chusd01	19754475	0.4480	0.0000	0.4497
Chubq01	Chubq01	Chust01	Chust01	20690465	0.4443	0.0000	0.4512
Chubq01	Chubq01	Chusx01	Chusx01	20374662	0.4467	0.0000	0.4505
Chubq01	Chubq01	Chutj01	Chutj01	20008739	0.4441	0.0000	0.4496
Chubq01	Chubq01	Chutm01	Chutm01	19958416	0.4478	0.0000	0.4499
Chubq01	Chubq01	Chuxz01	Chuxz01	20638591	0.4472	0.0000	0.4511
Chubq01	Chubq01	Chuyp01	Chuyp01	18521193	0.3877	0.0154	0.3401
Chubq01	Chubq01	Chuzm01	Chuzm01	20543286	0.4454	0.0000	0.4509
Chubq01	Chubq01	Chuzy01	Chuzy01	19177084	0.3532	0.0097	0.3319
Chudmt01	Chudmt01	Chuds01	Chuds01	21026865	0.4392	0.0000	0.4508
Chudmt01	Chudmt01	Chudx01	Chudx01	20005585	0.3777	0.0195	0.3368
Chudmt01	Chudmt01	Chugjs01	Chugjs01	20799330	0.4407	0.0000	0.4509
Chudmt01	Chudmt01	Chugs01	Chugs01	20457221	0.4419	0.0000	0.4508
Chudmt01	Chudmt01	Chuhq01	Chuhq01	20531361	0.4352	0.0000	0.4503
Chudmt01	Chudmt01	Chulca01	Chulca01	20851271	0.4392	0.0000	0.4509
Chudmt01	Chudmt01	Chunms02	Chunms02	20886803	0.4397	0.0000	0.4513
Chudmt01	Chudmt01	Chunms03	Chunms03	20782457	0.4413	0.0000	0.4511
Chudmt01	Chudmt01	Chupt01	Chupt01	21076923	0.4387	0.0000	0.4515
Chudmt01	Chudmt01	Chusd01	Chusd01	20214687	0.4405	0.0000	0.4500
Chudmt01	Chudmt01	Chust01	Chust01	21211916	0.4363	0.0000	0.4518
Chudmt01	Chudmt01	Chusx01	Chusx01	20855177	0.4392	0.0000	0.4511
Chudmt01	Chudmt01	Chutj01	Chutj01	20524109	0.4367	0.0000	0.4503
Chudmt01	Chudmt01	Chutm01	Chutm01	20439915	0.4405	0.0000	0.4505
Chudmt01	Chudmt01	Chuxz01	Chuxz01	21103255	0.4393	0.0000	0.4513
Chudmt01	Chudmt01	Chuyp01	Chuyp01	18891046	0.3822	0.0166	0.3364
Chudmt01	Chudmt01	Chuzm01	Chuzm01	21043050	0.4377	0.0000	0.4516
Chudmt01	Chudmt01	Chuzy01	Chuzy01	19606970	0.3472	0.0105	0.3301
Chuds01	Chuds01	Chudx01	Chudx01	19837841	0.3807	0.0191	0.3382
Chuds01	Chuds01	Chugjs01	Chugjs01	20582004	0.4446	0.0000	0.4503
Chuds01	Chuds01	Chugs01	Chugs01	20220069	0.4456	0.0000	0.4500
Chuds01	Chuds01	Chuhq01	Chuhq01	20264285	0.4389	0.0000	0.4495
Chuds01	Chuds01	Chulca01	Chulca01	20617864	0.4429	0.0000	0.4502
Chuds01	Chuds01	Chunms02	Chunms02	20701130	0.4433	0.0000	0.4504
Chuds01	Chuds01	Chunms03	Chunms03	20577094	0.4451	0.0000	0.4505
Chuds01	Chuds01	Chupt01	Chupt01	20876420	0.4424	0.0000	0.4509
Chuds01	Chuds01	Chusd01	Chusd01	19967751	0.4445	0.0000	0.4495
Chuds01	Chuds01	Chust01	Chust01	20991247	0.4400	0.0000	0.4510
Chuds01	Chuds01	Chusx01	Chusx01	20621784	0.4428	0.0000	0.4502
Chuds01	Chuds01	Chutj01	Chutj01	20252907	0.4404	0.0000	0.4494
Chuds01	Chuds01	Chutm01	Chutm01	20187856	0.4442	0.0000	0.4497
Chuds01	Chuds01	Chuxz01	Chuxz01	20911338	0.4433	0.0000	0.4510
Chuds01	Chuds01	Chuyp01	Chuyp01	18669764	0.3853	0.0163	0.3377
Chuds01	Chuds01	Chuzm01	Chuzm01	20821692	0.4414	0.0000	0.4507
Chuds01	Chuds01	Chuzy01	Chuzy01	19382708	0.3501	0.0103	0.3296
Chudx01	Chudx01	Chugjs01	Chugjs01	19634637	0.3815	0.0183	0.3396
Chudx01	Chudx01	Chugs01	Chugs01	19310939	0.3820	0.0179	0.3402
Chudx01	Chudx01	Chuhq01	Chuhq01	19310090	0.3768	0.0187	0.3371
Chudx01	Chudx01	Chulca01	Chulca01	19647164	0.3804	0.0186	0.3389
Chudx01	Chudx01	Chunms02	Chunms02	19746350	0.3807	0.0185	0.3390
Chudx01	Chudx01	Chunms03	Chunms03	19625435	0.3819	0.0182	0.3398
Chudx01	Chudx01	Chupt01	Chupt01	19879752	0.3802	0.0189	0.3385
Chudx01	Chudx01	Chusd01	Chusd01	19084870	0.3809	0.0179	0.3396
Chudx01	Chudx01	Chust01	Chust01	19967389	0.3783	0.0194	0.3371
Chudx01	Chudx01	Chusx01	Chusx01	19666047	0.3801	0.0185	0.3387
Chudx01	Chudx01	Chutj01	Chutj01	19314477	0.3778	0.0184	0.3380
Chudx01	Chudx01	Chutm01	Chutm01	19267833	0.3809	0.0179	0.3399
Chudx01	Chudx01	Chuxz01	Chuxz01	19920299	0.3806	0.0188	0.3389
Chudx01	Chudx01	Chuyp01	Chuyp01	18290075	0.3924	0.0172	0.3384
Chudx01	Chudx01	Chuzm01	Chuzm01	19826666	0.3792	0.0191	0.3378
Chudx01	Chudx01	Chuzy01	Chuzy01	18928031	0.3559	0.0126	0.3247
Chugjs01	Chugjs01	Chugs01	Chugs01	20081523	0.4467	0.0000	0.4502
Chugjs01	Chugjs01	Chuhq01	Chuhq01	20131313	0.4403	0.0000	0.4496
Chugjs01	Chugjs01	Chulca01	Chulca01	20430069	0.4443	0.0000	0.4504
Chugjs01	Chugjs01	Chunms02	Chunms02	20479012	0.4445	0.0000	0.4505
Chugjs01	Chugjs01	Chunms03	Chunms03	20382021	0.4463	0.0000	0.4505
Chugjs01	Chugjs01	Chupt01	Chupt01	20642973	0.4438	0.0000	0.4509
Chugjs01	Chugjs01	Chusd01	Chusd01	19852602	0.4454	0.0000	0.4496
Chugjs01	Chugjs01	Chust01	Chust01	20758921	0.4415	0.0000	0.4510
Chugjs01	Chugjs01	Chusx01	Chusx01	20450996	0.4443	0.0000	0.4505
Chugjs01	Chugjs01	Chutj01	Chutj01	20123452	0.4418	0.0000	0.4496
Chugjs01	Chugjs01	Chutm01	Chutm01	20052500	0.4455	0.0000	0.4499
Chugjs01	Chugjs01	Chuxz01	Chuxz01	20678852	0.4445	0.0000	0.4508
Chugjs01	Chugjs01	Chuyp01	Chuyp01	18598301	0.3857	0.0158	0.3388
Chugjs01	Chugjs01	Chuzm01	Chuzm01	20607609	0.4429	0.0000	0.4509
Chugjs01	Chugjs01	Chuzy01	Chuzy01	19246849	0.3513	0.0099	0.3313
Chugs01	Chugs01	Chuhq01	Chuhq01	19887261	0.4417	0.0000	0.4497
Chugs01	Chugs01	Chulca01	Chulca01	20116697	0.4454	0.0000	0.4502
Chugs01	Chugs01	Chunms02	Chunms02	20133917	0.4456	0.0000	0.4506
Chugs01	Chugs01	Chunms03	Chunms03	20058847	0.4472	0.0000	0.4503
Chugs01	Chugs01	Chupt01	Chupt01	20298800	0.4449	0.0000	0.4507
Chugs01	Chugs01	Chusd01	Chusd01	19565687	0.4465	0.0001	0.4495
Chugs01	Chugs01	Chust01	Chust01	20419729	0.4426	0.0000	0.4508
Chugs01	Chugs01	Chusx01	Chusx01	20141641	0.4453	0.0000	0.4504
Chugs01	Chugs01	Chutj01	Chutj01	19867060	0.4430	0.0000	0.4496
Chugs01	Chugs01	Chutm01	Chutm01	19795641	0.4465	0.0000	0.4498
Chugs01	Chugs01	Chuxz01	Chuxz01	20327227	0.4454	0.0000	0.4504
Chugs01	Chugs01	Chuyp01	Chuyp01	18369097	0.3863	0.0154	0.3394
Chugs01	Chugs01	Chuzm01	Chuzm01	20271526	0.4439	0.0000	0.4507
Chugs01	Chugs01	Chuzy01	Chuzy01	18984687	0.3527	0.0097	0.3326
Chuhq01	Chuhq01	Chulca01	Chulca01	20194805	0.4389	0.0001	0.4496
Chuhq01	Chuhq01	Chunms02	Chunms02	20152370	0.4389	0.0000	0.4498
Chuhq01	Chuhq01	Chunms03	Chunms03	20104371	0.4408	0.0000	0.4497
Chuhq01	Chuhq01	Chupt01	Chupt01	20344054	0.4381	0.0000	0.4500
Chuhq01	Chuhq01	Chusd01	Chusd01	19666203	0.4402	0.0001	0.4490
Chuhq01	Chuhq01	Chust01	Chust01	20495690	0.4360	0.0000	0.4504
Chuhq01	Chuhq01	Chusx01	Chusx01	20221019	0.4389	0.0000	0.4498
Chuhq01	Chuhq01	Chutj01	Chutj01	20075431	0.4371	0.0000	0.4495
Chuhq01	Chuhq01	Chutm01	Chutm01	19961970	0.4406	0.0000	0.4496
Chuhq01	Chuhq01	Chuxz01	Chuxz01	20368342	0.4387	0.0000	0.4499
Chuhq01	Chuhq01	Chuyp01	Chuyp01	18451027	0.3816	0.0162	0.3365
Chuhq01	Chuhq01	Chuzm01	Chuzm01	20330125	0.4375	0.0000	0.4503
Chuhq01	Chuhq01	Chuzy01	Chuzy01	19097596	0.3482	0.0101	0.3313
Chulca01	Chulca01	Chunms02	Chunms02	20497090	0.4431	0.0000	0.4504
Chulca01	Chulca01	Chunms03	Chunms03	20410605	0.4450	0.0000	0.4506
Chulca01	Chulca01	Chupt01	Chupt01	20678038	0.4423	0.0000	0.4509
Chulca01	Chulca01	Chusd01	Chusd01	19889346	0.4439	0.0001	0.4494
Chulca01	Chulca01	Chust01	Chust01	20808701	0.4401	0.0001	0.4510
Chulca01	Chulca01	Chusx01	Chusx01	20485649	0.4429	0.0000	0.4505
Chulca01	Chulca01	Chutj01	Chutj01	20185388	0.4404	0.0000	0.4497
Chulca01	Chulca01	Chutm01	Chutm01	20104063	0.4440	0.0000	0.4499
Chulca01	Chulca01	Chuxz01	Chuxz01	20705353	0.4429	0.0001	0.4507
Chulca01	Chulca01	Chuyp01	Chuyp01	18611981	0.3847	0.0160	0.3381
Chulca01	Chulca01	Chuzm01	Chuzm01	20652721	0.4413	0.0000	0.4508
Chulca01	Chulca01	Chuzy01	Chuzy01	19293636	0.3507	0.0101	0.3311
Chunms02	Chunms02	Chunms03	Chunms03	20465481	0.4451	0.0000	0.4508
Chunms02	Chunms02	Chupt01	Chupt01	20748230	0.4428	0.0000	0.4513
Chunms02	Chunms02	Chusd01	Chusd01	19901793	0.4439	0.0000	0.4496
Chunms02	Chunms02	Chust01	Chust01	20835814	0.4403	0.0000	0.4511
Chunms02	Chunms02	Chusx01	Chusx01	20513226	0.4430	0.0000	0.4507
Chunms02	Chunms02	Chutj01	Chutj01	20148513	0.4404	0.0000	0.4498
Chunms02	Chunms02	Chutm01	Chutm01	20089219	0.4442	0.0000	0.4500
Chunms02	Chunms02	Chuxz01	Chuxz01	20783168	0.4433	0.0000	0.4509
Chunms02	Chunms02	Chuyp01	Chuyp01	18629775	0.3846	0.0159	0.3381
Chunms02	Chunms02	Chuzm01	Chuzm01	20695801	0.4416	0.0000	0.4511
Chunms02	Chunms02	Chuzy01	Chuzy01	19298560	0.3502	0.0100	0.3315
Chunms03	Chunms03	Chupt01	Chupt01	20632263	0.4444	0.0000	0.4511
Chunms03	Chunms03	Chusd01	Chusd01	19817610	0.4459	0.0000	0.4496
Chunms03	Chunms03	Chust01	Chust01	20742183	0.4421	0.0000	0.4512
Chunms03	Chunms03	Chusx01	Chusx01	20428324	0.4448	0.0000	0.4506
Chunms03	Chunms03	Chutj01	Chutj01	20096060	0.4423	0.0000	0.4498
Chunms03	Chunms03	Chutm01	Chutm01	20031467	0.4460	0.0000	0.4501
Chunms03	Chunms03	Chuxz01	Chuxz01	20664930	0.4450	0.0000	0.4509
Chunms03	Chunms03	Chuyp01	Chuyp01	18570550	0.3862	0.0157	0.3391
Chunms03	Chunms03	Chuzm01	Chuzm01	20589290	0.4434	0.0000	0.4510
Chunms03	Chunms03	Chuzy01	Chuzy01	19229840	0.3517	0.0099	0.3316
Chupt01	Chupt01	Chusd01	Chusd01	20054275	0.4434	0.0000	0.4499
Chupt01	Chupt01	Chust01	Chust01	21033583	0.4394	0.0000	0.4515
Chupt01	Chupt01	Chusx01	Chusx01	20690359	0.4423	0.0000	0.4510
Chupt01	Chupt01	Chutj01	Chutj01	20336086	0.4397	0.0000	0.4501
Chupt01	Chupt01	Chutm01	Chutm01	20269394	0.4435	0.0000	0.4504
Chupt01	Chupt01	Chuxz01	Chuxz01	20950595	0.4424	0.0000	0.4512
Chupt01	Chupt01	Chuyp01	Chuyp01	18760173	0.3844	0.0162	0.3379
Chupt01	Chupt01	Chuzm01	Chuzm01	20875487	0.4409	0.0000	0.4515
Chupt01	Chupt01	Chuzy01	Chuzy01	19453753	0.3496	0.0102	0.3307
Chusd01	Chusd01	Chust01	Chust01	20159841	0.4415	0.0000	0.4503
Chusd01	Chusd01	Chusx01	Chusx01	19898141	0.4440	0.0000	0.4497
Chusd01	Chusd01	Chutj01	Chutj01	19669654	0.4416	0.0000	0.4490
Chusd01	Chusd01	Chutm01	Chutm01	19574967	0.4452	0.0001	0.4491
Chusd01	Chusd01	Chuxz01	Chuxz01	20085633	0.4442	0.0000	0.4500
Chusd01	Chusd01	Chuyp01	Chuyp01	18198996	0.3851	0.0156	0.3384
Chusd01	Chusd01	Chuzm01	Chuzm01	20039875	0.4427	0.0000	0.4500
Chusd01	Chusd01	Chuzy01	Chuzy01	18781169	0.3519	0.0097	0.3324
Chust01	Chust01	Chusx01	Chusx01	20815616	0.4400	0.0000	0.4511
Chust01	Chust01	Chutj01	Chutj01	20478230	0.4375	0.0000	0.4504
Chust01	Chust01	Chutm01	Chutm01	20398613	0.4414	0.0000	0.4507
Chust01	Chust01	Chuxz01	Chuxz01	21061473	0.4402	0.0000	0.4515
Chust01	Chust01	Chuyp01	Chuyp01	18847635	0.3830	0.0167	0.3367
Chust01	Chust01	Chuzm01	Chuzm01	20997796	0.4384	0.0000	0.4515
Chust01	Chust01	Chuzy01	Chuzy01	19560508	0.3479	0.0105	0.3301
Chusx01	Chusx01	Chutj01	Chutj01	20203939	0.4404	0.0000	0.4498
Chusx01	Chusx01	Chutm01	Chutm01	20131814	0.4440	0.0000	0.4501
Chusx01	Chusx01	Chuxz01	Chuxz01	20720253	0.4428	0.0000	0.4507
Chusx01	Chusx01	Chuyp01	Chuyp01	18650314	0.3845	0.0159	0.3382
Chusx01	Chusx01	Chuzm01	Chuzm01	20658518	0.4414	0.0000	0.4511
Chusx01	Chusx01	Chuzy01	Chuzy01	19308692	0.3503	0.0100	0.3313
Chutj01	Chutj01	Chutm01	Chutm01	19935070	0.4420	0.0000	0.4496
Chutj01	Chutj01	Chuxz01	Chuxz01	20359027	0.4402	0.0000	0.4498
Chutj01	Chutj01	Chuyp01	Chuyp01	18443833	0.3825	0.0159	0.3372
Chutj01	Chutj01	Chuzm01	Chuzm01	20324245	0.4388	0.0000	0.4502
Chutj01	Chutj01	Chuzy01	Chuzy01	19089093	0.3493	0.0100	0.3318
Chutm01	Chutm01	Chuxz01	Chuxz01	20294988	0.4440	0.0000	0.4501
Chutm01	Chutm01	Chuyp01	Chuyp01	18380870	0.3851	0.0154	0.3390
Chutm01	Chutm01	Chuzm01	Chuzm01	20247698	0.4426	0.0000	0.4504
Chutm01	Chutm01	Chuzy01	Chuzy01	19016287	0.3518	0.0098	0.3322
Chuxz01	Chuxz01	Chuyp01	Chuyp01	18794032	0.3848	0.0161	0.3383
Chuxz01	Chuxz01	Chuzm01	Chuzm01	20901361	0.4415	0.0000	0.4512
Chuxz01	Chuxz01	Chuzy01	Chuzy01	19488144	0.3497	0.0101	0.3304
Chuyp01	Chuyp01	Chuzm01	Chuzm01	18735921	0.3837	0.0164	0.3372
Chuyp01	Chuyp01	Chuzy01	Chuzy01	18071147	0.3637	0.0116	0.3253
Chuzm01	Chuzm01	Chuzy01	Chuzy01	19424299	0.3491	0.0103	0.3307
