# Supplementary material for: Genomic consequences of residual recombination in a hybrid apomictic hickory complex
Source: Nat Commun. 2026 Feb 5;17:2376. doi: 10.1038/s41467-026-68867-6 (PMC12982824; doi:10.1038/s41467-026-68867-6)
Supplement: Supplementary file 9 — Source Data [file 41467_2026_68867_MOESM9_ESM.zip › Source_data/Fig3/3abc/1m_Cca55_refChu-NE.kin0.txt]

FID1	ID1	FID2	ID2	N_SNP	HetHet	IBS0	Kinship
Cca-AJ1	Cca-AJ1	Cca-AJ2	Cca-AJ2	5185808	0.4801	0.0001	0.4474
Cca-AJ1	Cca-AJ1	Cca-AJ3	Cca-AJ3	5175616	0.4780	0.0001	0.4487
Cca-AJ1	Cca-AJ1	Cca-AJ4	Cca-AJ4	5172746	0.4794	0.0001	0.4447
Cca-AJ1	Cca-AJ1	Cca-CA1	Cca-CA1	4862764	0.4794	0.0001	0.4422
Cca-AJ1	Cca-AJ1	Cca-CA2	Cca-CA2	5051196	0.4830	0.0001	0.4464
Cca-AJ1	Cca-AJ1	Cca-CA3	Cca-CA3	5134039	0.4789	0.0001	0.4501
Cca-AJ1	Cca-AJ1	Cca-CA4	Cca-CA4	5201502	0.4785	0.0001	0.4459
Cca-AJ1	Cca-AJ1	Cca-DS1	Cca-DS1	4992509	0.4823	0.0001	0.4481
Cca-AJ1	Cca-AJ1	Cca-DS2	Cca-DS2	5155724	0.4791	0.0001	0.4441
Cca-AJ1	Cca-AJ1	Cca-DS4	Cca-DS4	5093228	0.4811	0.0001	0.4470
Cca-AJ1	Cca-AJ1	Cca-DS5	Cca-DS5	4985699	0.4791	0.0001	0.4463
Cca-AJ1	Cca-AJ1	Cca-DS6	Cca-DS6	5076521	0.4808	0.0001	0.4473
Cca-AJ1	Cca-AJ1	Cca-NG1	Cca-NG1	5183178	0.4793	0.0001	0.4483
Cca-AJ1	Cca-AJ1	Cca-QLF1	Cca-QLF1	5170732	0.4766	0.0001	0.4505
Cca-AJ1	Cca-AJ1	Cca-QLF10	Cca-QLF10	5115510	0.4768	0.0001	0.4504
Cca-AJ1	Cca-AJ1	Cca-QLF11	Cca-QLF11	4974485	0.4761	0.0001	0.4495
Cca-AJ1	Cca-AJ1	Cca-QLF12	Cca-QLF12	5200039	0.4764	0.0001	0.4496
Cca-AJ1	Cca-AJ1	Cca-QLF2	Cca-QLF2	4953857	0.4761	0.0001	0.4490
Cca-AJ1	Cca-AJ1	Cca-QLF3	Cca-QLF3	5142237	0.4789	0.0001	0.4488
Cca-AJ1	Cca-AJ1	Cca-QLF4	Cca-QLF4	5007527	0.4771	0.0001	0.4503
Cca-AJ1	Cca-AJ1	Cca-QLF5	Cca-QLF5	4772171	0.4742	0.0001	0.4443
Cca-AJ1	Cca-AJ1	Cca-QLF6	Cca-QLF6	5186699	0.4769	0.0001	0.4518
Cca-AJ1	Cca-AJ1	Cca-QLF7	Cca-QLF7	5215896	0.4751	0.0001	0.4517
Cca-AJ1	Cca-AJ1	Cca-QLF8	Cca-QLF8	5034139	0.4760	0.0001	0.4496
Cca-AJ1	Cca-AJ1	Cca-QLF9	Cca-QLF9	4699704	0.4763	0.0001	0.4456
Cca-AJ1	Cca-AJ1	Cca-SX1	Cca-SX1	4795367	0.4792	0.0001	0.4475
Cca-AJ1	Cca-AJ1	Cca-SX2	Cca-SX2	5218354	0.4780	0.0001	0.4488
Cca-AJ1	Cca-AJ1	Cca-SX3	Cca-SX3	5104205	0.4785	0.0001	0.4453
Cca-AJ1	Cca-AJ1	Cca-TMS1	Cca-TMS1	4905644	0.4746	0.0001	0.4476
Cca-AJ1	Cca-AJ1	Cca-TMS11	Cca-TMS11	5185070	0.4773	0.0001	0.4506
Cca-AJ1	Cca-AJ1	Cca-TMS12	Cca-TMS12	4930361	0.4717	0.0001	0.4502
Cca-AJ2	Cca-AJ2	Cca-AJ3	Cca-AJ3	5136750	0.4804	0.0001	0.4470
Cca-AJ2	Cca-AJ2	Cca-AJ4	Cca-AJ4	5140247	0.4822	0.0001	0.4441
Cca-AJ2	Cca-AJ2	Cca-CA1	Cca-CA1	4831113	0.4817	0.0001	0.4411
Cca-AJ2	Cca-AJ2	Cca-CA2	Cca-CA2	5009587	0.4854	0.0001	0.4453
Cca-AJ2	Cca-AJ2	Cca-CA3	Cca-CA3	5094558	0.4811	0.0001	0.4481
Cca-AJ2	Cca-AJ2	Cca-CA4	Cca-CA4	5161224	0.4811	0.0001	0.4449
Cca-AJ2	Cca-AJ2	Cca-DS1	Cca-DS1	4964434	0.4850	0.0001	0.4473
Cca-AJ2	Cca-AJ2	Cca-DS2	Cca-DS2	5122428	0.4820	0.0001	0.4436
Cca-AJ2	Cca-AJ2	Cca-DS4	Cca-DS4	5057754	0.4836	0.0001	0.4460
Cca-AJ2	Cca-AJ2	Cca-DS5	Cca-DS5	4949767	0.4816	0.0001	0.4450
Cca-AJ2	Cca-AJ2	Cca-DS6	Cca-DS6	5035994	0.4830	0.0001	0.4457
Cca-AJ2	Cca-AJ2	Cca-NG1	Cca-NG1	5147614	0.4817	0.0001	0.4471
Cca-AJ2	Cca-AJ2	Cca-QLF1	Cca-QLF1	5138082	0.4791	0.0001	0.4491
Cca-AJ2	Cca-AJ2	Cca-QLF10	Cca-QLF10	5086492	0.4796	0.0001	0.4494
Cca-AJ2	Cca-AJ2	Cca-QLF11	Cca-QLF11	4944738	0.4788	0.0001	0.4483
Cca-AJ2	Cca-AJ2	Cca-QLF12	Cca-QLF12	5167315	0.4790	0.0001	0.4483
Cca-AJ2	Cca-AJ2	Cca-QLF2	Cca-QLF2	4923122	0.4785	0.0001	0.4473
Cca-AJ2	Cca-AJ2	Cca-QLF3	Cca-QLF3	5112552	0.4820	0.0001	0.4481
Cca-AJ2	Cca-AJ2	Cca-QLF4	Cca-QLF4	4976586	0.4796	0.0001	0.4488
Cca-AJ2	Cca-AJ2	Cca-QLF5	Cca-QLF5	4743140	0.4769	0.0001	0.4430
Cca-AJ2	Cca-AJ2	Cca-QLF6	Cca-QLF6	5156851	0.4792	0.0001	0.4502
Cca-AJ2	Cca-AJ2	Cca-QLF7	Cca-QLF7	5182112	0.4772	0.0001	0.4498
Cca-AJ2	Cca-AJ2	Cca-QLF8	Cca-QLF8	5005201	0.4787	0.0001	0.4485
Cca-AJ2	Cca-AJ2	Cca-QLF9	Cca-QLF9	4670481	0.4788	0.0001	0.4441
Cca-AJ2	Cca-AJ2	Cca-SX1	Cca-SX1	4762589	0.4814	0.0001	0.4456
Cca-AJ2	Cca-AJ2	Cca-SX2	Cca-SX2	5179967	0.4807	0.0001	0.4474
Cca-AJ2	Cca-AJ2	Cca-SX3	Cca-SX3	5063197	0.4810	0.0001	0.4441
Cca-AJ2	Cca-AJ2	Cca-TMS1	Cca-TMS1	4874369	0.4772	0.0001	0.4462
Cca-AJ2	Cca-AJ2	Cca-TMS11	Cca-TMS11	5153663	0.4798	0.0001	0.4491
Cca-AJ2	Cca-AJ2	Cca-TMS12	Cca-TMS12	4898202	0.4742	0.0001	0.4486
Cca-AJ3	Cca-AJ3	Cca-AJ4	Cca-AJ4	5128590	0.4799	0.0001	0.4445
Cca-AJ3	Cca-AJ3	Cca-CA1	Cca-CA1	4831944	0.4798	0.0001	0.4422
Cca-AJ3	Cca-AJ3	Cca-CA2	Cca-CA2	5010244	0.4837	0.0001	0.4466
Cca-AJ3	Cca-AJ3	Cca-CA3	Cca-CA3	5102512	0.4796	0.0001	0.4503
Cca-AJ3	Cca-AJ3	Cca-CA4	Cca-CA4	5151880	0.4788	0.0001	0.4456
Cca-AJ3	Cca-AJ3	Cca-DS1	Cca-DS1	4961164	0.4831	0.0001	0.4484
Cca-AJ3	Cca-AJ3	Cca-DS2	Cca-DS2	5111871	0.4797	0.0001	0.4442
Cca-AJ3	Cca-AJ3	Cca-DS4	Cca-DS4	5056070	0.4816	0.0001	0.4471
Cca-AJ3	Cca-AJ3	Cca-DS5	Cca-DS5	4963940	0.4804	0.0001	0.4473
Cca-AJ3	Cca-AJ3	Cca-DS6	Cca-DS6	5038701	0.4814	0.0001	0.4473
Cca-AJ3	Cca-AJ3	Cca-NG1	Cca-NG1	5139667	0.4799	0.0001	0.4484
Cca-AJ3	Cca-AJ3	Cca-QLF1	Cca-QLF1	5132777	0.4772	0.0001	0.4506
Cca-AJ3	Cca-AJ3	Cca-QLF10	Cca-QLF10	5083314	0.4777	0.0001	0.4509
Cca-AJ3	Cca-AJ3	Cca-QLF11	Cca-QLF11	4951837	0.4773	0.0001	0.4504
Cca-AJ3	Cca-AJ3	Cca-QLF12	Cca-QLF12	5148221	0.4764	0.0001	0.4490
Cca-AJ3	Cca-AJ3	Cca-QLF2	Cca-QLF2	4927354	0.4771	0.0001	0.4496
Cca-AJ3	Cca-AJ3	Cca-QLF3	Cca-QLF3	5103300	0.4795	0.0001	0.4490
Cca-AJ3	Cca-AJ3	Cca-QLF4	Cca-QLF4	4981806	0.4780	0.0001	0.4509
Cca-AJ3	Cca-AJ3	Cca-QLF5	Cca-QLF5	4749067	0.4754	0.0001	0.4451
Cca-AJ3	Cca-AJ3	Cca-QLF6	Cca-QLF6	5136608	0.4768	0.0001	0.4510
Cca-AJ3	Cca-AJ3	Cca-QLF7	Cca-QLF7	5165305	0.4749	0.0001	0.4509
Cca-AJ3	Cca-AJ3	Cca-QLF8	Cca-QLF8	5006337	0.4768	0.0001	0.4502
Cca-AJ3	Cca-AJ3	Cca-QLF9	Cca-QLF9	4682330	0.4774	0.0001	0.4466
Cca-AJ3	Cca-AJ3	Cca-SX1	Cca-SX1	4775397	0.4802	0.0001	0.4482
Cca-AJ3	Cca-AJ3	Cca-SX2	Cca-SX2	5167721	0.4787	0.0001	0.4486
Cca-AJ3	Cca-AJ3	Cca-SX3	Cca-SX3	5069110	0.4792	0.0001	0.4453
Cca-AJ3	Cca-AJ3	Cca-TMS1	Cca-TMS1	4884840	0.4755	0.0001	0.4482
Cca-AJ3	Cca-AJ3	Cca-TMS11	Cca-TMS11	5135545	0.4773	0.0001	0.4499
Cca-AJ3	Cca-AJ3	Cca-TMS12	Cca-TMS12	4906891	0.4725	0.0001	0.4507
Cca-AJ4	Cca-AJ4	Cca-CA1	Cca-CA1	4826681	0.4819	0.0001	0.4394
Cca-AJ4	Cca-AJ4	Cca-CA2	Cca-CA2	5000140	0.4852	0.0001	0.4432
Cca-AJ4	Cca-AJ4	Cca-CA3	Cca-CA3	5086338	0.4803	0.0001	0.4453
Cca-AJ4	Cca-AJ4	Cca-CA4	Cca-CA4	5150204	0.4807	0.0001	0.4427
Cca-AJ4	Cca-AJ4	Cca-DS1	Cca-DS1	4961904	0.4847	0.0001	0.4449
Cca-AJ4	Cca-AJ4	Cca-DS2	Cca-DS2	5115663	0.4817	0.0001	0.4420
Cca-AJ4	Cca-AJ4	Cca-DS4	Cca-DS4	5051935	0.4833	0.0001	0.4439
Cca-AJ4	Cca-AJ4	Cca-DS5	Cca-DS5	4949121	0.4813	0.0001	0.4427
Cca-AJ4	Cca-AJ4	Cca-DS6	Cca-DS6	5029862	0.4825	0.0001	0.4433
Cca-AJ4	Cca-AJ4	Cca-NG1	Cca-NG1	5138584	0.4810	0.0001	0.4444
Cca-AJ4	Cca-AJ4	Cca-QLF1	Cca-QLF1	5132022	0.4784	0.0001	0.4464
Cca-AJ4	Cca-AJ4	Cca-QLF10	Cca-QLF10	5082306	0.4787	0.0001	0.4466
Cca-AJ4	Cca-AJ4	Cca-QLF11	Cca-QLF11	4945467	0.4780	0.0001	0.4456
Cca-AJ4	Cca-AJ4	Cca-QLF12	Cca-QLF12	5157549	0.4776	0.0001	0.4451
Cca-AJ4	Cca-AJ4	Cca-QLF2	Cca-QLF2	4923365	0.4780	0.0001	0.4448
Cca-AJ4	Cca-AJ4	Cca-QLF3	Cca-QLF3	5106220	0.4810	0.0001	0.4453
Cca-AJ4	Cca-AJ4	Cca-QLF4	Cca-QLF4	4975853	0.4788	0.0001	0.4460
Cca-AJ4	Cca-AJ4	Cca-QLF5	Cca-QLF5	4746536	0.4767	0.0001	0.4409
Cca-AJ4	Cca-AJ4	Cca-QLF6	Cca-QLF6	5145524	0.4782	0.0001	0.4471
Cca-AJ4	Cca-AJ4	Cca-QLF7	Cca-QLF7	5170657	0.4761	0.0001	0.4466
Cca-AJ4	Cca-AJ4	Cca-QLF8	Cca-QLF8	5003007	0.4779	0.0001	0.4458
Cca-AJ4	Cca-AJ4	Cca-QLF9	Cca-QLF9	4674741	0.4785	0.0001	0.4419
Cca-AJ4	Cca-AJ4	Cca-SX1	Cca-SX1	4763258	0.4809	0.0001	0.4432
Cca-AJ4	Cca-AJ4	Cca-SX2	Cca-SX2	5169319	0.4799	0.0001	0.4447
Cca-AJ4	Cca-AJ4	Cca-SX3	Cca-SX3	5055668	0.4810	0.0001	0.4421
Cca-AJ4	Cca-AJ4	Cca-TMS1	Cca-TMS1	4876608	0.4765	0.0001	0.4437
Cca-AJ4	Cca-AJ4	Cca-TMS11	Cca-TMS11	5142813	0.4785	0.0001	0.4460
Cca-AJ4	Cca-AJ4	Cca-TMS12	Cca-TMS12	4899155	0.4732	0.0001	0.4457
Cca-CA1	Cca-CA1	Cca-CA2	Cca-CA2	4719924	0.4855	0.0001	0.4413
Cca-CA1	Cca-CA1	Cca-CA3	Cca-CA3	4806627	0.4801	0.0001	0.4432
Cca-CA1	Cca-CA1	Cca-CA4	Cca-CA4	4841465	0.4811	0.0001	0.4405
Cca-CA1	Cca-CA1	Cca-DS1	Cca-DS1	4729767	0.4841	0.0001	0.4426
Cca-CA1	Cca-CA1	Cca-DS2	Cca-DS2	4815917	0.4820	0.0001	0.4393
Cca-CA1	Cca-CA1	Cca-DS4	Cca-DS4	4765179	0.4833	0.0001	0.4415
Cca-CA1	Cca-CA1	Cca-DS5	Cca-DS5	4700258	0.4822	0.0001	0.4413
Cca-CA1	Cca-CA1	Cca-DS6	Cca-DS6	4752893	0.4832	0.0001	0.4418
Cca-CA1	Cca-CA1	Cca-NG1	Cca-NG1	4837249	0.4808	0.0001	0.4419
Cca-CA1	Cca-CA1	Cca-QLF1	Cca-QLF1	4829147	0.4773	0.0001	0.4432
Cca-CA1	Cca-CA1	Cca-QLF10	Cca-QLF10	4789678	0.4780	0.0001	0.4435
Cca-CA1	Cca-CA1	Cca-QLF11	Cca-QLF11	4679007	0.4780	0.0001	0.4430
Cca-CA1	Cca-CA1	Cca-QLF12	Cca-QLF12	4854356	0.4765	0.0001	0.4418
Cca-CA1	Cca-CA1	Cca-QLF2	Cca-QLF2	4677895	0.4774	0.0001	0.4422
Cca-CA1	Cca-CA1	Cca-QLF3	Cca-QLF3	4807826	0.4801	0.0001	0.4421
Cca-CA1	Cca-CA1	Cca-QLF4	Cca-QLF4	4712842	0.4783	0.0001	0.4435
Cca-CA1	Cca-CA1	Cca-QLF5	Cca-QLF5	4537171	0.4773	0.0001	0.4388
Cca-CA1	Cca-CA1	Cca-QLF6	Cca-QLF6	4847753	0.4763	0.0001	0.4434
Cca-CA1	Cca-CA1	Cca-QLF7	Cca-QLF7	4863780	0.4750	0.0001	0.4434
Cca-CA1	Cca-CA1	Cca-QLF8	Cca-QLF8	4724338	0.4774	0.0001	0.4427
Cca-CA1	Cca-CA1	Cca-QLF9	Cca-QLF9	4466962	0.4791	0.0001	0.4399
Cca-CA1	Cca-CA1	Cca-SX1	Cca-SX1	4598289	0.4819	0.0001	0.4419
Cca-CA1	Cca-CA1	Cca-SX2	Cca-SX2	4862171	0.4795	0.0001	0.4419
Cca-CA1	Cca-CA1	Cca-SX3	Cca-SX3	4773957	0.4819	0.0001	0.4406
Cca-CA1	Cca-CA1	Cca-TMS1	Cca-TMS1	4625945	0.4768	0.0001	0.4413
Cca-CA1	Cca-CA1	Cca-TMS11	Cca-TMS11	4837895	0.4774	0.0001	0.4427
Cca-CA1	Cca-CA1	Cca-TMS12	Cca-TMS12	4658375	0.4733	0.0001	0.4432
Cca-CA2	Cca-CA2	Cca-CA3	Cca-CA3	4977676	0.4842	0.0001	0.4476
Cca-CA2	Cca-CA2	Cca-CA4	Cca-CA4	5026156	0.4845	0.0001	0.4445
Cca-CA2	Cca-CA2	Cca-DS1	Cca-DS1	4844309	0.4882	0.0001	0.4466
Cca-CA2	Cca-CA2	Cca-DS2	Cca-DS2	4986657	0.4854	0.0001	0.4431
Cca-CA2	Cca-CA2	Cca-DS4	Cca-DS4	4938570	0.4870	0.0001	0.4457
Cca-CA2	Cca-CA2	Cca-DS5	Cca-DS5	4847766	0.4854	0.0001	0.4452
Cca-CA2	Cca-CA2	Cca-DS6	Cca-DS6	4929266	0.4865	0.0001	0.4459
Cca-CA2	Cca-CA2	Cca-NG1	Cca-NG1	5013585	0.4849	0.0001	0.4462
Cca-CA2	Cca-CA2	Cca-QLF1	Cca-QLF1	4995319	0.4816	0.0001	0.4475
Cca-CA2	Cca-CA2	Cca-QLF10	Cca-QLF10	4946806	0.4821	0.0001	0.4477
Cca-CA2	Cca-CA2	Cca-QLF11	Cca-QLF11	4821357	0.4817	0.0001	0.4472
Cca-CA2	Cca-CA2	Cca-QLF12	Cca-QLF12	5007317	0.4810	0.0001	0.4459
Cca-CA2	Cca-CA2	Cca-QLF2	Cca-QLF2	4797786	0.4815	0.0001	0.4464
Cca-CA2	Cca-CA2	Cca-QLF3	Cca-QLF3	4969186	0.4841	0.0001	0.4462
Cca-CA2	Cca-CA2	Cca-QLF4	Cca-QLF4	4852237	0.4826	0.0001	0.4479
Cca-CA2	Cca-CA2	Cca-QLF5	Cca-QLF5	4621836	0.4805	0.0001	0.4423
Cca-CA2	Cca-CA2	Cca-QLF6	Cca-QLF6	4995698	0.4811	0.0001	0.4477
Cca-CA2	Cca-CA2	Cca-QLF7	Cca-QLF7	5022341	0.4796	0.0001	0.4479
Cca-CA2	Cca-CA2	Cca-QLF8	Cca-QLF8	4873966	0.4814	0.0001	0.4472
Cca-CA2	Cca-CA2	Cca-QLF9	Cca-QLF9	4561318	0.4825	0.0001	0.4437
Cca-CA2	Cca-CA2	Cca-SX1	Cca-SX1	4662577	0.4853	0.0001	0.4458
Cca-CA2	Cca-CA2	Cca-SX2	Cca-SX2	5037716	0.4834	0.0001	0.4462
Cca-CA2	Cca-CA2	Cca-SX3	Cca-SX3	4953097	0.4850	0.0001	0.4445
Cca-CA2	Cca-CA2	Cca-TMS1	Cca-TMS1	4750746	0.4806	0.0001	0.4454
Cca-CA2	Cca-CA2	Cca-TMS11	Cca-TMS11	4996557	0.4817	0.0001	0.4470
Cca-CA2	Cca-CA2	Cca-TMS12	Cca-TMS12	4770566	0.4771	0.0001	0.4474
Cca-CA3	Cca-CA3	Cca-CA4	Cca-CA4	5109254	0.4798	0.0001	0.4467
Cca-CA3	Cca-CA3	Cca-DS1	Cca-DS1	4930536	0.4836	0.0001	0.4495
Cca-CA3	Cca-CA3	Cca-DS2	Cca-DS2	5073248	0.4801	0.0001	0.4449
Cca-CA3	Cca-CA3	Cca-DS4	Cca-DS4	5019008	0.4823	0.0001	0.4481
Cca-CA3	Cca-CA3	Cca-DS5	Cca-DS5	4934444	0.4809	0.0001	0.4484
Cca-CA3	Cca-CA3	Cca-DS6	Cca-DS6	5006621	0.4820	0.0001	0.4485
Cca-CA3	Cca-CA3	Cca-NG1	Cca-NG1	5100718	0.4806	0.0001	0.4495
Cca-CA3	Cca-CA3	Cca-QLF1	Cca-QLF1	5091669	0.4779	0.0001	0.4521
Cca-CA3	Cca-CA3	Cca-QLF10	Cca-QLF10	5043514	0.4783	0.0001	0.4523
Cca-CA3	Cca-CA3	Cca-QLF11	Cca-QLF11	4916347	0.4780	0.0001	0.4520
Cca-CA3	Cca-CA3	Cca-QLF12	Cca-QLF12	5105410	0.4773	0.0001	0.4506
Cca-CA3	Cca-CA3	Cca-QLF2	Cca-QLF2	4893098	0.4778	0.0001	0.4512
Cca-CA3	Cca-CA3	Cca-QLF3	Cca-QLF3	5062881	0.4800	0.0001	0.4500
Cca-CA3	Cca-CA3	Cca-QLF4	Cca-QLF4	4948219	0.4788	0.0001	0.4527
Cca-CA3	Cca-CA3	Cca-QLF5	Cca-QLF5	4717342	0.4759	0.0001	0.4460
Cca-CA3	Cca-CA3	Cca-QLF6	Cca-QLF6	5093711	0.4777	0.0001	0.4526
Cca-CA3	Cca-CA3	Cca-QLF7	Cca-QLF7	5121518	0.4761	0.0001	0.4527
Cca-CA3	Cca-CA3	Cca-QLF8	Cca-QLF8	4968724	0.4775	0.0001	0.4517
Cca-CA3	Cca-CA3	Cca-QLF9	Cca-QLF9	4654909	0.4780	0.0001	0.4481
Cca-CA3	Cca-CA3	Cca-SX1	Cca-SX1	4753903	0.4808	0.0001	0.4496
Cca-CA3	Cca-CA3	Cca-SX2	Cca-SX2	5125834	0.4794	0.0001	0.4498
Cca-CA3	Cca-CA3	Cca-SX3	Cca-SX3	5033646	0.4801	0.0001	0.4467
Cca-CA3	Cca-CA3	Cca-TMS1	Cca-TMS1	4849509	0.4765	0.0001	0.4499
Cca-CA3	Cca-CA3	Cca-TMS11	Cca-TMS11	5092387	0.4781	0.0001	0.4515
Cca-CA3	Cca-CA3	Cca-TMS12	Cca-TMS12	4871267	0.4734	0.0001	0.4525
Cca-CA4	Cca-CA4	Cca-DS1	Cca-DS1	4971989	0.4838	0.0001	0.4457
Cca-CA4	Cca-CA4	Cca-DS2	Cca-DS2	5132459	0.4808	0.0001	0.4425
Cca-CA4	Cca-CA4	Cca-DS4	Cca-DS4	5070515	0.4824	0.0001	0.4448
Cca-CA4	Cca-CA4	Cca-DS5	Cca-DS5	4965320	0.4806	0.0001	0.4439
Cca-CA4	Cca-CA4	Cca-DS6	Cca-DS6	5052858	0.4820	0.0001	0.4448
Cca-CA4	Cca-CA4	Cca-NG1	Cca-NG1	5159442	0.4802	0.0001	0.4455
Cca-CA4	Cca-CA4	Cca-QLF1	Cca-QLF1	5147513	0.4771	0.0001	0.4470
Cca-CA4	Cca-CA4	Cca-QLF10	Cca-QLF10	5095327	0.4778	0.0001	0.4474
Cca-CA4	Cca-CA4	Cca-QLF11	Cca-QLF11	4957032	0.4771	0.0001	0.4464
Cca-CA4	Cca-CA4	Cca-QLF12	Cca-QLF12	5173544	0.4768	0.0001	0.4460
Cca-CA4	Cca-CA4	Cca-QLF2	Cca-QLF2	4935320	0.4770	0.0001	0.4457
Cca-CA4	Cca-CA4	Cca-QLF3	Cca-QLF3	5119985	0.4797	0.0001	0.4458
Cca-CA4	Cca-CA4	Cca-QLF4	Cca-QLF4	4988483	0.4779	0.0001	0.4471
Cca-CA4	Cca-CA4	Cca-QLF5	Cca-QLF5	4754708	0.4756	0.0001	0.4415
Cca-CA4	Cca-CA4	Cca-QLF6	Cca-QLF6	5160645	0.4772	0.0001	0.4479
Cca-CA4	Cca-CA4	Cca-QLF7	Cca-QLF7	5189280	0.4751	0.0001	0.4476
Cca-CA4	Cca-CA4	Cca-QLF8	Cca-QLF8	5014941	0.4768	0.0001	0.4465
Cca-CA4	Cca-CA4	Cca-QLF9	Cca-QLF9	4682591	0.4776	0.0001	0.4428
Cca-CA4	Cca-CA4	Cca-SX1	Cca-SX1	4775261	0.4804	0.0001	0.4444
Cca-CA4	Cca-CA4	Cca-SX2	Cca-SX2	5191909	0.4789	0.0001	0.4456
Cca-CA4	Cca-CA4	Cca-SX3	Cca-SX3	5080475	0.4801	0.0001	0.4433
Cca-CA4	Cca-CA4	Cca-TMS1	Cca-TMS1	4887977	0.4756	0.0001	0.4446
Cca-CA4	Cca-CA4	Cca-TMS11	Cca-TMS11	5159266	0.4777	0.0001	0.4469
Cca-CA4	Cca-CA4	Cca-TMS12	Cca-TMS12	4911024	0.4724	0.0001	0.4467
Cca-DS1	Cca-DS1	Cca-DS2	Cca-DS2	4951855	0.4847	0.0001	0.4448
Cca-DS1	Cca-DS1	Cca-DS4	Cca-DS4	4903005	0.4864	0.0001	0.4477
Cca-DS1	Cca-DS1	Cca-DS5	Cca-DS5	4826265	0.4848	0.0001	0.4476
Cca-DS1	Cca-DS1	Cca-DS6	Cca-DS6	4881531	0.4856	0.0001	0.4473
Cca-DS1	Cca-DS1	Cca-NG1	Cca-NG1	4973423	0.4843	0.0001	0.4484
Cca-DS1	Cca-DS1	Cca-QLF1	Cca-QLF1	4969739	0.4816	0.0001	0.4506
Cca-DS1	Cca-DS1	Cca-QLF10	Cca-QLF10	4934298	0.4822	0.0001	0.4513
Cca-DS1	Cca-DS1	Cca-QLF11	Cca-QLF11	4820738	0.4817	0.0001	0.4509
Cca-DS1	Cca-DS1	Cca-QLF12	Cca-QLF12	4984114	0.4804	0.0001	0.4485
Cca-DS1	Cca-DS1	Cca-QLF2	Cca-QLF2	4805802	0.4810	0.0001	0.4495
Cca-DS1	Cca-DS1	Cca-QLF3	Cca-QLF3	4949750	0.4840	0.0001	0.4493
Cca-DS1	Cca-DS1	Cca-QLF4	Cca-QLF4	4850016	0.4820	0.0001	0.4510
Cca-DS1	Cca-DS1	Cca-QLF5	Cca-QLF5	4654371	0.4794	0.0001	0.4453
Cca-DS1	Cca-DS1	Cca-QLF6	Cca-QLF6	4979725	0.4808	0.0001	0.4509
Cca-DS1	Cca-DS1	Cca-QLF7	Cca-QLF7	4994704	0.4791	0.0001	0.4504
Cca-DS1	Cca-DS1	Cca-QLF8	Cca-QLF8	4864956	0.4815	0.0001	0.4507
Cca-DS1	Cca-DS1	Cca-QLF9	Cca-QLF9	4585229	0.4815	0.0001	0.4468
Cca-DS1	Cca-DS1	Cca-SX1	Cca-SX1	4692444	0.4838	0.0001	0.4480
Cca-DS1	Cca-DS1	Cca-SX2	Cca-SX2	4996309	0.4830	0.0001	0.4483
Cca-DS1	Cca-DS1	Cca-SX3	Cca-SX3	4900702	0.4842	0.0001	0.4457
Cca-DS1	Cca-DS1	Cca-TMS1	Cca-TMS1	4759260	0.4799	0.0001	0.4485
Cca-DS1	Cca-DS1	Cca-TMS11	Cca-TMS11	4969382	0.4816	0.0001	0.4498
Cca-DS1	Cca-DS1	Cca-TMS12	Cca-TMS12	4784378	0.4766	0.0001	0.4507
Cca-DS2	Cca-DS2	Cca-DS4	Cca-DS4	5041362	0.4836	0.0001	0.4439
Cca-DS2	Cca-DS2	Cca-DS5	Cca-DS5	4941250	0.4817	0.0001	0.4430
Cca-DS2	Cca-DS2	Cca-DS6	Cca-DS6	5018272	0.4829	0.0001	0.4434
Cca-DS2	Cca-DS2	Cca-NG1	Cca-NG1	5122902	0.4811	0.0001	0.4442
Cca-DS2	Cca-DS2	Cca-QLF1	Cca-QLF1	5115319	0.4782	0.0001	0.4460
Cca-DS2	Cca-DS2	Cca-QLF10	Cca-QLF10	5069089	0.4787	0.0001	0.4464
Cca-DS2	Cca-DS2	Cca-QLF11	Cca-QLF11	4935126	0.4781	0.0001	0.4456
Cca-DS2	Cca-DS2	Cca-QLF12	Cca-QLF12	5137997	0.4774	0.0001	0.4445
Cca-DS2	Cca-DS2	Cca-QLF2	Cca-QLF2	4913058	0.4779	0.0001	0.4446
Cca-DS2	Cca-DS2	Cca-QLF3	Cca-QLF3	5091240	0.4809	0.0001	0.4449
Cca-DS2	Cca-DS2	Cca-QLF4	Cca-QLF4	4965607	0.4787	0.0001	0.4459
Cca-DS2	Cca-DS2	Cca-QLF5	Cca-QLF5	4739279	0.4770	0.0001	0.4410
Cca-DS2	Cca-DS2	Cca-QLF6	Cca-QLF6	5127167	0.4778	0.0001	0.4464
Cca-DS2	Cca-DS2	Cca-QLF7	Cca-QLF7	5151040	0.4759	0.0001	0.4461
Cca-DS2	Cca-DS2	Cca-QLF8	Cca-QLF8	4991592	0.4779	0.0001	0.4456
Cca-DS2	Cca-DS2	Cca-QLF9	Cca-QLF9	4668212	0.4784	0.0001	0.4416
Cca-DS2	Cca-DS2	Cca-SX1	Cca-SX1	4757320	0.4813	0.0001	0.4432
Cca-DS2	Cca-DS2	Cca-SX2	Cca-SX2	5152569	0.4797	0.0001	0.4442
Cca-DS2	Cca-DS2	Cca-SX3	Cca-SX3	5043543	0.4812	0.0001	0.4421
Cca-DS2	Cca-DS2	Cca-TMS1	Cca-TMS1	4868262	0.4766	0.0001	0.4436
Cca-DS2	Cca-DS2	Cca-TMS11	Cca-TMS11	5123181	0.4784	0.0001	0.4455
Cca-DS2	Cca-DS2	Cca-TMS12	Cca-TMS12	4889904	0.4731	0.0001	0.4454
Cca-DS4	Cca-DS4	Cca-DS5	Cca-DS5	4900961	0.4837	0.0001	0.4462
Cca-DS4	Cca-DS4	Cca-DS6	Cca-DS6	4973625	0.4847	0.0001	0.4465
Cca-DS4	Cca-DS4	Cca-NG1	Cca-NG1	5064402	0.4828	0.0001	0.4469
Cca-DS4	Cca-DS4	Cca-QLF1	Cca-QLF1	5054257	0.4800	0.0001	0.4487
Cca-DS4	Cca-DS4	Cca-QLF10	Cca-QLF10	5010124	0.4805	0.0001	0.4492
Cca-DS4	Cca-DS4	Cca-QLF11	Cca-QLF11	4887831	0.4801	0.0001	0.4487
Cca-DS4	Cca-DS4	Cca-QLF12	Cca-QLF12	5062091	0.4790	0.0001	0.4467
Cca-DS4	Cca-DS4	Cca-QLF2	Cca-QLF2	4860752	0.4800	0.0001	0.4478
Cca-DS4	Cca-DS4	Cca-QLF3	Cca-QLF3	5029039	0.4826	0.0001	0.4475
Cca-DS4	Cca-DS4	Cca-QLF4	Cca-QLF4	4916092	0.4805	0.0001	0.4489
Cca-DS4	Cca-DS4	Cca-QLF5	Cca-QLF5	4689128	0.4785	0.0001	0.4437
Cca-DS4	Cca-DS4	Cca-QLF6	Cca-QLF6	5051785	0.4795	0.0001	0.4489
Cca-DS4	Cca-DS4	Cca-QLF7	Cca-QLF7	5077630	0.4774	0.0001	0.4485
Cca-DS4	Cca-DS4	Cca-QLF8	Cca-QLF8	4938304	0.4797	0.0001	0.4484
Cca-DS4	Cca-DS4	Cca-QLF9	Cca-QLF9	4626077	0.4804	0.0001	0.4449
Cca-DS4	Cca-DS4	Cca-SX1	Cca-SX1	4720009	0.4832	0.0001	0.4468
Cca-DS4	Cca-DS4	Cca-SX2	Cca-SX2	5088396	0.4814	0.0001	0.4468
Cca-DS4	Cca-DS4	Cca-SX3	Cca-SX3	4994258	0.4827	0.0001	0.4447
Cca-DS4	Cca-DS4	Cca-TMS1	Cca-TMS1	4819634	0.4786	0.0001	0.4466
Cca-DS4	Cca-DS4	Cca-TMS11	Cca-TMS11	5049511	0.4800	0.0001	0.4479
Cca-DS4	Cca-DS4	Cca-TMS12	Cca-TMS12	4838415	0.4751	0.0001	0.4486
Cca-DS5	Cca-DS5	Cca-DS6	Cca-DS6	4885498	0.4833	0.0001	0.4464
Cca-DS5	Cca-DS5	Cca-NG1	Cca-NG1	4964094	0.4812	0.0001	0.4465
Cca-DS5	Cca-DS5	Cca-QLF1	Cca-QLF1	4955736	0.4780	0.0001	0.4482
Cca-DS5	Cca-DS5	Cca-QLF10	Cca-QLF10	4918525	0.4786	0.0001	0.4488
Cca-DS5	Cca-DS5	Cca-QLF11	Cca-QLF11	4815429	0.4787	0.0001	0.4490
Cca-DS5	Cca-DS5	Cca-QLF12	Cca-QLF12	4955283	0.4766	0.0001	0.4458
Cca-DS5	Cca-DS5	Cca-QLF2	Cca-QLF2	4788491	0.4784	0.0001	0.4480
Cca-DS5	Cca-DS5	Cca-QLF3	Cca-QLF3	4931542	0.4805	0.0001	0.4468
Cca-DS5	Cca-DS5	Cca-QLF4	Cca-QLF4	4841249	0.4794	0.0001	0.4494
Cca-DS5	Cca-DS5	Cca-QLF5	Cca-QLF5	4629766	0.4773	0.0001	0.4439
Cca-DS5	Cca-DS5	Cca-QLF6	Cca-QLF6	4945968	0.4769	0.0001	0.4478
Cca-DS5	Cca-DS5	Cca-QLF7	Cca-QLF7	4968969	0.4753	0.0001	0.4478
Cca-DS5	Cca-DS5	Cca-QLF8	Cca-QLF8	4855256	0.4782	0.0001	0.4486
Cca-DS5	Cca-DS5	Cca-QLF9	Cca-QLF9	4572857	0.4793	0.0001	0.4456
Cca-DS5	Cca-DS5	Cca-SX1	Cca-SX1	4675983	0.4826	0.0001	0.4477
Cca-DS5	Cca-DS5	Cca-SX2	Cca-SX2	4982242	0.4798	0.0001	0.4465
Cca-DS5	Cca-DS5	Cca-SX3	Cca-SX3	4909133	0.4815	0.0001	0.4446
Cca-DS5	Cca-DS5	Cca-TMS1	Cca-TMS1	4751031	0.4774	0.0001	0.4470
Cca-DS5	Cca-DS5	Cca-TMS11	Cca-TMS11	4942097	0.4777	0.0001	0.4469
Cca-DS5	Cca-DS5	Cca-TMS12	Cca-TMS12	4769925	0.4737	0.0001	0.4488
Cca-DS6	Cca-DS6	Cca-NG1	Cca-NG1	5044573	0.4823	0.0001	0.4469
Cca-DS6	Cca-DS6	Cca-QLF1	Cca-QLF1	5028267	0.4792	0.0001	0.4483
Cca-DS6	Cca-DS6	Cca-QLF10	Cca-QLF10	4983335	0.4797	0.0001	0.4486
Cca-DS6	Cca-DS6	Cca-QLF11	Cca-QLF11	4864528	0.4794	0.0001	0.4483
Cca-DS6	Cca-DS6	Cca-QLF12	Cca-QLF12	5037145	0.4784	0.0001	0.4465
Cca-DS6	Cca-DS6	Cca-QLF2	Cca-QLF2	4840707	0.4792	0.0001	0.4475
Cca-DS6	Cca-DS6	Cca-QLF3	Cca-QLF3	5001075	0.4817	0.0001	0.4468
Cca-DS6	Cca-DS6	Cca-QLF4	Cca-QLF4	4893034	0.4803	0.0001	0.4490
Cca-DS6	Cca-DS6	Cca-QLF5	Cca-QLF5	4669632	0.4779	0.0001	0.4435
Cca-DS6	Cca-DS6	Cca-QLF6	Cca-QLF6	5026593	0.4788	0.0001	0.4486
Cca-DS6	Cca-DS6	Cca-QLF7	Cca-QLF7	5053107	0.4773	0.0001	0.4487
Cca-DS6	Cca-DS6	Cca-QLF8	Cca-QLF8	4912354	0.4790	0.0001	0.4480
Cca-DS6	Cca-DS6	Cca-QLF9	Cca-QLF9	4608850	0.4801	0.0001	0.4451
Cca-DS6	Cca-DS6	Cca-SX1	Cca-SX1	4707204	0.4832	0.0001	0.4472
Cca-DS6	Cca-DS6	Cca-SX2	Cca-SX2	5069877	0.4814	0.0001	0.4472
Cca-DS6	Cca-DS6	Cca-SX3	Cca-SX3	4982395	0.4826	0.0001	0.4450
Cca-DS6	Cca-DS6	Cca-TMS1	Cca-TMS1	4797491	0.4780	0.0001	0.4465
Cca-DS6	Cca-DS6	Cca-TMS11	Cca-TMS11	5025122	0.4795	0.0001	0.4477
Cca-DS6	Cca-DS6	Cca-TMS12	Cca-TMS12	4818627	0.4748	0.0001	0.4487
Cca-NG1	Cca-NG1	Cca-QLF1	Cca-QLF1	5140562	0.4782	0.0001	0.4500
Cca-NG1	Cca-NG1	Cca-QLF10	Cca-QLF10	5091831	0.4787	0.0001	0.4504
Cca-NG1	Cca-NG1	Cca-QLF11	Cca-QLF11	4959615	0.4782	0.0001	0.4498
Cca-NG1	Cca-NG1	Cca-QLF12	Cca-QLF12	5159317	0.4778	0.0001	0.4487
Cca-NG1	Cca-NG1	Cca-QLF2	Cca-QLF2	4936318	0.4778	0.0001	0.4488
Cca-NG1	Cca-NG1	Cca-QLF3	Cca-QLF3	5114530	0.4807	0.0001	0.4487
Cca-NG1	Cca-NG1	Cca-QLF4	Cca-QLF4	4990596	0.4790	0.0001	0.4504
Cca-NG1	Cca-NG1	Cca-QLF5	Cca-QLF5	4759132	0.4763	0.0001	0.4446
Cca-NG1	Cca-NG1	Cca-QLF6	Cca-QLF6	5147360	0.4781	0.0001	0.4507
Cca-NG1	Cca-NG1	Cca-QLF7	Cca-QLF7	5174279	0.4765	0.0001	0.4506
Cca-NG1	Cca-NG1	Cca-QLF8	Cca-QLF8	5014730	0.4779	0.0001	0.4497
Cca-NG1	Cca-NG1	Cca-QLF9	Cca-QLF9	4690223	0.4783	0.0001	0.4460
Cca-NG1	Cca-NG1	Cca-SX1	Cca-SX1	4779389	0.4810	0.0001	0.4474
Cca-NG1	Cca-NG1	Cca-SX2	Cca-SX2	5178557	0.4798	0.0001	0.4482
Cca-NG1	Cca-NG1	Cca-SX3	Cca-SX3	5070273	0.4806	0.0001	0.4452
Cca-NG1	Cca-NG1	Cca-TMS1	Cca-TMS1	4890790	0.4765	0.0001	0.4476
Cca-NG1	Cca-NG1	Cca-TMS11	Cca-TMS11	5146207	0.4785	0.0001	0.4495
Cca-NG1	Cca-NG1	Cca-TMS12	Cca-TMS12	4912349	0.4734	0.0001	0.4500
Cca-QLF1	Cca-QLF1	Cca-QLF10	Cca-QLF10	5122904	0.4783	0.0001	0.4565
Cca-QLF1	Cca-QLF1	Cca-QLF11	Cca-QLF11	4991438	0.4773	0.0001	0.4557
Cca-QLF1	Cca-QLF1	Cca-QLF12	Cca-QLF12	5175436	0.4765	0.0001	0.4533
Cca-QLF1	Cca-QLF1	Cca-QLF2	Cca-QLF2	4960891	0.4769	0.0001	0.4543
Cca-QLF1	Cca-QLF1	Cca-QLF3	Cca-QLF3	5135241	0.4793	0.0001	0.4529
Cca-QLF1	Cca-QLF1	Cca-QLF4	Cca-QLF4	5015659	0.4778	0.0001	0.4557
Cca-QLF1	Cca-QLF1	Cca-QLF5	Cca-QLF5	4786557	0.4745	0.0001	0.4486
Cca-QLF1	Cca-QLF1	Cca-QLF6	Cca-QLF6	5166333	0.4774	0.0001	0.4563
Cca-QLF1	Cca-QLF1	Cca-QLF7	Cca-QLF7	5191355	0.4754	0.0001	0.4558
Cca-QLF1	Cca-QLF1	Cca-QLF8	Cca-QLF8	5048393	0.4772	0.0001	0.4557
Cca-QLF1	Cca-QLF1	Cca-QLF9	Cca-QLF9	4715123	0.4762	0.0001	0.4500
Cca-QLF1	Cca-QLF1	Cca-SX1	Cca-SX1	4774631	0.4778	0.0001	0.4495
Cca-QLF1	Cca-QLF1	Cca-SX2	Cca-SX2	5171483	0.4773	0.0001	0.4506
Cca-QLF1	Cca-QLF1	Cca-SX3	Cca-SX3	5057851	0.4770	0.0001	0.4464
Cca-QLF1	Cca-QLF1	Cca-TMS1	Cca-TMS1	4923202	0.4752	0.0001	0.4529
Cca-QLF1	Cca-QLF1	Cca-TMS11	Cca-TMS11	5164159	0.4777	0.0001	0.4547
Cca-QLF1	Cca-QLF1	Cca-TMS12	Cca-TMS12	4947807	0.4727	0.0001	0.4563
Cca-QLF10	Cca-QLF10	Cca-QLF11	Cca-QLF11	4969882	0.4786	0.0001	0.4573
Cca-QLF10	Cca-QLF10	Cca-QLF12	Cca-QLF12	5122621	0.4769	0.0001	0.4535
Cca-QLF10	Cca-QLF10	Cca-QLF2	Cca-QLF2	4934963	0.4776	0.0001	0.4551
Cca-QLF10	Cca-QLF10	Cca-QLF3	Cca-QLF3	5094181	0.4801	0.0001	0.4537
Cca-QLF10	Cca-QLF10	Cca-QLF4	Cca-QLF4	4989807	0.4787	0.0000	0.4569
Cca-QLF10	Cca-QLF10	Cca-QLF5	Cca-QLF5	4767489	0.4753	0.0001	0.4495
Cca-QLF10	Cca-QLF10	Cca-QLF6	Cca-QLF6	5115870	0.4778	0.0001	0.4566
Cca-QLF10	Cca-QLF10	Cca-QLF7	Cca-QLF7	5138286	0.4755	0.0001	0.4558
Cca-QLF10	Cca-QLF10	Cca-QLF8	Cca-QLF8	5024863	0.4785	0.0001	0.4573
Cca-QLF10	Cca-QLF10	Cca-QLF9	Cca-QLF9	4699348	0.4771	0.0001	0.4511
Cca-QLF10	Cca-QLF10	Cca-SX1	Cca-SX1	4745151	0.4783	0.0001	0.4501
Cca-QLF10	Cca-QLF10	Cca-SX2	Cca-SX2	5119941	0.4777	0.0001	0.4508
Cca-QLF10	Cca-QLF10	Cca-SX3	Cca-SX3	5011073	0.4775	0.0001	0.4466
Cca-QLF10	Cca-QLF10	Cca-TMS1	Cca-TMS1	4901392	0.4760	0.0001	0.4539
Cca-QLF10	Cca-QLF10	Cca-TMS11	Cca-TMS11	5111237	0.4779	0.0001	0.4547
Cca-QLF10	Cca-QLF10	Cca-TMS12	Cca-TMS12	4925207	0.4739	0.0001	0.4576
Cca-QLF11	Cca-QLF11	Cca-QLF12	Cca-QLF12	4971992	0.4754	0.0001	0.4518
Cca-QLF11	Cca-QLF11	Cca-QLF2	Cca-QLF2	4850968	0.4779	0.0001	0.4555
Cca-QLF11	Cca-QLF11	Cca-QLF3	Cca-QLF3	4960294	0.4793	0.0001	0.4528
Cca-QLF11	Cca-QLF11	Cca-QLF4	Cca-QLF4	4895094	0.4786	0.0001	0.4572
Cca-QLF11	Cca-QLF11	Cca-QLF5	Cca-QLF5	4705926	0.4761	0.0001	0.4501
Cca-QLF11	Cca-QLF11	Cca-QLF6	Cca-QLF6	4963103	0.4764	0.0001	0.4549
Cca-QLF11	Cca-QLF11	Cca-QLF7	Cca-QLF7	4986695	0.4743	0.0001	0.4544
Cca-QLF11	Cca-QLF11	Cca-QLF8	Cca-QLF8	4928856	0.4785	0.0000	0.4574
Cca-QLF11	Cca-QLF11	Cca-QLF9	Cca-QLF9	4648242	0.4781	0.0001	0.4521
Cca-QLF11	Cca-QLF11	Cca-SX1	Cca-SX1	4659302	0.4787	0.0001	0.4504
Cca-QLF11	Cca-QLF11	Cca-SX2	Cca-SX2	4981383	0.4769	0.0001	0.4498
Cca-QLF11	Cca-QLF11	Cca-SX3	Cca-SX3	4888465	0.4774	0.0001	0.4463
Cca-QLF11	Cca-QLF11	Cca-TMS1	Cca-TMS1	4831234	0.4766	0.0001	0.4545
Cca-QLF11	Cca-QLF11	Cca-TMS11	Cca-TMS11	4960388	0.4765	0.0001	0.4531
Cca-QLF11	Cca-QLF11	Cca-TMS12	Cca-TMS12	4857679	0.4742	0.0001	0.4581
Cca-QLF12	Cca-QLF12	Cca-QLF2	Cca-QLF2	4959458	0.4751	0.0001	0.4510
Cca-QLF12	Cca-QLF12	Cca-QLF3	Cca-QLF3	5148451	0.4786	0.0001	0.4511
Cca-QLF12	Cca-QLF12	Cca-QLF4	Cca-QLF4	5006359	0.4763	0.0001	0.4525
Cca-QLF12	Cca-QLF12	Cca-QLF5	Cca-QLF5	4785638	0.4730	0.0001	0.4459
Cca-QLF12	Cca-QLF12	Cca-QLF6	Cca-QLF6	5226270	0.4776	0.0001	0.4559
Cca-QLF12	Cca-QLF12	Cca-QLF7	Cca-QLF7	5245151	0.4757	0.0001	0.4555
Cca-QLF12	Cca-QLF12	Cca-QLF8	Cca-QLF8	5036474	0.4756	0.0001	0.4522
Cca-QLF12	Cca-QLF12	Cca-QLF9	Cca-QLF9	4700430	0.4743	0.0001	0.4467
Cca-QLF12	Cca-QLF12	Cca-SX1	Cca-SX1	4779794	0.4764	0.0001	0.4471
Cca-QLF12	Cca-QLF12	Cca-SX2	Cca-SX2	5199780	0.4770	0.0001	0.4497
Cca-QLF12	Cca-QLF12	Cca-SX3	Cca-SX3	5068156	0.4764	0.0001	0.4448
Cca-QLF12	Cca-QLF12	Cca-TMS1	Cca-TMS1	4910905	0.4735	0.0001	0.4496
Cca-QLF12	Cca-QLF12	Cca-TMS11	Cca-TMS11	5216120	0.4779	0.0001	0.4544
Cca-QLF12	Cca-QLF12	Cca-TMS12	Cca-TMS12	4940101	0.4712	0.0001	0.4529
Cca-QLF2	Cca-QLF2	Cca-QLF3	Cca-QLF3	4932511	0.4786	0.0001	0.4513
Cca-QLF2	Cca-QLF2	Cca-QLF4	Cca-QLF4	4869644	0.4780	0.0000	0.4555
Cca-QLF2	Cca-QLF2	Cca-QLF5	Cca-QLF5	4698064	0.4756	0.0001	0.4488
Cca-QLF2	Cca-QLF2	Cca-QLF6	Cca-QLF6	4952707	0.4757	0.0001	0.4537
Cca-QLF2	Cca-QLF2	Cca-QLF7	Cca-QLF7	4972743	0.4740	0.0001	0.4534
Cca-QLF2	Cca-QLF2	Cca-QLF8	Cca-QLF8	4891629	0.4774	0.0001	0.4551
Cca-QLF2	Cca-QLF2	Cca-QLF9	Cca-QLF9	4636326	0.4777	0.0001	0.4508
Cca-QLF2	Cca-QLF2	Cca-SX1	Cca-SX1	4650092	0.4781	0.0001	0.4493
Cca-QLF2	Cca-QLF2	Cca-SX2	Cca-SX2	4963176	0.4767	0.0001	0.4492
Cca-QLF2	Cca-QLF2	Cca-SX3	Cca-SX3	4860003	0.4776	0.0001	0.4457
Cca-QLF2	Cca-QLF2	Cca-TMS1	Cca-TMS1	4802256	0.4762	0.0001	0.4530
Cca-QLF2	Cca-QLF2	Cca-TMS11	Cca-TMS11	4944981	0.4763	0.0001	0.4524
Cca-QLF2	Cca-QLF2	Cca-TMS12	Cca-TMS12	4836868	0.4733	0.0001	0.4560
Cca-QLF3	Cca-QLF3	Cca-QLF4	Cca-QLF4	4987478	0.4798	0.0001	0.4529
Cca-QLF3	Cca-QLF3	Cca-QLF5	Cca-QLF5	4759578	0.4766	0.0001	0.4468
Cca-QLF3	Cca-QLF3	Cca-QLF6	Cca-QLF6	5141231	0.4792	0.0001	0.4535
Cca-QLF3	Cca-QLF3	Cca-QLF7	Cca-QLF7	5162131	0.4770	0.0001	0.4528
Cca-QLF3	Cca-QLF3	Cca-QLF8	Cca-QLF8	5018057	0.4792	0.0001	0.4530
Cca-QLF3	Cca-QLF3	Cca-QLF9	Cca-QLF9	4687532	0.4787	0.0001	0.4482
Cca-QLF3	Cca-QLF3	Cca-SX1	Cca-SX1	4752508	0.4800	0.0001	0.4477
Cca-QLF3	Cca-QLF3	Cca-SX2	Cca-SX2	5143169	0.4797	0.0001	0.4491
Cca-QLF3	Cca-QLF3	Cca-SX3	Cca-SX3	5029329	0.4798	0.0001	0.4451
Cca-QLF3	Cca-QLF3	Cca-TMS1	Cca-TMS1	4891319	0.4772	0.0001	0.4502
Cca-QLF3	Cca-QLF3	Cca-TMS11	Cca-TMS11	5136040	0.4794	0.0001	0.4520
Cca-QLF3	Cca-QLF3	Cca-TMS12	Cca-TMS12	4913312	0.4742	0.0001	0.4528
Cca-QLF4	Cca-QLF4	Cca-QLF5	Cca-QLF5	4710527	0.4757	0.0001	0.4496
Cca-QLF4	Cca-QLF4	Cca-QLF6	Cca-QLF6	4998794	0.4772	0.0001	0.4555
Cca-QLF4	Cca-QLF4	Cca-QLF7	Cca-QLF7	5021804	0.4751	0.0001	0.4550
Cca-QLF4	Cca-QLF4	Cca-QLF8	Cca-QLF8	4938932	0.4786	0.0001	0.4569
Cca-QLF4	Cca-QLF4	Cca-QLF9	Cca-QLF9	4654992	0.4778	0.0001	0.4517
Cca-QLF4	Cca-QLF4	Cca-SX1	Cca-SX1	4685744	0.4791	0.0001	0.4508
Cca-QLF4	Cca-QLF4	Cca-SX2	Cca-SX2	5013081	0.4778	0.0001	0.4505
Cca-QLF4	Cca-QLF4	Cca-SX3	Cca-SX3	4916203	0.4783	0.0001	0.4471
Cca-QLF4	Cca-QLF4	Cca-TMS1	Cca-TMS1	4835960	0.4768	0.0001	0.4542
Cca-QLF4	Cca-QLF4	Cca-TMS11	Cca-TMS11	4994507	0.4773	0.0001	0.4537
Cca-QLF4	Cca-QLF4	Cca-TMS12	Cca-TMS12	4856677	0.4739	0.0001	0.4575
Cca-QLF5	Cca-QLF5	Cca-QLF6	Cca-QLF6	4779171	0.4732	0.0001	0.4480
Cca-QLF5	Cca-QLF5	Cca-QLF7	Cca-QLF7	4794218	0.4712	0.0001	0.4474
Cca-QLF5	Cca-QLF5	Cca-QLF8	Cca-QLF8	4737688	0.4755	0.0001	0.4497
Cca-QLF5	Cca-QLF5	Cca-QLF9	Cca-QLF9	4532163	0.4779	0.0001	0.4472
Cca-QLF5	Cca-QLF5	Cca-SX1	Cca-SX1	4526101	0.4774	0.0001	0.4453
Cca-QLF5	Cca-QLF5	Cca-SX2	Cca-SX2	4783615	0.4750	0.0001	0.4447
Cca-QLF5	Cca-QLF5	Cca-SX3	Cca-SX3	4688251	0.4762	0.0001	0.4416
Cca-QLF5	Cca-QLF5	Cca-TMS1	Cca-TMS1	4672137	0.4751	0.0001	0.4483
Cca-QLF5	Cca-QLF5	Cca-TMS11	Cca-TMS11	4768314	0.4739	0.0001	0.4468
Cca-QLF5	Cca-QLF5	Cca-TMS12	Cca-TMS12	4721275	0.4717	0.0001	0.4505
Cca-QLF6	Cca-QLF6	Cca-QLF7	Cca-QLF7	5236527	0.4768	0.0001	0.4589
Cca-QLF6	Cca-QLF6	Cca-QLF8	Cca-QLF8	5028754	0.4766	0.0001	0.4554
Cca-QLF6	Cca-QLF6	Cca-QLF9	Cca-QLF9	4694696	0.4747	0.0001	0.4491
Cca-QLF6	Cca-QLF6	Cca-SX1	Cca-SX1	4773204	0.4766	0.0001	0.4493
Cca-QLF6	Cca-QLF6	Cca-SX2	Cca-SX2	5188255	0.4774	0.0001	0.4517
Cca-QLF6	Cca-QLF6	Cca-SX3	Cca-SX3	5055005	0.4764	0.0001	0.4465
Cca-QLF6	Cca-QLF6	Cca-TMS1	Cca-TMS1	4902494	0.4742	0.0001	0.4524
Cca-QLF6	Cca-QLF6	Cca-TMS11	Cca-TMS11	5207407	0.4788	0.0001	0.4573
Cca-QLF6	Cca-QLF6	Cca-TMS12	Cca-TMS12	4932261	0.4726	0.0001	0.4570
Cca-QLF7	Cca-QLF7	Cca-QLF8	Cca-QLF8	5051151	0.4745	0.0001	0.4548
Cca-QLF7	Cca-QLF7	Cca-QLF9	Cca-QLF9	4712302	0.4731	0.0001	0.4488
Cca-QLF7	Cca-QLF7	Cca-SX1	Cca-SX1	4790145	0.4751	0.0001	0.4491
Cca-QLF7	Cca-QLF7	Cca-SX2	Cca-SX2	5214938	0.4757	0.0001	0.4516
Cca-QLF7	Cca-QLF7	Cca-SX3	Cca-SX3	5084596	0.4748	0.0001	0.4465
Cca-QLF7	Cca-QLF7	Cca-TMS1	Cca-TMS1	4926087	0.4721	0.0001	0.4519
Cca-QLF7	Cca-QLF7	Cca-TMS11	Cca-TMS11	5229699	0.4767	0.0001	0.4567
Cca-QLF7	Cca-QLF7	Cca-TMS12	Cca-TMS12	4955351	0.4705	0.0001	0.4565
Cca-QLF8	Cca-QLF8	Cca-QLF9	Cca-QLF9	4674873	0.4777	0.0001	0.4516
Cca-QLF8	Cca-QLF8	Cca-SX1	Cca-SX1	4690480	0.4782	0.0001	0.4499
Cca-QLF8	Cca-QLF8	Cca-SX2	Cca-SX2	5039589	0.4766	0.0001	0.4499
Cca-QLF8	Cca-QLF8	Cca-SX3	Cca-SX3	4939018	0.4771	0.0001	0.4463
Cca-QLF8	Cca-QLF8	Cca-TMS1	Cca-TMS1	4863311	0.4763	0.0001	0.4542
Cca-QLF8	Cca-QLF8	Cca-TMS11	Cca-TMS11	5025778	0.4767	0.0001	0.4537
Cca-QLF8	Cca-QLF8	Cca-TMS12	Cca-TMS12	4891616	0.4739	0.0001	0.4577
Cca-QLF9	Cca-QLF9	Cca-SX1	Cca-SX1	4462739	0.4796	0.0001	0.4471
Cca-QLF9	Cca-QLF9	Cca-SX2	Cca-SX2	4709013	0.4768	0.0001	0.4460
Cca-QLF9	Cca-QLF9	Cca-SX3	Cca-SX3	4625136	0.4786	0.0001	0.4433
Cca-QLF9	Cca-QLF9	Cca-TMS1	Cca-TMS1	4612435	0.4773	0.0001	0.4503
Cca-QLF9	Cca-QLF9	Cca-TMS11	Cca-TMS11	4686719	0.4754	0.0001	0.4478
Cca-QLF9	Cca-QLF9	Cca-TMS12	Cca-TMS12	4651002	0.4739	0.0001	0.4525
Cca-SX1	Cca-SX1	Cca-SX2	Cca-SX2	4796196	0.4794	0.0001	0.4472
Cca-SX1	Cca-SX1	Cca-SX3	Cca-SX3	4723660	0.4815	0.0001	0.4452
Cca-SX1	Cca-SX1	Cca-TMS1	Cca-TMS1	4612157	0.4775	0.0001	0.4485
Cca-SX1	Cca-SX1	Cca-TMS11	Cca-TMS11	4763495	0.4774	0.0001	0.4481
Cca-SX1	Cca-SX1	Cca-TMS12	Cca-TMS12	4641182	0.4740	0.0001	0.4507
Cca-SX2	Cca-SX2	Cca-SX3	Cca-SX3	5094896	0.4790	0.0001	0.4450
Cca-SX2	Cca-SX2	Cca-TMS1	Cca-TMS1	4914873	0.4753	0.0001	0.4480
Cca-SX2	Cca-SX2	Cca-TMS11	Cca-TMS11	5184597	0.4779	0.0001	0.4506
Cca-SX2	Cca-SX2	Cca-TMS12	Cca-TMS12	4940627	0.4723	0.0001	0.4505
Cca-SX3	Cca-SX3	Cca-TMS1	Cca-TMS1	4820691	0.4761	0.0001	0.4445
Cca-SX3	Cca-SX3	Cca-TMS11	Cca-TMS11	5055440	0.4771	0.0001	0.4455
Cca-SX3	Cca-SX3	Cca-TMS12	Cca-TMS12	4840926	0.4726	0.0001	0.4465
Cca-TMS1	Cca-TMS1	Cca-TMS11	Cca-TMS11	4897842	0.4746	0.0001	0.4509
Cca-TMS1	Cca-TMS1	Cca-TMS12	Cca-TMS12	4823100	0.4724	0.0001	0.4553
Cca-TMS11	Cca-TMS11	Cca-TMS12	Cca-TMS12	4926751	0.4725	0.0001	0.4545
Cca-AJ1	Cca-AJ1	Cca-TMS13	Cca-TMS13	5033874	0.4746	0.0001	0.4446
Cca-AJ1	Cca-AJ1	Cca-TMS14	Cca-TMS14	5103820	0.4763	0.0001	0.4494
Cca-AJ1	Cca-AJ1	Cca-TMS2	Cca-TMS2	5032864	0.4750	0.0001	0.4481
Cca-AJ1	Cca-AJ1	Cca-TMS3	Cca-TMS3	4834221	0.4732	0.0001	0.4473
Cca-AJ1	Cca-AJ1	Cca-TMS4	Cca-TMS4	4798640	0.4762	0.0001	0.4479
Cca-AJ1	Cca-AJ1	Cca-TMS5	Cca-TMS5	4983665	0.4753	0.0001	0.4486
Cca-AJ1	Cca-AJ1	Cca-TMS6	Cca-TMS6	5183683	0.4763	0.0001	0.4505
Cca-AJ1	Cca-AJ1	Cca-TMS7	Cca-TMS7	5051471	0.4745	0.0001	0.4487
Cca-AJ1	Cca-AJ1	Cca-TMS8	Cca-TMS8	5164915	0.4767	0.0001	0.4504
Cca-AJ1	Cca-AJ1	Cca-TMS9	Cca-TMS9	5124660	0.4764	0.0001	0.4478
Cca-AJ1	Cca-AJ1	Ccacc01	Ccacc01	5066633	0.4801	0.0001	0.4424
Cca-AJ1	Cca-AJ1	Ccajlx01	Ccajlx01	4942928	0.4791	0.0001	0.4418
Cca-AJ1	Cca-AJ1	Ccalxs01	Ccalxs01	5131506	0.4774	0.0001	0.4446
Cca-AJ1	Cca-AJ1	Ccasx01	Ccasx01	5134350	0.4754	0.0001	0.4460
Cca-AJ1	Cca-AJ1	Ccasxw01	Ccasxw01	5139088	0.4778	0.0001	0.4489
Cca-AJ1	Cca-AJ1	Ccasy01	Ccasy01	4685862	0.4797	0.0001	0.4397
Cca-AJ1	Cca-AJ1	Ccawj01	Ccawj01	5118054	0.4759	0.0001	0.4445
Cca-AJ1	Cca-AJ1	Ccawlk01	Ccawlk01	5040995	0.4785	0.0001	0.4442
Cca-AJ1	Cca-AJ1	Ccaxw01	Ccaxw01	5134322	0.4783	0.0001	0.4438
Cca-AJ1	Cca-AJ1	Ccayk01	Ccayk01	4989897	0.4792	0.0001	0.4413
Cca-AJ1	Cca-AJ1	Ccayx01	Ccayx01	5073252	0.4775	0.0001	0.4441
Cca-AJ1	Cca-AJ1	Ccazj01	Ccazj01	5034964	0.4770	0.0001	0.4443
Cca-AJ1	Cca-AJ1	Ccazx01	Ccazx01	5132817	0.4776	0.0001	0.4445
Cca-AJ2	Cca-AJ2	Cca-TMS13	Cca-TMS13	5001146	0.4776	0.0001	0.4438
Cca-AJ2	Cca-AJ2	Cca-TMS14	Cca-TMS14	5070189	0.4786	0.0001	0.4477
Cca-AJ2	Cca-AJ2	Cca-TMS2	Cca-TMS2	5002308	0.4781	0.0001	0.4472
Cca-AJ2	Cca-AJ2	Cca-TMS3	Cca-TMS3	4803795	0.4757	0.0001	0.4457
Cca-AJ2	Cca-AJ2	Cca-TMS4	Cca-TMS4	4768588	0.4786	0.0001	0.4462
Cca-AJ2	Cca-AJ2	Cca-TMS5	Cca-TMS5	4955506	0.4781	0.0001	0.4474
Cca-AJ2	Cca-AJ2	Cca-TMS6	Cca-TMS6	5150487	0.4786	0.0001	0.4489
Cca-AJ2	Cca-AJ2	Cca-TMS7	Cca-TMS7	5019633	0.4772	0.0001	0.4474
Cca-AJ2	Cca-AJ2	Cca-TMS8	Cca-TMS8	5132418	0.4791	0.0001	0.4488
Cca-AJ2	Cca-AJ2	Cca-TMS9	Cca-TMS9	5093382	0.4791	0.0001	0.4467
Cca-AJ2	Cca-AJ2	Ccacc01	Ccacc01	5036823	0.4827	0.0001	0.4418
Cca-AJ2	Cca-AJ2	Ccajlx01	Ccajlx01	4912584	0.4818	0.0001	0.4411
Cca-AJ2	Cca-AJ2	Ccalxs01	Ccalxs01	5097430	0.4800	0.0001	0.4437
Cca-AJ2	Cca-AJ2	Ccasx01	Ccasx01	5098436	0.4779	0.0001	0.4445
Cca-AJ2	Cca-AJ2	Ccasxw01	Ccasxw01	5104288	0.4799	0.0001	0.4470
Cca-AJ2	Cca-AJ2	Ccasy01	Ccasy01	4661840	0.4826	0.0001	0.4393
Cca-AJ2	Cca-AJ2	Ccawj01	Ccawj01	5079581	0.4780	0.0001	0.4426
Cca-AJ2	Cca-AJ2	Ccawlk01	Ccawlk01	5007431	0.4812	0.0001	0.4435
Cca-AJ2	Cca-AJ2	Ccaxw01	Ccaxw01	5104834	0.4813	0.0001	0.4436
Cca-AJ2	Cca-AJ2	Ccayk01	Ccayk01	4964944	0.4827	0.0001	0.4416
Cca-AJ2	Cca-AJ2	Ccayx01	Ccayx01	5040465	0.4801	0.0001	0.4432
Cca-AJ2	Cca-AJ2	Ccazj01	Ccazj01	5000487	0.4799	0.0001	0.4435
Cca-AJ2	Cca-AJ2	Ccazx01	Ccazx01	5098361	0.4801	0.0001	0.4436
Cca-AJ3	Cca-AJ3	Cca-TMS13	Cca-TMS13	5004218	0.4757	0.0001	0.4452
Cca-AJ3	Cca-AJ3	Cca-TMS14	Cca-TMS14	5071822	0.4771	0.0001	0.4498
Cca-AJ3	Cca-AJ3	Cca-TMS2	Cca-TMS2	5007211	0.4759	0.0001	0.4486
Cca-AJ3	Cca-AJ3	Cca-TMS3	Cca-TMS3	4813101	0.4743	0.0001	0.4482
Cca-AJ3	Cca-AJ3	Cca-TMS4	Cca-TMS4	4778089	0.4771	0.0001	0.4485
Cca-AJ3	Cca-AJ3	Cca-TMS5	Cca-TMS5	4959770	0.4763	0.0001	0.4492
Cca-AJ3	Cca-AJ3	Cca-TMS6	Cca-TMS6	5133025	0.4764	0.0001	0.4499
Cca-AJ3	Cca-AJ3	Cca-TMS7	Cca-TMS7	5021900	0.4752	0.0001	0.4490
Cca-AJ3	Cca-AJ3	Cca-TMS8	Cca-TMS8	5115078	0.4767	0.0001	0.4498
Cca-AJ3	Cca-AJ3	Cca-TMS9	Cca-TMS9	5074802	0.4765	0.0001	0.4473
Cca-AJ3	Cca-AJ3	Ccacc01	Ccacc01	5016567	0.4802	0.0001	0.4419
Cca-AJ3	Cca-AJ3	Ccajlx01	Ccajlx01	4898914	0.4798	0.0001	0.4419
Cca-AJ3	Cca-AJ3	Ccalxs01	Ccalxs01	5084031	0.4775	0.0001	0.4442
Cca-AJ3	Cca-AJ3	Ccasx01	Ccasx01	5089589	0.4754	0.0001	0.4455
Cca-AJ3	Cca-AJ3	Ccasxw01	Ccasxw01	5094917	0.4782	0.0001	0.4487
Cca-AJ3	Cca-AJ3	Ccasy01	Ccasy01	4649677	0.4803	0.0001	0.4398
Cca-AJ3	Cca-AJ3	Ccawj01	Ccawj01	5069808	0.4762	0.0001	0.4441
Cca-AJ3	Cca-AJ3	Ccawlk01	Ccawlk01	5000231	0.4792	0.0001	0.4442
Cca-AJ3	Cca-AJ3	Ccaxw01	Ccaxw01	5089679	0.4786	0.0001	0.4437
Cca-AJ3	Cca-AJ3	Ccayk01	Ccayk01	4952765	0.4801	0.0001	0.4416
Cca-AJ3	Cca-AJ3	Ccayx01	Ccayx01	5026783	0.4776	0.0001	0.4435
Cca-AJ3	Cca-AJ3	Ccazj01	Ccazj01	4999742	0.4781	0.0001	0.4448
Cca-AJ3	Cca-AJ3	Ccazx01	Ccazx01	5083418	0.4776	0.0001	0.4438
Cca-AJ4	Cca-AJ4	Cca-TMS13	Cca-TMS13	5000468	0.4772	0.0001	0.4416
Cca-AJ4	Cca-AJ4	Cca-TMS14	Cca-TMS14	5066458	0.4778	0.0001	0.4450
Cca-AJ4	Cca-AJ4	Cca-TMS2	Cca-TMS2	5001740	0.4772	0.0001	0.4445
Cca-AJ4	Cca-AJ4	Cca-TMS3	Cca-TMS3	4805515	0.4749	0.0001	0.4431
Cca-AJ4	Cca-AJ4	Cca-TMS4	Cca-TMS4	4771233	0.4781	0.0001	0.4437
Cca-AJ4	Cca-AJ4	Cca-TMS5	Cca-TMS5	4954208	0.4774	0.0001	0.4448
Cca-AJ4	Cca-AJ4	Cca-TMS6	Cca-TMS6	5139284	0.4776	0.0001	0.4458
Cca-AJ4	Cca-AJ4	Cca-TMS7	Cca-TMS7	5018777	0.4762	0.0001	0.4446
Cca-AJ4	Cca-AJ4	Cca-TMS8	Cca-TMS8	5120979	0.4779	0.0001	0.4457
Cca-AJ4	Cca-AJ4	Cca-TMS9	Cca-TMS9	5084482	0.4781	0.0001	0.4438
Cca-AJ4	Cca-AJ4	Ccacc01	Ccacc01	5028367	0.4822	0.0001	0.4397
Cca-AJ4	Cca-AJ4	Ccajlx01	Ccajlx01	4910101	0.4818	0.0001	0.4394
Cca-AJ4	Cca-AJ4	Ccalxs01	Ccalxs01	5090264	0.4795	0.0001	0.4413
Cca-AJ4	Cca-AJ4	Ccasx01	Ccasx01	5091727	0.4769	0.0001	0.4416
Cca-AJ4	Cca-AJ4	Ccasxw01	Ccasxw01	5096955	0.4793	0.0001	0.4444
Cca-AJ4	Cca-AJ4	Ccasy01	Ccasy01	4657764	0.4828	0.0001	0.4379
Cca-AJ4	Cca-AJ4	Ccawj01	Ccawj01	5071783	0.4773	0.0001	0.4399
Cca-AJ4	Cca-AJ4	Ccawlk01	Ccawlk01	5001343	0.4808	0.0001	0.4412
Cca-AJ4	Cca-AJ4	Ccaxw01	Ccaxw01	5099726	0.4810	0.0001	0.4419
Cca-AJ4	Cca-AJ4	Ccayk01	Ccayk01	4962699	0.4826	0.0001	0.4400
Cca-AJ4	Cca-AJ4	Ccayx01	Ccayx01	5032188	0.4795	0.0001	0.4406
Cca-AJ4	Cca-AJ4	Ccazj01	Ccazj01	4996943	0.4795	0.0001	0.4413
Cca-AJ4	Cca-AJ4	Ccazx01	Ccazx01	5089249	0.4796	0.0001	0.4411
Cca-CA1	Cca-CA1	Cca-TMS13	Cca-TMS13	4730179	0.4776	0.0001	0.4393
Cca-CA1	Cca-CA1	Cca-TMS14	Cca-TMS14	4787955	0.4773	0.0001	0.4424
Cca-CA1	Cca-CA1	Cca-TMS2	Cca-TMS2	4730566	0.4770	0.0001	0.4418
Cca-CA1	Cca-CA1	Cca-TMS3	Cca-TMS3	4575001	0.4754	0.0001	0.4409
Cca-CA1	Cca-CA1	Cca-TMS4	Cca-TMS4	4549649	0.4783	0.0001	0.4417
Cca-CA1	Cca-CA1	Cca-TMS5	Cca-TMS5	4689738	0.4770	0.0001	0.4420
Cca-CA1	Cca-CA1	Cca-TMS6	Cca-TMS6	4842896	0.4763	0.0001	0.4426
Cca-CA1	Cca-CA1	Cca-TMS7	Cca-TMS7	4753708	0.4758	0.0001	0.4418
Cca-CA1	Cca-CA1	Cca-TMS8	Cca-TMS8	4828558	0.4767	0.0001	0.4424
Cca-CA1	Cca-CA1	Cca-TMS9	Cca-TMS9	4800118	0.4771	0.0001	0.4407
Cca-CA1	Cca-CA1	Ccacc01	Ccacc01	4756613	0.4822	0.0001	0.4372
Cca-CA1	Cca-CA1	Ccajlx01	Ccajlx01	4678739	0.4823	0.0001	0.4376
Cca-CA1	Cca-CA1	Ccalxs01	Ccalxs01	4819981	0.4791	0.0001	0.4388
Cca-CA1	Cca-CA1	Ccasx01	Ccasx01	4828252	0.4771	0.0001	0.4396
Cca-CA1	Cca-CA1	Ccasxw01	Ccasxw01	4829297	0.4788	0.0001	0.4419
Cca-CA1	Cca-CA1	Ccasy01	Ccasy01	4478881	0.4835	0.0001	0.4360
Cca-CA1	Cca-CA1	Ccawj01	Ccawj01	4812543	0.4779	0.0001	0.4385
Cca-CA1	Cca-CA1	Ccawlk01	Ccawlk01	4755221	0.4815	0.0001	0.4396
Cca-CA1	Cca-CA1	Ccaxw01	Ccaxw01	4816155	0.4804	0.0001	0.4387
Cca-CA1	Cca-CA1	Ccayk01	Ccayk01	4714943	0.4825	0.0001	0.4372
Cca-CA1	Cca-CA1	Ccayx01	Ccayx01	4779952	0.4796	0.0001	0.4386
Cca-CA1	Cca-CA1	Ccazj01	Ccazj01	4752319	0.4802	0.0001	0.4397
Cca-CA1	Cca-CA1	Ccazx01	Ccazx01	4806822	0.4795	0.0001	0.4387
Cca-CA2	Cca-CA2	Cca-TMS13	Cca-TMS13	4868152	0.4809	0.0001	0.4430
Cca-CA2	Cca-CA2	Cca-TMS14	Cca-TMS14	4936057	0.4816	0.0001	0.4467
Cca-CA2	Cca-CA2	Cca-TMS2	Cca-TMS2	4868792	0.4809	0.0001	0.4458
Cca-CA2	Cca-CA2	Cca-TMS3	Cca-TMS3	4684933	0.4789	0.0001	0.4449
Cca-CA2	Cca-CA2	Cca-TMS4	Cca-TMS4	4653041	0.4820	0.0001	0.4456
Cca-CA2	Cca-CA2	Cca-TMS5	Cca-TMS5	4824786	0.4809	0.0001	0.4462
Cca-CA2	Cca-CA2	Cca-TMS6	Cca-TMS6	4992821	0.4809	0.0001	0.4469
Cca-CA2	Cca-CA2	Cca-TMS7	Cca-TMS7	4882877	0.4799	0.0001	0.4460
Cca-CA2	Cca-CA2	Cca-TMS8	Cca-TMS8	4975049	0.4812	0.0001	0.4467
Cca-CA2	Cca-CA2	Cca-TMS9	Cca-TMS9	4933423	0.4814	0.0001	0.4445
Cca-CA2	Cca-CA2	Ccacc01	Ccacc01	4886176	0.4854	0.0001	0.4403
Cca-CA2	Cca-CA2	Ccajlx01	Ccajlx01	4776857	0.4849	0.0001	0.4403
Cca-CA2	Cca-CA2	Ccalxs01	Ccalxs01	4949310	0.4828	0.0001	0.4422
Cca-CA2	Cca-CA2	Ccasx01	Ccasx01	4951548	0.4804	0.0001	0.4429
Cca-CA2	Cca-CA2	Ccasxw01	Ccasxw01	4959220	0.4829	0.0001	0.4459
Cca-CA2	Cca-CA2	Ccasy01	Ccasy01	4529687	0.4859	0.0001	0.4385
Cca-CA2	Cca-CA2	Ccawj01	Ccawj01	4939530	0.4813	0.0001	0.4418
Cca-CA2	Cca-CA2	Ccawlk01	Ccawlk01	4872379	0.4846	0.0001	0.4427
Cca-CA2	Cca-CA2	Ccaxw01	Ccaxw01	4953663	0.4840	0.0001	0.4421
Cca-CA2	Cca-CA2	Ccayk01	Ccayk01	4822977	0.4856	0.0001	0.4403
Cca-CA2	Cca-CA2	Ccayx01	Ccayx01	4894908	0.4826	0.0001	0.4416
Cca-CA2	Cca-CA2	Ccazj01	Ccazj01	4871874	0.4837	0.0001	0.4433
Cca-CA2	Cca-CA2	Ccazx01	Ccazx01	4947073	0.4829	0.0001	0.4421
Cca-CA3	Cca-CA3	Cca-TMS13	Cca-TMS13	4966302	0.4763	0.0001	0.4461
Cca-CA3	Cca-CA3	Cca-TMS14	Cca-TMS14	5034682	0.4779	0.0001	0.4514
Cca-CA3	Cca-CA3	Cca-TMS2	Cca-TMS2	4968913	0.4768	0.0001	0.4502
Cca-CA3	Cca-CA3	Cca-TMS3	Cca-TMS3	4780015	0.4751	0.0001	0.4498
Cca-CA3	Cca-CA3	Cca-TMS4	Cca-TMS4	4748219	0.4780	0.0001	0.4504
Cca-CA3	Cca-CA3	Cca-TMS5	Cca-TMS5	4923279	0.4770	0.0001	0.4507
Cca-CA3	Cca-CA3	Cca-TMS6	Cca-TMS6	5090242	0.4772	0.0001	0.4515
Cca-CA3	Cca-CA3	Cca-TMS7	Cca-TMS7	4984513	0.4760	0.0001	0.4506
Cca-CA3	Cca-CA3	Cca-TMS8	Cca-TMS8	5072206	0.4776	0.0001	0.4513
Cca-CA3	Cca-CA3	Cca-TMS9	Cca-TMS9	5032802	0.4774	0.0001	0.4487
Cca-CA3	Cca-CA3	Ccacc01	Ccacc01	4978834	0.4805	0.0001	0.4425
Cca-CA3	Cca-CA3	Ccajlx01	Ccajlx01	4864932	0.4800	0.0001	0.4425
Cca-CA3	Cca-CA3	Ccalxs01	Ccalxs01	5045066	0.4782	0.0001	0.4452
Cca-CA3	Cca-CA3	Ccasx01	Ccasx01	5052736	0.4762	0.0001	0.4467
Cca-CA3	Cca-CA3	Ccasxw01	Ccasxw01	5058452	0.4789	0.0001	0.4500
Cca-CA3	Cca-CA3	Ccasy01	Ccasy01	4620656	0.4805	0.0001	0.4406
Cca-CA3	Cca-CA3	Ccawj01	Ccawj01	5034416	0.4769	0.0001	0.4453
Cca-CA3	Cca-CA3	Ccawlk01	Ccawlk01	4966717	0.4797	0.0001	0.4452
Cca-CA3	Cca-CA3	Ccaxw01	Ccaxw01	5049681	0.4793	0.0001	0.4446
Cca-CA3	Cca-CA3	Ccayk01	Ccayk01	4916620	0.4805	0.0001	0.4424
Cca-CA3	Cca-CA3	Ccayx01	Ccayx01	4990528	0.4780	0.0001	0.4444
Cca-CA3	Cca-CA3	Ccazj01	Ccazj01	4965879	0.4786	0.0001	0.4458
Cca-CA3	Cca-CA3	Ccazx01	Ccazx01	5043292	0.4783	0.0001	0.4448
Cca-CA4	Cca-CA4	Cca-TMS13	Cca-TMS13	5013801	0.4760	0.0001	0.4422
Cca-CA4	Cca-CA4	Cca-TMS14	Cca-TMS14	5081501	0.4771	0.0001	0.4461
Cca-CA4	Cca-CA4	Cca-TMS2	Cca-TMS2	5012934	0.4762	0.0001	0.4453
Cca-CA4	Cca-CA4	Cca-TMS3	Cca-TMS3	4816587	0.4744	0.0001	0.4442
Cca-CA4	Cca-CA4	Cca-TMS4	Cca-TMS4	4781069	0.4774	0.0001	0.4448
Cca-CA4	Cca-CA4	Cca-TMS5	Cca-TMS5	4965427	0.4763	0.0001	0.4455
Cca-CA4	Cca-CA4	Cca-TMS6	Cca-TMS6	5156844	0.4766	0.0001	0.4468
Cca-CA4	Cca-CA4	Cca-TMS7	Cca-TMS7	5030557	0.4752	0.0001	0.4454
Cca-CA4	Cca-CA4	Cca-TMS8	Cca-TMS8	5138862	0.4770	0.0001	0.4466
Cca-CA4	Cca-CA4	Cca-TMS9	Cca-TMS9	5098637	0.4769	0.0001	0.4444
Cca-CA4	Cca-CA4	Ccacc01	Ccacc01	5042506	0.4813	0.0001	0.4403
Cca-CA4	Cca-CA4	Ccajlx01	Ccajlx01	4920646	0.4808	0.0001	0.4401
Cca-CA4	Cca-CA4	Ccalxs01	Ccalxs01	5105293	0.4787	0.0001	0.4422
Cca-CA4	Cca-CA4	Ccasx01	Ccasx01	5107353	0.4762	0.0001	0.4428
Cca-CA4	Cca-CA4	Ccasxw01	Ccasxw01	5113361	0.4786	0.0001	0.4456
Cca-CA4	Cca-CA4	Ccasy01	Ccasy01	4665429	0.4818	0.0001	0.4382
Cca-CA4	Cca-CA4	Ccawj01	Ccawj01	5091464	0.4767	0.0001	0.4413
Cca-CA4	Cca-CA4	Ccawlk01	Ccawlk01	5016256	0.4800	0.0001	0.4421
Cca-CA4	Cca-CA4	Ccaxw01	Ccaxw01	5110199	0.4797	0.0001	0.4420
Cca-CA4	Cca-CA4	Ccayk01	Ccayk01	4969537	0.4812	0.0001	0.4400
Cca-CA4	Cca-CA4	Ccayx01	Ccayx01	5048496	0.4784	0.0001	0.4414
Cca-CA4	Cca-CA4	Ccazj01	Ccazj01	5011735	0.4786	0.0001	0.4422
Cca-CA4	Cca-CA4	Ccazx01	Ccazx01	5106793	0.4786	0.0001	0.4420
Cca-DS1	Cca-DS1	Cca-TMS13	Cca-TMS13	4864333	0.4802	0.0001	0.4455
Cca-DS1	Cca-DS1	Cca-TMS14	Cca-TMS14	4924163	0.4810	0.0001	0.4495
Cca-DS1	Cca-DS1	Cca-TMS2	Cca-TMS2	4869754	0.4806	0.0001	0.4491
Cca-DS1	Cca-DS1	Cca-TMS3	Cca-TMS3	4700363	0.4787	0.0001	0.4485
Cca-DS1	Cca-DS1	Cca-TMS4	Cca-TMS4	4673701	0.4809	0.0001	0.4486
Cca-DS1	Cca-DS1	Cca-TMS5	Cca-TMS5	4825222	0.4808	0.0001	0.4496
Cca-DS1	Cca-DS1	Cca-TMS6	Cca-TMS6	4970647	0.4803	0.0001	0.4494
Cca-DS1	Cca-DS1	Cca-TMS7	Cca-TMS7	4884813	0.4795	0.0001	0.4491
Cca-DS1	Cca-DS1	Cca-TMS8	Cca-TMS8	4955092	0.4805	0.0001	0.4492
Cca-DS1	Cca-DS1	Cca-TMS9	Cca-TMS9	4927377	0.4804	0.0001	0.4471
Cca-DS1	Cca-DS1	Ccacc01	Ccacc01	4872111	0.4844	0.0001	0.4420
Cca-DS1	Cca-DS1	Ccajlx01	Ccajlx01	4788494	0.4835	0.0001	0.4419
Cca-DS1	Cca-DS1	Ccalxs01	Ccalxs01	4936577	0.4813	0.0001	0.4438
Cca-DS1	Cca-DS1	Ccasx01	Ccasx01	4942481	0.4793	0.0001	0.4448
Cca-DS1	Cca-DS1	Ccasxw01	Ccasxw01	4956128	0.4816	0.0001	0.4480
Cca-DS1	Cca-DS1	Ccasy01	Ccasy01	4571909	0.4841	0.0001	0.4402
Cca-DS1	Cca-DS1	Ccawj01	Ccawj01	4921101	0.4792	0.0001	0.4428
Cca-DS1	Cca-DS1	Ccawlk01	Ccawlk01	4874648	0.4830	0.0001	0.4442
Cca-DS1	Cca-DS1	Ccaxw01	Ccaxw01	4949673	0.4835	0.0001	0.4446
Cca-DS1	Cca-DS1	Ccayk01	Ccayk01	4845299	0.4849	0.0001	0.4429
Cca-DS1	Cca-DS1	Ccayx01	Ccayx01	4886462	0.4813	0.0001	0.4432
Cca-DS1	Cca-DS1	Ccazj01	Ccazj01	4876506	0.4823	0.0001	0.4451
Cca-DS1	Cca-DS1	Ccazx01	Ccazx01	4925906	0.4816	0.0001	0.4436
Cca-DS2	Cca-DS2	Cca-TMS13	Cca-TMS13	4989282	0.4773	0.0001	0.4415
Cca-DS2	Cca-DS2	Cca-TMS14	Cca-TMS14	5053522	0.4779	0.0001	0.4448
Cca-DS2	Cca-DS2	Cca-TMS2	Cca-TMS2	4991827	0.4772	0.0001	0.4444
Cca-DS2	Cca-DS2	Cca-TMS3	Cca-TMS3	4797149	0.4754	0.0001	0.4433
Cca-DS2	Cca-DS2	Cca-TMS4	Cca-TMS4	4764404	0.4779	0.0001	0.4436
Cca-DS2	Cca-DS2	Cca-TMS5	Cca-TMS5	4944239	0.4776	0.0001	0.4449
Cca-DS2	Cca-DS2	Cca-TMS6	Cca-TMS6	5120739	0.4771	0.0001	0.4451
Cca-DS2	Cca-DS2	Cca-TMS7	Cca-TMS7	5007292	0.4763	0.0001	0.4445
Cca-DS2	Cca-DS2	Cca-TMS8	Cca-TMS8	5102282	0.4776	0.0001	0.4451
Cca-DS2	Cca-DS2	Cca-TMS9	Cca-TMS9	5065462	0.4779	0.0001	0.4432
Cca-DS2	Cca-DS2	Ccacc01	Ccacc01	5009466	0.4824	0.0001	0.4396
Cca-DS2	Cca-DS2	Ccajlx01	Ccajlx01	4895321	0.4821	0.0001	0.4395
Cca-DS2	Cca-DS2	Ccalxs01	Ccalxs01	5072387	0.4791	0.0001	0.4406
Cca-DS2	Cca-DS2	Ccasx01	Ccasx01	5075180	0.4767	0.0001	0.4412
Cca-DS2	Cca-DS2	Ccasxw01	Ccasxw01	5081816	0.4789	0.0001	0.4439
Cca-DS2	Cca-DS2	Ccasy01	Ccasy01	4645847	0.4826	0.0001	0.4375
Cca-DS2	Cca-DS2	Ccawj01	Ccawj01	5055471	0.4771	0.0001	0.4395
Cca-DS2	Cca-DS2	Ccawlk01	Ccawlk01	4987539	0.4808	0.0001	0.4408
Cca-DS2	Cca-DS2	Ccaxw01	Ccaxw01	5082961	0.4808	0.0001	0.4414
Cca-DS2	Cca-DS2	Ccayk01	Ccayk01	4948385	0.4826	0.0001	0.4398
Cca-DS2	Cca-DS2	Ccayx01	Ccayx01	5015277	0.4794	0.0001	0.4402
Cca-DS2	Cca-DS2	Ccazj01	Ccazj01	4984093	0.4796	0.0001	0.4412
Cca-DS2	Cca-DS2	Ccazx01	Ccazx01	5072041	0.4793	0.0001	0.4407
Cca-DS4	Cca-DS4	Cca-TMS13	Cca-TMS13	4932859	0.4788	0.0001	0.4439
Cca-DS4	Cca-DS4	Cca-TMS14	Cca-TMS14	4998435	0.4794	0.0001	0.4475
Cca-DS4	Cca-DS4	Cca-TMS2	Cca-TMS2	4936537	0.4790	0.0001	0.4471
Cca-DS4	Cca-DS4	Cca-TMS3	Cca-TMS3	4751889	0.4771	0.0001	0.4464
Cca-DS4	Cca-DS4	Cca-TMS4	Cca-TMS4	4720792	0.4801	0.0001	0.4470
Cca-DS4	Cca-DS4	Cca-TMS5	Cca-TMS5	4890364	0.4793	0.0001	0.4476
Cca-DS4	Cca-DS4	Cca-TMS6	Cca-TMS6	5046653	0.4790	0.0001	0.4476
Cca-DS4	Cca-DS4	Cca-TMS7	Cca-TMS7	4948766	0.4781	0.0001	0.4472
Cca-DS4	Cca-DS4	Cca-TMS8	Cca-TMS8	5027522	0.4793	0.0001	0.4474
Cca-DS4	Cca-DS4	Cca-TMS9	Cca-TMS9	4991685	0.4794	0.0001	0.4453
Cca-DS4	Cca-DS4	Ccacc01	Ccacc01	4936379	0.4834	0.0001	0.4407
Cca-DS4	Cca-DS4	Ccajlx01	Ccajlx01	4831167	0.4830	0.0001	0.4410
Cca-DS4	Cca-DS4	Ccalxs01	Ccalxs01	5000464	0.4805	0.0001	0.4427
Cca-DS4	Cca-DS4	Ccasx01	Ccasx01	5004197	0.4784	0.0001	0.4435
Cca-DS4	Cca-DS4	Ccasxw01	Ccasxw01	5014821	0.4808	0.0001	0.4465
Cca-DS4	Cca-DS4	Ccasy01	Ccasy01	4585979	0.4837	0.0001	0.4390
Cca-DS4	Cca-DS4	Ccawj01	Ccawj01	4986005	0.4789	0.0001	0.4420
Cca-DS4	Cca-DS4	Ccawlk01	Ccawlk01	4926519	0.4822	0.0001	0.4431
Cca-DS4	Cca-DS4	Ccaxw01	Ccaxw01	5012402	0.4821	0.0001	0.4430
Cca-DS4	Cca-DS4	Ccayk01	Ccayk01	4885407	0.4838	0.0001	0.4414
Cca-DS4	Cca-DS4	Ccayx01	Ccayx01	4943672	0.4806	0.0001	0.4421
Cca-DS4	Cca-DS4	Ccazj01	Ccazj01	4927961	0.4814	0.0001	0.4439
Cca-DS4	Cca-DS4	Ccazx01	Ccazx01	4998195	0.4805	0.0001	0.4424
Cca-DS5	Cca-DS5	Cca-TMS13	Cca-TMS13	4853293	0.4776	0.0001	0.4441
Cca-DS5	Cca-DS5	Cca-TMS14	Cca-TMS14	4911939	0.4782	0.0001	0.4478
Cca-DS5	Cca-DS5	Cca-TMS2	Cca-TMS2	4860443	0.4775	0.0001	0.4472
Cca-DS5	Cca-DS5	Cca-TMS3	Cca-TMS3	4689036	0.4759	0.0001	0.4468
Cca-DS5	Cca-DS5	Cca-TMS4	Cca-TMS4	4660251	0.4792	0.0001	0.4478
Cca-DS5	Cca-DS5	Cca-TMS5	Cca-TMS5	4813530	0.4778	0.0001	0.4477
Cca-DS5	Cca-DS5	Cca-TMS6	Cca-TMS6	4940264	0.4766	0.0001	0.4466
Cca-DS5	Cca-DS5	Cca-TMS7	Cca-TMS7	4869057	0.4764	0.0001	0.4471
Cca-DS5	Cca-DS5	Cca-TMS8	Cca-TMS8	4922338	0.4769	0.0001	0.4464
Cca-DS5	Cca-DS5	Cca-TMS9	Cca-TMS9	4890207	0.4770	0.0001	0.4443
Cca-DS5	Cca-DS5	Ccacc01	Ccacc01	4836442	0.4812	0.0001	0.4395
Cca-DS5	Cca-DS5	Ccajlx01	Ccajlx01	4744937	0.4813	0.0001	0.4402
Cca-DS5	Cca-DS5	Ccalxs01	Ccalxs01	4905331	0.4784	0.0001	0.4418
Cca-DS5	Cca-DS5	Ccasx01	Ccasx01	4915374	0.4764	0.0001	0.4430
Cca-DS5	Cca-DS5	Ccasxw01	Ccasxw01	4923910	0.4788	0.0001	0.4460
Cca-DS5	Cca-DS5	Ccasy01	Ccasy01	4514702	0.4821	0.0001	0.4383
Cca-DS5	Cca-DS5	Ccawj01	Ccawj01	4895658	0.4772	0.0001	0.4417
Cca-DS5	Cca-DS5	Ccawlk01	Ccawlk01	4841999	0.4808	0.0001	0.4427
Cca-DS5	Cca-DS5	Ccaxw01	Ccaxw01	4915473	0.4799	0.0001	0.4418
Cca-DS5	Cca-DS5	Ccayk01	Ccayk01	4800852	0.4819	0.0001	0.4404
Cca-DS5	Cca-DS5	Ccayx01	Ccayx01	4852677	0.4786	0.0001	0.4411
Cca-DS5	Cca-DS5	Ccazj01	Ccazj01	4849133	0.4801	0.0001	0.4438
Cca-DS5	Cca-DS5	Ccazx01	Ccazx01	4898597	0.4785	0.0001	0.4413
Cca-DS6	Cca-DS6	Cca-TMS13	Cca-TMS13	4909595	0.4784	0.0001	0.4438
Cca-DS6	Cca-DS6	Cca-TMS14	Cca-TMS14	4974987	0.4793	0.0001	0.4477
Cca-DS6	Cca-DS6	Cca-TMS2	Cca-TMS2	4909861	0.4784	0.0001	0.4467
Cca-DS6	Cca-DS6	Cca-TMS3	Cca-TMS3	4732330	0.4767	0.0001	0.4463
Cca-DS6	Cca-DS6	Cca-TMS4	Cca-TMS4	4702785	0.4797	0.0001	0.4470
Cca-DS6	Cca-DS6	Cca-TMS5	Cca-TMS5	4866644	0.4783	0.0001	0.4470
Cca-DS6	Cca-DS6	Cca-TMS6	Cca-TMS6	5022240	0.4784	0.0001	0.4475
Cca-DS6	Cca-DS6	Cca-TMS7	Cca-TMS7	4925313	0.4775	0.0001	0.4470
Cca-DS6	Cca-DS6	Cca-TMS8	Cca-TMS8	5004109	0.4787	0.0001	0.4472
Cca-DS6	Cca-DS6	Cca-TMS9	Cca-TMS9	4966051	0.4787	0.0001	0.4450
Cca-DS6	Cca-DS6	Ccacc01	Ccacc01	4917112	0.4828	0.0001	0.4405
Cca-DS6	Cca-DS6	Ccajlx01	Ccajlx01	4814222	0.4824	0.0001	0.4408
Cca-DS6	Cca-DS6	Ccalxs01	Ccalxs01	4981930	0.4801	0.0001	0.4427
Cca-DS6	Cca-DS6	Ccasx01	Ccasx01	4985800	0.4782	0.0001	0.4439
Cca-DS6	Cca-DS6	Ccasxw01	Ccasxw01	4993569	0.4806	0.0001	0.4467
Cca-DS6	Cca-DS6	Ccasy01	Ccasy01	4566949	0.4830	0.0001	0.4386
Cca-DS6	Cca-DS6	Ccawj01	Ccawj01	4974181	0.4792	0.0001	0.4429
Cca-DS6	Cca-DS6	Ccawlk01	Ccawlk01	4907692	0.4823	0.0001	0.4434
Cca-DS6	Cca-DS6	Ccaxw01	Ccaxw01	4986062	0.4812	0.0001	0.4421
Cca-DS6	Cca-DS6	Ccayk01	Ccayk01	4857739	0.4827	0.0001	0.4403
Cca-DS6	Cca-DS6	Ccayx01	Ccayx01	4926307	0.4802	0.0001	0.4421
Cca-DS6	Cca-DS6	Ccazj01	Ccazj01	4908168	0.4810	0.0001	0.4438
Cca-DS6	Cca-DS6	Ccazx01	Ccazx01	4978432	0.4802	0.0001	0.4423
Cca-NG1	Cca-NG1	Cca-TMS13	Cca-TMS13	5011604	0.4767	0.0001	0.4449
Cca-NG1	Cca-NG1	Cca-TMS14	Cca-TMS14	5079066	0.4780	0.0001	0.4491
Cca-NG1	Cca-NG1	Cca-TMS2	Cca-TMS2	5012210	0.4771	0.0001	0.4483
Cca-NG1	Cca-NG1	Cca-TMS3	Cca-TMS3	4820577	0.4752	0.0001	0.4474
Cca-NG1	Cca-NG1	Cca-TMS4	Cca-TMS4	4787361	0.4779	0.0001	0.4479
Cca-NG1	Cca-NG1	Cca-TMS5	Cca-TMS5	4965398	0.4774	0.0001	0.4488
Cca-NG1	Cca-NG1	Cca-TMS6	Cca-TMS6	5142666	0.4774	0.0001	0.4494
Cca-NG1	Cca-NG1	Cca-TMS7	Cca-TMS7	5028788	0.4761	0.0001	0.4484
Cca-NG1	Cca-NG1	Cca-TMS8	Cca-TMS8	5123916	0.4781	0.0001	0.4495
Cca-NG1	Cca-NG1	Cca-TMS9	Cca-TMS9	5086002	0.4779	0.0001	0.4471
Cca-NG1	Cca-NG1	Ccacc01	Ccacc01	5029280	0.4815	0.0001	0.4418
Cca-NG1	Cca-NG1	Ccajlx01	Ccajlx01	4913978	0.4807	0.0001	0.4416
Cca-NG1	Cca-NG1	Ccalxs01	Ccalxs01	5093711	0.4788	0.0001	0.4440
Cca-NG1	Cca-NG1	Ccasx01	Ccasx01	5096367	0.4767	0.0001	0.4450
Cca-NG1	Cca-NG1	Ccasxw01	Ccasxw01	5105330	0.4793	0.0001	0.4482
Cca-NG1	Cca-NG1	Ccasy01	Ccasy01	4663409	0.4813	0.0001	0.4397
Cca-NG1	Cca-NG1	Ccawj01	Ccawj01	5078448	0.4772	0.0001	0.4435
Cca-NG1	Cca-NG1	Ccawlk01	Ccawlk01	5011018	0.4803	0.0001	0.4441
Cca-NG1	Cca-NG1	Ccaxw01	Ccaxw01	5102867	0.4801	0.0001	0.4439
Cca-NG1	Cca-NG1	Ccayk01	Ccayk01	4967074	0.4812	0.0001	0.4417
Cca-NG1	Cca-NG1	Ccayx01	Ccayx01	5035193	0.4787	0.0001	0.4433
Cca-NG1	Cca-NG1	Ccazj01	Ccazj01	5007970	0.4791	0.0001	0.4445
Cca-NG1	Cca-NG1	Ccazx01	Ccazx01	5091883	0.4789	0.0001	0.4437
Cca-QLF1	Cca-QLF1	Cca-TMS13	Cca-TMS13	5037665	0.4747	0.0001	0.4482
Cca-QLF1	Cca-QLF1	Cca-TMS14	Cca-TMS14	5101153	0.4767	0.0001	0.4539
Cca-QLF1	Cca-QLF1	Cca-TMS2	Cca-TMS2	5046455	0.4761	0.0001	0.4537
Cca-QLF1	Cca-QLF1	Cca-TMS3	Cca-TMS3	4849424	0.4739	0.0001	0.4530
Cca-QLF1	Cca-QLF1	Cca-TMS4	Cca-TMS4	4810607	0.4764	0.0001	0.4527
Cca-QLF1	Cca-QLF1	Cca-TMS5	Cca-TMS5	5001447	0.4763	0.0001	0.4545
Cca-QLF1	Cca-QLF1	Cca-TMS6	Cca-TMS6	5160119	0.4767	0.0001	0.4547
Cca-QLF1	Cca-QLF1	Cca-TMS7	Cca-TMS7	5059238	0.4752	0.0001	0.4538
Cca-QLF1	Cca-QLF1	Cca-TMS8	Cca-TMS8	5142884	0.4769	0.0001	0.4544
Cca-QLF1	Cca-QLF1	Cca-TMS9	Cca-TMS9	5106117	0.4764	0.0001	0.4512
Cca-QLF1	Cca-QLF1	Ccacc01	Ccacc01	5030527	0.4794	0.0001	0.4444
Cca-QLF1	Cca-QLF1	Ccajlx01	Ccajlx01	4912425	0.4781	0.0001	0.4437
Cca-QLF1	Cca-QLF1	Ccalxs01	Ccalxs01	5095263	0.4764	0.0001	0.4464
Cca-QLF1	Cca-QLF1	Ccasx01	Ccasx01	5104598	0.4744	0.0001	0.4480
Cca-QLF1	Cca-QLF1	Ccasxw01	Ccasxw01	5114267	0.4768	0.0001	0.4510
Cca-QLF1	Cca-QLF1	Ccasy01	Ccasy01	4673272	0.4785	0.0001	0.4418
Cca-QLF1	Cca-QLF1	Ccawj01	Ccawj01	5072639	0.4743	0.0001	0.4454
Cca-QLF1	Cca-QLF1	Ccawlk01	Ccawlk01	5016805	0.4772	0.0001	0.4459
Cca-QLF1	Cca-QLF1	Ccaxw01	Ccaxw01	5114653	0.4779	0.0001	0.4466
Cca-QLF1	Cca-QLF1	Ccayk01	Ccayk01	4980398	0.4790	0.0001	0.4445
Cca-QLF1	Cca-QLF1	Ccayx01	Ccayx01	5038289	0.4763	0.0001	0.4457
Cca-QLF1	Cca-QLF1	Ccazj01	Ccazj01	5014130	0.4761	0.0001	0.4464
Cca-QLF1	Cca-QLF1	Ccazx01	Ccazx01	5098345	0.4767	0.0001	0.4463
Cca-QLF10	Cca-QLF10	Cca-TMS13	Cca-TMS13	5004433	0.4754	0.0001	0.4490
Cca-QLF10	Cca-QLF10	Cca-TMS14	Cca-TMS14	5065449	0.4769	0.0001	0.4542
Cca-QLF10	Cca-QLF10	Cca-TMS2	Cca-TMS2	5018496	0.4767	0.0001	0.4545
Cca-QLF10	Cca-QLF10	Cca-TMS3	Cca-TMS3	4830280	0.4749	0.0001	0.4542
Cca-QLF10	Cca-QLF10	Cca-TMS4	Cca-TMS4	4792532	0.4773	0.0001	0.4538
Cca-QLF10	Cca-QLF10	Cca-TMS5	Cca-TMS5	4977342	0.4776	0.0001	0.4558
Cca-QLF10	Cca-QLF10	Cca-TMS6	Cca-TMS6	5107847	0.4768	0.0001	0.4546
Cca-QLF10	Cca-QLF10	Cca-TMS7	Cca-TMS7	5026573	0.4760	0.0001	0.4547
Cca-QLF10	Cca-QLF10	Cca-TMS8	Cca-TMS8	5090361	0.4771	0.0001	0.4545
Cca-QLF10	Cca-QLF10	Cca-TMS9	Cca-TMS9	5056699	0.4766	0.0001	0.4512
Cca-QLF10	Cca-QLF10	Ccacc01	Ccacc01	4979540	0.4796	0.0001	0.4444
Cca-QLF10	Cca-QLF10	Ccajlx01	Ccajlx01	4872381	0.4788	0.0001	0.4442
Cca-QLF10	Cca-QLF10	Ccalxs01	Ccalxs01	5043155	0.4767	0.0001	0.4464
Cca-QLF10	Cca-QLF10	Ccasx01	Ccasx01	5052833	0.4745	0.0001	0.4478
Cca-QLF10	Cca-QLF10	Ccasxw01	Ccasxw01	5066620	0.4770	0.0001	0.4510
Cca-QLF10	Cca-QLF10	Ccasy01	Ccasy01	4641979	0.4790	0.0001	0.4423
Cca-QLF10	Cca-QLF10	Ccawj01	Ccawj01	5020784	0.4743	0.0001	0.4452
Cca-QLF10	Cca-QLF10	Ccawlk01	Ccawlk01	4974796	0.4778	0.0001	0.4463
Cca-QLF10	Cca-QLF10	Ccaxw01	Ccaxw01	5069376	0.4785	0.0001	0.4472
Cca-QLF10	Cca-QLF10	Ccayk01	Ccayk01	4944132	0.4798	0.0001	0.4453
Cca-QLF10	Cca-QLF10	Ccayx01	Ccayx01	4987694	0.4766	0.0001	0.4456
Cca-QLF10	Cca-QLF10	Ccazj01	Ccazj01	4974072	0.4764	0.0001	0.4467
Cca-QLF10	Cca-QLF10	Ccazx01	Ccazx01	5045770	0.4770	0.0001	0.4463
Cca-QLF11	Cca-QLF11	Cca-TMS13	Cca-TMS13	4906019	0.4756	0.0001	0.4490
Cca-QLF11	Cca-QLF11	Cca-TMS14	Cca-TMS14	4951842	0.4767	0.0001	0.4541
Cca-QLF11	Cca-QLF11	Cca-TMS2	Cca-TMS2	4920835	0.4770	0.0001	0.4548
Cca-QLF11	Cca-QLF11	Cca-TMS3	Cca-TMS3	4771216	0.4757	0.0001	0.4549
Cca-QLF11	Cca-QLF11	Cca-TMS4	Cca-TMS4	4734346	0.4783	0.0001	0.4548
Cca-QLF11	Cca-QLF11	Cca-TMS5	Cca-TMS5	4889527	0.4774	0.0001	0.4557
Cca-QLF11	Cca-QLF11	Cca-TMS6	Cca-TMS6	4957244	0.4753	0.0001	0.4530
Cca-QLF11	Cca-QLF11	Cca-TMS7	Cca-TMS7	4927699	0.4758	0.0001	0.4545
Cca-QLF11	Cca-QLF11	Cca-TMS8	Cca-TMS8	4941611	0.4758	0.0001	0.4530
Cca-QLF11	Cca-QLF11	Cca-TMS9	Cca-TMS9	4910458	0.4752	0.0001	0.4496
Cca-QLF11	Cca-QLF11	Ccacc01	Ccacc01	4834491	0.4787	0.0001	0.4429
Cca-QLF11	Cca-QLF11	Ccajlx01	Ccajlx01	4748701	0.4783	0.0001	0.4433
Cca-QLF11	Cca-QLF11	Ccalxs01	Ccalxs01	4901823	0.4756	0.0001	0.4450
Cca-QLF11	Cca-QLF11	Ccasx01	Ccasx01	4914260	0.4736	0.0001	0.4466
Cca-QLF11	Cca-QLF11	Ccasxw01	Ccasxw01	4930296	0.4765	0.0001	0.4503
Cca-QLF11	Cca-QLF11	Ccasy01	Ccasy01	4532878	0.4790	0.0001	0.4416
Cca-QLF11	Cca-QLF11	Ccawj01	Ccawj01	4883643	0.4738	0.0001	0.4442
Cca-QLF11	Cca-QLF11	Ccawlk01	Ccawlk01	4848058	0.4773	0.0001	0.4455
Cca-QLF11	Cca-QLF11	Ccaxw01	Ccaxw01	4928777	0.4776	0.0001	0.4459
Cca-QLF11	Cca-QLF11	Ccayk01	Ccayk01	4817026	0.4791	0.0001	0.4442
Cca-QLF11	Cca-QLF11	Ccayx01	Ccayx01	4847672	0.4756	0.0001	0.4443
Cca-QLF11	Cca-QLF11	Ccazj01	Ccazj01	4854745	0.4764	0.0001	0.4464
Cca-QLF11	Cca-QLF11	Ccazx01	Ccazx01	4900524	0.4760	0.0001	0.4449
Cca-QLF12	Cca-QLF12	Cca-TMS13	Cca-TMS13	5039986	0.4734	0.0001	0.4459
Cca-QLF12	Cca-QLF12	Cca-TMS14	Cca-TMS14	5105576	0.4754	0.0001	0.4513
Cca-QLF12	Cca-QLF12	Cca-TMS2	Cca-TMS2	5042506	0.4743	0.0001	0.4507
Cca-QLF12	Cca-QLF12	Cca-TMS3	Cca-TMS3	4835568	0.4719	0.0001	0.4492
Cca-QLF12	Cca-QLF12	Cca-TMS4	Cca-TMS4	4797614	0.4745	0.0001	0.4493
Cca-QLF12	Cca-QLF12	Cca-TMS5	Cca-TMS5	4991008	0.4750	0.0001	0.4514
Cca-QLF12	Cca-QLF12	Cca-TMS6	Cca-TMS6	5217893	0.4768	0.0001	0.4544
Cca-QLF12	Cca-QLF12	Cca-TMS7	Cca-TMS7	5066538	0.4740	0.0001	0.4514
Cca-QLF12	Cca-QLF12	Cca-TMS8	Cca-TMS8	5202134	0.4772	0.0001	0.4543
Cca-QLF12	Cca-QLF12	Cca-TMS9	Cca-TMS9	5166551	0.4767	0.0001	0.4514
Cca-QLF12	Cca-QLF12	Ccacc01	Ccacc01	5091526	0.4796	0.0001	0.4446
Cca-QLF12	Cca-QLF12	Ccajlx01	Ccajlx01	4960442	0.4775	0.0001	0.4430
Cca-QLF12	Cca-QLF12	Ccalxs01	Ccalxs01	5153751	0.4765	0.0001	0.4464
Cca-QLF12	Cca-QLF12	Ccasx01	Ccasx01	5157993	0.4746	0.0001	0.4480
Cca-QLF12	Cca-QLF12	Ccasxw01	Ccasxw01	5154656	0.4765	0.0001	0.4503
Cca-QLF12	Cca-QLF12	Ccasy01	Ccasy01	4713825	0.4778	0.0001	0.4410
Cca-QLF12	Cca-QLF12	Ccawj01	Ccawj01	5129605	0.4744	0.0001	0.4455
Cca-QLF12	Cca-QLF12	Ccawlk01	Ccawlk01	5052083	0.4766	0.0001	0.4449
Cca-QLF12	Cca-QLF12	Ccaxw01	Ccaxw01	5156931	0.4775	0.0001	0.4458
Cca-QLF12	Cca-QLF12	Ccayk01	Ccayk01	5009325	0.4778	0.0001	0.4428
Cca-QLF12	Cca-QLF12	Ccayx01	Ccayx01	5098461	0.4766	0.0001	0.4460
Cca-QLF12	Cca-QLF12	Ccazj01	Ccazj01	5037798	0.4750	0.0001	0.4448
Cca-QLF12	Cca-QLF12	Ccazx01	Ccazx01	5158863	0.4771	0.0001	0.4466
Cca-QLF2	Cca-QLF2	Cca-TMS13	Cca-TMS13	4880282	0.4756	0.0001	0.4480
Cca-QLF2	Cca-QLF2	Cca-TMS14	Cca-TMS14	4926901	0.4764	0.0001	0.4530
Cca-QLF2	Cca-QLF2	Cca-TMS2	Cca-TMS2	4888025	0.4762	0.0001	0.4529
Cca-QLF2	Cca-QLF2	Cca-TMS3	Cca-TMS3	4753633	0.4750	0.0001	0.4533
Cca-QLF2	Cca-QLF2	Cca-TMS4	Cca-TMS4	4720285	0.4776	0.0001	0.4533
Cca-QLF2	Cca-QLF2	Cca-TMS5	Cca-TMS5	4855093	0.4768	0.0001	0.4538
Cca-QLF2	Cca-QLF2	Cca-TMS6	Cca-TMS6	4945636	0.4750	0.0001	0.4522
Cca-QLF2	Cca-QLF2	Cca-TMS7	Cca-TMS7	4904191	0.4753	0.0001	0.4531
Cca-QLF2	Cca-QLF2	Cca-TMS8	Cca-TMS8	4930708	0.4752	0.0001	0.4520
Cca-QLF2	Cca-QLF2	Cca-TMS9	Cca-TMS9	4900841	0.4749	0.0001	0.4488
Cca-QLF2	Cca-QLF2	Ccacc01	Ccacc01	4836841	0.4781	0.0001	0.4422
Cca-QLF2	Cca-QLF2	Ccajlx01	Ccajlx01	4760287	0.4777	0.0001	0.4427
Cca-QLF2	Cca-QLF2	Ccalxs01	Ccalxs01	4901906	0.4755	0.0001	0.4446
Cca-QLF2	Cca-QLF2	Ccasx01	Ccasx01	4911135	0.4736	0.0001	0.4463
Cca-QLF2	Cca-QLF2	Ccasxw01	Ccasxw01	4920359	0.4762	0.0001	0.4496
Cca-QLF2	Cca-QLF2	Ccasy01	Ccasy01	4546479	0.4783	0.0001	0.4407
Cca-QLF2	Cca-QLF2	Ccawj01	Ccawj01	4887377	0.4737	0.0001	0.4440
Cca-QLF2	Cca-QLF2	Ccawlk01	Ccawlk01	4842845	0.4770	0.0001	0.4448
Cca-QLF2	Cca-QLF2	Ccaxw01	Ccaxw01	4914525	0.4773	0.0001	0.4448
Cca-QLF2	Cca-QLF2	Ccayk01	Ccayk01	4805628	0.4783	0.0001	0.4428
Cca-QLF2	Cca-QLF2	Ccayx01	Ccayx01	4850033	0.4755	0.0001	0.4440
Cca-QLF2	Cca-QLF2	Ccazj01	Ccazj01	4844037	0.4762	0.0001	0.4456
Cca-QLF2	Cca-QLF2	Ccazx01	Ccazx01	4897088	0.4758	0.0001	0.4444
Cca-QLF3	Cca-QLF3	Cca-TMS13	Cca-TMS13	5006957	0.4771	0.0001	0.4467
Cca-QLF3	Cca-QLF3	Cca-TMS14	Cca-TMS14	5070230	0.4785	0.0001	0.4512
Cca-QLF3	Cca-QLF3	Cca-TMS2	Cca-TMS2	5017794	0.4780	0.0001	0.4511
Cca-QLF3	Cca-QLF3	Cca-TMS3	Cca-TMS3	4818325	0.4758	0.0001	0.4499
Cca-QLF3	Cca-QLF3	Cca-TMS4	Cca-TMS4	4781716	0.4783	0.0001	0.4500
Cca-QLF3	Cca-QLF3	Cca-TMS5	Cca-TMS5	4971086	0.4785	0.0001	0.4519
Cca-QLF3	Cca-QLF3	Cca-TMS6	Cca-TMS6	5132065	0.4782	0.0001	0.4517
Cca-QLF3	Cca-QLF3	Cca-TMS7	Cca-TMS7	5028877	0.4772	0.0001	0.4512
Cca-QLF3	Cca-QLF3	Cca-TMS8	Cca-TMS8	5115490	0.4787	0.0001	0.4517
Cca-QLF3	Cca-QLF3	Cca-TMS9	Cca-TMS9	5080421	0.4783	0.0001	0.4492
Cca-QLF3	Cca-QLF3	Ccacc01	Ccacc01	5008366	0.4818	0.0001	0.4433
Cca-QLF3	Cca-QLF3	Ccajlx01	Ccajlx01	4892864	0.4808	0.0001	0.4427
Cca-QLF3	Cca-QLF3	Ccalxs01	Ccalxs01	5070538	0.4786	0.0001	0.4449
Cca-QLF3	Cca-QLF3	Ccasx01	Ccasx01	5077896	0.4765	0.0001	0.4463
Cca-QLF3	Cca-QLF3	Ccasxw01	Ccasxw01	5088700	0.4791	0.0001	0.4493
Cca-QLF3	Cca-QLF3	Ccasy01	Ccasy01	4654685	0.4813	0.0001	0.4410
Cca-QLF3	Cca-QLF3	Ccawj01	Ccawj01	5046988	0.4765	0.0001	0.4439
Cca-QLF3	Cca-QLF3	Ccawlk01	Ccawlk01	4993855	0.4798	0.0001	0.4447
Cca-QLF3	Cca-QLF3	Ccaxw01	Ccaxw01	5092082	0.4808	0.0001	0.4458
Cca-QLF3	Cca-QLF3	Ccayk01	Ccayk01	4962689	0.4817	0.0001	0.4436
Cca-QLF3	Cca-QLF3	Ccayx01	Ccayx01	5014658	0.4786	0.0001	0.4442
Cca-QLF3	Cca-QLF3	Ccazj01	Ccazj01	4990697	0.4787	0.0001	0.4452
Cca-QLF3	Cca-QLF3	Ccazx01	Ccazx01	5072583	0.4792	0.0001	0.4451
Cca-QLF4	Cca-QLF4	Cca-TMS13	Cca-TMS13	4923671	0.4758	0.0001	0.4490
Cca-QLF4	Cca-QLF4	Cca-TMS14	Cca-TMS14	4975656	0.4773	0.0001	0.4544
Cca-QLF4	Cca-QLF4	Cca-TMS2	Cca-TMS2	4935835	0.4768	0.0001	0.4542
Cca-QLF4	Cca-QLF4	Cca-TMS3	Cca-TMS3	4773697	0.4753	0.0001	0.4544
Cca-QLF4	Cca-QLF4	Cca-TMS4	Cca-TMS4	4740587	0.4779	0.0001	0.4544
Cca-QLF4	Cca-QLF4	Cca-TMS5	Cca-TMS5	4895293	0.4776	0.0001	0.4554
Cca-QLF4	Cca-QLF4	Cca-TMS6	Cca-TMS6	4992192	0.4760	0.0001	0.4535
Cca-QLF4	Cca-QLF4	Cca-TMS7	Cca-TMS7	4940643	0.4759	0.0001	0.4542
Cca-QLF4	Cca-QLF4	Cca-TMS8	Cca-TMS8	4975819	0.4766	0.0001	0.4536
Cca-QLF4	Cca-QLF4	Cca-TMS9	Cca-TMS9	4945601	0.4758	0.0001	0.4500
Cca-QLF4	Cca-QLF4	Ccacc01	Ccacc01	4871153	0.4791	0.0001	0.4433
Cca-QLF4	Cca-QLF4	Ccajlx01	Ccajlx01	4781856	0.4783	0.0001	0.4434
Cca-QLF4	Cca-QLF4	Ccalxs01	Ccalxs01	4938652	0.4763	0.0001	0.4457
Cca-QLF4	Cca-QLF4	Ccasx01	Ccasx01	4950349	0.4743	0.0001	0.4472
Cca-QLF4	Cca-QLF4	Ccasxw01	Ccasxw01	4967222	0.4772	0.0001	0.4510
Cca-QLF4	Cca-QLF4	Ccasy01	Ccasy01	4563233	0.4789	0.0001	0.4417
Cca-QLF4	Cca-QLF4	Ccawj01	Ccawj01	4920460	0.4745	0.0001	0.4450
Cca-QLF4	Cca-QLF4	Ccawlk01	Ccawlk01	4884258	0.4778	0.0001	0.4461
Cca-QLF4	Cca-QLF4	Ccaxw01	Ccaxw01	4961132	0.4782	0.0001	0.4463
Cca-QLF4	Cca-QLF4	Ccayk01	Ccayk01	4849209	0.4793	0.0001	0.4441
Cca-QLF4	Cca-QLF4	Ccayx01	Ccayx01	4883005	0.4764	0.0001	0.4450
Cca-QLF4	Cca-QLF4	Ccazj01	Ccazj01	4890274	0.4769	0.0001	0.4469
Cca-QLF4	Cca-QLF4	Ccazx01	Ccazx01	4936163	0.4766	0.0001	0.4454
Cca-QLF5	Cca-QLF5	Cca-TMS13	Cca-TMS13	4730147	0.4749	0.0001	0.4445
Cca-QLF5	Cca-QLF5	Cca-TMS14	Cca-TMS14	4761413	0.4744	0.0001	0.4478
Cca-QLF5	Cca-QLF5	Cca-TMS2	Cca-TMS2	4738326	0.4746	0.0001	0.4481
Cca-QLF5	Cca-QLF5	Cca-TMS3	Cca-TMS3	4638880	0.4744	0.0001	0.4484
Cca-QLF5	Cca-QLF5	Cca-TMS4	Cca-TMS4	4602514	0.4769	0.0001	0.4487
Cca-QLF5	Cca-QLF5	Cca-TMS5	Cca-TMS5	4714460	0.4751	0.0001	0.4487
Cca-QLF5	Cca-QLF5	Cca-TMS6	Cca-TMS6	4771627	0.4726	0.0001	0.4465
Cca-QLF5	Cca-QLF5	Cca-TMS7	Cca-TMS7	4759035	0.4739	0.0001	0.4483
Cca-QLF5	Cca-QLF5	Cca-TMS8	Cca-TMS8	4758262	0.4729	0.0001	0.4463
Cca-QLF5	Cca-QLF5	Cca-TMS9	Cca-TMS9	4736545	0.4729	0.0001	0.4442
Cca-QLF5	Cca-QLF5	Ccacc01	Ccacc01	4671735	0.4771	0.0001	0.4385
Cca-QLF5	Cca-QLF5	Ccajlx01	Ccajlx01	4615489	0.4774	0.0001	0.4394
Cca-QLF5	Cca-QLF5	Ccalxs01	Ccalxs01	4737699	0.4742	0.0001	0.4407
Cca-QLF5	Cca-QLF5	Ccasx01	Ccasx01	4749786	0.4718	0.0001	0.4420
Cca-QLF5	Cca-QLF5	Ccasxw01	Ccasxw01	4756513	0.4743	0.0001	0.4450
Cca-QLF5	Cca-QLF5	Ccasy01	Ccasy01	4428628	0.4786	0.0001	0.4377
Cca-QLF5	Cca-QLF5	Ccawj01	Ccawj01	4724943	0.4724	0.0001	0.4401
Cca-QLF5	Cca-QLF5	Ccawlk01	Ccawlk01	4684939	0.4762	0.0001	0.4412
Cca-QLF5	Cca-QLF5	Ccaxw01	Ccaxw01	4751376	0.4761	0.0001	0.4413
Cca-QLF5	Cca-QLF5	Ccayk01	Ccayk01	4655779	0.4777	0.0001	0.4395
Cca-QLF5	Cca-QLF5	Ccayx01	Ccayx01	4690911	0.4744	0.0001	0.4400
Cca-QLF5	Cca-QLF5	Ccazj01	Ccazj01	4686786	0.4752	0.0001	0.4418
Cca-QLF5	Cca-QLF5	Ccazx01	Ccazx01	4729014	0.4745	0.0001	0.4405
Cca-QLF6	Cca-QLF6	Cca-TMS13	Cca-TMS13	5029579	0.4738	0.0001	0.4480
Cca-QLF6	Cca-QLF6	Cca-TMS14	Cca-TMS14	5096059	0.4761	0.0001	0.4540
Cca-QLF6	Cca-QLF6	Cca-TMS2	Cca-TMS2	5033803	0.4753	0.0001	0.4535
Cca-QLF6	Cca-QLF6	Cca-TMS3	Cca-TMS3	4827982	0.4727	0.0001	0.4522
Cca-QLF6	Cca-QLF6	Cca-TMS4	Cca-TMS4	4791121	0.4753	0.0001	0.4520
Cca-QLF6	Cca-QLF6	Cca-TMS5	Cca-TMS5	4984317	0.4758	0.0001	0.4544
Cca-QLF6	Cca-QLF6	Cca-TMS6	Cca-TMS6	5208659	0.4775	0.0001	0.4572
Cca-QLF6	Cca-QLF6	Cca-TMS7	Cca-TMS7	5058522	0.4749	0.0001	0.4543
Cca-QLF6	Cca-QLF6	Cca-TMS8	Cca-TMS8	5193538	0.4779	0.0001	0.4571
Cca-QLF6	Cca-QLF6	Cca-TMS9	Cca-TMS9	5159173	0.4769	0.0001	0.4534
Cca-QLF6	Cca-QLF6	Ccacc01	Ccacc01	5084072	0.4793	0.0001	0.4462
Cca-QLF6	Cca-QLF6	Ccajlx01	Ccajlx01	4955254	0.4777	0.0001	0.4450
Cca-QLF6	Cca-QLF6	Ccalxs01	Ccalxs01	5144059	0.4767	0.0001	0.4483
Cca-QLF6	Cca-QLF6	Ccasx01	Ccasx01	5148628	0.4746	0.0001	0.4497
Cca-QLF6	Cca-QLF6	Ccasxw01	Ccasxw01	5146377	0.4768	0.0001	0.4524
Cca-QLF6	Cca-QLF6	Ccasy01	Ccasy01	4712016	0.4776	0.0001	0.4427
Cca-QLF6	Cca-QLF6	Ccawj01	Ccawj01	5117747	0.4744	0.0001	0.4471
Cca-QLF6	Cca-QLF6	Ccawlk01	Ccawlk01	5044816	0.4765	0.0001	0.4466
Cca-QLF6	Cca-QLF6	Ccaxw01	Ccaxw01	5149283	0.4776	0.0001	0.4477
Cca-QLF6	Cca-QLF6	Ccayk01	Ccayk01	5006827	0.4779	0.0001	0.4447
Cca-QLF6	Cca-QLF6	Ccayx01	Ccayx01	5090062	0.4765	0.0001	0.4476
Cca-QLF6	Cca-QLF6	Ccazj01	Ccazj01	5029569	0.4752	0.0001	0.4467
Cca-QLF6	Cca-QLF6	Ccazx01	Ccazx01	5149749	0.4772	0.0001	0.4484
Cca-QLF7	Cca-QLF7	Cca-TMS13	Cca-TMS13	5053748	0.4718	0.0001	0.4476
Cca-QLF7	Cca-QLF7	Cca-TMS14	Cca-TMS14	5121014	0.4744	0.0001	0.4538
Cca-QLF7	Cca-QLF7	Cca-TMS2	Cca-TMS2	5055793	0.4732	0.0001	0.4528
Cca-QLF7	Cca-QLF7	Cca-TMS3	Cca-TMS3	4850105	0.4708	0.0001	0.4518
Cca-QLF7	Cca-QLF7	Cca-TMS4	Cca-TMS4	4811598	0.4735	0.0001	0.4517
Cca-QLF7	Cca-QLF7	Cca-TMS5	Cca-TMS5	5007035	0.4737	0.0001	0.4537
Cca-QLF7	Cca-QLF7	Cca-TMS6	Cca-TMS6	5231432	0.4755	0.0001	0.4568
Cca-QLF7	Cca-QLF7	Cca-TMS7	Cca-TMS7	5079792	0.4727	0.0001	0.4536
Cca-QLF7	Cca-QLF7	Cca-TMS8	Cca-TMS8	5214431	0.4760	0.0001	0.4567
Cca-QLF7	Cca-QLF7	Cca-TMS9	Cca-TMS9	5175888	0.4750	0.0001	0.4529
Cca-QLF7	Cca-QLF7	Ccacc01	Ccacc01	5097851	0.4777	0.0001	0.4459
Cca-QLF7	Cca-QLF7	Ccajlx01	Ccajlx01	4965088	0.4760	0.0001	0.4445
Cca-QLF7	Cca-QLF7	Ccalxs01	Ccalxs01	5159209	0.4749	0.0001	0.4480
Cca-QLF7	Cca-QLF7	Ccasx01	Ccasx01	5166674	0.4730	0.0001	0.4495
Cca-QLF7	Cca-QLF7	Ccasxw01	Ccasxw01	5165353	0.4751	0.0001	0.4521
Cca-QLF7	Cca-QLF7	Ccasy01	Ccasy01	4718547	0.4761	0.0001	0.4424
Cca-QLF7	Cca-QLF7	Ccawj01	Ccawj01	5137146	0.4730	0.0001	0.4472
Cca-QLF7	Cca-QLF7	Ccawlk01	Ccawlk01	5061409	0.4751	0.0001	0.4465
Cca-QLF7	Cca-QLF7	Ccaxw01	Ccaxw01	5164246	0.4757	0.0001	0.4471
Cca-QLF7	Cca-QLF7	Ccayk01	Ccayk01	5016561	0.4760	0.0001	0.4441
Cca-QLF7	Cca-QLF7	Ccayx01	Ccayx01	5105655	0.4750	0.0001	0.4476
Cca-QLF7	Cca-QLF7	Ccazj01	Ccazj01	5047262	0.4735	0.0001	0.4465
Cca-QLF7	Cca-QLF7	Ccazx01	Ccazx01	5167292	0.4755	0.0001	0.4482
Cca-QLF8	Cca-QLF8	Cca-TMS13	Cca-TMS13	4950669	0.4753	0.0001	0.4489
Cca-QLF8	Cca-QLF8	Cca-TMS14	Cca-TMS14	4999458	0.4765	0.0001	0.4541
Cca-QLF8	Cca-QLF8	Cca-TMS2	Cca-TMS2	4966404	0.4767	0.0001	0.4547
Cca-QLF8	Cca-QLF8	Cca-TMS3	Cca-TMS3	4801196	0.4751	0.0001	0.4544
Cca-QLF8	Cca-QLF8	Cca-TMS4	Cca-TMS4	4761248	0.4776	0.0001	0.4542
Cca-QLF8	Cca-QLF8	Cca-TMS5	Cca-TMS5	4932305	0.4773	0.0001	0.4556
Cca-QLF8	Cca-QLF8	Cca-TMS6	Cca-TMS6	5021414	0.4756	0.0001	0.4535
Cca-QLF8	Cca-QLF8	Cca-TMS7	Cca-TMS7	4972347	0.4757	0.0001	0.4545
Cca-QLF8	Cca-QLF8	Cca-TMS8	Cca-TMS8	5005417	0.4759	0.0001	0.4533
Cca-QLF8	Cca-QLF8	Cca-TMS9	Cca-TMS9	4972626	0.4753	0.0001	0.4500
Cca-QLF8	Cca-QLF8	Ccacc01	Ccacc01	4895960	0.4786	0.0001	0.4432
Cca-QLF8	Cca-QLF8	Ccajlx01	Ccajlx01	4800835	0.4782	0.0001	0.4435
Cca-QLF8	Cca-QLF8	Ccalxs01	Ccalxs01	4961574	0.4756	0.0001	0.4453
Cca-QLF8	Cca-QLF8	Ccasx01	Ccasx01	4971801	0.4734	0.0001	0.4467
Cca-QLF8	Cca-QLF8	Ccasxw01	Ccasxw01	4985070	0.4763	0.0001	0.4503
Cca-QLF8	Cca-QLF8	Ccasy01	Ccasy01	4578502	0.4788	0.0001	0.4417
Cca-QLF8	Cca-QLF8	Ccawj01	Ccawj01	4940388	0.4734	0.0001	0.4442
Cca-QLF8	Cca-QLF8	Ccawlk01	Ccawlk01	4899917	0.4772	0.0001	0.4456
Cca-QLF8	Cca-QLF8	Ccaxw01	Ccaxw01	4987778	0.4776	0.0001	0.4463
Cca-QLF8	Cca-QLF8	Ccayk01	Ccayk01	4869689	0.4790	0.0001	0.4445
Cca-QLF8	Cca-QLF8	Ccayx01	Ccayx01	4905827	0.4756	0.0001	0.4446
Cca-QLF8	Cca-QLF8	Ccazj01	Ccazj01	4902467	0.4761	0.0001	0.4463
Cca-QLF8	Cca-QLF8	Ccazx01	Ccazx01	4961717	0.4758	0.0001	0.4450
Cca-QLF9	Cca-QLF9	Cca-TMS13	Cca-TMS13	4662674	0.4769	0.0001	0.4458
Cca-QLF9	Cca-QLF9	Cca-TMS14	Cca-TMS14	4696388	0.4766	0.0001	0.4498
Cca-QLF9	Cca-QLF9	Cca-TMS2	Cca-TMS2	4672699	0.4766	0.0001	0.4499
Cca-QLF9	Cca-QLF9	Cca-TMS3	Cca-TMS3	4578642	0.4767	0.0001	0.4507
Cca-QLF9	Cca-QLF9	Cca-TMS4	Cca-TMS4	4547646	0.4789	0.0001	0.4509
Cca-QLF9	Cca-QLF9	Cca-TMS5	Cca-TMS5	4650251	0.4773	0.0001	0.4507
Cca-QLF9	Cca-QLF9	Cca-TMS6	Cca-TMS6	4688026	0.4744	0.0001	0.4478
Cca-QLF9	Cca-QLF9	Cca-TMS7	Cca-TMS7	4685296	0.4757	0.0001	0.4498
Cca-QLF9	Cca-QLF9	Cca-TMS8	Cca-TMS8	4673418	0.4746	0.0001	0.4474
Cca-QLF9	Cca-QLF9	Cca-TMS9	Cca-TMS9	4649165	0.4746	0.0001	0.4452
Cca-QLF9	Cca-QLF9	Ccacc01	Ccacc01	4585915	0.4784	0.0001	0.4390
Cca-QLF9	Cca-QLF9	Ccajlx01	Ccajlx01	4531761	0.4790	0.0001	0.4400
Cca-QLF9	Cca-QLF9	Ccalxs01	Ccalxs01	4652512	0.4758	0.0001	0.4415
Cca-QLF9	Cca-QLF9	Ccasx01	Ccasx01	4665132	0.4738	0.0001	0.4430
Cca-QLF9	Cca-QLF9	Ccasxw01	Ccasxw01	4677919	0.4760	0.0001	0.4461
Cca-QLF9	Cca-QLF9	Ccasy01	Ccasy01	4345370	0.4803	0.0001	0.4385
Cca-QLF9	Cca-QLF9	Ccawj01	Ccawj01	4641153	0.4741	0.0001	0.4409
Cca-QLF9	Cca-QLF9	Ccawlk01	Ccawlk01	4609526	0.4780	0.0001	0.4423
Cca-QLF9	Cca-QLF9	Ccaxw01	Ccaxw01	4668453	0.4775	0.0001	0.4417
Cca-QLF9	Cca-QLF9	Ccayk01	Ccayk01	4577408	0.4795	0.0001	0.4403
Cca-QLF9	Cca-QLF9	Ccayx01	Ccayx01	4604349	0.4758	0.0001	0.4406
Cca-QLF9	Cca-QLF9	Ccazj01	Ccazj01	4616793	0.4773	0.0001	0.4433
Cca-QLF9	Cca-QLF9	Ccazx01	Ccazx01	4644481	0.4759	0.0001	0.4411
Cca-SX1	Cca-SX1	Cca-TMS13	Cca-TMS13	4696066	0.4777	0.0001	0.4449
Cca-SX1	Cca-SX1	Cca-TMS14	Cca-TMS14	4747795	0.4778	0.0001	0.4491
Cca-SX1	Cca-SX1	Cca-TMS2	Cca-TMS2	4700159	0.4773	0.0001	0.4484
Cca-SX1	Cca-SX1	Cca-TMS3	Cca-TMS3	4563772	0.4764	0.0001	0.4486
Cca-SX1	Cca-SX1	Cca-TMS4	Cca-TMS4	4543280	0.4789	0.0001	0.4491
Cca-SX1	Cca-SX1	Cca-TMS5	Cca-TMS5	4660745	0.4776	0.0001	0.4489
Cca-SX1	Cca-SX1	Cca-TMS6	Cca-TMS6	4768266	0.4763	0.0001	0.4480
Cca-SX1	Cca-SX1	Cca-TMS7	Cca-TMS7	4716725	0.4764	0.0001	0.4485
Cca-SX1	Cca-SX1	Cca-TMS8	Cca-TMS8	4753275	0.4766	0.0001	0.4478
Cca-SX1	Cca-SX1	Cca-TMS9	Cca-TMS9	4729576	0.4766	0.0001	0.4456
Cca-SX1	Cca-SX1	Ccacc01	Ccacc01	4680251	0.4807	0.0001	0.4401
Cca-SX1	Cca-SX1	Ccajlx01	Ccajlx01	4622396	0.4806	0.0001	0.4407
Cca-SX1	Cca-SX1	Ccalxs01	Ccalxs01	4749267	0.4782	0.0001	0.4426
Cca-SX1	Cca-SX1	Ccasx01	Ccasx01	4764591	0.4763	0.0001	0.4442
Cca-SX1	Cca-SX1	Ccasxw01	Ccasxw01	4772019	0.4787	0.0001	0.4476
Cca-SX1	Cca-SX1	Ccasy01	Ccasy01	4438974	0.4817	0.0001	0.4391
Cca-SX1	Cca-SX1	Ccawj01	Ccawj01	4745229	0.4770	0.0001	0.4429
Cca-SX1	Cca-SX1	Ccawlk01	Ccawlk01	4703149	0.4803	0.0001	0.4434
Cca-SX1	Cca-SX1	Ccaxw01	Ccaxw01	4753429	0.4793	0.0001	0.4422
Cca-SX1	Cca-SX1	Ccayk01	Ccayk01	4666406	0.4813	0.0001	0.4407
Cca-SX1	Cca-SX1	Ccayx01	Ccayx01	4709279	0.4781	0.0001	0.4419
Cca-SX1	Cca-SX1	Ccazj01	Ccazj01	4709557	0.4798	0.0001	0.4444
Cca-SX1	Cca-SX1	Ccazx01	Ccazx01	4732480	0.4780	0.0001	0.4420
Cca-SX2	Cca-SX2	Cca-TMS13	Cca-TMS13	5038935	0.4753	0.0001	0.4449
Cca-SX2	Cca-SX2	Cca-TMS14	Cca-TMS14	5106938	0.4769	0.0001	0.4495
Cca-SX2	Cca-SX2	Cca-TMS2	Cca-TMS2	5038440	0.4759	0.0001	0.4486
Cca-SX2	Cca-SX2	Cca-TMS3	Cca-TMS3	4844778	0.4738	0.0001	0.4476
Cca-SX2	Cca-SX2	Cca-TMS4	Cca-TMS4	4809406	0.4765	0.0001	0.4480
Cca-SX2	Cca-SX2	Cca-TMS5	Cca-TMS5	4991570	0.4763	0.0001	0.4492
Cca-SX2	Cca-SX2	Cca-TMS6	Cca-TMS6	5182957	0.4769	0.0001	0.4505
Cca-SX2	Cca-SX2	Cca-TMS7	Cca-TMS7	5058495	0.4752	0.0001	0.4490
Cca-SX2	Cca-SX2	Cca-TMS8	Cca-TMS8	5164343	0.4772	0.0001	0.4503
Cca-SX2	Cca-SX2	Cca-TMS9	Cca-TMS9	5126253	0.4769	0.0001	0.4479
Cca-SX2	Cca-SX2	Ccacc01	Ccacc01	5069718	0.4806	0.0001	0.4425
Cca-SX2	Cca-SX2	Ccajlx01	Ccajlx01	4950188	0.4797	0.0001	0.4421
Cca-SX2	Cca-SX2	Ccalxs01	Ccalxs01	5132421	0.4780	0.0001	0.4447
Cca-SX2	Cca-SX2	Ccasx01	Ccasx01	5134702	0.4759	0.0001	0.4460
Cca-SX2	Cca-SX2	Ccasxw01	Ccasxw01	5138541	0.4781	0.0001	0.4486
Cca-SX2	Cca-SX2	Ccasy01	Ccasy01	4694229	0.4801	0.0001	0.4399
Cca-SX2	Cca-SX2	Ccawj01	Ccawj01	5116113	0.4763	0.0001	0.4442
Cca-SX2	Cca-SX2	Ccawlk01	Ccawlk01	5042153	0.4791	0.0001	0.4443
Cca-SX2	Cca-SX2	Ccaxw01	Ccaxw01	5136963	0.4790	0.0001	0.4441
Cca-SX2	Cca-SX2	Ccayk01	Ccayk01	4996018	0.4799	0.0001	0.4417
Cca-SX2	Cca-SX2	Ccayx01	Ccayx01	5074662	0.4780	0.0001	0.4441
Cca-SX2	Cca-SX2	Ccazj01	Ccazj01	5035241	0.4776	0.0001	0.4444
Cca-SX2	Cca-SX2	Ccazx01	Ccazx01	5133305	0.4782	0.0001	0.4445
Cca-SX3	Cca-SX3	Cca-TMS13	Cca-TMS13	4936433	0.4764	0.0001	0.4421
Cca-SX3	Cca-SX3	Cca-TMS14	Cca-TMS14	5000818	0.4773	0.0001	0.4458
Cca-SX3	Cca-SX3	Cca-TMS2	Cca-TMS2	4937536	0.4762	0.0001	0.4448
Cca-SX3	Cca-SX3	Cca-TMS3	Cca-TMS3	4752334	0.4748	0.0001	0.4443
Cca-SX3	Cca-SX3	Cca-TMS4	Cca-TMS4	4719344	0.4780	0.0001	0.4451
Cca-SX3	Cca-SX3	Cca-TMS5	Cca-TMS5	4891625	0.4765	0.0001	0.4452
Cca-SX3	Cca-SX3	Cca-TMS6	Cca-TMS6	5053057	0.4761	0.0001	0.4455
Cca-SX3	Cca-SX3	Cca-TMS7	Cca-TMS7	4952231	0.4755	0.0001	0.4451
Cca-SX3	Cca-SX3	Cca-TMS8	Cca-TMS8	5035186	0.4765	0.0001	0.4453
Cca-SX3	Cca-SX3	Cca-TMS9	Cca-TMS9	4994581	0.4767	0.0001	0.4433
Cca-SX3	Cca-SX3	Ccacc01	Ccacc01	4939586	0.4811	0.0001	0.4391
Cca-SX3	Cca-SX3	Ccajlx01	Ccajlx01	4830387	0.4810	0.0001	0.4394
Cca-SX3	Cca-SX3	Ccalxs01	Ccalxs01	5006573	0.4784	0.0001	0.4411
Cca-SX3	Cca-SX3	Ccasx01	Ccasx01	5012715	0.4760	0.0001	0.4418
Cca-SX3	Cca-SX3	Ccasxw01	Ccasxw01	5020100	0.4783	0.0001	0.4447
Cca-SX3	Cca-SX3	Ccasy01	Ccasy01	4582614	0.4818	0.0001	0.4374
Cca-SX3	Cca-SX3	Ccawj01	Ccawj01	4995930	0.4772	0.0001	0.4410
Cca-SX3	Cca-SX3	Ccawlk01	Ccawlk01	4929691	0.4804	0.0001	0.4419
Cca-SX3	Cca-SX3	Ccaxw01	Ccaxw01	5014116	0.4795	0.0001	0.4410
Cca-SX3	Cca-SX3	Ccayk01	Ccayk01	4881539	0.4814	0.0001	0.4393
Cca-SX3	Cca-SX3	Ccayx01	Ccayx01	4951131	0.4782	0.0001	0.4404
Cca-SX3	Cca-SX3	Ccazj01	Ccazj01	4931404	0.4792	0.0001	0.4422
Cca-SX3	Cca-SX3	Ccazx01	Ccazx01	5005282	0.4783	0.0001	0.4408
Cca-TMS1	Cca-TMS1	Cca-TMS13	Cca-TMS13	4855145	0.4746	0.0001	0.4474
Cca-TMS1	Cca-TMS1	Cca-TMS14	Cca-TMS14	4895035	0.4752	0.0001	0.4522
Cca-TMS1	Cca-TMS1	Cca-TMS2	Cca-TMS2	4867930	0.4753	0.0001	0.4525
Cca-TMS1	Cca-TMS1	Cca-TMS3	Cca-TMS3	4736056	0.4745	0.0001	0.4527
Cca-TMS1	Cca-TMS1	Cca-TMS4	Cca-TMS4	4697173	0.4770	0.0001	0.4528
Cca-TMS1	Cca-TMS1	Cca-TMS5	Cca-TMS5	4836296	0.4756	0.0001	0.4531
Cca-TMS1	Cca-TMS1	Cca-TMS6	Cca-TMS6	4897095	0.4735	0.0001	0.4507
Cca-TMS1	Cca-TMS1	Cca-TMS7	Cca-TMS7	4879293	0.4743	0.0001	0.4525
Cca-TMS1	Cca-TMS1	Cca-TMS8	Cca-TMS8	4882521	0.4739	0.0001	0.4507
Cca-TMS1	Cca-TMS1	Cca-TMS9	Cca-TMS9	4854342	0.4735	0.0001	0.4476
Cca-TMS1	Cca-TMS1	Ccacc01	Ccacc01	4777213	0.4772	0.0001	0.4413
Cca-TMS1	Cca-TMS1	Ccajlx01	Ccajlx01	4697302	0.4773	0.0001	0.4418
Cca-TMS1	Cca-TMS1	Ccalxs01	Ccalxs01	4845392	0.4743	0.0001	0.4434
Cca-TMS1	Cca-TMS1	Ccasx01	Ccasx01	4860934	0.4722	0.0001	0.4451
Cca-TMS1	Cca-TMS1	Ccasxw01	Ccasxw01	4873682	0.4748	0.0001	0.4483
Cca-TMS1	Cca-TMS1	Ccasy01	Ccasy01	4493954	0.4780	0.0001	0.4400
Cca-TMS1	Cca-TMS1	Ccawj01	Ccawj01	4828741	0.4727	0.0001	0.4429
Cca-TMS1	Cca-TMS1	Ccawlk01	Ccawlk01	4792940	0.4761	0.0001	0.4439
Cca-TMS1	Cca-TMS1	Ccaxw01	Ccaxw01	4867409	0.4759	0.0001	0.4438
Cca-TMS1	Cca-TMS1	Ccayk01	Ccayk01	4758603	0.4776	0.0001	0.4421
Cca-TMS1	Cca-TMS1	Ccayx01	Ccayx01	4793107	0.4742	0.0001	0.4426
Cca-TMS1	Cca-TMS1	Ccazj01	Ccazj01	4797857	0.4751	0.0001	0.4447
Cca-TMS1	Cca-TMS1	Ccazx01	Ccazx01	4844021	0.4745	0.0001	0.4432
Cca-TMS11	Cca-TMS11	Cca-TMS13	Cca-TMS13	5025603	0.4744	0.0001	0.4469
Cca-TMS11	Cca-TMS11	Cca-TMS14	Cca-TMS14	5092673	0.4762	0.0001	0.4524
Cca-TMS11	Cca-TMS11	Cca-TMS2	Cca-TMS2	5030046	0.4757	0.0001	0.4521
Cca-TMS11	Cca-TMS11	Cca-TMS3	Cca-TMS3	4822480	0.4732	0.0001	0.4507
Cca-TMS11	Cca-TMS11	Cca-TMS4	Cca-TMS4	4784151	0.4757	0.0001	0.4505
Cca-TMS11	Cca-TMS11	Cca-TMS5	Cca-TMS5	4981647	0.4761	0.0001	0.4529
Cca-TMS11	Cca-TMS11	Cca-TMS6	Cca-TMS6	5200375	0.4777	0.0001	0.4555
Cca-TMS11	Cca-TMS11	Cca-TMS7	Cca-TMS7	5051809	0.4752	0.0001	0.4527
Cca-TMS11	Cca-TMS11	Cca-TMS8	Cca-TMS8	5184291	0.4783	0.0001	0.4555
Cca-TMS11	Cca-TMS11	Cca-TMS9	Cca-TMS9	5146091	0.4776	0.0001	0.4521
Cca-TMS11	Cca-TMS11	Ccacc01	Ccacc01	5070278	0.4804	0.0001	0.4454
Cca-TMS11	Cca-TMS11	Ccajlx01	Ccajlx01	4937128	0.4786	0.0001	0.4439
Cca-TMS11	Cca-TMS11	Ccalxs01	Ccalxs01	5129748	0.4773	0.0001	0.4472
Cca-TMS11	Cca-TMS11	Ccasx01	Ccasx01	5136223	0.4753	0.0001	0.4485
Cca-TMS11	Cca-TMS11	Ccasxw01	Ccasxw01	5135711	0.4775	0.0001	0.4513
Cca-TMS11	Cca-TMS11	Ccasy01	Ccasy01	4693569	0.4787	0.0001	0.4418
Cca-TMS11	Cca-TMS11	Ccawj01	Ccawj01	5105460	0.4751	0.0001	0.4461
Cca-TMS11	Cca-TMS11	Ccawlk01	Ccawlk01	5033114	0.4774	0.0001	0.4457
Cca-TMS11	Cca-TMS11	Ccaxw01	Ccaxw01	5137858	0.4784	0.0001	0.4467
Cca-TMS11	Cca-TMS11	Ccayk01	Ccayk01	4992636	0.4789	0.0001	0.4439
Cca-TMS11	Cca-TMS11	Ccayx01	Ccayx01	5076013	0.4774	0.0001	0.4467
Cca-TMS11	Cca-TMS11	Ccazj01	Ccazj01	5019744	0.4761	0.0001	0.4458
Cca-TMS11	Cca-TMS11	Ccazx01	Ccazx01	5137248	0.4779	0.0001	0.4473
Cca-TMS12	Cca-TMS12	Cca-TMS13	Cca-TMS13	4881109	0.4712	0.0001	0.4495
Cca-TMS12	Cca-TMS12	Cca-TMS14	Cca-TMS14	4918858	0.4723	0.0001	0.4550
Cca-TMS12	Cca-TMS12	Cca-TMS2	Cca-TMS2	4893025	0.4725	0.0001	0.4554
Cca-TMS12	Cca-TMS12	Cca-TMS3	Cca-TMS3	4776693	0.4718	0.0001	0.4560
Cca-TMS12	Cca-TMS12	Cca-TMS4	Cca-TMS4	4733039	0.4740	0.0001	0.4555
Cca-TMS12	Cca-TMS12	Cca-TMS5	Cca-TMS5	4869210	0.4732	0.0001	0.4565
Cca-TMS12	Cca-TMS12	Cca-TMS6	Cca-TMS6	4927367	0.4715	0.0001	0.4547
Cca-TMS12	Cca-TMS12	Cca-TMS7	Cca-TMS7	4913424	0.4716	0.0001	0.4555
Cca-TMS12	Cca-TMS12	Cca-TMS8	Cca-TMS8	4912362	0.4718	0.0001	0.4545
Cca-TMS12	Cca-TMS12	Cca-TMS9	Cca-TMS9	4883790	0.4708	0.0001	0.4505
Cca-TMS12	Cca-TMS12	Ccacc01	Ccacc01	4810497	0.4744	0.0001	0.4437
Cca-TMS12	Cca-TMS12	Ccajlx01	Ccajlx01	4738396	0.4740	0.0001	0.4439
Cca-TMS12	Cca-TMS12	Ccalxs01	Ccalxs01	4878228	0.4715	0.0001	0.4461
Cca-TMS12	Cca-TMS12	Ccasx01	Ccasx01	4893211	0.4694	0.0001	0.4477
Cca-TMS12	Cca-TMS12	Ccasxw01	Ccasxw01	4899731	0.4717	0.0001	0.4508
Cca-TMS12	Cca-TMS12	Ccasy01	Ccasy01	4535383	0.4747	0.0001	0.4419
Cca-TMS12	Cca-TMS12	Ccawj01	Ccawj01	4863289	0.4698	0.0001	0.4454
Cca-TMS12	Cca-TMS12	Ccawlk01	Ccawlk01	4818791	0.4727	0.0001	0.4459
Cca-TMS12	Cca-TMS12	Ccaxw01	Ccaxw01	4893771	0.4727	0.0001	0.4459
Cca-TMS12	Cca-TMS12	Ccayk01	Ccayk01	4783690	0.4738	0.0001	0.4437
Cca-TMS12	Cca-TMS12	Ccayx01	Ccayx01	4828168	0.4714	0.0001	0.4453
Cca-TMS12	Cca-TMS12	Ccazj01	Ccazj01	4820462	0.4715	0.0001	0.4465
Cca-TMS12	Cca-TMS12	Ccazx01	Ccazx01	4875658	0.4717	0.0001	0.4458
Cca-TMS13	Cca-TMS13	Cca-TMS14	Cca-TMS14	4995985	0.4748	0.0001	0.4477
Cca-TMS13	Cca-TMS13	Cca-TMS2	Cca-TMS2	4955208	0.4746	0.0001	0.4476
Cca-TMS13	Cca-TMS13	Cca-TMS3	Cca-TMS3	4790335	0.4734	0.0001	0.4472
Cca-TMS13	Cca-TMS13	Cca-TMS4	Cca-TMS4	4752029	0.4763	0.0001	0.4475
Cca-TMS13	Cca-TMS13	Cca-TMS5	Cca-TMS5	4914012	0.4749	0.0001	0.4480
Cca-TMS13	Cca-TMS13	Cca-TMS6	Cca-TMS6	5024134	0.4735	0.0001	0.4469
Cca-TMS13	Cca-TMS13	Cca-TMS7	Cca-TMS7	4969072	0.4736	0.0001	0.4475
Cca-TMS13	Cca-TMS13	Cca-TMS8	Cca-TMS8	5008051	0.4738	0.0001	0.4467
Cca-TMS13	Cca-TMS13	Cca-TMS9	Cca-TMS9	4978401	0.4736	0.0001	0.4444
Cca-TMS13	Cca-TMS13	Ccacc01	Ccacc01	4901895	0.4777	0.0001	0.4391
Cca-TMS13	Cca-TMS13	Ccajlx01	Ccajlx01	4806496	0.4779	0.0001	0.4396
Cca-TMS13	Cca-TMS13	Ccalxs01	Ccalxs01	4970309	0.4746	0.0001	0.4410
Cca-TMS13	Cca-TMS13	Ccasx01	Ccasx01	4981764	0.4725	0.0001	0.4422
Cca-TMS13	Cca-TMS13	Ccasxw01	Ccasxw01	4993485	0.4750	0.0001	0.4453
Cca-TMS13	Cca-TMS13	Ccasy01	Ccasy01	4584411	0.4789	0.0001	0.4380
Cca-TMS13	Cca-TMS13	Ccawj01	Ccawj01	4952411	0.4730	0.0001	0.4404
Cca-TMS13	Cca-TMS13	Ccawlk01	Ccawlk01	4906206	0.4767	0.0001	0.4417
Cca-TMS13	Cca-TMS13	Ccaxw01	Ccaxw01	4988376	0.4766	0.0001	0.4417
Cca-TMS13	Cca-TMS13	Ccayk01	Ccayk01	4868441	0.4782	0.0001	0.4399
Cca-TMS13	Cca-TMS13	Ccayx01	Ccayx01	4914417	0.4749	0.0001	0.4405
Cca-TMS13	Cca-TMS13	Ccazj01	Ccazj01	4907588	0.4757	0.0001	0.4424
Cca-TMS13	Cca-TMS13	Ccazx01	Ccazx01	4970300	0.4748	0.0001	0.4409
Cca-TMS14	Cca-TMS14	Cca-TMS2	Cca-TMS2	5002836	0.4755	0.0001	0.4524
Cca-TMS14	Cca-TMS14	Cca-TMS3	Cca-TMS3	4824801	0.4738	0.0001	0.4520
Cca-TMS14	Cca-TMS14	Cca-TMS4	Cca-TMS4	4788896	0.4766	0.0001	0.4523
Cca-TMS14	Cca-TMS14	Cca-TMS5	Cca-TMS5	4960121	0.4760	0.0001	0.4532
Cca-TMS14	Cca-TMS14	Cca-TMS6	Cca-TMS6	5091472	0.4756	0.0001	0.4527
Cca-TMS14	Cca-TMS14	Cca-TMS7	Cca-TMS7	5014672	0.4749	0.0001	0.4527
Cca-TMS14	Cca-TMS14	Cca-TMS8	Cca-TMS8	5074713	0.4758	0.0001	0.4525
Cca-TMS14	Cca-TMS14	Cca-TMS9	Cca-TMS9	5041471	0.4752	0.0001	0.4492
Cca-TMS14	Cca-TMS14	Ccacc01	Ccacc01	4967593	0.4785	0.0001	0.4428
Cca-TMS14	Cca-TMS14	Ccajlx01	Ccajlx01	4865601	0.4779	0.0001	0.4429
Cca-TMS14	Cca-TMS14	Ccalxs01	Ccalxs01	5034882	0.4758	0.0001	0.4452
Cca-TMS14	Cca-TMS14	Ccasx01	Ccasx01	5046427	0.4738	0.0001	0.4466
Cca-TMS14	Cca-TMS14	Ccasxw01	Ccasxw01	5057648	0.4764	0.0001	0.4499
Cca-TMS14	Cca-TMS14	Ccasy01	Ccasy01	4636872	0.4781	0.0001	0.4408
Cca-TMS14	Cca-TMS14	Ccawj01	Ccawj01	5018484	0.4740	0.0001	0.4446
Cca-TMS14	Cca-TMS14	Ccawlk01	Ccawlk01	4968468	0.4770	0.0001	0.4451
Cca-TMS14	Cca-TMS14	Ccaxw01	Ccaxw01	5051803	0.4771	0.0001	0.4451
Cca-TMS14	Cca-TMS14	Ccayk01	Ccayk01	4927563	0.4782	0.0001	0.4429
Cca-TMS14	Cca-TMS14	Ccayx01	Ccayx01	4979932	0.4758	0.0001	0.4445
Cca-TMS14	Cca-TMS14	Ccazj01	Ccazj01	4968362	0.4760	0.0001	0.4457
Cca-TMS14	Cca-TMS14	Ccazx01	Ccazx01	5035062	0.4761	0.0001	0.4450
Cca-TMS2	Cca-TMS2	Cca-TMS3	Cca-TMS3	4798615	0.4741	0.0001	0.4524
Cca-TMS2	Cca-TMS2	Cca-TMS4	Cca-TMS4	4758624	0.4768	0.0001	0.4525
Cca-TMS2	Cca-TMS2	Cca-TMS5	Cca-TMS5	4931010	0.4761	0.0001	0.4536
Cca-TMS2	Cca-TMS2	Cca-TMS6	Cca-TMS6	5026896	0.4746	0.0001	0.4518
Cca-TMS2	Cca-TMS2	Cca-TMS7	Cca-TMS7	4978899	0.4746	0.0001	0.4526
Cca-TMS2	Cca-TMS2	Cca-TMS8	Cca-TMS8	5011072	0.4749	0.0001	0.4517
Cca-TMS2	Cca-TMS2	Cca-TMS9	Cca-TMS9	4981562	0.4745	0.0001	0.4488
Cca-TMS2	Cca-TMS2	Ccacc01	Ccacc01	4900340	0.4779	0.0001	0.4421
Cca-TMS2	Cca-TMS2	Ccajlx01	Ccajlx01	4803129	0.4777	0.0001	0.4425
Cca-TMS2	Cca-TMS2	Ccalxs01	Ccalxs01	4968774	0.4749	0.0001	0.4443
Cca-TMS2	Cca-TMS2	Ccasx01	Ccasx01	4983305	0.4726	0.0001	0.4456
Cca-TMS2	Cca-TMS2	Ccasxw01	Ccasxw01	4995021	0.4754	0.0001	0.4490
Cca-TMS2	Cca-TMS2	Ccasy01	Ccasy01	4584399	0.4780	0.0001	0.4405
Cca-TMS2	Cca-TMS2	Ccawj01	Ccawj01	4947453	0.4727	0.0001	0.4430
Cca-TMS2	Cca-TMS2	Ccawlk01	Ccawlk01	4906834	0.4762	0.0001	0.4442
Cca-TMS2	Cca-TMS2	Ccaxw01	Ccaxw01	4993628	0.4767	0.0001	0.4449
Cca-TMS2	Cca-TMS2	Ccayk01	Ccayk01	4875957	0.4782	0.0001	0.4431
Cca-TMS2	Cca-TMS2	Ccayx01	Ccayx01	4913944	0.4748	0.0001	0.4434
Cca-TMS2	Cca-TMS2	Ccazj01	Ccazj01	4910036	0.4751	0.0001	0.4449
Cca-TMS2	Cca-TMS2	Ccazx01	Ccazx01	4970092	0.4751	0.0001	0.4440
Cca-TMS3	Cca-TMS3	Cca-TMS4	Cca-TMS4	4658327	0.4763	0.0001	0.4533
Cca-TMS3	Cca-TMS3	Cca-TMS5	Cca-TMS5	4776209	0.4747	0.0001	0.4534
Cca-TMS3	Cca-TMS3	Cca-TMS6	Cca-TMS6	4822166	0.4723	0.0001	0.4508
Cca-TMS3	Cca-TMS3	Cca-TMS7	Cca-TMS7	4815372	0.4731	0.0001	0.4525
Cca-TMS3	Cca-TMS3	Cca-TMS8	Cca-TMS8	4808461	0.4723	0.0001	0.4504
Cca-TMS3	Cca-TMS3	Cca-TMS9	Cca-TMS9	4780603	0.4720	0.0001	0.4472
Cca-TMS3	Cca-TMS3	Ccacc01	Ccacc01	4712718	0.4754	0.0001	0.4405
Cca-TMS3	Cca-TMS3	Ccajlx01	Ccajlx01	4648114	0.4758	0.0001	0.4414
Cca-TMS3	Cca-TMS3	Ccalxs01	Ccalxs01	4778976	0.4727	0.0001	0.4429
Cca-TMS3	Cca-TMS3	Ccasx01	Ccasx01	4791309	0.4707	0.0001	0.4445
Cca-TMS3	Cca-TMS3	Ccasxw01	Ccasxw01	4802584	0.4733	0.0001	0.4480
Cca-TMS3	Cca-TMS3	Ccasy01	Ccasy01	4449698	0.4768	0.0001	0.4396
Cca-TMS3	Cca-TMS3	Ccawj01	Ccawj01	4765916	0.4711	0.0001	0.4425
Cca-TMS3	Cca-TMS3	Ccawlk01	Ccawlk01	4727751	0.4747	0.0001	0.4435
Cca-TMS3	Cca-TMS3	Ccaxw01	Ccaxw01	4795796	0.4747	0.0001	0.4435
Cca-TMS3	Cca-TMS3	Ccayk01	Ccayk01	4695281	0.4763	0.0001	0.4418
Cca-TMS3	Cca-TMS3	Ccayx01	Ccayx01	4728879	0.4728	0.0001	0.4422
Cca-TMS3	Cca-TMS3	Ccazj01	Ccazj01	4734320	0.4739	0.0001	0.4444
Cca-TMS3	Cca-TMS3	Ccazx01	Ccazx01	4773805	0.4730	0.0001	0.4427
Cca-TMS4	Cca-TMS4	Cca-TMS5	Cca-TMS5	4733397	0.4771	0.0001	0.4531
Cca-TMS4	Cca-TMS4	Cca-TMS6	Cca-TMS6	4785625	0.4745	0.0001	0.4504
Cca-TMS4	Cca-TMS4	Cca-TMS7	Cca-TMS7	4775585	0.4757	0.0001	0.4523
Cca-TMS4	Cca-TMS4	Cca-TMS8	Cca-TMS8	4770532	0.4748	0.0001	0.4502
Cca-TMS4	Cca-TMS4	Cca-TMS9	Cca-TMS9	4744801	0.4745	0.0001	0.4473
Cca-TMS4	Cca-TMS4	Ccacc01	Ccacc01	4680131	0.4781	0.0001	0.4408
Cca-TMS4	Cca-TMS4	Ccajlx01	Ccajlx01	4621225	0.4783	0.0001	0.4418
Cca-TMS4	Cca-TMS4	Ccalxs01	Ccalxs01	4746722	0.4755	0.0001	0.4434
Cca-TMS4	Cca-TMS4	Ccasx01	Ccasx01	4757990	0.4735	0.0001	0.4449
Cca-TMS4	Cca-TMS4	Ccasxw01	Ccasxw01	4771367	0.4760	0.0001	0.4484
Cca-TMS4	Cca-TMS4	Ccasy01	Ccasy01	4424428	0.4791	0.0001	0.4399
Cca-TMS4	Cca-TMS4	Ccawj01	Ccawj01	4736208	0.4739	0.0001	0.4430
Cca-TMS4	Cca-TMS4	Ccawlk01	Ccawlk01	4699940	0.4772	0.0001	0.4438
Cca-TMS4	Cca-TMS4	Ccaxw01	Ccaxw01	4761224	0.4772	0.0001	0.4436
Cca-TMS4	Cca-TMS4	Ccayk01	Ccayk01	4665651	0.4785	0.0001	0.4417
Cca-TMS4	Cca-TMS4	Ccayx01	Ccayx01	4697014	0.4754	0.0001	0.4424
Cca-TMS4	Cca-TMS4	Ccazj01	Ccazj01	4706431	0.4768	0.0001	0.4450
Cca-TMS4	Cca-TMS4	Ccazx01	Ccazx01	4739894	0.4756	0.0001	0.4430
Cca-TMS5	Cca-TMS5	Cca-TMS6	Cca-TMS6	4977567	0.4749	0.0001	0.4526
Cca-TMS5	Cca-TMS5	Cca-TMS7	Cca-TMS7	4941101	0.4751	0.0001	0.4536
Cca-TMS5	Cca-TMS5	Cca-TMS8	Cca-TMS8	4962729	0.4753	0.0001	0.4524
Cca-TMS5	Cca-TMS5	Cca-TMS9	Cca-TMS9	4931264	0.4750	0.0001	0.4494
Cca-TMS5	Cca-TMS5	Ccacc01	Ccacc01	4855211	0.4781	0.0001	0.4426
Cca-TMS5	Cca-TMS5	Ccajlx01	Ccajlx01	4763710	0.4777	0.0001	0.4427
Cca-TMS5	Cca-TMS5	Ccalxs01	Ccalxs01	4920459	0.4752	0.0001	0.4447
Cca-TMS5	Cca-TMS5	Ccasx01	Ccasx01	4933343	0.4730	0.0001	0.4461
Cca-TMS5	Cca-TMS5	Ccasxw01	Ccasxw01	4943590	0.4757	0.0001	0.4495
Cca-TMS5	Cca-TMS5	Ccasy01	Ccasy01	4549882	0.4785	0.0001	0.4410
Cca-TMS5	Cca-TMS5	Ccawj01	Ccawj01	4899130	0.4732	0.0001	0.4437
Cca-TMS5	Cca-TMS5	Ccawlk01	Ccawlk01	4859743	0.4764	0.0001	0.4445
Cca-TMS5	Cca-TMS5	Ccaxw01	Ccaxw01	4944431	0.4771	0.0001	0.4454
Cca-TMS5	Cca-TMS5	Ccayk01	Ccayk01	4829252	0.4785	0.0001	0.4436
Cca-TMS5	Cca-TMS5	Ccayx01	Ccayx01	4867051	0.4752	0.0001	0.4439
Cca-TMS5	Cca-TMS5	Ccazj01	Ccazj01	4861960	0.4755	0.0001	0.4454
Cca-TMS5	Cca-TMS5	Ccazx01	Ccazx01	4920659	0.4755	0.0001	0.4445
Cca-TMS6	Cca-TMS6	Cca-TMS7	Cca-TMS7	5051505	0.4741	0.0001	0.4526
Cca-TMS6	Cca-TMS6	Cca-TMS8	Cca-TMS8	5193754	0.4771	0.0001	0.4557
Cca-TMS6	Cca-TMS6	Cca-TMS9	Cca-TMS9	5155425	0.4761	0.0001	0.4520
Cca-TMS6	Cca-TMS6	Ccacc01	Ccacc01	5074268	0.4790	0.0001	0.4450
Cca-TMS6	Cca-TMS6	Ccajlx01	Ccajlx01	4945048	0.4773	0.0001	0.4437
Cca-TMS6	Cca-TMS6	Ccalxs01	Ccalxs01	5135476	0.4763	0.0001	0.4472
Cca-TMS6	Cca-TMS6	Ccasx01	Ccasx01	5141090	0.4744	0.0001	0.4487
Cca-TMS6	Cca-TMS6	Ccasxw01	Ccasxw01	5139384	0.4763	0.0001	0.4512
Cca-TMS6	Cca-TMS6	Ccasy01	Ccasy01	4703147	0.4774	0.0001	0.4416
Cca-TMS6	Cca-TMS6	Ccawj01	Ccawj01	5112710	0.4742	0.0001	0.4463
Cca-TMS6	Cca-TMS6	Ccawlk01	Ccawlk01	5037997	0.4763	0.0001	0.4456
Cca-TMS6	Cca-TMS6	Ccaxw01	Ccaxw01	5138713	0.4770	0.0001	0.4463
Cca-TMS6	Cca-TMS6	Ccayk01	Ccayk01	4993071	0.4776	0.0001	0.4433
Cca-TMS6	Cca-TMS6	Ccayx01	Ccayx01	5081375	0.4765	0.0001	0.4468
Cca-TMS6	Cca-TMS6	Ccazj01	Ccazj01	5022619	0.4748	0.0001	0.4455
Cca-TMS6	Cca-TMS6	Ccazx01	Ccazx01	5141889	0.4768	0.0001	0.4474
Cca-TMS7	Cca-TMS7	Cca-TMS8	Cca-TMS8	5035818	0.4744	0.0001	0.4524
Cca-TMS7	Cca-TMS7	Cca-TMS9	Cca-TMS9	5006513	0.4739	0.0001	0.4493
Cca-TMS7	Cca-TMS7	Ccacc01	Ccacc01	4931620	0.4772	0.0001	0.4428
Cca-TMS7	Cca-TMS7	Ccajlx01	Ccajlx01	4835291	0.4766	0.0001	0.4427
Cca-TMS7	Cca-TMS7	Ccalxs01	Ccalxs01	4999322	0.4743	0.0001	0.4448
Cca-TMS7	Cca-TMS7	Ccasx01	Ccasx01	5011164	0.4722	0.0001	0.4464
Cca-TMS7	Cca-TMS7	Ccasxw01	Ccasxw01	5016912	0.4748	0.0001	0.4495
Cca-TMS7	Cca-TMS7	Ccasy01	Ccasy01	4613372	0.4774	0.0001	0.4409
Cca-TMS7	Cca-TMS7	Ccawj01	Ccawj01	4978403	0.4725	0.0001	0.4441
Cca-TMS7	Cca-TMS7	Ccawlk01	Ccawlk01	4927329	0.4756	0.0001	0.4446
Cca-TMS7	Cca-TMS7	Ccaxw01	Ccaxw01	5015888	0.4759	0.0001	0.4451
Cca-TMS7	Cca-TMS7	Ccayk01	Ccayk01	4892067	0.4770	0.0001	0.4429
Cca-TMS7	Cca-TMS7	Ccayx01	Ccayx01	4946833	0.4744	0.0001	0.4443
Cca-TMS7	Cca-TMS7	Ccazj01	Ccazj01	4927150	0.4743	0.0001	0.4450
Cca-TMS7	Cca-TMS7	Ccazx01	Ccazx01	4998844	0.4746	0.0001	0.4447
Cca-TMS8	Cca-TMS8	Cca-TMS9	Cca-TMS9	5142779	0.4767	0.0001	0.4521
Cca-TMS8	Cca-TMS8	Ccacc01	Ccacc01	5059748	0.4795	0.0001	0.4451
Cca-TMS8	Cca-TMS8	Ccajlx01	Ccajlx01	4932220	0.4777	0.0001	0.4436
Cca-TMS8	Cca-TMS8	Ccalxs01	Ccalxs01	5120416	0.4767	0.0001	0.4471
Cca-TMS8	Cca-TMS8	Ccasx01	Ccasx01	5126575	0.4747	0.0001	0.4485
Cca-TMS8	Cca-TMS8	Ccasxw01	Ccasxw01	5123357	0.4769	0.0001	0.4512
Cca-TMS8	Cca-TMS8	Ccasy01	Ccasy01	4693271	0.4778	0.0001	0.4415
Cca-TMS8	Cca-TMS8	Ccawj01	Ccawj01	5098384	0.4745	0.0001	0.4462
Cca-TMS8	Cca-TMS8	Ccawlk01	Ccawlk01	5023300	0.4767	0.0001	0.4455
Cca-TMS8	Cca-TMS8	Ccaxw01	Ccaxw01	5122206	0.4777	0.0001	0.4464
Cca-TMS8	Cca-TMS8	Ccayk01	Ccayk01	4978910	0.4779	0.0001	0.4433
Cca-TMS8	Cca-TMS8	Ccayx01	Ccayx01	5067889	0.4768	0.0001	0.4466
Cca-TMS8	Cca-TMS8	Ccazj01	Ccazj01	5007660	0.4751	0.0001	0.4453
Cca-TMS8	Cca-TMS8	Ccazx01	Ccazx01	5125661	0.4775	0.0001	0.4475
Cca-TMS9	Cca-TMS9	Ccacc01	Ccacc01	5027006	0.4799	0.0001	0.4432
Cca-TMS9	Cca-TMS9	Ccajlx01	Ccajlx01	4906134	0.4782	0.0001	0.4420
Cca-TMS9	Cca-TMS9	Ccalxs01	Ccalxs01	5088138	0.4768	0.0001	0.4451
Cca-TMS9	Cca-TMS9	Ccasx01	Ccasx01	5095524	0.4747	0.0001	0.4464
Cca-TMS9	Cca-TMS9	Ccasxw01	Ccasxw01	5095133	0.4764	0.0001	0.4486
Cca-TMS9	Cca-TMS9	Ccasy01	Ccasy01	4676037	0.4785	0.0001	0.4400
Cca-TMS9	Cca-TMS9	Ccawj01	Ccawj01	5064045	0.4745	0.0001	0.4440
Cca-TMS9	Cca-TMS9	Ccawlk01	Ccawlk01	4995783	0.4770	0.0001	0.4437
Cca-TMS9	Cca-TMS9	Ccaxw01	Ccaxw01	5094500	0.4777	0.0001	0.4445
Cca-TMS9	Cca-TMS9	Ccayk01	Ccayk01	4956017	0.4783	0.0001	0.4418
Cca-TMS9	Cca-TMS9	Ccayx01	Ccayx01	5036183	0.4768	0.0001	0.4445
Cca-TMS9	Cca-TMS9	Ccazj01	Ccazj01	4979136	0.4755	0.0001	0.4436
Cca-TMS9	Cca-TMS9	Ccazx01	Ccazx01	5092351	0.4777	0.0001	0.4454
Ccacc01	Ccacc01	Ccajlx01	Ccajlx01	4871000	0.4831	0.0001	0.4388
Ccacc01	Ccacc01	Ccalxs01	Ccalxs01	5042883	0.4812	0.0001	0.4409
Ccacc01	Ccacc01	Ccasx01	Ccasx01	5039175	0.4788	0.0001	0.4414
Ccacc01	Ccacc01	Ccasxw01	Ccasxw01	5023679	0.4798	0.0001	0.4426
Ccacc01	Ccacc01	Ccasy01	Ccasy01	4626115	0.4838	0.0001	0.4369
Ccacc01	Ccacc01	Ccawj01	Ccawj01	5024522	0.4791	0.0001	0.4397
Ccacc01	Ccacc01	Ccawlk01	Ccawlk01	4932289	0.4815	0.0001	0.4394
Ccacc01	Ccacc01	Ccaxw01	Ccaxw01	5026404	0.4823	0.0001	0.4405
Ccacc01	Ccacc01	Ccayk01	Ccayk01	4892641	0.4831	0.0001	0.4381
Ccacc01	Ccacc01	Ccayx01	Ccayx01	4994173	0.4816	0.0001	0.4407
Ccacc01	Ccacc01	Ccazj01	Ccazj01	4914960	0.4801	0.0001	0.4392
Ccacc01	Ccacc01	Ccazx01	Ccazx01	5039820	0.4820	0.0001	0.4413
Ccajlx01	Ccajlx01	Ccalxs01	Ccalxs01	4927595	0.4799	0.0001	0.4400
Ccajlx01	Ccajlx01	Ccasx01	Ccasx01	4924269	0.4778	0.0001	0.4407
Ccajlx01	Ccajlx01	Ccasxw01	Ccasxw01	4914652	0.4787	0.0001	0.4422
Ccajlx01	Ccajlx01	Ccasy01	Ccasy01	4566581	0.4834	0.0001	0.4368
Ccajlx01	Ccajlx01	Ccawj01	Ccawj01	4917528	0.4779	0.0001	0.4391
Ccajlx01	Ccajlx01	Ccawlk01	Ccawlk01	4835750	0.4806	0.0001	0.4392
Ccajlx01	Ccajlx01	Ccaxw01	Ccaxw01	4912092	0.4810	0.0001	0.4397
Ccajlx01	Ccajlx01	Ccayk01	Ccayk01	4800004	0.4825	0.0001	0.4378
Ccajlx01	Ccajlx01	Ccayx01	Ccayx01	4880083	0.4803	0.0001	0.4397
Ccajlx01	Ccajlx01	Ccazj01	Ccazj01	4821750	0.4797	0.0001	0.4393
Ccajlx01	Ccajlx01	Ccazx01	Ccazx01	4914755	0.4803	0.0001	0.4399
Ccalxs01	Ccalxs01	Ccasx01	Ccasx01	5105356	0.4760	0.0001	0.4435
Ccalxs01	Ccalxs01	Ccasxw01	Ccasxw01	5091903	0.4772	0.0001	0.4450
Ccalxs01	Ccalxs01	Ccasy01	Ccasy01	4681132	0.4805	0.0001	0.4379
Ccalxs01	Ccalxs01	Ccawj01	Ccawj01	5089680	0.4762	0.0001	0.4418
Ccalxs01	Ccalxs01	Ccawlk01	Ccawlk01	4998851	0.4784	0.0001	0.4413
Ccalxs01	Ccalxs01	Ccaxw01	Ccaxw01	5089542	0.4790	0.0001	0.4416
Ccalxs01	Ccalxs01	Ccayk01	Ccayk01	4953994	0.4796	0.0001	0.4388
Ccalxs01	Ccalxs01	Ccayx01	Ccayx01	5054165	0.4784	0.0001	0.4423
Ccalxs01	Ccalxs01	Ccazj01	Ccazj01	4983750	0.4770	0.0001	0.4411
Ccalxs01	Ccalxs01	Ccazx01	Ccazx01	5099580	0.4786	0.0001	0.4427
Ccasx01	Ccasx01	Ccasxw01	Ccasxw01	5102050	0.4753	0.0001	0.4465
Ccasx01	Ccasx01	Ccasy01	Ccasy01	4685870	0.4783	0.0001	0.4385
Ccasx01	Ccasx01	Ccawj01	Ccawj01	5088675	0.4742	0.0001	0.4430
Ccasx01	Ccasx01	Ccawlk01	Ccawlk01	5006246	0.4764	0.0001	0.4422
Ccasx01	Ccasx01	Ccaxw01	Ccaxw01	5095106	0.4764	0.0001	0.4420
Ccasx01	Ccasx01	Ccayk01	Ccayk01	4960605	0.4769	0.0001	0.4391
Ccasx01	Ccasx01	Ccayx01	Ccayx01	5057571	0.4762	0.0001	0.4430
Ccasx01	Ccasx01	Ccazj01	Ccazj01	4993437	0.4747	0.0001	0.4418
Ccasx01	Ccasx01	Ccazx01	Ccazx01	5102094	0.4763	0.0001	0.4433
Ccasxw01	Ccasxw01	Ccasy01	Ccasy01	4690924	0.4791	0.0001	0.4402
Ccasxw01	Ccasxw01	Ccawj01	Ccawj01	5074377	0.4756	0.0001	0.4446
Ccasxw01	Ccasxw01	Ccawlk01	Ccawlk01	5019142	0.4784	0.0001	0.4447
Ccasxw01	Ccasxw01	Ccaxw01	Ccaxw01	5102481	0.4782	0.0001	0.4444
Ccasxw01	Ccasxw01	Ccayk01	Ccayk01	4975045	0.4792	0.0001	0.4421
Ccasxw01	Ccasxw01	Ccayx01	Ccayx01	5041281	0.4772	0.0001	0.4444
Ccasxw01	Ccasxw01	Ccazj01	Ccazj01	5013017	0.4771	0.0001	0.4449
Ccasxw01	Ccasxw01	Ccazx01	Ccazx01	5088385	0.4776	0.0001	0.4448
Ccasy01	Ccasy01	Ccawj01	Ccawj01	4668084	0.4784	0.0001	0.4367
Ccasy01	Ccasy01	Ccawlk01	Ccawlk01	4621671	0.4820	0.0001	0.4378
Ccasy01	Ccasy01	Ccaxw01	Ccaxw01	4679938	0.4821	0.0001	0.4383
Ccasy01	Ccasy01	Ccayk01	Ccayk01	4594115	0.4838	0.0001	0.4367
Ccasy01	Ccasy01	Ccayx01	Ccayx01	4645294	0.4808	0.0001	0.4375
Ccasy01	Ccasy01	Ccazj01	Ccazj01	4608026	0.4809	0.0001	0.4378
Ccasy01	Ccasy01	Ccazx01	Ccazx01	4667681	0.4807	0.0001	0.4378
Ccawj01	Ccawj01	Ccawlk01	Ccawlk01	4985266	0.4772	0.0001	0.4409
Ccawj01	Ccawj01	Ccaxw01	Ccaxw01	5065312	0.4762	0.0001	0.4397
Ccawj01	Ccawj01	Ccayk01	Ccayk01	4930533	0.4771	0.0001	0.4370
Ccawj01	Ccawj01	Ccayx01	Ccayx01	5038790	0.4767	0.0001	0.4416
Ccawj01	Ccawj01	Ccazj01	Ccazj01	4969498	0.4756	0.0001	0.4406
Ccawj01	Ccawj01	Ccazx01	Ccazx01	5081121	0.4766	0.0001	0.4417
Ccawlk01	Ccawlk01	Ccaxw01	Ccaxw01	5004976	0.4797	0.0001	0.4410
Ccawlk01	Ccawlk01	Ccayk01	Ccayk01	4888186	0.4811	0.0001	0.4390
Ccawlk01	Ccawlk01	Ccayx01	Ccayx01	4949849	0.4788	0.0001	0.4408
Ccawlk01	Ccawlk01	Ccazj01	Ccazj01	4924693	0.4792	0.0001	0.4419
Ccawlk01	Ccawlk01	Ccazx01	Ccazx01	4991558	0.4788	0.0001	0.4412
Ccaxw01	Ccaxw01	Ccayk01	Ccayk01	4974958	0.4822	0.0001	0.4407
Ccaxw01	Ccaxw01	Ccayx01	Ccayx01	5037351	0.4790	0.0001	0.4410
Ccaxw01	Ccaxw01	Ccazj01	Ccazj01	4998009	0.4786	0.0001	0.4412
Ccaxw01	Ccaxw01	Ccazx01	Ccazx01	5087727	0.4791	0.0001	0.4415
Ccayk01	Ccayk01	Ccayx01	Ccayx01	4905894	0.4799	0.0001	0.4383
Ccayk01	Ccayk01	Ccazj01	Ccazj01	4885588	0.4805	0.0001	0.4397
Ccayk01	Ccayk01	Ccazx01	Ccazx01	4945694	0.4798	0.0001	0.4387
Ccayx01	Ccayx01	Ccazj01	Ccazj01	4932546	0.4770	0.0001	0.4405
Ccayx01	Ccayx01	Ccazx01	Ccazx01	5047828	0.4790	0.0001	0.4425
Ccazj01	Ccazj01	Ccazx01	Ccazx01	4976076	0.4770	0.0001	0.4407
