# Supplementary material for: Genomic consequences of residual recombination in a hybrid apomictic hickory complex
Source: Nat Commun. 2026 Feb 5;17:2376. doi: 10.1038/s41467-026-68867-6 (PMC12982824; doi:10.1038/s41467-026-68867-6)
Supplement: Supplementary file 9 — Source Data [file 41467_2026_68867_MOESM9_ESM.zip › Source_data/Fig3/3abc/1m_Cda47_refChu-NE.kin0.txt]

FID1	ID1	FID2	ID2	N_SNP	HetHet	IBS0	Kinship
Cda-CY1	Cda-CY1	Cda-CY2	Cda-CY2	7599283	0.3126	0.0001	0.4494
Cda-CY1	Cda-CY1	Cda-JZ1	Cda-JZ1	7569777	0.1594	0.0203	0.1672
Cda-CY1	Cda-CY1	Cda-JZ2	Cda-JZ2	7330426	0.1602	0.0199	0.1664
Cda-CY1	Cda-CY1	Cda-JZ3	Cda-JZ3	7615612	0.1586	0.0207	0.1659
Cda-CY1	Cda-CY1	Cda-JZ4	Cda-JZ4	7614128	0.1589	0.0206	0.1668
Cda-CY1	Cda-CY1	Cda-JZ5	Cda-JZ5	7575731	0.1593	0.0207	0.1660
Cda-CY1	Cda-CY1	Cda-JZ6	Cda-JZ6	7539233	0.1596	0.0205	0.1678
Cda-CY1	Cda-CY1	Cda-JZ7	Cda-JZ7	7346852	0.1601	0.0200	0.1669
Cda-CY1	Cda-CY1	Cda-JZ8	Cda-JZ8	7571192	0.1593	0.0205	0.1671
Cda-CY1	Cda-CY1	Cda-JZP1	Cda-JZP1	7503111	0.1625	0.0207	0.1660
Cda-CY1	Cda-CY1	Cda-JZP10	Cda-JZP10	7480525	0.1622	0.0206	0.1668
Cda-CY1	Cda-CY1	Cda-JZP2	Cda-JZP2	7448320	0.1632	0.0203	0.1664
Cda-CY1	Cda-CY1	Cda-JZP3	Cda-JZP3	7465572	0.1624	0.0205	0.1679
Cda-CY1	Cda-CY1	Cda-JZP4	Cda-JZP4	7394169	0.1631	0.0203	0.1669
Cda-CY1	Cda-CY1	Cda-JZP5	Cda-JZP5	7431579	0.1634	0.0202	0.1668
Cda-CY1	Cda-CY1	Cda-JZP6	Cda-JZP6	7431674	0.1625	0.0201	0.1688
Cda-CY1	Cda-CY1	Cda-JZP7	Cda-JZP7	7476847	0.1611	0.0205	0.1684
Cda-CY1	Cda-CY1	Cda-JZP8	Cda-JZP8	7421604	0.1630	0.0202	0.1677
Cda-CY1	Cda-CY1	Cda-JZP9	Cda-JZP9	7322997	0.1634	0.0203	0.1660
Cda-CY1	Cda-CY1	Cda-XT1	Cda-XT1	7530401	0.1815	0.0194	0.2008
Cda-CY1	Cda-CY1	Cda-XT2	Cda-XT2	7506195	0.1815	0.0193	0.2006
Cda-CY1	Cda-CY1	Cda-XT3	Cda-XT3	7518627	0.1805	0.0193	0.1991
Cda-CY1	Cda-CY1	Cda-XT4	Cda-XT4	7436154	0.1814	0.0194	0.2002
Cda-CY1	Cda-CY1	Cda-XT5	Cda-XT5	7552881	0.1765	0.0229	0.1841
Cda-CY1	Cda-CY1	Cda-XT6	Cda-XT6	7589286	0.1804	0.0195	0.1984
Cda-CY1	Cda-CY1	Cda-XT7	Cda-XT7	7484555	0.1810	0.0193	0.1998
Cda-CY1	Cda-CY1	Cdaac01	Cdaac01	7638880	0.3106	0.0001	0.4451
Cda-CY1	Cda-CY1	Cdabf01	Cdabf01	7564642	0.3128	0.0001	0.4416
Cda-CY1	Cda-CY1	Cdabf02	Cdabf02	7721527	0.3115	0.0001	0.4460
Cda-CY1	Cda-CY1	Cdabmj01	Cdabmj01	7470988	0.1607	0.0205	0.1638
Cda-CY1	Cda-CY1	Cdabmj02	Cdabmj02	7384023	0.1362	0.0326	0.0983
Cda-CY2	Cda-CY2	Cda-JZ1	Cda-JZ1	7439823	0.1591	0.0199	0.1679
Cda-CY2	Cda-CY2	Cda-JZ2	Cda-JZ2	7228145	0.1600	0.0195	0.1668
Cda-CY2	Cda-CY2	Cda-JZ3	Cda-JZ3	7482977	0.1584	0.0203	0.1666
Cda-CY2	Cda-CY2	Cda-JZ4	Cda-JZ4	7484371	0.1588	0.0202	0.1688
Cda-CY2	Cda-CY2	Cda-JZ5	Cda-JZ5	7453379	0.1594	0.0203	0.1671
Cda-CY2	Cda-CY2	Cda-JZ6	Cda-JZ6	7424827	0.1597	0.0202	0.1698
Cda-CY2	Cda-CY2	Cda-JZ7	Cda-JZ7	7234996	0.1599	0.0197	0.1673
Cda-CY2	Cda-CY2	Cda-JZ8	Cda-JZ8	7443693	0.1592	0.0200	0.1679
Cda-CY2	Cda-CY2	Cda-JZP1	Cda-JZP1	7367473	0.1622	0.0204	0.1664
Cda-CY2	Cda-CY2	Cda-JZP10	Cda-JZP10	7347160	0.1618	0.0203	0.1669
Cda-CY2	Cda-CY2	Cda-JZP2	Cda-JZP2	7313715	0.1627	0.0199	0.1664
Cda-CY2	Cda-CY2	Cda-JZP3	Cda-JZP3	7328284	0.1622	0.0202	0.1683
Cda-CY2	Cda-CY2	Cda-JZP4	Cda-JZP4	7258622	0.1626	0.0199	0.1668
Cda-CY2	Cda-CY2	Cda-JZP5	Cda-JZP5	7293690	0.1629	0.0199	0.1667
Cda-CY2	Cda-CY2	Cda-JZP6	Cda-JZP6	7319874	0.1622	0.0198	0.1692
Cda-CY2	Cda-CY2	Cda-JZP7	Cda-JZP7	7364143	0.1608	0.0203	0.1689
Cda-CY2	Cda-CY2	Cda-JZP8	Cda-JZP8	7299451	0.1628	0.0199	0.1682
Cda-CY2	Cda-CY2	Cda-JZP9	Cda-JZP9	7206983	0.1631	0.0200	0.1662
Cda-CY2	Cda-CY2	Cda-XT1	Cda-XT1	7402506	0.1815	0.0194	0.2019
Cda-CY2	Cda-CY2	Cda-XT2	Cda-XT2	7387552	0.1815	0.0194	0.2017
Cda-CY2	Cda-CY2	Cda-XT3	Cda-XT3	7399256	0.1807	0.0193	0.2003
Cda-CY2	Cda-CY2	Cda-XT4	Cda-XT4	7311257	0.1814	0.0194	0.2014
Cda-CY2	Cda-CY2	Cda-XT5	Cda-XT5	7421655	0.1763	0.0228	0.1839
Cda-CY2	Cda-CY2	Cda-XT6	Cda-XT6	7447373	0.1802	0.0195	0.1991
Cda-CY2	Cda-CY2	Cda-XT7	Cda-XT7	7349520	0.1807	0.0193	0.2006
Cda-CY2	Cda-CY2	Cdaac01	Cdaac01	7541430	0.3103	0.0001	0.4460
Cda-CY2	Cda-CY2	Cdabf01	Cdabf01	7459925	0.3123	0.0001	0.4421
Cda-CY2	Cda-CY2	Cdabf02	Cdabf02	7611004	0.3114	0.0000	0.4473
Cda-CY2	Cda-CY2	Cdabmj01	Cdabmj01	7359903	0.1602	0.0202	0.1636
Cda-CY2	Cda-CY2	Cdabmj02	Cdabmj02	7276034	0.1357	0.0324	0.0990
Cda-JZ1	Cda-JZ1	Cda-JZ2	Cda-JZ2	7743901	0.3209	0.0000	0.4530
Cda-JZ1	Cda-JZ1	Cda-JZ3	Cda-JZ3	8050414	0.3191	0.0000	0.4559
Cda-JZ1	Cda-JZ1	Cda-JZ4	Cda-JZ4	8053345	0.3193	0.0000	0.4574
Cda-JZ1	Cda-JZ1	Cda-JZ5	Cda-JZ5	7985893	0.3189	0.0000	0.4548
Cda-JZ1	Cda-JZ1	Cda-JZ6	Cda-JZ6	7936342	0.3190	0.0000	0.4568
Cda-JZ1	Cda-JZ1	Cda-JZ7	Cda-JZ7	7767919	0.3209	0.0000	0.4540
Cda-JZ1	Cda-JZ1	Cda-JZ8	Cda-JZ8	8010711	0.3202	0.0000	0.4565
Cda-JZ1	Cda-JZ1	Cda-JZP1	Cda-JZP1	7811392	0.3174	0.0001	0.4473
Cda-JZ1	Cda-JZ1	Cda-JZP10	Cda-JZP10	7788552	0.3168	0.0001	0.4475
Cda-JZ1	Cda-JZ1	Cda-JZP2	Cda-JZP2	7764284	0.3188	0.0001	0.4469
Cda-JZ1	Cda-JZ1	Cda-JZP3	Cda-JZP3	7768559	0.3179	0.0001	0.4491
Cda-JZ1	Cda-JZ1	Cda-JZP4	Cda-JZP4	7694063	0.3179	0.0001	0.4460
Cda-JZ1	Cda-JZ1	Cda-JZP5	Cda-JZP5	7746439	0.3190	0.0001	0.4468
Cda-JZ1	Cda-JZ1	Cda-JZP6	Cda-JZP6	7760822	0.3184	0.0001	0.4494
Cda-JZ1	Cda-JZ1	Cda-JZP7	Cda-JZP7	7801106	0.3165	0.0001	0.4502
Cda-JZ1	Cda-JZ1	Cda-JZP8	Cda-JZP8	7737679	0.3189	0.0001	0.4485
Cda-JZ1	Cda-JZ1	Cda-JZP9	Cda-JZP9	7624869	0.3184	0.0001	0.4458
Cda-JZ1	Cda-JZ1	Cda-XT1	Cda-XT1	7622181	0.1796	0.0050	0.2398
Cda-JZ1	Cda-JZ1	Cda-XT2	Cda-XT2	7596180	0.1795	0.0049	0.2399
Cda-JZ1	Cda-JZ1	Cda-XT3	Cda-XT3	7603968	0.1789	0.0049	0.2391
Cda-JZ1	Cda-JZ1	Cda-XT4	Cda-XT4	7508412	0.1789	0.0050	0.2387
Cda-JZ1	Cda-JZ1	Cda-XT5	Cda-XT5	7626746	0.1826	0.0067	0.2388
Cda-JZ1	Cda-JZ1	Cda-XT6	Cda-XT6	7674893	0.1785	0.0052	0.2378
Cda-JZ1	Cda-JZ1	Cda-XT7	Cda-XT7	7567474	0.1792	0.0049	0.2393
Cda-JZ1	Cda-JZ1	Cdaac01	Cdaac01	7602996	0.1607	0.0199	0.1707
Cda-JZ1	Cda-JZ1	Cdabf01	Cdabf01	7521690	0.1620	0.0197	0.1688
Cda-JZ1	Cda-JZ1	Cdabf02	Cdabf02	7682412	0.1609	0.0199	0.1710
Cda-JZ1	Cda-JZ1	Cdabmj01	Cdabmj01	7865534	0.3174	0.0001	0.4465
Cda-JZ1	Cda-JZ1	Cdabmj02	Cdabmj02	7640648	0.1687	0.0049	0.2248
Cda-JZ2	Cda-JZ2	Cda-JZ3	Cda-JZ3	7779173	0.3196	0.0000	0.4524
Cda-JZ2	Cda-JZ2	Cda-JZ4	Cda-JZ4	7779542	0.3198	0.0000	0.4539
Cda-JZ2	Cda-JZ2	Cda-JZ5	Cda-JZ5	7732973	0.3197	0.0000	0.4520
Cda-JZ2	Cda-JZ2	Cda-JZ6	Cda-JZ6	7680045	0.3195	0.0000	0.4535
Cda-JZ2	Cda-JZ2	Cda-JZ7	Cda-JZ7	7608277	0.3220	0.0000	0.4524
Cda-JZ2	Cda-JZ2	Cda-JZ8	Cda-JZ8	7750761	0.3206	0.0000	0.4531
Cda-JZ2	Cda-JZ2	Cda-JZP1	Cda-JZP1	7552527	0.3185	0.0001	0.4453
Cda-JZ2	Cda-JZ2	Cda-JZP10	Cda-JZP10	7529401	0.3179	0.0001	0.4454
Cda-JZ2	Cda-JZ2	Cda-JZP2	Cda-JZP2	7510913	0.3199	0.0001	0.4449
Cda-JZ2	Cda-JZ2	Cda-JZP3	Cda-JZP3	7510414	0.3188	0.0001	0.4469
Cda-JZ2	Cda-JZ2	Cda-JZP4	Cda-JZP4	7442529	0.3190	0.0001	0.4442
Cda-JZ2	Cda-JZ2	Cda-JZP5	Cda-JZP5	7488912	0.3202	0.0001	0.4449
Cda-JZ2	Cda-JZ2	Cda-JZP6	Cda-JZP6	7524704	0.3193	0.0001	0.4472
Cda-JZ2	Cda-JZ2	Cda-JZP7	Cda-JZP7	7553801	0.3173	0.0001	0.4475
Cda-JZ2	Cda-JZ2	Cda-JZP8	Cda-JZP8	7488118	0.3200	0.0001	0.4465
Cda-JZ2	Cda-JZ2	Cda-JZP9	Cda-JZP9	7381419	0.3197	0.0001	0.4441
Cda-JZ2	Cda-JZ2	Cda-XT1	Cda-XT1	7383863	0.1804	0.0047	0.2382
Cda-JZ2	Cda-JZ2	Cda-XT2	Cda-XT2	7363292	0.1805	0.0046	0.2385
Cda-JZ2	Cda-JZ2	Cda-XT3	Cda-XT3	7365926	0.1796	0.0047	0.2374
Cda-JZ2	Cda-JZ2	Cda-XT4	Cda-XT4	7270964	0.1797	0.0047	0.2369
Cda-JZ2	Cda-JZ2	Cda-XT5	Cda-XT5	7381757	0.1833	0.0062	0.2385
Cda-JZ2	Cda-JZ2	Cda-XT6	Cda-XT6	7426416	0.1792	0.0048	0.2362
Cda-JZ2	Cda-JZ2	Cda-XT7	Cda-XT7	7328067	0.1800	0.0047	0.2378
Cda-JZ2	Cda-JZ2	Cdaac01	Cdaac01	7429685	0.1619	0.0195	0.1702
Cda-JZ2	Cda-JZ2	Cdabf01	Cdabf01	7342043	0.1635	0.0193	0.1723
Cda-JZ2	Cda-JZ2	Cdabf02	Cdabf02	7484261	0.1619	0.0194	0.1703
Cda-JZ2	Cda-JZ2	Cdabmj01	Cdabmj01	7664441	0.3188	0.0001	0.4449
Cda-JZ2	Cda-JZ2	Cdabmj02	Cdabmj02	7463120	0.1702	0.0048	0.2239
Cda-JZ3	Cda-JZ3	Cda-JZ4	Cda-JZ4	8098879	0.3180	0.0000	0.4570
Cda-JZ3	Cda-JZ3	Cda-JZ5	Cda-JZ5	8031061	0.3174	0.0000	0.4541
Cda-JZ3	Cda-JZ3	Cda-JZ6	Cda-JZ6	7980154	0.3174	0.0000	0.4562
Cda-JZ3	Cda-JZ3	Cda-JZ7	Cda-JZ7	7802494	0.3196	0.0000	0.4535
Cda-JZ3	Cda-JZ3	Cda-JZ8	Cda-JZ8	8053383	0.3190	0.0000	0.4561
Cda-JZ3	Cda-JZ3	Cda-JZP1	Cda-JZP1	7857806	0.3160	0.0001	0.4469
Cda-JZ3	Cda-JZ3	Cda-JZP10	Cda-JZP10	7835183	0.3155	0.0001	0.4471
Cda-JZ3	Cda-JZ3	Cda-JZP2	Cda-JZP2	7805599	0.3175	0.0001	0.4465
Cda-JZ3	Cda-JZ3	Cda-JZP3	Cda-JZP3	7813725	0.3165	0.0001	0.4486
Cda-JZ3	Cda-JZ3	Cda-JZP4	Cda-JZP4	7735887	0.3165	0.0001	0.4457
Cda-JZ3	Cda-JZ3	Cda-JZP5	Cda-JZP5	7785952	0.3179	0.0001	0.4466
Cda-JZ3	Cda-JZ3	Cda-JZP6	Cda-JZP6	7802915	0.3171	0.0001	0.4489
Cda-JZ3	Cda-JZ3	Cda-JZP7	Cda-JZP7	7847498	0.3152	0.0001	0.4498
Cda-JZ3	Cda-JZ3	Cda-JZP8	Cda-JZP8	7779098	0.3176	0.0001	0.4481
Cda-JZ3	Cda-JZ3	Cda-JZP9	Cda-JZP9	7663923	0.3171	0.0001	0.4452
Cda-JZ3	Cda-JZ3	Cda-XT1	Cda-XT1	7664028	0.1788	0.0052	0.2390
Cda-JZ3	Cda-JZ3	Cda-XT2	Cda-XT2	7638678	0.1788	0.0051	0.2391
Cda-JZ3	Cda-JZ3	Cda-XT3	Cda-XT3	7646872	0.1782	0.0052	0.2383
Cda-JZ3	Cda-JZ3	Cda-XT4	Cda-XT4	7551334	0.1782	0.0053	0.2379
Cda-JZ3	Cda-JZ3	Cda-XT5	Cda-XT5	7673839	0.1818	0.0070	0.2373
Cda-JZ3	Cda-JZ3	Cda-XT6	Cda-XT6	7719830	0.1778	0.0054	0.2371
Cda-JZ3	Cda-JZ3	Cda-XT7	Cda-XT7	7609657	0.1785	0.0052	0.2386
Cda-JZ3	Cda-JZ3	Cdaac01	Cdaac01	7643701	0.1600	0.0202	0.1696
Cda-JZ3	Cda-JZ3	Cdabf01	Cdabf01	7557911	0.1613	0.0201	0.1670
Cda-JZ3	Cda-JZ3	Cdabf02	Cdabf02	7724972	0.1602	0.0202	0.1698
Cda-JZ3	Cda-JZ3	Cdabmj01	Cdabmj01	7905666	0.3163	0.0001	0.4463
Cda-JZ3	Cda-JZ3	Cdabmj02	Cdabmj02	7679173	0.1679	0.0051	0.2239
Cda-JZ4	Cda-JZ4	Cda-JZ5	Cda-JZ5	8034380	0.3178	0.0000	0.4559
Cda-JZ4	Cda-JZ4	Cda-JZ6	Cda-JZ6	7985281	0.3181	0.0000	0.4586
Cda-JZ4	Cda-JZ4	Cda-JZ7	Cda-JZ7	7805700	0.3201	0.0000	0.4553
Cda-JZ4	Cda-JZ4	Cda-JZ8	Cda-JZ8	8057268	0.3192	0.0000	0.4577
Cda-JZ4	Cda-JZ4	Cda-JZP1	Cda-JZP1	7860224	0.3162	0.0001	0.4482
Cda-JZ4	Cda-JZ4	Cda-JZP10	Cda-JZP10	7836848	0.3157	0.0001	0.4485
Cda-JZ4	Cda-JZ4	Cda-JZP2	Cda-JZP2	7808569	0.3176	0.0001	0.4477
Cda-JZ4	Cda-JZ4	Cda-JZP3	Cda-JZP3	7817103	0.3167	0.0001	0.4501
Cda-JZ4	Cda-JZ4	Cda-JZP4	Cda-JZP4	7738179	0.3168	0.0001	0.4471
Cda-JZ4	Cda-JZ4	Cda-JZP5	Cda-JZP5	7789630	0.3180	0.0001	0.4479
Cda-JZ4	Cda-JZ4	Cda-JZP6	Cda-JZP6	7805550	0.3174	0.0001	0.4504
Cda-JZ4	Cda-JZ4	Cda-JZP7	Cda-JZP7	7852357	0.3155	0.0001	0.4514
Cda-JZ4	Cda-JZ4	Cda-JZP8	Cda-JZP8	7784352	0.3180	0.0001	0.4498
Cda-JZ4	Cda-JZ4	Cda-JZP9	Cda-JZP9	7668590	0.3173	0.0001	0.4466
Cda-JZ4	Cda-JZ4	Cda-XT1	Cda-XT1	7664277	0.1791	0.0052	0.2409
Cda-JZ4	Cda-JZ4	Cda-XT2	Cda-XT2	7637844	0.1790	0.0051	0.2409
Cda-JZ4	Cda-JZ4	Cda-XT3	Cda-XT3	7646197	0.1785	0.0051	0.2404
Cda-JZ4	Cda-JZ4	Cda-XT4	Cda-XT4	7550642	0.1785	0.0052	0.2398
Cda-JZ4	Cda-JZ4	Cda-XT5	Cda-XT5	7672364	0.1820	0.0069	0.2374
Cda-JZ4	Cda-JZ4	Cda-XT6	Cda-XT6	7718245	0.1781	0.0053	0.2390
Cda-JZ4	Cda-JZ4	Cda-XT7	Cda-XT7	7608603	0.1787	0.0051	0.2404
Cda-JZ4	Cda-JZ4	Cdaac01	Cdaac01	7642533	0.1600	0.0201	0.1704
Cda-JZ4	Cda-JZ4	Cdabf01	Cdabf01	7557124	0.1612	0.0199	0.1669
Cda-JZ4	Cda-JZ4	Cdabf02	Cdabf02	7722731	0.1602	0.0200	0.1704
Cda-JZ4	Cda-JZ4	Cdabmj01	Cdabmj01	7906780	0.3161	0.0001	0.4472
Cda-JZ4	Cda-JZ4	Cdabmj02	Cdabmj02	7680624	0.1678	0.0051	0.2254
Cda-JZ5	Cda-JZ5	Cda-JZ6	Cda-JZ6	7956217	0.3184	0.0000	0.4567
Cda-JZ5	Cda-JZ5	Cda-JZ7	Cda-JZ7	7758500	0.3199	0.0000	0.4534
Cda-JZ5	Cda-JZ5	Cda-JZ8	Cda-JZ8	7986853	0.3186	0.0000	0.4549
Cda-JZ5	Cda-JZ5	Cda-JZP1	Cda-JZP1	7826841	0.3171	0.0001	0.4476
Cda-JZ5	Cda-JZ5	Cda-JZP10	Cda-JZP10	7802248	0.3165	0.0001	0.4478
Cda-JZ5	Cda-JZ5	Cda-JZP2	Cda-JZP2	7772009	0.3183	0.0001	0.4470
Cda-JZ5	Cda-JZ5	Cda-JZP3	Cda-JZP3	7782939	0.3174	0.0001	0.4492
Cda-JZ5	Cda-JZ5	Cda-JZP4	Cda-JZP4	7701215	0.3175	0.0001	0.4463
Cda-JZ5	Cda-JZ5	Cda-JZP5	Cda-JZP5	7745546	0.3185	0.0001	0.4468
Cda-JZ5	Cda-JZ5	Cda-JZP6	Cda-JZP6	7774502	0.3180	0.0001	0.4494
Cda-JZ5	Cda-JZ5	Cda-JZP7	Cda-JZP7	7817879	0.3160	0.0001	0.4503
Cda-JZ5	Cda-JZ5	Cda-JZP8	Cda-JZP8	7752146	0.3187	0.0001	0.4491
Cda-JZ5	Cda-JZ5	Cda-JZP9	Cda-JZP9	7635490	0.3182	0.0001	0.4462
Cda-JZ5	Cda-JZ5	Cda-XT1	Cda-XT1	7627997	0.1798	0.0054	0.2391
Cda-JZ5	Cda-JZ5	Cda-XT2	Cda-XT2	7603225	0.1798	0.0053	0.2392
Cda-JZ5	Cda-JZ5	Cda-XT3	Cda-XT3	7612669	0.1792	0.0053	0.2385
Cda-JZ5	Cda-JZ5	Cda-XT4	Cda-XT4	7517606	0.1793	0.0053	0.2383
Cda-JZ5	Cda-JZ5	Cda-XT5	Cda-XT5	7638821	0.1827	0.0071	0.2380
Cda-JZ5	Cda-JZ5	Cda-XT6	Cda-XT6	7676664	0.1785	0.0055	0.2367
Cda-JZ5	Cda-JZ5	Cda-XT7	Cda-XT7	7571931	0.1793	0.0053	0.2386
Cda-JZ5	Cda-JZ5	Cdaac01	Cdaac01	7586167	0.1597	0.0202	0.1683
Cda-JZ5	Cda-JZ5	Cdabf01	Cdabf01	7508582	0.1614	0.0201	0.1672
Cda-JZ5	Cda-JZ5	Cdabf02	Cdabf02	7664406	0.1599	0.0202	0.1685
Cda-JZ5	Cda-JZ5	Cdabmj01	Cdabmj01	7853216	0.3163	0.0001	0.4457
Cda-JZ5	Cda-JZ5	Cdabmj02	Cdabmj02	7626019	0.1677	0.0052	0.2227
Cda-JZ6	Cda-JZ6	Cda-JZ7	Cda-JZ7	7705500	0.3199	0.0000	0.4550
Cda-JZ6	Cda-JZ6	Cda-JZ8	Cda-JZ8	7936487	0.3188	0.0000	0.4571
Cda-JZ6	Cda-JZ6	Cda-JZP1	Cda-JZP1	7797505	0.3175	0.0001	0.4499
Cda-JZ6	Cda-JZ6	Cda-JZP10	Cda-JZP10	7774158	0.3168	0.0001	0.4500
Cda-JZ6	Cda-JZ6	Cda-JZP2	Cda-JZP2	7741078	0.3185	0.0001	0.4489
Cda-JZ6	Cda-JZ6	Cda-JZP3	Cda-JZP3	7755741	0.3178	0.0001	0.4516
Cda-JZ6	Cda-JZ6	Cda-JZP4	Cda-JZP4	7672170	0.3176	0.0001	0.4481
Cda-JZ6	Cda-JZ6	Cda-JZP5	Cda-JZP5	7713245	0.3185	0.0001	0.4486
Cda-JZ6	Cda-JZ6	Cda-JZP6	Cda-JZP6	7744172	0.3180	0.0001	0.4514
Cda-JZ6	Cda-JZ6	Cda-JZP7	Cda-JZP7	7790114	0.3163	0.0001	0.4525
Cda-JZ6	Cda-JZ6	Cda-JZP8	Cda-JZP8	7726841	0.3190	0.0001	0.4513
Cda-JZ6	Cda-JZ6	Cda-JZP9	Cda-JZP9	7610250	0.3184	0.0001	0.4482
Cda-JZ6	Cda-JZ6	Cda-XT1	Cda-XT1	7591342	0.1801	0.0053	0.2418
Cda-JZ6	Cda-JZ6	Cda-XT2	Cda-XT2	7567217	0.1801	0.0052	0.2419
Cda-JZ6	Cda-JZ6	Cda-XT3	Cda-XT3	7578840	0.1795	0.0052	0.2413
Cda-JZ6	Cda-JZ6	Cda-XT4	Cda-XT4	7484422	0.1796	0.0052	0.2410
Cda-JZ6	Cda-JZ6	Cda-XT5	Cda-XT5	7604968	0.1833	0.0071	0.2387
Cda-JZ6	Cda-JZ6	Cda-XT6	Cda-XT6	7637396	0.1788	0.0054	0.2396
Cda-JZ6	Cda-JZ6	Cda-XT7	Cda-XT7	7536284	0.1797	0.0051	0.2414
Cda-JZ6	Cda-JZ6	Cdaac01	Cdaac01	7535121	0.1595	0.0200	0.1697
Cda-JZ6	Cda-JZ6	Cdabf01	Cdabf01	7459134	0.1611	0.0198	0.1667
Cda-JZ6	Cda-JZ6	Cdabf02	Cdabf02	7612969	0.1597	0.0200	0.1696
Cda-JZ6	Cda-JZ6	Cdabmj01	Cdabmj01	7803024	0.3160	0.0001	0.4468
Cda-JZ6	Cda-JZ6	Cdabmj02	Cdabmj02	7575927	0.1675	0.0051	0.2248
Cda-JZ7	Cda-JZ7	Cda-JZ8	Cda-JZ8	7774251	0.3207	0.0000	0.4542
Cda-JZ7	Cda-JZ7	Cda-JZP1	Cda-JZP1	7570988	0.3184	0.0001	0.4459
Cda-JZ7	Cda-JZ7	Cda-JZP10	Cda-JZP10	7547071	0.3176	0.0001	0.4458
Cda-JZ7	Cda-JZ7	Cda-JZP2	Cda-JZP2	7529339	0.3197	0.0001	0.4454
Cda-JZ7	Cda-JZ7	Cda-JZP3	Cda-JZP3	7530139	0.3186	0.0001	0.4473
Cda-JZ7	Cda-JZ7	Cda-JZP4	Cda-JZP4	7460351	0.3186	0.0001	0.4443
Cda-JZ7	Cda-JZ7	Cda-JZP5	Cda-JZP5	7510756	0.3198	0.0001	0.4452
Cda-JZ7	Cda-JZ7	Cda-JZP6	Cda-JZP6	7537229	0.3190	0.0001	0.4476
Cda-JZ7	Cda-JZ7	Cda-JZP7	Cda-JZP7	7568921	0.3170	0.0001	0.4481
Cda-JZ7	Cda-JZ7	Cda-JZP8	Cda-JZP8	7507294	0.3198	0.0001	0.4471
Cda-JZ7	Cda-JZ7	Cda-JZP9	Cda-JZP9	7400133	0.3193	0.0001	0.4443
Cda-JZ7	Cda-JZ7	Cda-XT1	Cda-XT1	7399365	0.1803	0.0049	0.2384
Cda-JZ7	Cda-JZ7	Cda-XT2	Cda-XT2	7377034	0.1802	0.0049	0.2384
Cda-JZ7	Cda-JZ7	Cda-XT3	Cda-XT3	7380418	0.1794	0.0049	0.2375
Cda-JZ7	Cda-JZ7	Cda-XT4	Cda-XT4	7286347	0.1795	0.0049	0.2372
Cda-JZ7	Cda-JZ7	Cda-XT5	Cda-XT5	7397918	0.1832	0.0065	0.2386
Cda-JZ7	Cda-JZ7	Cda-XT6	Cda-XT6	7445038	0.1789	0.0051	0.2362
Cda-JZ7	Cda-JZ7	Cda-XT7	Cda-XT7	7344733	0.1797	0.0048	0.2379
Cda-JZ7	Cda-JZ7	Cdaac01	Cdaac01	7438786	0.1616	0.0196	0.1706
Cda-JZ7	Cda-JZ7	Cdabf01	Cdabf01	7353024	0.1633	0.0194	0.1717
Cda-JZ7	Cda-JZ7	Cdabf02	Cdabf02	7496780	0.1617	0.0196	0.1706
Cda-JZ7	Cda-JZ7	Cdabmj01	Cdabmj01	7676676	0.3184	0.0001	0.4453
Cda-JZ7	Cda-JZ7	Cdabmj02	Cdabmj02	7478671	0.1701	0.0049	0.2245
Cda-JZ8	Cda-JZ8	Cda-JZP1	Cda-JZP1	7812499	0.3172	0.0001	0.4475
Cda-JZ8	Cda-JZ8	Cda-JZP10	Cda-JZP10	7789191	0.3167	0.0001	0.4478
Cda-JZ8	Cda-JZ8	Cda-JZP2	Cda-JZP2	7763943	0.3186	0.0001	0.4471
Cda-JZ8	Cda-JZ8	Cda-JZP3	Cda-JZP3	7769652	0.3177	0.0001	0.4493
Cda-JZ8	Cda-JZ8	Cda-JZP4	Cda-JZP4	7694438	0.3177	0.0001	0.4463
Cda-JZ8	Cda-JZ8	Cda-JZP5	Cda-JZP5	7746747	0.3190	0.0001	0.4472
Cda-JZ8	Cda-JZ8	Cda-JZP6	Cda-JZP6	7762359	0.3183	0.0001	0.4497
Cda-JZ8	Cda-JZ8	Cda-JZP7	Cda-JZP7	7805734	0.3162	0.0001	0.4504
Cda-JZ8	Cda-JZ8	Cda-JZP8	Cda-JZP8	7738696	0.3188	0.0001	0.4489
Cda-JZ8	Cda-JZ8	Cda-JZP9	Cda-JZP9	7625607	0.3182	0.0001	0.4459
Cda-JZ8	Cda-JZ8	Cda-XT1	Cda-XT1	7623015	0.1794	0.0051	0.2398
Cda-JZ8	Cda-JZ8	Cda-XT2	Cda-XT2	7596833	0.1794	0.0050	0.2399
Cda-JZ8	Cda-JZ8	Cda-XT3	Cda-XT3	7604031	0.1789	0.0050	0.2393
Cda-JZ8	Cda-JZ8	Cda-XT4	Cda-XT4	7508232	0.1789	0.0051	0.2388
Cda-JZ8	Cda-JZ8	Cda-XT5	Cda-XT5	7627718	0.1824	0.0067	0.2384
Cda-JZ8	Cda-JZ8	Cda-XT6	Cda-XT6	7676499	0.1783	0.0052	0.2380
Cda-JZ8	Cda-JZ8	Cda-XT7	Cda-XT7	7567670	0.1791	0.0050	0.2395
Cda-JZ8	Cda-JZ8	Cdaac01	Cdaac01	7611888	0.1606	0.0199	0.1709
Cda-JZ8	Cda-JZ8	Cdabf01	Cdabf01	7526586	0.1618	0.0198	0.1684
Cda-JZ8	Cda-JZ8	Cdabf02	Cdabf02	7690550	0.1609	0.0200	0.1711
Cda-JZ8	Cda-JZ8	Cdabmj01	Cdabmj01	7871974	0.3172	0.0001	0.4468
Cda-JZ8	Cda-JZ8	Cdabmj02	Cdabmj02	7648052	0.1685	0.0050	0.2248
Cda-JZP1	Cda-JZP1	Cda-JZP10	Cda-JZP10	7735297	0.3204	0.0001	0.4488
Cda-JZP1	Cda-JZP1	Cda-JZP2	Cda-JZP2	7703332	0.3223	0.0000	0.4484
Cda-JZP1	Cda-JZP1	Cda-JZP3	Cda-JZP3	7729144	0.3216	0.0000	0.4506
Cda-JZP1	Cda-JZP1	Cda-JZP4	Cda-JZP4	7648245	0.3219	0.0000	0.4483
Cda-JZP1	Cda-JZP1	Cda-JZP5	Cda-JZP5	7678048	0.3222	0.0001	0.4479
Cda-JZP1	Cda-JZP1	Cda-JZP6	Cda-JZP6	7693145	0.3215	0.0001	0.4499
Cda-JZP1	Cda-JZP1	Cda-JZP7	Cda-JZP7	7741645	0.3197	0.0001	0.4503
Cda-JZP1	Cda-JZP1	Cda-JZP8	Cda-JZP8	7686300	0.3225	0.0001	0.4500
Cda-JZP1	Cda-JZP1	Cda-JZP9	Cda-JZP9	7573901	0.3221	0.0001	0.4473
Cda-JZP1	Cda-JZP1	Cda-XT1	Cda-XT1	7549508	0.1832	0.0052	0.2393
Cda-JZP1	Cda-JZP1	Cda-XT2	Cda-XT2	7523154	0.1833	0.0052	0.2394
Cda-JZP1	Cda-JZP1	Cda-XT3	Cda-XT3	7532208	0.1823	0.0052	0.2381
Cda-JZP1	Cda-JZP1	Cda-XT4	Cda-XT4	7451486	0.1829	0.0052	0.2387
Cda-JZP1	Cda-JZP1	Cda-XT5	Cda-XT5	7566356	0.1864	0.0072	0.2387
Cda-JZP1	Cda-JZP1	Cda-XT6	Cda-XT6	7599671	0.1819	0.0054	0.2370
Cda-JZP1	Cda-JZP1	Cda-XT7	Cda-XT7	7495174	0.1825	0.0052	0.2382
Cda-JZP1	Cda-JZP1	Cdaac01	Cdaac01	7440378	0.1603	0.0203	0.1644
Cda-JZP1	Cda-JZP1	Cdabf01	Cdabf01	7373272	0.1627	0.0201	0.1693
Cda-JZP1	Cda-JZP1	Cdabf02	Cdabf02	7521074	0.1606	0.0203	0.1648
Cda-JZP1	Cda-JZP1	Cdabmj01	Cdabmj01	7701164	0.3182	0.0001	0.4442
Cda-JZP1	Cda-JZP1	Cdabmj02	Cdabmj02	7469869	0.1683	0.0055	0.2178
Cda-JZP10	Cda-JZP10	Cda-JZP2	Cda-JZP2	7681624	0.3212	0.0001	0.4475
Cda-JZP10	Cda-JZP10	Cda-JZP3	Cda-JZP3	7703491	0.3204	0.0001	0.4500
Cda-JZP10	Cda-JZP10	Cda-JZP4	Cda-JZP4	7627089	0.3209	0.0001	0.4476
Cda-JZP10	Cda-JZP10	Cda-JZP5	Cda-JZP5	7657964	0.3217	0.0000	0.4479
Cda-JZP10	Cda-JZP10	Cda-JZP6	Cda-JZP6	7669334	0.3209	0.0000	0.4501
Cda-JZP10	Cda-JZP10	Cda-JZP7	Cda-JZP7	7716466	0.3192	0.0000	0.4508
Cda-JZP10	Cda-JZP10	Cda-JZP8	Cda-JZP8	7660969	0.3217	0.0000	0.4499
Cda-JZP10	Cda-JZP10	Cda-JZP9	Cda-JZP9	7554228	0.3213	0.0000	0.4471
Cda-JZP10	Cda-JZP10	Cda-XT1	Cda-XT1	7520179	0.1826	0.0053	0.2394
Cda-JZP10	Cda-JZP10	Cda-XT2	Cda-XT2	7495169	0.1825	0.0052	0.2393
Cda-JZP10	Cda-JZP10	Cda-XT3	Cda-XT3	7507868	0.1817	0.0052	0.2383
Cda-JZP10	Cda-JZP10	Cda-XT4	Cda-XT4	7425529	0.1824	0.0053	0.2389
Cda-JZP10	Cda-JZP10	Cda-XT5	Cda-XT5	7538397	0.1857	0.0072	0.2387
Cda-JZP10	Cda-JZP10	Cda-XT6	Cda-XT6	7572647	0.1813	0.0054	0.2371
Cda-JZP10	Cda-JZP10	Cda-XT7	Cda-XT7	7472125	0.1821	0.0052	0.2387
Cda-JZP10	Cda-JZP10	Cdaac01	Cdaac01	7418583	0.1602	0.0201	0.1654
Cda-JZP10	Cda-JZP10	Cdabf01	Cdabf01	7352191	0.1623	0.0200	0.1692
Cda-JZP10	Cda-JZP10	Cdabf02	Cdabf02	7497990	0.1604	0.0202	0.1656
Cda-JZP10	Cda-JZP10	Cdabmj01	Cdabmj01	7679758	0.3175	0.0001	0.4438
Cda-JZP10	Cda-JZP10	Cdabmj02	Cdabmj02	7447564	0.1678	0.0055	0.2182
Cda-JZP2	Cda-JZP2	Cda-JZP3	Cda-JZP3	7673105	0.3223	0.0000	0.4494
Cda-JZP2	Cda-JZP2	Cda-JZP4	Cda-JZP4	7600089	0.3228	0.0000	0.4474
Cda-JZP2	Cda-JZP2	Cda-JZP5	Cda-JZP5	7633131	0.3232	0.0001	0.4471
Cda-JZP2	Cda-JZP2	Cda-JZP6	Cda-JZP6	7641295	0.3222	0.0001	0.4486
Cda-JZP2	Cda-JZP2	Cda-JZP7	Cda-JZP7	7681474	0.3204	0.0001	0.4491
Cda-JZP2	Cda-JZP2	Cda-JZP8	Cda-JZP8	7631968	0.3231	0.0001	0.4486
Cda-JZP2	Cda-JZP2	Cda-JZP9	Cda-JZP9	7525277	0.3230	0.0001	0.4465
Cda-JZP2	Cda-JZP2	Cda-XT1	Cda-XT1	7491433	0.1839	0.0050	0.2391
Cda-JZP2	Cda-JZP2	Cda-XT2	Cda-XT2	7466794	0.1838	0.0050	0.2389
Cda-JZP2	Cda-JZP2	Cda-XT3	Cda-XT3	7475443	0.1829	0.0049	0.2379
Cda-JZP2	Cda-JZP2	Cda-XT4	Cda-XT4	7394562	0.1835	0.0051	0.2382
Cda-JZP2	Cda-JZP2	Cda-XT5	Cda-XT5	7504478	0.1868	0.0068	0.2384
Cda-JZP2	Cda-JZP2	Cda-XT6	Cda-XT6	7541294	0.1824	0.0052	0.2366
Cda-JZP2	Cda-JZP2	Cda-XT7	Cda-XT7	7442860	0.1834	0.0050	0.2383
Cda-JZP2	Cda-JZP2	Cdaac01	Cdaac01	7396830	0.1614	0.0199	0.1654
Cda-JZP2	Cda-JZP2	Cdabf01	Cdabf01	7334978	0.1639	0.0197	0.1704
Cda-JZP2	Cda-JZP2	Cdabf02	Cdabf02	7475944	0.1617	0.0199	0.1657
Cda-JZP2	Cda-JZP2	Cdabmj01	Cdabmj01	7657520	0.3197	0.0001	0.4437
Cda-JZP2	Cda-JZP2	Cdabmj02	Cdabmj02	7426533	0.1694	0.0052	0.2182
Cda-JZP3	Cda-JZP3	Cda-JZP4	Cda-JZP4	7620167	0.3219	0.0000	0.4493
Cda-JZP3	Cda-JZP3	Cda-JZP5	Cda-JZP5	7646856	0.3222	0.0001	0.4488
Cda-JZP3	Cda-JZP3	Cda-JZP6	Cda-JZP6	7656489	0.3215	0.0001	0.4513
Cda-JZP3	Cda-JZP3	Cda-JZP7	Cda-JZP7	7702752	0.3199	0.0001	0.4520
Cda-JZP3	Cda-JZP3	Cda-JZP8	Cda-JZP8	7652152	0.3224	0.0000	0.4511
Cda-JZP3	Cda-JZP3	Cda-JZP9	Cda-JZP9	7542491	0.3219	0.0001	0.4481
Cda-JZP3	Cda-JZP3	Cda-XT1	Cda-XT1	7507694	0.1831	0.0051	0.2410
Cda-JZP3	Cda-JZP3	Cda-XT2	Cda-XT2	7481991	0.1829	0.0051	0.2406
Cda-JZP3	Cda-JZP3	Cda-XT3	Cda-XT3	7492615	0.1822	0.0051	0.2397
Cda-JZP3	Cda-JZP3	Cda-XT4	Cda-XT4	7415247	0.1828	0.0052	0.2401
Cda-JZP3	Cda-JZP3	Cda-XT5	Cda-XT5	7526236	0.1862	0.0070	0.2403
Cda-JZP3	Cda-JZP3	Cda-XT6	Cda-XT6	7559768	0.1817	0.0053	0.2385
Cda-JZP3	Cda-JZP3	Cda-XT7	Cda-XT7	7460317	0.1824	0.0051	0.2399
Cda-JZP3	Cda-JZP3	Cdaac01	Cdaac01	7398482	0.1603	0.0200	0.1665
Cda-JZP3	Cda-JZP3	Cdabf01	Cdabf01	7334563	0.1625	0.0199	0.1695
Cda-JZP3	Cda-JZP3	Cdabf02	Cdabf02	7477677	0.1606	0.0200	0.1668
Cda-JZP3	Cda-JZP3	Cdabmj01	Cdabmj01	7660693	0.3185	0.0000	0.4453
Cda-JZP3	Cda-JZP3	Cdabmj02	Cdabmj02	7427315	0.1680	0.0053	0.2193
Cda-JZP4	Cda-JZP4	Cda-JZP5	Cda-JZP5	7578736	0.3228	0.0001	0.4470
Cda-JZP4	Cda-JZP4	Cda-JZP6	Cda-JZP6	7585262	0.3218	0.0001	0.4487
Cda-JZP4	Cda-JZP4	Cda-JZP7	Cda-JZP7	7627455	0.3201	0.0001	0.4492
Cda-JZP4	Cda-JZP4	Cda-JZP8	Cda-JZP8	7576849	0.3226	0.0001	0.4484
Cda-JZP4	Cda-JZP4	Cda-JZP9	Cda-JZP9	7471593	0.3224	0.0001	0.4461
Cda-JZP4	Cda-JZP4	Cda-XT1	Cda-XT1	7436725	0.1836	0.0051	0.2389
Cda-JZP4	Cda-JZP4	Cda-XT2	Cda-XT2	7410628	0.1836	0.0051	0.2390
Cda-JZP4	Cda-JZP4	Cda-XT3	Cda-XT3	7422511	0.1825	0.0051	0.2376
Cda-JZP4	Cda-JZP4	Cda-XT4	Cda-XT4	7344732	0.1834	0.0052	0.2383
Cda-JZP4	Cda-JZP4	Cda-XT5	Cda-XT5	7451243	0.1867	0.0069	0.2387
Cda-JZP4	Cda-JZP4	Cda-XT6	Cda-XT6	7488900	0.1824	0.0052	0.2369
Cda-JZP4	Cda-JZP4	Cda-XT7	Cda-XT7	7391332	0.1831	0.0051	0.2383
Cda-JZP4	Cda-JZP4	Cdaac01	Cdaac01	7333331	0.1609	0.0198	0.1655
Cda-JZP4	Cda-JZP4	Cdabf01	Cdabf01	7274527	0.1632	0.0197	0.1703
Cda-JZP4	Cda-JZP4	Cdabf02	Cdabf02	7412206	0.1611	0.0198	0.1658
Cda-JZP4	Cda-JZP4	Cdabmj01	Cdabmj01	7592725	0.3191	0.0001	0.4434
Cda-JZP4	Cda-JZP4	Cdabmj02	Cdabmj02	7360627	0.1685	0.0053	0.2176
Cda-JZP5	Cda-JZP5	Cda-JZP6	Cda-JZP6	7622643	0.3226	0.0000	0.4489
Cda-JZP5	Cda-JZP5	Cda-JZP7	Cda-JZP7	7660887	0.3208	0.0000	0.4494
Cda-JZP5	Cda-JZP5	Cda-JZP8	Cda-JZP8	7611397	0.3234	0.0000	0.4487
Cda-JZP5	Cda-JZP5	Cda-JZP9	Cda-JZP9	7513643	0.3233	0.0000	0.4468
Cda-JZP5	Cda-JZP5	Cda-XT1	Cda-XT1	7472142	0.1838	0.0049	0.2392
Cda-JZP5	Cda-JZP5	Cda-XT2	Cda-XT2	7447866	0.1839	0.0048	0.2393
Cda-JZP5	Cda-JZP5	Cda-XT3	Cda-XT3	7454816	0.1828	0.0048	0.2380
Cda-JZP5	Cda-JZP5	Cda-XT4	Cda-XT4	7372741	0.1835	0.0049	0.2384
Cda-JZP5	Cda-JZP5	Cda-XT5	Cda-XT5	7481564	0.1869	0.0067	0.2388
Cda-JZP5	Cda-JZP5	Cda-XT6	Cda-XT6	7524055	0.1827	0.0050	0.2373
Cda-JZP5	Cda-JZP5	Cda-XT7	Cda-XT7	7422286	0.1834	0.0048	0.2387
Cda-JZP5	Cda-JZP5	Cdaac01	Cdaac01	7386156	0.1618	0.0197	0.1663
Cda-JZP5	Cda-JZP5	Cdabf01	Cdabf01	7324580	0.1640	0.0196	0.1709
Cda-JZP5	Cda-JZP5	Cdabf02	Cdabf02	7464262	0.1620	0.0197	0.1665
Cda-JZP5	Cda-JZP5	Cdabmj01	Cdabmj01	7642718	0.3198	0.0001	0.4436
Cda-JZP5	Cda-JZP5	Cdabmj02	Cdabmj02	7410878	0.1696	0.0052	0.2185
Cda-JZP6	Cda-JZP6	Cda-JZP7	Cda-JZP7	7684705	0.3202	0.0000	0.4519
Cda-JZP6	Cda-JZP6	Cda-JZP8	Cda-JZP8	7626597	0.3228	0.0000	0.4511
Cda-JZP6	Cda-JZP6	Cda-JZP9	Cda-JZP9	7523183	0.3223	0.0000	0.4482
Cda-JZP6	Cda-JZP6	Cda-XT1	Cda-XT1	7483538	0.1829	0.0049	0.2411
Cda-JZP6	Cda-JZP6	Cda-XT2	Cda-XT2	7462244	0.1830	0.0048	0.2412
Cda-JZP6	Cda-JZP6	Cda-XT3	Cda-XT3	7469226	0.1821	0.0049	0.2400
Cda-JZP6	Cda-JZP6	Cda-XT4	Cda-XT4	7383086	0.1826	0.0049	0.2405
Cda-JZP6	Cda-JZP6	Cda-XT5	Cda-XT5	7492291	0.1860	0.0067	0.2404
Cda-JZP6	Cda-JZP6	Cda-XT6	Cda-XT6	7527038	0.1817	0.0050	0.2391
Cda-JZP6	Cda-JZP6	Cda-XT7	Cda-XT7	7429150	0.1823	0.0048	0.2403
Cda-JZP6	Cda-JZP6	Cdaac01	Cdaac01	7405634	0.1609	0.0196	0.1683
Cda-JZP6	Cda-JZP6	Cdabf01	Cdabf01	7340472	0.1631	0.0195	0.1713
Cda-JZP6	Cda-JZP6	Cdabf02	Cdabf02	7477747	0.1611	0.0196	0.1685
Cda-JZP6	Cda-JZP6	Cdabmj01	Cdabmj01	7668213	0.3188	0.0001	0.4451
Cda-JZP6	Cda-JZP6	Cdabmj02	Cdabmj02	7431315	0.1685	0.0051	0.2202
Cda-JZP7	Cda-JZP7	Cda-JZP8	Cda-JZP8	7668710	0.3209	0.0000	0.4514
Cda-JZP7	Cda-JZP7	Cda-JZP9	Cda-JZP9	7562133	0.3205	0.0000	0.4485
Cda-JZP7	Cda-JZP7	Cda-XT1	Cda-XT1	7523650	0.1814	0.0052	0.2413
Cda-JZP7	Cda-JZP7	Cda-XT2	Cda-XT2	7501540	0.1815	0.0051	0.2413
Cda-JZP7	Cda-JZP7	Cda-XT3	Cda-XT3	7512914	0.1807	0.0051	0.2404
Cda-JZP7	Cda-JZP7	Cda-XT4	Cda-XT4	7426843	0.1813	0.0052	0.2409
Cda-JZP7	Cda-JZP7	Cda-XT5	Cda-XT5	7538707	0.1848	0.0071	0.2404
Cda-JZP7	Cda-JZP7	Cda-XT6	Cda-XT6	7574142	0.1804	0.0053	0.2395
Cda-JZP7	Cda-JZP7	Cda-XT7	Cda-XT7	7470443	0.1810	0.0051	0.2406
Cda-JZP7	Cda-JZP7	Cdaac01	Cdaac01	7439175	0.1593	0.0201	0.1676
Cda-JZP7	Cda-JZP7	Cdabf01	Cdabf01	7369263	0.1612	0.0200	0.1669
Cda-JZP7	Cda-JZP7	Cdabf02	Cdabf02	7515802	0.1595	0.0201	0.1678
Cda-JZP7	Cda-JZP7	Cdabmj01	Cdabmj01	7703690	0.3169	0.0001	0.4457
Cda-JZP7	Cda-JZP7	Cdabmj02	Cdabmj02	7465582	0.1667	0.0054	0.2199
Cda-JZP8	Cda-JZP8	Cda-JZP9	Cda-JZP9	7513399	0.3234	0.0000	0.4485
Cda-JZP8	Cda-JZP8	Cda-XT1	Cda-XT1	7471568	0.1837	0.0050	0.2405
Cda-JZP8	Cda-JZP8	Cda-XT2	Cda-XT2	7447949	0.1838	0.0049	0.2407
Cda-JZP8	Cda-JZP8	Cda-XT3	Cda-XT3	7454185	0.1827	0.0049	0.2392
Cda-JZP8	Cda-JZP8	Cda-XT4	Cda-XT4	7374401	0.1834	0.0050	0.2397
Cda-JZP8	Cda-JZP8	Cda-XT5	Cda-XT5	7483543	0.1870	0.0068	0.2403
Cda-JZP8	Cda-JZP8	Cda-XT6	Cda-XT6	7517123	0.1824	0.0051	0.2382
Cda-JZP8	Cda-JZP8	Cda-XT7	Cda-XT7	7418342	0.1832	0.0049	0.2398
Cda-JZP8	Cda-JZP8	Cdaac01	Cdaac01	7370461	0.1610	0.0197	0.1665
Cda-JZP8	Cda-JZP8	Cdabf01	Cdabf01	7308587	0.1634	0.0196	0.1713
Cda-JZP8	Cda-JZP8	Cdabf02	Cdabf02	7447846	0.1612	0.0198	0.1667
Cda-JZP8	Cda-JZP8	Cdabmj01	Cdabmj01	7632306	0.3192	0.0001	0.4446
Cda-JZP8	Cda-JZP8	Cdabmj02	Cdabmj02	7401517	0.1691	0.0052	0.2195
Cda-JZP9	Cda-JZP9	Cda-XT1	Cda-XT1	7365105	0.1839	0.0051	0.2383
Cda-JZP9	Cda-JZP9	Cda-XT2	Cda-XT2	7347121	0.1839	0.0050	0.2384
Cda-JZP9	Cda-JZP9	Cda-XT3	Cda-XT3	7353638	0.1828	0.0051	0.2369
Cda-JZP9	Cda-JZP9	Cda-XT4	Cda-XT4	7272806	0.1836	0.0052	0.2375
Cda-JZP9	Cda-JZP9	Cda-XT5	Cda-XT5	7376546	0.1870	0.0070	0.2377
Cda-JZP9	Cda-JZP9	Cda-XT6	Cda-XT6	7412511	0.1825	0.0052	0.2360
Cda-JZP9	Cda-JZP9	Cda-XT7	Cda-XT7	7318250	0.1833	0.0050	0.2375
Cda-JZP9	Cda-JZP9	Cdaac01	Cdaac01	7276989	0.1614	0.0198	0.1649
Cda-JZP9	Cda-JZP9	Cdabf01	Cdabf01	7214022	0.1638	0.0197	0.1697
Cda-JZP9	Cda-JZP9	Cdabf02	Cdabf02	7348224	0.1616	0.0199	0.1651
Cda-JZP9	Cda-JZP9	Cdabmj01	Cdabmj01	7529871	0.3193	0.0001	0.4424
Cda-JZP9	Cda-JZP9	Cdabmj02	Cdabmj02	7301372	0.1694	0.0053	0.2174
Cda-XT1	Cda-XT1	Cda-XT2	Cda-XT2	7705990	0.3022	0.0001	0.4468
Cda-XT1	Cda-XT1	Cda-XT3	Cda-XT3	7716844	0.3014	0.0001	0.4486
Cda-XT1	Cda-XT1	Cda-XT4	Cda-XT4	7634702	0.3025	0.0000	0.4477
Cda-XT1	Cda-XT1	Cda-XT5	Cda-XT5	7567125	0.2042	0.0191	0.2333
Cda-XT1	Cda-XT1	Cda-XT6	Cda-XT6	7778386	0.3014	0.0000	0.4484
Cda-XT1	Cda-XT1	Cda-XT7	Cda-XT7	7674278	0.3016	0.0001	0.4464
Cda-XT1	Cda-XT1	Cdaac01	Cdaac01	7474627	0.1788	0.0189	0.1990
Cda-XT1	Cda-XT1	Cdabf01	Cdabf01	7406121	0.1813	0.0188	0.1967
Cda-XT1	Cda-XT1	Cdabf02	Cdabf02	7555128	0.1792	0.0189	0.1991
Cda-XT1	Cda-XT1	Cdabmj01	Cdabmj01	7518906	0.1805	0.0051	0.2355
Cda-XT1	Cda-XT1	Cdabmj02	Cdabmj02	7383658	0.1445	0.0338	0.1077
Cda-XT2	Cda-XT2	Cda-XT3	Cda-XT3	7692965	0.3012	0.0001	0.4486
Cda-XT2	Cda-XT2	Cda-XT4	Cda-XT4	7608816	0.3018	0.0001	0.4470
Cda-XT2	Cda-XT2	Cda-XT5	Cda-XT5	7540060	0.2042	0.0192	0.2330
Cda-XT2	Cda-XT2	Cda-XT6	Cda-XT6	7751690	0.3007	0.0001	0.4475
Cda-XT2	Cda-XT2	Cda-XT7	Cda-XT7	7649940	0.3014	0.0001	0.4464
Cda-XT2	Cda-XT2	Cdaac01	Cdaac01	7456989	0.1788	0.0189	0.1988
Cda-XT2	Cda-XT2	Cdabf01	Cdabf01	7387253	0.1812	0.0187	0.1966
Cda-XT2	Cda-XT2	Cdabf02	Cdabf02	7533865	0.1793	0.0189	0.1990
Cda-XT2	Cda-XT2	Cdabmj01	Cdabmj01	7498102	0.1804	0.0051	0.2355
Cda-XT2	Cda-XT2	Cdabmj02	Cdabmj02	7361980	0.1445	0.0338	0.1074
Cda-XT3	Cda-XT3	Cda-XT4	Cda-XT4	7626420	0.3011	0.0001	0.4489
Cda-XT3	Cda-XT3	Cda-XT5	Cda-XT5	7555160	0.2032	0.0192	0.2316
Cda-XT3	Cda-XT3	Cda-XT6	Cda-XT6	7767776	0.3001	0.0001	0.4500
Cda-XT3	Cda-XT3	Cda-XT7	Cda-XT7	7666943	0.3014	0.0000	0.4496
Cda-XT3	Cda-XT3	Cdaac01	Cdaac01	7460646	0.1780	0.0188	0.1975
Cda-XT3	Cda-XT3	Cdabf01	Cdabf01	7389062	0.1800	0.0187	0.1947
Cda-XT3	Cda-XT3	Cdabf02	Cdabf02	7538265	0.1784	0.0188	0.1977
Cda-XT3	Cda-XT3	Cdabmj01	Cdabmj01	7502854	0.1797	0.0051	0.2346
Cda-XT3	Cda-XT3	Cdabmj02	Cdabmj02	7363730	0.1433	0.0339	0.1041
Cda-XT4	Cda-XT4	Cda-XT5	Cda-XT5	7475902	0.2040	0.0192	0.2325
Cda-XT4	Cda-XT4	Cda-XT6	Cda-XT6	7685399	0.3011	0.0000	0.4486
Cda-XT4	Cda-XT4	Cda-XT7	Cda-XT7	7584641	0.3014	0.0001	0.4468
Cda-XT4	Cda-XT4	Cdaac01	Cdaac01	7361450	0.1784	0.0189	0.1978
Cda-XT4	Cda-XT4	Cdabf01	Cdabf01	7293678	0.1807	0.0188	0.1955
Cda-XT4	Cda-XT4	Cdabf02	Cdabf02	7440324	0.1788	0.0190	0.1979
Cda-XT4	Cda-XT4	Cdabmj01	Cdabmj01	7406124	0.1800	0.0052	0.2344
Cda-XT4	Cda-XT4	Cdabmj02	Cdabmj02	7270572	0.1437	0.0339	0.1057
Cda-XT5	Cda-XT5	Cda-XT6	Cda-XT6	7621778	0.2031	0.0193	0.2312
Cda-XT5	Cda-XT5	Cda-XT7	Cda-XT7	7514445	0.2036	0.0192	0.2320
Cda-XT5	Cda-XT5	Cdaac01	Cdaac01	7478199	0.1739	0.0220	0.1830
Cda-XT5	Cda-XT5	Cdabf01	Cdabf01	7406094	0.1761	0.0219	0.1833
Cda-XT5	Cda-XT5	Cdabf02	Cdabf02	7559962	0.1741	0.0221	0.1832
Cda-XT5	Cda-XT5	Cdabmj01	Cdabmj01	7518427	0.1835	0.0068	0.2355
Cda-XT5	Cda-XT5	Cdabmj02	Cdabmj02	7403621	0.1394	0.0451	0.0654
Cda-XT6	Cda-XT6	Cda-XT7	Cda-XT7	7727610	0.3002	0.0001	0.4475
Cda-XT6	Cda-XT6	Cdaac01	Cdaac01	7526969	0.1777	0.0191	0.1965
Cda-XT6	Cda-XT6	Cdabf01	Cdabf01	7451770	0.1797	0.0190	0.1937
Cda-XT6	Cda-XT6	Cdabf02	Cdabf02	7607534	0.1781	0.0192	0.1966
Cda-XT6	Cda-XT6	Cdabmj01	Cdabmj01	7567193	0.1793	0.0053	0.2335
Cda-XT6	Cda-XT6	Cdabmj02	Cdabmj02	7431063	0.1431	0.0340	0.1035
Cda-XT7	Cda-XT7	Cdaac01	Cdaac01	7420505	0.1783	0.0188	0.1981
Cda-XT7	Cda-XT7	Cdabf01	Cdabf01	7352530	0.1806	0.0187	0.1956
Cda-XT7	Cda-XT7	Cdabf02	Cdabf02	7500367	0.1788	0.0189	0.1983
Cda-XT7	Cda-XT7	Cdabmj01	Cdabmj01	7463391	0.1800	0.0051	0.2349
Cda-XT7	Cda-XT7	Cdabmj02	Cdabmj02	7327279	0.1441	0.0338	0.1064
Cdaac01	Cdaac01	Cdabf01	Cdabf01	7646973	0.3135	0.0001	0.4424
Cdaac01	Cdaac01	Cdabf02	Cdabf02	7811150	0.3128	0.0001	0.4480
Cdaac01	Cdaac01	Cdabmj01	Cdabmj01	7539097	0.1616	0.0200	0.1666
Cdaac01	Cdaac01	Cdabmj02	Cdabmj02	7482081	0.1380	0.0317	0.1042
Cdabf01	Cdabf01	Cdabf02	Cdabf02	7705615	0.3139	0.0001	0.4427
Cdabf01	Cdabf01	Cdabmj01	Cdabmj01	7459119	0.1637	0.0198	0.1711
Cdabf01	Cdabf01	Cdabmj02	Cdabmj02	7378080	0.1400	0.0316	0.1016
Cdabf02	Cdabf02	Cdabmj01	Cdabmj01	7603499	0.1618	0.0200	0.1669
Cdabf02	Cdabf02	Cdabmj02	Cdabmj02	7530298	0.1379	0.0317	0.1038
Cdabmj01	Cdabmj01	Cdabmj02	Cdabmj02	7561158	0.1696	0.0054	0.2195
Cda-CY1	Cda-CY1	Cdadw01	Cdadw01	7553833	0.1794	0.0189	0.1988
Cda-CY1	Cda-CY1	Cdadw02	Cdadw02	7535759	0.1801	0.0188	0.2000
Cda-CY1	Cda-CY1	Cdalmy01	Cdalmy01	7547538	0.1605	0.0202	0.1663
Cda-CY1	Cda-CY1	Cdalp01	Cdalp01	7379442	0.1511	0.0344	0.1092
Cda-CY1	Cda-CY1	Cdaww01	Cdaww01	7447027	0.1518	0.0348	0.1077
Cda-CY1	Cda-CY1	Cdaww02	Cdaww02	7562871	0.3129	0.0001	0.4414
Cda-CY1	Cda-CY1	Cdaww03	Cdaww03	7387484	0.1525	0.0346	0.1077
Cda-CY1	Cda-CY1	Cdaxt01	Cdaxt01	7540531	0.1803	0.0191	0.2002
Cda-CY1	Cda-CY1	Cdaxy01	Cdaxy01	7280482	0.1607	0.0201	0.1635
Cda-CY1	Cda-CY1	Cdaxz01	Cdaxz01	7534668	0.3083	0.0001	0.4435
Cda-CY1	Cda-CY1	Cdazf01	Cdazf01	7601116	0.1888	0.0224	0.2041
Cda-CY1	Cda-CY1	Cdazf02	Cdazf02	7625838	0.1780	0.0260	0.1746
Cda-CY1	Cda-CY1	Cdazgh01	Cdazgh01	7768703	0.3120	0.0001	0.4464
Cda-CY1	Cda-CY1	Cdazw01	Cdazw01	7758700	0.3123	0.0001	0.4459
Cda-CY1	Cda-CY1	Cdazy01	Cdazy01	7474474	0.1742	0.0219	0.1849
Cda-CY2	Cda-CY2	Cdadw01	Cdadw01	7441980	0.1794	0.0189	0.1998
Cda-CY2	Cda-CY2	Cdadw02	Cdadw02	7419992	0.1801	0.0188	0.2010
Cda-CY2	Cda-CY2	Cdalmy01	Cdalmy01	7423639	0.1601	0.0198	0.1666
Cda-CY2	Cda-CY2	Cdalp01	Cdalp01	7270851	0.1508	0.0343	0.1088
Cda-CY2	Cda-CY2	Cdaww01	Cdaww01	7339563	0.1518	0.0346	0.1082
Cda-CY2	Cda-CY2	Cdaww02	Cdaww02	7454974	0.3124	0.0001	0.4417
Cda-CY2	Cda-CY2	Cdaww03	Cdaww03	7276967	0.1521	0.0345	0.1072
Cda-CY2	Cda-CY2	Cdaxt01	Cdaxt01	7425256	0.1802	0.0190	0.2013
Cda-CY2	Cda-CY2	Cdaxy01	Cdaxy01	7180595	0.1603	0.0198	0.1633
Cda-CY2	Cda-CY2	Cdaxz01	Cdaxz01	7456654	0.3084	0.0001	0.4451
Cda-CY2	Cda-CY2	Cdazf01	Cdazf01	7491838	0.1889	0.0224	0.2044
Cda-CY2	Cda-CY2	Cdazf02	Cdazf02	7508172	0.1776	0.0259	0.1740
Cda-CY2	Cda-CY2	Cdazgh01	Cdazgh01	7657496	0.3117	0.0001	0.4474
Cda-CY2	Cda-CY2	Cdazw01	Cdazw01	7633697	0.3120	0.0001	0.4467
Cda-CY2	Cda-CY2	Cdazy01	Cdazy01	7375063	0.1738	0.0219	0.1843
Cda-JZ1	Cda-JZ1	Cdadw01	Cdadw01	7726639	0.1804	0.0046	0.2424
Cda-JZ1	Cda-JZ1	Cdadw02	Cdadw02	7701672	0.1809	0.0045	0.2431
Cda-JZ1	Cda-JZ1	Cdalmy01	Cdalmy01	7954297	0.3189	0.0001	0.4508
Cda-JZ1	Cda-JZ1	Cdalp01	Cdalp01	7631436	0.1966	0.0043	0.2606
Cda-JZ1	Cda-JZ1	Cdaww01	Cdaww01	7697697	0.1975	0.0044	0.2602
Cda-JZ1	Cda-JZ1	Cdaww02	Cdaww02	7509801	0.1618	0.0198	0.1679
Cda-JZ1	Cda-JZ1	Cdaww03	Cdaww03	7625347	0.1969	0.0046	0.2572
Cda-JZ1	Cda-JZ1	Cdaxt01	Cdaxt01	7718122	0.1815	0.0047	0.2434
Cda-JZ1	Cda-JZ1	Cdaxy01	Cdaxy01	7669635	0.3184	0.0000	0.4463
Cda-JZ1	Cda-JZ1	Cdaxz01	Cdaxz01	7501077	0.1592	0.0202	0.1683
Cda-JZ1	Cda-JZ1	Cdazf01	Cdazf01	7786407	0.1875	0.0044	0.2537
Cda-JZ1	Cda-JZ1	Cdazf02	Cdazf02	7832158	0.1987	0.0049	0.2645
Cda-JZ1	Cda-JZ1	Cdazgh01	Cdazgh01	7725107	0.1613	0.0199	0.1717
Cda-JZ1	Cda-JZ1	Cdazw01	Cdazw01	7709810	0.1616	0.0197	0.1725
Cda-JZ1	Cda-JZ1	Cdazy01	Cdazy01	7652320	0.1838	0.0058	0.2441
Cda-JZ2	Cda-JZ2	Cdadw01	Cdadw01	7524659	0.1813	0.0044	0.2409
Cda-JZ2	Cda-JZ2	Cdadw02	Cdadw02	7510547	0.1824	0.0043	0.2422
Cda-JZ2	Cda-JZ2	Cdalmy01	Cdalmy01	7715054	0.3199	0.0001	0.4487
Cda-JZ2	Cda-JZ2	Cdalp01	Cdalp01	7447788	0.1978	0.0042	0.2621
Cda-JZ2	Cda-JZ2	Cdaww01	Cdaww01	7501897	0.1986	0.0043	0.2615
Cda-JZ2	Cda-JZ2	Cdaww02	Cdaww02	7327223	0.1635	0.0194	0.1714
Cda-JZ2	Cda-JZ2	Cdaww03	Cdaww03	7440675	0.1985	0.0044	0.2591
Cda-JZ2	Cda-JZ2	Cdaxt01	Cdaxt01	7518839	0.1830	0.0046	0.2427
Cda-JZ2	Cda-JZ2	Cdaxy01	Cdaxy01	7523886	0.3200	0.0001	0.4450
Cda-JZ2	Cda-JZ2	Cdaxz01	Cdaxz01	7347260	0.1605	0.0198	0.1677
Cda-JZ2	Cda-JZ2	Cdazf01	Cdazf01	7582853	0.1884	0.0042	0.2521
Cda-JZ2	Cda-JZ2	Cdazf02	Cdazf02	7611336	0.1997	0.0047	0.2660
Cda-JZ2	Cda-JZ2	Cdazgh01	Cdazgh01	7520620	0.1623	0.0195	0.1709
Cda-JZ2	Cda-JZ2	Cdazw01	Cdazw01	7495087	0.1626	0.0193	0.1717
Cda-JZ2	Cda-JZ2	Cdazy01	Cdazy01	7470184	0.1848	0.0055	0.2428
Cda-JZ3	Cda-JZ3	Cdadw01	Cdadw01	7766746	0.1796	0.0049	0.2415
Cda-JZ3	Cda-JZ3	Cdadw02	Cdadw02	7739967	0.1801	0.0048	0.2422
Cda-JZ3	Cda-JZ3	Cdalmy01	Cdalmy01	7996370	0.3177	0.0001	0.4506
Cda-JZ3	Cda-JZ3	Cdalp01	Cdalp01	7667595	0.1958	0.0045	0.2594
Cda-JZ3	Cda-JZ3	Cdaww01	Cdaww01	7735742	0.1966	0.0047	0.2588
Cda-JZ3	Cda-JZ3	Cdaww02	Cdaww02	7547893	0.1613	0.0201	0.1663
Cda-JZ3	Cda-JZ3	Cdaww03	Cdaww03	7661510	0.1961	0.0048	0.2561
Cda-JZ3	Cda-JZ3	Cdaxt01	Cdaxt01	7757166	0.1806	0.0051	0.2422
Cda-JZ3	Cda-JZ3	Cdaxy01	Cdaxy01	7705246	0.3171	0.0000	0.4458
Cda-JZ3	Cda-JZ3	Cdaxz01	Cdaxz01	7543473	0.1585	0.0205	0.1670
Cda-JZ3	Cda-JZ3	Cdazf01	Cdazf01	7827875	0.1866	0.0046	0.2522
Cda-JZ3	Cda-JZ3	Cdazf02	Cdazf02	7876267	0.1978	0.0052	0.2629
Cda-JZ3	Cda-JZ3	Cdazgh01	Cdazgh01	7767458	0.1605	0.0202	0.1703
Cda-JZ3	Cda-JZ3	Cdazw01	Cdazw01	7750789	0.1608	0.0200	0.1707
Cda-JZ3	Cda-JZ3	Cdazy01	Cdazy01	7693740	0.1831	0.0061	0.2429
Cda-JZ4	Cda-JZ4	Cdadw01	Cdadw01	7765485	0.1798	0.0048	0.2434
Cda-JZ4	Cda-JZ4	Cdadw02	Cdadw02	7738506	0.1804	0.0047	0.2440
Cda-JZ4	Cda-JZ4	Cdalmy01	Cdalmy01	7997331	0.3177	0.0001	0.4517
Cda-JZ4	Cda-JZ4	Cdalp01	Cdalp01	7667791	0.1959	0.0045	0.2597
Cda-JZ4	Cda-JZ4	Cdaww01	Cdaww01	7737500	0.1967	0.0046	0.2591
Cda-JZ4	Cda-JZ4	Cdaww02	Cdaww02	7546653	0.1612	0.0200	0.1661
Cda-JZ4	Cda-JZ4	Cdaww03	Cdaww03	7660591	0.1961	0.0047	0.2562
Cda-JZ4	Cda-JZ4	Cdaxt01	Cdaxt01	7756461	0.1808	0.0049	0.2441
Cda-JZ4	Cda-JZ4	Cdaxy01	Cdaxy01	7705838	0.3171	0.0001	0.4469
Cda-JZ4	Cda-JZ4	Cdaxz01	Cdaxz01	7541743	0.1585	0.0204	0.1677
Cda-JZ4	Cda-JZ4	Cdazf01	Cdazf01	7829033	0.1868	0.0046	0.2526
Cda-JZ4	Cda-JZ4	Cdazf02	Cdazf02	7875197	0.1979	0.0052	0.2632
Cda-JZ4	Cda-JZ4	Cdazgh01	Cdazgh01	7766691	0.1607	0.0201	0.1703
Cda-JZ4	Cda-JZ4	Cdazw01	Cdazw01	7747687	0.1609	0.0199	0.1708
Cda-JZ4	Cda-JZ4	Cdazy01	Cdazy01	7691933	0.1830	0.0060	0.2428
Cda-JZ5	Cda-JZ5	Cdadw01	Cdadw01	7711837	0.1798	0.0049	0.2406
Cda-JZ5	Cda-JZ5	Cdadw02	Cdadw02	7688701	0.1805	0.0049	0.2415
Cda-JZ5	Cda-JZ5	Cdalmy01	Cdalmy01	7936754	0.3177	0.0001	0.4498
Cda-JZ5	Cda-JZ5	Cdalp01	Cdalp01	7613196	0.1958	0.0046	0.2591
Cda-JZ5	Cda-JZ5	Cdaww01	Cdaww01	7683932	0.1968	0.0046	0.2590
Cda-JZ5	Cda-JZ5	Cdaww02	Cdaww02	7500638	0.1613	0.0202	0.1663
Cda-JZ5	Cda-JZ5	Cdaww03	Cdaww03	7611174	0.1963	0.0048	0.2559
Cda-JZ5	Cda-JZ5	Cdaxt01	Cdaxt01	7706431	0.1811	0.0051	0.2418
Cda-JZ5	Cda-JZ5	Cdaxy01	Cdaxy01	7660298	0.3173	0.0000	0.4454
Cda-JZ5	Cda-JZ5	Cdaxz01	Cdaxz01	7489184	0.1583	0.0205	0.1659
Cda-JZ5	Cda-JZ5	Cdazf01	Cdazf01	7777936	0.1869	0.0046	0.2524
Cda-JZ5	Cda-JZ5	Cdazf02	Cdazf02	7819628	0.1978	0.0053	0.2626
Cda-JZ5	Cda-JZ5	Cdazgh01	Cdazgh01	7712214	0.1605	0.0203	0.1694
Cda-JZ5	Cda-JZ5	Cdazw01	Cdazw01	7694832	0.1607	0.0201	0.1700
Cda-JZ5	Cda-JZ5	Cdazy01	Cdazy01	7633790	0.1828	0.0062	0.2413
Cda-JZ6	Cda-JZ6	Cdadw01	Cdadw01	7661778	0.1796	0.0048	0.2426
Cda-JZ6	Cda-JZ6	Cdadw02	Cdadw02	7637754	0.1801	0.0047	0.2433
Cda-JZ6	Cda-JZ6	Cdalmy01	Cdalmy01	7886743	0.3173	0.0001	0.4508
Cda-JZ6	Cda-JZ6	Cdalp01	Cdalp01	7562692	0.1957	0.0044	0.2592
Cda-JZ6	Cda-JZ6	Cdaww01	Cdaww01	7638569	0.1969	0.0045	0.2593
Cda-JZ6	Cda-JZ6	Cdaww02	Cdaww02	7453415	0.1612	0.0199	0.1661
Cda-JZ6	Cda-JZ6	Cdaww03	Cdaww03	7562724	0.1964	0.0047	0.2563
Cda-JZ6	Cda-JZ6	Cdaxt01	Cdaxt01	7656272	0.1809	0.0049	0.2439
Cda-JZ6	Cda-JZ6	Cdaxy01	Cdaxy01	7610239	0.3170	0.0000	0.4467
Cda-JZ6	Cda-JZ6	Cdaxz01	Cdaxz01	7440721	0.1582	0.0203	0.1673
Cda-JZ6	Cda-JZ6	Cdazf01	Cdazf01	7730192	0.1867	0.0045	0.2524
Cda-JZ6	Cda-JZ6	Cdazf02	Cdazf02	7767587	0.1976	0.0052	0.2625
Cda-JZ6	Cda-JZ6	Cdazgh01	Cdazgh01	7660007	0.1602	0.0200	0.1698
Cda-JZ6	Cda-JZ6	Cdazw01	Cdazw01	7642318	0.1605	0.0199	0.1701
Cda-JZ6	Cda-JZ6	Cdazy01	Cdazy01	7581572	0.1825	0.0061	0.2418
Cda-JZ7	Cda-JZ7	Cdadw01	Cdadw01	7537213	0.1812	0.0046	0.2411
Cda-JZ7	Cda-JZ7	Cdadw02	Cdadw02	7523719	0.1820	0.0045	0.2421
Cda-JZ7	Cda-JZ7	Cdalmy01	Cdalmy01	7730848	0.3194	0.0001	0.4489
Cda-JZ7	Cda-JZ7	Cdalp01	Cdalp01	7460207	0.1975	0.0043	0.2614
Cda-JZ7	Cda-JZ7	Cdaww01	Cdaww01	7518359	0.1986	0.0044	0.2612
Cda-JZ7	Cda-JZ7	Cdaww02	Cdaww02	7339275	0.1632	0.0195	0.1707
Cda-JZ7	Cda-JZ7	Cdaww03	Cdaww03	7453271	0.1981	0.0045	0.2585
Cda-JZ7	Cda-JZ7	Cdaxt01	Cdaxt01	7537353	0.1830	0.0047	0.2432
Cda-JZ7	Cda-JZ7	Cdaxy01	Cdaxy01	7531982	0.3195	0.0001	0.4452
Cda-JZ7	Cda-JZ7	Cdaxz01	Cdaxz01	7350188	0.1603	0.0199	0.1683
Cda-JZ7	Cda-JZ7	Cdazf01	Cdazf01	7596824	0.1885	0.0043	0.2531
Cda-JZ7	Cda-JZ7	Cdazf02	Cdazf02	7625419	0.1995	0.0048	0.2653
Cda-JZ7	Cda-JZ7	Cdazgh01	Cdazgh01	7533908	0.1623	0.0196	0.1716
Cda-JZ7	Cda-JZ7	Cdazw01	Cdazw01	7508926	0.1624	0.0194	0.1722
Cda-JZ7	Cda-JZ7	Cdazy01	Cdazy01	7476281	0.1845	0.0057	0.2429
Cda-JZ8	Cda-JZ8	Cdadw01	Cdadw01	7733376	0.1804	0.0047	0.2428
Cda-JZ8	Cda-JZ8	Cdadw02	Cdadw02	7705826	0.1809	0.0046	0.2433
Cda-JZ8	Cda-JZ8	Cdalmy01	Cdalmy01	7958402	0.3189	0.0001	0.4512
Cda-JZ8	Cda-JZ8	Cdalp01	Cdalp01	7636656	0.1964	0.0043	0.2604
Cda-JZ8	Cda-JZ8	Cdaww01	Cdaww01	7703318	0.1974	0.0045	0.2599
Cda-JZ8	Cda-JZ8	Cdaww02	Cdaww02	7515461	0.1619	0.0199	0.1675
Cda-JZ8	Cda-JZ8	Cdaww03	Cdaww03	7628832	0.1967	0.0046	0.2569
Cda-JZ8	Cda-JZ8	Cdaxt01	Cdaxt01	7723578	0.1813	0.0049	0.2433
Cda-JZ8	Cda-JZ8	Cdaxy01	Cdaxy01	7677765	0.3181	0.0000	0.4464
Cda-JZ8	Cda-JZ8	Cdaxz01	Cdaxz01	7510264	0.1592	0.0203	0.1683
Cda-JZ8	Cda-JZ8	Cdazf01	Cdazf01	7792503	0.1874	0.0045	0.2534
Cda-JZ8	Cda-JZ8	Cdazf02	Cdazf02	7837920	0.1986	0.0050	0.2642
Cda-JZ8	Cda-JZ8	Cdazgh01	Cdazgh01	7732044	0.1612	0.0200	0.1716
Cda-JZ8	Cda-JZ8	Cdazw01	Cdazw01	7713193	0.1615	0.0198	0.1722
Cda-JZ8	Cda-JZ8	Cdazy01	Cdazy01	7661324	0.1837	0.0058	0.2441
Cda-JZP1	Cda-JZP1	Cdadw01	Cdadw01	7567667	0.1807	0.0049	0.2371
Cda-JZP1	Cda-JZP1	Cdadw02	Cdadw02	7548674	0.1814	0.0047	0.2381
Cda-JZP1	Cda-JZP1	Cdalmy01	Cdalmy01	7784120	0.3180	0.0001	0.4455
Cda-JZP1	Cda-JZP1	Cdalp01	Cdalp01	7462305	0.1965	0.0045	0.2592
Cda-JZP1	Cda-JZP1	Cdaww01	Cdaww01	7533588	0.1976	0.0047	0.2588
Cda-JZP1	Cda-JZP1	Cdaww02	Cdaww02	7369278	0.1629	0.0203	0.1691
Cda-JZP1	Cda-JZP1	Cdaww03	Cdaww03	7471312	0.1978	0.0048	0.2571
Cda-JZP1	Cda-JZP1	Cdaxt01	Cdaxt01	7556313	0.1818	0.0050	0.2380
Cda-JZP1	Cda-JZP1	Cdaxy01	Cdaxy01	7497986	0.3174	0.0001	0.4411
Cda-JZP1	Cda-JZP1	Cdaxz01	Cdaxz01	7339745	0.1588	0.0206	0.1616
Cda-JZP1	Cda-JZP1	Cdazf01	Cdazf01	7629217	0.1869	0.0046	0.2477
Cda-JZP1	Cda-JZP1	Cdazf02	Cdazf02	7673341	0.1985	0.0056	0.2610
Cda-JZP1	Cda-JZP1	Cdazgh01	Cdazgh01	7567637	0.1612	0.0204	0.1656
Cda-JZP1	Cda-JZP1	Cdazw01	Cdazw01	7558692	0.1617	0.0201	0.1668
Cda-JZP1	Cda-JZP1	Cdazy01	Cdazy01	7485606	0.1834	0.0062	0.2373
Cda-JZP10	Cda-JZP10	Cdadw01	Cdadw01	7544181	0.1804	0.0048	0.2377
Cda-JZP10	Cda-JZP10	Cdadw02	Cdadw02	7526560	0.1811	0.0048	0.2387
Cda-JZP10	Cda-JZP10	Cdalmy01	Cdalmy01	7762403	0.3173	0.0001	0.4455
Cda-JZP10	Cda-JZP10	Cdalp01	Cdalp01	7442532	0.1961	0.0045	0.2590
Cda-JZP10	Cda-JZP10	Cdaww01	Cdaww01	7511031	0.1970	0.0047	0.2585
Cda-JZP10	Cda-JZP10	Cdaww02	Cdaww02	7347668	0.1625	0.0201	0.1687
Cda-JZP10	Cda-JZP10	Cdaww03	Cdaww03	7451608	0.1974	0.0048	0.2568
Cda-JZP10	Cda-JZP10	Cdaxt01	Cdaxt01	7531792	0.1814	0.0051	0.2383
Cda-JZP10	Cda-JZP10	Cdaxy01	Cdaxy01	7475551	0.3166	0.0001	0.4407
Cda-JZP10	Cda-JZP10	Cdaxz01	Cdaxz01	7315505	0.1585	0.0205	0.1623
Cda-JZP10	Cda-JZP10	Cdazf01	Cdazf01	7603607	0.1865	0.0047	0.2481
Cda-JZP10	Cda-JZP10	Cdazf02	Cdazf02	7649187	0.1983	0.0056	0.2615
Cda-JZP10	Cda-JZP10	Cdazgh01	Cdazgh01	7543629	0.1609	0.0203	0.1664
Cda-JZP10	Cda-JZP10	Cdazw01	Cdazw01	7535444	0.1615	0.0200	0.1678
Cda-JZP10	Cda-JZP10	Cdazy01	Cdazy01	7463841	0.1832	0.0062	0.2380
Cda-JZP2	Cda-JZP2	Cdadw01	Cdadw01	7520884	0.1817	0.0046	0.2373
Cda-JZP2	Cda-JZP2	Cdadw02	Cdadw02	7506788	0.1825	0.0046	0.2384
Cda-JZP2	Cda-JZP2	Cdalmy01	Cdalmy01	7738640	0.3194	0.0001	0.4451
Cda-JZP2	Cda-JZP2	Cdalp01	Cdalp01	7423808	0.1977	0.0043	0.2611
Cda-JZP2	Cda-JZP2	Cdaww01	Cdaww01	7490220	0.1986	0.0044	0.2606
Cda-JZP2	Cda-JZP2	Cdaww02	Cdaww02	7328899	0.1640	0.0198	0.1705
Cda-JZP2	Cda-JZP2	Cdaww03	Cdaww03	7432135	0.1990	0.0046	0.2591
Cda-JZP2	Cda-JZP2	Cdaxt01	Cdaxt01	7511739	0.1829	0.0048	0.2384
Cda-JZP2	Cda-JZP2	Cdaxy01	Cdaxy01	7458671	0.3187	0.0001	0.4409
Cda-JZP2	Cda-JZP2	Cdaxz01	Cdaxz01	7291231	0.1599	0.0202	0.1627
Cda-JZP2	Cda-JZP2	Cdazf01	Cdazf01	7581384	0.1879	0.0045	0.2476
Cda-JZP2	Cda-JZP2	Cdazf02	Cdazf02	7623463	0.1996	0.0054	0.2616
Cda-JZP2	Cda-JZP2	Cdazgh01	Cdazgh01	7520639	0.1622	0.0200	0.1666
Cda-JZP2	Cda-JZP2	Cdazw01	Cdazw01	7514259	0.1628	0.0197	0.1678
Cda-JZP2	Cda-JZP2	Cdazy01	Cdazy01	7442084	0.1845	0.0059	0.2380
Cda-JZP3	Cda-JZP3	Cdadw01	Cdadw01	7525055	0.1807	0.0047	0.2388
Cda-JZP3	Cda-JZP3	Cdadw02	Cdadw02	7507960	0.1815	0.0046	0.2399
Cda-JZP3	Cda-JZP3	Cdalmy01	Cdalmy01	7742166	0.3183	0.0001	0.4469
Cda-JZP3	Cda-JZP3	Cdalp01	Cdalp01	7421055	0.1966	0.0043	0.2599
Cda-JZP3	Cda-JZP3	Cdaww01	Cdaww01	7490989	0.1974	0.0045	0.2591
Cda-JZP3	Cda-JZP3	Cdaww02	Cdaww02	7329750	0.1626	0.0200	0.1689
Cda-JZP3	Cda-JZP3	Cdaww03	Cdaww03	7431043	0.1978	0.0046	0.2576
Cda-JZP3	Cda-JZP3	Cdaxt01	Cdaxt01	7513562	0.1815	0.0049	0.2393
Cda-JZP3	Cda-JZP3	Cdaxy01	Cdaxy01	7459267	0.3175	0.0001	0.4420
Cda-JZP3	Cda-JZP3	Cdaxz01	Cdaxz01	7294546	0.1587	0.0203	0.1637
Cda-JZP3	Cda-JZP3	Cdazf01	Cdazf01	7584932	0.1868	0.0045	0.2492
Cda-JZP3	Cda-JZP3	Cdazf02	Cdazf02	7627845	0.1987	0.0054	0.2623
Cda-JZP3	Cda-JZP3	Cdazgh01	Cdazgh01	7523636	0.1611	0.0201	0.1676
Cda-JZP3	Cda-JZP3	Cdazw01	Cdazw01	7516507	0.1617	0.0199	0.1688
Cda-JZP3	Cda-JZP3	Cdazy01	Cdazy01	7441859	0.1834	0.0060	0.2393
Cda-JZP4	Cda-JZP4	Cdadw01	Cdadw01	7458333	0.1813	0.0048	0.2370
Cda-JZP4	Cda-JZP4	Cdadw02	Cdadw02	7444362	0.1821	0.0046	0.2382
Cda-JZP4	Cda-JZP4	Cdalmy01	Cdalmy01	7671866	0.3187	0.0001	0.4447
Cda-JZP4	Cda-JZP4	Cdalp01	Cdalp01	7360319	0.1972	0.0043	0.2604
Cda-JZP4	Cda-JZP4	Cdaww01	Cdaww01	7423526	0.1979	0.0045	0.2594
Cda-JZP4	Cda-JZP4	Cdaww02	Cdaww02	7268521	0.1635	0.0198	0.1706
Cda-JZP4	Cda-JZP4	Cdaww03	Cdaww03	7369837	0.1985	0.0046	0.2582
Cda-JZP4	Cda-JZP4	Cdaxt01	Cdaxt01	7445375	0.1822	0.0049	0.2377
Cda-JZP4	Cda-JZP4	Cdaxy01	Cdaxy01	7394799	0.3181	0.0001	0.4404
Cda-JZP4	Cda-JZP4	Cdaxz01	Cdaxz01	7227598	0.1594	0.0201	0.1628
Cda-JZP4	Cda-JZP4	Cdazf01	Cdazf01	7514816	0.1873	0.0045	0.2473
Cda-JZP4	Cda-JZP4	Cdazf02	Cdazf02	7558577	0.1994	0.0054	0.2617
Cda-JZP4	Cda-JZP4	Cdazgh01	Cdazgh01	7456368	0.1616	0.0199	0.1664
Cda-JZP4	Cda-JZP4	Cdazw01	Cdazw01	7452322	0.1624	0.0197	0.1681
Cda-JZP4	Cda-JZP4	Cdazy01	Cdazy01	7377064	0.1842	0.0059	0.2382
Cda-JZP5	Cda-JZP5	Cdadw01	Cdadw01	7508553	0.1819	0.0045	0.2379
Cda-JZP5	Cda-JZP5	Cdadw02	Cdadw02	7493732	0.1829	0.0045	0.2391
Cda-JZP5	Cda-JZP5	Cdalmy01	Cdalmy01	7725024	0.3197	0.0001	0.4452
Cda-JZP5	Cda-JZP5	Cdalp01	Cdalp01	7413528	0.1978	0.0042	0.2614
Cda-JZP5	Cda-JZP5	Cdaww01	Cdaww01	7477345	0.1987	0.0044	0.2609
Cda-JZP5	Cda-JZP5	Cdaww02	Cdaww02	7316602	0.1643	0.0197	0.1711
Cda-JZP5	Cda-JZP5	Cdaww03	Cdaww03	7420336	0.1990	0.0044	0.2593
Cda-JZP5	Cda-JZP5	Cdaxt01	Cdaxt01	7495723	0.1831	0.0047	0.2389
Cda-JZP5	Cda-JZP5	Cdaxy01	Cdaxy01	7438723	0.3190	0.0001	0.4409
Cda-JZP5	Cda-JZP5	Cdaxz01	Cdaxz01	7276777	0.1603	0.0201	0.1634
Cda-JZP5	Cda-JZP5	Cdazf01	Cdazf01	7562690	0.1882	0.0044	0.2483
Cda-JZP5	Cda-JZP5	Cdazf02	Cdazf02	7608720	0.2002	0.0052	0.2625
Cda-JZP5	Cda-JZP5	Cdazgh01	Cdazgh01	7507401	0.1626	0.0198	0.1673
Cda-JZP5	Cda-JZP5	Cdazw01	Cdazw01	7503045	0.1632	0.0196	0.1687
Cda-JZP5	Cda-JZP5	Cdazy01	Cdazy01	7431397	0.1849	0.0057	0.2390
Cda-JZP6	Cda-JZP6	Cdadw01	Cdadw01	7525307	0.1810	0.0045	0.2398
Cda-JZP6	Cda-JZP6	Cdadw02	Cdadw02	7510662	0.1819	0.0044	0.2410
Cda-JZP6	Cda-JZP6	Cdalmy01	Cdalmy01	7742054	0.3189	0.0001	0.4474
Cda-JZP6	Cda-JZP6	Cdalp01	Cdalp01	7430845	0.1971	0.0042	0.2610
Cda-JZP6	Cda-JZP6	Cdaww01	Cdaww01	7494698	0.1979	0.0044	0.2603
Cda-JZP6	Cda-JZP6	Cdaww02	Cdaww02	7331903	0.1632	0.0196	0.1708
Cda-JZP6	Cda-JZP6	Cdaww03	Cdaww03	7438234	0.1982	0.0044	0.2587
Cda-JZP6	Cda-JZP6	Cdaxt01	Cdaxt01	7511636	0.1821	0.0047	0.2407
Cda-JZP6	Cda-JZP6	Cdaxy01	Cdaxy01	7475610	0.3179	0.0001	0.4421
Cda-JZP6	Cda-JZP6	Cdaxz01	Cdaxz01	7306933	0.1594	0.0200	0.1654
Cda-JZP6	Cda-JZP6	Cdazf01	Cdazf01	7584061	0.1874	0.0043	0.2505
Cda-JZP6	Cda-JZP6	Cdazf02	Cdazf02	7625563	0.1992	0.0052	0.2637
Cda-JZP6	Cda-JZP6	Cdazgh01	Cdazgh01	7521405	0.1617	0.0197	0.1694
Cda-JZP6	Cda-JZP6	Cdazw01	Cdazw01	7512841	0.1623	0.0195	0.1705
Cda-JZP6	Cda-JZP6	Cdazy01	Cdazy01	7452428	0.1841	0.0058	0.2405
Cda-JZP7	Cda-JZP7	Cdadw01	Cdadw01	7563568	0.1795	0.0047	0.2400
Cda-JZP7	Cda-JZP7	Cdadw02	Cdadw02	7542156	0.1802	0.0047	0.2409
Cda-JZP7	Cda-JZP7	Cdalmy01	Cdalmy01	7782358	0.3171	0.0001	0.4480
Cda-JZP7	Cda-JZP7	Cdalp01	Cdalp01	7462041	0.1954	0.0044	0.2584
Cda-JZP7	Cda-JZP7	Cdaww01	Cdaww01	7528093	0.1960	0.0046	0.2572
Cda-JZP7	Cda-JZP7	Cdaww02	Cdaww02	7361791	0.1615	0.0201	0.1664
Cda-JZP7	Cda-JZP7	Cdaww03	Cdaww03	7466383	0.1964	0.0047	0.2558
Cda-JZP7	Cda-JZP7	Cdaxt01	Cdaxt01	7545355	0.1802	0.0050	0.2401
Cda-JZP7	Cda-JZP7	Cdaxy01	Cdaxy01	7501085	0.3160	0.0001	0.4426
Cda-JZP7	Cda-JZP7	Cdaxz01	Cdaxz01	7339523	0.1576	0.0205	0.1645
Cda-JZP7	Cda-JZP7	Cdazf01	Cdazf01	7622484	0.1857	0.0046	0.2503
Cda-JZP7	Cda-JZP7	Cdazf02	Cdazf02	7668252	0.1975	0.0054	0.2610
Cda-JZP7	Cda-JZP7	Cdazgh01	Cdazgh01	7559512	0.1600	0.0202	0.1684
Cda-JZP7	Cda-JZP7	Cdazw01	Cdazw01	7546558	0.1606	0.0200	0.1698
Cda-JZP7	Cda-JZP7	Cdazy01	Cdazy01	7486350	0.1825	0.0061	0.2404
Cda-JZP8	Cda-JZP8	Cdadw01	Cdadw01	7496989	0.1814	0.0046	0.2385
Cda-JZP8	Cda-JZP8	Cdadw02	Cdadw02	7479448	0.1822	0.0045	0.2396
Cda-JZP8	Cda-JZP8	Cdalmy01	Cdalmy01	7712943	0.3193	0.0001	0.4465
Cda-JZP8	Cda-JZP8	Cdalp01	Cdalp01	7398204	0.1973	0.0042	0.2609
Cda-JZP8	Cda-JZP8	Cdaww01	Cdaww01	7466833	0.1984	0.0044	0.2606
Cda-JZP8	Cda-JZP8	Cdaww02	Cdaww02	7303015	0.1636	0.0197	0.1713
Cda-JZP8	Cda-JZP8	Cdaww03	Cdaww03	7405513	0.1986	0.0045	0.2588
Cda-JZP8	Cda-JZP8	Cdaxt01	Cdaxt01	7486022	0.1827	0.0047	0.2398
Cda-JZP8	Cda-JZP8	Cdaxy01	Cdaxy01	7434881	0.3186	0.0001	0.4419
Cda-JZP8	Cda-JZP8	Cdaxz01	Cdaxz01	7267775	0.1595	0.0201	0.1636
Cda-JZP8	Cda-JZP8	Cdazf01	Cdazf01	7557419	0.1878	0.0044	0.2493
Cda-JZP8	Cda-JZP8	Cdazf02	Cdazf02	7598871	0.1995	0.0053	0.2629
Cda-JZP8	Cda-JZP8	Cdazgh01	Cdazgh01	7494975	0.1619	0.0198	0.1677
Cda-JZP8	Cda-JZP8	Cdazw01	Cdazw01	7485779	0.1625	0.0197	0.1689
Cda-JZP8	Cda-JZP8	Cdazy01	Cdazy01	7415619	0.1842	0.0059	0.2391
Cda-JZP9	Cda-JZP9	Cdadw01	Cdadw01	7395949	0.1816	0.0047	0.2364
Cda-JZP9	Cda-JZP9	Cdadw02	Cdadw02	7379535	0.1824	0.0046	0.2376
Cda-JZP9	Cda-JZP9	Cdalmy01	Cdalmy01	7605057	0.3191	0.0001	0.4440
Cda-JZP9	Cda-JZP9	Cdalp01	Cdalp01	7301802	0.1975	0.0043	0.2601
Cda-JZP9	Cda-JZP9	Cdaww01	Cdaww01	7367014	0.1986	0.0045	0.2602
Cda-JZP9	Cda-JZP9	Cdaww02	Cdaww02	7205128	0.1640	0.0199	0.1699
Cda-JZP9	Cda-JZP9	Cdaww03	Cdaww03	7306990	0.1989	0.0046	0.2584
Cda-JZP9	Cda-JZP9	Cdaxt01	Cdaxt01	7382478	0.1830	0.0049	0.2378
Cda-JZP9	Cda-JZP9	Cdaxy01	Cdaxy01	7331730	0.3184	0.0001	0.4398
Cda-JZP9	Cda-JZP9	Cdaxz01	Cdaxz01	7173419	0.1600	0.0202	0.1622
Cda-JZP9	Cda-JZP9	Cdazf01	Cdazf01	7451390	0.1880	0.0045	0.2471
Cda-JZP9	Cda-JZP9	Cdazf02	Cdazf02	7492092	0.1997	0.0054	0.2609
Cda-JZP9	Cda-JZP9	Cdazgh01	Cdazgh01	7391092	0.1622	0.0200	0.1659
Cda-JZP9	Cda-JZP9	Cdazw01	Cdazw01	7383374	0.1628	0.0198	0.1673
Cda-JZP9	Cda-JZP9	Cdazy01	Cdazy01	7320510	0.1845	0.0060	0.2372
Cda-XT1	Cda-XT1	Cdadw01	Cdadw01	7735812	0.3000	0.0001	0.4448
Cda-XT1	Cda-XT1	Cdadw02	Cdadw02	7712635	0.3006	0.0001	0.4444
Cda-XT1	Cda-XT1	Cdalmy01	Cdalmy01	7596033	0.1806	0.0050	0.2383
Cda-XT1	Cda-XT1	Cdalp01	Cdalp01	7415000	0.1625	0.0237	0.1531
Cda-XT1	Cda-XT1	Cdaww01	Cdaww01	7484358	0.1635	0.0240	0.1523
Cda-XT1	Cda-XT1	Cdaww02	Cdaww02	7404141	0.1815	0.0188	0.1964
Cda-XT1	Cda-XT1	Cdaww03	Cdaww03	7424885	0.1640	0.0239	0.1515
Cda-XT1	Cda-XT1	Cdaxt01	Cdaxt01	7719869	0.3010	0.0001	0.4418
Cda-XT1	Cda-XT1	Cdaxy01	Cdaxy01	7331276	0.1808	0.0051	0.2345
Cda-XT1	Cda-XT1	Cdaxz01	Cdaxz01	7372299	0.1774	0.0193	0.1962
Cda-XT1	Cda-XT1	Cdazf01	Cdazf01	7628835	0.2010	0.0114	0.2528
Cda-XT1	Cda-XT1	Cdazf02	Cdazf02	7653105	0.2043	0.0143	0.2450
Cda-XT1	Cda-XT1	Cdazgh01	Cdazgh01	7601406	0.1800	0.0189	0.1997
Cda-XT1	Cda-XT1	Cdazw01	Cdazw01	7593773	0.1803	0.0187	0.2002
Cda-XT1	Cda-XT1	Cdazy01	Cdazy01	7498669	0.2014	0.0184	0.2329
Cda-XT2	Cda-XT2	Cdadw01	Cdadw01	7714422	0.2997	0.0001	0.4447
Cda-XT2	Cda-XT2	Cdadw02	Cdadw02	7693044	0.3004	0.0001	0.4445
Cda-XT2	Cda-XT2	Cdalmy01	Cdalmy01	7572853	0.1805	0.0049	0.2383
Cda-XT2	Cda-XT2	Cdalp01	Cdalp01	7394830	0.1626	0.0238	0.1527
Cda-XT2	Cda-XT2	Cdaww01	Cdaww01	7463373	0.1635	0.0241	0.1520
Cda-XT2	Cda-XT2	Cdaww02	Cdaww02	7383112	0.1813	0.0188	0.1962
Cda-XT2	Cda-XT2	Cdaww03	Cdaww03	7403322	0.1640	0.0240	0.1509
Cda-XT2	Cda-XT2	Cdaxt01	Cdaxt01	7697708	0.3004	0.0001	0.4410
Cda-XT2	Cda-XT2	Cdaxy01	Cdaxy01	7312493	0.1809	0.0050	0.2346
Cda-XT2	Cda-XT2	Cdaxz01	Cdaxz01	7357444	0.1774	0.0192	0.1962
Cda-XT2	Cda-XT2	Cdazf01	Cdazf01	7606379	0.2010	0.0115	0.2526
Cda-XT2	Cda-XT2	Cdazf02	Cdazf02	7630075	0.2043	0.0144	0.2449
Cda-XT2	Cda-XT2	Cdazgh01	Cdazgh01	7580163	0.1800	0.0188	0.1997
Cda-XT2	Cda-XT2	Cdazw01	Cdazw01	7570796	0.1802	0.0187	0.1999
Cda-XT2	Cda-XT2	Cdazy01	Cdazy01	7478951	0.2015	0.0184	0.2328
Cda-XT3	Cda-XT3	Cdadw01	Cdadw01	7722485	0.2997	0.0000	0.4480
Cda-XT3	Cda-XT3	Cdadw02	Cdadw02	7697308	0.3001	0.0000	0.4474
Cda-XT3	Cda-XT3	Cdalmy01	Cdalmy01	7579658	0.1798	0.0049	0.2375
Cda-XT3	Cda-XT3	Cdalp01	Cdalp01	7397696	0.1618	0.0238	0.1508
Cda-XT3	Cda-XT3	Cdaww01	Cdaww01	7466486	0.1626	0.0240	0.1498
Cda-XT3	Cda-XT3	Cdaww02	Cdaww02	7386164	0.1803	0.0188	0.1945
Cda-XT3	Cda-XT3	Cdaww03	Cdaww03	7406323	0.1632	0.0240	0.1489
Cda-XT3	Cda-XT3	Cdaxt01	Cdaxt01	7702098	0.2996	0.0001	0.4428
Cda-XT3	Cda-XT3	Cdaxy01	Cdaxy01	7314662	0.1798	0.0050	0.2333
Cda-XT3	Cda-XT3	Cdaxz01	Cdaxz01	7361293	0.1765	0.0192	0.1948
Cda-XT3	Cda-XT3	Cdazf01	Cdazf01	7612102	0.2003	0.0115	0.2519
Cda-XT3	Cda-XT3	Cdazf02	Cdazf02	7637519	0.2034	0.0144	0.2439
Cda-XT3	Cda-XT3	Cdazgh01	Cdazgh01	7585188	0.1791	0.0188	0.1982
Cda-XT3	Cda-XT3	Cdazw01	Cdazw01	7574632	0.1795	0.0186	0.1988
Cda-XT3	Cda-XT3	Cdazy01	Cdazy01	7485552	0.2008	0.0184	0.2319
Cda-XT4	Cda-XT4	Cdadw01	Cdadw01	7620696	0.2994	0.0001	0.4446
Cda-XT4	Cda-XT4	Cdadw02	Cdadw02	7597445	0.2998	0.0001	0.4442
Cda-XT4	Cda-XT4	Cdalmy01	Cdalmy01	7483226	0.1802	0.0050	0.2374
Cda-XT4	Cda-XT4	Cdalp01	Cdalp01	7301481	0.1620	0.0239	0.1516
Cda-XT4	Cda-XT4	Cdaww01	Cdaww01	7370701	0.1629	0.0241	0.1508
Cda-XT4	Cda-XT4	Cdaww02	Cdaww02	7292234	0.1810	0.0189	0.1952
Cda-XT4	Cda-XT4	Cdaww03	Cdaww03	7312095	0.1635	0.0241	0.1498
Cda-XT4	Cda-XT4	Cdaxt01	Cdaxt01	7603158	0.3003	0.0001	0.4414
Cda-XT4	Cda-XT4	Cdaxy01	Cdaxy01	7220000	0.1803	0.0051	0.2336
Cda-XT4	Cda-XT4	Cdaxz01	Cdaxz01	7262160	0.1769	0.0193	0.1951
Cda-XT4	Cda-XT4	Cdazf01	Cdazf01	7514521	0.2005	0.0116	0.2515
Cda-XT4	Cda-XT4	Cdazf02	Cdazf02	7537748	0.2036	0.0144	0.2436
Cda-XT4	Cda-XT4	Cdazgh01	Cdazgh01	7487255	0.1795	0.0190	0.1986
Cda-XT4	Cda-XT4	Cdazw01	Cdazw01	7478247	0.1799	0.0187	0.1993
Cda-XT4	Cda-XT4	Cdazy01	Cdazy01	7385579	0.2008	0.0184	0.2316
Cda-XT5	Cda-XT5	Cdadw01	Cdadw01	7580269	0.2017	0.0188	0.2308
Cda-XT5	Cda-XT5	Cdadw02	Cdadw02	7557714	0.2022	0.0187	0.2316
Cda-XT5	Cda-XT5	Cdalmy01	Cdalmy01	7599096	0.1836	0.0067	0.2380
Cda-XT5	Cda-XT5	Cdalp01	Cdalp01	7416095	0.1688	0.0234	0.1665
Cda-XT5	Cda-XT5	Cdaww01	Cdaww01	7488470	0.1696	0.0236	0.1656
Cda-XT5	Cda-XT5	Cdaww02	Cdaww02	7403168	0.1762	0.0220	0.1827
Cda-XT5	Cda-XT5	Cdaww03	Cdaww03	7424711	0.1701	0.0237	0.1645
Cda-XT5	Cda-XT5	Cdaxt01	Cdaxt01	7567757	0.2025	0.0190	0.2314
Cda-XT5	Cda-XT5	Cdaxy01	Cdaxy01	7328977	0.1835	0.0067	0.2344
Cda-XT5	Cda-XT5	Cdaxz01	Cdaxz01	7380316	0.1722	0.0226	0.1797
Cda-XT5	Cda-XT5	Cdazf01	Cdazf01	7630627	0.1894	0.0126	0.2325
Cda-XT5	Cda-XT5	Cdazf02	Cdazf02	7705573	0.2245	0.0105	0.2860
Cda-XT5	Cda-XT5	Cdazgh01	Cdazgh01	7608257	0.1747	0.0221	0.1841
Cda-XT5	Cda-XT5	Cdazw01	Cdazw01	7595546	0.1751	0.0219	0.1852
Cda-XT5	Cda-XT5	Cdazy01	Cdazy01	7662321	0.3128	0.0000	0.4465
Cda-XT6	Cda-XT6	Cdadw01	Cdadw01	7787223	0.2988	0.0001	0.4465
Cda-XT6	Cda-XT6	Cdadw02	Cdadw02	7759545	0.2992	0.0001	0.4460
Cda-XT6	Cda-XT6	Cdalmy01	Cdalmy01	7649079	0.1795	0.0051	0.2364
Cda-XT6	Cda-XT6	Cdalp01	Cdalp01	7461893	0.1613	0.0240	0.1498
Cda-XT6	Cda-XT6	Cdaww01	Cdaww01	7530267	0.1620	0.0242	0.1486
Cda-XT6	Cda-XT6	Cdaww02	Cdaww02	7447459	0.1799	0.0190	0.1933
Cda-XT6	Cda-XT6	Cdaww03	Cdaww03	7469182	0.1627	0.0242	0.1478
Cda-XT6	Cda-XT6	Cdaxt01	Cdaxt01	7765352	0.2992	0.0001	0.4422
Cda-XT6	Cda-XT6	Cdaxy01	Cdaxy01	7374245	0.1794	0.0052	0.2323
Cda-XT6	Cda-XT6	Cdaxz01	Cdaxz01	7423914	0.1762	0.0195	0.1938
Cda-XT6	Cda-XT6	Cdazf01	Cdazf01	7676277	0.1998	0.0116	0.2510
Cda-XT6	Cda-XT6	Cdazf02	Cdazf02	7706536	0.2032	0.0145	0.2432
Cda-XT6	Cda-XT6	Cdazgh01	Cdazgh01	7653380	0.1787	0.0191	0.1971
Cda-XT6	Cda-XT6	Cdazw01	Cdazw01	7643581	0.1792	0.0189	0.1978
Cda-XT6	Cda-XT6	Cdazy01	Cdazy01	7550996	0.2004	0.0185	0.2313
Cda-XT7	Cda-XT7	Cdadw01	Cdadw01	7680418	0.2999	0.0001	0.4457
Cda-XT7	Cda-XT7	Cdadw02	Cdadw02	7657414	0.3003	0.0001	0.4452
Cda-XT7	Cda-XT7	Cdalmy01	Cdalmy01	7541762	0.1803	0.0049	0.2379
Cda-XT7	Cda-XT7	Cdalp01	Cdalp01	7360859	0.1623	0.0238	0.1520
Cda-XT7	Cda-XT7	Cdaww01	Cdaww01	7427528	0.1630	0.0241	0.1509
Cda-XT7	Cda-XT7	Cdaww02	Cdaww02	7350243	0.1808	0.0188	0.1953
Cda-XT7	Cda-XT7	Cdaww03	Cdaww03	7370250	0.1635	0.0240	0.1500
Cda-XT7	Cda-XT7	Cdaxt01	Cdaxt01	7661173	0.3000	0.0001	0.4410
Cda-XT7	Cda-XT7	Cdaxy01	Cdaxy01	7276152	0.1803	0.0050	0.2338
Cda-XT7	Cda-XT7	Cdaxz01	Cdaxz01	7316436	0.1769	0.0192	0.1954
Cda-XT7	Cda-XT7	Cdazf01	Cdazf01	7571625	0.2005	0.0115	0.2520
Cda-XT7	Cda-XT7	Cdazf02	Cdazf02	7594996	0.2038	0.0143	0.2442
Cda-XT7	Cda-XT7	Cdazgh01	Cdazgh01	7545328	0.1793	0.0188	0.1987
Cda-XT7	Cda-XT7	Cdazw01	Cdazw01	7538101	0.1797	0.0186	0.1992
Cda-XT7	Cda-XT7	Cdazy01	Cdazy01	7443681	0.2011	0.0184	0.2322
Cdaac01	Cdaac01	Cdadw01	Cdadw01	7619084	0.1797	0.0184	0.2015
Cdaac01	Cdaac01	Cdadw02	Cdadw02	7594222	0.1804	0.0182	0.2029
Cdaac01	Cdaac01	Cdalmy01	Cdalmy01	7590504	0.1614	0.0197	0.1693
Cdaac01	Cdaac01	Cdalp01	Cdalp01	7462702	0.1521	0.0336	0.1135
Cdaac01	Cdaac01	Cdaww01	Cdaww01	7519146	0.1526	0.0339	0.1118
Cdaac01	Cdaac01	Cdaww02	Cdaww02	7623099	0.3134	0.0001	0.4417
Cdaac01	Cdaac01	Cdaww03	Cdaww03	7451830	0.1528	0.0337	0.1107
Cdaac01	Cdaac01	Cdaxt01	Cdaxt01	7597809	0.1807	0.0186	0.2030
Cdaac01	Cdaac01	Cdaxy01	Cdaxy01	7383060	0.1619	0.0196	0.1663
Cdaac01	Cdaac01	Cdaxz01	Cdaxz01	7684706	0.3098	0.0001	0.4455
Cdaac01	Cdaac01	Cdazf01	Cdazf01	7660418	0.1895	0.0218	0.2071
Cdaac01	Cdaac01	Cdazf02	Cdazf02	7677284	0.1787	0.0250	0.1789
Cdaac01	Cdaac01	Cdazgh01	Cdazgh01	7841315	0.3129	0.0001	0.4478
Cdaac01	Cdaac01	Cdazw01	Cdazw01	7811548	0.3132	0.0001	0.4471
Cdaac01	Cdaac01	Cdazy01	Cdazy01	7583546	0.1753	0.0211	0.1890
Cdabf01	Cdabf01	Cdadw01	Cdadw01	7528854	0.1814	0.0183	0.1982
Cdabf01	Cdabf01	Cdadw02	Cdadw02	7520854	0.1823	0.0181	0.1999
Cdabf01	Cdabf01	Cdalmy01	Cdalmy01	7510569	0.1630	0.0196	0.1714
Cdabf01	Cdabf01	Cdalp01	Cdalp01	7378666	0.1537	0.0334	0.1186
Cdabf01	Cdabf01	Cdaww01	Cdaww01	7431106	0.1543	0.0337	0.1172
Cdabf01	Cdabf01	Cdaww02	Cdaww02	7557719	0.3158	0.0001	0.4392
Cdabf01	Cdabf01	Cdaww03	Cdaww03	7379710	0.1552	0.0335	0.1172
Cdabf01	Cdabf01	Cdaxt01	Cdaxt01	7519452	0.1830	0.0185	0.2007
Cdabf01	Cdabf01	Cdaxy01	Cdaxy01	7295246	0.1642	0.0195	0.1712
Cdabf01	Cdabf01	Cdaxz01	Cdaxz01	7541691	0.3111	0.0001	0.4403
Cdabf01	Cdabf01	Cdazf01	Cdazf01	7570264	0.1909	0.0216	0.2051
Cdabf01	Cdabf01	Cdazf02	Cdazf02	7587421	0.1799	0.0248	0.1813
Cdabf01	Cdabf01	Cdazgh01	Cdazgh01	7743751	0.3143	0.0001	0.4430
Cdabf01	Cdabf01	Cdazw01	Cdazw01	7729623	0.3147	0.0001	0.4425
Cdabf01	Cdabf01	Cdazy01	Cdazy01	7470844	0.1767	0.0210	0.1863
Cdabf02	Cdabf02	Cdadw01	Cdadw01	7685523	0.1801	0.0185	0.2016
Cdabf02	Cdabf02	Cdadw02	Cdadw02	7660695	0.1807	0.0183	0.2029
Cdabf02	Cdabf02	Cdalmy01	Cdalmy01	7663510	0.1618	0.0197	0.1697
Cdabf02	Cdabf02	Cdalp01	Cdalp01	7520382	0.1520	0.0336	0.1132
Cdabf02	Cdabf02	Cdaww01	Cdaww01	7580399	0.1525	0.0339	0.1116
Cdabf02	Cdabf02	Cdaww02	Cdaww02	7686715	0.3138	0.0001	0.4421
Cdabf02	Cdabf02	Cdaww03	Cdaww03	7513590	0.1529	0.0338	0.1107
Cdabf02	Cdabf02	Cdaxt01	Cdaxt01	7666597	0.1809	0.0186	0.2031
Cdabf02	Cdabf02	Cdaxy01	Cdaxy01	7428572	0.1619	0.0196	0.1665
Cdabf02	Cdabf02	Cdaxz01	Cdaxz01	7709190	0.3108	0.0000	0.4467
Cdabf02	Cdabf02	Cdazf01	Cdazf01	7727759	0.1897	0.0217	0.2073
Cdabf02	Cdabf02	Cdazf02	Cdazf02	7750282	0.1790	0.0250	0.1792
Cdabf02	Cdabf02	Cdazgh01	Cdazgh01	7910900	0.3135	0.0001	0.4482
Cdabf02	Cdabf02	Cdazw01	Cdazw01	7883328	0.3140	0.0001	0.4478
Cdabf02	Cdabf02	Cdazy01	Cdazy01	7628783	0.1755	0.0211	0.1890
Cdabmj01	Cdabmj01	Cdadw01	Cdadw01	7645101	0.1810	0.0048	0.2376
Cdabmj01	Cdabmj01	Cdadw02	Cdadw02	7629810	0.1820	0.0047	0.2389
Cdabmj01	Cdabmj01	Cdalmy01	Cdalmy01	7852018	0.3180	0.0001	0.4448
Cdabmj01	Cdabmj01	Cdalp01	Cdalp01	7561718	0.1974	0.0044	0.2610
Cdabmj01	Cdabmj01	Cdaww01	Cdaww01	7616772	0.1976	0.0046	0.2595
Cdabmj01	Cdabmj01	Cdaww02	Cdaww02	7444585	0.1638	0.0199	0.1712
Cdabmj01	Cdabmj01	Cdaww03	Cdaww03	7557834	0.1983	0.0047	0.2585
Cdabmj01	Cdabmj01	Cdaxt01	Cdaxt01	7630303	0.1823	0.0050	0.2387
Cdabmj01	Cdabmj01	Cdaxy01	Cdaxy01	7608718	0.3178	0.0001	0.4407
Cdabmj01	Cdabmj01	Cdaxz01	Cdaxz01	7440892	0.1602	0.0203	0.1641
Cdabmj01	Cdabmj01	Cdazf01	Cdazf01	7695234	0.1874	0.0046	0.2480
Cdabmj01	Cdabmj01	Cdazf02	Cdazf02	7738026	0.1992	0.0052	0.2628
Cdabmj01	Cdabmj01	Cdazgh01	Cdazgh01	7640102	0.1621	0.0201	0.1673
Cdabmj01	Cdabmj01	Cdazw01	Cdazw01	7622775	0.1626	0.0199	0.1685
Cdabmj01	Cdabmj01	Cdazy01	Cdazy01	7582491	0.1845	0.0059	0.2393
Cdabmj02	Cdabmj02	Cdadw01	Cdadw01	7518232	0.1456	0.0332	0.1101
Cdabmj02	Cdabmj02	Cdadw02	Cdadw02	7495722	0.1463	0.0330	0.1118
Cdabmj02	Cdabmj02	Cdalmy01	Cdalmy01	7615617	0.1690	0.0049	0.2222
Cdabmj02	Cdabmj02	Cdalp01	Cdalp01	7461618	0.1646	0.0253	0.1538
Cdabmj02	Cdabmj02	Cdaww01	Cdaww01	7528170	0.1652	0.0254	0.1531
Cdabmj02	Cdabmj02	Cdaww02	Cdaww02	7360449	0.1400	0.0317	0.1008
Cdabmj02	Cdabmj02	Cdaww03	Cdaww03	7453360	0.1653	0.0255	0.1510
Cdabmj02	Cdabmj02	Cdaxt01	Cdaxt01	7508065	0.1475	0.0333	0.1151
Cdabmj02	Cdabmj02	Cdaxy01	Cdaxy01	7411541	0.1704	0.0052	0.2196
Cdabmj02	Cdabmj02	Cdaxz01	Cdaxz01	7399420	0.1370	0.0321	0.1017
Cdabmj02	Cdabmj02	Cdazf01	Cdazf01	7585939	0.1469	0.0324	0.1138
Cdabmj02	Cdabmj02	Cdazf02	Cdazf02	7620129	0.1485	0.0313	0.1159
Cdabmj02	Cdabmj02	Cdazgh01	Cdazgh01	7566468	0.1384	0.0317	0.1038
Cdabmj02	Cdabmj02	Cdazw01	Cdazw01	7536204	0.1387	0.0316	0.1042
Cdabmj02	Cdabmj02	Cdazy01	Cdazy01	7488884	0.1409	0.0434	0.0735
Cdadw01	Cdadw01	Cdadw02	Cdadw02	7841144	0.3018	0.0000	0.4481
Cdadw01	Cdadw01	Cdalmy01	Cdalmy01	7707968	0.1813	0.0046	0.2408
Cdadw01	Cdadw01	Cdalp01	Cdalp01	7548644	0.1631	0.0234	0.1547
Cdadw01	Cdadw01	Cdaww01	Cdaww01	7609931	0.1636	0.0236	0.1534
Cdadw01	Cdadw01	Cdaww02	Cdaww02	7515082	0.1814	0.0183	0.1977
Cdadw01	Cdadw01	Cdaww03	Cdaww03	7545232	0.1640	0.0236	0.1522
Cdadw01	Cdadw01	Cdaxt01	Cdaxt01	7845822	0.3013	0.0001	0.4433
Cdadw01	Cdadw01	Cdaxy01	Cdaxy01	7469350	0.1813	0.0047	0.2365
Cdadw01	Cdadw01	Cdaxz01	Cdaxz01	7519975	0.1782	0.0188	0.1985
Cdadw01	Cdadw01	Cdazf01	Cdazf01	7747186	0.2016	0.0111	0.2550
Cdadw01	Cdadw01	Cdazf02	Cdazf02	7768479	0.2051	0.0139	0.2480
Cdadw01	Cdadw01	Cdazgh01	Cdazgh01	7722306	0.1806	0.0184	0.2019
Cdadw01	Cdadw01	Cdazw01	Cdazw01	7700969	0.1808	0.0182	0.2022
Cdadw01	Cdadw01	Cdazy01	Cdazy01	7641993	0.2025	0.0179	0.2361
Cdadw02	Cdadw02	Cdalmy01	Cdalmy01	7687396	0.1820	0.0045	0.2416
Cdadw02	Cdadw02	Cdalp01	Cdalp01	7534076	0.1638	0.0232	0.1566
Cdadw02	Cdadw02	Cdaww01	Cdaww01	7589253	0.1643	0.0234	0.1551
Cdadw02	Cdadw02	Cdaww02	Cdaww02	7509701	0.1824	0.0181	0.1994
Cdadw02	Cdadw02	Cdaww03	Cdaww03	7538723	0.1649	0.0234	0.1542
Cdadw02	Cdadw02	Cdaxt01	Cdaxt01	7828675	0.3018	0.0001	0.4429
Cdadw02	Cdadw02	Cdaxy01	Cdaxy01	7459967	0.1825	0.0046	0.2381
Cdadw02	Cdadw02	Cdaxz01	Cdaxz01	7492774	0.1790	0.0187	0.1999
Cdadw02	Cdadw02	Cdazf01	Cdazf01	7721711	0.2022	0.0110	0.2558
Cdadw02	Cdadw02	Cdazf02	Cdazf02	7745796	0.2056	0.0137	0.2489
Cdadw02	Cdadw02	Cdazgh01	Cdazgh01	7701333	0.1814	0.0183	0.2032
Cdadw02	Cdadw02	Cdazw01	Cdazw01	7688053	0.1818	0.0180	0.2040
Cdadw02	Cdadw02	Cdazy01	Cdazy01	7613557	0.2028	0.0178	0.2366
Cdalmy01	Cdalmy01	Cdalp01	Cdalp01	7617150	0.1974	0.0042	0.2617
Cdalmy01	Cdalmy01	Cdaww01	Cdaww01	7675184	0.1977	0.0044	0.2603
Cdalmy01	Cdalmy01	Cdaww02	Cdaww02	7496514	0.1630	0.0197	0.1705
Cdalmy01	Cdalmy01	Cdaww03	Cdaww03	7612101	0.1980	0.0045	0.2586
Cdalmy01	Cdalmy01	Cdaxt01	Cdaxt01	7690426	0.1820	0.0048	0.2409
Cdalmy01	Cdalmy01	Cdaxy01	Cdaxy01	7654047	0.3182	0.0001	0.4432
Cdalmy01	Cdalmy01	Cdaxz01	Cdaxz01	7486502	0.1600	0.0200	0.1668
Cdalmy01	Cdalmy01	Cdazf01	Cdazf01	7759302	0.1879	0.0044	0.2512
Cdalmy01	Cdalmy01	Cdazf02	Cdazf02	7809086	0.1995	0.0049	0.2654
Cdalmy01	Cdalmy01	Cdazgh01	Cdazgh01	7703216	0.1620	0.0198	0.1701
Cdalmy01	Cdalmy01	Cdazw01	Cdazw01	7689195	0.1625	0.0195	0.1712
Cdalmy01	Cdalmy01	Cdazy01	Cdazy01	7638889	0.1847	0.0058	0.2423
Cdalp01	Cdalp01	Cdaww01	Cdaww01	7720298	0.3245	0.0000	0.4498
Cdalp01	Cdalp01	Cdaww02	Cdaww02	7361592	0.1538	0.0334	0.1189
Cdalp01	Cdalp01	Cdaww03	Cdaww03	7655473	0.3237	0.0000	0.4466
Cdalp01	Cdalp01	Cdaxt01	Cdaxt01	7533634	0.1643	0.0235	0.1578
Cdalp01	Cdalp01	Cdaxy01	Cdaxy01	7393224	0.1978	0.0044	0.2608
Cdalp01	Cdalp01	Cdaxz01	Cdaxz01	7366340	0.1506	0.0341	0.1102
Cdalp01	Cdalp01	Cdazf01	Cdazf01	7613412	0.1766	0.0198	0.1886
Cdalp01	Cdalp01	Cdazf02	Cdazf02	7629795	0.1723	0.0208	0.1806
Cdalp01	Cdalp01	Cdazgh01	Cdazgh01	7555732	0.1524	0.0337	0.1139
Cdalp01	Cdalp01	Cdazw01	Cdazw01	7537581	0.1528	0.0335	0.1150
Cdalp01	Cdalp01	Cdazy01	Cdazy01	7500453	0.1697	0.0223	0.1710
Cdaww01	Cdaww01	Cdaww02	Cdaww02	7416353	0.1545	0.0337	0.1175
Cdaww01	Cdaww01	Cdaww03	Cdaww03	7707072	0.3244	0.0001	0.4466
Cdaww01	Cdaww01	Cdaxt01	Cdaxt01	7599665	0.1653	0.0237	0.1573
Cdaww01	Cdaww01	Cdaxy01	Cdaxy01	7444928	0.1981	0.0045	0.2599
Cdaww01	Cdaww01	Cdaxz01	Cdaxz01	7422481	0.1512	0.0343	0.1088
Cdaww01	Cdaww01	Cdazf01	Cdazf01	7684965	0.1771	0.0199	0.1875
Cdaww01	Cdaww01	Cdazf02	Cdazf02	7694294	0.1727	0.0211	0.1790
Cdaww01	Cdaww01	Cdazgh01	Cdazgh01	7619314	0.1531	0.0340	0.1127
Cdaww01	Cdaww01	Cdazw01	Cdazw01	7594363	0.1533	0.0338	0.1135
Cdaww01	Cdaww01	Cdazy01	Cdazy01	7555166	0.1699	0.0226	0.1690
Cdaww02	Cdaww02	Cdaww03	Cdaww03	7368736	0.1554	0.0336	0.1174
Cdaww02	Cdaww02	Cdaxt01	Cdaxt01	7509606	0.1829	0.0184	0.2002
Cdaww02	Cdaww02	Cdaxy01	Cdaxy01	7281853	0.1643	0.0195	0.1715
Cdaww02	Cdaww02	Cdaxz01	Cdaxz01	7518693	0.3111	0.0001	0.4399
Cdaww02	Cdaww02	Cdazf01	Cdazf01	7559309	0.1909	0.0217	0.2045
Cdaww02	Cdaww02	Cdazf02	Cdazf02	7574413	0.1799	0.0248	0.1807
Cdaww02	Cdaww02	Cdazgh01	Cdazgh01	7728679	0.3143	0.0001	0.4425
Cdaww02	Cdaww02	Cdazw01	Cdazw01	7716235	0.3152	0.0000	0.4428
Cdaww02	Cdaww02	Cdazy01	Cdazy01	7448581	0.1765	0.0210	0.1855
Cdaww03	Cdaww03	Cdaxt01	Cdaxt01	7536915	0.1656	0.0237	0.1559
Cdaww03	Cdaww03	Cdaxy01	Cdaxy01	7392203	0.1989	0.0046	0.2588
Cdaww03	Cdaww03	Cdaxz01	Cdaxz01	7352597	0.1515	0.0342	0.1077
Cdaww03	Cdaww03	Cdazf01	Cdazf01	7610728	0.1770	0.0199	0.1856
Cdaww03	Cdaww03	Cdazf02	Cdazf02	7625951	0.1729	0.0210	0.1778
Cdaww03	Cdaww03	Cdazgh01	Cdazgh01	7552806	0.1533	0.0339	0.1115
Cdaww03	Cdaww03	Cdazw01	Cdazw01	7538789	0.1538	0.0337	0.1128
Cdaww03	Cdaww03	Cdazy01	Cdazy01	7485888	0.1704	0.0226	0.1680
Cdaxt01	Cdaxt01	Cdaxy01	Cdaxy01	7461203	0.1831	0.0049	0.2385
Cdaxt01	Cdaxt01	Cdaxz01	Cdaxz01	7497544	0.1794	0.0190	0.2007
Cdaxt01	Cdaxt01	Cdazf01	Cdazf01	7736150	0.2028	0.0112	0.2560
Cdaxt01	Cdaxt01	Cdazf02	Cdazf02	7752459	0.2057	0.0140	0.2482
Cdaxt01	Cdaxt01	Cdazgh01	Cdazgh01	7710055	0.1816	0.0186	0.2035
Cdaxt01	Cdaxt01	Cdazw01	Cdazw01	7690633	0.1818	0.0184	0.2039
Cdaxt01	Cdaxt01	Cdazy01	Cdazy01	7615871	0.2032	0.0181	0.2366
Cdaxy01	Cdaxy01	Cdaxz01	Cdaxz01	7306331	0.1607	0.0199	0.1641
Cdaxy01	Cdaxy01	Cdazf01	Cdazf01	7525014	0.1878	0.0046	0.2471
Cdaxy01	Cdaxy01	Cdazf02	Cdazf02	7553186	0.1994	0.0049	0.2623
Cdaxy01	Cdaxy01	Cdazgh01	Cdazgh01	7464001	0.1623	0.0197	0.1670
Cdaxy01	Cdaxy01	Cdazw01	Cdazw01	7441690	0.1629	0.0195	0.1684
Cdaxy01	Cdaxy01	Cdazy01	Cdazy01	7421903	0.1847	0.0058	0.2385
Cdaxz01	Cdaxz01	Cdazf01	Cdazf01	7566046	0.1879	0.0221	0.2047
Cdaxz01	Cdaxz01	Cdazf02	Cdazf02	7577930	0.1770	0.0255	0.1755
Cdaxz01	Cdaxz01	Cdazgh01	Cdazgh01	7740457	0.3105	0.0001	0.4460
Cdaxz01	Cdaxz01	Cdazw01	Cdazw01	7700657	0.3109	0.0001	0.4453
Cdaxz01	Cdaxz01	Cdazy01	Cdazy01	7501556	0.1738	0.0216	0.1859
Cdazf01	Cdazf01	Cdazf02	Cdazf02	7828009	0.2092	0.0117	0.2607
Cdazf01	Cdazf01	Cdazgh01	Cdazgh01	7770352	0.1901	0.0218	0.2079
Cdazf01	Cdazf01	Cdazw01	Cdazw01	7743717	0.1903	0.0216	0.2084
Cdazf01	Cdazf01	Cdazy01	Cdazy01	7680313	0.1900	0.0118	0.2363
Cdazf02	Cdazf02	Cdazgh01	Cdazgh01	7791212	0.1793	0.0252	0.1792
Cdazf02	Cdazf02	Cdazw01	Cdazw01	7769849	0.1797	0.0249	0.1804
Cdazf02	Cdazf02	Cdazy01	Cdazy01	7749010	0.2255	0.0103	0.2883
Cdazgh01	Cdazgh01	Cdazw01	Cdazw01	7927017	0.3143	0.0001	0.4479
Cdazgh01	Cdazgh01	Cdazy01	Cdazy01	7660533	0.1757	0.0212	0.1893
Cdazw01	Cdazw01	Cdazy01	Cdazy01	7632979	0.1759	0.0209	0.1898
