# Supplementary material for: Genomic consequences of residual recombination in a hybrid apomictic hickory complex
Source: Nat Commun. 2026 Feb 5;17:2376. doi: 10.1038/s41467-026-68867-6 (PMC12982824; doi:10.1038/s41467-026-68867-6)
Supplement: Supplementary file 9 — Source Data [file 41467_2026_68867_MOESM9_ESM.zip › Source_data/Fig3/3def/Cca60_LOH_Het_Dep.txt]

CHROM	RANGE	01_Cca1-1	02_Cca1-10	03_Cca1-11	04_Cca1-12	05_Cca1-13	06_Cca1-14	07_Cca1-15	08_Cca1-16	09_Cca1-17	10_Cca1-18	11_Cca1-19	12_Cca1-2	13_Cca1-20	14_Cca1-3	15_Cca1-4	16_Cca1-5	17_Cca1-6	18_Cca1-7	19_Cca1-8	20_Cca1-9	21_Cca2-1	22_Cca2-10	23_Cca2-11	24_Cca2-12	25_Cca2-13	26_Cca2-14	27_Cca2-15	28_Cca2-16	29_Cca2-17	30_Cca2-18	31_Cca2-19	32_Cca2-2	33_Cca2-20	34_Cca2-3	35_Cca2-4	36_Cca2-5	37_Cca2-6	38_Cca2-7	39_Cca2-8	40_Cca2-9	41_Cca3-1	42_Cca3-10	43_Cca3-11	44_Cca3-12	45_Cca3-13	46_Cca3-14	47_Cca3-15	48_Cca3-16
Chr01	1	0.004228:3.94	0.004476:4.22	0.004604:4.29	0.003595:4.76	0.004950:4.68	0.003675:4.67	0.005321:3.97	0.005192:4.19	0.001566:3.74	0.004531:3.77	0.003174:3.58	0.004486:4.03	0.003764:4.04	0.004273:4.35	0.000333:6.67	0.004566:4.00	0.004135:4.16	NA:1.14	0.004714:4.21	0.005645:5.01	0.004154:4.10	0.004136:4.26	0.004075:3.85	0.004507:4.55	0.004288:4.21	0.003499:4.33	0.004786:4.26	0.003495:3.99	NA:1.13	0.004437:4.54	0.004415:4.33	0.003578:3.66	0.004444:3.60	0.004954:4.67	0.004254:4.19	0.004044:4.12	0.000685:6.82	0.004854:4.08	0.004069:4.61	0.005434:3.86	0.004534:4.20	0.004611:3.61	0.005139:4.14	0.004893:4.14	0.003417:3.60	0.004497:4.22	0.003452:3.93	0.004248:4.11
Chr01	50001	0.010909:4.34	0.010979:5.11	0.011631:5.62	0.010906:5.32	0.010929:5.14	0.011032:5.53	0.011176:4.89	0.012341:5.00	0.001690:3.94	0.009681:4.55	0.011842:4.30	0.012391:4.61	0.012750:4.91	0.011604:5.10	0.001072:6.94	0.010832:4.92	0.010231:4.86	NA:2.09	0.010000:5.14	0.013891:6.33	0.010456:4.72	0.011824:5.24	0.012273:4.71	0.011792:4.53	0.012147:5.21	0.012090:4.98	0.010002:5.22	0.011732:4.84	NA:2.05	0.010889:4.96	0.013006:5.20	0.012084:4.40	0.012812:4.61	0.010814:5.34	0.011530:5.16	0.012619:4.79	0.000998:6.97	0.011806:5.19	0.013024:5.26	0.011760:5.03	0.011527:4.54	0.011523:4.66	0.012330:5.10	0.011340:4.71	0.011257:4.57	0.010579:4.76	0.010955:4.89	0.009150:4.86
Chr01	100001	0.007253:6.08	0.006968:6.25	0.007250:7.13	0.007061:7.01	0.006703:6.81	0.006416:6.91	0.006121:6.13	0.006345:6.45	0.002184:6.14	0.007182:6.93	0.006333:6.19	0.005998:6.17	0.006706:7.40	0.006778:6.94	0.001066:6.33	0.006571:6.99	0.006461:6.48	0.001156:5.83	0.006823:6.45	0.006350:7.55	0.005672:6.93	0.006386:6.70	0.006556:6.42	0.005348:6.56	0.007126:7.35	0.006401:6.81	0.006844:7.22	0.006496:6.67	0.001735:5.38	0.007645:6.74	0.006484:7.02	0.006062:5.87	0.006625:6.12	0.006460:7.37	0.006623:6.64	0.007033:6.30	0.001029:6.43	0.006479:6.52	0.006413:7.35	0.007119:6.79	0.007076:7.28	0.006189:6.18	0.006850:6.71	0.006561:6.33	0.007002:5.67	0.007769:6.33	0.007277:6.83	0.006960:6.92
Chr01	150001	0.003513:7.38	0.003210:7.93	0.003372:8.03	0.003275:8.37	0.003871:8.19	0.003702:8.16	0.003369:7.38	0.003199:7.84	0.003150:7.83	0.003116:8.36	0.003757:7.08	0.003825:7.82	0.003465:8.03	0.003318:8.23	0.001691:7.19	0.003281:8.23	0.003593:7.65	0.001757:6.82	0.003628:7.84	0.002913:9.42	0.003531:7.70	0.003822:8.01	0.003358:7.81	0.002955:7.95	0.003675:8.26	0.003019:8.38	0.003463:8.67	0.003382:7.44	0.001746:7.17	0.002931:8.33	0.003421:8.44	0.003025:6.98	0.003531:7.22	0.002923:8.88	0.003063:7.92	0.003548:8.07	0.001576:7.53	0.002769:7.67	0.002809:8.44	0.003525:7.97	0.003527:8.26	0.002962:7.81	0.003474:8.51	0.003047:7.74	0.003048:6.97	0.003711:7.96	0.003720:7.91	0.002901:8.03
Chr01	200001	0.001581:6.54	0.002425:7.62	0.001552:8.17	0.002123:7.75	0.002560:7.68	0.002210:7.92	0.002236:7.06	0.001668:7.50	0.001934:7.05	0.001974:7.63	0.001988:6.62	0.001832:7.69	0.002002:7.71	0.002120:7.80	0.000499:7.05	0.002410:7.80	0.001823:7.14	0.000405:6.67	0.001946:7.31	0.002395:8.62	0.001940:7.63	0.002335:7.77	0.002321:7.34	0.001962:7.39	0.002162:7.86	0.001664:7.44	0.001795:8.03	0.001928:7.66	0.000874:6.56	0.001878:7.94	0.002292:8.41	0.001731:6.50	0.001768:7.03	0.002013:8.78	0.001931:7.75	0.002422:7.24	0.000478:7.21	0.001978:7.60	0.002380:8.25	0.001878:7.45	0.001993:7.32	0.001982:7.25	0.001940:7.74	0.001859:7.15	0.001573:6.77	0.001910:7.54	0.002064:7.94	0.001913:7.23
Chr01	250001	0.001579:6.07	0.001869:6.61	0.001849:7.52	0.001888:7.43	0.001787:7.05	0.001704:7.11	0.001708:6.43	0.001797:7.09	0.001759:6.77	0.001872:6.55	0.001767:6.37	0.001776:6.97	0.001848:6.86	0.001739:7.16	0.000000:6.54	0.001676:6.96	0.001942:6.74	0.000000:6.13	0.001778:6.68	0.002017:7.99	0.001781:6.41	0.001758:7.07	0.001911:6.66	0.001836:6.81	0.001822:7.02	0.001550:7.01	0.002114:7.18	0.001748:7.01	0.000068:5.89	0.001791:7.23	0.001741:7.49	0.001748:6.26	0.001630:5.97	0.001763:7.69	0.001731:7.07	0.001818:7.03	0.000022:6.38	0.001618:6.69	0.001630:7.23	0.001805:6.56	0.001927:7.10	0.001605:6.32	0.001749:7.29	0.001780:6.43	0.001963:5.75	0.001758:6.67	0.001784:6.88	0.001681:7.09
Chr01	300001	0.001667:4.68	0.001712:5.28	0.001944:5.68	0.001071:5.97	0.001859:5.39	0.001303:5.61	0.001222:5.49	0.001778:5.56	0.001170:4.81	0.002171:5.12	0.001512:4.69	0.001521:5.48	0.000937:5.44	0.001707:5.70	0.000378:6.97	0.002222:5.58	0.001717:5.49	NA:2.67	0.001587:5.17	0.001938:6.27	0.001552:4.95	0.001807:5.39	0.001660:5.19	0.001978:5.10	0.001985:5.39	0.001386:5.48	0.001219:5.82	0.001960:5.04	NA:2.73	0.002913:5.49	0.001850:5.76	0.001414:4.56	0.002413:5.27	0.001576:5.81	0.001524:5.38	0.001997:5.58	0.001262:7.02	0.001691:4.88	0.001735:5.22	0.001290:5.23	0.001580:5.55	0.001864:5.24	0.001554:5.23	0.001504:4.96	0.002068:4.58	0.001626:4.97	0.002411:5.81	0.002536:5.16
Chr01	350001	0.001824:6.03	0.002021:6.21	0.001535:6.95	0.001704:6.82	0.001897:7.08	0.001501:6.88	0.001847:6.11	0.002091:7.23	0.001255:6.23	0.001584:6.87	0.001655:5.82	0.001642:6.17	0.001505:6.96	0.002048:6.91	0.000168:7.04	0.001589:6.47	0.001740:6.23	0.000107:5.02	0.001536:6.43	0.001845:7.38	0.001295:6.39	0.001914:6.81	0.001846:6.24	0.001812:6.44	0.001595:6.85	0.001252:6.62	0.001492:7.13	0.002059:6.28	0.000637:5.32	0.001890:6.98	0.001396:6.97	0.001345:5.66	0.001927:5.73	0.001658:6.88	0.001322:6.25	0.001755:6.17	0.000423:6.78	0.001639:6.56	0.001931:6.89	0.001786:6.55	0.001328:6.94	0.001435:6.23	0.002020:7.01	0.001085:6.22	0.001799:5.62	0.001928:6.25	0.001806:7.08	0.002414:6.64
Chr01	400001	0.001833:6.00	0.001829:6.59	0.002637:6.91	0.002628:7.08	0.002400:6.97	0.002058:7.18	0.002270:6.73	0.001970:6.66	0.002047:6.43	0.002172:6.79	0.002328:5.65	0.001933:6.29	0.002004:6.68	0.001919:7.08	0.000528:6.08	0.002097:6.85	0.002139:6.47	0.000935:5.78	0.001969:6.40	0.002307:7.91	0.002170:6.16	0.002363:6.63	0.002242:6.37	0.001850:6.71	0.002258:7.05	0.001759:6.65	0.002031:7.39	0.002229:6.67	0.000926:6.20	0.001939:7.09	0.002717:7.31	0.001703:5.46	0.001606:6.28	0.001819:7.30	0.003056:6.57	0.001931:6.27	0.001054:6.26	0.002316:6.18	0.002321:7.14	0.002382:6.53	0.002127:7.12	0.002216:5.94	0.001910:6.74	0.001983:6.18	0.002298:5.75	0.002436:6.67	0.002145:6.54	0.002261:6.71
Chr01	450001	0.001191:5.29	0.001132:6.13	0.001088:6.31	0.001515:6.40	0.001354:6.49	0.001310:6.94	0.001710:5.86	0.001131:6.13	0.001386:5.82	0.001480:6.34	0.000804:5.76	0.001279:6.00	0.002444:6.20	0.000924:6.27	0.000749:5.54	0.000826:6.17	0.001653:5.85	0.000394:5.40	0.001539:5.92	0.001769:7.30	0.001143:5.80	0.001697:5.91	0.001670:5.43	0.001661:6.31	0.001670:6.19	0.002258:6.46	0.001571:6.70	0.001124:6.07	0.000288:5.29	0.001228:6.09	0.001254:6.66	0.001697:5.14	0.000827:5.66	0.000941:6.43	0.001069:6.08	0.001211:5.98	0.000000:5.48	0.001903:5.96	0.001713:6.72	0.001425:5.60	0.001015:6.22	0.001027:5.49	0.001444:6.54	0.001877:5.37	0.001192:5.25	0.001320:5.96	0.001191:6.06	0.001717:6.33
Chr01	500001	0.001196:5.50	0.001199:6.19	0.001197:6.44	0.001355:6.32	0.001358:6.32	0.001289:6.71	0.001433:6.02	0.001272:6.44	0.001263:6.06	0.001149:5.67	0.001495:5.39	0.001500:6.10	0.001321:6.50	0.001450:6.48	0.000000:5.82	0.001395:6.63	0.001372:6.14	0.000024:5.51	0.001408:6.28	0.001508:6.96	0.001267:5.94	0.001381:6.50	0.001249:6.03	0.001442:6.04	0.001442:6.62	0.001469:6.00	0.001491:6.43	0.001129:6.43	0.000024:5.59	0.001549:6.42	0.001448:6.93	0.001216:5.19	0.001228:5.99	0.001558:6.61	0.001474:5.73	0.001453:6.14	0.000047:5.65	0.001535:5.88	0.001457:6.77	0.001501:6.19	0.001285:6.10	0.001227:5.91	0.001310:6.23	0.001323:6.42	0.001170:5.14	0.001399:5.93	0.001213:6.29	0.001158:5.96
Chr01	550001	0.006169:6.41	0.005845:6.49	0.005933:7.49	0.005869:7.29	0.006687:7.07	0.006559:7.03	0.005877:6.45	0.006273:7.17	0.005741:6.95	0.006070:6.53	0.006196:6.34	0.006310:6.44	0.005851:6.88	0.006239:7.07	0.001003:6.27	0.006314:7.02	0.006152:6.70	0.000510:5.81	0.006096:6.72	0.006165:8.09	0.005490:6.72	0.005824:6.90	0.005911:6.28	0.006882:6.84	0.006182:6.95	0.005286:6.83	0.006570:6.64	0.006241:6.79	0.001573:5.65	0.006208:6.92	0.006209:7.03	0.006226:6.07	0.005224:6.22	0.006512:7.11	0.006080:6.71	0.005605:6.35	0.000339:6.29	0.006236:6.61	0.005882:7.18	0.006477:6.96	0.006119:6.88	0.006416:6.34	0.006040:6.96	0.005677:6.71	0.006272:5.60	0.007012:6.62	0.006708:6.89	0.005394:7.10
Chr01	600001	0.015736:4.56	0.018364:5.59	0.018627:6.31	0.017527:5.98	0.017506:5.73	0.018984:5.85	0.017613:5.28	0.017869:5.91	0.016483:5.43	0.018257:5.20	0.017033:4.91	0.020051:5.60	0.017182:5.81	0.017770:5.77	0.000049:5.66	0.016281:5.39	0.017153:5.60	0.000030:4.57	0.019879:5.76	0.020484:6.46	0.016689:5.22	0.016685:5.76	0.016842:5.59	0.017618:5.56	0.016296:5.96	0.016914:5.97	0.018277:5.83	0.017611:5.67	0.000191:4.33	0.017936:6.05	0.018221:5.85	0.015077:4.28	0.016943:5.27	0.018372:5.84	0.018642:5.70	0.017928:5.24	0.000145:5.80	0.018176:5.57	0.016306:5.65	0.016896:5.56	0.016734:5.68	0.016825:5.12	0.019090:5.83	0.016565:5.05	0.016530:4.83	0.018382:5.67	0.017906:5.50	0.017341:5.53
Chr01	650001	0.003645:5.59	0.003800:6.56	0.004397:6.84	0.004332:6.67	0.004328:6.54	0.004423:7.24	0.004311:5.92	0.004597:6.69	0.004285:6.05	0.004194:6.25	0.003784:5.86	0.004292:6.07	0.004589:6.90	0.004722:6.99	0.000000:5.97	0.004568:6.54	0.004240:6.27	0.000023:5.81	0.004187:6.74	0.004257:7.27	0.004692:6.30	0.004272:6.98	0.004519:6.64	0.004843:6.58	0.003895:6.31	0.004276:6.64	0.004339:6.87	0.003823:6.44	0.000634:5.74	0.004378:6.78	0.004599:6.85	0.004374:5.69	0.004860:6.40	0.004741:6.79	0.004728:6.64	0.003975:6.56	0.000000:5.76	0.003858:6.42	0.003955:6.86	0.004618:6.42	0.004423:6.28	0.004299:6.12	0.004388:6.45	0.003841:6.36	0.004399:5.54	0.004470:6.55	0.004743:6.61	0.004298:6.50
Chr01	700001	0.007286:6.42	0.007041:6.78	0.008190:7.48	0.007236:7.20	0.008137:7.23	0.007341:7.05	0.007524:6.79	0.007826:7.02	0.007816:6.77	0.008059:6.62	0.007964:6.05	0.006883:6.46	0.007776:7.03	0.007753:6.90	0.000522:6.74	0.008151:7.56	0.007778:6.78	0.000291:5.59	0.007245:6.63	0.007719:8.04	0.007258:6.38	0.007918:7.10	0.007666:6.91	0.007612:6.98	0.008202:7.23	0.006634:6.65	0.008057:7.08	0.007933:7.06	0.000631:5.83	0.007494:7.34	0.007978:7.57	0.007172:5.64	0.006909:6.18	0.007806:7.35	0.007430:6.71	0.008020:7.01	0.000234:6.76	0.008107:6.99	0.008051:7.43	0.007316:6.86	0.007771:7.00	0.007797:6.73	0.007708:7.39	0.007527:6.61	0.007551:5.99	0.007546:6.56	0.008121:7.08	0.007427:6.76
Chr01	750001	0.004247:4.53	0.004634:5.03	0.004729:5.73	0.005167:5.31	0.005383:5.57	0.004769:5.81	0.004717:4.91	0.004855:5.28	0.004554:4.99	0.004219:5.18	0.004754:4.89	0.004980:5.21	0.004937:5.50	0.005157:5.48	0.000000:4.80	0.004502:5.54	0.003943:5.13	0.000000:4.59	0.004846:5.30	0.005207:5.75	0.004313:4.80	0.004869:5.40	0.004441:5.42	0.004492:5.45	0.004816:5.48	0.004446:5.17	0.004644:5.56	0.004376:5.01	0.000030:4.42	0.004330:5.47	0.004704:5.55	0.003767:4.71	0.004925:4.87	0.004163:5.61	0.004359:5.09	0.004401:5.50	0.000030:4.54	0.004384:5.40	0.004298:5.72	0.005157:5.38	0.004903:5.36	0.004866:5.14	0.004948:5.12	0.004049:4.96	0.003863:4.52	0.004365:5.19	0.004239:4.96	0.004358:5.09
Chr01	800001	0.001890:5.53	0.001673:6.25	0.001342:7.20	0.001844:6.47	0.002388:6.52	0.002025:7.32	0.001653:5.99	0.001648:6.19	0.001883:6.15	0.001737:5.63	0.001252:5.57	0.001865:6.24	0.001846:6.78	0.002053:6.73	0.000200:5.48	0.001521:6.45	0.001456:6.15	0.000148:5.39	0.001507:6.28	0.001647:7.23	0.001919:6.14	0.001490:6.42	0.001786:6.11	0.001826:6.22	0.001761:6.67	0.001914:5.99	0.001406:6.93	0.001624:5.91	0.000441:5.68	0.001482:6.94	0.001704:6.46	0.001180:5.23	0.001564:5.72	0.001813:6.80	0.001558:5.91	0.001588:6.00	0.000337:5.80	0.001917:5.93	0.001471:6.70	0.002118:6.18	0.001766:6.92	0.001612:5.81	0.001616:6.56	0.001694:5.91	0.001628:5.56	0.001668:6.20	0.001486:6.35	0.001119:6.24
Chr01	850001	0.001632:5.64	0.001303:6.14	0.001566:6.70	0.001512:6.58	0.001433:6.36	0.001473:6.66	0.001628:6.02	0.001585:6.44	0.000771:5.83	0.001216:5.88	0.001240:5.29	0.001492:6.15	0.001680:6.43	0.001518:6.77	0.000192:5.74	0.001437:6.58	0.001548:5.80	0.000098:5.72	0.001703:6.73	0.001905:7.04	0.001606:5.92	0.001424:6.12	0.001578:5.96	0.001363:6.07	0.001284:6.13	0.001727:6.06	0.001536:6.76	0.001517:6.10	0.000049:5.80	0.001514:6.61	0.001469:6.88	0.001308:5.29	0.001299:5.73	0.001613:6.78	0.001518:6.31	0.001250:6.21	0.000146:5.70	0.001351:5.99	0.001646:6.61	0.001551:5.98	0.001483:6.60	0.001468:5.84	0.001309:6.07	0.001697:5.97	0.001359:5.51	0.002091:6.05	0.001706:6.63	0.001235:6.22
Chr01	900001	0.001760:5.82	0.001666:6.39	0.001638:6.95	0.001795:7.06	0.001914:6.85	0.001694:7.13	0.001664:6.38	0.001764:6.46	0.000000:6.44	0.001488:6.00	0.001822:5.80	0.001845:6.52	0.001858:6.72	0.001774:6.78	0.000022:5.89	0.001821:6.87	0.001753:6.89	0.000045:6.25	0.001639:6.85	0.001833:7.15	0.001788:6.24	0.001593:6.72	0.001862:6.66	0.001855:6.24	0.001639:7.03	0.001549:6.48	0.001957:6.81	0.001672:6.52	0.000046:5.79	0.001536:6.77	0.001766:7.26	0.001563:5.76	0.001795:6.53	0.001721:6.79	0.001663:6.33	0.001876:6.37	0.000023:5.80	0.001882:6.46	0.001615:6.75	0.001469:6.44	0.001932:7.21	0.001642:6.13	0.001712:6.78	0.001809:6.24	0.001325:5.25	0.001508:6.13	0.001992:6.80	0.001653:6.10
Chr01	950001	0.001242:4.71	0.001079:5.09	0.000998:5.46	0.001183:5.34	0.001090:5.27	0.001067:5.80	0.000872:5.02	0.001105:5.41	0.000028:5.33	0.000926:4.65	0.000986:4.51	0.001112:4.78	0.000860:5.40	0.000802:5.32	0.000085:5.04	0.000899:5.28	0.000864:4.95	0.000000:4.63	0.000963:5.14	0.001105:6.30	0.001212:5.10	0.001537:5.50	0.000850:4.88	0.001070:5.12	0.001183:5.44	0.000846:5.11	0.001225:5.73	0.000800:4.94	0.000000:4.20	0.001359:5.51	0.001251:5.63	0.001037:4.76	0.001469:4.80	0.000856:5.70	0.001018:5.01	0.001235:5.20	0.000000:4.84	0.001043:5.23	0.000989:5.56	0.001418:4.98	0.001070:5.09	0.001285:4.91	0.001241:5.62	0.000936:4.87	0.001048:4.49	0.000782:4.92	0.001019:5.10	0.001110:5.42
Chr01	1000001	0.000653:3.98	0.001025:4.26	0.000949:4.51	0.000979:4.67	0.000748:4.49	0.001193:4.94	0.000909:4.40	0.000790:4.42	0.000105:4.48	0.000908:3.85	0.000692:3.69	0.000713:4.25	0.000866:4.12	0.001032:4.45	0.000035:3.86	0.001087:4.64	0.000910:4.20	0.000106:3.70	0.000719:4.22	0.000933:5.08	0.000799:4.34	0.000880:4.29	0.000770:4.46	0.000869:4.38	0.000642:4.27	0.000759:4.37	0.001042:4.41	0.000599:4.04	0.000073:3.71	0.000634:4.55	0.000960:4.42	0.000861:4.03	0.001239:3.96	0.000755:4.17	0.000803:4.32	0.000764:4.12	0.000037:3.75	0.000820:4.22	0.000759:4.17	0.000570:4.35	0.000852:4.47	0.000607:4.32	0.000935:4.23	0.000730:4.26	0.000828:3.47	0.000718:3.99	0.000819:4.38	0.000626:4.21
Chr01	1050001	0.006146:4.79	0.007395:4.82	0.007493:5.68	0.007022:5.50	0.007289:5.23	0.006038:5.79	0.005371:5.31	0.006181:5.36	0.000054:5.34	0.006546:4.62	0.004912:4.84	0.005857:5.39	0.006990:5.84	0.006911:5.60	0.000027:5.11	0.006410:5.82	0.007142:5.38	0.000000:4.63	0.006197:5.61	0.008525:6.03	0.005663:5.01	0.006563:5.65	0.005938:5.13	0.005730:5.15	0.006850:5.50	0.006595:5.34	0.006714:5.87	0.004900:5.23	0.000000:4.42	0.006324:5.87	0.007065:5.67	0.005647:4.41	0.005018:4.89	0.005968:6.09	0.007428:5.47	0.006364:5.22	0.000082:5.04	0.005757:5.28	0.005531:5.70	0.006385:5.39	0.006245:5.59	0.007329:5.00	0.005783:5.94	0.006417:5.35	0.004833:4.71	0.007711:5.13	0.006488:5.33	0.005071:5.25
Chr01	1100001	NA:3.21	NA:3.34	NA:3.29	NA:3.64	NA:3.80	NA:3.66	NA:3.27	NA:3.57	NA:3.37	NA:3.59	NA:3.24	NA:3.42	NA:3.51	NA:3.66	NA:3.14	NA:3.59	NA:3.50	NA:3.11	NA:3.52	NA:3.99	NA:3.51	NA:3.65	NA:3.48	NA:3.45	NA:3.69	NA:3.49	NA:3.56	NA:3.50	NA:2.96	NA:3.55	NA:3.83	NA:3.25	NA:3.39	NA:3.84	NA:3.36	NA:3.71	NA:3.01	NA:3.53	NA:3.81	NA:3.62	NA:3.53	NA:3.35	NA:3.42	NA:2.97	NA:2.80	NA:3.39	NA:3.60	NA:3.65
Chr01	1150001	0.008517:5.86	0.008387:6.34	0.008635:6.95	0.008090:6.73	0.007646:6.32	0.008279:6.80	0.008563:6.22	0.008514:6.95	0.000694:6.24	0.007040:5.97	0.007352:6.02	0.008572:6.08	0.008275:6.52	0.007842:6.44	0.000494:6.57	0.009331:6.61	0.008325:6.54	0.000920:5.48	0.009167:6.83	0.008181:7.19	0.007699:6.03	0.007896:6.55	0.008932:6.37	0.008890:6.36	0.008117:6.83	0.008030:6.42	0.008258:6.65	0.008609:6.36	0.000026:5.40	0.008027:6.72	0.008672:6.93	0.007854:5.42	0.008388:5.97	0.008402:7.12	0.008599:6.18	0.007208:5.99	0.000756:5.92	0.007590:6.41	0.009095:6.66	0.007786:6.82	0.008016:6.52	0.009346:6.10	0.007689:6.36	0.007386:5.92	0.008328:5.76	0.007552:6.60	0.008373:6.61	0.008996:6.56
Chr01	1200001	0.010223:5.84	0.012003:6.28	0.012501:6.82	0.012329:7.21	0.011140:6.76	0.011422:7.01	0.011375:5.96	0.011668:6.90	0.000052:5.62	0.010526:6.27	0.010356:5.84	0.010640:6.31	0.010577:6.75	0.011930:6.82	0.000420:5.38	0.012313:7.26	0.010911:6.34	0.000361:6.89	0.010736:6.81	0.012241:7.68	0.010618:6.06	0.010299:6.51	0.011982:6.43	0.011425:7.08	0.011804:6.65	0.011683:6.62	0.011323:6.98	0.011533:6.56	0.001175:6.37	0.011821:7.50	0.010899:6.78	0.010709:5.86	0.010295:5.72	0.011194:7.08	0.012375:6.44	0.011635:6.15	0.000926:5.25	0.010367:6.35	0.010970:6.94	0.010676:6.65	0.012132:7.02	0.010968:6.34	0.009746:6.69	0.010754:6.48	0.010977:5.67	0.011649:6.28	0.011952:6.76	0.011391:6.73
Chr01	1250001	0.008962:6.48	0.009433:7.28	0.009661:7.60	0.009617:7.91	0.008807:7.42	0.009408:7.68	0.009200:6.77	0.009743:7.41	0.000000:7.09	0.008798:7.08	0.008349:6.38	0.009809:6.70	0.009219:7.78	0.008525:7.39	0.000022:6.85	0.009768:7.29	0.009873:7.04	0.000000:6.42	0.009095:7.20	0.010015:8.03	0.009126:6.98	0.008671:7.12	0.008715:6.99	0.008727:7.17	0.009337:7.44	0.009703:7.42	0.009928:7.99	0.008481:7.06	0.000021:6.65	0.009684:7.59	0.009183:7.76	0.009442:6.65	0.009204:6.80	0.009262:7.62	0.009420:6.81	0.009213:7.03	0.000044:6.36	0.009913:7.27	0.009291:7.71	0.008956:6.89	0.008877:6.99	0.008759:6.95	0.009415:7.32	0.008980:6.80	0.007900:5.93	0.009957:7.22	0.009252:7.61	0.008330:7.19
Chr01	1300001	0.006365:5.90	0.008135:6.77	0.007009:6.70	0.008146:7.09	0.007684:7.03	0.006357:7.03	0.007146:6.30	0.006969:6.43	0.000023:6.18	0.006448:5.91	0.006835:5.55	0.006893:6.71	0.007034:6.90	0.007839:6.88	0.000189:5.85	0.006974:7.15	0.007188:6.59	0.000044:6.16	0.007533:7.08	0.007368:7.92	0.006596:6.04	0.007122:6.45	0.006997:6.54	0.007394:6.75	0.006648:6.47	0.006037:6.78	0.007056:6.89	0.006900:6.67	0.000022:5.99	0.007300:7.19	0.007162:7.30	0.006814:5.74	0.007023:6.12	0.007364:7.42	0.006646:6.28	0.006899:6.64	0.000094:5.70	0.007139:6.28	0.007893:7.02	0.007082:6.57	0.007543:6.90	0.006267:6.40	0.006762:6.87	0.006704:6.10	0.007033:5.57	0.007134:6.30	0.007561:6.93	0.007568:6.60
Chr01	1350001	0.010084:6.78	0.010613:7.86	0.010931:8.00	0.009971:7.83	0.010718:7.71	0.011386:8.06	0.010109:7.28	0.010426:7.73	0.002004:7.51	0.011648:7.37	0.009166:6.44	0.011803:7.24	0.011253:8.04	0.010656:8.10	0.001554:6.94	0.011823:7.64	0.011702:7.50	0.006342:7.10	0.011086:7.57	0.011343:9.04	0.011293:7.29	0.012282:7.88	0.011175:7.38	0.011697:7.30	0.010080:7.50	0.011563:7.25	0.011949:8.15	0.011807:7.41	0.006311:6.76	0.011064:7.96	0.011552:8.28	0.011340:6.65	0.009764:6.94	0.011395:8.47	0.011813:7.75	0.009445:7.21	0.000774:6.39	0.010526:7.69	0.012537:8.08	0.011480:7.50	0.010764:7.50	0.010029:6.95	0.010240:7.94	0.009773:7.03	0.011038:6.54	0.010532:8.02	0.011866:7.88	0.011388:7.52
Chr01	1400001	0.012060:5.45	0.014151:5.50	0.013146:6.48	0.013316:6.43	0.013340:6.29	0.011728:6.57	0.011656:5.73	0.012665:6.04	0.001394:7.22	0.012326:5.24	0.013775:5.26	0.012301:5.52	0.012234:5.75	0.012004:6.09	0.001884:6.92	0.014099:6.29	0.013811:5.95	NA:3.54	0.013675:6.27	0.013404:6.40	0.011732:5.08	0.011184:5.93	0.013004:5.76	0.010755:6.03	0.014307:5.82	0.012319:5.50	0.013123:5.99	0.013866:5.59	NA:3.86	0.013425:5.98	0.012592:6.11	0.012521:5.15	0.012259:5.04	0.011831:6.58	0.013334:6.10	0.011243:5.41	0.001057:6.54	0.013486:5.74	0.012247:6.26	0.012757:5.61	0.014307:6.26	0.013076:5.36	0.012326:6.13	0.011310:5.20	0.012107:4.80	0.011182:5.78	0.011890:6.01	0.011567:5.92
Chr01	1450001	NA:1.77	NA:2.15	NA:2.39	NA:2.53	NA:2.22	NA:2.55	NA:1.99	NA:2.40	0.000034:4.60	NA:2.43	NA:1.81	NA:2.24	NA:2.37	NA:2.41	0.000459:3.93	NA:2.63	NA:2.24	NA:0.10	NA:2.36	NA:2.41	NA:2.25	NA:2.36	NA:2.16	NA:2.36	NA:2.51	NA:2.27	NA:2.38	NA:2.23	NA:0.11	NA:2.29	NA:2.42	NA:1.86	NA:2.08	NA:2.48	NA:2.36	NA:2.22	0.000342:4.04	NA:2.25	NA:2.27	NA:2.13	NA:2.41	NA:2.31	NA:2.29	NA:1.86	NA:1.97	NA:2.15	NA:2.46	NA:2.37
Chr01	1500001	0.018039:5.67	0.017997:6.29	0.017474:6.79	0.019039:7.01	0.019312:6.73	0.019184:6.74	0.018455:6.07	0.020011:6.74	0.000157:6.59	0.017688:5.88	0.016914:5.59	0.018703:6.72	0.019014:6.53	0.018409:6.52	0.000657:5.89	0.018237:6.59	0.018197:6.23	0.014142:5.45	0.018678:6.42	0.020489:7.60	0.016299:6.19	0.019794:6.23	0.018285:6.23	0.017704:6.48	0.018162:6.25	0.018613:6.31	0.018587:6.82	0.017933:6.30	0.014572:5.83	0.018656:6.95	0.021593:6.71	0.018134:5.56	0.018042:6.17	0.018440:6.84	0.019423:6.55	0.018980:6.11	0.000071:5.92	0.017756:6.11	0.019271:6.84	0.018697:6.06	0.019568:6.68	0.019450:5.91	0.017774:6.35	0.018218:6.07	0.016892:5.41	0.017246:6.07	0.016749:6.51	0.017652:6.34
Chr01	1550001	0.009910:4.73	0.010487:5.44	0.010353:5.81	0.011480:5.62	0.011035:5.62	0.012244:5.54	0.011023:5.04	0.010832:5.54	0.000075:5.77	0.011603:5.80	0.011754:5.16	0.010453:5.19	0.010902:5.69	0.011341:5.37	0.000075:5.65	0.012606:5.97	0.011015:5.02	0.003118:4.29	0.011423:5.78	0.012131:6.67	0.012001:5.36	0.011754:5.83	0.011179:5.28	0.011255:5.51	0.010330:5.67	0.011479:5.05	0.010712:5.79	0.010775:5.38	0.002856:4.30	0.010195:5.79	0.011837:5.82	0.011208:4.96	0.010922:5.20	0.011074:5.81	0.011284:5.48	0.011149:5.10	0.001239:5.39	0.012235:5.54	0.011655:6.32	0.011584:5.28	0.010971:5.55	0.010365:5.33	0.011361:5.74	0.010895:5.19	0.010263:4.47	0.011113:5.67	0.011813:5.68	0.011808:5.37
Chr01	1600001	0.010680:6.13	0.010051:6.77	0.010915:7.32	0.010445:7.51	0.010892:7.55	0.010851:7.41	0.009320:6.36	0.009651:6.96	0.000429:6.76	0.010462:7.37	0.009948:6.30	0.010449:6.56	0.010270:7.34	0.011333:7.16	0.000213:6.93	0.010353:7.28	0.009989:6.41	0.000208:5.84	0.010517:6.59	0.010289:8.18	0.010822:6.74	0.010887:7.04	0.010515:7.08	0.009534:6.93	0.010849:7.46	0.010081:7.06	0.010942:7.48	0.011019:6.80	0.000796:6.34	0.010465:7.38	0.011780:7.26	0.009820:5.94	0.010368:6.33	0.010553:7.50	0.010977:7.13	0.011946:6.97	0.000781:6.46	0.011948:7.04	0.012136:7.53	0.009214:6.85	0.010446:6.92	0.010049:6.42	0.011161:7.58	0.010957:6.72	0.010925:6.31	0.011096:6.71	0.010765:7.13	0.010724:6.87
Chr01	1650001	0.008999:6.00	0.008959:6.48	0.009360:6.84	0.009833:7.20	0.009487:6.90	0.009628:7.37	0.008653:6.25	0.008714:6.29	0.000166:7.11	0.009308:6.27	0.008450:5.70	0.009875:6.63	0.008263:6.83	0.009842:6.79	0.000086:6.86	0.009067:6.77	0.009325:6.48	0.000291:5.17	0.008807:6.53	0.010622:7.81	0.008959:6.16	0.010260:6.85	0.008302:6.37	0.009652:6.71	0.008966:6.51	0.008102:5.78	0.009835:6.73	0.008627:6.17	0.000211:4.97	0.008660:7.32	0.008960:6.76	0.008373:5.41	0.008954:6.23	0.009513:7.41	0.009066:6.67	0.008966:5.86	0.000196:6.51	0.008988:6.24	0.008983:6.83	0.008886:6.42	0.009996:7.27	0.009530:5.98	0.008335:6.39	0.008803:6.31	0.008566:5.55	0.008564:6.17	0.009171:6.47	0.009931:6.43
Chr01	1700001	0.010141:5.11	0.010487:5.25	0.010666:6.02	0.009833:5.75	0.010680:5.55	0.009233:6.21	0.009958:5.49	0.008933:5.61	0.002696:7.97	0.008002:5.25	0.009837:4.83	0.010498:5.42	0.009814:5.65	0.009881:5.67	0.002694:7.67	0.009225:5.79	0.009647:5.25	NA:2.88	0.010673:5.72	0.011791:6.84	0.010396:5.05	0.010511:5.86	0.011055:5.15	0.010104:5.39	0.011192:5.51	0.009079:5.50	0.010361:5.89	0.009535:5.79	NA:2.91	0.010470:5.46	0.011031:5.68	0.011606:4.55	0.010304:5.32	0.011415:5.66	0.010994:5.34	0.009811:5.36	0.003330:7.09	0.010563:5.29	0.009803:5.90	0.011301:5.46	0.007945:5.30	0.011198:4.95	0.009825:5.47	0.010571:5.01	0.010141:5.11	0.010240:5.49	0.010016:5.45	0.010969:5.44
Chr01	1750001	0.005503:3.88	0.005929:4.23	0.006173:5.06	0.005617:4.47	0.006672:4.50	0.006902:4.73	0.005829:4.13	0.006391:4.35	0.000000:5.55	0.006203:4.38	0.005234:4.16	0.005358:4.46	0.006165:4.82	0.005423:4.72	0.000079:5.19	0.005141:4.73	0.005797:4.52	NA:2.71	0.006550:4.39	0.006019:5.24	0.005991:4.68	0.006801:4.87	0.006553:4.23	0.005469:4.49	0.006380:5.03	0.006044:4.66	0.005415:4.79	0.007211:4.73	NA:2.76	0.006856:4.93	0.007857:4.93	0.006147:3.94	0.006980:4.16	0.005835:4.91	0.005239:4.64	0.005985:4.60	0.000052:5.35	0.005560:4.54	0.006798:4.80	0.006956:4.12	0.006300:4.61	0.006561:4.49	0.006791:4.81	0.006199:4.29	0.005686:3.68	0.006766:4.47	0.006423:5.17	0.005705:4.40
Chr01	1800001	0.004309:3.67	0.004960:4.25	0.005131:4.81	0.004013:4.21	0.005409:4.42	0.005360:4.88	0.004693:4.13	0.005363:4.32	0.000673:7.65	0.005092:4.03	0.005274:3.87	0.004415:4.24	0.005582:4.46	0.003676:4.30	0.002695:6.81	0.004366:4.61	0.002557:4.27	NA:0.82	0.004668:4.28	0.005586:5.29	0.004319:3.87	0.005583:4.56	0.004807:4.22	0.004552:4.32	0.005384:4.55	0.004585:4.31	0.004484:4.38	0.002566:4.05	NA:0.67	0.004710:4.46	0.005322:4.59	0.003672:3.83	0.003293:3.90	0.005094:4.44	0.005297:4.36	0.004933:4.36	0.002778:6.86	0.004799:4.17	0.005241:4.49	0.005588:4.09	0.006532:4.30	0.002952:3.78	0.004020:4.62	0.003241:3.97	0.004298:3.84	0.004895:4.43	0.003628:4.30	0.004993:4.22
Chr01	1850001	0.009988:4.35	0.009291:5.05	0.007789:5.10	0.008597:5.22	0.007694:5.05	0.008535:5.20	0.008368:4.73	0.006350:5.11	0.002424:7.21	0.008549:4.88	0.008760:4.25	0.006536:4.79	0.008258:5.10	0.008312:5.11	0.000725:6.59	0.008965:5.28	0.008669:4.98	NA:2.16	0.009519:4.64	0.009798:5.88	0.006754:4.97	0.009222:4.99	0.008221:4.81	0.008096:5.20	0.007837:5.45	0.008573:5.02	0.007778:5.24	0.007378:5.25	NA:2.47	0.007469:5.48	0.009169:5.50	0.008030:4.28	0.007932:4.94	0.007963:5.13	0.007406:5.01	0.008769:4.83	0.003418:6.74	0.007786:5.21	0.009417:5.10	0.007632:4.85	0.008960:5.00	0.008245:4.61	0.008829:5.34	0.008154:4.97	0.010044:4.52	0.006955:4.87	0.008929:5.04	0.008614:5.11
Chr01	1900001	0.007911:6.58	0.007510:7.07	0.007547:7.73	0.007575:7.50	0.007344:7.46	0.007911:7.64	0.007373:6.85	0.007511:7.03	0.000426:7.00	0.006865:6.90	0.006948:5.80	0.007167:6.96	0.007677:7.39	0.007431:7.09	0.000729:6.57	0.006622:7.18	0.007371:7.10	0.000538:6.08	0.007545:7.07	0.008027:8.18	0.007454:6.82	0.007724:7.49	0.006685:6.68	0.007311:6.94	0.007127:7.10	0.007024:6.82	0.007484:7.73	0.006544:6.88	0.000667:6.30	0.007488:7.63	0.008091:7.88	0.006446:6.18	0.006884:6.67	0.007409:7.52	0.006892:7.44	0.007411:6.61	0.000241:6.28	0.006851:7.11	0.007725:7.19	0.007290:6.97	0.007424:6.77	0.007020:6.86	0.007429:7.69	0.007006:6.77	0.007438:5.93	0.007601:6.79	0.008053:7.28	0.007294:7.02
Chr01	1950001	0.003537:6.28	0.003672:6.85	0.003444:7.38	0.003918:7.37	0.003676:7.67	0.003560:7.60	0.003596:6.44	0.003718:7.12	0.000021:7.45	0.003196:6.77	0.003297:6.06	0.004119:7.05	0.003686:7.27	0.003758:7.46	0.001627:6.71	0.003780:7.12	0.003799:7.49	0.000393:6.36	0.003438:7.06	0.004064:8.55	0.003426:6.75	0.003156:7.34	0.003567:6.83	0.003486:6.81	0.003609:7.28	0.003478:7.25	0.003870:7.88	0.003320:7.16	0.000000:6.26	0.003770:7.50	0.003497:7.74	0.003201:6.02	0.004009:6.82	0.003719:7.47	0.003716:7.26	0.003333:6.89	0.000562:6.35	0.004004:6.86	0.003500:7.12	0.003472:7.21	0.004056:7.17	0.003219:6.64	0.003655:7.02	0.003574:6.66	0.003834:6.49	0.003562:7.15	0.003494:7.19	0.003686:6.99
Chr01	2000001	0.004891:5.98	0.005600:6.79	0.006112:7.75	0.006268:7.88	0.004351:7.34	0.005594:7.95	0.005383:6.53	0.004320:6.95	0.000106:7.17	0.004951:6.50	0.004849:6.40	0.005501:6.93	0.006274:7.41	0.005719:7.32	0.005179:6.55	0.005112:7.26	0.005213:6.91	0.000281:6.42	0.005183:7.50	0.005629:8.31	0.005988:6.98	0.005536:6.83	0.004940:6.95	0.004959:6.99	0.005740:7.59	0.005383:7.07	0.005177:7.11	0.004967:7.12	0.000262:6.46	0.004556:7.41	0.004996:7.81	0.004631:6.23	0.004532:6.78	0.005806:8.21	0.004743:7.16	0.004425:6.59	0.000134:6.17	0.004135:7.13	0.004860:7.18	0.004672:6.87	0.005578:7.23	0.005483:6.45	0.004473:7.40	0.004482:6.28	0.004078:6.02	0.003645:6.90	0.004343:7.48	0.004261:7.02
Chr01	2050001	0.001120:6.17	0.001349:6.18	0.001365:6.92	0.001848:7.12	0.001534:7.02	0.001353:7.50	0.001440:6.27	0.001387:7.11	0.000553:6.50	0.001967:5.96	0.001120:5.86	0.001158:6.20	0.000874:6.83	0.001049:6.65	0.001239:6.08	0.001235:7.09	0.001070:6.36	0.000675:5.82	0.001634:6.27	0.001509:7.73	0.001772:6.33	0.001126:6.79	0.001686:6.65	0.001036:6.47	0.001649:6.78	0.001576:6.61	0.001556:6.88	0.001640:6.22	0.000845:6.09	0.001585:7.05	0.002048:6.82	0.001391:6.04	0.000968:6.14	0.001923:6.79	0.001172:6.93	0.001015:6.24	0.000218:5.63	0.001205:6.03	0.001266:7.04	0.001370:6.59	0.000998:6.80	0.001785:6.22	0.001036:6.88	0.000892:6.13	0.001009:5.87	0.000998:6.27	0.001039:6.24	0.001120:6.38
Chr01	2100001	0.000939:6.08	0.000862:6.61	0.000761:6.90	0.000996:7.28	0.000560:7.11	0.000677:7.34	0.000898:6.37	0.000848:7.01	0.000112:6.44	0.000433:7.09	0.000479:6.10	0.000848:6.35	0.000579:7.02	0.000539:7.17	0.000745:6.37	0.000621:6.96	0.001002:6.60	0.000114:5.92	0.000650:7.07	0.000680:8.06	0.000692:6.94	0.000741:6.73	0.000602:6.84	0.000466:7.05	0.000532:6.92	0.000542:7.14	0.000546:7.55	0.001180:6.38	0.000809:6.05	0.000560:7.62	0.000757:7.02	0.000753:5.82	0.000655:6.55	0.001055:8.03	0.000757:6.50	0.000513:7.00	0.000298:6.21	0.000818:6.65	0.000552:7.39	0.000528:6.83	0.000484:6.99	0.000514:6.92	0.000827:7.04	0.000845:6.90	0.000507:6.16	0.000385:6.91	0.000782:6.88	0.000628:7.16
Chr01	2150001	0.001103:6.04	0.001112:6.78	0.001136:6.99	0.000884:7.56	0.001138:6.88	0.001010:7.52	0.001113:6.63	0.001313:7.11	0.000202:6.78	0.001313:6.94	0.001059:5.85	0.001088:6.73	0.001197:7.20	0.001228:7.25	0.001120:6.27	0.001015:7.11	0.001245:7.12	0.000158:6.18	0.001066:7.24	0.001225:8.00	0.001154:7.00	0.000881:6.87	0.001359:6.98	0.001163:6.79	0.001284:6.98	0.001191:6.72	0.001154:7.18	0.001203:6.59	0.000137:6.21	0.000963:7.04	0.001196:7.13	0.000955:5.90	0.001175:6.19	0.001133:7.52	0.000936:6.93	0.001158:6.67	0.000070:6.14	0.000896:6.66	0.001133:7.73	0.001088:6.92	0.001292:6.60	0.000959:6.60	0.001245:7.04	0.001131:6.20	0.001219:5.87	0.001323:6.49	0.001202:6.95	0.001129:6.86
Chr01	2200001	0.001004:6.62	0.001011:7.32	0.001090:7.58	0.001086:7.76	0.001044:7.49	0.001073:8.06	0.001119:6.85	0.001077:7.56	0.000083:6.83	0.000956:7.30	0.000896:6.52	0.001004:7.23	0.001082:7.86	0.001020:7.69	0.000838:6.64	0.001227:7.65	0.001110:7.04	0.000084:6.54	0.000907:7.37	0.001111:8.48	0.000987:7.37	0.001122:7.42	0.000944:7.08	0.000940:7.19	0.000870:7.46	0.001046:7.13	0.001026:7.70	0.000973:7.42	0.000063:6.48	0.001077:7.99	0.000976:7.49	0.001008:6.69	0.001007:7.16	0.000980:8.16	0.000863:7.38	0.001011:7.14	0.000042:6.85	0.001095:7.13	0.000893:7.70	0.000996:7.05	0.001298:7.57	0.000894:6.86	0.000898:7.58	0.000994:7.15	0.000943:6.20	0.000958:7.11	0.000974:7.42	0.001036:7.37
Chr01	2250001	0.002030:6.58	0.001973:7.43	0.002389:8.00	0.002848:7.83	0.002688:7.56	0.002505:8.17	0.002298:6.98	0.002721:7.79	0.000000:7.44	0.002111:6.75	0.002589:6.54	0.002495:7.24	0.002239:7.42	0.002282:7.46	0.001860:6.84	0.002400:7.95	0.002227:7.98	0.000021:6.36	0.002786:7.52	0.002448:8.53	0.002464:7.30	0.002432:7.65	0.002533:7.32	0.002220:7.23	0.002249:7.44	0.002216:7.37	0.002499:7.73	0.001751:7.12	0.000021:6.50	0.003040:8.19	0.002672:7.59	0.002164:6.62	0.002281:6.88	0.002720:8.33	0.002189:7.44	0.002062:7.34	0.000021:6.92	0.002166:7.20	0.001901:7.58	0.002583:7.14	0.002354:7.59	0.002708:6.93	0.002208:7.72	0.002487:6.80	0.002694:6.62	0.002391:7.01	0.003182:7.36	0.002582:7.23
Chr01	2300001	0.001698:6.62	0.001928:7.05	0.002132:7.67	0.001543:7.40	0.001998:7.51	0.002019:7.73	0.001706:6.67	0.001953:7.38	0.000231:6.94	0.001934:7.27	0.002251:6.31	0.002026:6.78	0.002323:7.67	0.002217:7.28	0.001583:6.89	0.002330:7.46	0.001952:7.08	0.000109:6.34	0.001736:7.26	0.001925:8.12	0.001736:6.97	0.002056:7.35	0.001720:7.04	0.002231:7.35	0.002120:7.24	0.002049:6.90	0.002210:7.95	0.001589:7.51	0.000000:6.26	0.002200:7.78	0.001942:7.56	0.002021:6.38	0.001406:6.95	0.002186:8.11	0.001819:6.89	0.001690:7.03	0.000255:6.75	0.001905:7.28	0.001755:7.85	0.001697:7.55	0.001717:7.58	0.001556:7.04	0.001789:7.66	0.001729:6.85	0.001714:6.14	0.001582:7.18	0.002210:7.14	0.001889:7.74
Chr01	2350001	0.002441:6.05	0.002451:6.19	0.002799:6.43	0.002785:6.69	0.002872:6.53	0.002456:6.95	0.002481:6.02	0.002954:6.88	0.000000:6.41	0.002328:5.48	0.002407:5.75	0.002345:5.97	0.002338:6.33	0.002916:6.71	0.002894:6.06	0.002786:7.42	0.002295:6.10	0.000049:5.50	0.002355:6.28	0.003001:7.25	0.002424:5.82	0.002718:6.38	0.002346:6.12	0.002359:6.00	0.002414:6.59	0.002752:6.46	0.002543:6.74	0.002610:5.84	0.000025:5.20	0.002491:6.29	0.002856:6.97	0.002108:5.41	0.002599:5.46	0.002392:7.04	0.002877:6.53	0.002683:6.02	0.000023:6.02	0.002325:6.11	0.002492:6.66	0.002440:6.28	0.002334:6.54	0.002352:6.44	0.002672:6.55	0.002267:5.94	0.002453:5.50	0.002313:5.83	0.002416:6.44	0.002420:6.05
Chr01	2400001	0.001892:5.29	0.002872:6.11	0.002999:6.58	0.003452:6.33	0.002721:6.24	0.002805:6.32	0.002507:5.66	0.002522:6.29	0.000000:5.86	0.001557:5.67	0.002420:5.62	0.002803:5.84	0.002580:6.39	0.002619:6.23	0.002384:5.61	0.002249:6.26	0.002802:5.88	0.000000:5.51	0.002871:6.20	0.003187:7.09	0.002749:6.22	0.002424:5.96	0.001642:5.94	0.002968:6.54	0.002418:5.88	0.002920:6.38	0.002882:6.45	0.003031:5.75	0.000076:5.37	0.002478:6.27	0.002836:6.61	0.001952:5.00	0.002546:5.62	0.003137:6.35	0.002685:6.29	0.002653:5.92	0.000000:5.40	0.002664:6.01	0.002601:6.92	0.002006:5.89	0.002839:6.51	0.002805:5.94	0.002907:6.42	0.002717:5.76	0.001993:5.09	0.002696:6.00	0.002833:6.26	0.002329:6.15
Chr01	2450001	0.004092:6.01	0.004236:6.75	0.003828:7.47	0.003529:7.54	0.004004:6.69	0.004335:7.39	0.003558:6.44	0.004475:7.28	0.001917:6.65	0.003604:6.16	0.003769:6.20	0.004151:6.85	0.003778:7.13	0.003333:7.27	0.003638:6.23	0.004408:7.19	0.004082:6.74	0.003075:6.02	0.004095:6.86	0.004022:8.05	0.003842:6.35	0.003699:6.97	0.003625:6.75	0.004333:6.67	0.003466:6.90	0.003706:6.79	0.004070:7.19	0.003887:6.65	0.001935:5.94	0.005023:7.24	0.004135:7.73	0.003620:5.60	0.003720:6.13	0.004249:7.47	0.003727:6.82	0.003770:6.46	0.001435:5.90	0.003871:6.63	0.003125:6.98	0.003504:7.02	0.004079:6.85	0.003787:6.22	0.003441:7.10	0.003575:6.62	0.003497:5.66	0.003603:6.56	0.003466:6.54	0.003848:6.61
Chr01	2500001	0.007370:6.24	0.007852:7.07	0.007403:7.36	0.007973:7.42	0.008040:7.56	0.006167:7.59	0.006773:6.73	0.008033:7.00	0.000023:6.32	0.007331:6.73	0.008126:6.33	0.007584:6.89	0.008731:7.01	0.008105:7.28	0.006494:6.38	0.008207:7.79	0.007473:6.78	0.007702:6.04	0.007272:7.09	0.008511:7.95	0.006613:6.67	0.007581:6.71	0.007471:7.03	0.007361:6.79	0.007328:6.92	0.007326:6.75	0.007724:7.48	0.008665:7.13	0.000000:6.00	0.007632:6.87	0.008458:7.01	0.007039:5.70	0.008316:6.83	0.007521:7.72	0.008055:7.16	0.006895:7.08	0.000159:6.30	0.007519:6.54	0.008683:7.19	0.006860:7.15	0.008045:6.79	0.008573:6.66	0.007127:6.97	0.006802:6.31	0.007307:5.76	0.008378:6.65	0.007846:7.36	0.007731:6.99
Chr01	2550001	0.002275:6.03	0.002158:6.57	0.002125:7.19	0.002356:7.34	0.002279:7.29	0.002223:7.23	0.002056:6.35	0.002532:6.92	0.000406:6.41	0.002320:6.52	0.002472:5.98	0.001987:6.81	0.002047:6.89	0.002118:6.82	0.000698:6.45	0.002463:7.38	0.002465:7.04	0.001951:6.29	0.002347:6.89	0.002498:7.84	0.002414:6.61	0.002117:6.77	0.002421:6.66	0.002046:6.80	0.002081:6.71	0.002125:6.74	0.002241:7.14	0.002451:6.88	0.000091:5.72	0.002287:7.03	0.002352:7.20	0.002061:5.93	0.002370:6.51	0.002547:7.29	0.002305:7.20	0.002212:6.28	0.000673:6.31	0.002267:6.88	0.002280:7.20	0.001999:6.62	0.002477:6.93	0.002013:6.34	0.002198:7.03	0.002153:6.34	0.002191:6.21	0.002491:6.79	0.002406:6.99	0.002079:6.85
Chr01	2600001	0.003723:5.76	0.003411:6.69	0.004121:6.88	0.004057:7.24	0.003316:6.82	0.003737:7.05	0.003895:6.55	0.004118:6.64	0.000487:6.58	0.004076:6.39	0.003213:5.59	0.004025:6.35	0.003836:6.45	0.004003:6.64	0.000204:5.98	0.004122:6.94	0.003848:6.64	0.003600:6.25	0.003680:6.64	0.003932:8.06	0.003295:6.41	0.003937:6.93	0.003702:6.49	0.003890:6.18	0.003715:7.18	0.003802:6.66	0.003828:7.08	0.003629:6.55	0.000144:5.64	0.003518:6.73	0.004487:7.23	0.004126:6.03	0.003610:6.19	0.003726:7.48	0.003695:6.62	0.003481:6.78	0.000481:6.38	0.004145:6.70	0.003812:6.98	0.003913:6.99	0.004233:6.40	0.003962:6.06	0.003957:6.83	0.003688:6.03	0.003101:5.66	0.003858:6.39	0.003623:6.56	0.003884:6.84
Chr01	2650001	0.007320:5.04	0.007503:5.23	0.007562:5.75	0.008236:5.38	0.007357:5.80	0.008577:5.78	0.007305:5.11	0.007624:5.53	0.000565:6.39	0.006570:5.49	0.007539:4.82	0.007144:4.93	0.008249:5.74	0.007309:5.43	0.001511:6.23	0.008907:5.46	0.007229:5.12	0.008375:4.94	0.006257:5.54	0.008739:6.73	0.007807:5.47	0.007691:5.60	0.006952:5.17	0.008456:5.58	0.007602:5.92	0.007800:5.82	0.008731:5.95	0.007529:5.17	0.002997:3.64	0.007053:6.03	0.008805:6.02	0.006604:4.76	0.008827:5.20	0.008540:5.94	0.007752:5.54	0.007021:5.38	0.000931:6.55	0.008348:5.48	0.007224:6.03	0.007901:5.62	0.007742:5.73	0.008012:4.95	0.007288:5.97	0.006910:5.11	0.006943:4.75	0.007922:5.67	0.008020:5.54	0.008188:5.85
Chr01	2700001	0.009087:4.45	0.010322:5.33	0.009251:5.37	0.009131:5.58	0.010405:5.62	0.009565:5.29	0.009703:5.02	0.010288:5.21	0.000295:6.28	0.009198:5.05	0.009620:4.65	0.010028:5.10	0.009106:5.65	0.009425:5.19	0.000328:6.10	0.009980:5.17	0.010949:5.50	0.008534:4.71	0.010292:5.56	0.010852:5.84	0.009098:5.17	0.009997:5.56	0.009763:5.18	0.010828:5.59	0.009582:5.67	0.009377:5.30	0.008503:5.81	0.009298:5.23	NA:3.59	0.009731:5.80	0.010806:5.90	0.007880:4.70	0.010027:4.97	0.009966:5.59	0.009530:5.57	0.008647:5.10	0.000585:6.71	0.008693:5.20	0.009433:6.01	0.009652:4.94	0.009191:5.46	0.009649:4.98	0.010135:5.27	0.009133:5.21	0.009556:4.33	0.010015:5.21	0.009412:5.38	0.009724:5.50
Chr01	2750001	0.009630:5.44	0.009770:6.00	0.010403:6.65	0.009970:6.35	0.009629:6.33	0.010159:6.57	0.009981:5.64	0.009505:6.78	0.000590:7.15	0.010407:6.23	0.009286:5.67	0.009823:5.90	0.009848:6.61	0.010496:6.18	0.001239:6.98	0.010431:6.34	0.011593:5.94	0.009542:5.40	0.010943:6.18	0.010813:7.59	0.009294:5.92	0.009878:6.56	0.010643:6.06	0.009597:6.51	0.009881:6.70	0.009648:6.37	0.010702:6.43	0.010100:5.90	0.004527:4.40	0.011193:6.78	0.011635:6.95	0.009697:5.53	0.009522:5.75	0.009467:6.59	0.009934:6.23	0.011057:5.64	0.000655:6.93	0.010273:5.78	0.009506:6.49	0.010108:6.35	0.009574:5.97	0.009815:5.41	0.011247:6.69	0.010479:5.67	0.010576:5.54	0.009567:6.20	0.010376:6.59	0.010072:6.26
Chr01	2800001	0.010883:5.53	0.011309:6.39	0.011833:6.62	0.010894:6.32	0.010149:6.35	0.010785:6.80	0.011216:5.94	0.010881:6.16	0.001279:6.62	0.011399:6.48	0.010989:5.55	0.010227:5.90	0.010448:6.44	0.011209:6.67	0.001424:6.37	0.011384:6.35	0.010229:6.08	0.011253:5.31	0.011388:6.16	0.011861:7.34	0.011417:6.29	0.010563:6.33	0.010697:6.10	0.009842:6.28	0.011100:6.57	0.011496:6.32	0.010755:7.07	0.010997:6.02	0.003574:4.77	0.012077:6.63	0.011714:6.78	0.009668:5.34	0.010815:5.95	0.010463:6.82	0.010845:6.38	0.009763:5.80	0.001745:6.73	0.011387:5.98	0.010750:6.74	0.010345:6.42	0.010347:6.35	0.009249:5.81	0.011649:6.80	0.011028:6.15	0.010440:6.00	0.011905:6.36	0.010054:6.68	0.011037:6.45
Chr01	2850001	0.013300:7.42	0.012748:8.16	0.014343:8.84	0.013548:8.76	0.014057:8.81	0.013266:8.85	0.012836:7.72	0.012968:8.33	0.000404:6.74	0.014183:8.29	0.013596:7.14	0.012347:7.55	0.014160:8.31	0.014298:8.67	0.000649:6.36	0.012977:8.59	0.014021:7.92	0.013868:7.49	0.013077:8.59	0.014668:9.40	0.014179:8.51	0.013935:8.58	0.014155:8.63	0.013511:8.24	0.013591:8.47	0.013316:8.46	0.013850:8.85	0.013489:8.19	0.010007:8.12	0.013904:9.27	0.014671:8.95	0.012257:7.15	0.013114:7.69	0.013931:8.71	0.013812:8.52	0.012973:7.96	0.000875:6.56	0.014539:7.98	0.014958:8.86	0.013307:8.28	0.013185:8.62	0.013900:7.84	0.014494:8.57	0.013912:7.62	0.014029:7.25	0.012911:8.51	0.013762:8.76	0.013675:8.39
Chr01	2900001	0.008109:5.60	0.005750:6.34	0.006700:6.65	0.008533:6.78	0.006780:6.94	0.007887:7.32	NA:6.17	0.007541:6.57	0.000402:10.27	0.007434:6.47	0.006429:5.40	0.007877:6.41	0.007821:6.35	0.007034:6.50	0.000595:9.31	0.007233:7.20	0.008905:6.82	0.007699:5.66	0.007682:6.54	NA:7.57	0.007013:6.17	0.006737:6.23	0.008050:6.13	0.007916:6.40	0.008735:6.66	0.007183:6.26	0.008124:6.99	0.007437:6.23	NA:2.52	0.007211:6.69	NA:6.94	0.008435:5.67	0.008794:5.97	0.006389:7.00	0.007804:6.42	NA:6.14	0.000880:9.00	0.008749:5.85	0.007318:7.07	0.006855:6.20	0.006708:6.91	0.007795:6.15	0.008779:6.73	0.007382:5.79	0.007195:5.71	0.007824:6.55	0.008963:6.77	0.009309:6.50
Chr01	2950001	0.005509:3.75	0.004666:3.70	0.004715:4.33	0.005134:4.65	0.006402:4.31	0.005283:4.55	0.006846:3.88	0.004389:4.29	0.000704:6.54	0.005023:3.80	0.005203:3.48	0.004729:4.00	0.004980:4.04	0.005903:4.31	0.000204:6.38	0.004898:4.31	0.005567:4.11	0.004443:3.62	0.005469:4.00	0.006362:4.73	0.004388:4.22	0.006170:4.32	0.006732:4.00	0.004976:4.29	0.005136:4.27	0.005130:4.30	0.006007:4.33	0.005443:3.97	NA:1.40	0.004774:4.33	0.006614:4.55	0.004746:3.35	0.005459:3.59	0.005310:4.58	0.006015:4.30	0.004355:3.99	0.000476:5.95	0.005305:3.82	0.004861:4.12	0.007001:3.92	0.005295:4.11	0.005862:4.10	0.004492:4.37	0.005790:3.57	0.006035:3.41	0.005349:4.32	0.005785:4.28	0.004894:4.12
Chr01	3000001	0.004050:6.36	0.003809:7.01	0.004086:7.26	0.004419:7.13	0.004788:7.84	0.004155:7.52	0.004288:6.64	0.004427:7.45	0.000105:6.98	0.003196:7.13	0.004102:5.96	0.003976:7.48	0.004985:7.67	0.004717:7.44	0.000173:6.41	0.003645:7.38	0.003520:6.62	0.003283:6.31	0.004828:7.17	0.004346:8.51	0.003996:7.24	0.004604:7.05	0.003713:6.83	0.003943:7.25	0.003728:7.03	0.004586:7.24	0.004486:7.64	0.004332:7.10	0.000262:6.02	0.004570:7.59	0.004134:7.44	0.004245:6.08	0.003841:6.53	0.003754:7.57	0.004000:7.15	0.004549:6.82	0.000064:6.85	0.004305:7.19	0.004886:7.76	0.003465:7.08	0.004211:7.30	0.004325:6.63	0.004127:7.31	0.004179:6.92	0.004070:6.13	0.004739:6.69	0.003811:7.25	0.004059:7.10
Chr01	3050001	0.004721:5.74	0.004290:6.37	0.004958:6.53	0.005143:6.66	0.004785:6.13	0.004964:6.44	0.004609:5.53	0.004143:6.00	0.000023:6.08	0.004811:5.70	0.003902:5.30	0.004739:5.91	0.004903:6.42	0.003865:6.07	0.000000:5.57	0.004995:6.64	0.005251:5.61	0.004756:5.21	0.004860:6.15	0.005158:7.40	0.004721:5.77	0.004631:5.97	0.003863:6.17	0.004042:5.81	0.004630:6.64	0.004666:6.05	0.004537:6.06	0.004826:6.09	0.000205:5.16	0.004702:6.33	0.005027:6.20	0.004500:5.24	0.004606:5.57	0.004693:6.55	0.004985:5.84	0.004730:5.96	0.000277:5.44	0.004290:5.77	0.004842:6.49	0.004117:5.61	0.005067:5.99	0.004075:5.60	0.004541:6.32	0.004649:6.07	0.004438:5.10	0.005215:5.81	0.004263:6.06	0.004137:6.10
Chr01	3100001	0.013868:4.54	0.015063:4.99	0.016384:5.43	0.013919:5.19	0.017362:5.40	0.016690:5.72	0.014271:4.77	0.014961:5.21	0.002986:5.80	0.012693:5.34	0.013960:4.42	0.014495:4.79	0.015920:5.37	0.015194:5.30	0.003566:5.27	0.015326:5.54	0.013788:5.16	0.015516:4.45	0.015510:5.34	0.015420:5.76	0.013818:5.13	0.013484:5.09	0.014109:5.21	0.016505:5.30	0.014553:5.40	0.016010:4.88	0.014857:5.35	0.015390:5.27	0.003208:4.03	0.014409:5.74	0.017415:5.48	0.015776:4.42	0.013177:4.84	0.014256:5.75	0.015300:5.20	0.014645:4.85	0.003110:5.82	0.015586:5.04	0.013990:5.75	0.014467:5.21	0.013662:5.58	0.014060:4.83	0.015395:5.44	0.014788:5.03	0.014347:4.53	0.014639:5.16	0.013813:5.07	0.015277:5.16
Chr01	3150001	0.018709:5.69	0.018817:6.25	0.019016:6.73	0.019448:7.03	0.020063:6.76	0.019289:6.80	0.017275:5.89	0.017459:6.36	0.000088:6.35	0.017058:6.21	0.017739:5.62	0.017164:5.87	0.018996:6.17	0.017835:6.94	0.000241:6.44	0.018759:6.66	0.018917:6.17	0.017748:5.69	0.018663:6.13	0.019684:7.32	0.018642:5.89	0.017574:6.46	0.018674:6.22	0.018014:6.29	0.019115:6.17	0.018951:6.39	0.017805:6.13	0.016224:6.04	0.000054:5.05	0.019183:6.53	0.017931:6.37	0.016979:5.02	0.015708:5.69	0.019356:6.54	0.017746:6.45	0.018564:6.23	0.000775:6.02	0.016529:5.88	0.017839:6.70	0.017023:5.83	0.017947:5.89	0.018641:5.90	0.019055:6.42	0.018551:5.67	0.018074:5.33	0.017292:5.97	0.017552:6.29	0.016179:6.14
Chr01	3200001	0.005693:5.95	0.005373:6.44	0.006097:7.25	0.007728:7.00	0.006984:6.93	0.005906:7.07	0.005277:6.19	0.005446:6.82	0.000517:6.26	0.005286:6.77	0.004239:6.05	0.006011:6.80	0.005364:7.02	0.005972:7.15	0.000375:6.14	0.006118:6.98	0.005757:7.08	0.005376:6.17	0.006310:7.13	0.006865:7.97	0.005438:6.81	0.005709:7.16	0.006312:6.84	0.006973:6.91	0.005046:7.12	0.005975:6.98	0.005744:7.58	0.005432:6.90	0.000395:6.29	0.006337:7.44	0.006442:7.09	0.005615:6.05	0.006521:6.63	0.006124:7.41	0.006037:6.94	0.005302:6.69	0.000519:5.97	0.005797:6.20	0.006849:7.54	0.005968:7.05	0.006693:7.00	0.005314:6.74	0.005928:7.16	0.006558:7.08	0.004295:5.80	0.005119:6.30	0.005597:7.16	0.005325:7.05
Chr01	3250001	0.000619:6.09	0.000782:6.80	0.000902:7.20	0.000736:7.16	0.000811:6.80	0.000865:7.27	0.000695:6.00	0.000765:6.70	0.000112:6.70	0.000708:6.46	0.000841:5.99	0.000843:7.08	0.000735:6.71	0.000753:7.43	0.000045:6.40	0.000821:7.17	0.000720:6.72	0.000817:5.98	0.000797:6.73	0.000757:8.13	0.000866:6.43	0.000726:6.78	0.000698:6.69	0.000825:6.50	0.000812:6.55	0.000583:6.98	0.000725:6.92	0.000899:7.05	0.000254:6.14	0.000869:7.55	0.000866:7.47	0.000722:5.93	0.000927:6.50	0.000819:7.46	0.000760:6.72	0.000793:6.38	0.000273:6.01	0.000742:6.82	0.001047:6.96	0.000820:6.82	0.000670:7.03	0.000748:6.76	0.000649:6.70	0.000907:6.49	0.000621:5.91	0.000849:6.54	0.000644:6.63	0.000866:6.54
Chr01	3300001	0.002234:7.24	0.001803:8.27	0.001770:8.67	0.001816:9.23	0.002086:8.79	0.002132:8.77	0.001780:8.03	0.002156:8.01	0.001591:7.55	0.002191:8.30	0.001951:7.38	0.001982:8.13	0.001958:8.41	0.001536:8.91	0.000709:7.01	0.001636:8.68	0.002252:8.88	0.001954:7.87	0.002320:8.65	0.002104:9.48	0.002301:8.00	0.001939:8.59	0.002128:8.32	0.002214:8.13	0.002181:8.30	0.002119:7.99	0.002325:8.51	0.001909:7.93	0.000917:8.06	0.002207:9.10	0.002474:9.04	0.002074:7.02	0.002191:7.59	0.001748:9.02	0.002015:8.49	0.002221:7.78	0.002139:6.81	0.002238:8.01	0.002219:9.15	0.001334:8.09	0.002235:8.28	0.002085:7.85	0.001998:9.20	0.002234:7.73	0.001638:6.69	0.002122:8.52	0.001617:8.58	0.002236:8.19
Chr01	3350001	0.001569:6.38	0.001826:7.39	0.001548:7.79	0.002075:7.54	0.002344:7.96	0.001547:8.24	0.001849:7.18	0.001418:7.65	0.001287:7.41	0.001428:7.81	0.001489:6.86	0.001668:7.28	0.001754:7.51	0.001480:7.56	0.001267:6.92	0.001248:7.55	0.001376:7.54	0.001498:6.63	0.001902:7.44	0.001264:8.67	0.001789:7.05	0.001591:7.87	0.001892:7.20	0.001543:7.65	0.001784:7.53	0.001691:7.45	0.001801:7.92	0.001564:7.32	0.000989:6.58	0.001374:7.98	0.001185:7.98	0.001576:6.32	0.001532:7.12	0.002332:8.25	0.001637:7.28	0.001528:7.36	0.001055:7.06	0.001532:7.24	0.002098:8.09	0.001856:7.29	0.001471:7.98	0.002014:7.04	0.001744:7.45	0.001226:7.36	0.000891:6.11	0.001499:6.91	0.001555:8.05	0.001909:7.41
Chr01	3400001	0.002182:6.54	0.002273:7.62	0.002572:7.81	0.002261:8.25	0.002450:7.72	0.002378:7.85	0.002339:6.64	0.002064:7.72	0.000974:6.89	0.002026:6.84	0.002435:6.59	0.002349:7.09	0.002341:7.13	0.002292:7.36	0.001561:6.97	0.002104:7.51	0.003007:7.25	0.001820:6.43	0.002664:7.53	0.002597:8.78	0.002588:6.96	0.002471:7.47	0.002354:7.20	0.002877:7.09	0.002357:7.67	0.003026:7.26	0.002663:7.58	0.002343:7.23	0.000790:6.15	0.002843:7.84	0.002370:7.49	0.002020:6.49	0.003205:6.97	0.002052:7.88	0.002356:7.35	0.002476:7.09	0.000960:6.24	0.003049:7.05	0.002579:7.12	0.002240:7.04	0.002716:7.58	0.003208:7.02	0.002159:7.38	0.002570:7.27	0.001517:6.34	0.002465:7.41	0.002110:7.42	0.002821:7.28
Chr01	3450001	0.001391:6.00	0.002067:7.29	0.001589:7.51	0.001489:7.50	0.001450:7.23	0.001639:7.92	0.001367:6.47	0.001656:7.37	0.000495:6.54	0.001413:7.03	0.001526:5.84	0.001609:6.81	0.001701:7.11	0.001600:7.31	0.000369:6.55	0.001396:7.37	0.001554:6.97	0.001354:6.06	0.001514:7.24	0.001659:7.86	0.001469:6.57	0.001561:7.26	0.001597:6.73	0.001309:6.69	0.001532:7.15	0.001554:7.21	0.001496:7.61	0.001677:6.93	0.000110:6.14	0.001348:7.45	0.001797:7.41	0.001444:6.08	0.001612:6.54	0.001463:7.56	0.001722:6.74	0.001700:6.72	0.000717:6.76	0.001433:6.51	0.001579:7.63	0.001367:6.90	0.001765:7.13	0.001703:6.63	0.001880:6.99	0.001512:6.81	0.000328:6.45	0.001547:7.01	0.001694:7.05	0.001430:6.76
Chr01	3500001	0.006024:5.07	0.006619:5.38	0.006436:6.31	0.005645:6.01	0.006308:5.62	0.006818:6.32	0.006006:5.17	0.006384:5.98	0.001254:5.08	0.006259:5.67	0.005618:5.05	0.006034:5.54	0.006736:5.84	0.006049:5.95	0.001335:4.72	0.006936:6.18	0.006153:5.84	0.005765:4.77	0.006516:6.02	0.007010:6.30	0.006367:5.58	0.006675:6.00	0.005650:5.64	0.007895:5.83	0.006782:5.79	0.006009:5.73	0.006863:6.02	0.006157:5.49	0.000302:5.55	0.006823:6.15	0.006646:6.05	0.005518:5.01	0.007322:5.51	0.006497:5.86	0.005800:5.95	0.006312:5.35	0.000961:4.67	0.006309:5.73	0.006025:6.20	0.006752:5.74	0.006441:5.50	0.006088:5.65	0.006565:5.85	0.006105:5.34	0.001534:4.61	0.006722:5.52	0.005899:5.64	0.005981:5.34
Chr01	3550001	0.003237:6.27	0.003447:6.55	0.003558:7.38	0.003778:7.22	0.002986:6.91	0.003946:7.46	0.003162:6.23	0.003346:7.08	0.000106:6.66	0.003067:6.56	0.003840:5.95	0.003624:6.80	0.003134:7.34	0.003562:7.13	0.000238:6.37	0.003519:7.18	0.003867:6.71	0.003327:6.20	0.003754:7.36	0.003776:8.76	0.003690:6.77	0.003241:7.01	0.003579:6.88	0.003552:7.39	0.003529:6.98	0.003532:6.91	0.004008:7.57	0.002959:6.78	0.000067:5.97	0.003760:7.23	0.003596:7.32	0.002925:5.97	0.002861:6.31	0.003367:7.50	0.003250:7.09	0.003874:6.83	0.000178:6.33	0.003761:6.29	0.003383:7.24	0.003809:7.12	0.003801:6.69	0.003520:5.92	0.003822:7.22	0.003048:6.48	0.000341:5.67	0.003827:6.98	0.003298:6.88	0.003421:6.56
Chr01	3600001	0.003334:5.61	0.002794:6.01	0.003526:7.15	0.002902:7.05	0.003376:6.62	0.003120:7.09	0.003044:5.90	0.003369:6.56	0.000506:6.54	0.002944:6.11	0.003321:5.64	0.002966:6.56	0.003555:6.61	0.003557:6.96	0.000282:6.00	0.003478:6.66	0.003277:6.28	0.003286:5.64	0.003376:6.54	0.003674:7.68	0.003292:6.30	0.003153:6.40	0.002935:6.13	0.003439:6.23	0.003234:6.48	0.003393:6.24	0.003282:6.60	0.003042:6.33	0.000245:5.52	0.003624:6.58	0.003859:6.60	0.002877:5.36	0.003296:5.60	0.003440:6.92	0.003021:6.24	0.003195:5.95	0.000479:5.88	0.003324:5.90	0.003300:6.39	0.003390:6.15	0.003051:6.48	0.003227:6.05	0.003045:6.49	0.003191:5.89	0.000443:5.39	0.003531:6.09	0.003545:6.47	0.002845:6.09
Chr01	3650001	NA:3.07	NA:3.12	0.011343:3.34	NA:3.41	NA:3.18	NA:3.24	NA:2.88	NA:3.51	0.000207:4.18	NA:2.95	NA:3.08	NA:3.28	NA:3.04	NA:3.65	0.000256:3.66	NA:3.33	NA:3.51	NA:2.76	NA:3.20	NA:3.82	NA:3.13	0.009130:3.48	NA:3.06	NA:3.26	NA:3.33	NA:3.03	NA:3.58	NA:3.01	NA:2.31	NA:3.16	NA:3.26	NA:2.90	NA:3.15	NA:3.59	NA:3.21	NA:3.03	0.000372:3.61	NA:3.33	0.009571:3.27	NA:2.99	NA:3.21	NA:2.87	NA:3.21	NA:3.13	0.000595:3.14	NA:3.28	NA:3.15	NA:3.05
Chr01	3700001	0.003244:6.21	0.003006:7.02	0.003252:7.50	0.003211:7.33	0.003196:7.32	0.003386:7.75	0.003377:6.49	0.003723:7.67	0.002507:6.68	0.002423:6.34	0.003220:6.28	0.003535:6.77	0.002972:7.23	0.003468:6.94	0.000427:6.49	0.003535:7.65	0.003512:7.41	0.002668:6.00	0.003323:7.39	0.003533:8.14	0.002353:6.83	0.003229:7.25	0.003171:6.98	0.003411:7.19	0.003590:7.59	0.003401:6.86	0.003135:7.35	0.003296:7.12	0.001072:6.43	0.003216:7.89	0.003215:7.13	0.003298:5.94	0.002740:6.79	0.003099:7.91	0.003158:7.28	0.003547:6.87	0.000692:6.69	0.003138:6.48	0.003290:7.91	0.002802:6.97	0.003270:7.21	0.003074:6.38	0.003469:7.53	0.003106:6.29	0.000477:5.72	0.002607:6.33	0.003523:7.16	0.003251:7.08
Chr01	3750001	0.005057:6.50	0.004777:7.27	0.004700:7.86	0.004945:7.85	0.004571:7.94	0.004808:7.87	0.004876:7.08	0.004946:7.64	0.004323:6.58	0.004866:7.30	0.004489:6.26	0.004387:7.22	0.005253:7.49	0.004579:7.73	0.000021:6.66	0.004708:7.89	0.004971:7.31	0.004378:6.42	0.004708:7.30	0.005390:8.32	0.004242:7.22	0.004814:7.56	0.004772:7.13	0.004430:7.06	0.004561:7.59	0.004524:7.59	0.004969:7.41	0.004880:7.26	0.000362:6.40	0.004505:7.21	0.004953:7.93	0.004201:6.21	0.004271:6.58	0.004815:7.93	0.004749:7.21	0.004799:6.72	0.000175:6.39	0.004617:6.78	0.004379:8.03	0.004617:7.17	0.004640:7.76	0.004467:6.91	0.004259:7.43	0.004910:6.89	0.000198:6.01	0.004554:7.18	0.004853:7.46	0.005071:7.21
Chr01	3800001	0.009273:5.57	0.009678:6.50	0.009124:6.66	0.009558:6.88	0.009118:6.29	0.008993:7.01	0.009005:5.78	0.009096:6.29	0.008129:5.87	0.008371:6.09	0.009110:5.51	0.009873:5.81	0.009205:6.52	0.009289:6.56	0.002883:4.90	0.009366:6.35	0.009747:6.08	0.008365:5.29	0.009063:6.11	0.008184:7.01	0.009636:6.01	0.009181:6.25	0.009553:6.33	0.009028:5.72	0.009843:6.31	0.009536:6.06	0.009450:6.27	0.009428:6.02	0.001550:6.34	0.009285:6.19	0.008682:6.57	0.009155:5.53	0.008618:5.70	0.010119:6.97	0.009060:6.37	0.008272:5.57	0.002071:4.70	0.009166:5.87	0.008727:6.65	0.009967:6.26	0.009399:6.25	0.008999:5.89	0.009519:6.53	0.009207:5.75	0.001550:4.95	0.009235:6.06	0.008560:6.22	0.009952:6.01
Chr01	3850001	0.006623:4.95	0.005513:5.57	0.006504:6.13	0.006520:6.21	0.006249:6.28	0.006463:6.32	0.006129:5.40	0.006028:6.24	0.006678:5.51	0.006133:5.77	0.007034:5.25	0.005916:5.55	0.007131:6.37	0.006356:6.00	0.000586:5.25	0.006877:6.16	0.006626:5.53	0.005769:5.13	0.007029:5.96	0.006534:6.81	0.006651:5.62	0.007578:6.27	0.006638:5.93	0.006615:5.92	0.006189:5.80	0.006897:5.96	0.006495:6.06	0.006477:5.66	0.000262:5.87	0.006374:6.05	0.006939:6.42	0.006601:5.01	0.005781:5.56	0.006542:6.29	0.006581:6.01	0.006493:5.94	0.000496:5.14	0.006300:5.57	0.005859:6.60	0.006311:5.45	0.007388:6.42	0.006416:6.04	0.006406:6.02	0.006286:5.73	0.000178:4.48	0.005743:5.70	0.006399:6.10	0.007004:6.40
Chr01	3900001	0.005199:6.37	0.005038:6.63	0.005016:7.53	0.005129:7.08	0.005109:7.15	0.004984:7.12	0.004954:6.62	0.004810:7.32	0.005198:6.56	0.005058:6.92	0.004838:5.85	0.005230:6.72	0.005183:7.13	0.004412:7.04	0.000116:6.06	0.005017:7.02	0.004978:6.84	0.004691:5.88	0.005426:6.77	0.005657:8.37	0.004579:6.29	0.005005:7.17	0.004528:6.63	0.005281:6.98	0.005195:7.20	0.005255:6.77	0.004904:7.25	0.005344:6.78	0.000222:6.31	0.004599:7.08	0.005257:7.18	0.004355:5.20	0.004819:6.23	0.004933:7.56	0.004904:7.14	0.005288:6.65	0.000640:6.20	0.004539:6.84	0.004542:7.54	0.004841:6.94	0.005267:7.04	0.004300:6.38	0.005397:7.20	0.005269:6.51	0.000048:5.61	0.005245:6.92	0.004891:6.89	0.005196:7.06
Chr01	3950001	0.011004:5.98	0.012006:6.73	0.012049:7.38	0.011565:7.17	0.012130:7.13	0.012518:7.52	0.011434:6.25	0.012085:6.95	0.012338:7.31	0.010486:6.66	0.010137:6.14	0.011467:6.59	0.010179:7.27	0.010807:7.47	0.004059:6.10	0.011684:7.24	0.011117:6.76	0.012418:6.46	0.011226:7.08	0.011923:8.21	0.011268:6.69	0.010995:7.07	0.011707:6.94	0.011704:7.18	0.011346:7.51	0.011323:6.81	0.010536:7.51	0.011340:6.86	0.000301:5.99	0.011505:7.66	0.011795:7.62	0.010673:5.98	0.011617:6.27	0.011162:7.43	0.011137:7.34	0.011518:6.65	0.000437:5.61	0.012026:6.59	0.011543:7.43	0.010316:6.68	0.011127:7.15	0.010414:6.29	0.011616:7.35	0.011714:6.67	0.003158:5.87	0.010838:6.86	0.011471:7.21	0.011459:6.93
Chr01	4000001	0.002470:6.22	0.002795:6.73	0.003532:7.55	0.003159:7.36	0.003105:6.90	0.003247:7.53	0.003027:6.36	0.003267:6.80	0.003221:6.23	0.002758:6.14	0.002822:5.97	0.002772:6.54	0.002315:6.88	0.003197:7.22	0.000112:6.30	0.003212:7.48	0.003242:6.70	0.002648:5.92	0.002982:6.94	0.003200:8.02	0.002558:6.18	0.002648:6.83	0.002987:6.79	0.002972:6.73	0.003065:6.68	0.002993:7.13	0.003047:7.32	0.002546:6.66	0.000045:6.00	0.003194:7.47	0.003054:7.45	0.002977:6.00	0.003025:6.17	0.002742:7.52	0.003403:7.04	0.002742:6.22	0.000178:6.14	0.002689:6.45	0.002560:6.70	0.002700:6.69	0.002877:6.77	0.003249:6.08	0.003277:7.08	0.002834:6.79	0.000023:5.71	0.003016:6.54	0.003164:7.17	0.002721:6.98
Chr01	4050001	0.009210:5.34	0.009491:5.89	0.008580:6.59	0.008895:5.96	0.009223:6.27	0.008685:5.96	0.009376:5.62	0.008793:6.40	0.009518:5.76	0.009181:5.94	0.008997:5.28	0.007881:5.69	0.009313:6.07	0.008908:6.03	0.000517:3.94	0.009248:6.20	0.009758:5.96	0.009303:5.43	0.008424:5.81	0.010470:6.80	0.009737:5.77	0.009789:5.74	0.008155:5.84	0.009881:5.98	0.008799:6.13	0.009416:6.17	0.009816:6.42	0.009374:5.76	0.000214:6.75	0.008626:6.22	0.011028:6.37	0.008754:5.13	0.009088:5.67	0.008647:6.65	0.008602:5.80	0.008646:5.59	0.000837:4.48	0.009465:5.58	0.009701:6.39	0.008687:6.23	0.008664:6.29	0.008468:5.41	0.008703:6.10	0.007942:5.55	0.000835:4.03	0.009724:5.87	0.008560:6.04	0.009189:5.94
Chr01	4100001	0.003680:5.99	0.003486:6.77	0.004254:7.17	0.003807:6.83	0.003914:6.94	0.004021:7.24	0.004152:5.96	0.003433:7.04	0.003341:6.22	0.003469:6.14	0.003495:5.78	0.004145:6.13	0.003900:6.72	0.003528:6.72	0.000023:5.91	0.003817:7.17	0.003403:6.66	0.003795:6.03	0.004002:7.10	0.004297:7.92	0.004206:6.66	0.004031:7.32	0.004283:7.00	0.003912:6.46	0.003970:6.98	0.003566:6.66	0.003589:7.03	0.003584:6.78	0.000022:6.36	0.003806:6.97	0.003836:7.02	0.003773:5.93	0.004476:6.56	0.003758:7.21	0.003635:6.66	0.003593:6.68	0.000067:6.32	0.004080:6.60	0.003944:6.75	0.003718:7.27	0.004316:6.49	0.003172:6.05	0.004064:7.20	0.003970:6.33	0.000093:5.59	0.003483:6.54	0.004209:6.75	0.003766:7.10
Chr01	4150001	0.001281:6.24	0.001405:6.53	0.002025:7.60	0.001658:7.61	0.001492:7.16	0.001780:7.65	0.001959:6.69	0.001764:7.12	0.001970:6.75	0.002118:6.32	0.002159:6.13	0.001731:6.91	0.001872:7.30	0.001732:7.40	0.000345:6.12	0.001740:7.17	0.002045:6.87	0.001717:6.21	0.001992:7.21	0.001968:7.92	0.001760:6.73	0.001668:7.00	0.001778:6.90	0.002057:6.45	0.001862:7.16	0.001533:7.07	0.001783:7.91	0.001429:6.66	0.000431:6.25	0.001519:7.03	0.001628:7.45	0.001586:5.80	0.001446:6.05	0.001899:7.59	0.001883:7.19	0.001431:6.43	0.000958:6.16	0.001835:7.04	0.001925:7.54	0.001484:6.40	0.001632:6.91	0.001557:6.67	0.001476:7.02	0.001640:6.41	0.000545:5.43	0.001705:6.79	0.001692:6.90	0.001684:6.97
Chr01	4200001	0.000759:6.59	0.000740:7.12	0.000603:7.71	0.000806:7.66	0.000738:7.67	0.000690:7.68	0.000703:6.57	0.000764:7.65	0.000667:7.05	0.000541:7.13	0.000659:6.64	0.000712:6.75	0.000735:7.74	0.000699:7.59	0.000000:6.96	0.000634:7.57	0.000681:7.33	0.000591:6.54	0.000707:7.44	0.000644:8.32	0.000630:7.19	0.000759:7.60	0.000748:7.56	0.000598:7.25	0.000725:7.69	0.000669:7.29	0.000762:7.69	0.000665:7.10	0.000000:6.47	0.000748:8.02	0.000675:7.85	0.000487:6.41	0.000693:7.02	0.000709:8.40	0.000709:7.20	0.000706:7.08	0.000021:6.67	0.000585:7.06	0.000685:7.61	0.000858:6.80	0.000727:7.41	0.000689:6.90	0.000581:7.25	0.000767:7.01	0.000000:6.28	0.000730:7.21	0.000726:7.68	0.000707:7.17
Chr01	4250001	0.000953:6.16	0.001116:6.99	0.001064:7.78	0.001120:7.95	0.001001:7.16	0.001391:7.83	0.001020:6.64	0.001418:7.32	0.001015:6.98	0.000911:6.93	0.000821:6.07	0.001088:7.18	0.001203:6.93	0.001091:7.88	0.000218:6.22	0.001147:7.86	0.001146:6.97	0.001151:6.44	0.001238:7.55	0.001037:8.53	0.001146:7.07	0.001125:7.04	0.001202:7.05	0.000947:6.73	0.001101:7.21	0.001051:7.36	0.001220:7.70	0.001009:7.01	0.000446:6.17	0.001387:7.50	0.001059:7.44	0.001092:6.02	0.001212:6.41	0.000999:7.83	0.001146:7.14	0.001028:7.12	0.000540:6.36	0.001432:6.81	0.001047:7.50	0.001037:6.97	0.001229:6.94	0.001119:6.54	0.001404:7.40	0.000985:6.67	0.000638:5.93	0.001492:6.96	0.001277:7.03	0.001597:7.08
Chr01	4300001	0.005536:4.88	0.005591:4.89	0.006234:5.32	0.006621:5.74	0.006011:5.29	0.006379:5.52	0.005717:4.87	0.006028:5.32	0.005711:4.96	0.004652:4.57	0.005593:4.20	0.006666:5.17	0.006591:5.11	0.006524:5.47	NA:3.30	0.005644:5.29	0.005296:4.83	0.006436:4.80	0.005928:4.92	0.007043:6.11	0.006616:4.82	0.005668:5.04	0.005378:4.78	0.005932:5.27	0.005573:4.97	0.004711:4.80	0.005993:5.14	0.005919:4.90	0.000096:5.61	0.005079:5.32	0.006953:5.33	0.005160:4.20	0.005176:4.67	0.005699:5.54	0.005328:5.24	0.006146:4.69	NA:3.05	0.005831:4.75	0.006298:5.17	0.005437:4.52	0.004280:4.79	0.005748:4.57	0.004951:4.91	0.005806:4.69	NA:2.97	0.005428:4.80	0.005277:4.70	0.006399:5.06
Chr01	4350001	0.005151:3.40	0.004525:3.86	0.004514:4.31	0.004205:4.35	0.005224:3.97	0.005586:4.38	0.004703:3.52	0.004289:4.18	0.005272:3.85	0.004435:3.40	0.004697:3.52	0.004973:4.08	0.004005:3.87	0.004764:4.31	NA:1.67	0.004981:4.06	0.005130:3.82	0.005898:3.47	0.004662:4.02	0.005910:4.79	0.004536:3.55	0.005501:4.09	0.005078:3.60	0.004788:3.72	0.005108:3.78	0.005071:4.07	0.004935:4.14	0.005327:3.53	0.000078:5.00	0.004754:3.93	0.005476:4.10	0.004130:3.05	0.003608:3.41	0.005078:4.64	0.003843:3.73	0.005088:3.53	NA:1.80	0.005328:3.69	0.005038:3.98	0.004220:3.52	0.005281:3.82	0.005100:3.32	0.005118:3.74	0.004792:3.87	NA:1.60	0.005226:3.67	0.004629:3.99	0.004500:3.78
Chr01	4400001	0.008019:5.93	0.008874:6.43	0.008597:7.17	0.008185:7.47	0.007964:6.74	0.008444:7.01	0.008771:6.28	0.009721:6.93	0.007612:6.26	0.007408:6.56	0.006068:5.73	0.008667:6.46	0.008174:6.89	0.008784:6.88	0.002425:5.36	0.008679:6.99	0.008753:6.73	0.008758:6.00	0.007907:6.91	0.008464:7.08	0.009431:6.54	0.008529:6.84	0.008064:6.31	0.008629:6.47	0.009360:6.38	0.008874:6.90	0.007928:6.78	0.008463:6.42	0.001008:6.71	0.008057:6.89	0.009828:7.08	0.007348:5.64	0.008476:6.31	0.007711:7.37	0.006884:6.47	0.007607:6.17	0.004042:5.00	0.008399:6.39	0.008262:7.11	0.007881:6.49	0.008507:6.38	0.008579:6.55	0.007366:6.43	0.007203:6.09	0.003314:4.92	0.007776:6.41	0.009816:6.78	0.008156:6.54
Chr01	4450001	0.007148:5.48	0.007090:6.28	0.007540:6.90	0.007061:6.39	0.007565:6.38	0.007178:7.17	0.006468:5.91	0.006527:6.15	0.006808:6.15	0.006820:6.17	0.007309:5.77	0.006940:6.28	0.007719:6.57	0.007551:6.90	0.000478:4.88	0.007312:6.59	0.006833:6.40	0.007347:5.89	0.006887:6.34	0.007658:7.66	0.006637:5.95	0.007205:6.61	0.007283:5.97	0.007509:6.73	0.007010:6.60	0.006862:6.39	0.007189:6.89	0.006729:6.29	0.000928:7.04	0.006789:6.84	0.008119:6.44	0.006862:5.28	0.007590:5.86	0.007204:6.82	0.007506:6.56	0.007294:6.34	0.000329:5.09	0.007751:6.16	0.007594:6.89	0.007249:5.76	0.007641:6.35	0.006380:5.66	0.006957:6.65	0.006881:6.01	0.000795:4.36	0.006753:6.34	0.006350:6.50	0.008250:6.15
Chr01	4500001	0.006387:5.13	0.006565:5.54	0.007118:5.81	0.007143:6.25	0.006025:6.39	0.007231:6.20	0.006844:5.31	0.006968:5.78	0.006692:5.41	0.005910:4.90	0.005154:4.72	0.006643:5.56	0.007780:5.77	0.006019:6.04	0.000123:4.40	0.007337:5.96	0.007454:5.65	0.005933:5.03	0.008018:5.97	0.007626:6.30	0.007211:5.26	0.006190:5.68	0.006398:5.67	0.007218:5.52	0.006242:5.51	0.005392:5.82	0.005931:6.17	0.006787:5.41	0.000111:6.19	0.005838:5.65	0.007695:6.07	0.006528:4.63	0.007024:5.35	0.006410:6.27	0.007824:5.28	0.005231:5.36	0.000127:4.19	0.006689:5.54	0.007466:5.87	0.006711:5.67	0.006434:5.55	0.006702:5.55	0.006510:5.79	0.007157:5.19	0.000170:3.68	0.006428:5.13	0.006935:5.61	0.007286:5.19
Chr01	4550001	0.008048:4.25	0.008081:4.91	0.008428:5.30	0.008390:5.16	0.007841:4.93	0.009108:5.84	0.008835:4.68	0.008962:5.13	0.007795:4.70	0.006501:4.60	0.008063:4.41	0.008067:5.00	0.008675:5.06	0.007875:5.16	NA:2.56	0.007553:5.06	0.008452:4.73	0.010410:4.39	0.008818:4.97	0.007315:5.53	0.009435:4.57	0.008402:4.83	0.007485:4.78	0.008876:4.48	0.007584:5.03	0.007300:4.83	0.007158:4.78	0.008318:4.82	0.000432:5.30	0.007765:4.75	0.010397:5.26	0.006537:4.34	0.009292:4.49	0.008083:5.44	0.007926:4.97	0.007403:4.88	NA:2.61	0.008380:4.77	0.008554:5.21	0.009752:4.88	0.008553:5.10	0.006486:4.29	0.008513:5.07	0.007125:4.26	NA:2.60	0.007529:4.60	0.007328:4.83	0.008367:4.91
Chr01	4600001	0.014142:4.45	0.013327:4.46	0.011965:5.02	0.016594:5.31	0.014586:4.99	0.013738:5.18	0.014048:4.46	0.013958:4.95	0.013614:4.57	0.013874:4.52	0.012703:4.17	0.012247:4.29	0.012862:4.62	0.014119:4.77	NA:2.80	0.014471:5.25	0.015997:4.56	0.015095:4.10	0.014215:4.85	0.016412:5.31	0.013699:4.61	0.013688:5.00	0.013388:4.73	0.013270:4.71	0.013925:5.29	0.013243:4.39	0.012025:4.74	0.013554:4.53	0.000743:5.57	0.013531:5.23	0.015489:4.99	0.012480:4.12	0.014020:4.20	0.013478:4.77	0.015621:5.07	0.011145:4.59	NA:3.02	0.013427:4.45	0.015025:4.80	0.015504:4.54	0.016658:4.79	0.014627:4.54	0.013440:4.66	0.012803:4.46	NA:2.88	0.011954:4.90	0.014282:4.72	0.014153:4.75
Chr01	4650001	0.009781:3.72	0.008224:3.78	0.008260:4.18	0.007611:4.19	0.008776:4.48	0.007714:4.07	0.008026:3.98	0.007470:4.07	0.007188:3.80	0.008113:3.75	0.008507:3.47	0.007569:3.81	0.008138:4.33	0.008224:4.46	NA:2.48	0.008095:4.05	0.007633:4.03	0.006657:3.43	0.007900:3.86	0.009394:4.42	0.007151:3.92	0.006844:4.02	0.007536:4.01	0.006748:3.94	0.008349:3.96	0.008363:3.93	0.007878:4.14	0.008231:4.05	0.000346:4.71	0.006983:4.02	0.008644:4.12	0.007412:3.12	0.008686:3.55	0.007587:4.81	0.007772:3.98	0.009132:3.64	NA:2.75	0.007260:3.94	0.008127:4.29	0.006712:3.81	0.005834:4.19	0.007247:3.82	0.008426:4.14	0.008252:3.51	NA:2.42	0.008105:3.86	0.007743:4.06	0.006839:3.96
Chr01	4700001	0.004145:5.44	0.004558:5.93	0.004654:6.18	0.004903:6.89	0.004147:6.23	0.004584:6.66	0.003636:5.67	0.004559:6.21	0.004064:5.73	0.004471:5.73	0.003547:5.04	0.004258:5.89	0.004371:6.13	0.004102:6.65	0.001976:4.62	0.004667:6.77	0.004622:5.84	0.005010:5.17	0.004263:6.05	0.005075:6.94	0.004256:5.64	0.004734:6.09	0.004131:5.85	0.004179:5.77	0.003872:5.94	0.004590:5.93	0.004628:6.15	0.004335:5.73	0.000319:5.84	0.004795:6.38	0.004955:6.34	0.003696:5.09	0.004440:5.37	0.004214:6.59	0.004804:5.71	0.004256:5.45	0.001732:4.35	0.004064:5.66	0.004363:6.23	0.004918:6.08	0.003824:6.24	0.004877:5.79	0.004428:5.88	0.004619:5.48	0.002024:4.00	0.004852:5.96	0.004581:5.95	0.004214:5.92
Chr01	4750001	0.010770:4.48	0.010558:4.70	0.011878:5.20	0.012074:4.69	0.010895:4.88	0.010629:5.07	0.011910:4.13	0.012540:4.74	0.011414:4.47	0.009485:4.45	0.009732:4.17	0.010520:4.32	0.010457:4.78	0.010457:5.07	NA:3.36	0.011154:4.85	0.010730:4.81	0.011419:4.52	0.010708:4.73	0.013744:5.30	0.010060:4.54	0.011836:4.56	0.010057:4.36	0.009925:4.69	0.011343:4.76	0.010454:4.75	0.010976:5.19	0.010392:4.64	0.000000:4.91	0.008837:4.84	0.012717:4.88	0.009996:4.25	0.010640:4.39	0.010652:5.05	0.010463:4.67	0.009654:4.16	NA:3.14	0.010377:4.44	0.010865:5.17	0.010070:4.57	0.011080:4.62	0.009495:4.30	0.009438:4.73	0.010403:4.36	NA:2.76	0.009823:4.59	0.011201:4.85	0.009478:4.75
Chr01	4800001	0.003833:5.60	0.005212:5.61	0.004040:6.40	0.004902:6.41	0.004352:6.30	0.004015:6.29	0.004084:5.47	0.004237:5.94	0.004222:5.51	0.004923:5.99	0.004446:5.52	0.003955:5.89	0.004277:6.50	0.004834:6.19	0.000733:5.26	0.003849:6.42	0.003897:5.75	0.004243:5.27	0.004781:5.99	0.004598:6.98	0.004342:5.84	0.004435:6.58	0.004549:6.00	0.004608:6.20	0.004519:6.22	0.004557:6.40	0.004531:6.64	0.004511:6.23	0.000532:5.96	0.004511:6.84	0.005018:6.67	0.004079:5.12	0.004135:5.65	0.004627:6.77	0.004110:6.24	0.004432:5.70	0.000579:5.06	0.004511:5.95	0.004149:6.53	0.004754:6.27	0.004238:6.02	0.004128:5.88	0.004304:6.40	0.004133:5.62	0.000910:4.77	0.004610:5.91	0.004388:6.20	0.004479:5.65
Chr01	4850001	0.003540:6.22	0.002516:6.61	0.003764:7.69	0.003739:7.58	0.003406:7.39	0.003260:7.80	0.002961:6.68	0.003447:7.53	0.002425:6.16	0.002575:7.03	0.003249:6.45	0.003200:6.48	0.003568:7.28	0.002901:7.30	0.001417:6.57	0.002921:7.45	0.003124:6.95	0.003134:5.88	0.003362:7.42	0.002371:7.98	0.003500:6.69	0.003878:7.00	0.003436:6.64	0.004462:7.00	0.003716:7.11	0.003205:7.02	0.003196:6.99	0.003328:6.62	0.000406:5.85	0.003188:7.51	0.003533:7.55	0.003297:6.20	0.003281:6.67	0.003563:7.79	0.003330:7.01	0.003456:6.33	0.002167:6.39	0.003320:7.19	0.003358:7.47	0.002979:6.95	0.003054:7.18	0.003235:6.54	0.004155:6.82	0.003553:6.53	0.001705:6.18	0.002946:6.71	0.003427:7.69	0.003284:6.82
Chr01	4900001	0.003354:8.19	0.003895:7.97	0.003138:9.29	0.003949:8.94	0.003041:8.82	0.002948:9.11	0.001948:8.10	0.003040:8.86	0.002690:8.52	0.002722:8.65	0.003836:7.83	0.002797:8.41	0.003458:9.00	0.003195:9.11	0.002949:7.52	0.003273:8.78	0.003396:8.62	0.003257:7.51	0.003572:8.65	0.003420:9.74	0.003065:8.09	0.003426:9.05	0.003307:8.49	0.003104:8.80	0.002647:8.97	0.002998:8.55	0.003278:9.26	0.002922:8.79	0.003089:8.02	0.002972:9.28	0.003238:9.34	0.003594:7.28	0.003194:7.94	0.002764:9.17	0.002913:8.41	0.003005:8.32	0.002477:7.68	0.003020:8.04	0.002644:9.17	0.002791:8.81	0.003026:8.97	0.002988:8.08	0.002447:8.98	0.003236:8.22	0.003110:7.25	0.002722:8.83	0.002835:8.84	0.002238:9.08
Chr01	4950001	0.001454:6.67	0.001761:7.06	0.002422:7.61	0.001758:7.34	0.001596:7.59	0.001794:8.17	0.001484:7.35	0.001539:7.76	0.003060:7.18	0.001704:7.15	0.002116:6.31	0.001960:7.13	0.001235:7.65	0.001716:7.74	0.001752:6.70	0.001663:7.57	0.001410:7.40	0.001529:6.87	0.001580:7.54	0.002146:8.21	0.002207:7.02	0.001883:7.43	0.001830:6.98	0.001963:7.34	0.002032:8.18	0.002231:7.24	0.001702:7.95	0.002303:7.02	0.000702:6.45	0.001844:7.67	0.002072:7.43	0.001417:6.25	0.001356:6.69	0.001577:8.32	0.001621:7.59	0.001979:7.15	0.000478:6.86	0.002112:7.14	0.001738:8.07	0.001743:7.47	0.001595:7.44	0.001361:7.11	0.001638:7.53	0.001668:6.84	0.001465:6.33	0.002111:7.62	0.002967:7.96	0.001825:7.62
Chr01	5000001	0.001373:6.55	0.001779:7.18	0.001630:7.72	0.001927:7.76	0.001718:7.47	0.001608:7.87	0.001694:6.70	0.001922:7.57	0.001410:7.06	0.001567:7.31	0.001907:6.70	0.001797:7.10	0.001596:7.73	0.001657:7.59	0.000193:6.81	0.001671:7.51	0.001454:7.28	0.001626:6.85	0.001703:7.39	0.001775:8.54	0.002128:7.36	0.001693:7.20	0.001499:7.04	0.001703:7.39	0.001450:7.57	0.001723:7.37	0.001537:7.52	0.001758:7.43	0.000466:6.34	0.001621:7.44	0.001695:7.72	0.001726:6.17	0.001525:6.92	0.001586:7.91	0.001532:7.28	0.001664:7.18	0.000339:6.55	0.002826:7.46	0.001691:8.09	0.001431:7.24	0.001539:7.16	0.001560:7.22	0.001592:7.14	0.001608:6.72	0.000350:6.30	0.002052:7.23	0.001604:7.50	0.001699:7.50
Chr01	5050001	0.003619:5.79	0.004267:6.10	0.003667:6.91	0.003780:7.08	0.003221:6.49	0.003897:7.03	0.003844:5.66	0.003239:6.16	0.003918:6.12	0.003121:6.02	0.004030:5.60	0.003544:5.93	0.003486:6.53	0.003527:6.48	0.000000:5.41	0.003202:6.36	0.003995:6.53	0.003174:5.36	0.003319:6.59	0.003674:6.95	0.003184:6.28	0.003629:6.16	0.003601:5.92	0.004426:6.55	0.003639:6.49	0.003618:6.89	0.003144:6.21	0.003395:6.07	0.000000:6.06	0.003589:6.44	0.003906:6.77	0.003036:5.33	0.002972:6.07	0.003635:6.73	0.004003:6.41	0.003639:6.29	0.000000:5.73	0.003798:6.49	0.004099:6.64	0.004080:6.24	0.003987:6.39	0.004165:6.00	0.003581:6.25	0.003905:5.98	0.000049:5.47	0.003998:6.47	0.003542:6.17	0.003935:6.24
Chr01	5100001	0.001645:5.25	0.002073:5.84	0.001786:6.37	0.001899:6.20	0.001616:6.52	0.001769:6.37	0.001934:5.40	0.001920:6.08	0.001792:5.67	0.001390:5.11	0.001532:5.39	0.001791:5.63	0.001830:6.04	0.001917:6.19	0.000000:4.58	0.002344:6.40	0.001935:6.02	0.001704:5.33	0.001885:6.27	0.002243:6.64	0.001732:5.74	0.002094:5.79	0.002006:5.75	0.001595:5.99	0.001883:5.87	0.001567:5.80	0.001706:6.24	0.001814:5.54	0.000022:6.00	0.001664:6.08	0.001983:6.55	0.001543:4.93	0.001717:5.31	0.001911:6.63	0.001936:5.93	0.002063:5.42	0.000118:4.38	0.001241:5.48	0.001855:6.40	0.001810:5.95	0.001851:5.86	0.001914:5.43	0.001704:5.84	0.001626:5.66	0.000000:4.77	0.001936:5.60	0.001800:5.40	0.001527:5.68
Chr01	5150001	0.005322:6.33	0.006411:6.82	0.006152:7.17	0.006341:7.37	0.005362:7.69	0.005463:7.30	0.005848:6.41	0.005960:6.92	0.007337:6.26	0.004988:6.54	0.005668:5.90	0.006970:6.61	0.004914:6.79	0.006205:7.14	0.000270:5.91	0.005149:7.45	0.005936:6.82	0.004726:6.26	0.006746:6.95	0.005653:7.87	0.006130:6.74	0.006330:6.83	0.005380:6.53	0.005209:7.16	0.006533:6.94	0.006661:7.22	0.006118:7.55	0.005847:6.50	0.000110:6.09	0.005565:7.36	0.005435:7.20	0.005476:5.92	0.005088:6.41	0.005379:7.74	0.004898:6.55	0.005921:6.45	0.000119:5.51	0.004935:6.53	0.005354:7.24	0.006045:6.88	0.006196:7.04	0.004468:6.38	0.005971:6.82	0.005156:6.52	0.000532:5.56	0.005079:6.55	0.005234:6.89	0.006239:6.39
Chr01	5200001	0.007588:5.12	0.008073:5.47	0.008370:5.70	0.008188:5.74	0.007741:5.68	0.006842:5.74	0.007691:4.72	0.007611:5.74	0.007567:5.25	0.006456:5.19	0.007697:4.90	0.007055:5.02	0.006795:5.30	0.007950:5.87	0.000096:4.49	0.007415:5.81	0.008255:4.97	0.007435:5.20	0.007559:5.23	0.008467:5.88	0.007851:5.30	0.008682:5.70	0.007651:5.06	0.007457:5.34	0.007539:5.81	0.007354:5.32	0.006498:5.51	0.007831:5.53	0.000026:5.16	0.007339:5.99	0.008094:5.82	0.006520:4.68	0.007429:5.24	0.008126:5.94	0.006871:5.34	0.007107:5.30	0.000354:4.11	0.006718:5.44	0.008082:6.19	0.008322:5.57	0.007184:5.72	0.006648:5.11	0.007761:5.83	0.007109:5.30	0.000574:4.19	0.006962:5.37	0.006927:5.59	0.008104:5.52
Chr01	5250001	0.002095:6.35	0.003027:7.20	0.002975:7.30	0.002705:7.90	0.002833:7.52	0.002979:7.87	0.002701:6.79	0.002718:7.16	0.002880:6.91	0.002506:6.33	0.002534:6.55	0.003053:7.13	0.002786:7.68	0.002793:7.10	0.000021:6.59	0.003076:7.51	0.002458:7.31	0.002658:6.07	0.002600:7.06	0.003204:8.36	0.002413:6.75	0.002964:7.31	0.002604:6.82	0.002637:7.01	0.002907:7.22	0.002723:7.23	0.002928:7.60	0.002709:6.72	0.000111:6.02	0.002952:7.27	0.002491:7.37	0.002876:6.23	0.002722:6.55	0.002949:7.95	0.002983:6.95	0.002915:6.86	0.000000:6.12	0.002525:6.99	0.002743:7.62	0.002716:6.94	0.003056:7.18	0.002476:6.31	0.002556:7.00	0.002600:6.86	0.000000:5.98	0.002261:6.74	0.002871:7.30	0.002830:6.98
Chr01	5300001	0.001408:6.03	0.001792:6.77	0.001669:7.24	0.001514:7.33	0.001572:6.91	0.001695:7.33	0.001439:6.36	0.001460:7.30	0.001763:6.63	0.001621:5.97	0.001685:5.86	0.001649:6.62	0.001921:6.98	0.001856:7.02	0.000272:6.01	0.001797:7.27	0.001853:6.99	0.001579:6.21	0.001705:6.98	0.001764:8.06	0.001525:6.41	0.001539:7.00	0.001287:6.77	0.001723:6.83	0.001407:6.37	0.001501:7.03	0.001697:7.22	0.001408:6.21	0.001670:6.42	0.001612:7.26	0.001728:6.88	0.001477:6.10	0.001513:6.40	0.001650:7.69	0.001508:6.74	0.001346:6.11	0.000022:6.00	0.001704:6.75	0.001698:7.46	0.001541:6.82	0.001380:6.74	0.001548:6.67	0.001577:7.02	0.001546:6.38	0.000022:6.09	0.001406:6.15	0.001450:6.84	0.001730:6.71
Chr01	5350001	0.002946:4.68	0.002880:5.11	0.002897:5.69	0.003519:5.64	0.002835:5.30	0.002943:5.82	0.003098:5.14	0.003336:5.51	0.002933:5.32	0.002796:5.14	0.002817:4.82	0.003282:5.45	0.002744:5.40	0.003228:5.45	0.000671:4.73	0.002850:5.66	0.002711:5.23	0.002743:4.63	0.003158:5.32	0.003503:6.24	0.003302:4.92	0.002862:5.21	0.002753:5.56	0.003311:5.43	0.003323:5.57	0.002981:5.21	0.002927:5.28	0.002527:5.38	0.002512:4.49	0.003246:5.72	0.003245:5.39	0.002356:4.62	0.003076:5.02	0.003273:5.62	0.003606:5.53	0.003151:4.62	0.000532:4.39	0.003338:5.54	0.002837:5.85	0.002974:5.11	0.003225:5.34	0.003198:5.17	0.002925:5.32	0.002980:5.09	0.000124:4.35	0.003290:5.31	0.002831:5.83	0.002942:5.36
Chr01	5400001	0.001973:4.25	0.002229:4.61	0.001919:5.12	0.002298:5.23	0.002215:4.91	0.002510:5.25	0.002083:4.36	0.001959:4.85	0.002364:4.57	0.002056:4.51	0.002181:4.43	0.002149:4.97	0.002064:5.02	0.001941:5.04	0.000136:3.93	0.002094:5.05	0.002543:4.66	0.001986:4.25	0.002088:4.98	0.002351:5.31	0.002154:4.90	0.002156:4.95	0.001972:4.62	0.001857:4.45	0.002095:5.03	0.001964:4.82	0.002358:4.73	0.001903:4.58	0.001991:4.27	0.002372:5.02	0.002325:4.65	0.002165:4.16	0.002046:4.60	0.002026:4.83	0.002193:5.04	0.002251:4.45	0.000100:4.12	0.001998:4.48	0.001925:4.97	0.002126:4.47	0.002094:4.91	0.001927:4.51	0.002263:4.95	0.001939:4.67	0.000034:3.69	0.001870:4.72	0.002142:5.09	0.002242:4.74
Chr01	5450001	0.002171:7.17	0.002130:7.73	0.002361:8.20	0.002062:8.44	0.002310:7.70	0.002062:8.35	0.001958:7.21	0.002286:8.39	0.002539:7.55	0.002228:7.30	0.002027:6.82	0.002118:7.66	0.001999:7.75	0.002175:7.83	0.001347:6.92	0.002065:7.95	0.001964:7.91	0.002271:6.91	0.002770:7.54	0.002407:9.19	0.001870:7.26	0.002142:7.83	0.001986:8.00	0.001997:7.27	0.002282:7.93	0.002074:7.76	0.002139:8.12	0.001801:7.58	0.002119:6.63	0.002028:8.45	0.001985:8.10	0.002210:6.52	0.002446:7.36	0.002312:8.19	0.001575:7.80	0.001931:7.78	0.000860:6.96	0.002130:7.54	0.002064:8.09	0.002324:7.57	0.001922:7.71	0.002022:7.13	0.002017:7.96	0.001765:7.55	0.000363:6.79	0.002339:7.49	0.002125:7.56	0.001960:7.32
Chr01	5500001	0.005388:6.58	0.004554:7.47	0.003649:8.32	0.004269:8.50	0.004319:7.52	0.004309:8.28	0.004052:7.33	0.003476:7.45	0.004554:7.91	0.003491:7.29	0.004153:6.75	0.004295:7.61	0.004414:7.89	0.004602:7.55	0.003093:7.35	0.004130:7.63	0.005053:7.40	0.004269:6.64	0.003871:7.68	0.004782:8.54	0.004480:7.19	0.004490:7.59	0.004363:7.32	0.003842:7.47	0.003846:7.75	0.004226:7.25	0.003721:7.63	0.004359:7.09	0.004312:6.34	0.004517:7.91	0.004659:8.27	0.003940:6.80	0.004014:7.25	0.005066:8.06	0.003682:7.67	0.004093:7.42	0.003022:7.17	0.004599:6.85	0.003930:7.99	0.004352:7.37	0.004512:7.67	0.003943:7.08	0.003502:7.54	0.003623:7.07	0.004040:6.80	0.004019:7.45	0.003752:7.97	0.004788:7.57
Chr01	5550001	0.004596:5.56	0.006273:6.19	0.004298:6.74	0.005830:7.23	0.004586:6.41	0.006148:6.88	0.005253:5.87	0.003131:6.52	0.005231:6.28	0.005845:6.46	0.006395:5.35	0.005865:6.32	0.007058:6.50	0.005224:6.86	0.004727:5.79	0.005112:6.80	0.006224:6.16	0.003723:5.39	0.005360:6.71	0.005996:7.32	0.005911:6.06	0.006575:6.74	0.004428:6.25	0.005360:6.45	0.004743:6.58	0.007100:6.46	0.005599:6.65	0.005728:6.48	0.006839:5.85	0.006318:7.13	0.005904:6.83	0.006271:5.46	0.005887:5.83	0.005378:6.65	0.005178:6.30	0.005710:6.18	0.006123:5.41	0.007201:5.81	0.007147:6.60	0.006585:6.26	0.005803:6.42	0.007619:5.56	0.006722:6.91	0.004311:5.81	0.006597:5.40	0.006861:5.70	0.006596:6.46	0.005027:6.20
Chr01	5600001	0.002217:5.83	0.003073:6.03	0.002264:6.90	0.001950:6.91	0.002191:7.00	0.002327:7.07	0.002761:5.83	0.002389:6.89	0.002291:6.60	0.002533:6.27	0.002785:5.44	0.002254:6.38	0.002481:6.73	0.002987:6.68	0.002849:5.93	0.002252:6.69	0.002321:6.60	0.002941:5.78	0.002316:6.52	0.002669:7.59	0.003174:6.00	0.002050:6.65	0.003439:6.28	0.002691:6.37	0.002467:6.65	0.002573:6.69	0.003080:6.73	0.002611:6.45	0.003156:5.68	0.002152:7.10	0.003108:6.65	0.001863:5.50	0.002550:6.13	0.002554:7.23	0.001615:6.50	0.002093:6.28	0.002161:6.01	0.002678:6.27	0.002210:6.55	0.003183:6.22	0.003526:6.54	0.002432:5.99	0.002826:6.64	0.002002:6.17	0.002103:5.38	0.002823:6.20	0.002465:6.65	0.002109:6.63
Chr01	5650001	0.004093:6.70	0.004695:7.32	0.004959:8.07	0.005109:8.01	0.005875:7.89	0.005312:8.15	0.005337:6.96	0.005173:8.42	0.006169:7.67	0.005410:7.56	0.006414:6.79	0.005463:7.24	0.004525:7.91	0.004768:8.01	0.003716:7.04	0.005181:8.33	0.004691:7.72	0.006153:6.77	0.005397:7.76	0.004846:8.32	0.005211:7.52	0.007140:7.64	0.005420:7.16	0.004809:7.70	0.004523:7.47	0.005317:7.42	0.005117:8.19	0.005304:7.26	0.005213:6.57	0.004655:7.96	0.007314:8.17	0.005767:6.76	0.005935:7.25	0.005315:8.37	0.005721:7.28	0.005435:7.74	0.005120:6.90	0.005934:7.33	0.005468:7.93	0.005192:7.29	0.004648:7.61	0.004961:7.15	0.005014:7.73	0.004897:7.06	0.003295:6.60	0.006090:7.32	0.005197:7.69	0.005992:7.40
Chr01	5700001	0.003390:6.83	0.003093:7.59	0.003758:7.97	0.002925:8.05	0.003555:7.76	0.003166:7.99	0.002734:7.09	0.002992:7.64	0.002660:7.22	0.002682:7.27	0.002834:6.44	0.003521:7.21	0.003584:7.85	0.003163:8.05	0.001291:7.20	0.003250:7.90	0.003451:7.74	0.003221:6.50	0.003421:7.34	0.004082:9.07	0.002464:7.27	0.003842:7.19	0.003097:7.08	0.002574:7.47	0.003001:7.50	0.003532:7.65	0.003066:8.09	0.002839:7.01	0.003067:6.48	0.002984:8.20	0.002765:8.00	0.003269:6.37	0.002852:6.86	0.003823:8.05	0.003673:7.47	0.003167:7.18	0.002182:6.89	0.003691:7.71	0.002821:7.86	0.003462:7.50	0.003027:7.65	0.003286:7.05	0.003195:7.63	0.003209:7.23	0.000964:6.63	0.002864:7.47	0.003351:7.64	0.003391:7.10
Chr01	5750001	0.006890:6.08	0.007251:6.42	0.006449:6.83	0.007448:6.84	0.007088:6.28	0.007240:6.47	0.006260:6.07	0.007110:6.57	0.006845:6.53	0.007296:6.33	0.007339:5.86	0.006643:6.44	0.006093:6.69	0.007266:6.76	0.002009:5.48	0.006563:6.47	0.007123:6.36	0.005233:5.78	0.006084:6.61	0.007722:7.90	0.006685:5.80	0.007497:6.47	0.007027:6.54	0.006630:6.42	0.007239:6.79	0.007060:6.61	0.006916:7.05	0.006705:6.11	0.006535:5.46	0.006574:6.87	0.007089:6.81	0.006577:5.57	0.006388:5.77	0.007560:6.95	0.006666:6.52	0.006688:5.90	0.000823:5.65	0.006662:6.71	0.006753:6.90	0.007289:6.42	0.007216:6.37	0.006105:6.15	0.007182:6.92	0.006664:6.31	0.000842:5.46	0.006616:6.59	0.006897:6.45	0.007420:6.31
Chr01	5800001	0.011588:6.47	0.010332:6.48	0.011562:7.28	0.012715:7.76	0.013145:6.82	0.012711:7.48	0.011636:6.89	0.012652:7.16	0.010851:6.58	0.011239:6.60	0.011358:5.91	0.011964:6.81	0.011674:7.15	0.012383:7.35	0.000866:6.23	0.011300:7.27	0.011577:7.09	0.012173:6.31	0.012367:6.87	0.013566:8.19	0.012458:7.08	0.010983:6.65	0.012290:6.75	0.010736:6.83	0.012425:7.19	0.011603:6.62	0.012217:7.32	0.011765:6.77	0.010454:6.31	0.012082:7.50	0.011924:7.45	0.011067:5.91	0.010367:6.48	0.011758:7.61	0.012698:7.20	0.010801:6.59	0.000497:6.01	0.013034:6.70	0.012824:7.08	0.011564:6.62	0.012488:6.89	0.011637:6.54	0.010213:6.95	0.011688:6.81	0.000835:5.69	0.012766:6.74	0.011439:6.95	0.012889:7.00
Chr01	5850001	0.015079:4.62	0.017080:5.30	0.017132:5.44	0.015930:5.24	0.015909:5.34	0.017339:5.48	0.016203:4.77	0.016018:5.31	0.017183:5.02	0.016220:5.52	0.018158:4.45	0.017426:5.09	0.014471:5.19	0.016526:5.42	0.000000:4.51	0.017485:5.40	0.016393:4.99	0.014352:4.42	0.017298:4.95	0.017893:5.88	0.014460:4.82	0.017177:5.20	0.016399:4.92	0.016793:5.10	0.017436:5.17	0.016361:5.12	0.016727:5.37	0.015040:4.98	0.016101:4.36	0.017306:5.44	0.016511:5.39	0.014809:4.84	0.015691:4.60	0.015361:5.42	0.017698:5.11	0.016635:4.90	0.000325:4.47	0.016615:4.81	0.014761:5.43	0.016606:4.92	0.017522:5.37	0.013997:4.70	0.017976:5.34	0.017554:4.68	0.000000:4.29	0.014788:4.61	0.016182:5.02	0.015367:5.06
Chr01	5900001	0.018498:3.49	0.019770:4.06	0.017829:4.61	0.016814:4.06	0.017779:4.29	0.017618:4.57	0.020316:4.03	0.018076:3.88	0.020747:3.77	0.020373:3.94	0.019634:3.59	0.019272:4.01	0.021001:4.50	0.020413:4.29	NA:1.98	0.018388:4.15	0.020268:4.03	0.020962:3.67	0.017828:4.23	0.021948:4.90	0.020125:3.99	0.019175:4.39	0.021545:4.12	0.019942:4.27	0.018464:4.48	0.018513:4.24	0.020606:4.38	0.020570:4.22	0.016041:3.45	0.019555:4.67	0.023514:4.45	0.023071:3.45	0.021769:3.99	0.017528:4.27	0.020652:4.30	0.017317:4.27	NA:2.28	0.020265:4.15	0.020786:4.64	0.022061:4.23	0.022044:3.97	0.018763:3.76	0.019433:4.45	0.021402:4.09	NA:2.07	0.019417:4.26	0.019253:4.29	0.017592:3.95
Chr01	5950001	0.019386:5.69	0.021686:6.21	0.020810:6.73	0.019859:6.74	0.021642:6.89	0.019561:6.58	0.019636:5.58	0.021486:6.49	0.020946:5.84	0.022737:6.46	0.021856:6.02	0.020751:6.30	0.022827:7.03	0.017678:6.32	0.009571:4.85	0.020008:6.63	0.020264:6.20	0.020257:5.48	0.019316:6.39	0.022040:7.55	0.018606:5.85	0.020442:6.59	0.019616:6.25	0.020471:6.53	0.019510:6.82	0.021306:6.47	0.019798:7.10	0.018945:5.75	0.021359:5.17	0.020390:6.90	0.022488:6.75	0.021421:5.27	0.021536:5.89	0.017977:6.90	0.017920:6.09	0.019685:6.01	0.010849:5.10	0.021748:6.35	0.021604:6.63	0.021844:6.15	0.018384:6.53	0.019493:5.59	0.020992:6.87	0.018715:5.44	0.009669:5.00	0.020087:6.48	0.021989:6.59	0.018352:6.12
Chr01	6000001	0.009366:5.80	0.008730:6.03	0.011081:6.36	0.010554:6.20	0.009054:6.46	0.010502:6.09	0.010275:5.51	0.009367:6.59	0.013126:5.87	0.010532:6.65	0.011559:5.69	0.010615:5.60	0.011986:6.42	0.008736:6.19	NA:3.64	0.010459:6.33	0.012648:6.15	0.010746:5.58	0.010580:6.39	0.012048:7.49	0.011555:6.29	0.011474:6.41	0.010874:6.36	0.010771:6.19	0.011057:6.66	0.011241:5.82	0.010088:6.75	0.009804:5.93	0.011013:5.38	0.011093:6.69	0.013986:6.95	0.009485:5.61	0.008967:5.78	0.010135:6.71	0.009531:6.36	0.010525:6.27	NA:3.71	0.010203:5.97	0.009937:6.94	0.011415:5.98	0.009139:6.27	0.009915:5.74	0.009824:6.46	0.009767:5.92	NA:3.20	0.009044:6.17	0.008328:6.79	0.011623:6.33
Chr01	6050001	0.007041:4.01	0.007266:4.15	0.006444:4.59	0.006142:5.08	0.007254:4.89	0.005297:4.61	0.005576:3.98	0.005143:4.33	0.006619:4.42	0.006770:4.60	0.006717:3.83	0.006780:4.40	0.006366:4.56	0.006708:5.19	NA:1.53	0.007427:4.82	0.006302:4.60	0.005683:3.92	0.007651:4.27	0.007634:5.20	0.006702:4.40	0.006880:4.42	0.006940:4.40	0.006119:4.49	0.006208:4.17	0.006585:4.30	0.005868:4.55	0.006410:4.51	0.006068:4.11	0.005828:4.64	0.007001:4.62	0.005417:3.99	0.006248:4.20	0.007703:4.91	0.005297:4.68	0.006185:4.15	NA:1.52	0.006577:4.20	0.006614:4.71	0.006064:4.52	0.007420:4.64	0.007619:3.98	0.006600:4.52	0.005512:3.95	NA:1.40	0.005558:4.17	0.005023:4.71	0.006753:4.31
Chr01	6100001	0.009652:3.17	0.008263:3.81	0.008310:3.67	0.006911:4.13	0.006590:3.96	0.008065:4.06	0.009546:3.38	0.009253:3.94	0.006055:3.79	0.007711:3.23	0.007641:3.26	0.008722:3.60	0.008058:3.68	0.007461:3.79	NA:1.46	0.008760:4.16	0.007081:3.89	0.009364:3.05	0.008017:3.63	0.007362:4.36	0.007552:3.58	0.008191:3.93	0.007544:3.67	0.006394:3.36	0.008263:3.76	0.009160:3.86	0.008161:4.21	0.007686:3.69	0.008135:3.00	0.007567:4.04	0.008782:3.87	NA:2.84	0.005614:3.40	0.008106:4.11	0.007365:3.97	0.008808:3.47	NA:1.45	0.007637:3.42	0.007367:3.93	0.008124:3.66	0.007714:3.67	0.006113:3.27	0.008273:3.85	0.008701:3.88	NA:1.35	0.008174:3.60	0.007615:3.90	0.007292:3.30
Chr01	6150001	0.008915:4.35	0.013387:4.46	0.011355:5.02	0.009134:5.23	0.011783:5.27	0.010037:5.20	0.011755:4.71	0.010425:4.71	0.011888:5.00	0.008898:4.65	0.008381:4.29	0.008773:4.54	0.011687:5.16	0.010799:4.84	NA:1.88	0.010927:5.01	0.011351:4.62	0.009020:4.22	0.010224:5.02	0.013358:5.82	0.011774:4.53	0.012213:5.16	0.010166:4.79	0.012475:4.87	0.010940:4.92	0.011255:4.80	0.011290:5.21	0.010220:4.82	0.012601:4.08	0.011612:5.04	0.013570:5.10	0.011479:4.21	0.011786:4.46	0.010387:5.15	0.011002:4.94	0.009495:4.48	NA:2.04	0.010564:4.66	0.010642:5.43	0.011735:4.52	0.011679:4.91	0.009265:4.51	0.009185:5.27	0.010154:4.14	NA:2.02	0.012753:4.94	0.010891:4.73	0.011479:5.15
Chr01	6200001	0.009181:3.83	0.010207:4.24	0.010989:4.43	0.012013:4.98	0.008898:4.56	0.010722:4.92	0.011713:4.05	0.011988:4.65	0.009743:4.07	0.014267:4.02	0.010036:3.62	0.013594:4.15	0.010944:4.37	0.011483:4.56	NA:1.49	0.010615:4.57	0.008998:4.17	0.010229:3.77	0.012376:4.38	0.015150:5.36	0.011937:4.18	0.008099:4.60	0.010488:4.24	0.010849:4.48	0.010773:4.38	0.011699:4.59	0.010899:5.05	0.011208:4.36	0.009233:3.64	0.012633:4.95	0.011657:4.85	0.010533:3.65	0.011622:3.90	0.010900:4.98	0.011325:4.11	0.010291:4.34	NA:1.37	0.011593:4.27	0.012179:4.40	0.011969:4.30	0.012249:4.40	0.011326:4.15	0.012819:4.60	0.011405:3.86	NA:1.50	0.010120:4.00	0.010052:4.78	0.010411:4.58
Chr01	6250001	0.012178:4.42	0.012250:4.75	0.014033:5.00	0.012959:5.28	0.011256:4.75	0.011857:5.22	0.012371:4.55	0.011877:4.95	0.012754:4.64	0.013063:4.36	0.011352:4.44	0.012583:4.43	0.012741:5.12	0.011830:4.75	NA:2.07	0.011271:5.24	0.013618:4.33	0.009744:4.01	0.010455:4.94	0.013111:5.61	0.011757:4.37	0.011619:4.79	0.009891:4.93	0.011340:4.75	0.014100:4.56	0.013842:4.69	0.010210:5.49	0.011213:4.36	0.010990:4.01	0.013004:4.90	0.014512:5.19	0.011993:3.90	0.012886:4.48	0.011822:5.02	0.011663:4.72	0.009884:4.64	NA:2.27	0.009517:4.78	0.010406:4.68	0.012377:4.88	0.013051:5.00	0.012311:4.61	0.011613:5.02	0.010964:4.46	NA:1.94	0.010233:4.52	0.013585:4.86	0.009850:4.82
Chr01	6300001	0.007617:3.77	0.008677:4.48	0.007267:5.12	0.007555:4.95	0.008715:4.72	0.007045:5.01	0.006171:4.31	0.006579:4.52	0.006802:4.23	0.008242:4.69	0.009514:3.73	0.008492:4.29	0.007795:4.53	0.006551:4.79	NA:1.34	0.007439:4.63	0.006465:4.38	0.007496:3.88	0.006752:4.50	0.008956:5.10	0.009596:4.38	0.007367:4.55	0.006817:4.39	0.007465:4.26	0.009545:4.51	0.009452:4.33	0.007024:4.97	0.007405:4.47	0.008722:3.87	0.008440:4.78	0.010354:4.84	0.005733:3.48	0.009118:4.23	0.008426:4.87	0.007216:4.55	0.008163:4.06	NA:1.33	0.009443:4.23	0.008667:4.42	0.008215:4.45	0.008578:4.37	0.008470:4.05	0.008495:4.21	0.007293:4.08	NA:1.36	0.008030:4.23	0.006663:4.35	0.009153:4.08
Chr01	6350001	0.006913:3.64	0.007971:3.88	0.007528:4.09	0.007965:4.64	0.007157:4.23	0.007020:4.27	0.008029:3.76	0.009189:4.22	0.006917:3.94	0.005636:3.46	0.007461:3.65	0.006313:3.89	0.007044:3.90	0.009266:4.38	NA:1.35	0.008060:4.06	0.008399:4.20	0.008142:3.57	0.008896:4.08	0.007882:5.00	0.007776:3.63	0.006562:4.11	0.008588:4.07	0.005694:3.99	0.010371:4.08	0.007695:3.90	0.006370:4.28	0.007548:3.95	0.006782:3.32	0.008306:4.31	0.008719:4.31	0.006911:3.49	0.006387:3.91	0.008245:4.22	0.006998:3.97	0.006758:3.92	NA:1.37	0.006330:3.72	0.006245:4.02	0.007281:3.80	0.008217:3.96	0.007895:3.79	0.006807:4.14	0.008363:3.81	NA:1.37	0.006962:3.80	0.007907:3.87	0.006099:3.70
Chr01	6400001	0.003276:3.15	0.005575:3.22	0.004160:3.73	0.006202:3.76	0.004495:3.44	0.003402:3.52	0.005666:3.13	0.004110:3.35	0.002951:3.42	0.004364:3.60	0.008204:2.99	0.005091:3.45	0.005233:3.58	0.005851:3.64	NA:0.87	0.006105:3.61	0.003849:3.18	0.003532:2.86	0.004524:3.32	NA:3.86	0.004551:3.56	0.007136:3.34	0.004194:3.76	0.004527:3.34	0.004966:3.54	0.005479:3.46	0.005736:3.77	0.005948:3.56	NA:3.00	0.004905:3.51	NA:3.84	0.004555:2.98	NA:2.95	0.004580:3.67	0.004621:3.32	0.005560:3.18	NA:1.02	0.005791:3.51	0.005571:3.62	0.005665:3.73	0.005172:3.44	NA:2.97	0.005500:3.54	0.004305:3.33	NA:0.81	0.004392:3.48	0.005450:3.22	0.004957:3.42
Chr01	6450001	0.004523:6.04	0.004799:6.56	0.005760:7.25	0.004456:6.62	0.005042:7.11	0.005172:7.23	0.004943:6.39	0.004933:6.61	0.004514:6.37	0.005239:6.39	0.004889:5.70	0.005845:6.48	0.005293:6.78	0.005604:6.59	0.000077:5.54	0.004964:6.90	0.005275:6.49	0.005688:6.08	0.005137:6.44	0.005345:7.69	0.005200:6.48	0.005611:6.83	0.005422:6.75	0.005664:6.43	0.005335:6.92	0.005156:6.36	0.005308:6.88	0.005522:6.60	0.005194:5.86	0.005518:7.35	0.005197:6.91	0.005472:5.83	0.005049:6.21	0.005483:7.01	0.004846:6.45	0.005800:6.35	0.000074:5.94	0.005442:6.60	0.004967:7.02	0.005210:6.27	0.005078:6.58	0.004907:6.16	0.005016:6.66	0.005197:6.35	0.000104:5.26	0.005374:6.10	0.005408:6.85	0.005311:6.73
Chr01	6500001	0.015719:5.57	0.017619:6.23	0.016853:6.63	0.017548:6.25	0.018039:5.81	0.016809:6.46	0.016420:5.62	0.015917:6.36	0.015880:5.82	0.015729:5.84	0.015861:5.21	0.016992:5.77	0.017303:5.99	0.017934:6.05	0.000627:4.32	0.015784:6.35	0.016815:5.99	0.016905:5.13	0.015956:5.94	0.017465:6.91	0.016348:5.65	0.016964:6.12	0.015337:6.12	0.016502:5.67	0.016595:6.24	0.018270:5.89	0.016077:6.49	0.015799:5.93	0.017827:5.31	0.016267:6.22	0.018192:6.44	0.015243:5.14	0.016772:5.49	0.015803:6.33	0.014818:5.48	0.017496:6.14	0.000726:4.11	0.016731:5.78	0.016964:6.53	0.016801:6.03	0.017675:6.09	0.016002:5.52	0.015263:6.11	0.016159:5.26	0.000905:4.02	0.015613:5.66	0.016407:6.17	0.016879:5.85
Chr01	6550001	0.012958:4.27	0.014928:4.79	0.013529:5.26	0.012893:5.43	0.012615:5.14	0.010986:4.97	0.012343:4.89	0.012511:4.82	0.012884:4.60	0.013019:4.78	0.013750:4.27	0.011790:4.91	0.014881:5.21	0.014968:5.05	NA:2.24	0.013298:4.79	0.013682:5.10	0.012972:3.80	0.014061:5.02	0.013926:5.52	0.013711:4.63	0.013711:4.77	0.012691:5.12	0.013659:4.91	0.012422:5.12	0.014454:4.73	0.013697:5.25	0.012544:5.20	0.011759:4.09	0.010461:5.15	0.016647:5.21	0.013878:3.85	0.014580:4.61	0.012794:5.22	0.012869:5.03	0.014937:4.82	NA:2.22	0.011417:4.80	0.012415:5.17	0.012683:4.87	0.012750:4.87	0.014836:4.71	0.011930:5.01	0.011991:4.56	NA:1.94	0.011788:4.51	0.013063:4.76	0.012934:5.20
Chr01	6600001	0.010362:4.52	0.010766:5.46	0.010633:5.44	0.010841:5.64	0.011117:5.94	0.010756:5.71	0.011415:4.85	0.011654:5.59	0.011046:5.42	0.010516:5.84	0.010361:5.04	0.010699:5.24	0.010767:5.59	0.011449:5.55	0.000000:3.88	0.011388:5.57	0.010876:5.50	0.012068:4.75	0.011270:5.68	0.011978:6.15	0.011423:5.26	0.010112:5.95	0.011445:5.46	0.011342:5.62	0.012099:5.57	0.010524:5.08	0.011270:5.86	0.010614:4.96	0.009765:4.60	0.010574:5.61	0.012608:6.37	0.011297:4.70	0.010722:5.02	0.010493:5.76	0.012091:5.44	0.011144:5.37	0.000000:4.33	0.012045:5.04	0.010572:5.88	0.010919:5.44	0.011174:5.63	0.011580:4.80	0.010007:5.47	0.010709:5.19	0.000036:3.93	0.011140:5.39	0.011352:5.60	0.010201:5.63
Chr01	6650001	0.015939:4.49	0.016282:5.08	0.016787:5.52	0.018410:5.64	0.015417:5.53	0.017909:5.54	0.016534:4.95	0.016827:5.53	0.017286:5.16	0.015461:5.43	0.014262:4.62	0.016253:5.24	0.016844:5.18	0.016500:5.65	0.000114:3.47	0.016654:5.59	0.015867:5.24	0.013982:4.52	0.019014:5.45	0.016795:5.88	0.015061:5.16	0.014630:5.49	0.016429:5.20	0.017344:5.29	0.015930:5.44	0.016261:5.22	0.016735:5.89	0.017073:5.16	0.014029:4.59	0.014413:5.60	0.018325:5.46	0.015157:4.34	0.017344:5.00	0.017471:5.82	0.015293:5.41	0.017720:4.75	0.000152:3.58	0.017648:5.22	0.016679:5.32	0.016728:4.82	0.015520:5.27	0.017964:5.00	0.016017:5.52	0.014759:5.10	0.000557:3.30	0.014597:4.84	0.017081:5.70	0.018188:5.33
Chr01	6700001	0.009422:5.93	0.010620:6.61	0.010592:6.86	0.010364:6.78	0.010358:6.56	0.009926:6.83	0.009733:6.12	0.010127:7.09	0.010747:6.48	0.010824:5.99	0.010107:6.06	0.009146:6.21	0.010759:6.71	0.010511:6.88	0.000345:5.43	0.010848:7.06	0.009123:6.62	0.010337:5.47	0.010251:6.83	0.009118:7.30	0.010522:6.19	0.010896:6.80	0.010051:6.54	0.009834:6.55	0.011078:7.08	0.010486:6.48	0.010141:7.13	0.009590:6.62	0.009966:5.98	0.010208:6.80	0.011783:7.20	0.010092:5.73	0.009010:6.11	0.010177:7.08	0.008736:6.56	0.011060:6.34	0.000517:5.44	0.009188:6.17	0.010734:6.97	0.010645:6.59	0.010258:6.84	0.010396:6.10	0.009997:6.70	0.009661:6.07	0.000242:5.09	0.009975:6.36	0.009879:6.93	0.011170:6.52
Chr01	6750001	0.001438:6.19	0.001782:7.24	0.001660:7.56	0.001115:7.64	0.001468:7.56	0.001460:7.49	0.001227:6.39	0.001293:7.56	0.001441:7.09	0.001358:7.47	0.001445:6.37	0.001613:6.96	0.001643:7.28	0.001418:7.64	0.000716:6.71	0.001245:7.55	0.002061:7.31	0.001320:6.10	0.001581:7.41	0.001903:8.07	0.001445:6.92	0.001240:7.32	0.001443:6.82	0.001577:7.03	0.001895:7.29	0.001579:7.15	0.001901:7.58	0.001268:6.86	0.002010:6.40	0.001292:7.68	0.001753:7.25	0.001201:6.15	0.001443:6.62	0.001669:8.18	0.001509:7.29	0.001680:6.64	0.000327:6.33	0.001363:6.79	0.001642:7.96	0.001749:6.70	0.001528:7.70	0.001674:7.12	0.001752:7.92	0.001716:6.57	0.000635:5.99	0.001573:6.90	0.001488:7.34	0.001581:7.23
Chr01	6800001	0.001593:6.71	0.002190:7.39	0.002335:7.92	0.002391:8.21	0.002254:7.63	0.002266:8.34	0.001821:7.40	0.001942:7.71	0.002760:7.60	0.002382:7.26	0.002107:6.63	0.002045:6.95	0.001756:8.08	0.002076:8.05	0.000924:6.84	0.002088:7.90	0.001860:7.76	0.002224:7.07	0.002365:7.72	0.001983:8.80	0.002228:7.57	0.002207:7.83	0.001751:7.23	0.002080:7.75	0.002595:7.75	0.002393:7.80	0.002080:7.74	0.001822:7.50	0.002081:6.69	0.002050:7.86	0.002127:8.10	0.002266:6.45	0.002350:6.95	0.002232:8.30	0.002277:7.27	0.001723:7.21	0.000430:7.00	0.002181:7.45	0.002304:7.91	0.002482:7.80	0.002373:7.82	0.002238:6.87	0.002064:7.89	0.001789:7.28	0.001043:6.96	0.002169:7.94	0.002151:7.62	0.002799:7.57
Chr01	6850001	0.001077:6.11	0.001036:6.91	0.000930:7.32	0.001180:6.99	0.000859:7.19	0.001007:7.21	0.001211:6.57	0.001051:7.08	0.001137:6.53	0.000842:6.65	0.000829:5.84	0.000908:6.70	0.001139:6.67	0.001031:7.12	0.000090:6.21	0.000998:7.03	0.000813:6.73	0.001015:5.79	0.000906:6.73	0.001102:8.01	0.000926:6.54	0.000975:6.84	0.001006:6.37	0.000891:7.04	0.000854:7.02	0.000816:6.60	0.000796:7.01	0.000867:6.63	0.000988:5.90	0.001079:7.03	0.001090:7.24	0.001057:6.06	0.001095:6.09	0.001129:7.49	0.001072:6.66	0.001025:6.38	0.000113:5.90	0.000837:6.64	0.000821:7.21	0.001005:6.69	0.001032:6.78	0.001091:6.38	0.000961:6.90	0.001074:6.44	0.000090:5.86	0.000937:6.63	0.001007:6.53	0.000938:6.67
Chr01	6900001	0.000872:6.09	0.000765:6.30	0.000992:7.37	0.001016:7.66	0.000786:6.87	0.000881:7.25	0.000672:6.46	0.001047:7.18	0.000799:6.51	0.000880:6.51	0.000823:6.00	0.000852:6.85	0.000741:6.79	0.000769:7.12	0.000044:6.19	0.000870:7.29	0.000881:7.18	0.000880:6.04	0.000746:6.62	0.000924:7.99	0.001026:6.25	0.000864:6.95	0.000796:6.63	0.000886:6.42	0.000831:6.81	0.000892:6.34	0.000798:7.14	0.000757:6.26	0.000920:5.79	0.000900:6.55	0.001080:7.49	0.000730:5.84	0.000912:6.04	0.000796:7.06	0.000676:6.97	0.000976:6.36	0.000222:5.95	0.000754:6.40	0.000715:6.88	0.000628:6.20	0.000827:6.66	0.000779:6.30	0.000763:6.74	0.000733:6.53	0.000023:5.83	0.000892:6.34	0.000803:6.55	0.000835:6.49
Chr01	6950001	0.000908:5.85	0.001136:6.64	0.000863:6.92	0.000905:6.96	0.000865:6.56	0.000934:6.88	0.000868:6.06	0.000898:6.36	0.000806:5.91	0.000742:6.44	0.000833:5.69	0.000934:6.41	0.000851:6.35	0.000867:6.74	0.000430:5.92	0.001053:6.93	0.000871:6.49	0.000705:5.74	0.000819:6.57	0.000776:7.59	0.000801:6.15	0.000813:6.44	0.001015:6.24	0.000909:6.64	0.000621:6.67	0.000953:5.96	0.000961:6.74	0.000803:6.50	0.000971:5.21	0.000782:6.52	0.001095:7.09	0.001134:5.66	0.001011:5.93	0.000929:6.79	0.000740:6.38	0.000843:6.43	0.000215:5.94	0.000888:5.94	0.000838:6.72	0.000818:6.33	0.000832:6.52	0.001057:6.25	0.000692:6.86	0.000850:6.02	0.000392:5.18	0.000814:6.29	0.000942:6.64	0.000958:6.66
Chr01	7000001	0.000683:5.71	0.000739:6.68	0.000700:7.07	0.000781:7.20	0.000774:6.98	0.000823:6.87	0.000800:6.33	0.000916:6.40	0.000786:6.56	0.000866:6.06	0.000678:5.76	0.001035:6.57	0.000779:6.69	0.000757:6.79	0.000000:6.09	0.000783:6.80	0.000778:6.12	0.000678:5.68	0.000861:6.50	0.000888:7.72	0.000766:6.44	0.001030:6.48	0.000685:6.57	0.000724:6.26	0.000805:6.62	0.000658:6.25	0.000729:6.76	0.000767:5.86	0.000666:5.77	0.000928:7.03	0.000873:6.88	0.000783:5.49	0.000864:5.98	0.000851:7.04	0.000786:6.81	0.000637:6.01	0.000046:5.98	0.000864:5.94	0.000694:6.80	0.000686:6.22	0.000807:6.83	0.001005:6.08	0.000831:6.68	0.000753:6.03	0.000049:5.50	0.000842:6.06	0.000731:6.28	0.000874:6.61
Chr01	7050001	0.000732:6.09	0.000666:6.30	0.000682:6.92	0.000754:6.92	0.000779:7.11	0.000763:7.18	0.000857:5.91	0.000890:6.99	0.000555:6.33	0.000758:6.00	0.000668:5.78	0.000693:6.52	0.000767:6.73	0.000893:6.74	0.000162:5.84	0.000882:7.27	0.000745:6.55	0.000716:5.60	0.001029:6.36	0.000838:7.79	0.000968:6.55	0.000904:6.52	0.000863:6.33	0.000855:6.80	0.000775:6.52	0.000744:6.89	0.000719:6.98	0.000885:6.51	0.000870:5.76	0.000866:7.04	0.000733:7.15	0.000696:5.41	0.000648:6.04	0.000865:6.96	0.000864:6.76	0.000830:6.26	0.000224:6.08	0.000675:6.11	0.000834:7.00	0.000666:6.24	0.000925:6.67	0.000848:6.24	0.000939:6.76	0.000643:6.13	0.000048:5.56	0.000727:6.34	0.001271:6.85	0.001118:6.52
Chr01	7100001	0.000713:6.25	0.000789:6.96	0.000792:7.51	0.000910:7.44	0.000762:7.02	0.000701:7.71	0.000738:6.59	0.000764:7.03	0.000693:6.50	0.000918:6.39	0.000701:5.77	0.000654:6.62	0.000815:6.86	0.000741:7.04	0.000110:6.16	0.000717:6.77	0.000875:6.26	0.000765:5.85	0.000811:7.01	0.000991:8.06	0.000601:6.30	0.000967:7.16	0.000570:6.26	0.000729:6.86	0.000759:7.24	0.000859:6.70	0.000737:7.19	0.000835:6.69	0.000769:6.19	0.000833:6.71	0.000810:7.28	0.000725:5.71	0.000714:6.02	0.000887:7.33	0.000641:6.97	0.000690:6.67	0.000249:5.95	0.000787:6.36	0.000934:7.20	0.000735:6.03	0.000782:7.09	0.000803:6.40	0.000624:7.01	0.000572:6.34	0.000046:5.65	0.000886:6.74	0.000868:6.96	0.000967:6.63
Chr01	7150001	0.000919:4.21	0.001157:4.55	0.001057:4.76	0.001266:4.88	0.001062:4.68	0.001065:4.97	0.001195:4.39	0.001183:4.80	0.001234:4.47	0.001133:4.38	0.000989:3.96	0.001039:4.59	0.001053:4.78	0.001399:4.69	0.000096:4.25	0.000950:5.01	0.001017:4.24	0.001180:3.98	0.000991:4.71	0.001225:5.43	0.001098:4.31	0.001175:4.76	0.001362:4.50	0.001101:4.54	0.001162:4.82	0.001310:4.30	0.001192:4.78	0.000854:4.60	0.000924:3.94	0.001146:4.94	0.001328:5.03	0.001150:3.74	0.001271:4.29	0.001166:5.05	0.001483:4.84	0.001234:4.30	0.000201:3.90	0.001159:4.74	0.001203:4.74	0.001036:4.19	0.001055:4.77	0.001099:4.39	0.001271:4.71	0.000977:4.31	0.000070:3.61	0.000950:4.48	0.000974:4.58	0.001243:4.58
Chr01	7200001	0.001065:5.63	0.000710:6.06	0.000891:6.59	0.000920:6.57	0.000872:6.53	0.001001:6.50	0.000561:5.67	0.000697:6.23	0.000569:6.22	0.001169:5.55	0.000756:5.12	0.001016:6.02	0.001166:6.17	0.000843:6.21	0.000125:5.48	0.001109:6.35	0.000928:6.25	0.001098:5.35	0.000744:6.35	0.000785:7.19	0.001395:5.73	0.001257:6.20	0.000822:5.90	0.001249:6.34	0.001146:6.11	0.001176:5.99	0.001024:6.33	0.000839:5.66	0.001217:5.45	0.001110:6.32	0.000882:6.33	0.000989:5.18	0.000935:5.91	0.000938:6.40	0.000818:6.17	0.001215:5.76	0.000224:5.64	0.001056:5.68	0.000937:5.93	0.001061:6.05	0.000905:6.28	0.000778:5.68	0.000945:6.32	0.000562:5.47	0.000207:5.22	0.001066:6.23	0.000714:5.95	0.001045:5.88
Chr01	7250001	0.000725:5.99	0.001280:6.40	0.000683:7.00	0.000640:7.36	0.001022:6.91	0.000827:6.90	0.000669:6.36	0.000588:6.89	0.000652:6.22	0.000662:6.53	0.000542:5.90	0.000517:6.74	0.000809:6.87	0.000576:7.05	0.000048:5.85	0.000586:7.57	0.001084:6.67	0.000672:6.03	0.001046:6.91	0.000954:7.89	0.001585:6.29	0.000793:6.78	0.001310:6.69	0.000506:6.48	0.001071:6.59	0.000598:6.56	0.000834:6.92	0.000652:6.15	0.000776:5.98	0.000734:7.25	0.001136:7.23	0.000940:5.63	0.000747:6.27	0.000937:7.20	0.000733:6.47	0.001260:6.73	0.000023:6.01	0.000721:6.57	0.000689:7.28	0.000900:6.98	0.001181:6.78	0.000616:6.51	0.001035:6.79	0.000590:6.37	0.000119:5.66	0.000842:6.74	0.001487:6.57	0.000551:6.56
Chr01	7300001	0.000666:6.06	0.000790:7.11	0.000702:7.77	0.000836:7.60	0.000748:7.23	0.000737:7.42	0.000861:6.62	0.000719:7.22	0.001052:6.58	0.000656:6.25	0.001007:6.10	0.000899:6.80	0.000713:7.09	0.001035:7.12	0.000021:6.35	0.000766:7.38	0.000810:6.98	0.000705:6.20	0.000770:7.24	0.000719:8.29	0.000747:6.61	0.000721:7.06	0.000619:6.56	0.000842:6.95	0.000793:7.19	0.000671:6.82	0.000853:7.35	0.000875:6.82	0.000659:5.87	0.000792:7.05	0.001184:7.64	0.000596:5.95	0.000596:6.01	0.000688:7.17	0.000958:7.27	0.000638:6.67	0.000022:6.37	0.000617:6.81	0.000747:7.51	0.000881:7.15	0.000610:7.00	0.000901:6.49	0.000743:7.20	0.000728:6.64	0.000514:5.98	0.000676:6.77	0.000590:7.27	0.000766:6.69
Chr01	7350001	0.002112:5.31	0.002193:5.91	0.001862:5.93	0.002174:6.32	0.002017:6.24	0.001959:6.31	0.002166:5.36	0.002517:5.91	0.001855:5.84	0.002022:5.85	0.002016:4.65	0.001720:5.31	0.002266:5.65	0.001400:6.11	0.000426:5.13	0.001658:6.17	0.002055:5.82	0.002277:4.90	0.002035:5.77	0.002524:6.77	0.001967:5.58	0.002032:5.56	0.001843:5.88	0.002252:5.97	0.001917:5.83	0.002151:5.72	0.002038:6.10	0.001955:5.64	0.002695:5.11	0.002093:6.23	0.002421:6.02	0.002045:4.77	0.002565:5.12	0.002323:6.12	0.002163:5.87	0.002031:5.74	0.001019:5.10	0.002114:5.44	0.002038:5.86	0.002224:5.80	0.002158:5.85	0.001812:5.30	0.002101:6.22	0.001837:5.32	0.000171:4.65	0.001939:5.61	0.001955:5.77	0.002330:5.74
Chr01	7400001	0.005987:6.82	0.005876:7.55	0.007207:8.20	0.005814:7.87	0.005343:7.79	0.006111:7.90	0.006004:7.15	0.004868:7.53	0.005552:7.10	0.006406:6.83	0.005391:6.54	0.006062:7.08	0.005852:7.95	0.005704:7.70	0.002856:6.78	0.006031:7.68	0.005943:7.23	0.006604:6.41	0.006448:7.28	0.003363:8.41	0.006124:7.08	0.005721:7.58	0.006275:7.35	0.005262:6.86	0.006200:7.49	0.005655:7.43	0.005856:7.61	0.005237:7.06	0.005733:6.63	0.006663:7.49	0.006636:7.65	0.006012:6.00	0.006124:6.54	0.007136:8.02	0.006244:7.65	0.005947:6.89	0.000428:6.28	0.005265:7.27	0.006453:8.00	0.006157:7.35	0.006285:7.42	0.005741:6.63	0.005925:7.44	0.005806:7.08	0.002988:6.28	0.005768:7.30	0.005421:7.15	0.005634:7.12
Chr01	7450001	0.004122:6.74	0.003868:7.32	0.004403:7.84	0.004088:7.61	0.004140:7.33	0.004561:7.56	0.004057:6.62	0.003822:7.47	0.004145:7.19	0.003733:7.13	0.003341:6.37	0.004272:6.87	0.003996:7.11	0.004245:7.59	0.000021:6.73	0.004135:7.54	0.003912:7.23	0.003548:6.21	0.004010:7.24	0.004074:8.09	0.003649:6.96	0.004764:7.31	0.004113:7.18	0.004384:7.21	0.003721:7.98	0.004365:7.16	0.004507:7.73	0.003904:7.16	0.003447:6.04	0.004515:7.73	0.004383:7.71	0.003703:6.38	0.003471:6.54	0.004033:7.60	0.004104:6.72	0.004324:7.00	0.000021:7.06	0.004048:7.01	0.004073:7.97	0.003959:7.17	0.004152:7.68	0.004121:6.81	0.003876:7.77	0.003780:6.87	0.000130:6.30	0.003834:6.78	0.003972:7.17	0.004050:7.03
Chr01	7500001	0.010865:5.76	0.013162:6.42	0.012828:6.67	0.012907:7.17	0.012205:6.64	0.012734:7.24	0.012795:6.34	0.011861:6.85	0.012854:6.20	0.011288:6.02	0.010797:5.49	0.012604:6.25	0.011709:6.15	0.012792:6.57	0.000314:5.97	0.012563:7.06	0.012670:6.45	0.012034:5.68	0.009989:6.53	0.013102:7.71	0.011773:6.12	0.012063:6.88	0.011349:6.43	0.012418:6.43	0.011315:6.64	0.012499:6.29	0.012322:6.43	0.013084:6.37	0.010933:5.72	0.012302:6.77	0.014221:6.72	0.012181:5.85	0.012083:6.12	0.013253:7.02	0.012083:6.36	0.012277:6.23	0.000000:5.79	0.012487:6.31	0.012230:6.79	0.012256:6.52	0.012535:6.62	0.010799:5.91	0.013308:6.36	0.013810:6.31	0.000896:5.31	0.012363:6.19	0.012871:6.78	0.012776:6.63
Chr01	7550001	0.014110:5.22	0.012840:5.65	0.014774:6.45	0.014552:6.09	0.012728:6.02	0.014819:6.41	0.012804:5.43	0.014917:5.93	0.014379:5.84	0.014339:5.67	0.012958:5.45	0.012615:5.73	0.013388:6.30	0.013757:5.98	0.001384:6.38	0.014775:6.04	0.014195:5.82	0.014232:5.35	0.012706:5.93	0.016367:6.64	0.013556:5.84	0.013777:5.90	0.014505:5.78	0.013007:5.94	0.014297:5.94	0.013212:5.97	0.013399:6.38	0.011957:5.74	0.013138:5.19	0.013177:6.13	0.015480:6.15	0.012739:4.87	0.013437:5.39	0.012656:6.81	0.013313:6.06	0.011976:5.69	0.001564:7.06	0.013228:5.71	0.014579:6.49	0.011996:5.78	0.011629:5.97	0.014304:5.64	0.012924:6.06	0.014058:5.74	0.001555:5.65	0.013020:6.01	0.011519:5.74	0.013594:5.77
Chr01	7600001	0.016194:4.42	0.015581:4.74	0.016300:5.56	0.015084:5.33	0.016598:5.28	0.015548:5.04	0.016424:4.60	0.017035:4.74	0.015641:5.06	0.016150:4.59	0.014548:4.47	0.015830:4.93	0.016828:5.23	0.015036:5.00	0.000986:4.82	0.017206:5.23	0.015311:5.10	0.015620:4.49	0.014660:5.19	0.016758:5.82	0.015085:4.99	0.014972:4.92	0.017231:4.66	0.014820:4.80	0.015091:5.08	0.015197:4.85	0.017213:5.32	0.016798:4.76	0.016304:4.44	0.015040:5.36	0.018020:5.33	0.014153:3.90	0.014384:4.62	0.016018:5.31	0.014212:5.19	0.016417:4.88	0.001171:4.73	0.016914:4.84	0.014319:5.35	0.014938:5.09	0.015732:4.87	0.017047:4.75	0.016487:5.39	0.014902:4.64	0.001346:4.70	0.015128:5.11	0.015643:5.14	0.015001:5.00
Chr01	7650001	0.004268:4.74	0.003783:4.99	0.003537:5.66	0.004636:6.00	0.003807:5.72	0.003572:5.73	0.004416:4.73	0.004368:5.37	0.004221:5.20	0.004241:5.08	0.004366:4.47	0.003955:5.30	0.003632:5.60	0.004351:5.71	0.000756:5.83	0.004697:5.71	0.005017:5.44	0.004049:4.70	0.004308:5.52	0.004390:6.41	0.004182:5.30	0.004494:5.70	0.004631:5.32	0.004758:5.25	0.003898:5.64	0.004636:5.46	0.003844:5.36	0.004048:5.17	0.004052:4.57	0.004382:5.39	0.004246:5.92	0.003439:4.60	0.003978:4.87	0.003588:6.00	0.004343:5.18	0.003804:5.11	0.000810:5.28	0.004705:5.27	0.004366:5.44	0.004521:5.10	0.004078:5.33	0.004237:5.09	0.003774:5.43	0.004299:4.89	0.001547:4.93	0.004232:5.30	0.003765:5.18	0.004084:5.35
Chr01	7700001	0.008851:6.06	0.008851:6.32	0.008757:6.86	0.008664:7.34	0.008756:6.51	0.009087:6.99	0.008861:6.49	0.008075:6.58	0.007997:6.45	0.008587:6.21	0.007802:5.86	0.008847:6.89	0.008809:6.91	0.008307:6.89	0.000000:6.44	0.008961:6.56	0.008312:6.57	0.008596:5.57	0.007608:6.57	0.009692:7.62	0.008351:6.38	0.008911:6.77	0.007965:6.12	0.008371:6.60	0.008643:6.41	0.008825:6.35	0.008582:6.54	0.008362:6.28	0.008133:5.56	0.008701:6.91	0.008504:6.79	0.007628:5.64	0.008761:6.12	0.009140:7.30	0.008800:6.34	0.007975:5.97	0.000045:5.78	0.008157:6.21	0.009107:6.80	0.008709:6.41	0.008715:6.35	0.008634:5.80	0.008886:6.81	0.008502:6.07	0.000023:5.48	0.008385:6.61	0.008447:6.38	0.008592:6.66
Chr01	7750001	0.001933:5.78	0.001810:6.33	0.001319:6.57	0.002050:7.09	0.001631:6.35	0.002094:7.26	0.001540:6.13	0.002204:6.84	0.001327:6.22	0.001548:5.87	0.002042:5.49	0.001693:6.40	0.001846:6.26	0.001701:6.42	0.000251:5.91	0.001928:6.83	0.001725:6.63	0.001969:5.62	0.002102:6.60	0.001286:7.05	0.001543:6.18	0.002142:6.48	0.001469:5.93	0.001277:6.43	0.001239:6.29	0.001365:6.14	0.001808:6.54	0.002034:6.06	0.001536:5.37	0.001771:6.62	0.002184:6.73	0.001208:5.52	0.001289:5.87	0.001539:6.83	0.001475:6.57	0.001198:6.18	0.000025:5.68	0.001680:6.09	0.002175:6.02	0.001893:6.14	0.001460:6.34	0.002389:6.00	0.001996:6.45	0.001450:5.97	0.000504:5.47	0.001546:6.08	0.001663:6.31	0.001384:6.47
Chr01	7800001	0.001014:5.10	0.000933:5.60	0.000799:5.98	0.000614:5.81	0.001377:5.26	0.000677:5.93	0.000882:4.97	0.001085:5.89	0.001015:5.14	0.001180:4.94	0.001573:4.75	0.001179:5.15	0.001163:5.64	0.001460:5.69	0.000436:3.47	0.001858:5.69	0.000942:5.19	0.001012:4.91	0.001081:5.56	0.001612:6.29	0.001322:5.14	0.000978:5.27	0.001084:5.35	0.000975:5.26	0.001068:5.64	0.001171:5.16	0.000856:6.16	0.001266:5.33	0.000855:4.89	0.000841:5.71	0.001237:5.96	0.000844:4.49	0.001545:5.02	0.001166:5.79	0.001215:5.57	0.001344:5.52	0.000857:3.74	0.001461:5.23	0.000691:5.60	0.001099:5.23	0.000844:5.24	0.000762:4.82	0.001011:5.50	0.000693:5.11	0.001009:3.72	0.001046:5.09	0.001360:5.15	0.000790:5.26
Chr01	7850001	0.001729:2.92	0.002238:3.27	0.001380:3.96	0.001301:3.78	0.002236:3.90	0.001849:3.78	0.002714:3.35	0.001521:3.72	0.002511:3.75	0.001587:3.57	0.002627:3.26	0.001916:3.47	0.001829:3.57	0.001604:3.89	NA:0.46	0.002514:3.97	0.001542:3.45	NA:2.86	0.001971:3.53	0.001995:4.06	0.001995:3.48	0.001840:3.67	0.001852:3.74	0.002385:3.45	0.001473:3.77	0.001711:3.47	0.002350:4.03	0.002129:3.36	0.001612:3.11	0.002799:3.70	0.002650:4.19	0.002067:3.25	0.001196:3.46	0.002054:3.92	0.001704:3.80	0.001886:3.36	NA:0.38	0.002144:3.61	0.002272:3.83	0.001625:3.39	0.002363:3.50	0.001955:3.61	0.002095:3.61	0.002152:3.52	NA:0.44	0.001854:3.50	0.002126:3.68	0.001793:3.65
Chr01	7900001	NA:1.59	NA:1.58	NA:1.83	NA:1.83	NA:1.85	NA:1.77	NA:1.67	NA:1.92	NA:1.75	NA:1.93	NA:1.53	NA:1.68	NA:1.84	NA:2.01	NA:0.23	NA:1.94	NA:1.88	NA:1.54	NA:1.88	NA:2.18	NA:1.71	NA:1.97	NA:1.46	NA:1.66	NA:1.84	NA:1.50	NA:2.10	NA:1.88	NA:1.55	NA:1.96	NA:1.79	NA:1.56	NA:1.59	NA:1.77	NA:1.76	NA:1.62	NA:0.24	NA:1.73	NA:1.76	NA:1.63	NA:1.78	NA:1.68	NA:1.89	NA:1.41	NA:0.24	NA:1.65	NA:1.52	NA:1.63
Chr01	7950001	NA:0.14	NA:0.14	NA:0.17	NA:0.11	NA:0.12	NA:0.14	NA:0.12	NA:0.16	NA:0.08	NA:0.19	NA:0.14	NA:0.13	NA:0.14	NA:0.14	NA:0.17	NA:0.16	NA:0.15	NA:0.12	NA:0.13	NA:0.23	NA:0.18	NA:0.16	NA:0.18	NA:0.16	NA:0.13	NA:0.14	NA:0.13	NA:0.12	NA:0.11	NA:0.14	NA:0.17	NA:0.13	NA:0.15	NA:0.12	NA:0.11	NA:0.19	NA:0.15	NA:0.11	NA:0.19	NA:0.09	NA:0.14	NA:0.13	NA:0.18	NA:0.14	NA:0.13	NA:0.13	NA:0.15	NA:0.11
Chr01	8000001	NA:0.26	NA:0.30	NA:0.28	NA:0.39	NA:0.30	NA:0.30	NA:0.31	NA:0.25	NA:0.30	NA:0.26	NA:0.27	NA:0.36	NA:0.36	NA:0.32	NA:0.23	NA:0.36	NA:0.25	NA:0.24	NA:0.28	NA:0.42	NA:0.35	NA:0.22	NA:0.42	NA:0.31	NA:0.37	NA:0.24	NA:0.26	NA:0.35	NA:0.24	NA:0.38	NA:0.28	NA:0.24	NA:0.33	NA:0.36	NA:0.33	NA:0.23	NA:0.21	NA:0.33	NA:0.34	NA:0.34	NA:0.25	NA:0.32	NA:0.27	NA:0.33	NA:0.32	NA:0.35	NA:0.34	NA:0.34
Chr01	8050001	0.000864:3.52	0.000789:3.66	0.000759:4.18	0.000979:3.92	0.001018:3.88	0.001251:3.93	0.001247:3.70	0.000849:4.11	0.000733:3.60	NA:3.30	NA:3.38	0.000769:3.99	0.001196:3.78	0.000638:3.89	NA:3.41	0.000749:4.11	0.000730:3.81	0.000780:3.21	0.000721:3.97	0.000638:4.61	0.000839:3.77	0.001147:4.00	0.000655:3.87	0.001465:4.06	0.000820:3.89	0.000972:3.72	0.000887:4.42	0.001394:3.61	0.000387:3.37	0.000927:4.22	0.000743:4.12	0.000751:3.52	NA:3.22	0.000806:4.32	0.001010:3.90	0.001174:3.92	NA:3.14	0.000942:3.71	0.000842:4.13	0.000737:3.65	0.001232:4.10	0.000966:3.44	0.000846:3.92	0.000839:3.39	NA:3.22	0.000913:3.68	0.000770:4.02	0.000570:3.83
Chr01	8100001	0.000815:5.58	0.000899:6.18	0.000883:6.93	0.000853:6.76	0.000944:6.53	0.000896:6.57	0.000811:6.19	0.000895:6.41	0.000866:6.02	0.000929:5.76	0.001102:5.50	0.001010:6.20	0.001214:6.17	0.000870:6.53	0.000000:5.70	0.000958:7.01	0.000914:6.15	0.000999:5.51	0.000849:6.33	0.000896:6.73	0.000928:6.20	0.000829:6.29	0.000905:5.90	0.001051:6.05	0.000955:6.88	0.000812:6.46	0.001065:6.35	0.001136:6.20	0.000916:5.61	0.001355:6.59	0.001002:6.80	0.001061:5.53	0.001086:5.62	0.000937:6.80	0.000953:6.17	0.001143:6.08	0.000226:5.40	0.000911:5.74	0.000943:6.61	0.000901:6.14	0.001049:6.40	0.000819:5.96	0.001026:6.25	0.000952:5.89	0.000421:5.64	0.001126:5.87	0.000970:6.64	0.000850:6.45
Chr01	8150001	0.001015:5.45	0.000626:6.07	0.000630:6.09	0.000852:6.51	0.001195:6.02	0.000816:6.42	0.000949:5.88	0.001267:6.79	0.000989:5.88	0.000861:5.41	0.001366:5.18	0.001281:5.98	0.001204:5.91	0.000825:6.18	0.000342:5.60	0.001002:6.78	0.001107:6.16	0.000870:5.67	0.001011:6.17	0.000827:7.11	0.001041:5.95	0.000993:6.54	0.001133:5.88	0.001380:6.22	0.001185:6.22	0.001104:6.05	0.001009:6.54	0.001397:5.88	0.001461:5.13	0.001063:6.14	0.001232:6.40	0.001229:5.19	0.000882:5.33	0.000821:6.71	0.000859:6.11	0.000877:6.16	0.000638:5.27	0.001054:5.77	0.001343:6.16	0.001200:6.15	0.001069:5.90	0.000772:5.51	0.001203:6.16	0.000927:5.63	0.000277:5.14	0.001418:6.24	0.001398:6.31	0.001056:5.82
Chr01	8200001	0.001332:6.58	0.001516:6.71	0.001466:7.76	0.001567:7.62	0.001684:7.10	0.001856:7.40	0.001645:6.95	0.001706:7.22	0.002116:7.03	0.001741:6.61	0.002202:6.17	0.001798:6.50	0.001280:7.05	0.001556:7.06	0.000000:6.15	0.001677:7.27	0.001939:6.69	0.000770:6.02	0.001666:6.76	0.000352:7.96	0.001761:6.56	0.001559:7.18	0.001438:7.06	0.001604:6.91	0.001725:7.10	0.002203:6.75	0.001900:7.26	0.001190:7.05	0.001316:5.99	0.001523:7.20	0.002202:7.40	0.001225:5.58	0.001890:6.29	0.001495:7.33	0.001698:7.13	0.001479:6.79	0.001368:5.95	0.001839:6.67	0.001482:7.11	0.001524:6.93	0.001320:6.95	0.001652:6.53	0.001489:6.98	0.001499:6.52	0.000767:6.10	0.001846:6.65	0.001705:6.74	0.000966:6.79
Chr01	8250001	0.002108:6.17	0.002192:7.33	0.001677:7.44	0.001662:7.90	0.002072:7.77	0.001903:8.13	0.002269:7.31	0.001827:8.00	0.001641:6.84	0.001717:6.77	0.002182:6.43	0.001727:7.06	0.001697:7.44	0.001770:7.95	0.000389:6.58	0.001737:8.08	0.001830:7.46	0.001726:6.59	0.001858:7.45	0.000516:8.96	0.001858:7.47	0.002260:7.56	0.002034:7.38	0.001742:7.11	0.001962:7.62	0.001588:7.21	0.001596:7.55	0.002319:7.48	0.001705:6.35	0.001925:7.86	0.001757:7.88	0.001722:6.52	0.002042:7.21	0.001870:7.85	0.001811:7.42	0.002593:7.05	0.000479:6.76	0.001906:6.78	0.001698:7.75	0.002091:7.49	0.001843:7.63	0.001700:7.18	0.002030:7.46	0.001833:6.96	0.000788:6.30	0.002041:7.17	0.001824:7.51	0.001755:7.50
Chr01	8300001	0.001920:6.75	0.002157:7.01	0.002139:7.72	0.001828:7.79	0.001836:7.76	0.002314:7.68	0.002290:7.23	0.001879:7.80	0.001953:7.36	0.002033:6.99	0.002000:6.02	0.002205:6.96	0.002096:7.42	0.002099:7.69	0.000658:6.43	0.002039:7.67	0.001950:7.45	0.001910:6.79	0.002039:7.17	0.000503:8.62	0.002122:6.98	0.002059:7.48	0.002155:7.12	0.002116:7.20	0.002040:7.57	0.001892:7.44	0.002215:7.43	0.002362:6.97	0.001979:6.47	0.002054:7.24	0.002592:7.90	0.002063:5.82	0.002226:6.67	0.002341:7.74	0.001585:6.87	0.001927:6.73	0.000753:6.68	0.001673:6.69	0.002269:7.80	0.001958:7.07	0.002261:7.15	0.002072:6.85	0.002033:7.35	0.002001:6.71	0.001018:6.57	0.002300:6.91	0.002135:7.52	0.002148:7.33
Chr01	8350001	0.015801:4.82	0.015495:5.05	0.015285:5.56	0.014735:5.67	0.015043:5.49	0.015828:5.67	0.016514:5.29	0.014715:5.66	0.014925:5.29	0.014526:5.48	0.015369:5.04	0.016615:5.05	0.014807:5.20	0.014543:5.34	0.005721:5.44	0.014923:5.97	0.014170:5.39	0.015165:4.75	0.015149:5.56	0.006344:6.88	0.014677:5.26	0.016605:5.71	0.013490:5.27	0.015974:5.52	0.013812:5.33	0.016003:5.11	0.015249:5.69	0.013511:5.25	0.014330:4.89	0.016239:6.00	0.015169:5.91	0.014650:4.37	0.012404:4.87	0.015365:5.76	0.015357:5.28	0.017092:5.19	0.005412:5.57	0.014371:5.13	0.014440:5.50	0.016894:5.23	0.016468:5.55	0.016546:5.36	0.017432:5.61	0.014326:5.16	0.004759:4.90	0.015480:5.44	0.017567:5.51	0.015067:5.40
Chr01	8400001	0.024821:4.95	0.021648:5.49	0.023127:5.95	0.023648:5.76	0.024204:5.58	0.023305:5.71	0.023563:4.70	0.023695:5.80	0.021371:5.03	0.022045:5.44	0.021272:4.61	0.021228:4.74	0.024542:5.42	0.024547:5.45	0.005075:4.41	0.022765:5.41	0.020826:5.10	0.020825:4.81	0.022422:4.98	0.006248:5.41	0.024023:5.28	0.023316:5.47	0.024892:5.63	0.021340:5.25	0.023417:5.65	0.022764:5.12	0.023745:5.72	0.023575:5.41	0.022068:4.77	0.023051:5.68	0.027486:5.67	0.024755:4.41	0.022909:4.98	0.023300:5.42	0.024940:5.51	0.024251:5.20	0.005665:4.40	0.022914:5.14	0.022549:5.89	0.022441:4.90	0.024172:5.42	0.024047:5.01	0.024537:5.76	0.023123:4.86	0.005716:3.68	0.021711:5.17	0.022236:5.15	0.023557:5.53
Chr01	8450001	0.017791:6.58	0.019472:6.85	0.019521:7.03	0.017113:7.33	0.019215:6.91	0.019068:7.58	0.018041:6.55	0.017651:6.90	0.017957:6.47	0.018243:6.51	0.016610:6.12	0.015843:6.56	0.016495:7.22	0.018263:7.36	0.008985:6.45	0.018324:7.54	0.015686:7.38	0.018375:5.98	0.018298:7.08	0.009564:8.04	0.018080:6.92	0.017300:6.75	0.016372:6.78	0.017559:7.03	0.019869:6.62	0.018090:7.12	0.017875:7.64	0.016757:6.80	0.017315:6.11	0.018518:7.01	0.019017:7.13	0.016771:5.68	0.016986:6.31	0.018456:7.31	0.018429:6.83	0.019590:6.86	0.008968:6.08	0.016179:6.66	0.018190:7.13	0.017094:6.77	0.017698:6.99	0.019162:6.37	0.019484:7.34	0.014859:6.22	0.012824:5.57	0.017925:6.71	0.017991:7.05	0.018068:6.55
Chr01	8500001	0.005164:7.69	0.004442:7.78	0.004566:8.24	0.005595:8.82	0.005264:8.50	0.004863:8.61	0.005450:7.66	0.005522:8.05	0.005805:7.43	0.005241:7.97	0.004849:7.22	0.005275:7.85	0.006963:8.43	0.004663:8.26	0.006593:7.50	0.005602:8.37	0.005419:8.23	0.004982:6.98	0.005795:8.10	0.005390:9.56	0.004615:7.87	0.005186:8.23	0.004406:7.77	0.004878:8.23	0.005590:8.23	0.005235:8.07	0.005888:8.32	0.005942:7.66	0.004846:7.11	0.005920:8.41	0.006016:8.70	0.004955:6.94	0.004054:7.27	0.004537:8.45	0.004628:8.13	0.004596:7.58	0.006151:8.16	0.004751:7.89	0.007072:8.27	0.005906:7.72	0.005745:8.24	0.005080:7.39	0.004558:8.27	0.003950:7.60	0.005881:6.93	0.006247:7.47	0.004184:8.28	0.005889:8.01
Chr01	8550001	0.000681:6.24	0.000803:6.62	0.000645:7.06	0.000665:7.68	0.000750:6.82	0.000757:7.64	0.000635:6.47	0.000772:7.34	0.000827:6.55	0.000699:6.42	0.000700:6.37	0.000893:6.94	0.000640:6.73	0.000774:7.30	0.000175:6.20	0.000712:7.54	0.000789:6.91	0.000512:6.10	0.000759:6.96	0.000000:7.62	0.000731:7.08	0.000654:7.08	0.000707:6.44	0.000929:6.82	0.000697:7.35	0.000725:6.56	0.000777:6.93	0.000846:6.84	0.000564:6.16	0.000751:7.29	0.000750:7.22	0.000678:5.84	0.000807:6.52	0.000701:7.32	0.000627:6.79	0.000577:6.60	0.000000:6.33	0.000883:6.46	0.000609:7.23	0.000580:7.12	0.000648:6.77	0.000580:6.43	0.000790:7.15	0.000827:6.27	0.000000:5.84	0.000703:6.79	0.000761:6.70	0.000635:6.34
Chr01	8600001	0.001059:5.59	0.001375:6.48	0.001502:6.59	0.001262:6.63	0.001194:6.58	0.001133:6.62	0.001128:6.20	0.001082:6.22	0.001070:6.09	0.001066:5.32	0.001396:5.55	0.001320:6.35	0.001341:6.23	0.001144:6.42	0.000265:5.56	0.001214:6.73	0.001379:6.29	0.001004:5.57	0.001319:6.25	0.000282:7.15	0.001500:5.68	0.001511:6.30	0.001282:6.18	0.001258:5.80	0.001355:6.07	0.001112:5.98	0.001135:6.40	0.001171:6.28	0.001284:5.76	0.001109:6.46	0.001546:6.51	0.001180:5.02	0.001240:5.90	0.001457:6.68	0.000970:6.08	0.001094:5.92	0.000048:5.46	0.001127:5.72	0.001627:6.75	0.001172:5.68	0.001272:6.20	0.001394:5.72	0.001237:6.18	0.001252:5.55	0.000504:4.96	0.001481:5.47	0.001118:5.96	0.001357:5.71
Chr01	8650001	0.003781:5.83	0.003806:5.96	0.004508:7.07	0.004061:6.83	0.004157:6.35	0.004230:6.97	0.004179:5.87	0.004281:6.44	0.003912:5.39	0.003605:5.88	0.003061:5.31	0.004030:5.92	0.003847:6.39	0.004033:6.54	0.000276:5.36	0.003685:6.42	0.004107:6.00	0.003741:5.31	0.004456:5.95	0.000372:7.23	0.003681:6.21	0.003799:6.29	0.004368:6.32	0.004196:6.30	0.004178:6.85	0.004201:6.20	0.004021:6.84	0.003701:6.23	0.003958:5.51	0.004313:6.62	0.004411:6.44	0.003539:5.32	0.003974:5.44	0.003656:6.58	0.003884:6.22	0.003801:6.10	0.000295:5.43	0.004130:6.18	0.003933:6.59	0.003792:6.16	0.003564:5.87	0.003732:5.80	0.004119:6.63	0.003805:6.04	0.000227:5.33	0.004136:5.90	0.004347:6.28	0.004306:6.07
Chr01	8700001	0.005130:5.33	0.005899:6.21	0.005334:6.72	0.005833:6.80	0.005673:6.21	0.005910:6.94	0.005201:6.08	0.005865:6.28	0.005108:6.05	0.004651:5.55	0.004391:5.26	0.005224:6.02	0.005618:6.32	0.005788:6.49	0.000096:5.47	0.006167:6.61	0.005740:6.34	0.005055:5.62	0.005663:6.38	0.000000:7.27	0.006005:6.07	0.004899:6.14	0.006034:6.26	0.005157:5.73	0.005541:5.93	0.005227:5.73	0.005690:6.47	0.005125:5.99	0.004460:5.09	0.005554:6.36	0.005801:6.36	0.005709:5.27	0.004954:5.32	0.005615:6.50	0.005679:6.12	0.005122:5.67	0.000024:5.42	0.004681:5.59	0.005269:6.32	0.005191:6.10	0.005333:5.85	0.005891:5.69	0.005364:6.00	0.005531:5.71	0.000139:5.53	0.006227:6.22	0.005364:5.98	0.005769:6.23
Chr01	8750001	0.005373:6.96	0.005953:7.75	0.005221:8.34	0.005409:7.96	0.005315:7.79	0.005528:8.16	0.004802:7.23	0.005427:8.22	0.005845:7.68	0.005359:7.64	0.005121:6.48	0.005676:7.63	0.005358:7.87	0.005829:8.35	0.000611:7.52	0.005565:8.45	0.005415:7.65	0.004525:6.95	0.005855:7.66	0.000395:9.20	0.005214:7.03	0.005224:7.98	0.005108:7.45	0.005421:7.66	0.005251:7.69	0.005047:7.06	0.005769:8.11	0.005484:7.69	0.005586:6.71	0.005416:8.28	0.005556:8.23	0.005351:6.74	0.005156:6.94	0.005501:8.46	0.005670:8.14	0.005823:7.65	0.000603:7.26	0.005071:7.45	0.005409:8.07	0.005368:7.44	0.005883:8.27	0.005493:7.24	0.005735:7.71	0.005633:7.65	0.000466:6.69	0.005108:7.08	0.005670:8.27	0.005141:7.77
Chr01	8800001	0.007538:5.94	0.009138:6.67	0.008373:6.97	0.008795:7.38	0.008681:6.90	0.008590:6.87	0.007546:6.24	0.008513:7.14	0.008276:6.43	0.007556:5.82	0.006932:5.80	0.007966:6.59	0.008616:6.75	0.008345:6.85	0.004004:6.52	0.008887:6.94	0.007743:6.57	0.008557:6.01	0.008164:7.14	0.003116:8.30	0.007478:6.65	0.008239:6.84	0.008770:6.32	0.008864:6.50	0.009174:6.58	0.007892:6.11	0.008725:6.86	0.008242:6.42	0.007979:5.69	0.008733:7.00	0.007954:6.87	0.008751:5.70	0.007798:6.01	0.008195:7.20	0.007902:6.60	0.008268:6.37	0.002363:6.34	0.008407:6.44	0.008233:7.09	0.007907:6.13	0.008017:6.52	0.008212:6.21	0.007815:6.59	0.007469:5.94	0.002389:5.56	0.008002:6.26	0.007650:6.59	0.008457:6.24
Chr01	8850001	0.018396:5.11	0.017534:5.35	0.018254:5.92	0.020500:6.04	0.016784:5.86	0.017183:6.29	0.017007:5.61	0.017799:5.97	0.018460:5.74	0.016803:5.50	0.017050:4.86	0.017975:5.53	0.017698:5.87	0.018605:5.88	0.006878:4.66	0.016840:5.83	0.018413:5.40	0.015325:4.98	0.017937:5.61	0.005820:5.77	0.017655:5.39	0.017683:6.31	0.017096:5.61	0.018451:5.56	0.016078:5.75	0.017451:6.00	0.016122:6.19	0.017370:5.33	0.017203:4.96	0.016821:6.17	0.019570:6.20	0.015820:4.71	0.018057:5.51	0.017920:6.42	0.018022:5.67	0.018282:5.50	0.006386:4.39	0.017864:5.63	0.016557:6.16	0.017192:5.75	0.017349:5.81	0.019297:5.66	0.015990:5.85	0.016254:5.42	0.005380:3.95	0.019944:5.95	0.017648:5.51	0.017863:5.77
Chr01	8900001	0.011901:4.67	0.012289:5.50	0.012281:5.88	0.012565:5.97	0.013773:5.97	0.014536:5.71	0.013035:5.15	0.013581:5.71	0.013334:5.17	0.012336:4.90	0.012732:4.99	0.010915:5.28	0.013202:5.20	0.012971:5.75	NA:3.00	0.012276:5.73	0.013822:5.35	0.011774:4.55	0.013530:5.47	NA:3.66	0.012843:5.37	0.012889:5.58	0.010691:5.43	0.013011:5.31	0.013453:5.41	0.011963:5.37	0.012554:5.86	0.013717:5.10	0.014693:4.58	0.013014:5.55	0.016229:5.71	0.010720:4.51	0.011274:5.20	0.013139:5.79	0.011827:5.23	0.012176:5.27	NA:3.12	0.014136:5.09	0.014022:6.18	0.013244:5.25	0.011967:5.36	0.011069:4.83	0.014189:5.78	0.012802:4.81	NA:3.01	0.012038:5.28	0.011789:5.30	0.013021:5.19
Chr01	8950001	0.011266:6.67	0.012041:6.98	0.012228:7.47	0.012182:7.81	0.012491:7.53	0.011393:7.78	0.012131:7.25	0.012291:7.36	0.010678:7.09	0.011873:7.42	0.011443:6.57	0.011218:7.18	0.011957:7.73	0.012717:7.44	0.000000:6.52	0.012309:7.51	0.011285:7.44	0.011882:6.48	0.012826:7.37	0.000239:8.26	0.011831:6.80	0.012146:7.44	0.010933:7.37	0.012512:7.16	0.011805:7.44	0.012764:7.49	0.011792:7.79	0.011821:7.07	0.012166:6.38	0.012142:7.78	0.013285:7.68	0.010088:6.31	0.010824:6.77	0.011988:7.78	0.011345:7.57	0.011392:7.49	0.000044:6.50	0.010935:6.77	0.012870:7.62	0.011006:7.16	0.012034:6.98	0.010637:6.72	0.012273:7.63	0.011388:7.06	0.000177:6.50	0.012195:7.40	0.011863:7.25	0.011702:7.22
Chr01	9000001	0.008562:6.24	0.010170:6.99	0.010206:7.72	0.010076:7.52	0.010958:7.35	0.010175:7.47	0.009847:6.71	0.010322:7.68	0.009652:6.81	0.009524:6.60	0.009437:6.43	0.010537:7.34	0.009332:7.01	0.010441:7.53	0.000174:6.68	0.009778:7.21	0.010014:6.91	0.009891:6.52	0.009520:7.08	0.000713:8.33	0.009488:6.85	0.010328:7.24	0.009064:7.33	0.010389:7.30	0.010046:7.47	0.010850:7.28	0.010052:7.60	0.010022:7.06	0.008301:5.99	0.010500:7.52	0.010589:7.85	0.008598:5.97	0.009033:6.44	0.009964:7.21	0.009644:7.02	0.009459:6.82	0.000243:6.42	0.008672:6.87	0.009906:7.46	0.009461:6.78	0.010078:7.40	0.010007:6.99	0.009663:7.41	0.010118:6.98	0.000265:6.06	0.009682:7.21	0.009304:7.18	0.009692:7.09
Chr01	9050001	0.003553:6.82	0.004434:7.69	0.004236:7.72	0.003340:8.28	0.003561:7.43	0.002861:8.18	0.002978:6.71	0.004097:8.04	0.003629:7.04	0.004003:7.34	0.002714:6.31	0.004289:7.45	0.004023:7.81	0.003118:7.60	0.001070:7.03	0.003811:7.37	0.003846:7.15	0.002924:6.33	0.004213:7.23	0.001712:8.91	0.003159:6.89	0.004249:7.37	0.003893:6.89	0.003593:7.29	0.003868:7.33	0.003294:7.15	0.003950:7.93	0.003789:7.21	0.004402:6.72	0.003763:8.19	0.003472:7.65	0.003967:6.53	0.003598:6.72	0.003990:7.59	0.003250:7.65	0.003225:7.09	0.001888:6.50	0.003305:7.20	0.003084:7.49	0.004315:7.39	0.003682:7.53	0.004104:6.70	0.003524:7.65	0.003673:6.68	0.001215:6.60	0.003073:7.27	0.003029:7.65	0.003365:6.94
Chr01	9100001	0.007463:5.57	0.007436:6.23	0.007913:6.65	0.006818:6.80	0.006700:6.34	0.007839:6.82	0.007005:5.63	0.007564:6.55	0.007742:5.97	0.006973:6.16	0.007278:5.67	0.006986:6.11	0.008003:6.59	0.007512:6.79	0.000442:6.63	0.006976:6.50	0.006419:6.13	0.007661:5.66	0.006996:6.24	0.000527:8.49	0.006873:6.21	0.006823:6.66	0.007127:6.28	0.007590:6.73	0.007169:6.58	0.007267:6.84	0.008174:6.61	0.006989:6.37	0.007169:5.78	0.008549:6.96	0.006583:6.49	0.006576:5.75	0.006903:5.78	0.006939:6.83	0.006453:6.23	0.006865:6.05	0.000068:6.55	0.006981:6.05	0.007224:7.05	0.007497:6.46	0.006894:6.52	0.006973:6.15	0.007922:6.66	0.007025:5.66	0.000724:6.14	0.007139:6.24	0.007514:6.41	0.007115:6.04
Chr01	9150001	0.006483:5.45	0.007212:6.05	0.008591:6.90	0.007568:7.01	0.007563:5.78	0.007499:6.45	0.006914:5.53	0.006772:5.89	0.007618:5.83	0.005821:5.49	0.007024:5.47	0.007226:6.16	0.007309:6.31	0.007416:6.57	0.000492:6.01	0.007500:6.29	0.006809:6.54	0.007345:5.72	0.007252:6.07	0.000520:7.74	0.007397:5.92	0.005881:5.97	0.007365:6.34	0.007365:5.89	0.007032:5.95	0.007159:5.92	0.007197:6.29	0.006233:5.62	0.007476:5.63	0.007129:6.67	0.007468:6.56	0.006850:5.49	0.007094:5.61	0.007037:6.49	0.007257:6.20	0.007361:6.03	0.000254:6.16	0.006707:5.83	0.006624:6.37	0.007293:6.20	0.006301:6.09	0.007133:5.75	0.007410:6.04	0.006021:5.49	0.000717:5.12	0.007717:5.98	0.007585:6.23	0.006326:5.80
Chr01	9200001	0.005838:4.94	0.006230:5.40	0.006977:6.19	0.006267:5.97	0.007294:5.76	0.007434:6.23	0.005941:5.12	0.007000:5.76	0.006020:5.41	0.006262:5.12	0.006805:4.60	0.006349:5.48	0.005614:5.63	0.006437:5.88	0.001813:5.34	0.007215:6.00	0.006308:5.63	0.005818:5.14	0.005307:5.59	0.001476:6.27	0.006673:5.39	0.006192:5.83	0.006724:5.45	0.006923:5.45	0.006803:5.65	0.006674:5.55	0.006124:5.69	0.006155:5.73	0.005395:4.57	0.006354:5.77	0.007451:6.33	0.006647:5.11	0.005736:5.14	0.006418:6.10	0.006260:5.80	0.006498:5.35	0.002417:5.01	0.006336:5.48	0.006464:5.60	0.006576:5.57	0.005979:5.71	0.006919:5.05	0.006319:5.77	0.005401:5.10	0.002173:4.91	0.006675:5.64	0.006403:5.52	0.006680:5.39
Chr01	9250001	0.018783:5.65	0.020873:5.99	0.018981:6.58	0.020178:6.80	0.020562:6.87	0.019838:6.89	0.019255:5.78	0.019526:6.10	0.018844:6.27	0.018060:5.76	0.019514:5.91	0.018203:6.35	0.018118:6.45	0.021204:6.67	0.000181:5.33	0.020778:6.56	0.020150:6.06	0.020481:5.58	0.020287:6.34	0.000000:7.04	0.020785:6.24	0.021393:6.75	0.019159:6.10	0.018053:6.18	0.018742:6.60	0.020204:6.33	0.020279:6.44	0.021491:6.18	0.020250:5.65	0.021093:6.57	0.020103:6.61	0.018545:5.01	0.020320:5.87	0.021416:7.05	0.019793:6.31	0.018609:6.14	0.000026:5.31	0.019694:6.13	0.020968:6.61	0.017900:5.89	0.020518:6.54	0.020934:6.07	0.020411:6.73	0.019994:6.16	0.000000:5.24	0.020466:5.79	0.018881:6.34	0.019672:6.23
Chr01	9300001	0.018739:5.32	0.018380:6.07	0.017628:6.08	0.019350:6.68	0.016558:5.66	0.019609:6.12	0.016872:5.09	0.018382:6.06	0.016954:5.66	0.017225:5.11	0.019918:5.44	0.020218:5.90	0.016717:6.03	0.018794:6.29	0.000402:4.54	0.020065:5.88	0.018639:5.81	0.015068:5.16	0.018958:5.59	0.000637:5.73	0.017339:5.40	0.019943:6.17	0.019160:5.61	0.017317:5.32	0.018833:5.99	0.017193:5.58	0.017481:6.40	0.019579:5.94	0.018017:4.99	0.018363:6.04	0.020180:6.32	0.018364:5.07	0.016614:5.36	0.018790:6.35	0.017549:5.48	0.019079:5.73	0.000587:4.44	0.017049:5.46	0.018520:6.16	0.019080:5.77	0.019958:5.98	0.019630:5.29	0.018271:5.71	0.019436:5.75	0.000702:4.16	0.018101:5.43	0.015097:5.95	0.017878:5.76
Chr01	9350001	0.019566:5.57	0.019541:5.93	0.019398:6.64	0.019729:6.18	0.019082:6.13	0.020470:6.42	0.018744:5.74	0.017459:6.18	0.017767:5.94	0.019049:6.04	0.016906:5.84	0.018547:5.73	0.021333:6.35	0.017840:6.19	0.000937:4.51	0.020268:5.63	0.019918:5.90	0.016567:5.04	0.020407:6.14	0.000763:5.59	0.020438:5.78	0.018181:5.88	0.020152:6.01	0.018876:5.82	0.019532:5.90	0.019902:5.80	0.020120:6.31	0.017140:5.95	0.015493:5.23	0.017373:6.32	0.018668:6.40	0.017917:5.43	0.019074:5.75	0.019881:6.20	0.020435:5.86	0.019583:5.54	0.001047:4.48	0.016976:5.83	0.019447:6.23	0.019146:5.99	0.017879:6.04	0.019148:5.27	0.019818:6.09	0.016744:5.63	0.001113:4.02	0.019573:5.91	0.017922:6.07	0.019784:6.01
Chr01	9400001	0.010336:6.00	0.012403:6.67	0.011085:7.22	0.010986:6.97	0.011876:7.10	0.011921:7.21	0.011194:6.56	0.011588:6.80	0.011003:6.47	0.011616:6.11	0.010741:5.68	0.012366:6.47	0.011327:6.83	0.012025:7.08	0.001718:6.07	0.012048:7.38	0.011091:6.64	0.011309:5.82	0.011718:6.68	0.002114:7.18	0.011915:6.45	0.012245:6.96	0.012072:6.85	0.011345:6.85	0.011777:6.84	0.010680:6.43	0.011518:7.13	0.011674:6.48	0.011543:5.97	0.012101:7.20	0.013188:7.24	0.011062:5.96	0.010173:6.03	0.011207:6.97	0.011615:6.61	0.012502:6.45	0.001927:5.66	0.011189:6.60	0.012079:7.30	0.011673:6.66	0.011100:6.68	0.011380:6.17	0.011838:6.82	0.011427:6.18	0.001433:5.81	0.012797:6.69	0.011296:6.70	0.011548:6.68
Chr01	9450001	0.005423:6.56	0.005918:6.79	0.005384:7.40	0.006535:7.29	0.005816:7.37	0.006731:7.95	0.005848:6.87	0.005924:7.19	0.005655:6.72	0.005295:6.93	0.005498:6.35	0.005514:7.01	0.005783:7.20	0.006083:7.17	0.000525:6.75	0.006349:7.37	0.006142:6.71	0.005546:6.08	0.005293:6.91	0.000546:8.30	0.006810:7.25	0.005200:7.38	0.006182:7.74	0.005552:7.38	0.006152:7.61	0.005695:7.19	0.005717:7.44	0.006361:7.06	0.004806:6.55	0.004857:7.18	0.005915:7.43	0.006545:6.48	0.005678:6.46	0.005493:7.61	0.005519:6.89	0.005886:7.08	0.000485:6.65	0.005336:7.06	0.006203:7.58	0.004535:6.70	0.005464:7.23	0.005185:6.96	0.005720:7.18	0.005708:6.78	0.000538:6.08	0.005733:6.85	0.006294:7.30	0.005276:7.25
Chr01	9500001	0.002854:6.39	0.003976:6.55	0.003508:7.09	0.003615:7.83	0.002436:7.21	0.003570:7.67	0.003596:6.65	0.003836:7.59	0.003217:7.17	0.002196:6.42	0.003079:6.02	0.003157:6.97	0.003108:6.96	0.002970:6.90	0.000065:6.40	0.003741:7.30	0.003628:7.00	0.003660:6.24	0.003501:7.15	0.000000:8.29	0.003654:6.69	0.003709:6.86	0.003773:6.70	0.003323:6.52	0.003359:7.01	0.003420:6.87	0.003413:7.37	0.003421:6.75	0.002852:5.88	0.003568:7.36	0.002787:7.45	0.003831:5.74	0.003195:6.15	0.003315:7.55	0.002616:6.43	0.003702:6.46	0.000064:6.47	0.003564:6.56	0.003572:6.76	0.003116:6.66	0.003028:7.18	0.003170:6.57	0.003612:7.16	0.003294:6.44	0.000000:5.64	0.003279:6.82	0.003427:7.51	0.003664:6.88
Chr01	9550001	0.000980:5.90	0.001235:5.87	0.001237:7.00	0.001068:6.85	0.001133:6.93	0.001031:7.00	0.001145:6.14	0.001244:7.25	0.001026:6.65	0.001116:6.65	0.001156:5.91	0.001141:6.59	0.001073:6.67	0.001212:6.87	0.000045:6.27	0.001272:7.18	0.001056:6.54	0.001146:6.04	0.001187:6.30	0.000000:7.90	0.001231:6.29	0.001065:6.94	0.001261:6.37	0.001087:6.85	0.001189:6.84	0.001173:6.68	0.001280:6.82	0.001462:6.18	0.001178:5.79	0.001254:7.05	0.001060:7.23	0.000946:5.58	0.001200:6.07	0.001079:7.16	0.001318:6.72	0.001212:6.36	0.000110:6.93	0.001212:6.69	0.001181:7.05	0.001401:6.87	0.001158:6.78	0.001105:6.11	0.001231:6.75	0.000991:6.38	0.000023:6.02	0.001149:6.60	0.001293:6.82	0.001212:6.92
Chr01	9600001	NA:3.34	0.001265:3.65	0.001085:3.81	NA:3.79	0.001312:3.82	0.001053:4.05	NA:3.42	NA:3.95	NA:3.50	NA:3.39	NA:3.05	0.001131:3.56	NA:3.40	0.001252:3.70	0.000112:3.77	0.000945:4.04	0.001104:3.50	NA:3.17	NA:3.94	0.000037:4.95	NA:3.53	0.001262:3.85	0.001221:3.86	NA:3.47	0.001583:3.60	0.001222:3.74	0.001312:3.86	NA:3.71	NA:3.23	0.001200:3.80	NA:3.78	NA:3.00	NA:2.98	NA:3.85	NA:3.50	NA:3.19	0.000266:3.67	NA:3.36	0.000850:3.82	NA:3.13	0.001017:3.41	NA:3.46	0.001200:3.61	NA:3.31	0.000109:3.71	0.001213:3.49	0.001058:3.64	NA:3.56
Chr01	9650001	NA:0.04	NA:0.04	NA:0.04	NA:0.02	NA:0.02	NA:0.05	NA:0.02	NA:0.03	NA:0.03	NA:0.01	NA:0.02	NA:0.01	NA:0.02	NA:0.05	NA:0.03	NA:0.03	NA:0.02	NA:0.04	NA:0.04	NA:0.03	NA:0.05	NA:0.03	NA:0.02	NA:0.02	NA:0.01	NA:0.01	NA:0.02	NA:0.04	NA:0.01	NA:0.03	NA:0.01	NA:0.00	NA:0.02	NA:0.00	NA:0.02	NA:0.01	NA:0.05	NA:0.02	NA:0.02	NA:0.03	NA:0.03	NA:0.01	NA:0.05	NA:0.03	NA:0.03	NA:0.02	NA:0.03	NA:0.02
Chr01	9700001	NA:0.15	NA:0.21	NA:0.23	NA:0.17	NA:0.17	NA:0.15	NA:0.19	NA:0.19	NA:0.22	NA:0.22	NA:0.13	NA:0.20	NA:0.17	NA:0.25	NA:0.29	NA:0.19	NA:0.18	NA:0.13	NA:0.17	NA:0.39	NA:0.15	NA:0.23	NA:0.15	NA:0.21	NA:0.13	NA:0.24	NA:0.21	NA:0.19	NA:0.15	NA:0.18	NA:0.27	NA:0.20	NA:0.19	NA:0.22	NA:0.23	NA:0.15	NA:0.29	NA:0.20	NA:0.23	NA:0.16	NA:0.24	NA:0.12	NA:0.23	NA:0.18	NA:0.41	NA:0.22	NA:0.22	NA:0.18
Chr01	9750001	NA:0.21	NA:0.11	NA:0.16	NA:0.18	NA:0.20	NA:0.19	NA:0.15	NA:0.12	NA:0.15	NA:0.16	NA:0.12	NA:0.13	NA:0.16	NA:0.15	NA:0.15	NA:0.11	NA:0.20	NA:0.17	NA:0.14	NA:0.20	NA:0.17	NA:0.19	NA:0.15	NA:0.14	NA:0.15	NA:0.15	NA:0.17	NA:0.10	NA:0.18	NA:0.18	NA:0.12	NA:0.12	NA:0.11	NA:0.10	NA:0.12	NA:0.14	NA:0.20	NA:0.14	NA:0.11	NA:0.12	NA:0.15	NA:0.14	NA:0.24	NA:0.10	NA:0.24	NA:0.13	NA:0.15	NA:0.11
Chr01	9800001	NA:0.04	NA:0.06	NA:0.05	NA:0.06	NA:0.07	NA:0.05	NA:0.05	NA:0.07	NA:0.02	NA:0.05	NA:0.03	NA:0.06	NA:0.11	NA:0.07	NA:0.05	NA:0.04	NA:0.04	NA:0.05	NA:0.05	NA:0.05	NA:0.03	NA:0.09	NA:0.05	NA:0.09	NA:0.10	NA:0.11	NA:0.08	NA:0.07	NA:0.05	NA:0.07	NA:0.04	NA:0.02	NA:0.06	NA:0.07	NA:0.07	NA:0.06	NA:0.07	NA:0.05	NA:0.07	NA:0.05	NA:0.04	NA:0.05	NA:0.07	NA:0.05	NA:0.08	NA:0.04	NA:0.02	NA:0.06
Chr01	9850001	NA:0.11	NA:0.14	NA:0.14	NA:0.16	NA:0.11	NA:0.16	NA:0.12	NA:0.11	NA:0.11	NA:0.15	NA:0.12	NA:0.14	NA:0.11	NA:0.11	NA:0.22	NA:0.10	NA:0.12	NA:0.10	NA:0.16	NA:0.23	NA:0.12	NA:0.14	NA:0.10	NA:0.14	NA:0.16	NA:0.15	NA:0.15	NA:0.12	NA:0.10	NA:0.13	NA:0.14	NA:0.12	NA:0.12	NA:0.11	NA:0.12	NA:0.12	NA:0.13	NA:0.09	NA:0.14	NA:0.15	NA:0.10	NA:0.13	NA:0.12	NA:0.15	NA:0.19	NA:0.11	NA:0.13	NA:0.11
Chr01	9900001	NA:0.02	NA:0.03	NA:0.02	NA:0.05	NA:0.01	NA:0.01	NA:0.03	NA:0.05	NA:0.02	NA:0.04	NA:0.01	NA:0.07	NA:0.01	NA:0.02	NA:0.03	NA:0.02	NA:0.02	NA:0.02	NA:0.01	NA:0.05	NA:0.02	NA:0.03	NA:0.03	NA:0.03	NA:0.02	NA:0.02	NA:0.01	NA:0.02	NA:0.01	NA:0.01	NA:0.02	NA:0.02	NA:0.01	NA:0.03	NA:0.03	NA:0.01	NA:0.03	NA:0.03	NA:0.03	NA:0.02	NA:0.02	NA:0.02	NA:0.02	NA:0.01	NA:0.04	NA:0.02	NA:0.01	NA:0.01
Chr01	9950001	NA:0.33	NA:0.27	NA:0.37	NA:0.38	NA:0.35	NA:0.34	NA:0.27	NA:0.39	NA:0.31	NA:0.35	NA:0.28	NA:0.32	NA:0.34	NA:0.46	NA:0.50	NA:0.30	NA:0.36	NA:0.38	NA:0.39	NA:0.56	NA:0.29	NA:0.34	NA:0.29	NA:0.36	NA:0.40	NA:0.38	NA:0.39	NA:0.38	NA:0.28	NA:0.38	NA:0.47	NA:0.26	NA:0.27	NA:0.34	NA:0.35	NA:0.30	NA:0.56	NA:0.37	NA:0.38	NA:0.34	NA:0.32	NA:0.27	NA:0.35	NA:0.30	NA:0.47	NA:0.31	NA:0.31	NA:0.40
Chr01	10000001	NA:0.04	NA:0.03	NA:0.05	NA:0.07	NA:0.07	NA:0.03	NA:0.06	NA:0.02	NA:0.03	NA:0.02	NA:0.04	NA:0.05	NA:0.04	NA:0.06	NA:0.07	NA:0.07	NA:0.06	NA:0.04	NA:0.09	NA:0.09	NA:0.07	NA:0.06	NA:0.04	NA:0.06	NA:0.04	NA:0.06	NA:0.04	NA:0.07	NA:0.05	NA:0.04	NA:0.08	NA:0.02	NA:0.04	NA:0.07	NA:0.05	NA:0.05	NA:0.06	NA:0.06	NA:0.05	NA:0.04	NA:0.04	NA:0.04	NA:0.08	NA:0.09	NA:0.06	NA:0.05	NA:0.05	NA:0.08
Chr01	10050001	0.001070:5.22	0.001250:5.86	0.001274:6.16	0.001096:6.00	0.001257:6.23	0.001151:6.26	0.001314:5.89	0.001090:6.32	0.001314:5.88	0.001274:6.01	0.001001:5.37	0.001180:5.75	0.000982:5.82	0.001211:5.81	0.000206:5.55	0.001180:6.01	0.001129:6.14	0.001014:5.27	0.001275:5.68	0.000263:6.62	0.001242:5.74	0.001242:5.78	0.001131:6.04	0.001042:5.95	0.001238:5.71	0.001248:6.12	0.001306:6.63	0.001195:5.61	0.001192:5.57	0.001396:6.02	0.001159:6.28	0.001274:4.93	0.001395:5.27	0.000981:6.53	0.001158:5.83	0.001082:5.80	0.000240:5.18	0.001236:5.98	0.001221:5.89	0.001168:5.70	0.001283:5.73	0.001269:5.77	0.000932:5.90	0.001075:5.79	0.000107:5.24	0.001278:5.75	0.001223:5.96	0.001431:5.89
Chr01	10100001	0.001104:5.01	0.001237:5.52	0.001210:6.17	0.001133:5.87	0.001147:5.89	0.001108:5.80	0.001217:5.27	0.001043:5.67	0.001237:5.77	0.001130:5.63	0.001594:5.10	0.001184:5.43	0.001201:5.95	0.001197:6.20	0.000027:5.32	0.001092:6.03	0.001008:5.54	0.001222:5.23	0.001143:5.76	0.000000:6.45	0.001177:5.35	0.001048:5.61	0.001157:5.75	0.001162:5.80	0.001156:5.93	0.001163:6.06	0.001582:5.95	0.001047:5.59	0.001261:5.02	0.001345:6.17	0.001303:5.96	0.001229:4.97	0.001216:5.50	0.001054:5.70	0.001180:5.73	0.000973:5.35	0.000000:5.34	0.001048:5.59	0.001482:5.96	0.000992:5.77	0.001053:5.86	0.000837:5.11	0.001154:5.86	0.001250:5.63	0.000134:4.98	0.001121:5.59	0.001223:5.83	0.001235:5.58
Chr01	10150001	0.001460:6.22	0.001375:6.24	0.001429:6.76	0.001489:6.81	0.001386:6.80	0.001395:7.20	0.001191:5.78	0.001392:6.86	0.001340:6.41	0.001224:6.36	0.001039:5.92	0.001383:6.14	0.001376:6.41	0.001291:6.58	0.000046:5.92	0.001518:6.80	0.001422:6.62	0.001282:5.65	0.001282:6.61	0.000000:7.70	0.001463:6.26	0.001420:6.78	0.001145:6.59	0.001486:6.74	0.001328:6.89	0.001372:6.90	0.001242:6.61	0.001440:6.37	0.001314:6.03	0.001292:7.12	0.001366:6.83	0.001279:5.46	0.001323:6.08	0.001414:7.33	0.001285:6.57	0.001256:6.19	0.000000:6.25	0.001374:6.76	0.001476:7.38	0.001252:6.77	0.001412:6.51	0.001400:6.23	0.001485:7.01	0.001244:6.06	0.000024:5.68	0.001532:6.39	0.001249:6.94	0.001271:6.57
Chr01	10200001	0.003722:5.65	0.004088:6.24	0.003706:6.73	0.003833:6.79	0.003790:6.56	0.004121:6.97	0.003479:6.06	0.004006:6.62	0.003825:6.16	0.003861:5.74	0.003050:5.65	0.003322:6.11	0.003665:6.66	0.003643:6.90	0.000097:6.05	0.003837:6.75	0.004090:6.24	0.003761:5.26	0.003849:6.49	0.000263:7.34	0.003372:5.64	0.003455:6.37	0.004221:5.99	0.003658:5.78	0.003276:5.94	0.003832:6.04	0.004186:6.67	0.003610:6.10	0.003556:5.55	0.003581:6.61	0.003940:6.85	0.003614:5.29	0.003398:5.62	0.003556:6.93	0.003532:6.42	0.003221:6.02	0.000218:5.58	0.003608:6.31	0.003364:7.15	0.003499:6.23	0.003939:6.46	0.002899:5.87	0.003526:6.38	0.003740:6.02	0.000294:5.75	0.003446:6.29	0.003586:6.60	0.003838:6.29
Chr01	10250001	0.002427:6.46	0.002652:6.74	0.002572:7.27	0.002535:7.49	0.002390:7.35	0.002135:7.13	0.002288:6.51	0.003045:6.72	0.002855:6.79	0.003121:6.85	0.002097:6.11	0.002748:6.82	0.002128:7.48	0.002584:7.26	0.000564:6.12	0.002616:7.28	0.002627:6.96	0.002771:6.34	0.002317:6.98	0.000921:7.63	0.002523:6.97	0.002466:7.18	0.002693:6.83	0.002493:6.93	0.002470:7.56	0.002578:7.10	0.003421:7.16	0.002400:6.84	0.002938:6.50	0.002498:7.63	0.002782:7.27	0.002675:6.05	0.002345:6.48	0.002259:7.38	0.002466:6.90	0.002488:6.77	0.001457:5.87	0.002641:6.72	0.002627:7.66	0.003099:6.68	0.002280:6.95	0.002551:6.45	0.002617:7.08	0.002580:6.54	0.001073:6.23	0.002282:6.93	0.002374:7.07	0.002177:6.76
Chr01	10300001	0.001699:5.92	0.002101:6.39	0.001859:6.67	0.002432:6.81	0.001654:6.53	0.001996:6.98	0.001998:6.00	0.001856:6.67	0.001966:6.29	0.001611:6.21	0.001885:5.78	0.001961:6.60	0.001933:6.51	0.002136:6.72	0.000419:6.04	0.001624:6.55	0.002142:6.64	0.002062:5.88	0.002065:6.24	0.000140:7.72	0.001588:6.33	0.001885:6.26	0.001797:6.39	0.002062:6.39	0.002115:6.64	0.001664:6.03	0.002017:7.12	0.001999:6.36	0.001985:5.52	0.002140:6.92	0.001997:6.79	0.001397:5.44	0.002083:5.80	0.002290:6.93	0.002186:6.75	0.001687:6.47	0.000286:6.01	0.002057:6.35	0.002328:6.93	0.002130:6.77	0.001886:6.41	0.002104:6.35	0.002077:6.69	0.001895:6.36	0.000072:5.90	0.002408:5.92	0.001944:6.70	0.001861:6.28
Chr01	10350001	0.005636:6.41	0.006139:7.02	0.005572:7.92	0.006034:7.90	0.005183:7.56	0.005378:7.79	0.004973:7.05	0.005408:7.41	0.004933:6.93	0.006050:7.37	0.004997:6.38	0.005781:7.31	0.005241:7.39	0.005070:7.35	0.002747:6.76	0.006188:7.71	0.005334:7.43	0.005640:6.69	0.005630:7.49	0.003752:8.26	0.006188:7.01	0.006094:7.51	0.005155:7.33	0.004813:7.36	0.006120:7.32	0.005803:7.35	0.005618:7.47	0.005999:7.28	0.005318:6.92	0.005436:7.59	0.007036:7.93	0.005458:6.23	0.005462:6.37	0.006008:7.64	0.006276:7.11	0.005241:7.05	0.002813:6.76	0.004256:6.61	0.005277:7.59	0.005267:7.37	0.005213:7.77	0.004960:7.20	0.005829:7.92	0.004963:6.97	0.003460:5.75	0.005440:7.24	0.005951:7.42	0.005057:7.24
Chr01	10400001	0.001052:6.60	0.001349:7.06	0.001409:7.31	0.001223:7.49	0.001281:7.46	0.001602:7.85	0.001346:6.87	0.001921:7.35	0.001337:6.82	0.001160:7.49	0.001016:6.23	0.001328:7.32	0.001089:7.35	0.001295:7.14	0.000045:6.08	0.001402:7.58	0.001471:7.04	0.001390:6.58	0.001326:7.04	0.000000:8.56	0.001267:7.23	0.001154:7.47	0.001128:7.20	0.001147:7.50	0.001553:7.69	0.001220:7.51	0.001297:7.53	0.001394:7.21	0.002091:6.08	0.001393:7.43	0.001262:7.64	0.001092:6.15	0.001343:6.55	0.001426:7.60	0.001341:7.09	0.001402:6.94	0.000544:6.72	0.001174:7.14	0.001279:7.56	0.001683:7.33	0.001418:7.38	0.001291:6.97	0.001294:7.28	0.001089:6.79	0.000257:6.47	0.001460:7.06	0.002014:7.41	0.001191:6.96
Chr01	10450001	0.001506:5.54	0.001953:6.17	0.001913:6.77	0.001702:6.98	0.001967:6.55	0.001901:6.87	0.001945:6.27	0.001810:6.67	0.001845:6.16	0.001950:6.34	0.001827:5.43	0.001907:6.54	0.001913:6.43	0.002094:7.08	0.000024:5.82	0.001641:7.05	0.001961:6.05	0.001750:5.84	0.001814:6.01	0.000048:7.70	0.001719:6.44	0.001674:6.59	0.001599:6.42	0.001830:6.17	0.001981:6.25	0.002365:6.61	0.001498:6.15	0.001888:6.29	0.001729:5.64	0.001988:6.79	0.001843:6.55	0.001873:5.26	0.001909:5.97	0.001776:7.17	0.001671:6.20	0.001913:6.06	0.000146:5.48	0.002061:6.78	0.001845:6.64	0.001985:6.11	0.001838:6.41	0.002134:6.11	0.001877:6.64	0.001628:5.71	0.000174:5.26	0.002016:5.90	0.002068:6.59	0.001671:6.11
Chr01	10500001	0.006494:5.16	0.006871:5.80	0.006454:6.38	0.007305:5.98	0.007223:6.20	0.006862:6.10	0.006900:5.55	0.007004:6.07	0.006165:5.60	0.006359:5.98	0.007230:5.20	0.006893:5.53	0.007936:5.94	0.006383:5.86	0.000819:5.23	0.007673:6.09	0.007248:5.62	0.006550:5.06	0.006394:5.67	0.000265:6.87	0.006345:5.68	0.007595:6.14	0.006832:5.88	0.005936:5.83	0.006765:5.89	0.007400:6.10	0.006739:6.21	0.007369:5.99	0.008649:5.25	0.006900:5.88	0.006215:5.56	0.006555:4.81	0.005838:5.46	0.007204:6.62	0.007524:5.83	0.007352:5.78	0.004116:5.16	0.006924:5.56	0.007389:6.20	0.007033:5.63	0.008163:6.02	0.006068:5.42	0.006933:6.22	0.006276:5.87	0.001130:4.81	0.007895:5.98	0.006384:5.76	0.006947:5.64
Chr01	10550001	0.006823:4.35	0.007779:4.62	0.009884:5.16	0.009344:5.59	0.009952:5.18	0.009371:5.19	0.008308:4.53	0.009893:5.34	0.008148:4.63	0.006703:4.12	0.006147:3.99	0.008285:4.52	0.008588:4.91	0.009139:5.26	0.000095:4.15	0.011152:5.18	0.009151:4.47	0.007865:4.08	0.008133:4.81	0.000126:5.68	0.007772:4.63	0.006941:4.78	0.007803:4.63	0.008923:4.56	0.010030:4.91	0.007456:4.54	0.009078:4.65	0.008656:4.64	0.006500:4.24	0.008405:4.86	0.009169:4.54	0.008909:4.01	0.007030:4.19	0.008320:4.79	0.009086:4.72	0.008570:4.35	0.000000:4.26	0.008402:4.30	0.008380:4.61	0.006797:4.26	0.008207:4.64	0.008129:4.48	0.008379:4.78	0.006568:4.37	0.000242:3.67	0.008133:4.67	0.008702:4.73	0.008704:4.79
Chr01	10600001	0.003813:6.94	0.004446:7.28	0.004135:7.51	0.004734:7.81	0.004397:7.59	0.003883:7.90	0.004328:6.73	0.004108:7.39	0.004274:7.02	0.003281:6.81	0.003540:6.58	0.004432:7.05	0.003945:7.40	0.004586:7.48	0.000106:6.72	0.004290:7.73	0.004041:7.28	0.003217:6.22	0.004007:7.12	0.000021:8.39	0.003583:6.94	0.004091:6.83	0.004091:7.07	0.004158:7.03	0.004067:7.13	0.004214:7.26	0.004026:7.32	0.004196:7.24	0.004523:6.02	0.003743:7.25	0.004193:7.65	0.004010:6.19	0.004073:6.76	0.004599:7.89	0.003343:6.64	0.004648:7.20	0.000043:6.53	0.004145:7.27	0.004007:7.48	0.003971:7.13	0.004388:7.29	0.004072:6.96	0.003496:7.53	0.004024:7.24	0.000021:6.20	0.003903:6.84	0.004479:7.13	0.004548:7.11
Chr01	10650001	0.008418:5.49	0.007950:6.13	0.007022:6.86	0.007987:6.85	0.007793:6.21	0.007310:7.10	0.008104:5.80	0.007145:6.77	0.007474:6.39	0.008007:6.29	0.005513:5.67	0.006769:6.21	0.006753:6.77	0.006836:6.73	0.001302:5.92	0.006783:6.82	0.008276:6.59	0.005722:5.64	0.006190:6.76	0.000070:7.63	0.007342:6.18	0.006917:6.87	0.006954:6.36	0.006942:6.15	0.008482:6.90	0.007159:6.41	0.006886:6.68	0.006534:6.18	0.008963:5.71	0.007541:6.71	0.007892:7.19	0.007167:5.46	0.006699:5.94	0.008048:7.15	0.007191:6.57	0.007665:6.16	0.000266:5.56	0.008461:6.33	0.008155:6.74	0.008069:6.42	0.006589:6.64	0.007295:6.49	0.007035:6.44	0.006793:5.80	0.001791:5.77	0.007574:6.16	0.007633:6.25	0.007252:6.22
Chr01	10700001	0.007045:6.16	0.008132:6.70	0.007477:7.21	0.007424:7.45	0.008232:6.95	0.008945:7.47	0.007672:6.13	0.007574:6.89	0.008435:6.36	0.007821:6.81	0.008103:6.04	0.008909:6.45	0.007686:6.95	0.008941:6.81	0.001028:6.11	0.008087:7.13	0.008167:6.59	0.008175:6.06	0.007751:7.06	0.000855:7.62	0.007609:6.50	0.008030:6.88	0.008650:6.30	0.008307:6.66	0.008559:6.85	0.008970:7.05	0.009097:6.98	0.008238:6.47	0.007445:6.05	0.008245:7.24	0.009567:7.46	0.009210:5.96	0.008314:6.42	0.008287:7.41	0.008218:6.76	0.008400:6.40	0.001273:5.63	0.008226:6.50	0.008349:7.48	0.008405:6.55	0.007398:6.58	0.007424:6.30	0.008521:6.88	0.008625:6.19	0.000726:5.68	0.008005:6.45	0.008759:6.94	0.008280:6.42
Chr01	10750001	0.003127:5.88	0.003067:6.10	0.002874:6.62	0.002886:6.57	0.003088:6.35	0.003442:6.80	0.003069:5.80	0.003147:6.57	0.003226:5.94	0.003242:6.09	0.003138:5.26	0.003365:6.26	0.003442:6.62	0.003493:6.21	0.000274:5.37	0.003246:6.68	0.003253:6.04	0.003260:5.63	0.003770:6.02	0.000272:6.52	0.003322:6.41	0.003394:6.14	0.002981:5.87	0.003047:5.98	0.003185:6.49	0.002814:6.07	0.003152:6.90	0.003232:6.13	0.002915:5.63	0.003189:6.72	0.003518:6.65	0.003073:5.23	0.003515:5.90	0.003221:6.46	0.003307:6.55	0.003178:5.84	0.000220:5.47	0.003247:6.01	0.003630:6.48	0.003392:6.10	0.003490:6.59	0.003243:5.83	0.003038:6.56	0.002858:5.93	0.000391:4.93	0.003150:6.43	0.003188:6.32	0.003418:6.00
Chr01	10800001	0.003906:5.31	0.004809:5.38	0.004207:6.35	0.004169:6.32	0.004416:6.03	0.004177:6.22	0.003925:5.69	0.004452:5.91	0.004521:5.93	0.004017:5.57	0.003957:5.27	0.003912:5.65	0.004983:6.07	0.004284:6.05	0.000000:5.36	0.003817:5.76	0.004461:6.23	0.004187:5.00	0.004126:5.78	0.000410:6.26	0.004326:5.64	0.004727:6.12	0.004683:6.04	0.004664:6.09	0.004905:6.25	0.003780:6.19	0.004253:6.34	0.003947:5.86	0.004290:5.11	0.003945:5.93	0.004308:6.28	0.004029:5.13	0.004429:5.40	0.005136:6.55	0.004023:5.91	0.004555:5.56	0.000056:5.07	0.004396:5.26	0.004661:6.35	0.004647:5.79	0.004796:6.31	0.004719:5.56	0.004698:5.71	0.004428:5.61	0.000028:4.75	0.004765:6.01	0.004106:5.98	0.004670:6.02
Chr01	10850001	0.006804:4.74	0.006607:5.49	0.006080:5.89	0.006449:5.47	0.006579:5.52	0.005632:5.66	0.006369:5.65	0.005098:5.31	0.006769:5.43	0.006130:5.39	0.006873:4.61	0.005134:5.26	0.006349:5.95	0.006207:5.30	0.000775:4.06	0.006071:5.68	0.005785:5.26	0.006470:4.54	0.006844:5.39	0.000429:4.95	0.006534:5.35	0.006358:5.67	0.006144:5.66	0.006608:5.43	0.006472:5.60	0.006522:5.61	0.006052:5.52	0.006220:5.26	0.005770:4.77	0.006182:5.62	0.007287:5.98	0.006319:4.66	0.006094:5.12	0.006206:5.83	0.006937:5.83	0.006183:5.23	0.000535:4.06	0.005991:5.29	0.006366:6.00	0.006621:5.17	0.006418:5.89	0.006606:5.13	0.006494:5.75	0.006694:5.30	0.000901:3.86	0.006465:5.40	0.006672:5.68	0.006014:5.84
Chr01	10900001	0.002337:5.55	0.002385:6.32	0.002605:6.37	0.002574:7.15	0.002542:6.56	0.002338:6.77	0.002181:5.95	0.002124:6.88	0.002479:6.17	0.001926:5.93	0.001991:5.78	0.002479:6.25	0.002283:6.35	0.002445:6.57	0.000219:5.90	0.002088:6.69	0.002327:6.49	0.002422:5.73	0.002171:6.67	0.000074:7.75	0.002115:6.40	0.002590:6.74	0.002196:6.31	0.002370:6.64	0.002258:6.60	0.002192:6.43	0.002228:6.44	0.002159:6.23	0.002146:5.51	0.002388:6.99	0.001926:6.87	0.002240:5.76	0.002284:5.91	0.002433:6.84	0.002141:6.32	0.002244:6.56	0.000097:5.76	0.002259:6.32	0.002435:6.83	0.002098:6.52	0.002413:6.52	0.002368:5.92	0.002364:6.49	0.002454:6.54	0.000051:5.32	0.002509:6.27	0.002235:6.52	0.002264:6.73
Chr01	10950001	0.008994:5.68	0.008524:6.14	0.010528:7.04	0.010095:6.95	0.009131:6.64	0.009838:7.11	0.009171:5.90	0.008102:6.34	0.008507:6.24	0.007497:5.49	0.008166:5.56	0.009905:6.20	0.009571:6.46	0.008915:6.47	0.000400:5.60	0.009524:6.79	0.010013:6.62	0.009913:5.97	0.009133:6.35	0.000097:7.15	0.009285:6.23	0.009751:6.51	0.008424:5.67	0.009200:6.34	0.009311:6.40	0.008838:6.31	0.007809:6.62	0.009663:6.22	0.007157:5.36	0.009208:6.75	0.009378:6.90	0.008990:5.16	0.008042:5.73	0.009286:6.81	0.007715:6.43	0.009265:6.02	0.000916:5.18	0.008154:5.73	0.008807:6.73	0.008663:6.09	0.009948:6.19	0.008628:5.72	0.009766:6.63	0.008461:5.92	0.000260:5.03	0.008673:5.96	0.009416:6.46	0.008598:6.31
Chr01	11000001	0.010389:5.41	0.010878:6.11	0.011130:6.74	0.010411:6.87	0.011426:6.26	0.011905:6.87	0.009395:5.95	0.011908:6.61	0.009508:6.25	0.010035:5.84	0.009244:5.51	0.011125:5.87	0.009909:6.29	0.011434:6.23	0.000416:5.72	0.010495:6.66	0.009886:6.39	0.012017:5.99	0.010485:6.24	0.000685:6.97	0.011306:6.05	0.011117:6.46	0.010808:6.25	0.008996:6.04	0.011194:6.60	0.008083:5.88	0.009795:6.44	0.009829:6.01	0.009181:5.05	0.010771:6.66	0.012239:6.90	0.008765:5.26	0.010767:5.55	0.009412:6.79	0.011223:6.01	0.010557:5.77	0.001436:5.24	0.012430:5.64	0.011263:6.64	0.009312:6.12	0.010883:6.13	0.010904:5.99	0.011607:6.34	0.011979:5.99	0.001145:5.34	0.011764:6.05	0.010484:6.05	0.010960:6.22
Chr01	11050001	0.001507:6.08	0.002008:7.10	0.001860:7.14	0.001372:7.62	0.002325:7.82	0.002057:7.33	0.001252:6.70	0.001884:7.33	0.001907:6.96	0.002156:7.03	0.000929:6.43	0.001540:6.99	0.001643:7.59	0.002042:7.38	0.000000:6.70	0.002252:7.41	0.002160:7.54	0.001235:6.51	0.002455:6.92	0.001884:8.16	0.001458:7.00	0.001777:7.22	0.002137:7.22	0.002289:7.08	0.001844:7.45	0.001899:7.69	0.000766:7.94	0.002621:7.11	0.002319:6.34	0.001792:8.06	0.001359:7.76	0.001493:6.31	0.001492:7.09	0.000742:8.02	0.001713:7.48	0.002432:7.24	0.001512:6.69	0.002409:7.30	0.002104:7.96	0.001875:7.01	0.001911:7.72	0.002210:6.73	0.002544:7.84	0.001878:6.72	0.001160:6.19	0.002094:7.27	0.001788:7.67	0.001858:7.27
Chr01	11100001	0.001632:4.99	0.002344:5.28	0.001933:5.52	0.001564:5.63	0.001987:5.25	0.002323:5.91	0.002083:4.70	0.001676:5.53	0.001714:5.24	0.002403:4.58	0.000953:4.50	0.001978:5.12	0.001735:5.30	0.001454:5.39	0.001315:4.62	0.001474:5.61	0.001662:5.12	0.002141:4.60	0.001963:4.96	0.000972:6.31	0.001759:5.18	0.001796:5.14	0.001791:5.12	0.001827:5.05	0.001549:5.32	0.001874:5.68	0.001389:5.63	0.002092:5.57	0.002041:4.45	0.001574:5.61	0.002116:5.39	0.001999:4.50	0.002205:4.71	0.001623:5.95	0.001631:5.21	0.001954:4.78	0.001329:4.76	0.001847:4.78	0.001968:5.51	0.002290:4.91	0.001846:5.51	0.001911:4.65	0.002033:5.55	0.001403:5.09	0.001749:4.41	0.002138:5.24	0.001905:5.22	0.002213:5.30
Chr01	11150001	0.000468:5.10	0.000408:5.59	0.000475:6.59	0.000469:7.13	0.000479:6.25	0.000520:6.68	0.000413:5.38	0.000444:6.10	0.000359:5.90	0.000467:5.74	0.000435:5.32	0.000552:5.80	0.000502:6.06	0.000456:6.26	0.000026:5.30	0.000524:6.27	0.000475:6.07	0.000483:5.19	0.000481:6.13	0.000101:7.13	0.000361:5.52	0.000657:5.90	0.000380:6.33	0.000478:6.09	0.000545:6.06	0.000499:5.97	0.000473:6.26	0.000516:5.58	0.000237:5.19	0.000443:6.64	0.000478:6.28	0.000324:4.94	0.000413:5.52	0.000324:6.57	0.000492:6.24	0.000465:5.64	0.000052:5.47	0.000456:5.69	0.000514:6.34	0.000604:6.23	0.000482:5.96	0.000497:5.55	0.000399:5.93	0.000384:5.78	0.000000:5.13	0.000429:5.95	0.000473:6.00	0.000369:5.87
Chr01	11200001	0.000539:6.09	0.000698:6.84	0.000679:7.46	0.000996:7.29	0.000502:7.04	0.000759:7.37	0.000758:6.85	0.000764:7.42	0.000718:6.63	0.000732:6.90	0.000645:6.14	0.000806:6.68	0.000638:7.13	0.000780:7.31	0.000197:6.38	0.000669:7.20	0.000799:6.76	0.000620:6.12	0.000713:7.07	0.000111:7.98	0.000831:6.61	0.000814:6.77	0.000831:6.98	0.000856:6.70	0.000810:7.17	0.000847:7.14	0.000829:7.40	0.000805:6.67	0.000723:6.39	0.000720:7.64	0.000796:7.64	0.000699:6.17	0.000791:6.70	0.000809:7.23	0.000762:7.05	0.000780:6.60	0.000108:6.54	0.000655:6.69	0.000700:7.51	0.001152:6.85	0.000729:7.18	0.000657:6.52	0.000565:7.21	0.000602:6.59	0.000068:5.80	0.000800:7.18	0.000780:7.15	0.000829:7.06
Chr01	11250001	0.000256:5.44	0.000353:6.22	0.000246:6.47	0.000324:6.38	0.000247:6.53	0.000224:6.52	0.000249:5.91	0.000322:6.27	0.000228:6.31	0.000280:6.24	0.000383:5.44	0.000277:5.83	0.000224:6.55	0.000373:6.43	0.000000:5.98	0.000375:6.35	0.000377:6.03	0.000340:5.19	0.000372:6.25	0.000050:7.23	0.000278:6.24	0.000250:6.31	0.000249:5.81	0.000349:6.19	0.000303:6.29	0.000253:6.14	0.000493:6.69	0.000281:5.94	0.000257:5.47	0.000273:6.29	0.000315:6.11	0.000410:5.33	0.000427:5.92	0.000224:6.63	0.000225:6.63	0.000572:5.89	0.000025:5.51	0.000183:5.64	0.000620:6.44	0.000449:6.20	0.001293:6.46	0.000178:5.94	0.000322:6.84	0.000375:5.88	0.000000:5.19	0.000251:5.92	0.000227:6.07	0.000303:5.83
Chr01	11300001	0.000435:6.15	0.000551:6.91	0.000524:7.22	0.000614:6.98	0.000584:7.37	0.000552:7.44	0.000469:6.73	0.000529:6.90	0.000469:6.67	0.000438:6.79	0.000631:6.40	0.000533:6.62	0.000528:6.95	0.000669:7.17	0.000021:6.43	0.000603:7.73	0.000593:7.17	0.000549:5.84	0.000616:7.32	0.000043:8.54	0.000644:7.20	0.000624:7.06	0.000603:7.33	0.000585:7.19	0.000668:7.18	0.000507:6.84	0.000635:7.21	0.000730:6.98	0.000683:6.22	0.000540:7.58	0.000577:7.37	0.000498:5.89	0.000630:6.68	0.000606:7.61	0.000511:6.74	0.000596:6.74	0.000131:6.29	0.000552:6.90	0.000558:7.72	0.000513:7.12	0.000484:7.30	0.000540:6.63	0.000509:7.25	0.000529:7.00	0.000000:6.15	0.000483:7.00	0.000548:6.97	0.000558:7.01
Chr01	11350001	0.002975:5.95	0.002162:6.35	0.003003:7.29	0.002604:7.21	0.002271:6.98	0.002522:7.18	0.002675:6.11	0.002718:6.75	0.002676:6.35	0.003095:6.68	0.002579:6.22	0.002794:6.40	0.003086:6.89	0.002968:7.27	0.001282:6.82	0.003479:6.85	0.002596:6.30	0.002879:5.82	0.002661:6.75	0.000572:7.67	0.002719:6.14	0.002846:6.58	0.002644:6.64	0.002726:6.86	0.003287:6.52	0.002894:6.60	0.003107:7.00	0.002326:6.65	0.003429:5.77	0.002992:7.40	0.001848:6.67	0.002327:5.95	0.002929:6.08	0.001957:6.87	0.002101:6.79	0.002683:6.19	0.001501:6.70	0.002429:6.55	0.002717:7.15	0.002639:6.13	0.002598:6.96	0.002523:6.48	0.002499:6.78	0.001974:6.33	0.001076:5.91	0.002338:6.87	0.002740:6.58	0.002663:6.95
Chr01	11400001	0.001508:5.88	0.001303:6.40	0.001407:7.49	0.001436:7.71	0.001265:7.08	0.001655:7.58	0.001414:6.50	0.001257:7.20	0.001191:6.55	0.001164:6.43	0.001222:5.97	0.001380:6.64	0.001703:6.84	0.001437:7.10	0.000067:6.06	0.001734:7.10	0.001321:6.85	0.001668:6.01	0.001520:6.92	0.000086:8.05	0.001398:6.61	0.001183:6.72	0.001458:6.75	0.001673:6.26	0.001328:7.17	0.001831:6.85	0.001798:7.02	0.001627:6.60	0.001277:5.62	0.001729:6.99	0.001317:7.15	0.001348:6.00	0.001266:6.41	0.001333:6.99	0.001230:6.49	0.001605:6.40	0.000022:6.22	0.001335:6.14	0.001381:7.19	0.001367:6.80	0.000988:6.47	0.001337:6.37	0.001384:6.73	0.001212:6.43	0.000112:5.78	0.001137:6.50	0.001409:6.65	0.001438:6.68
Chr01	11450001	0.007419:4.82	0.009229:5.40	0.009938:6.24	0.008704:6.43	0.007891:5.92	0.008557:5.90	0.008182:5.59	0.009074:5.84	0.007178:5.62	0.005762:4.88	0.006776:4.86	0.007733:5.84	0.007021:5.56	0.008281:6.17	0.000024:5.71	0.007811:6.08	0.008694:5.56	0.006529:4.92	0.007434:5.73	0.000162:7.52	0.007998:5.01	0.007037:5.85	0.007621:5.57	0.009172:5.53	0.007833:5.60	0.006705:5.55	0.007545:5.52	0.007420:5.51	0.007808:4.91	0.007995:5.81	0.008335:6.17	0.006853:4.73	0.006790:5.32	0.008059:5.95	0.008179:5.89	0.008755:5.45	0.000000:5.64	0.007654:5.22	0.007615:5.88	0.007298:5.43	0.008350:5.55	0.006230:5.38	0.008845:5.62	0.006841:5.27	0.000167:5.38	0.008324:5.66	0.006528:5.54	0.007553:5.53
Chr01	11500001	0.004638:5.03	0.004496:5.61	0.004345:5.99	0.004929:6.27	0.004338:5.76	0.004998:5.88	0.004082:5.64	0.004478:5.65	0.004938:5.65	0.004946:5.94	0.004482:5.13	0.004623:5.52	0.004771:5.75	0.005052:6.03	0.001160:5.06	0.004528:6.26	0.005330:5.43	0.005145:5.00	0.004921:5.70	0.002063:6.37	0.004101:5.39	0.003884:5.38	0.005117:5.63	0.004244:5.47	0.005034:5.57	0.004441:5.53	0.004125:5.87	0.004362:5.83	0.004435:4.82	0.004672:6.24	0.005956:6.12	0.004626:4.77	0.004985:5.15	0.004346:5.93	0.004324:5.65	0.004207:5.39	0.000440:4.77	0.004996:5.62	0.004676:5.85	0.004528:5.66	0.004752:6.10	0.004516:5.38	0.004238:5.73	0.004431:5.34	0.001767:4.67	0.004372:5.45	0.004409:5.67	0.004699:5.77
Chr01	11550001	0.004687:6.58	0.004863:6.92	0.005333:7.57	0.005661:8.11	0.004909:7.55	0.005011:7.76	0.005073:6.94	0.005629:7.73	0.005201:7.04	0.005415:7.03	0.004971:6.28	0.005254:7.02	0.004818:7.56	0.005984:7.81	0.001542:6.73	0.005287:7.50	0.005068:6.83	0.004444:6.38	0.005599:7.39	0.001785:8.17	0.006259:7.05	0.004684:7.53	0.005162:7.06	0.005483:7.11	0.005300:7.74	0.005301:7.43	0.005068:7.70	0.005330:7.05	0.004916:6.29	0.004883:7.47	0.005909:7.59	0.004771:6.15	0.005260:6.76	0.005471:7.71	0.005939:7.54	0.005409:7.10	0.001192:6.42	0.005457:6.87	0.005379:7.69	0.005325:7.28	0.005315:7.19	0.005100:6.75	0.005363:7.55	0.005113:6.91	0.000865:6.06	0.005586:7.05	0.005775:7.57	0.006187:7.36
Chr01	11600001	0.002638:5.82	0.002161:6.70	0.002718:7.34	0.002445:7.35	0.002527:7.14	0.002651:7.72	0.002337:5.99	0.002875:6.98	0.002874:6.81	0.002650:6.39	0.002344:6.11	0.002246:6.50	0.002343:7.36	0.002255:6.92	0.001080:6.19	0.002632:7.31	0.002388:6.53	0.002258:6.07	0.002418:7.17	0.000202:7.77	0.002445:6.42	0.002786:6.86	0.002203:6.98	0.002568:6.93	0.002923:6.88	0.002446:7.12	0.002657:7.06	0.002139:6.54	0.002871:5.86	0.002446:6.99	0.003120:7.38	0.002249:5.78	0.002615:6.59	0.002133:7.01	0.002477:6.73	0.002668:6.63	0.000446:6.26	0.002358:6.37	0.002638:6.89	0.002279:6.73	0.002540:7.09	0.002346:6.24	0.002253:7.05	0.002566:6.60	0.000319:5.85	0.002404:6.56	0.002073:6.78	0.002589:6.59
Chr01	11650001	0.002117:6.30	0.002356:7.24	0.001973:7.84	0.002163:7.60	0.001958:7.30	0.002284:7.88	0.002108:6.50	0.002227:7.46	0.001928:6.66	0.002305:6.83	0.002695:6.22	0.002356:6.95	0.002452:7.41	0.002698:7.51	0.002230:6.80	0.002185:7.48	0.002197:7.09	0.002250:6.11	0.002290:7.17	0.000196:8.15	0.002121:6.73	0.002068:7.46	0.001924:7.01	0.002170:7.22	0.002856:7.23	0.002170:7.01	0.002640:7.94	0.002179:7.13	0.002284:6.27	0.002586:7.87	0.002711:7.52	0.002111:6.16	0.002553:6.60	0.002439:7.89	0.002369:7.33	0.002449:6.70	0.001103:6.73	0.001980:6.69	0.002656:7.64	0.002077:7.12	0.002632:7.60	0.002624:6.93	0.002410:7.25	0.002383:6.99	0.000351:6.20	0.002273:7.24	0.002567:7.45	0.002871:7.34
Chr01	11700001	0.002935:4.95	0.003007:5.55	0.003147:5.74	0.003452:6.07	0.003075:6.52	0.002961:5.86	0.003245:5.20	0.002871:5.84	0.003245:5.66	0.002392:5.21	0.002681:4.57	0.003127:5.95	0.002913:5.43	0.002980:5.68	0.003240:5.02	0.003322:6.00	0.003128:5.31	0.003192:5.15	0.003062:5.44	0.000028:6.13	0.002923:5.13	0.002633:5.39	0.002871:5.42	0.003428:5.35	0.002858:5.85	0.002768:5.48	0.002995:5.69	0.002847:6.06	0.003018:4.95	0.003066:5.70	0.003118:6.04	0.002417:4.66	0.003113:5.26	0.003017:5.66	0.003143:5.62	0.002909:5.23	0.000140:4.72	0.003051:5.40	0.003231:5.79	0.002713:5.25	0.002933:5.49	0.003303:5.18	0.003167:5.75	0.002679:5.35	0.000219:4.84	0.002505:5.19	0.003229:5.30	0.002998:5.43
Chr01	11750001	0.008998:6.34	0.009053:6.83	0.009235:7.65	0.009349:6.59	0.009430:7.08	0.009908:7.20	0.008630:6.62	0.009824:7.56	0.008987:6.66	0.008580:6.89	0.009048:6.48	0.008729:6.43	0.009801:7.24	0.009231:7.09	0.008745:6.44	0.009295:7.16	0.008762:6.89	0.008290:6.07	0.008687:6.70	0.000540:8.26	0.009066:6.96	0.008557:7.19	0.009055:7.26	0.009621:7.43	0.009097:7.43	0.009281:6.98	0.009893:7.92	0.008248:6.89	0.008848:5.94	0.009493:7.74	0.010356:7.76	0.008474:5.85	0.008674:6.51	0.009611:7.94	0.009327:6.98	0.010022:7.07	0.000663:6.58	0.008977:7.27	0.009807:7.82	0.008579:6.70	0.009709:7.56	0.008654:6.67	0.009732:7.31	0.008694:6.56	0.000730:6.07	0.009546:6.72	0.008891:7.27	0.010182:7.48
Chr01	11800001	0.014662:5.83	0.013988:6.58	0.014448:7.01	0.014486:7.05	0.016059:6.95	0.014875:7.10	0.014994:6.24	0.014008:6.82	0.015523:6.56	0.014154:6.51	0.015185:5.86	0.015507:6.39	0.013933:7.14	0.014728:6.98	0.013014:5.91	0.014555:6.99	0.014960:6.48	0.010459:5.39	0.014584:6.42	0.001580:6.92	0.014146:6.73	0.013563:7.10	0.013548:6.34	0.013092:6.67	0.015103:6.99	0.013838:6.98	0.014384:7.02	0.013832:6.37	0.014590:5.85	0.015992:6.74	0.011374:6.71	0.014256:5.78	0.014018:5.88	0.014905:7.21	0.014990:6.71	0.014160:6.53	0.004587:5.92	0.014888:6.76	0.012771:7.23	0.013341:6.39	0.013940:7.08	0.012845:5.84	0.013653:7.01	0.013970:5.97	0.005999:5.59	0.014502:6.70	0.014621:6.57	0.015287:6.68
Chr01	11850001	0.008710:3.28	0.009558:3.69	0.007696:4.08	0.008620:4.21	0.008746:3.93	0.009811:3.86	0.009148:3.47	0.007853:3.94	0.008812:3.69	0.008499:3.90	0.008917:3.43	0.011163:3.77	0.008938:4.00	0.009986:3.75	0.010423:3.47	0.007398:3.74	0.010487:3.92	0.009566:3.43	0.009415:3.96	NA:2.40	0.009463:3.49	0.009005:3.69	0.008147:3.82	0.008274:3.89	0.008964:4.26	0.010125:3.56	0.008371:4.41	NA:3.52	NA:3.03	0.009337:3.69	NA:4.31	0.005921:3.33	0.009163:3.56	0.009303:4.12	0.007977:3.84	0.008036:3.87	NA:1.85	0.008180:3.74	0.010075:4.05	0.008400:3.54	0.008297:3.89	0.008790:3.69	0.008331:3.82	0.011066:3.50	NA:1.99	0.010116:3.81	0.008901:3.74	0.007742:3.88
Chr01	11900001	NA:3.07	NA:3.46	NA:3.84	NA:3.60	NA:3.53	0.008191:3.82	NA:3.32	0.008017:3.65	NA:3.29	NA:3.42	NA:3.20	NA:3.33	NA:3.79	NA:3.64	NA:3.18	0.007830:3.68	0.007511:3.73	NA:3.02	NA:3.40	NA:4.30	NA:3.54	NA:3.61	NA:3.33	NA:3.60	0.008606:3.58	NA:3.74	0.008341:4.23	NA:3.62	NA:3.25	NA:3.94	NA:3.89	NA:3.01	NA:3.40	0.006561:3.77	NA:3.65	NA:3.56	NA:3.32	0.007153:3.51	NA:3.69	0.007531:3.59	NA:3.62	NA:3.43	NA:3.59	NA:3.32	NA:3.31	NA:3.62	NA:3.72	0.007748:3.55
Chr01	11950001	0.008796:5.77	0.010937:6.22	0.010833:7.00	0.010030:6.36	0.010026:6.74	0.010608:7.19	0.008315:6.08	0.010371:6.46	0.010321:6.19	0.009258:6.44	0.008990:5.50	0.010081:6.38	0.010514:6.64	0.009435:6.46	0.008587:6.00	0.009326:6.68	0.009753:6.13	0.009483:5.50	0.009930:6.56	0.000045:7.94	0.009554:6.55	0.009385:6.26	0.010510:6.31	0.009375:6.70	0.009295:6.96	0.010099:6.34	0.010267:6.90	0.010157:6.55	0.009082:5.99	0.010123:7.19	0.009348:7.13	0.008640:5.50	0.008970:5.85	0.010206:6.86	0.010254:6.77	0.009561:6.18	0.000000:6.01	0.010709:6.13	0.009657:6.85	0.007804:6.40	0.009901:6.53	0.011512:6.21	0.011001:6.55	0.009375:6.09	0.000046:5.82	0.011182:6.39	0.010081:6.72	0.010032:6.41
Chr01	12000001	0.014656:5.37	0.015404:5.84	0.014603:6.24	0.015505:6.47	0.015153:6.25	0.016289:6.00	0.015455:5.34	0.015563:6.19	0.012736:5.45	0.015010:5.40	0.014557:5.15	0.012268:5.73	0.015516:6.28	0.016003:5.96	0.013932:5.44	0.015720:5.94	0.015952:5.63	0.016203:5.01	0.014690:5.83	0.000023:7.56	0.013972:5.41	0.015587:5.92	0.015752:5.87	0.015622:6.10	0.014848:5.88	0.014852:6.06	0.015719:6.20	0.015797:5.98	0.014861:5.06	0.015275:6.52	0.016487:6.10	0.015015:5.02	0.015129:5.65	0.014796:6.55	0.013904:5.69	0.014232:5.66	0.000000:5.97	0.016122:5.69	0.015336:6.03	0.014845:5.91	0.014757:6.10	0.016589:5.82	0.014936:6.09	0.014593:5.48	0.000046:5.65	0.013547:6.00	0.014305:6.13	0.015862:5.73
Chr01	12050001	0.003701:6.94	0.003801:7.38	0.003858:7.77	0.004093:7.90	0.004217:7.81	0.004507:8.38	0.003874:7.12	0.004409:7.51	0.004392:7.38	0.004124:7.31	0.003649:6.62	0.003643:7.27	0.004017:7.37	0.003793:7.58	0.003916:6.99	0.004231:7.59	0.004195:7.65	0.003902:6.56	0.004103:7.32	0.000021:8.99	0.003882:7.27	0.003775:8.03	0.004365:7.29	0.004152:7.34	0.003561:7.34	0.004000:7.41	0.003973:7.98	0.003976:7.05	0.003840:6.67	0.004124:8.20	0.003973:7.74	0.003805:6.40	0.003735:6.57	0.004175:8.00	0.003535:7.55	0.004190:7.33	0.000000:6.47	0.003871:7.21	0.004004:8.17	0.003723:7.31	0.003672:7.83	0.003497:6.93	0.003623:7.26	0.004394:6.96	0.000000:6.19	0.003802:7.57	0.003702:7.71	0.004050:7.04
Chr01	12100001	0.003010:6.00	0.003183:6.90	0.003188:7.65	0.003167:7.53	0.003201:7.37	0.003248:7.29	0.002920:6.44	0.003023:7.35	0.003301:6.89	0.003306:7.03	0.003117:5.87	0.002990:6.50	0.003371:7.32	0.003114:7.34	0.003227:6.60	0.003246:7.32	0.003169:6.54	0.003090:6.20	0.003119:7.07	0.000771:8.58	0.003094:6.70	0.003337:7.35	0.003591:6.86	0.003499:7.28	0.003148:7.47	0.003788:7.09	0.003394:7.61	0.003092:6.90	0.003780:6.42	0.003324:7.30	0.003386:7.75	0.002961:5.83	0.003733:6.52	0.003370:7.72	0.003100:7.31	0.003450:6.67	0.000347:6.55	0.002875:6.67	0.003778:7.40	0.003495:6.45	0.003148:7.00	0.003356:6.18	0.004152:7.48	0.003096:6.61	0.000507:6.23	0.003375:7.16	0.003291:7.11	0.002983:6.77
Chr01	12150001	0.005459:6.21	0.006046:6.75	0.006053:7.07	0.005559:6.68	0.005428:6.40	0.005904:6.89	0.004932:6.18	0.006130:7.37	0.005668:6.62	0.005647:6.23	0.005929:6.04	0.005407:6.82	0.005500:6.94	0.005856:7.24	0.005876:5.73	0.005946:6.87	0.005701:6.49	0.005871:6.22	0.006105:6.59	0.000803:7.64	0.005537:6.12	0.005838:6.92	0.005560:6.36	0.005402:6.48	0.005231:6.86	0.005322:6.91	0.005505:7.13	0.005668:6.42	0.005359:5.96	0.005827:7.04	0.005785:6.82	0.005394:5.51	0.005712:6.43	0.006204:7.27	0.004859:6.63	0.005195:6.49	0.000844:5.96	0.005185:6.67	0.005494:6.87	0.005744:6.60	0.005519:6.58	0.005131:6.48	0.005155:6.76	0.005471:6.24	0.001653:5.63	0.005279:6.56	0.005554:6.73	0.005873:6.42
Chr01	12200001	0.014235:5.20	0.013297:5.48	0.014822:6.07	0.014633:6.26	0.014390:6.03	0.012937:5.72	0.013006:5.12	0.014180:5.58	0.013750:5.56	0.012764:5.44	0.013003:5.17	0.013700:5.70	0.015036:5.93	0.013795:5.96	0.013220:5.09	0.013264:6.29	0.012152:5.54	0.013525:4.89	0.014937:5.66	0.000892:8.68	0.014625:5.60	0.014911:6.01	0.014534:5.61	0.014147:5.97	0.013520:5.90	0.013291:5.99	0.013610:6.10	0.013471:5.72	0.013317:4.98	0.015334:6.20	0.015274:6.02	0.013201:5.22	0.014113:5.33	0.014020:6.18	0.013608:5.59	0.013392:5.75	0.000838:6.56	0.014082:5.55	0.013889:6.05	0.015076:5.99	0.014048:6.09	0.012816:5.26	0.013012:6.17	0.012752:5.51	0.001126:6.09	0.012134:5.31	0.014052:5.93	0.013281:6.12
Chr01	12250001	0.005385:6.57	0.004542:7.00	0.006724:7.29	0.004634:7.81	0.006847:7.60	0.004095:7.66	0.005466:6.83	0.006380:7.22	0.004776:6.56	0.003697:6.71	0.005277:6.19	0.003879:6.68	0.005019:7.36	0.006225:7.24	0.003045:6.22	0.006174:7.05	0.004865:6.99	0.004859:6.27	0.004556:7.09	0.003991:8.29	0.004727:6.70	0.006742:7.40	0.004381:7.20	0.003709:6.88	0.005038:7.28	0.004584:6.97	0.004779:7.41	0.005927:6.70	0.004640:5.75	0.005792:7.32	0.005416:7.83	0.004774:6.11	0.005157:6.77	0.005192:7.93	0.004447:7.51	0.004280:6.60	0.003985:6.42	0.004413:6.75	0.005406:7.49	0.005311:6.39	0.004849:7.43	0.003882:6.66	0.004727:7.30	0.005466:6.69	0.001724:5.88	0.004400:6.98	0.004661:7.07	0.005664:6.97
Chr01	12300001	0.005229:6.60	0.007246:7.22	0.007454:7.36	0.007183:7.95	0.006443:7.32	0.007270:7.82	0.006994:6.73	0.006860:7.41	0.006968:6.81	0.005162:6.76	0.006516:6.20	0.006801:7.31	0.005610:6.95	0.007083:7.58	0.007009:6.63	0.006860:7.67	0.006361:7.04	0.006542:6.42	0.006564:7.07	0.000553:8.09	0.006261:6.76	0.006613:7.14	0.006184:6.97	0.006392:7.02	0.006204:7.01	0.006337:7.22	0.006663:7.30	0.006446:6.66	0.005627:6.40	0.005957:7.20	0.007234:7.29	0.005404:5.96	0.006060:6.59	0.006784:7.59	0.006176:7.09	0.006274:6.58	0.000120:5.93	0.006305:6.87	0.006522:7.24	0.005900:6.68	0.006737:7.23	0.006943:6.93	0.006788:7.96	0.006633:6.48	0.000048:5.69	0.006197:6.88	0.006204:6.92	0.006341:6.90
Chr01	12350001	0.001360:5.71	0.001325:6.30	0.001910:6.65	0.001881:6.75	0.001617:6.36	0.001570:6.81	0.001663:5.80	0.001579:6.41	0.001998:6.11	0.001538:6.05	0.002064:5.55	0.001541:5.75	0.001732:6.54	0.001370:6.19	0.001367:5.62	0.001444:6.35	0.001824:6.37	0.001892:5.38	0.001549:6.43	0.000648:7.61	0.001660:5.87	0.001813:6.59	0.001442:6.53	0.001626:6.26	0.001430:6.44	0.001824:6.24	0.001513:6.57	0.001938:6.51	0.001301:5.55	0.001694:6.67	0.001847:7.00	0.001599:5.54	0.001860:5.88	0.001717:6.79	0.001482:6.11	0.001919:6.10	0.000000:5.85	0.001584:6.12	0.001418:6.39	0.001612:6.38	0.001548:6.47	0.001931:6.30	0.001397:6.75	0.001758:5.73	0.000000:5.58	0.001600:6.02	0.001591:6.41	0.001426:6.28
Chr01	12400001	0.004500:6.63	0.003389:7.31	0.004012:7.72	0.004192:8.65	0.004097:7.44	0.004013:8.18	0.002750:7.18	0.003510:7.99	0.003527:6.88	0.003666:6.73	0.004099:6.42	0.004035:7.28	0.004503:7.62	0.003263:7.71	0.003620:6.90	0.003671:7.82	0.002803:7.37	0.003212:6.79	0.003388:7.63	0.003372:9.91	0.002854:7.46	0.004424:7.57	0.003634:7.38	0.003659:7.68	0.004539:7.92	0.003022:7.57	0.003756:7.68	0.003688:7.10	0.003032:6.55	0.003458:7.87	0.004784:7.84	0.004277:6.43	0.003138:6.85	0.002375:7.96	0.002744:7.42	0.003571:7.03	0.004500:6.86	0.003899:7.27	0.003792:8.13	0.003220:7.23	0.003941:7.75	0.003772:7.18	0.002760:7.44	0.003075:7.13	0.004811:6.66	0.003759:7.34	0.003348:7.58	0.003535:7.19
Chr01	12450001	0.011217:8.07	0.013978:8.80	0.012296:9.28	0.012738:9.52	0.011862:9.23	0.013029:9.77	0.011963:8.09	0.011716:9.17	0.012629:8.43	0.011813:9.17	0.011854:8.00	0.012920:8.31	0.012644:9.13	0.011079:9.10	0.011552:8.32	0.013025:9.13	0.010842:8.74	0.011888:7.84	0.012980:8.96	0.012254:12.80	0.013440:9.07	0.011676:9.33	0.011473:8.34	0.012336:8.92	0.012886:9.50	0.012501:9.09	0.011110:9.28	0.014035:8.71	0.013160:7.62	0.011782:9.39	0.013483:9.65	0.012269:7.61	0.011705:8.35	0.011323:9.85	0.011577:9.41	0.012559:8.56	0.011239:8.18	0.011059:8.52	0.009783:9.51	0.011192:8.50	0.012462:9.02	0.013304:8.39	0.011842:8.92	0.012640:8.21	0.012097:9.21	0.012271:8.78	0.012346:9.10	0.011853:8.72
Chr01	12500001	0.003467:7.11	0.004329:7.62	0.003506:8.33	0.004288:7.65	0.004103:7.91	0.004519:8.36	0.003282:7.68	0.005325:7.55	0.003817:7.28	0.003994:7.98	0.003273:6.97	0.004303:7.64	0.003454:8.01	0.004299:8.16	0.005234:7.23	0.004392:8.50	0.003780:7.16	0.004505:6.64	0.005469:7.85	0.003652:9.22	0.003535:7.35	0.004985:7.82	0.003757:7.59	0.003879:7.89	0.004742:7.94	0.004239:7.86	0.004835:8.35	0.003727:7.66	0.006279:6.71	0.004831:8.14	0.003925:8.72	0.003701:6.68	0.005452:7.13	0.004795:8.89	0.003814:7.71	0.004389:7.73	0.003425:7.50	0.004066:7.74	0.003605:8.31	0.004403:7.90	0.004236:8.18	0.004043:7.33	0.004688:8.03	0.003581:7.38	0.004027:6.82	0.002873:7.89	0.004400:8.21	0.004180:8.00
Chr01	12550001	0.014108:8.19	0.014877:9.09	0.013793:9.91	0.014337:10.10	0.014757:9.46	0.012097:9.79	0.014125:8.92	0.014615:9.14	0.014930:8.68	0.013864:9.15	0.014972:8.21	0.014591:8.88	0.014087:9.92	0.012453:9.72	0.015270:8.06	0.014364:9.78	0.015343:9.01	0.016235:8.31	0.014720:9.33	0.022282:13.35	0.012956:8.82	0.015014:9.55	0.012933:9.00	0.014626:9.42	0.012820:9.44	0.013381:9.47	0.013597:9.64	0.014937:8.88	0.013803:8.20	0.015215:9.94	0.016708:9.33	0.014085:7.94	0.015987:8.81	0.014770:10.25	0.015028:8.99	0.013207:8.84	0.011951:8.45	0.013131:8.46	0.015210:9.91	0.014126:9.01	0.015921:9.16	0.011606:9.15	0.014287:9.55	0.014390:8.88	0.019951:9.77	0.013618:9.05	0.015625:9.75	0.014319:9.55
Chr01	12600001	0.002854:6.88	0.003598:7.04	0.002559:7.65	0.002948:8.01	0.003411:7.97	0.002489:7.65	0.003339:6.88	0.003661:7.41	0.003015:6.94	0.003175:7.33	0.002807:6.37	0.002228:7.38	0.003487:7.68	0.004155:7.69	0.002878:6.69	0.003190:7.68	0.003023:7.38	0.003394:6.54	0.003077:7.35	0.004347:9.03	0.002729:7.37	0.003344:7.42	0.004660:7.54	0.003618:7.28	0.003931:7.61	0.002919:7.55	0.003641:7.51	0.003527:7.09	0.003210:6.57	0.003387:8.13	0.003841:7.67	0.002856:6.48	0.003332:6.69	0.002652:8.34	0.002990:7.62	0.002987:6.72	0.002136:6.59	0.003586:7.16	0.004046:8.05	0.003666:6.96	0.003416:7.42	0.004070:6.93	0.002874:7.70	0.003263:6.54	0.003449:7.05	0.003541:7.48	0.003995:7.24	0.003944:7.34
Chr01	12650001	0.004612:5.94	0.004026:6.78	0.004551:6.96	0.004895:6.88	0.004347:7.07	0.005107:7.13	0.005153:6.06	0.005385:6.79	0.004896:6.55	0.004755:6.40	0.004786:5.79	0.004807:6.67	0.006070:6.84	0.004469:6.83	0.004562:6.15	0.004763:6.91	0.004666:6.58	0.004675:5.78	0.004904:6.65	0.001359:7.92	0.004369:6.11	0.004934:6.92	0.004380:6.34	0.004501:6.49	0.005340:6.93	0.004103:6.71	0.004556:7.09	0.004855:6.38	0.004167:5.77	0.004788:6.92	0.004877:7.00	0.005093:5.53	0.004069:6.20	0.005148:7.24	0.004524:6.59	0.005112:6.89	0.004263:6.08	0.005247:6.37	0.005140:7.24	0.004013:6.48	0.005075:6.83	0.004943:6.38	0.004989:6.89	0.004096:5.90	0.000596:5.81	0.005167:6.40	0.005078:6.61	0.004893:6.49
Chr01	12700001	0.010283:4.24	0.012170:4.63	0.010243:4.95	0.010936:5.16	0.010246:4.74	0.010445:4.98	0.011427:4.31	0.009567:4.78	0.009795:4.55	0.010555:4.37	0.009156:4.33	0.011523:4.91	0.011435:4.72	0.010875:5.14	0.011176:4.36	0.010307:4.93	0.011594:4.62	0.010070:4.00	0.011820:4.75	NA:4.40	0.011333:4.43	0.010729:4.37	0.011357:4.70	0.010802:4.60	0.012377:5.00	0.010954:4.50	0.009579:4.93	0.009469:4.36	0.009034:4.12	0.010753:4.86	0.012442:4.94	0.010604:3.78	0.010459:4.49	0.010016:4.94	0.011186:4.54	0.012449:4.66	0.012704:4.21	0.012747:4.66	0.010743:4.73	0.011761:4.35	0.011866:4.53	0.010089:4.45	0.010396:4.51	0.010775:4.57	NA:3.25	0.011125:4.96	0.010154:4.50	0.009429:4.66
Chr01	12750001	0.019696:6.50	0.024741:6.40	0.021611:7.48	0.020875:6.89	0.021415:7.14	0.020379:7.37	0.020349:6.38	0.021848:6.85	0.019513:6.58	0.021901:6.83	0.021209:6.19	0.019741:6.53	0.020417:7.23	0.024048:7.34	0.019485:5.94	0.021362:7.25	0.017874:6.74	0.020162:5.91	0.022187:6.97	0.018488:8.83	0.023364:6.43	0.023726:6.83	0.019745:6.98	0.020390:6.84	0.022030:7.27	0.022635:7.00	0.018958:7.24	0.019805:6.61	0.021411:6.00	0.019536:6.94	0.022218:7.52	0.019808:6.03	0.019739:6.53	0.019521:7.54	0.019559:6.95	0.022163:6.46	0.022732:6.26	0.021589:7.02	0.022588:7.23	0.019680:6.72	0.020944:6.96	0.022942:6.49	0.021384:7.27	0.019805:6.54	0.019402:6.16	0.020378:6.93	0.020413:6.74	0.020749:6.75
Chr01	12800001	0.020421:6.01	0.021036:6.77	0.021015:6.99	0.023605:6.88	0.021736:7.09	0.022130:7.49	0.020916:6.76	0.019553:6.88	0.021017:6.85	0.020027:7.09	0.018656:6.31	0.021200:6.49	0.020418:7.05	0.021544:7.37	0.019593:6.13	0.022034:7.26	0.021872:6.71	0.020213:6.26	0.019043:6.79	0.014671:7.21	0.021671:6.97	0.020898:7.35	0.021767:6.98	0.019362:6.79	0.021001:6.91	0.022384:7.10	0.020634:7.33	0.022217:6.87	0.020390:6.26	0.021103:7.30	0.022491:7.25	0.018484:5.94	0.019699:6.78	0.023125:7.70	0.020326:6.85	0.022995:6.48	0.021242:6.26	0.020458:6.76	0.020102:7.09	0.022149:6.67	0.021371:7.34	0.020985:6.23	0.020876:7.11	0.021826:6.54	0.014809:5.59	0.021157:6.53	0.021358:7.04	0.020003:7.10
Chr01	12850001	0.014238:4.21	0.013516:4.84	0.015733:5.37	0.011093:5.06	0.013326:5.09	0.012952:5.75	0.014395:4.55	0.014226:5.15	0.013873:4.63	0.014797:4.73	0.013248:4.44	0.013551:4.53	0.014427:5.17	0.014035:5.18	0.014101:4.58	0.011562:5.00	0.014103:4.75	0.012487:4.27	0.014580:4.97	NA:3.20	0.015081:4.69	0.014240:4.70	0.011420:4.90	0.016110:4.81	0.014217:5.20	0.014229:5.01	0.011621:5.25	0.012847:4.93	0.012707:4.32	0.012885:5.30	0.014865:5.24	0.012819:4.34	0.016030:4.82	0.014883:5.34	0.012478:5.17	0.014598:4.78	0.014993:4.69	0.011884:4.81	0.013212:5.14	0.015179:4.65	0.012861:4.82	0.012263:4.72	0.016088:5.12	0.011981:4.45	NA:2.14	0.013420:4.98	0.014459:4.83	0.013342:4.82
Chr01	12900001	0.014367:4.76	0.013633:5.42	0.015558:5.73	0.015614:5.47	0.016282:5.39	0.016582:6.02	0.016758:4.85	0.016557:5.30	0.014926:5.15	0.013339:4.83	0.013761:4.66	0.014984:5.12	0.013378:5.38	0.015535:5.79	0.017117:5.01	0.013763:5.40	0.016129:5.29	0.015710:4.51	0.013876:5.26	NA:4.48	0.015139:5.18	0.015169:5.35	0.014570:5.19	0.014247:5.33	0.015524:5.43	0.015131:5.44	0.013686:5.82	0.015082:5.22	0.014695:4.53	0.015175:5.67	0.018491:5.74	0.015401:4.62	0.017136:4.75	0.016267:5.96	0.015982:5.52	0.014917:5.12	0.014966:5.10	0.015301:5.25	0.013170:5.77	0.015557:5.36	0.016670:5.26	0.016382:4.71	0.015371:5.49	0.016920:5.04	NA:3.39	0.015045:5.63	0.013872:5.49	0.015580:5.22
Chr01	12950001	0.026390:5.84	0.028030:6.33	0.029354:6.84	0.031147:7.01	0.028161:6.65	0.026801:6.60	0.026583:5.93	0.027996:6.75	0.028586:6.20	0.026677:6.82	0.030587:5.78	0.024041:6.30	0.029707:6.60	0.027410:7.12	0.025098:6.27	0.028801:6.82	0.030540:6.20	0.026189:5.89	0.024283:6.64	0.008529:6.61	0.027182:6.29	0.028342:6.52	0.023908:6.36	0.027763:6.44	0.029327:7.12	0.028272:6.48	0.024283:6.93	0.027435:6.37	0.024724:5.75	0.026056:6.81	0.031511:7.01	0.026141:5.43	0.027061:5.92	0.029266:7.05	0.024761:6.25	0.028681:6.23	0.027563:5.73	0.024462:6.48	0.028147:7.03	0.027698:6.69	0.027668:6.82	0.029548:6.01	0.027525:6.61	0.029481:6.12	0.007557:5.01	0.028927:6.19	0.026692:6.76	0.027618:6.48
Chr01	13000001	0.003122:5.98	0.002645:6.52	0.002857:7.57	0.002876:6.90	0.002878:6.94	0.003194:7.45	0.003578:6.57	0.002649:6.99	0.003153:6.93	0.003136:6.39	0.002461:6.02	0.002681:6.53	0.002852:7.12	0.002730:6.76	0.002789:6.34	0.002904:7.32	0.002950:6.52	0.002717:6.08	0.002894:6.84	0.000282:8.17	0.002631:6.75	0.002905:7.12	0.003112:6.63	0.002787:7.00	0.002867:7.15	0.003142:7.24	0.002926:7.20	0.002713:6.62	0.002437:5.78	0.002973:7.22	0.003035:7.07	0.002209:5.78	0.003111:6.35	0.003044:7.65	0.002768:6.77	0.002870:6.81	0.003013:6.20	0.002976:6.78	0.003195:7.25	0.002843:6.87	0.002962:7.23	0.002794:6.36	0.002505:7.30	0.002653:6.58	0.000210:6.05	0.002582:6.82	0.002509:6.83	0.003018:6.88
Chr01	13050001	0.002419:5.26	0.002695:5.70	0.003124:6.87	0.002751:6.38	0.002677:6.02	0.002800:6.21	0.002796:5.32	0.002786:6.12	0.002903:5.66	0.002689:5.63	0.002206:5.31	0.002716:5.99	0.002778:5.94	0.003266:6.26	0.002886:5.51	0.002971:6.21	0.002791:5.79	0.002650:5.19	0.003001:5.89	0.000155:7.01	0.002628:5.75	0.002796:5.93	0.001956:5.49	0.002939:5.99	0.002859:5.82	0.002735:6.11	0.002687:6.46	0.002837:5.56	0.003001:5.14	0.002621:6.21	0.003001:6.01	0.002063:4.73	0.002329:5.11	0.003144:6.00	0.002970:5.82	0.002371:5.68	0.002553:5.14	0.002592:5.70	0.002634:6.17	0.003252:5.68	0.002646:5.76	0.002287:5.42	0.003038:5.90	0.003019:5.48	0.000110:5.00	0.002810:5.96	0.002832:5.79	0.003460:5.63
Chr01	13100001	0.013654:4.58	0.012404:5.41	0.014265:5.73	0.014740:5.58	0.014223:5.38	0.014631:6.09	0.013672:4.98	0.013718:5.62	0.014205:5.14	0.014269:5.42	0.013559:4.95	0.014477:5.37	0.014085:5.60	0.013586:5.18	0.012856:5.03	0.014632:5.60	0.013590:4.93	0.014129:4.81	0.014299:5.47	0.000031:5.53	0.012882:4.89	0.013568:5.89	0.013852:5.33	0.015277:5.27	0.014902:5.69	0.014229:5.44	0.014122:5.49	0.013715:5.47	0.013020:4.85	0.015396:5.75	0.016233:6.07	0.012540:4.45	0.013253:4.90	0.014378:5.81	0.013877:5.77	0.013622:4.95	0.013475:5.01	0.013632:4.98	0.014782:5.77	0.013402:5.12	0.014771:5.21	0.014495:4.89	0.014589:5.69	0.013988:4.91	0.000061:4.76	0.013569:5.19	0.014468:5.49	0.015092:5.27
Chr01	13150001	0.012767:4.64	0.013199:5.18	0.013878:5.48	0.014641:5.24	0.014680:5.05	0.013128:4.95	0.013993:4.80	0.014725:5.34	0.012373:5.12	0.013483:5.15	0.013256:4.48	0.014653:4.92	0.012924:5.28	0.013736:5.40	0.013476:4.62	0.013900:5.22	0.013230:4.88	0.013631:4.69	0.014298:5.22	0.000000:5.79	0.012791:4.66	0.013582:5.18	0.013581:5.04	0.012387:5.13	0.013915:5.23	0.013521:5.24	0.013395:5.48	0.014719:5.29	0.012674:4.41	0.013421:5.46	0.013253:5.48	0.011921:4.46	0.011981:4.73	0.014140:5.51	0.014123:5.14	0.014377:4.98	0.013102:4.46	0.013061:4.55	0.013616:5.16	0.013364:5.13	0.013514:5.28	0.013083:4.51	0.012391:5.27	0.014670:4.84	0.000000:4.48	0.013041:5.11	0.013939:4.92	0.012686:4.93
Chr01	13200001	0.018506:6.16	0.019253:7.05	0.019255:7.31	0.018244:7.21	0.018756:7.36	0.020066:7.43	0.018000:6.68	0.017921:7.02	0.019278:6.59	0.018009:6.86	0.017847:6.27	0.018041:6.38	0.018878:7.47	0.019094:7.03	0.018293:6.62	0.020006:7.35	0.019234:6.83	0.017531:5.91	0.018840:7.25	0.000089:8.08	0.018363:7.11	0.018649:7.17	0.018891:7.00	0.018131:7.08	0.018773:6.92	0.018396:7.06	0.019211:7.41	0.018680:7.06	0.017659:6.22	0.019816:7.36	0.018953:7.79	0.017279:5.82	0.017359:6.45	0.019193:7.51	0.018329:7.08	0.018885:6.63	0.018218:6.66	0.019541:7.37	0.019552:7.63	0.019029:6.95	0.018571:6.98	0.018296:6.57	0.018709:7.21	0.018639:6.92	0.000138:5.89	0.019111:6.86	0.019325:7.52	0.018258:6.76
Chr01	13250001	0.009221:3.47	0.008543:3.73	0.009165:4.06	0.008340:4.09	0.009535:4.10	0.009079:4.35	0.009267:3.57	0.008532:3.97	0.009283:3.67	0.010305:4.06	0.009323:3.35	0.009656:3.65	0.009084:4.19	0.008266:3.88	0.009630:3.40	0.009883:3.81	0.008705:3.75	0.009035:3.63	0.008734:3.79	NA:2.42	0.009154:3.65	0.008925:3.78	0.008415:3.69	0.008898:3.94	0.009086:3.92	0.008733:3.97	0.008793:4.26	0.009947:4.10	0.010349:3.64	0.009409:4.14	0.010282:4.27	0.008615:3.32	0.009291:3.78	0.009818:4.27	0.010554:4.00	0.009975:3.66	0.008925:3.39	0.009073:3.70	0.008819:4.46	0.008439:3.99	0.010639:3.96	0.009510:3.69	0.008832:4.06	0.008730:3.82	NA:1.85	0.009573:3.64	0.008952:4.20	0.008801:4.18
Chr01	13300001	0.004504:3.22	0.005757:3.50	0.006361:3.79	0.005394:3.56	0.005271:3.88	0.006003:3.78	0.005745:3.52	0.006293:3.65	0.006336:3.31	0.005151:3.71	0.007412:3.08	0.004972:3.38	0.006204:3.74	0.004955:3.83	0.005828:3.30	0.005908:3.67	0.004628:3.32	0.005031:3.23	0.005656:3.57	NA:0.86	0.006463:3.48	0.005626:3.70	0.005954:3.74	0.004912:3.58	0.005363:3.66	0.004946:3.47	0.004912:4.19	0.005216:3.49	0.005802:3.46	0.004527:3.89	NA:3.81	0.004874:3.11	0.007193:3.44	0.005679:4.27	0.004971:3.81	0.006299:3.28	0.005142:3.32	0.006372:3.55	0.005421:3.76	0.006622:3.63	0.005499:3.89	0.006785:3.48	0.006391:3.87	0.006165:3.33	NA:0.74	0.004448:3.75	0.005294:3.67	0.006194:3.76
Chr01	13350001	NA:2.76	NA:2.67	NA:3.12	NA:2.89	NA:3.12	NA:2.91	NA:2.54	NA:2.73	NA:2.57	NA:2.92	NA:2.55	NA:2.76	NA:2.99	NA:2.92	NA:2.64	NA:3.00	NA:2.91	NA:2.52	NA:2.95	NA:2.15	NA:2.84	NA:3.02	NA:2.59	NA:3.04	NA:3.08	NA:3.16	NA:3.35	NA:2.80	NA:2.62	NA:3.17	NA:2.94	NA:2.47	NA:2.53	NA:3.03	NA:3.13	NA:3.01	NA:2.52	NA:2.89	NA:3.27	NA:2.65	NA:3.21	NA:2.60	NA:3.12	NA:2.44	NA:1.65	NA:2.82	NA:2.87	NA:2.89
Chr01	13400001	0.010208:3.96	0.009447:4.74	0.012531:4.76	0.009927:4.66	0.009964:4.59	0.011746:5.00	0.010236:4.25	0.009880:4.50	0.008384:4.43	0.010667:4.68	0.009796:4.16	0.010550:4.44	0.010907:4.52	0.010242:4.60	0.009818:4.06	0.009224:4.75	0.010168:4.05	0.009910:3.99	0.012198:4.24	NA:2.73	0.011363:4.22	0.009958:4.46	0.009094:4.58	0.009654:4.32	0.010142:4.66	0.012809:4.83	0.009298:4.85	0.009757:4.57	0.010987:4.16	0.009390:5.00	0.010904:5.05	0.009945:3.84	0.008028:4.68	0.010304:4.78	0.010318:4.52	0.009672:4.08	0.010204:4.20	0.010713:4.53	0.009096:5.02	0.010834:4.57	0.009195:4.87	0.009918:4.31	0.009649:4.80	0.008396:4.25	NA:1.85	0.011182:4.27	0.009513:4.36	0.010833:4.51
Chr01	13450001	NA:2.84	NA:3.04	0.004686:3.29	NA:3.08	NA:3.26	NA:3.15	NA:2.85	NA:2.95	NA:3.06	NA:3.31	NA:2.87	NA:3.18	NA:3.27	NA:3.17	NA:2.71	NA:3.47	NA:2.76	NA:2.62	NA:3.08	NA:1.33	NA:3.15	NA:3.29	NA:3.22	NA:3.11	NA:3.57	NA:3.21	0.005360:3.47	NA:2.85	NA:2.59	NA:3.33	NA:3.69	NA:2.56	NA:2.86	0.004502:3.52	NA:3.16	NA:3.12	NA:2.87	NA:3.26	0.006008:3.37	NA:3.07	NA:3.18	NA:2.85	NA:3.19	NA:2.96	NA:1.07	NA:3.29	NA:2.94	NA:3.36
Chr01	13500001	0.010502:6.32	0.010276:6.85	0.010447:7.30	0.010867:7.78	0.011311:7.78	0.011029:7.48	0.010558:6.57	0.010393:7.59	0.010899:7.01	0.009699:7.13	0.009658:6.38	0.010684:6.98	0.010800:7.58	0.010469:7.60	0.010003:6.62	0.010865:7.69	0.011043:7.17	0.009845:6.20	0.009856:7.21	0.000363:8.77	0.009004:6.66	0.010094:7.21	0.010645:7.12	0.010309:7.27	0.010468:7.41	0.010738:7.20	0.010320:8.10	0.009921:6.76	0.009205:5.98	0.010656:7.31	0.010716:7.41	0.009670:5.96	0.009167:6.83	0.010530:7.91	0.010720:7.41	0.009725:7.00	0.010533:6.58	0.009950:7.10	0.010523:7.59	0.010134:7.40	0.010322:7.40	0.010592:6.93	0.010752:7.52	0.009422:6.97	0.000790:6.27	0.010578:7.16	0.011120:7.45	0.010846:7.12
Chr01	13550001	NA:1.02	NA:0.99	NA:1.33	NA:1.11	NA:1.16	NA:1.03	NA:1.04	NA:1.10	NA:1.16	NA:1.22	NA:1.04	NA:1.20	NA:1.31	NA:1.10	NA:0.94	NA:1.32	NA:0.98	NA:1.09	NA:1.16	NA:1.34	NA:1.11	NA:1.07	NA:1.04	NA:0.98	NA:1.10	NA:1.24	NA:1.13	NA:1.12	NA:1.10	NA:1.24	NA:1.37	NA:0.96	NA:1.11	NA:1.21	NA:1.09	NA:1.03	NA:1.16	NA:1.16	NA:1.18	NA:1.22	NA:1.08	NA:1.12	NA:1.22	NA:1.18	NA:1.15	NA:1.16	NA:1.15	NA:1.13
Chr01	13600001	NA:0.02	NA:0.01	NA:0.01	NA:0.01	NA:0.01	NA:0.02	NA:0.01	NA:0.01	NA:0.03	NA:0.00	NA:0.02	NA:0.03	NA:0.02	NA:0.01	NA:0.01	NA:0.01	NA:0.01	NA:0.02	NA:0.01	NA:0.02	NA:0.02	NA:0.02	NA:0.01	NA:0.00	NA:0.00	NA:0.04	NA:0.01	NA:0.01	NA:0.01	NA:0.01	NA:0.03	NA:0.01	NA:0.03	NA:0.01	NA:0.01	NA:0.04	NA:0.01	NA:0.02	NA:0.01	NA:0.00	NA:0.01	NA:0.01	NA:0.02	NA:0.01	NA:0.01	NA:0.02	NA:0.02	NA:0.01
Chr01	13650001	NA:0.03	NA:0.04	NA:0.03	NA:0.03	NA:0.00	NA:0.03	NA:0.01	NA:0.04	NA:0.01	NA:0.01	NA:0.01	NA:0.01	NA:0.05	NA:0.01	NA:0.02	NA:0.03	NA:0.04	NA:0.05	NA:0.04	NA:0.03	NA:0.00	NA:0.01	NA:0.06	NA:0.03	NA:0.01	NA:0.02	NA:0.02	NA:0.02	NA:0.04	NA:0.02	NA:0.03	NA:0.02	NA:0.01	NA:0.01	NA:0.01	NA:0.03	NA:0.05	NA:0.03	NA:0.02	NA:0.02	NA:0.03	NA:0.03	NA:0.03	NA:0.02	NA:0.03	NA:0.02	NA:0.05	NA:0.04
Chr01	13700001	NA:3.06	NA:2.94	NA:3.74	NA:3.38	NA:3.34	NA:3.16	NA:3.08	NA:3.35	NA:3.20	NA:3.16	NA:2.87	NA:3.25	NA:3.60	NA:3.15	NA:3.04	NA:3.21	NA:3.17	NA:2.74	NA:3.14	NA:3.82	NA:3.19	NA:3.32	NA:3.17	NA:3.32	NA:3.28	NA:3.25	NA:3.51	NA:3.13	NA:2.72	NA:3.48	NA:3.70	NA:2.73	NA:3.16	NA:3.45	NA:3.29	NA:3.47	NA:3.17	NA:2.92	NA:3.56	NA:3.30	NA:3.59	NA:3.16	NA:3.40	NA:3.09	NA:2.64	NA:2.98	NA:3.43	NA:3.29
Chr01	13750001	0.004194:5.57	0.003903:5.26	0.004973:6.26	0.004105:6.25	0.005549:5.68	0.003959:6.17	0.005381:5.30	0.004389:6.13	0.004430:5.39	0.005086:5.37	0.005321:5.22	0.004666:5.32	0.004603:5.85	0.004149:5.83	0.003671:5.11	0.005192:6.17	0.004413:5.55	0.004946:4.75	0.004204:5.89	0.001964:6.74	0.004406:5.53	0.006240:5.40	0.004012:6.16	0.006376:5.78	0.004621:6.23	0.004690:5.67	0.006048:6.25	0.006003:5.66	0.004280:4.76	0.004805:5.92	0.006281:6.15	0.005235:5.02	0.006414:5.13	0.005228:6.09	0.003992:5.71	0.004890:5.68	0.004852:5.24	0.004403:5.42	0.004621:6.30	0.006133:5.59	0.007158:5.36	0.003990:5.43	0.005128:6.13	0.003391:5.03	0.001547:4.81	0.005169:5.37	0.005393:5.74	0.006517:5.21
Chr01	13800001	0.000818:6.38	0.000887:6.91	0.001030:7.34	0.000976:7.39	0.001000:6.73	0.000920:7.73	0.001066:6.36	0.000855:6.93	0.000802:6.87	0.000971:5.60	0.000903:6.15	0.001163:7.04	0.000989:6.82	0.000767:7.16	0.000971:6.59	0.001047:7.29	0.000894:6.70	0.001074:6.52	0.000947:6.62	0.000064:8.23	0.001158:6.20	0.000966:6.51	0.000846:6.79	0.001024:6.52	0.000774:6.95	0.000891:6.47	0.000984:6.93	0.000954:6.60	0.000794:5.77	0.000933:6.91	0.000797:6.82	0.000818:5.90	0.001041:6.15	0.000975:7.38	0.000980:6.68	0.000786:6.20	0.001077:6.11	0.000922:6.23	0.000843:6.64	0.000986:6.85	0.001061:6.81	0.000846:6.14	0.000990:6.50	0.000605:6.51	0.000159:5.52	0.001019:6.10	0.000874:6.53	0.000931:6.38
Chr01	13850001	0.000476:6.10	0.000778:6.85	0.000614:7.48	0.000458:7.48	0.000829:7.12	0.000643:7.95	0.001697:6.32	0.000839:6.84	0.000288:6.88	0.001772:6.79	0.001203:6.09	0.000735:6.84	0.000925:7.34	0.000569:6.85	0.000181:6.18	0.000702:7.42	0.001034:6.65	0.000743:6.06	0.001109:6.95	0.000746:8.45	0.001071:6.81	0.001039:6.96	0.001239:6.62	0.001067:6.79	0.000751:7.06	0.000597:6.80	0.001762:7.43	0.001817:6.62	0.001088:6.18	0.001086:7.52	0.001020:7.49	0.001135:6.03	0.001158:6.45	0.001020:7.44	0.000895:6.80	0.000808:6.64	0.000945:6.19	0.000425:6.76	0.001119:7.30	0.000958:6.41	0.000883:7.50	0.000997:6.34	0.000672:6.87	0.001099:6.64	0.000771:5.86	0.000950:7.00	0.000894:6.99	0.000741:6.98
Chr01	13900001	0.000288:3.70	0.000282:3.98	0.000176:4.33	0.000278:4.72	0.000277:4.21	0.000315:4.36	0.000282:4.08	0.000314:4.09	0.000174:4.05	0.000154:3.67	0.000220:3.63	0.000248:4.18	0.000282:4.35	0.000209:4.01	0.000212:4.00	0.000279:3.99	0.000246:4.25	0.000218:3.54	0.000294:3.76	0.000000:4.53	0.000321:3.88	0.000278:4.33	0.000250:4.01	0.000283:4.32	0.000210:4.35	0.000249:4.25	0.000284:4.21	0.000182:4.17	0.000075:3.58	0.000284:4.30	0.000260:4.56	0.000219:3.54	0.000253:3.93	0.000345:4.49	0.000213:4.15	0.000185:3.78	0.000191:3.74	0.000217:3.97	0.000215:4.19	0.000217:4.00	0.000211:4.00	0.000220:3.68	0.000178:4.14	0.000251:3.79	0.000000:3.45	0.000289:4.13	0.000256:4.21	0.000294:4.00
Chr01	13950001	0.001099:6.37	0.001321:7.13	0.001019:8.17	0.001082:8.12	0.001260:8.05	0.001315:7.73	0.001062:6.88	0.000693:7.77	0.000987:7.59	0.001418:8.09	0.001523:6.44	0.001011:7.24	0.001517:7.87	0.000969:7.80	0.001850:7.09	0.001839:7.46	0.001033:7.10	0.001651:6.69	0.001228:7.66	0.000658:8.37	0.001086:7.23	0.001076:7.52	0.001187:7.34	0.000729:7.79	0.000789:7.47	0.001201:7.71	0.001310:7.84	0.001040:7.31	0.001369:6.72	0.001376:8.09	0.001117:7.69	0.001657:6.65	0.001145:7.01	0.001060:7.76	0.000769:7.78	0.001413:7.00	0.001205:6.91	0.001110:7.58	0.000688:8.11	0.001230:7.08	0.000950:7.79	0.000932:6.74	0.000788:7.90	0.001557:7.02	0.000499:6.31	0.001085:7.11	0.001377:7.42	0.000782:7.47
Chr01	14000001	0.000533:6.61	0.000435:7.53	0.001332:7.79	0.000896:7.72	0.000639:7.74	0.000771:8.15	0.000786:7.09	0.000568:7.74	0.001109:7.36	0.000866:7.16	0.000215:6.45	0.000937:7.40	0.000250:7.70	0.000167:7.75	0.000171:6.95	0.000826:7.65	0.000549:7.46	0.000429:6.55	0.000522:7.72	0.001623:8.64	0.001120:7.44	0.001354:7.76	0.000439:7.67	0.000734:7.70	0.000665:7.40	0.000730:7.44	0.000468:7.89	0.000924:7.25	0.000782:6.84	0.000580:8.17	0.000855:8.13	0.000916:6.76	0.000615:6.67	0.000944:7.90	0.000916:7.63	0.000802:7.02	0.000803:6.74	0.001822:7.66	0.001295:7.73	0.000632:7.40	0.001680:7.78	0.001676:6.84	0.000460:7.71	0.000506:6.93	0.000432:6.71	0.000894:7.48	0.000942:7.76	0.000317:7.36
Chr01	14050001	0.001331:5.88	0.000856:6.58	0.001366:7.19	0.000945:7.46	0.001064:7.05	0.000916:7.18	0.000723:6.15	0.001233:7.15	0.001133:6.78	0.001953:6.30	0.001167:6.03	0.000688:6.67	0.001244:7.22	0.001093:7.06	0.001363:6.80	0.001155:7.40	0.001227:6.49	0.001261:6.06	0.000853:6.63	0.000786:7.89	0.001375:6.85	0.001164:7.07	0.000929:6.87	0.000954:6.52	0.001091:6.68	0.001426:6.81	0.000723:7.25	0.000988:6.68	0.000747:5.70	0.000983:7.36	0.001137:7.40	0.000718:6.04	0.000847:6.34	0.001002:7.08	0.001347:6.71	0.001542:6.28	0.001464:6.01	0.001304:6.39	0.000776:7.75	0.001110:6.46	0.001118:6.80	0.001208:6.10	0.000870:7.13	0.000781:6.67	0.000368:5.92	0.001053:6.81	0.001485:6.60	0.001376:6.49
Chr01	14100001	0.001023:5.61	0.000932:5.92	0.000834:6.42	0.000999:7.03	0.001327:6.54	0.001645:7.01	0.001081:5.94	0.000976:6.44	0.001432:6.03	0.001308:5.91	0.001069:5.60	0.001545:6.43	0.001123:6.19	0.000809:6.93	0.000910:5.81	0.000982:6.87	0.001565:6.65	0.000706:5.69	0.000704:6.28	0.001345:7.28	0.000614:5.90	0.000923:6.35	0.001086:5.97	0.000918:6.36	0.002071:6.57	0.000655:6.15	0.000778:6.47	0.002004:6.02	0.001953:5.77	0.001392:6.50	0.001143:6.70	0.001078:5.41	0.000829:5.93	0.001198:6.88	0.001031:6.14	0.001130:5.79	0.001440:5.61	0.001172:6.07	0.001149:6.33	0.001256:6.25	0.001116:6.25	0.000655:5.91	0.001575:5.90	0.000763:6.05	0.001222:5.13	0.000912:6.28	0.001085:6.28	0.001215:5.61
Chr01	14150001	0.000086:6.18	0.000530:7.13	0.000656:7.91	0.000383:7.34	0.000082:7.32	0.000374:7.91	0.000170:6.32	0.000190:7.27	0.000364:6.58	0.000326:7.02	0.000410:6.29	0.000064:6.71	0.000351:7.62	0.000637:7.18	0.000275:6.68	0.000588:7.46	0.000168:7.00	0.000325:6.40	0.000169:6.96	0.000105:8.45	0.000252:6.89	0.000438:7.61	0.000468:7.14	0.000362:7.13	0.000330:7.47	0.000341:7.05	0.000433:7.85	0.000300:6.70	0.000640:6.26	0.000458:7.60	0.000623:7.88	0.000667:6.39	0.000193:6.55	0.000372:8.10	0.000188:7.35	0.000284:6.80	0.000189:6.93	0.000612:7.29	0.000582:7.58	0.000553:7.28	0.000527:7.24	0.000285:6.63	0.000189:7.69	0.000277:6.75	0.000482:5.96	0.000502:6.76	0.000568:7.50	0.000126:7.78
Chr01	14200001	0.000528:5.90	0.000428:6.92	0.000522:7.44	0.000381:7.50	0.000150:6.85	0.000063:7.48	0.000089:6.51	0.000340:7.07	0.000296:6.62	0.000380:6.40	0.000087:5.95	0.000169:6.76	0.000397:7.25	0.000230:7.03	0.000871:6.35	0.000104:7.43	0.000254:6.80	0.000066:6.12	0.000125:7.13	0.000000:8.51	0.000150:6.65	0.000127:6.84	0.000463:6.82	0.000380:7.02	0.000455:6.79	0.000759:7.07	0.000334:7.30	0.000086:6.71	0.000328:6.07	0.000481:7.26	0.000291:7.36	0.000135:5.68	0.000282:6.61	0.000354:7.24	0.000169:7.02	0.000198:6.14	0.000063:6.36	0.000236:6.94	0.000400:7.22	0.000176:6.73	0.000149:6.84	0.000301:6.55	0.000423:7.10	0.000233:6.90	0.000534:5.91	0.000545:6.76	0.000192:7.06	0.000240:6.54
Chr01	14250001	0.000359:6.80	0.000689:6.81	0.000786:7.18	0.000185:7.86	0.000763:7.11	0.000616:7.63	0.000685:6.58	0.000412:7.74	0.000502:7.30	0.000779:6.77	0.000299:6.27	0.000762:7.14	0.000736:7.46	0.000921:7.65	0.000408:6.55	0.001032:7.65	0.000686:7.52	0.000660:6.59	0.000336:7.42	0.001748:8.51	0.001357:6.70	0.001050:7.47	0.000797:6.97	0.000338:7.24	0.000984:7.41	0.001244:7.21	0.001039:7.36	0.000851:7.30	0.001222:6.38	0.000791:7.67	0.001113:8.10	0.000663:5.99	0.000999:6.66	0.000827:7.77	0.000539:7.51	0.000533:6.82	0.000565:6.20	0.001512:6.67	0.001177:7.71	0.000554:6.98	0.001070:7.39	0.000440:6.84	0.000275:7.29	0.000297:7.20	0.000772:5.95	0.001344:7.08	0.000723:7.19	0.000944:6.71
Chr01	14300001	0.000021:6.40	0.000084:7.09	0.000041:7.63	0.000021:7.68	0.000188:7.41	0.000145:8.05	0.000043:6.58	0.000083:7.62	0.000208:7.06	0.000106:7.24	0.000216:6.31	0.000043:6.43	0.000063:7.55	0.000063:7.40	0.000042:6.69	0.000042:7.83	0.000062:7.09	0.000043:6.27	0.000147:6.90	0.000042:8.48	0.000021:7.21	0.000062:7.43	0.000063:6.83	0.000042:6.70	0.000166:7.83	0.000063:7.31	0.000063:7.65	0.000147:7.08	0.000085:6.63	0.000103:7.78	0.000176:7.20	0.000065:6.63	0.000275:6.83	0.000063:7.65	0.000021:7.38	0.000021:6.71	0.000021:7.00	0.000000:6.78	0.000062:7.74	0.000168:7.50	0.000042:7.39	0.000042:6.78	0.000084:7.57	0.000065:7.20	0.000429:6.48	0.000042:7.17	0.000105:7.61	0.000063:7.54
Chr01	14350001	0.000236:5.94	0.000116:7.02	0.000069:7.26	0.000320:7.17	0.000113:6.80	0.000090:6.93	0.000092:6.09	0.000585:6.55	0.000385:6.37	0.000071:6.91	0.000095:5.84	0.000047:6.59	0.000227:6.86	0.000069:6.83	0.000095:5.88	0.000275:7.12	0.000046:6.53	0.000048:5.97	0.000092:6.41	0.000188:7.78	0.000094:6.55	0.000274:6.76	0.000068:6.62	0.000207:6.87	0.000141:6.79	0.000093:6.64	0.000068:7.21	0.000046:6.71	0.000024:5.70	0.000069:6.99	0.000099:6.83	0.000119:5.72	0.000354:6.03	0.000046:6.93	0.000139:6.44	0.000046:6.40	0.000071:5.81	0.000117:6.47	0.000115:7.00	0.000119:6.37	0.000114:6.62	0.000238:6.36	0.000092:6.96	0.000092:6.51	0.000197:5.38	0.000138:6.43	0.000070:6.32	0.000093:6.76
Chr01	14400001	0.000176:6.36	0.000239:6.67	0.000459:7.39	0.000171:8.22	0.000212:7.21	0.000277:7.60	0.000336:7.28	0.000316:7.43	0.000451:7.34	0.000201:6.75	0.000305:6.32	0.000466:7.10	0.000522:7.07	0.000442:7.66	0.000087:6.34	0.000300:7.43	0.000520:6.84	0.000370:6.26	0.000148:7.19	0.000192:8.47	0.000305:6.76	0.000231:7.40	0.000344:6.86	0.000172:7.27	0.000149:7.36	0.000403:7.39	0.000337:7.59	0.000748:7.11	0.000454:6.39	0.000857:7.42	0.000374:7.65	0.000154:6.39	0.000088:6.54	0.000169:7.82	0.000188:7.27	0.000403:7.13	0.000131:6.61	0.000363:6.91	0.000396:8.06	0.000348:6.90	0.000320:7.56	0.000212:7.01	0.000385:7.27	0.000151:6.69	0.000044:6.25	0.000283:6.97	0.000365:7.05	0.000155:6.69
Chr01	14450001	0.001259:6.49	0.000355:6.90	0.000350:7.67	0.000354:7.88	0.000363:7.38	0.000170:7.37	0.000127:6.81	0.000905:7.40	0.000401:7.25	0.001411:7.29	0.000108:6.54	0.001058:7.28	0.000888:7.26	0.000912:7.39	0.000814:6.47	0.000460:7.55	0.000479:7.04	0.001016:6.53	0.000514:7.13	0.001197:8.07	0.001283:7.17	0.000670:7.58	0.000470:7.53	0.001045:7.41	0.000274:7.39	0.000361:7.12	0.001187:7.68	0.000256:7.28	0.000699:6.22	0.000424:8.06	0.000247:7.43	0.000472:6.72	0.001110:6.56	0.000419:8.31	0.000171:7.39	0.000190:7.12	0.000849:6.67	0.000444:7.18	0.000801:7.76	0.000581:7.09	0.000568:7.25	0.001229:6.61	0.001212:7.68	0.001029:6.89	0.000177:6.39	0.000453:7.00	0.001438:7.28	0.000411:7.10
Chr01	14500001	0.000780:5.09	0.000675:5.05	0.000331:5.60	0.000663:5.77	0.000531:5.89	0.000810:5.85	0.000524:5.17	0.000532:5.55	0.000255:4.98	0.000269:5.25	0.000501:4.66	0.001136:5.49	0.000388:5.49	0.000280:5.68	0.000892:5.12	0.000578:5.85	0.000302:5.66	0.000569:4.83	0.000420:5.26	0.000112:6.47	0.000491:5.10	0.000663:5.87	0.000776:5.39	0.002027:5.38	0.000476:5.68	0.000645:5.20	0.000273:5.75	0.000336:5.14	0.000729:4.86	0.000420:5.98	0.000435:5.91	0.000773:4.66	0.000535:5.08	0.000276:5.99	0.000610:5.40	0.000363:5.42	0.000491:5.01	0.000960:5.01	0.001053:5.79	0.000560:5.47	0.000417:5.28	0.000507:5.05	0.000912:5.66	0.000688:5.02	0.000260:4.53	0.000535:5.08	0.000450:5.21	0.001167:5.38
Chr01	14550001	0.000200:6.31	0.000310:6.81	0.000171:7.22	0.000699:7.50	0.000149:7.27	0.000276:7.39	0.000373:6.19	0.000361:7.23	0.000173:6.83	0.000162:6.28	0.000179:6.28	0.000236:6.81	0.000243:6.40	0.000304:6.73	0.000517:6.65	0.000255:7.52	0.000280:6.91	0.000482:6.01	0.000301:7.19	0.000437:8.35	0.000399:6.57	0.000196:6.76	0.000312:6.49	0.000153:6.83	0.000359:7.17	0.000109:6.66	0.000258:7.23	0.000455:6.56	0.000247:5.81	0.000367:7.23	0.000434:7.16	0.000492:5.97	0.000725:5.88	0.000255:7.65	0.000217:6.81	0.000740:6.59	0.000262:6.55	0.000524:6.64	0.000261:6.95	0.000329:6.63	0.000259:6.71	0.000332:6.59	0.000435:7.04	0.000219:6.48	0.000481:5.84	0.000240:6.73	0.000311:6.55	0.000380:6.87
Chr01	14600001	0.001458:6.34	0.001807:7.25	0.001048:7.38	0.001157:7.40	0.001134:7.59	0.000709:7.50	0.000688:6.82	0.000484:6.85	0.001134:7.14	0.000860:7.16	0.001730:6.13	0.001252:7.07	0.001027:7.32	0.000963:7.33	0.000955:6.60	0.001012:7.35	0.000955:6.61	0.000896:6.01	0.000822:6.95	0.001297:8.16	0.000519:7.19	0.001175:7.44	0.001386:6.76	0.001199:6.97	0.001509:6.99	0.001137:6.94	0.001358:7.49	0.000782:6.75	0.001385:6.33	0.001593:7.51	0.001389:7.40	0.001610:5.74	0.001315:6.54	0.000513:7.71	0.001704:6.91	0.001174:6.61	0.001870:6.07	0.001710:6.83	0.001806:7.44	0.001921:7.12	0.001017:7.25	0.000768:6.59	0.001757:7.46	0.001167:6.56	0.001026:5.96	0.001239:6.90	0.001455:7.10	0.001365:6.62
Chr01	14650001	0.000064:6.29	0.000021:6.84	0.000229:7.55	0.000225:7.67	0.000146:7.61	0.000020:7.47	0.000105:6.68	0.000083:7.16	0.000043:6.97	0.000110:6.68	0.000106:6.59	0.000021:6.68	0.000146:7.50	0.000042:7.68	0.000131:6.49	0.000042:7.70	0.000189:7.13	0.000043:6.22	0.000041:7.20	0.000085:8.23	0.000042:7.03	0.000104:7.33	0.000190:7.04	0.000063:7.44	0.000000:7.24	0.000144:7.37	0.000125:7.44	0.000170:7.15	0.000000:6.49	0.000000:7.54	0.000107:7.94	0.000064:6.29	0.000065:6.60	0.000021:7.42	0.000063:7.00	0.000063:6.99	0.000022:6.39	0.000149:6.60	0.000062:7.37	0.000064:6.84	0.000063:7.50	0.000150:6.54	0.000041:7.60	0.000021:7.14	0.000065:6.12	0.000127:6.69	0.000252:7.27	0.000042:7.38
Chr01	14700001	0.001371:6.37	0.001073:6.43	0.000721:7.51	0.000690:7.60	0.001012:7.40	0.001266:7.92	0.000524:6.76	0.000189:7.64	0.000656:7.12	0.000371:6.12	0.000664:5.98	0.000712:6.45	0.000458:7.61	0.000692:7.17	0.000861:6.59	0.000456:7.69	0.000627:7.10	0.000907:6.35	0.001103:7.40	0.000064:8.31	0.000768:6.60	0.000593:6.61	0.000598:6.94	0.000064:7.02	0.000795:7.13	0.000739:6.93	0.000679:7.33	0.000930:6.69	0.001145:6.12	0.000589:7.19	0.000637:7.70	0.001273:5.93	0.000389:6.51	0.000970:7.53	0.001174:7.02	0.000787:6.58	0.000132:6.00	0.000569:6.98	0.000654:6.96	0.000499:6.72	0.000926:6.55	0.000621:6.46	0.000717:6.97	0.000820:6.70	0.000402:5.83	0.000884:6.41	0.001155:6.87	0.000707:6.51
Chr01	14750001	0.000076:5.52	0.000123:6.09	0.000124:6.40	0.000097:6.49	0.000074:6.38	0.000096:6.52	0.000074:5.92	0.000025:6.31	0.000101:5.68	0.000158:5.75	0.000076:5.19	0.000099:6.01	0.000075:6.12	0.000025:6.14	0.000049:5.35	0.000048:6.55	0.000122:6.06	0.000099:5.32	0.000121:5.99	0.000000:7.07	0.000102:5.72	0.000050:5.88	0.000124:5.82	0.000125:6.00	0.000100:6.44	0.000049:6.07	0.000074:6.46	0.000100:6.04	0.000077:5.18	0.000073:6.31	0.000125:6.64	0.000052:5.01	0.000100:5.33	0.000048:6.46	0.000049:5.90	0.000050:5.73	0.000102:5.69	0.000100:6.09	0.000049:5.97	0.000000:6.00	0.000100:6.15	0.000049:5.45	0.000096:6.20	0.000073:5.95	0.000000:5.24	0.000102:5.51	0.000049:6.03	0.000244:6.21
Chr01	14800001	NA:1.94	NA:2.23	NA:2.36	NA:2.40	NA:2.34	NA:2.24	NA:2.14	NA:2.38	NA:2.21	NA:2.08	NA:1.92	NA:2.39	NA:2.07	NA:2.34	NA:1.91	NA:2.39	NA:2.03	NA:1.97	NA:2.18	NA:2.55	NA:2.17	NA:2.34	NA:2.17	NA:2.35	NA:2.40	NA:2.24	NA:2.40	NA:2.21	NA:2.15	NA:2.22	NA:2.57	NA:1.78	NA:2.22	NA:2.71	NA:2.23	NA:2.22	NA:1.93	NA:2.13	NA:2.21	NA:2.25	NA:2.24	NA:2.20	NA:2.23	NA:2.01	NA:1.69	NA:2.19	NA:2.39	NA:2.11
Chr01	14850001	0.001572:3.47	0.001328:3.99	0.001564:4.49	0.000680:4.30	0.000632:4.38	0.001293:4.86	0.001407:3.84	0.001529:4.20	0.001268:4.01	0.000448:4.15	0.000553:3.80	0.001321:3.96	0.001303:4.37	0.001296:4.52	0.001438:3.74	0.001517:4.33	0.000899:4.36	0.001703:3.87	0.001792:4.06	0.000693:4.76	0.001308:4.22	0.000776:4.34	0.002267:3.94	0.001735:3.87	0.000702:4.37	0.001812:3.96	0.002421:4.23	0.001805:3.77	0.001643:3.74	0.001971:4.42	0.001209:4.51	0.000530:3.52	0.001414:3.89	0.002396:4.23	0.001180:4.16	0.000927:3.99	0.001267:3.91	0.000906:4.25	0.002032:4.60	0.001004:4.29	0.001207:4.54	0.001934:4.00	0.001328:4.34	0.000816:3.99	0.002612:3.80	0.001568:4.07	0.000892:4.07	0.002261:4.18
Chr01	14900001	0.001194:3.41	NA:3.84	NA:4.06	NA:3.95	NA:3.88	0.001515:4.18	NA:3.66	NA:3.79	NA:3.64	0.001278:4.00	NA:3.14	NA:3.72	NA:4.22	NA:3.82	NA:3.59	0.001883:3.72	0.001550:3.73	NA:3.31	NA:3.59	NA:4.39	NA:3.52	0.002071:3.96	NA:3.41	NA:3.50	0.001336:4.10	NA:3.90	0.001423:3.98	NA:3.51	NA:3.49	0.000992:4.26	NA:3.90	NA:3.16	NA:3.42	0.000946:4.28	0.000957:3.96	NA:3.38	NA:3.58	NA:3.59	0.000999:3.98	0.001070:3.65	NA:3.89	NA:3.28	0.001272:4.20	NA:3.46	NA:3.29	NA:3.59	0.001638:4.09	0.000998:4.04
Chr01	14950001	0.002256:3.55	0.000892:4.23	0.000571:4.23	0.001344:4.39	0.001230:4.27	0.001106:4.24	0.000228:3.73	0.000266:3.82	0.000768:3.68	0.000711:3.84	0.000500:3.67	0.000323:3.85	0.000984:4.28	0.001116:4.22	0.000746:3.83	0.001635:4.52	0.000192:3.72	0.000269:3.35	0.000510:4.00	0.000806:4.67	0.000969:3.96	0.000834:4.07	0.000544:3.89	0.000774:3.93	0.000608:4.19	0.000743:3.98	0.000972:4.37	0.000811:3.62	NA:3.31	0.001789:4.18	0.001894:4.29	0.000539:3.53	0.000873:3.68	0.000640:4.28	0.000405:3.92	0.000409:4.01	0.000442:3.78	0.000466:4.04	0.000619:4.07	0.000772:3.86	0.001233:3.83	0.001114:3.93	0.001156:4.21	0.000864:3.87	0.001343:3.41	0.001358:3.82	0.000699:4.05	0.000542:3.93
Chr01	15000001	0.003396:6.47	0.003821:7.14	0.003580:7.62	0.003156:7.54	0.003445:7.24	0.003492:7.70	0.003065:6.91	0.002576:7.55	0.001619:6.75	0.003472:6.93	0.003591:6.38	0.003360:7.29	0.003932:7.66	0.003669:7.31	0.004201:6.18	0.004076:7.47	0.003691:7.20	0.004208:6.49	0.002369:7.23	0.001701:8.00	0.002385:7.15	0.004047:7.18	0.002720:6.91	0.003287:7.10	0.003398:7.25	0.003799:7.14	0.004171:7.39	0.002679:6.81	0.001864:5.86	0.003592:7.70	0.005402:7.87	0.002984:6.49	0.002878:6.63	0.003761:7.89	0.002771:7.31	0.003126:6.59	0.003966:6.52	0.004041:7.02	0.003709:7.55	0.004307:7.41	0.003639:7.55	0.003254:7.02	0.003354:7.30	0.003284:7.35	0.004372:6.48	0.003352:6.97	0.003608:7.39	0.003178:7.02
Chr01	15050001	0.000126:5.60	0.000222:5.83	0.000191:6.84	0.000308:6.93	0.000147:6.13	0.000238:6.88	0.000123:5.50	0.000308:6.32	0.000120:6.23	0.000209:5.79	0.000174:5.55	0.000170:6.20	0.000488:6.47	0.000145:6.12	0.000175:5.59	0.000169:6.51	0.000169:6.12	0.000099:5.38	0.000168:6.27	0.000025:7.43	0.000194:6.09	0.000241:6.56	0.000248:5.91	0.000145:5.75	0.000191:6.39	0.000223:5.64	0.000170:6.49	0.000172:5.80	0.000357:5.28	0.000122:6.22	0.000102:6.60	0.000102:5.26	0.000218:5.69	0.000168:7.15	0.000144:6.49	0.000318:5.92	0.000101:5.65	0.000222:5.75	0.000165:6.89	0.000173:6.05	0.000258:6.81	0.000124:6.00	0.000168:6.33	0.000120:5.93	0.000078:5.03	0.000146:6.19	0.000172:5.99	0.000172:6.24
Chr01	15100001	0.004059:6.45	0.003708:6.91	0.003105:7.86	0.003605:7.80	0.003383:7.73	0.003440:7.31	0.003738:6.82	0.002877:7.46	0.003221:6.75	0.003433:6.62	0.003423:6.11	0.003707:7.01	0.003540:6.98	0.002510:7.72	0.003773:6.34	0.003777:7.01	0.003631:7.30	0.003871:6.18	0.003548:7.21	0.002830:8.45	0.003539:6.65	0.003059:7.36	0.003038:7.30	0.003824:6.68	0.003225:6.89	0.002956:7.22	0.003165:7.47	0.003336:6.67	0.003071:6.13	0.003647:7.46	0.003406:7.64	0.002813:6.10	0.003586:6.68	0.002969:7.52	0.002554:7.30	0.003400:6.47	0.003068:6.20	0.002878:6.50	0.003278:7.27	0.002257:7.20	0.003783:7.25	0.003734:6.57	0.002641:7.41	0.003196:6.47	0.003111:6.07	0.003284:7.07	0.003296:6.98	0.003678:6.99
Chr01	15150001	0.000089:6.19	0.000194:6.94	0.000210:7.76	0.000764:8.46	0.000168:7.42	0.000212:7.78	0.000172:6.79	0.000107:7.68	0.000299:6.90	0.000419:7.08	0.000430:6.13	0.000044:6.83	0.000129:7.21	0.000615:7.12	0.000129:6.78	0.000254:7.42	0.000299:7.21	0.000540:6.32	0.000556:7.10	0.000110:8.39	0.000132:6.54	0.000153:6.77	0.000154:6.64	0.000475:6.93	0.000385:7.31	0.000431:7.05	0.000319:7.52	0.000170:6.80	0.000377:6.15	0.000431:7.40	0.000496:7.41	0.000158:6.08	0.000151:6.54	0.000214:7.27	0.000153:7.06	0.000109:6.60	0.000239:6.36	0.000367:7.18	0.000323:7.43	0.000302:7.04	0.000451:7.36	0.000221:6.60	0.000217:7.15	0.000151:7.05	0.000203:5.87	0.000201:6.79	0.000864:7.04	0.000349:7.16
Chr01	15200001	0.002615:5.34	0.001700:5.89	0.001511:6.43	0.002166:6.44	0.003161:6.28	0.002358:6.37	0.001018:5.40	0.001948:5.86	0.001609:5.82	0.002594:5.88	0.002789:5.54	0.001702:5.55	0.001970:6.24	0.002163:5.89	0.002595:5.36	0.001131:5.94	0.001715:5.74	0.002080:5.33	0.001677:5.81	0.001045:7.39	0.002437:5.56	0.002428:6.01	0.002682:5.81	0.003091:6.02	0.002129:6.24	0.001771:6.42	0.001472:6.52	0.001916:5.61	0.001553:5.12	0.001423:6.55	0.001564:6.35	0.002279:5.20	0.001515:5.23	0.002002:6.26	0.001634:6.09	0.001510:5.77	0.001036:5.25	0.002233:5.89	0.001545:6.16	0.002812:5.51	0.002527:6.11	0.002230:5.75	0.001998:6.19	0.001600:5.96	0.000360:5.41	0.002549:5.77	0.001455:6.47	0.002025:6.17
Chr01	15250001	0.002870:5.58	0.003160:6.39	0.003302:6.99	0.002936:7.14	0.002670:7.04	0.003335:6.68	0.003727:6.09	0.003186:6.75	0.002460:6.26	0.003693:6.64	0.004234:6.31	0.003011:6.36	0.002940:6.78	0.003243:7.14	0.002047:5.82	0.003185:6.88	0.003510:6.41	0.003774:5.29	0.003952:6.21	0.002244:7.99	0.003504:6.52	0.003244:6.88	0.003310:6.74	0.003219:6.69	0.003197:6.63	0.003321:6.72	0.003445:6.99	0.003239:6.69	0.003310:5.90	0.003297:6.99	0.003277:6.96	0.003524:5.51	0.003734:6.02	0.003359:7.18	0.003402:6.87	0.002810:6.47	0.003714:6.24	0.003026:6.27	0.003618:6.95	0.003163:6.29	0.002824:6.94	0.003712:6.29	0.003693:6.54	0.003607:5.92	0.001766:6.24	0.003576:6.63	0.003304:6.57	0.003596:6.66
Chr01	15300001	0.003011:6.57	0.003365:6.93	0.003628:7.29	0.003559:7.22	0.003816:7.46	0.003907:7.39	0.003701:6.61	0.003485:7.58	0.003574:6.89	0.003661:7.24	0.003698:6.17	0.003470:6.80	0.003961:7.43	0.003541:7.44	0.003719:6.57	0.003830:7.52	0.003361:7.00	0.003794:6.21	0.003766:6.52	0.000458:8.70	0.003750:7.25	0.003755:7.23	0.003798:6.84	0.003552:7.11	0.003509:6.93	0.004254:7.57	0.003778:7.46	0.003622:6.75	0.003521:6.48	0.003296:7.56	0.003695:7.62	0.003371:6.00	0.003411:6.55	0.004162:8.00	0.003479:7.34	0.003664:6.94	0.003550:6.68	0.003590:7.03	0.003995:7.63	0.003189:6.97	0.003353:7.21	0.003387:6.65	0.003637:7.77	0.003853:6.81	0.000590:6.24	0.003693:7.14	0.004118:7.38	0.003437:6.96
Chr01	15350001	0.004355:6.38	0.004244:6.79	0.003996:7.51	0.003778:7.45	0.004218:7.52	0.004004:7.38	0.003937:6.57	0.004456:7.64	0.003791:6.92	0.003752:7.50	0.003847:6.49	0.004040:6.75	0.003861:7.14	0.004129:7.79	0.003883:6.40	0.004408:7.23	0.003769:6.88	0.003937:6.12	0.003804:6.90	0.000516:8.72	0.003942:6.98	0.003862:7.02	0.003921:7.18	0.004466:7.20	0.004429:7.61	0.003920:7.29	0.004219:7.41	0.004037:6.84	0.003509:6.43	0.004055:7.67	0.004180:7.79	0.003806:6.42	0.004018:6.73	0.003780:7.80	0.003670:7.43	0.004037:6.90	0.004186:6.57	0.004148:6.94	0.004204:7.29	0.004002:6.97	0.003959:7.38	0.003925:6.53	0.003895:7.44	0.004249:7.10	0.000676:6.56	0.003718:6.87	0.004157:7.54	0.003833:7.48
Chr01	15400001	0.003784:6.12	0.003809:6.06	0.003905:6.87	0.003625:7.29	0.003935:6.87	0.004013:7.14	0.003835:6.01	0.003759:6.24	0.004158:6.10	0.003741:6.97	0.003403:5.83	0.003703:6.13	0.003812:6.51	0.003689:6.79	0.004120:5.87	0.003878:6.69	0.003792:6.77	0.003478:5.57	0.003832:6.26	0.000201:8.12	0.003884:6.13	0.003742:6.74	0.004223:6.54	0.003977:6.50	0.003998:6.49	0.004286:6.35	0.003680:6.57	0.003880:6.36	0.003434:5.74	0.003874:6.73	0.004469:6.96	0.003856:5.89	0.003607:6.09	0.004028:6.94	0.003857:6.58	0.003579:6.53	0.004205:6.01	0.003436:6.35	0.004147:7.17	0.003771:6.44	0.004077:6.29	0.003978:6.15	0.003999:6.52	0.003751:6.10	0.000339:5.83	0.004034:6.45	0.003622:6.70	0.003572:6.23
Chr01	15450001	NA:3.05	0.002021:3.70	0.002287:3.78	0.001976:3.60	0.002022:3.84	0.002001:3.82	NA:3.42	0.001878:3.54	0.002048:3.86	0.002087:3.65	NA:3.45	NA:3.56	0.002094:3.76	0.002432:3.81	NA:3.28	0.001841:3.97	NA:3.48	NA:2.97	NA:3.56	0.000176:5.03	NA:3.34	0.002082:3.69	NA:3.38	0.001929:3.63	NA:3.72	0.001812:3.86	0.001980:3.82	NA:3.72	NA:3.04	0.001887:4.24	NA:3.98	NA:3.07	NA:3.43	0.002123:4.07	NA:3.52	NA:3.54	NA:3.21	NA:3.51	NA:3.57	NA:3.68	NA:3.74	0.001862:3.51	0.002309:3.85	NA:3.53	0.000395:3.80	0.001984:3.52	0.002331:3.67	0.001677:3.62
Chr01	15500001	NA:2.43	NA:2.80	NA:2.84	NA:3.06	NA:3.20	NA:3.17	NA:2.90	NA:3.14	NA:2.82	NA:2.56	NA:2.46	NA:2.67	NA:3.08	NA:2.82	NA:2.85	NA:3.10	NA:2.85	NA:2.42	NA:2.65	NA:4.44	NA:2.70	NA:3.03	NA:2.70	NA:2.71	NA:2.99	NA:2.78	NA:3.04	NA:2.95	NA:2.61	NA:3.27	NA:2.87	NA:2.29	NA:2.44	NA:2.95	NA:2.93	NA:2.74	NA:2.75	NA:2.76	NA:3.23	NA:2.76	NA:2.94	NA:2.66	NA:2.92	NA:2.79	NA:2.84	NA:2.65	NA:2.82	NA:2.75
Chr01	15550001	0.004038:4.68	0.004823:5.12	0.004638:5.63	0.004474:5.48	0.004759:5.53	0.004667:5.37	0.004314:4.89	0.004413:5.17	0.004349:5.32	0.004819:5.37	0.004927:4.67	0.004258:4.69	0.004808:5.18	0.004051:5.32	0.004989:4.71	0.004892:5.12	0.004376:4.82	0.004741:4.64	0.004879:5.30	0.000389:6.71	0.004951:4.98	0.004135:5.32	0.004269:5.09	0.005004:5.46	0.004819:5.43	0.004174:5.25	0.005242:5.47	0.005113:5.69	0.004745:4.76	0.004884:5.82	0.004878:5.67	0.004492:4.42	0.004628:4.86	0.005240:5.94	0.004576:5.20	0.004585:5.42	0.004351:4.98	0.004930:5.29	0.004966:6.07	0.004764:5.25	0.005007:5.32	0.004932:5.18	0.004993:5.67	0.004690:5.00	0.000438:4.95	0.004926:5.18	0.004488:5.31	0.004740:5.33
Chr01	15600001	0.002773:4.15	0.002807:4.68	0.002581:5.18	0.002710:4.95	0.002747:5.03	0.002497:4.83	0.002640:4.36	0.002555:4.69	0.002863:4.49	0.002947:4.89	0.002836:4.00	0.003037:4.39	0.002770:4.83	0.002846:4.75	0.002904:4.37	0.002777:4.94	0.002457:4.31	0.002495:4.11	0.002731:4.67	0.000309:6.27	0.002832:4.55	0.002832:4.68	0.002668:4.76	0.002761:5.07	0.002303:5.06	0.002691:4.41	0.003263:4.95	0.002874:4.61	0.002797:4.27	0.003007:4.85	0.003476:4.91	0.002933:4.35	0.002618:4.39	0.002717:5.17	0.002718:4.76	0.002858:4.66	0.003291:4.49	0.003313:4.34	0.002605:5.23	0.002864:4.44	0.002667:4.79	0.002661:4.46	0.002818:5.16	0.002712:4.76	0.000216:4.91	0.002779:4.49	0.002846:4.64	0.002845:4.84
Chr01	15650001	0.002817:4.29	0.003016:4.76	0.003235:5.11	0.003152:5.15	0.003539:5.03	0.003235:5.40	0.003026:4.44	0.003344:4.97	0.003109:4.53	0.002724:4.74	0.002897:4.24	0.003146:4.56	0.003380:4.92	0.003524:4.70	0.003078:4.55	0.003327:4.88	0.003484:4.63	0.002817:4.27	0.003385:4.87	0.000058:6.26	0.003563:4.74	0.003224:4.90	0.003258:4.48	0.003627:4.74	0.003368:4.70	0.002896:4.74	0.002953:4.96	0.003124:4.58	0.002941:4.21	0.003007:5.03	0.003304:5.24	0.002948:4.31	0.003094:4.36	0.003331:5.25	0.002866:4.79	0.003084:4.70	0.002834:4.67	0.003176:4.87	0.003603:5.41	0.003061:4.75	0.003100:4.79	0.002913:4.74	0.003410:5.33	0.002999:4.51	0.000117:4.63	0.003427:4.91	0.003368:4.97	0.003347:4.57
Chr01	15700001	0.002739:3.80	0.002950:4.25	0.003257:4.75	0.003362:4.97	0.003067:4.88	0.003362:4.77	0.002768:4.61	0.003236:4.58	0.003077:4.76	0.002967:4.78	0.003571:4.06	0.003283:4.59	0.003373:4.87	0.003331:4.70	0.003129:4.16	0.003211:4.61	0.003339:4.58	0.003546:3.87	0.003290:4.60	0.000290:6.28	0.002956:4.26	0.003568:4.77	0.003305:4.31	0.003264:4.54	0.003284:4.96	0.003068:4.65	0.003124:4.38	0.003445:4.25	0.003279:4.15	0.003655:4.80	0.003874:4.80	0.002711:3.97	0.003532:4.28	0.003432:4.91	0.003273:4.53	0.003158:4.05	0.003263:4.19	0.003381:4.49	0.004005:4.63	0.003319:4.55	0.003309:4.69	0.003731:4.28	0.003099:4.52	0.003502:4.09	0.000246:4.35	0.003905:4.32	0.003600:4.33	0.002967:4.24
Chr01	15750001	0.002860:6.32	0.003489:7.06	0.003160:7.71	0.002945:7.17	0.002984:7.19	0.002928:7.62	0.002790:6.45	0.003201:7.31	0.002809:7.10	0.003060:7.10	0.003127:6.23	0.003254:7.02	0.002887:7.15	0.003151:7.14	0.002793:6.25	0.003253:7.45	0.003231:7.10	0.003208:6.21	0.003017:7.12	0.000106:8.15	0.003094:7.06	0.003039:6.60	0.002983:7.23	0.002899:6.86	0.003093:7.84	0.003021:7.36	0.003034:7.44	0.003090:6.78	0.002987:6.27	0.002970:7.71	0.003057:7.50	0.002604:6.03	0.002605:6.16	0.002968:7.69	0.003237:7.15	0.003556:6.87	0.002948:6.49	0.003122:6.97	0.003075:7.43	0.003436:6.91	0.003158:7.46	0.002822:6.64	0.002896:7.59	0.003172:6.72	0.000043:6.13	0.003034:7.04	0.003170:7.21	0.003008:7.05
Chr01	15800001	0.003048:4.77	0.003421:5.33	0.003368:5.17	0.003046:5.44	0.003416:5.56	0.003095:5.50	0.002974:4.93	0.002819:5.42	0.003579:5.22	0.003361:5.23	0.003394:4.55	0.003213:5.16	0.003301:5.58	0.003194:5.54	0.004562:4.66	0.002800:5.35	0.002779:5.25	0.003351:4.32	0.003764:5.10	0.000021:8.64	0.003363:5.08	0.003225:5.32	0.003719:4.98	0.003423:5.10	0.003673:5.48	0.002660:5.12	0.003193:5.08	0.003240:5.02	0.003051:4.50	0.002788:5.99	0.003480:5.56	0.002211:4.71	0.003030:5.24	0.003079:5.32	0.003125:5.10	0.003027:4.96	0.003282:4.76	0.003215:5.07	0.003381:5.50	0.003037:5.12	0.003178:5.14	0.002598:4.69	0.003825:5.76	0.003728:4.90	0.000177:5.90	0.002728:5.14	0.005024:5.67	0.003907:5.18
Chr01	15850001	0.018488:6.44	0.018714:7.02	0.018581:6.99	0.019011:7.44	0.017375:6.95	0.020167:7.71	0.016037:6.13	0.019674:7.25	0.018189:6.79	0.018029:6.92	0.017956:6.24	0.019720:7.06	0.020189:7.53	0.019445:7.26	0.020341:6.79	0.018813:7.52	0.019790:7.15	0.017608:6.03	0.018886:7.14	0.000224:9.16	0.018166:6.47	0.018083:6.58	0.017941:6.40	0.018640:6.70	0.017957:7.24	0.016981:6.71	0.019165:7.25	0.018685:6.69	0.016190:6.33	0.019518:7.18	0.019853:7.44	0.019831:6.26	0.019527:6.46	0.019349:7.46	0.018412:6.85	0.019026:6.49	0.017929:6.66	0.018028:6.62	0.019627:7.46	0.018232:6.73	0.018698:7.27	0.016643:6.21	0.017306:6.91	0.016809:6.24	0.000000:5.93	0.017924:6.74	0.018238:6.93	0.017982:6.94
Chr01	15900001	0.021463:5.87	0.023320:6.31	0.021788:6.75	0.022093:6.77	0.022908:6.94	0.023347:7.10	0.021235:6.08	0.022754:6.88	0.021981:6.40	0.023979:6.75	0.022380:6.27	0.020781:6.11	0.022005:6.90	0.020744:6.71	0.021585:6.20	0.023576:6.90	0.023060:6.51	0.022665:5.56	0.022829:6.46	0.000194:8.31	0.021875:6.29	0.022847:7.39	0.022260:6.59	0.022482:7.00	0.023511:6.90	0.021285:6.49	0.023284:7.34	0.022043:6.52	0.021850:6.21	0.023393:7.33	0.022353:7.44	0.021989:6.02	0.022887:6.28	0.024031:7.38	0.022703:7.14	0.024637:6.99	0.022162:5.88	0.023027:6.40	0.022500:7.15	0.021925:6.66	0.022844:7.14	0.023376:6.28	0.023340:7.10	0.022543:6.41	0.000267:5.82	0.023207:6.69	0.023128:7.30	0.022533:7.03
Chr01	15950001	0.003856:5.39	0.003215:6.71	0.003255:6.94	0.003708:7.30	0.003475:6.69	0.003493:7.25	0.004003:6.53	0.003265:6.65	0.002773:6.39	0.003502:6.39	0.003131:6.22	0.003370:6.35	0.003215:6.87	0.003246:6.78	0.003948:5.76	0.003691:6.46	0.003293:6.55	0.003419:5.64	0.003613:6.73	0.000708:7.55	0.004112:6.48	0.003712:7.13	0.003044:6.51	0.002815:6.60	0.004253:6.60	0.003379:6.61	0.003634:6.70	0.003442:6.84	0.003679:5.93	0.003724:6.46	0.003073:7.21	0.003756:5.66	0.003174:5.90	0.003494:7.37	0.003739:6.98	0.002989:6.09	0.002701:5.34	0.003144:6.37	0.004524:7.00	0.003875:6.26	0.004000:6.57	0.004054:6.17	0.003462:6.82	0.003179:5.89	0.000589:5.69	0.002990:6.13	0.003152:6.69	0.003922:6.38
Chr01	16000001	0.002848:5.73	0.003432:6.60	0.003019:7.21	0.003161:7.07	0.003089:6.63	0.003125:7.01	0.002976:6.15	0.003241:6.67	0.003494:6.10	0.003304:6.21	0.003022:6.26	0.003079:6.37	0.002942:6.74	0.003264:7.05	0.003070:6.19	0.003435:6.88	0.003003:6.80	0.002905:5.93	0.003305:6.51	0.000021:8.14	0.003194:6.33	0.003117:6.12	0.003333:6.25	0.003315:6.36	0.002971:6.94	0.003324:6.41	0.003145:6.79	0.003438:6.68	0.003313:5.41	0.003385:7.03	0.003432:6.95	0.002790:5.35	0.003115:6.11	0.003402:7.59	0.003080:6.76	0.003279:6.56	0.002715:5.87	0.002803:6.09	0.003181:7.05	0.002706:6.42	0.003192:6.80	0.003090:5.71	0.003221:7.24	0.002929:6.01	0.000153:6.06	0.002954:6.66	0.003293:6.82	0.003639:6.65
Chr01	16050001	0.004613:6.66	0.005136:7.10	0.005348:7.98	0.006103:7.81	0.004737:7.95	0.005334:7.91	0.005787:6.96	0.006336:7.78	0.005307:7.16	0.004595:7.09	0.005168:6.86	0.005601:7.37	0.004550:7.68	0.004951:7.28	0.005112:6.80	0.005058:7.43	0.004943:7.14	0.005805:6.58	0.005507:7.37	0.003470:8.83	0.005574:6.79	0.005946:7.56	0.004973:7.24	0.005262:7.40	0.005359:7.99	0.005345:7.28	0.005852:7.70	0.005716:7.21	0.005461:6.51	0.005317:7.84	0.005499:7.83	0.005484:6.30	0.005331:6.69	0.005187:7.65	0.005217:7.48	0.004972:7.45	0.006183:6.73	0.004898:7.23	0.005140:8.25	0.004502:7.29	0.004703:7.53	0.005064:7.09	0.004650:7.39	0.004960:6.98	0.003612:6.17	0.005302:7.12	0.005213:7.75	0.005388:7.13
Chr01	16100001	0.001473:5.10	0.001365:5.58	0.001529:6.31	0.001078:6.40	0.001267:5.75	0.001145:6.23	0.001117:5.41	0.001016:5.99	0.001023:5.42	0.001260:5.75	0.000907:5.22	0.000978:5.76	0.001291:5.91	0.001179:6.02	0.001052:5.24	0.001539:6.07	0.001011:5.84	0.001002:5.38	0.001411:5.63	0.000162:6.67	0.001032:5.70	0.001134:5.71	0.001266:5.76	0.000985:5.31	0.001159:6.11	0.001608:5.81	0.001079:6.22	0.001074:5.62	0.001733:4.88	0.001176:6.42	0.001676:6.17	0.000736:5.31	0.001413:5.75	0.001070:6.55	0.000915:6.00	0.000791:5.72	0.001215:5.48	0.001057:5.57	0.001333:6.24	0.001391:5.52	0.000967:6.07	0.001055:5.36	0.001190:5.90	0.001518:5.48	0.000737:4.98	0.001744:5.53	0.001140:5.83	0.001015:5.40
Chr01	16150001	NA:2.98	NA:3.38	NA:3.60	NA:3.94	NA:3.59	NA:3.78	NA:3.17	NA:3.57	NA:3.26	NA:3.35	NA:2.87	NA:3.58	NA:3.57	NA:3.83	NA:3.00	NA:3.82	NA:3.45	NA:3.11	NA:3.61	NA:4.14	NA:3.18	NA:3.61	NA:3.34	NA:3.41	NA:3.37	NA:3.47	NA:3.68	NA:3.25	NA:3.06	NA:3.40	NA:3.64	NA:3.11	NA:3.04	NA:3.83	NA:3.52	NA:3.24	NA:2.87	NA:3.34	NA:3.46	NA:3.14	NA:3.54	NA:3.19	NA:3.48	NA:3.16	NA:2.72	NA:3.30	NA:3.34	NA:3.31
Chr01	16200001	0.003226:6.68	0.003521:7.67	0.003522:8.19	0.003679:7.90	0.003233:7.71	0.004063:7.60	0.003125:7.37	0.003355:7.62	0.004234:7.46	0.003681:7.59	0.003292:6.57	0.003305:7.28	0.003893:7.44	0.003667:8.34	0.003851:6.61	0.003130:8.15	0.003282:7.06	0.003741:6.54	0.003485:7.36	0.001038:9.15	0.003460:7.31	0.003738:7.49	0.003924:6.96	0.003671:7.40	0.003636:8.16	0.003812:7.74	0.003600:7.80	0.003290:7.36	0.003751:6.50	0.004050:8.29	0.003976:7.86	0.003932:6.51	0.003485:7.23	0.003715:8.13	0.004032:7.94	0.002787:6.92	0.003437:6.81	0.003501:6.96	0.004011:8.19	0.002965:7.56	0.003278:7.73	0.003682:7.36	0.003608:8.06	0.003928:7.49	0.001487:6.47	0.003172:7.28	0.003452:7.94	0.004222:7.38
Chr01	16250001	0.003788:5.60	0.003469:6.58	0.004100:6.89	0.003516:7.00	0.003313:6.89	0.003595:6.98	0.003453:6.09	0.004492:6.89	0.004272:6.19	0.004064:6.68	0.003787:6.04	0.003223:6.34	0.003506:6.98	0.003884:7.03	0.003520:6.07	0.003673:6.91	0.003535:6.68	0.003303:5.98	0.003757:6.39	0.001176:7.93	0.003723:6.57	0.004127:6.86	0.003829:6.59	0.003642:6.74	0.003653:6.98	0.003112:6.52	0.003587:7.06	0.003991:6.84	0.003751:5.69	0.003631:7.19	0.004074:6.89	0.003529:5.66	0.003330:6.16	0.003779:7.05	0.003596:6.49	0.003607:6.25	0.003557:6.12	0.003794:6.26	0.003905:6.98	0.003346:6.28	0.003696:7.05	0.003369:5.95	0.003974:6.82	0.003370:6.31	0.000923:6.29	0.003933:6.52	0.004120:6.59	0.003896:6.76
Chr01	16300001	0.002731:5.35	0.003107:5.84	0.002579:6.45	0.003106:6.52	0.002692:6.38	0.003020:6.52	0.003033:5.45	0.002589:5.96	0.002807:5.91	0.002986:5.77	0.002715:5.12	0.002764:5.84	0.002769:6.24	0.003103:6.19	0.002655:5.21	0.003154:6.26	0.003017:6.03	0.003247:5.51	0.003218:6.14	0.000219:6.98	0.002868:5.31	0.002718:6.16	0.002432:5.72	0.002945:5.82	0.002827:6.44	0.002826:5.55	0.002778:6.17	0.002701:5.81	0.002371:5.16	0.003220:6.48	0.003056:6.22	0.002584:4.80	0.002638:5.41	0.003076:6.38	0.002846:5.81	0.002888:6.01	0.003044:5.68	0.002621:5.65	0.002881:6.36	0.003120:5.84	0.002855:6.10	0.002645:5.32	0.003063:6.29	0.002477:5.53	0.000517:5.54	0.002717:5.60	0.002436:5.80	0.002740:5.75
Chr01	16350001	0.003781:5.41	0.003847:6.11	0.003988:6.14	0.003847:6.34	0.004117:6.21	0.003940:6.68	0.003854:5.52	0.003933:6.18	0.003914:6.26	0.004042:5.87	0.003570:5.26	0.003970:6.07	0.004207:6.45	0.004039:6.47	0.003774:5.79	0.003775:6.12	0.003590:5.93	0.003631:5.25	0.004061:6.29	0.000000:7.26	0.003838:5.85	0.003737:6.26	0.004301:5.84	0.004010:6.09	0.003827:6.11	0.003880:5.98	0.004226:6.32	0.004200:5.82	0.003172:5.46	0.003816:6.45	0.004169:6.82	0.003872:5.36	0.003775:5.52	0.003994:6.84	0.003671:6.11	0.003863:6.07	0.003732:5.44	0.004139:6.28	0.003822:6.09	0.003828:6.29	0.003770:6.21	0.003849:5.66	0.004041:6.48	0.003680:5.69	0.000025:5.62	0.003801:5.79	0.004214:6.10	0.004125:6.22
Chr01	16400001	0.002154:3.81	0.002485:4.53	0.002129:4.80	0.002413:4.85	0.002301:4.16	0.002192:4.47	0.001990:4.33	0.002059:4.52	0.002122:4.26	0.002142:4.17	0.002490:3.99	0.002079:4.12	0.002399:4.52	0.002129:4.64	0.001910:3.95	0.001969:4.61	0.002177:4.43	0.002156:3.91	0.002332:4.19	0.000000:5.51	0.002323:4.02	0.002350:4.52	0.002250:4.11	0.001946:4.16	0.002080:4.47	0.002057:4.65	0.002224:5.00	0.002370:4.23	0.002364:3.86	0.002540:4.59	0.002649:4.97	0.002001:3.84	0.002029:4.20	0.002173:4.46	0.002322:4.59	0.002586:4.26	0.002057:4.02	0.002250:4.31	0.002179:4.77	0.001982:4.26	0.002080:4.48	0.002202:4.25	0.002343:4.58	0.001994:3.94	0.000000:4.41	0.001838:4.11	0.002329:4.49	0.002291:4.43
Chr01	16450001	0.002871:4.95	0.002683:5.37	0.002878:5.77	0.003087:6.16	0.002531:5.57	0.003136:6.11	0.003059:5.13	0.002969:5.71	0.002799:5.33	0.002950:5.48	0.002267:4.84	0.002644:5.71	0.003336:5.37	0.002853:5.70	0.002953:5.23	0.002970:6.12	0.002873:5.62	0.002548:4.89	0.002761:5.60	0.000252:6.98	0.002641:5.48	0.002693:5.60	0.002740:5.29	0.002813:5.64	0.003216:5.70	0.002715:5.68	0.003076:5.65	0.002733:5.70	0.002739:4.97	0.003064:5.74	0.003037:5.72	0.002876:4.71	0.002713:4.87	0.002977:5.77	0.002926:5.64	0.002830:5.36	0.003507:5.33	0.003273:5.44	0.002908:5.82	0.002304:5.18	0.002755:5.84	0.002433:5.23	0.003197:5.69	0.002781:5.11	0.000475:5.23	0.003270:5.45	0.002945:5.65	0.003128:5.41
Chr01	16500001	0.003369:6.39	0.003502:6.71	0.003849:7.20	0.003525:6.99	0.003950:7.24	0.004017:7.31	0.002943:6.55	0.003449:6.87	0.004185:6.62	0.004258:6.84	0.003892:5.89	0.003704:6.51	0.004491:6.98	0.003755:7.19	0.004775:5.96	0.004282:7.30	0.004316:6.65	0.003600:5.93	0.004552:7.08	0.001675:8.37	0.004045:6.50	0.004173:7.04	0.004397:6.53	0.003628:6.93	0.004327:6.82	0.003823:7.09	0.004227:7.08	0.004725:6.75	0.004373:6.30	0.003906:6.94	0.003959:7.19	0.003544:5.56	0.004214:6.34	0.003595:7.33	0.003901:6.82	0.004410:6.90	0.003366:6.23	0.004308:6.51	0.004203:7.25	0.004365:6.54	0.004075:7.10	0.003478:6.24	0.004253:7.24	0.003606:6.31	0.001244:5.95	0.003350:6.81	0.003701:7.10	0.003587:6.70
Chr01	16550001	0.003372:6.87	0.003550:6.99	0.003266:7.64	0.003364:7.69	0.003422:7.27	0.003365:7.54	0.003136:6.63	0.003719:7.08	0.002909:6.85	0.003186:7.08	0.002936:6.39	0.003299:7.11	0.003446:7.21	0.003143:7.33	0.002921:6.17	0.003312:7.47	0.003113:7.28	0.003234:6.11	0.003427:7.40	0.000277:8.38	0.003408:6.96	0.003345:7.29	0.003040:6.83	0.003243:7.22	0.003646:7.17	0.003403:7.24	0.003068:7.69	0.003234:7.13	0.003410:6.32	0.003343:7.39	0.003457:7.79	0.002977:6.02	0.002846:6.86	0.003379:7.74	0.003297:7.42	0.003181:6.95	0.002877:6.51	0.003261:7.04	0.003176:7.61	0.003263:6.87	0.003145:7.13	0.002914:6.73	0.003107:7.26	0.003373:6.93	0.000000:6.17	0.003150:6.60	0.002844:7.36	0.003199:7.38
Chr01	16600001	0.002628:6.11	0.002658:6.86	0.002668:7.45	0.003059:7.34	0.003133:7.13	0.002704:7.32	0.002274:6.14	0.002425:7.05	0.002913:6.81	0.002479:6.50	0.003511:6.02	0.002862:6.44	0.003133:7.11	0.002554:7.15	0.002422:6.30	0.002844:7.25	0.002722:6.63	0.003063:5.98	0.002853:6.67	0.000365:7.79	0.002544:6.70	0.002642:6.57	0.003242:6.35	0.002648:6.53	0.002738:6.96	0.002507:6.39	0.002756:7.20	0.002689:6.40	0.002441:6.13	0.002613:7.13	0.002642:6.75	0.002213:5.72	0.002703:5.80	0.002544:7.19	0.002866:7.11	0.002872:6.38	0.002963:6.32	0.002627:6.51	0.003073:7.32	0.003193:6.68	0.002651:6.86	0.002354:6.35	0.003273:6.61	0.002289:6.20	0.000503:5.80	0.003197:6.59	0.003069:6.53	0.002917:6.48
Chr01	16650001	0.002924:6.29	0.002693:7.33	0.002800:7.63	0.002747:8.23	0.002671:7.69	0.002879:7.31	0.002928:6.76	0.002897:7.77	0.002860:6.90	0.002884:7.14	0.003258:6.29	0.002846:7.28	0.002709:7.66	0.002715:7.89	0.002461:6.59	0.002746:8.07	0.002751:7.39	0.002336:6.35	0.002668:7.26	0.000716:9.12	0.002428:6.92	0.002823:7.44	0.002932:6.92	0.002940:6.56	0.002759:7.28	0.002700:6.99	0.002984:7.80	0.003145:7.21	0.002736:6.08	0.002743:7.38	0.002816:7.31	0.003072:6.25	0.002858:6.74	0.003065:7.75	0.002858:7.34	0.002862:6.94	0.002800:6.47	0.003013:7.53	0.003187:7.75	0.002631:7.01	0.002459:7.29	0.002861:6.93	0.002550:7.59	0.002962:6.68	0.001129:6.58	0.002377:7.00	0.003009:7.60	0.002557:7.08
Chr01	16700001	0.003697:6.34	0.003604:6.88	0.004252:7.12	0.003663:6.88	0.004228:7.28	0.004226:7.68	0.004149:6.33	0.003844:7.04	0.004100:6.76	0.003896:6.76	0.003842:5.99	0.004107:6.60	0.003469:7.37	0.003735:7.11	0.004179:6.41	0.003772:7.20	0.004308:7.16	0.003546:6.15	0.003822:6.84	0.000425:8.88	0.004076:6.73	0.003547:6.90	0.003999:6.67	0.004518:7.25	0.003644:7.13	0.004315:7.03	0.004118:7.85	0.004032:6.82	0.003464:6.25	0.004341:7.36	0.004188:7.26	0.003583:5.84	0.003906:6.53	0.004196:7.73	0.003660:6.76	0.004151:6.85	0.003889:6.34	0.003735:7.08	0.004237:7.71	0.003622:6.71	0.003934:6.95	0.003872:6.44	0.004813:7.33	0.004058:6.63	0.000565:6.30	0.004473:6.88	0.003648:7.03	0.004017:7.36
Chr01	16750001	0.003049:6.53	0.003421:7.30	0.003295:7.72	0.003456:7.90	0.003627:7.82	0.003241:7.84	0.003423:6.89	0.003007:7.30	0.002963:7.33	0.003688:7.24	0.003076:6.49	0.003374:7.26	0.003315:7.41	0.003579:8.14	0.003456:6.42	0.003477:8.01	0.003146:7.17	0.002775:6.48	0.003278:7.69	0.000105:8.69	0.003305:6.97	0.003115:7.36	0.003168:7.14	0.003231:7.34	0.003184:7.59	0.003534:7.43	0.003362:7.72	0.003388:7.42	0.003034:6.49	0.003401:7.61	0.003430:7.79	0.003162:6.55	0.003191:6.58	0.003296:7.32	0.003257:7.22	0.002963:6.97	0.003104:6.55	0.003262:7.16	0.003196:7.68	0.003614:7.28	0.003519:7.44	0.003214:7.23	0.002957:7.83	0.003338:7.33	0.000107:6.55	0.003103:7.36	0.003724:7.77	0.003550:7.30
Chr01	16800001	0.006576:5.75	0.005196:6.75	0.006513:6.70	0.006085:7.28	0.006576:6.78	0.004971:7.07	0.005437:6.33	0.005719:6.51	0.005909:6.46	0.005460:6.44	0.005226:5.77	0.005432:6.19	0.005564:6.78	0.006080:7.25	0.006721:6.44	0.006020:6.72	0.005028:6.37	0.006810:6.06	0.005333:6.46	0.003653:8.28	0.005042:6.33	0.006375:6.62	0.005854:6.39	0.005217:6.79	0.006445:6.68	0.006459:6.20	0.005141:6.93	0.005639:6.53	0.005188:5.63	0.005386:7.03	0.006828:7.58	0.005611:5.89	0.006206:6.09	0.005175:7.15	0.005434:6.93	0.005393:6.88	0.004409:5.92	0.005694:6.39	0.006380:7.02	0.007436:6.54	0.005404:6.72	0.005647:6.57	0.005444:6.55	0.004201:6.76	0.003123:5.72	0.005396:6.75	0.005714:7.34	0.004895:6.63
Chr01	16850001	0.004140:6.73	0.004312:6.92	0.004552:7.83	0.003758:7.68	0.004355:7.75	0.004622:7.38	0.004690:6.96	0.004608:7.36	0.004780:7.23	0.004291:7.12	0.003773:6.45	0.004593:7.28	0.004328:7.78	0.004527:7.95	0.004898:6.79	0.004331:7.79	0.004108:6.91	0.004110:6.35	0.005199:7.30	0.002164:9.21	0.004334:7.19	0.004467:7.47	0.003650:6.89	0.004050:7.09	0.004343:7.43	0.004458:7.19	0.004486:8.00	0.004274:7.37	0.005215:6.67	0.004463:7.61	0.003931:7.81	0.004440:6.54	0.004025:6.93	0.003830:7.78	0.004483:7.51	0.004613:7.17	0.004334:7.03	0.004230:6.50	0.004330:8.31	0.004237:7.66	0.004308:7.68	0.004377:6.88	0.003987:7.54	0.004038:6.93	0.000417:6.31	0.004506:7.20	0.004224:7.34	0.004104:7.03
Chr01	16900001	0.003276:5.20	0.003497:5.63	0.003670:5.77	0.003549:5.96	0.003284:5.91	0.003572:6.37	0.003058:4.83	0.003583:5.54	0.003532:5.37	0.003542:5.58	0.002879:4.53	0.004085:4.96	0.003776:5.51	0.003441:5.89	0.004109:5.25	0.003267:5.37	0.003819:5.74	0.003277:4.40	0.003947:5.36	0.000073:7.23	0.003644:5.34	0.003480:5.92	0.003436:5.35	0.003610:5.35	0.003715:5.68	0.003612:5.57	0.003644:5.82	0.003669:5.16	0.003706:4.82	0.003711:5.68	0.004078:5.48	0.003785:4.66	0.003892:5.04	0.003909:5.92	0.004159:5.73	0.003965:5.02	0.003554:5.16	0.003478:5.20	0.003100:5.91	0.003124:5.27	0.003359:5.60	0.004033:5.09	0.003740:5.34	0.003932:5.34	0.000370:5.33	0.003346:5.12	0.003406:5.48	0.003770:5.54
Chr01	16950001	0.004139:6.24	0.003975:6.97	0.004031:7.33	0.004380:7.89	0.003905:7.63	0.003752:7.63	0.003765:6.70	0.004060:7.72	0.003748:6.84	0.004217:7.40	0.003894:6.25	0.004227:7.17	0.003994:7.24	0.003964:7.44	0.004238:6.54	0.004096:7.35	0.003690:6.82	0.003274:6.25	0.004370:7.36	0.000556:8.44	0.003694:6.96	0.004238:7.42	0.004229:6.77	0.004453:6.73	0.004478:7.61	0.004157:7.21	0.004645:7.49	0.004252:7.33	0.004073:6.36	0.003961:7.46	0.004180:7.66	0.004019:6.15	0.003352:6.37	0.003651:7.44	0.004451:7.00	0.003895:6.54	0.003821:6.55	0.004104:7.16	0.004177:7.30	0.004090:6.85	0.003815:7.49	0.003329:6.64	0.004251:7.32	0.003701:6.63	0.000366:5.98	0.004310:6.96	0.004032:7.25	0.003746:7.12
Chr01	17000001	0.003461:6.29	0.003333:6.95	0.003610:7.75	0.003578:7.86	0.003092:7.19	0.003487:7.75	0.003543:6.48	0.004064:7.63	0.003518:6.62	0.003042:6.56	0.003248:6.05	0.003424:7.14	0.003901:7.31	0.003905:7.63	0.003711:6.80	0.003930:7.57	0.003584:7.05	0.003333:5.94	0.003458:7.29	0.000021:8.63	0.003687:6.82	0.003188:7.42	0.003135:6.84	0.003395:7.31	0.003823:7.17	0.003342:6.97	0.003505:7.78	0.003494:6.92	0.003412:6.47	0.003422:7.81	0.003943:7.58	0.002880:6.12	0.003143:6.58	0.003317:7.67	0.003974:6.94	0.003116:6.56	0.003488:6.27	0.004359:6.94	0.003476:7.63	0.003461:7.32	0.003709:7.20	0.003413:7.11	0.004099:7.50	0.003858:6.62	0.000000:6.21	0.003253:7.07	0.003732:6.89	0.003516:7.18
Chr01	17050001	0.003984:6.40	0.003734:7.41	0.003743:7.64	0.003605:7.96	0.003716:7.39	0.003438:7.55	0.003389:7.00	0.003767:7.27	0.003543:7.00	0.003645:7.07	0.003221:6.48	0.003370:6.79	0.003404:7.53	0.003621:7.44	0.003303:6.30	0.003407:7.92	0.003687:7.04	0.003443:5.89	0.003498:7.15	0.000021:8.57	0.003428:6.80	0.003709:7.45	0.003444:7.02	0.003708:7.26	0.003241:7.05	0.003435:7.11	0.003652:7.84	0.003686:6.92	0.003228:6.21	0.003529:7.62	0.003546:7.95	0.003019:6.03	0.003558:6.21	0.003811:7.89	0.003553:7.62	0.003195:7.06	0.002962:6.38	0.003461:7.21	0.003780:7.35	0.003594:6.70	0.003528:7.56	0.003247:7.16	0.003153:7.33	0.003578:6.81	0.000043:6.17	0.003775:7.18	0.003556:7.20	0.003620:7.25
Chr01	17100001	0.001419:6.13	0.001558:7.13	0.001684:7.32	0.001298:7.55	0.001432:7.71	0.001563:7.85	0.001759:6.77	0.001376:7.58	0.001277:6.72	0.002265:6.83	0.001257:6.11	0.001553:7.01	0.001327:7.34	0.002067:7.23	0.001932:6.67	0.002171:7.51	0.001773:7.22	0.001505:6.39	0.001381:6.91	0.000429:8.37	0.001377:6.47	0.001764:7.29	0.001363:7.13	0.001682:7.12	0.001547:7.37	0.001413:6.55	0.001563:7.01	0.001527:6.78	0.001540:6.53	0.001868:7.54	0.001634:7.56	0.001645:5.98	0.001304:6.43	0.001912:7.65	0.001582:7.40	0.001360:6.48	0.001323:6.49	0.001515:6.99	0.001603:7.57	0.001523:6.78	0.001388:7.18	0.001377:6.87	0.001981:7.03	0.001482:7.04	0.000066:6.01	0.001520:6.87	0.001785:6.90	0.001427:6.82
Chr01	17150001	0.000408:6.47	0.000588:7.32	0.000557:7.95	0.000474:8.00	0.000473:8.02	0.000452:8.07	0.000476:7.05	0.000527:7.51	0.000394:7.51	0.000783:7.02	0.000629:6.61	0.000613:6.88	0.000378:7.53	0.000292:7.72	0.000607:6.75	0.000432:7.88	0.000484:7.39	0.000510:6.35	0.000480:7.70	0.000021:8.56	0.000354:6.75	0.000668:7.53	0.000590:7.25	0.000650:7.70	0.000413:7.27	0.000617:6.70	0.000704:7.94	0.000459:7.17	0.000645:6.80	0.000537:7.86	0.000629:7.67	0.000470:6.31	0.000388:6.83	0.000596:8.36	0.000367:7.58	0.000618:6.98	0.000335:6.62	0.000450:6.70	0.000452:8.04	0.000699:7.36	0.000568:7.22	0.000528:6.90	0.000519:7.39	0.000464:6.75	0.000288:6.04	0.000412:6.80	0.000461:7.62	0.000713:7.27
Chr01	17200001	0.000716:6.32	0.000525:6.67	0.000698:7.37	0.000710:7.43	0.000787:7.31	0.000944:7.61	0.000645:6.74	0.001169:7.06	0.000677:6.95	0.000806:6.61	0.000558:6.49	0.000651:6.87	0.000940:6.86	0.000682:6.81	0.000644:6.19	0.000581:7.69	0.000879:6.89	0.000620:6.09	0.000623:6.83	0.000311:8.27	0.000965:6.68	0.000735:7.11	0.001206:6.71	0.000890:6.88	0.000929:7.42	0.001181:6.88	0.000839:7.49	0.001030:6.57	0.001192:5.79	0.001277:7.72	0.000610:7.08	0.000774:6.01	0.000657:6.45	0.000583:7.40	0.000757:6.85	0.000525:6.80	0.000666:6.15	0.000800:6.60	0.001246:7.31	0.000768:6.31	0.000697:6.74	0.000652:6.82	0.000855:7.02	0.000804:6.37	0.000229:6.09	0.000650:6.96	0.000578:6.77	0.000602:6.91
Chr01	17250001	0.000566:5.68	0.000579:6.36	0.000474:6.98	0.000643:6.62	0.000585:7.16	0.000813:6.77	0.000698:6.03	0.000645:6.38	0.000806:6.04	0.000576:6.28	0.000533:5.92	0.000690:6.14	0.000433:6.45	0.000527:7.11	0.000778:5.97	0.000590:6.66	0.001058:6.57	0.000907:5.30	0.000874:6.51	0.000186:7.58	0.000559:5.99	0.000711:6.77	0.000805:6.26	0.000596:6.79	0.000963:7.15	0.000852:6.41	0.000750:6.53	0.000688:6.40	0.000950:6.08	0.000810:6.79	0.000595:7.17	0.000404:5.53	0.000744:6.13	0.000614:7.20	0.000900:6.38	0.000612:6.20	0.000659:5.88	0.000546:6.47	0.000626:6.81	0.000624:6.22	0.000834:6.55	0.000509:6.31	0.000874:6.51	0.000577:6.16	0.000633:5.47	0.000657:6.34	0.001120:6.64	0.000637:6.42
Chr01	17300001	0.002291:6.67	0.002432:7.32	0.001871:7.91	0.001881:8.39	0.001487:8.08	0.002227:8.25	0.001854:7.17	0.002241:7.99	0.002633:7.64	0.002461:7.62	0.003491:6.78	0.001571:7.46	0.002520:7.85	0.002204:8.05	0.001951:7.15	0.001701:7.75	0.002118:7.92	0.001659:6.85	0.001988:7.55	0.001347:8.63	0.001984:7.63	0.001978:8.28	0.002233:7.28	0.002068:7.52	0.001960:8.06	0.002688:7.70	0.002059:8.11	0.002038:7.57	0.002112:6.77	0.002855:8.14	0.001980:7.91	0.002520:6.40	0.002475:6.98	0.001801:8.53	0.001887:7.81	0.003014:7.23	0.002304:6.83	0.002069:7.60	0.001946:8.25	0.001906:7.95	0.001931:7.88	0.001936:7.08	0.002258:7.82	0.002020:7.19	0.002361:6.71	0.002029:7.78	0.001804:8.04	0.001911:7.97
Chr01	17350001	0.000743:5.49	0.000712:6.11	0.000710:6.67	0.000309:6.54	0.000498:6.26	0.000574:6.79	0.000363:6.28	0.000317:6.41	0.000599:6.23	0.000824:6.29	0.000492:5.59	0.000341:6.39	0.000794:6.40	0.000532:6.08	0.000820:5.81	0.000416:6.31	0.000314:6.13	0.000395:5.65	0.000528:6.40	0.000295:7.32	0.000674:6.00	0.000311:6.67	0.000489:6.11	0.001271:6.27	0.000437:6.71	0.000481:6.68	0.000507:6.73	0.000714:6.20	0.000383:5.41	0.000477:6.58	0.000818:6.86	0.000618:5.13	0.000513:5.83	0.000307:6.84	0.000700:6.24	0.000340:6.14	0.000660:5.99	0.000654:6.07	0.000838:6.63	0.000558:6.12	0.000291:6.21	0.001561:5.65	0.000461:6.52	0.000731:6.16	0.000050:5.50	0.000745:6.29	0.000712:6.56	0.000844:6.40
Chr01	17400001	0.002243:5.38	0.001523:5.94	0.001342:6.45	0.002018:6.29	0.001483:6.54	0.002021:6.32	0.001874:5.58	0.001466:6.43	0.001385:5.92	0.001052:5.96	0.001402:5.27	0.001479:5.73	0.001290:6.39	0.001467:6.14	0.001636:5.40	0.002226:6.25	0.001534:6.10	0.001588:5.34	0.001146:6.28	0.001348:7.18	0.001722:5.79	0.001321:6.26	0.002184:6.05	0.001831:5.90	0.002140:6.39	0.001837:6.27	0.001542:6.44	0.001645:6.11	0.001416:5.55	0.001436:6.39	0.001261:6.62	0.001093:5.10	0.001615:5.51	0.001279:6.85	0.001694:5.90	0.000927:5.90	0.002244:5.36	0.001820:5.98	0.001145:6.61	0.001926:5.91	0.002130:6.00	0.000999:5.80	0.001039:6.39	0.001825:5.86	0.000944:5.06	0.001750:6.06	0.001618:6.25	0.001398:6.22
Chr01	17450001	0.001160:6.24	0.001189:7.21	0.001041:7.27	0.001259:7.52	0.001287:7.77	0.001116:8.05	0.001148:6.90	0.001254:7.45	0.001073:6.92	0.001026:7.09	0.001288:6.18	0.001362:6.81	0.001253:7.68	0.000961:7.51	0.001089:6.54	0.001045:7.57	0.001156:7.32	0.001229:6.15	0.001096:7.06	0.000572:8.40	0.001260:6.38	0.001350:7.56	0.001325:7.00	0.001117:7.03	0.001310:6.98	0.001101:6.91	0.001271:7.52	0.001172:6.97	0.001146:6.42	0.001054:7.79	0.001439:7.72	0.001047:6.02	0.001006:6.53	0.001216:7.55	0.001290:7.25	0.001080:6.86	0.001264:6.65	0.001416:7.06	0.001131:7.75	0.001214:7.09	0.001329:7.26	0.001097:6.96	0.001158:7.64	0.001183:6.91	0.000304:6.18	0.000895:7.43	0.001478:7.29	0.001178:7.12
Chr01	17500001	0.002292:6.10	0.002095:6.61	0.002799:7.77	0.002336:7.74	0.002527:7.67	0.002524:7.79	0.002751:6.59	0.002930:7.48	0.002758:6.96	0.002208:7.38	0.002425:6.33	0.002002:6.89	0.002696:7.55	0.002488:7.34	0.002276:6.67	0.002536:7.62	0.002420:7.44	0.002725:6.27	0.002814:7.37	0.001234:8.10	0.002946:7.62	0.002978:7.40	0.002276:7.04	0.002683:7.29	0.002684:7.70	0.002278:7.51	0.002960:7.76	0.002198:6.97	0.002987:6.33	0.002610:7.84	0.002859:7.75	0.002067:5.86	0.002254:6.88	0.002487:7.81	0.002632:7.27	0.002621:7.03	0.002662:6.93	0.003156:6.97	0.002613:7.90	0.002552:7.16	0.002445:7.16	0.002436:7.17	0.002576:7.68	0.002530:6.40	0.000892:6.21	0.002511:6.91	0.002532:7.40	0.002992:7.42
Chr01	17550001	0.003070:4.92	0.003019:6.14	0.002955:6.52	0.002830:6.47	0.002831:6.07	0.003245:6.62	0.003130:5.73	0.003020:6.38	0.002843:5.98	0.002790:5.74	0.002894:5.35	0.002686:5.72	0.002769:6.09	0.002937:6.22	0.002447:5.54	0.002891:6.48	0.002761:5.84	0.002674:5.01	0.002401:6.03	0.001011:6.86	0.003209:5.70	0.003017:6.41	0.002919:5.68	0.002732:6.01	0.003513:6.01	0.002996:6.13	0.002917:6.60	0.003465:6.00	0.002714:5.31	0.002905:6.25	0.003188:6.24	0.002977:5.56	0.002855:5.72	0.003107:6.34	0.002980:5.73	0.002629:5.84	0.002963:5.25	0.002818:5.88	0.003049:6.60	0.002738:5.52	0.002911:6.20	0.002753:5.83	0.003649:6.18	0.002923:5.50	0.000164:4.70	0.003257:5.88	0.003097:6.30	0.003163:5.75
Chr01	17600001	0.003799:5.68	0.003940:6.34	0.004704:7.23	0.004344:6.70	0.004063:6.82	0.004089:6.85	0.004043:6.36	0.004614:6.56	0.003813:6.01	0.004143:6.69	0.003945:5.72	0.004291:6.33	0.003868:6.91	0.004264:6.71	0.003589:5.99	0.004173:6.60	0.004489:6.46	0.004070:5.62	0.004564:6.92	0.001021:7.22	0.004080:6.65	0.004223:6.75	0.003639:6.22	0.004220:6.12	0.004543:7.01	0.004274:6.59	0.004426:6.99	0.003500:6.45	0.004122:5.58	0.003985:7.53	0.004453:7.15	0.003599:5.63	0.003984:6.12	0.004019:6.84	0.004759:6.78	0.004231:6.38	0.003721:5.64	0.004014:6.32	0.004325:7.48	0.003962:6.35	0.003944:6.71	0.003648:6.29	0.004531:7.01	0.003967:6.19	0.001035:5.17	0.004549:6.75	0.004846:6.73	0.004150:6.20
Chr01	17650001	0.002005:5.52	0.002394:6.04	0.002099:6.91	0.002172:6.56	0.002542:6.82	0.001914:7.43	0.002073:6.17	0.001799:6.61	0.002047:5.86	0.002156:6.20	0.002294:5.46	0.002380:5.89	0.002263:6.61	0.002094:6.40	0.001874:5.85	0.002484:6.95	0.002392:6.77	0.001944:5.57	0.002104:6.02	0.000683:6.76	0.002272:5.73	0.002027:6.32	0.001873:5.93	0.002032:6.22	0.001935:6.29	0.001818:6.21	0.002025:7.18	0.002179:6.03	0.002077:5.37	0.002011:6.47	0.002240:6.73	0.001652:5.56	0.002008:5.98	0.002284:6.79	0.002172:6.06	0.002195:6.35	0.002075:5.81	0.002154:6.04	0.002219:6.33	0.002018:5.93	0.002032:6.36	0.001664:5.91	0.002167:6.76	0.002041:5.74	0.000456:5.00	0.002055:6.14	0.002104:6.21	0.001963:5.97
Chr01	17700001	0.001654:5.64	0.001914:6.04	0.001817:6.62	0.001946:6.62	0.001648:6.59	0.001622:6.61	0.001829:6.03	0.001915:6.53	0.001876:6.00	0.001929:6.66	0.002096:5.58	0.001958:6.09	0.002004:7.01	0.001879:6.47	0.001915:5.99	0.001891:6.78	0.001817:6.23	0.001723:5.57	0.001696:5.94	0.000100:7.34	0.001909:6.24	0.001763:6.83	0.001866:6.12	0.001923:6.39	0.001776:6.71	0.002028:6.43	0.001931:7.04	0.001566:5.92	0.001601:5.55	0.002111:6.81	0.001962:7.03	0.001805:5.30	0.001774:6.24	0.001789:6.91	0.001952:6.48	0.001641:6.20	0.001970:5.85	0.001535:6.04	0.001780:6.45	0.001899:6.20	0.002270:6.62	0.002217:5.89	0.001986:6.77	0.001654:6.32	0.000382:5.34	0.001776:5.74	0.001807:6.77	0.001822:6.41
Chr01	17750001	0.001355:3.80	0.001309:4.32	0.001425:4.55	0.001300:4.31	0.001708:4.64	0.001274:4.60	0.001245:4.01	0.001526:4.61	0.001281:3.96	0.001313:4.64	0.001058:3.93	0.001257:4.07	0.001454:4.68	0.001305:4.52	0.001264:3.83	0.001312:4.36	0.001490:4.04	0.001628:3.69	0.001431:4.52	0.000000:5.12	0.001214:4.01	0.001340:4.12	0.001438:4.16	0.001429:4.59	0.001312:4.33	0.001340:4.38	0.001267:4.66	0.001170:4.68	0.001265:3.58	0.001457:4.49	0.001154:4.71	0.001148:3.70	0.001337:4.36	0.001327:4.68	0.001393:4.18	0.001294:4.02	0.001383:3.96	0.001378:4.38	0.001475:4.40	0.001143:4.30	0.001203:4.30	0.001295:4.12	0.001534:4.39	0.001131:4.52	0.000000:3.41	0.001239:4.16	0.001363:4.58	0.001202:4.20
Chr01	17800001	0.001943:6.14	0.001998:6.84	0.002109:7.27	0.002020:7.46	0.002033:6.85	0.002178:7.19	0.002124:6.44	0.002208:7.39	0.002322:6.51	0.002648:6.44	0.002241:5.88	0.001943:6.97	0.002029:7.03	0.002101:6.72	0.002179:6.17	0.001952:6.68	0.002004:6.79	0.002451:6.05	0.002166:7.01	0.000370:8.18	0.001987:6.61	0.002485:7.19	0.002301:6.88	0.002108:6.58	0.001792:7.15	0.002304:7.11	0.002457:7.59	0.001913:7.01	0.002046:5.85	0.002095:7.60	0.002014:7.45	0.001879:5.54	0.002740:6.11	0.002307:7.48	0.002163:6.76	0.001699:6.42	0.002169:6.43	0.001992:6.35	0.002051:7.42	0.001910:6.43	0.002160:6.72	0.001901:6.62	0.002002:7.38	0.002153:6.53	0.000251:5.74	0.002910:6.61	0.002083:7.27	0.001900:6.89
Chr01	17850001	0.005681:6.52	0.006353:7.21	0.005457:8.23	0.005106:7.73	0.005191:8.28	0.006151:7.83	0.006237:6.89	0.005677:7.94	0.005609:7.46	0.005025:7.29	0.005074:6.33	0.005623:7.42	0.005010:7.72	0.005812:7.98	0.005480:6.80	0.006217:7.88	0.006427:7.39	0.005099:6.45	0.005965:7.83	0.000977:8.12	0.005573:7.24	0.006103:7.79	0.005818:7.32	0.005334:7.56	0.006667:7.95	0.005885:7.44	0.005799:7.84	0.005492:7.23	0.005746:6.97	0.004722:7.71	0.005294:7.93	0.005150:6.27	0.006273:7.16	0.005700:8.19	0.006140:7.43	0.005191:7.28	0.004994:6.61	0.005874:7.51	0.005875:7.92	0.005478:7.37	0.005717:7.75	0.006208:7.17	0.005702:7.83	0.005185:7.02	0.002050:6.41	0.006255:7.19	0.005629:7.76	0.006653:7.65
Chr01	17900001	0.004601:5.87	0.005139:6.19	0.005230:7.08	0.004756:6.61	0.005030:6.80	0.005282:7.00	0.005128:5.83	0.004959:6.68	0.004970:6.39	0.005013:6.23	0.005042:6.04	0.005379:6.30	0.005396:6.85	0.005171:6.86	0.004368:5.68	0.005020:6.67	0.004356:6.05	0.004592:5.86	0.005222:6.55	0.000650:6.87	0.004661:6.15	0.004962:6.75	0.004641:6.34	0.005211:6.60	0.005071:6.36	0.005093:6.87	0.004402:6.65	0.004987:6.64	0.004894:5.68	0.004721:6.86	0.005103:6.97	0.004521:5.37	0.004648:5.88	0.005119:6.95	0.004896:6.45	0.004455:5.95	0.004935:5.78	0.004860:6.40	0.004929:6.96	0.004784:6.22	0.004572:6.29	0.004571:6.10	0.004853:6.82	0.004739:6.23	0.001004:5.25	0.004578:6.37	0.005411:6.66	0.005191:6.43
Chr01	17950001	0.003223:4.94	0.003974:5.62	0.003876:6.68	0.003829:6.28	0.003536:6.00	0.003926:6.37	0.003585:5.58	0.003861:6.02	0.003536:5.67	0.003716:6.10	0.003564:5.35	0.003393:5.89	0.004095:6.18	0.003876:6.15	0.003462:5.30	0.003679:6.35	0.003881:5.74	0.003272:5.06	0.004074:6.03	0.000298:6.95	0.003483:5.39	0.003733:6.07	0.003638:5.79	0.003548:5.68	0.003727:5.99	0.004135:5.92	0.003647:6.29	0.003490:6.25	0.003957:5.33	0.003678:6.12	0.003683:6.11	0.003627:5.31	0.003925:5.80	0.003795:6.22	0.003770:6.17	0.003401:5.47	0.003389:5.13	0.003950:5.93	0.003691:6.40	0.004105:5.52	0.004214:5.99	0.003629:5.66	0.003832:6.00	0.003219:5.61	0.000197:4.98	0.003423:5.55	0.003578:6.03	0.003950:6.21
Chr01	18000001	0.002760:6.32	0.002472:6.81	0.002448:7.48	0.002589:7.60	0.002562:7.28	0.002888:7.86	0.002319:6.56	0.002379:7.15	0.002362:6.86	0.002928:7.33	0.002540:6.22	0.002579:6.89	0.002577:7.22	0.002505:7.16	0.002600:6.43	0.002663:7.53	0.002400:7.06	0.002400:6.39	0.002489:6.92	0.000152:8.13	0.002388:7.02	0.002957:7.22	0.002638:6.89	0.002679:7.11	0.002536:6.98	0.002660:6.87	0.002662:7.63	0.002769:6.58	0.002399:6.33	0.003091:7.25	0.002744:7.48	0.002423:5.94	0.002221:6.38	0.002551:7.52	0.002745:6.89	0.002504:6.38	0.002287:6.37	0.002361:6.81	0.002362:7.30	0.002416:7.21	0.002493:6.91	0.002418:6.67	0.002366:7.40	0.002456:6.88	0.000732:6.07	0.002651:6.94	0.002535:6.87	0.002376:7.09
Chr01	18050001	0.002009:5.92	0.002324:6.20	0.002194:7.20	0.002079:6.70	0.001932:7.24	0.002472:7.14	0.001807:5.99	0.002076:6.41	0.001954:6.42	0.002558:6.83	0.002284:5.96	0.002236:6.26	0.002288:6.82	0.002255:6.85	0.002518:6.01	0.001909:6.46	0.001968:6.50	0.002147:6.00	0.002547:6.62	0.000833:7.50	0.002255:6.42	0.002601:7.16	0.002314:6.41	0.002063:6.66	0.002047:6.66	0.001988:6.31	0.002271:6.73	0.001856:6.49	0.002185:5.57	0.002517:6.67	0.002109:7.34	0.002124:5.79	0.002215:6.28	0.001911:6.90	0.002007:6.80	0.002323:6.11	0.002023:5.91	0.001946:6.25	0.002498:6.83	0.001969:6.57	0.002189:6.59	0.001991:6.32	0.002436:6.63	0.001811:6.17	0.001168:5.71	0.002169:6.49	0.002101:6.52	0.002507:6.45
Chr01	18100001	0.002276:5.90	0.002171:6.12	0.002083:7.08	0.001967:6.34	0.002216:6.85	0.002439:7.27	0.002060:5.81	0.002478:6.56	0.001754:6.07	0.002516:6.71	0.002014:5.69	0.001864:6.03	0.002208:6.77	0.002468:6.51	0.002635:6.09	0.002348:6.65	0.002294:6.45	0.002224:5.35	0.001976:6.49	0.000347:7.32	0.002119:6.31	0.002257:6.43	0.002072:6.32	0.002049:6.49	0.002170:7.06	0.002393:6.88	0.002392:6.83	0.002383:6.35	0.002455:5.78	0.002384:6.86	0.002513:7.02	0.001736:5.53	0.002178:6.45	0.002273:7.03	0.002266:6.64	0.002758:5.73	0.002278:5.54	0.002448:6.45	0.002008:6.87	0.002564:6.51	0.002396:6.57	0.002246:6.01	0.002639:6.54	0.002087:6.11	0.000921:5.54	0.002209:6.36	0.001830:5.99	0.002279:6.56
Chr01	18150001	0.002628:5.61	0.002967:6.23	0.003077:6.98	0.002665:7.21	0.002849:6.96	0.002896:7.02	0.002568:5.96	0.002825:6.22	0.002539:6.07	0.002647:6.31	0.002611:5.94	0.002821:6.13	0.002752:6.48	0.002704:6.92	0.003074:6.10	0.002700:6.83	0.002506:6.61	0.002682:5.64	0.003281:6.59	0.001011:7.68	0.002552:5.98	0.002338:6.48	0.002574:5.87	0.003355:6.28	0.003105:7.02	0.002790:6.35	0.002829:6.53	0.002568:6.14	0.003148:5.59	0.002742:6.33	0.003311:6.69	0.002354:5.07	0.002302:5.59	0.002788:6.55	0.002715:6.30	0.002384:5.97	0.002535:5.62	0.002474:6.16	0.002562:6.63	0.002790:5.77	0.002748:6.20	0.002356:5.92	0.002831:6.48	0.002661:5.88	0.000645:5.46	0.002992:5.89	0.002859:6.40	0.002512:6.29
Chr01	18200001	0.003031:6.69	0.003106:7.18	0.003082:8.45	0.003102:8.09	0.002834:8.05	0.002870:8.41	0.002550:6.66	0.003227:8.62	0.002625:7.58	0.003216:7.43	0.003413:6.80	0.003063:7.52	0.002618:7.98	0.003001:8.06	0.002596:7.29	0.003493:8.11	0.002910:7.52	0.002729:6.46	0.002936:7.65	0.000704:9.22	0.003207:7.41	0.002709:7.86	0.002960:7.79	0.002795:7.28	0.003084:7.68	0.003010:8.01	0.002818:7.76	0.003368:7.53	0.003373:6.82	0.003602:8.06	0.003010:8.19	0.003266:6.92	0.003032:7.28	0.003279:8.39	0.002609:7.83	0.003192:7.23	0.002712:7.06	0.003068:7.52	0.003305:8.16	0.002985:7.52	0.003179:8.55	0.002968:7.00	0.002782:8.18	0.003080:7.12	0.000799:6.60	0.002879:7.66	0.003022:7.70	0.002899:7.34
Chr01	18250001	0.002149:6.07	0.002063:7.45	0.002519:7.97	0.002333:7.45	0.002063:7.62	0.002236:7.84	0.002061:6.71	0.002241:7.59	0.002590:6.79	0.001844:7.58	0.002138:6.45	0.002294:6.87	0.002300:7.78	0.002111:7.48	0.002199:6.90	0.002509:7.69	0.002164:7.20	0.002125:6.23	0.002436:7.18	0.000168:8.75	0.002099:7.10	0.002196:7.40	0.001972:7.41	0.002146:7.58	0.002335:7.65	0.002110:7.54	0.002677:7.95	0.001905:7.33	0.001828:6.26	0.002245:7.91	0.002251:8.17	0.002188:6.47	0.002317:6.94	0.002431:7.97	0.002126:7.37	0.002445:7.37	0.001960:6.85	0.001970:7.60	0.002313:7.92	0.002392:7.51	0.002249:7.76	0.002200:7.01	0.002586:7.58	0.002173:6.96	0.000275:6.25	0.002596:7.38	0.002334:7.53	0.002196:7.51
Chr01	18300001	0.003068:6.85	0.003020:7.27	0.002720:7.63	0.003096:8.23	0.003022:7.55	0.003126:7.79	0.003219:7.22	0.003366:7.65	0.003105:7.36	0.002898:7.66	0.002926:6.74	0.002947:7.24	0.003003:7.66	0.003068:7.87	0.002762:6.92	0.003145:7.80	0.002994:7.18	0.003268:6.39	0.002843:7.62	0.000228:8.66	0.002988:7.23	0.002988:7.41	0.003063:7.34	0.002836:7.21	0.002938:7.56	0.003244:7.39	0.003106:7.61	0.003089:7.12	0.002808:6.37	0.003408:7.76	0.003410:7.86	0.002858:6.41	0.002770:6.56	0.003313:7.77	0.003130:7.27	0.002629:7.41	0.002814:6.74	0.003142:6.98	0.003117:7.93	0.003391:7.19	0.002697:7.32	0.002643:6.82	0.002952:7.53	0.002980:7.21	0.000021:6.41	0.002899:7.14	0.002965:7.51	0.003037:7.58
Chr01	18350001	0.002755:6.55	0.002101:6.96	0.001926:8.14	0.001812:7.52	0.001815:7.73	0.001573:7.70	0.001908:7.29	0.002125:7.09	0.001760:7.29	0.001666:7.35	0.001585:6.49	0.001878:7.24	0.001873:7.14	0.001737:7.68	0.001593:6.86	0.002122:7.78	0.001994:7.42	0.001769:6.53	0.001666:7.52	0.000617:8.30	0.002111:7.35	0.001688:7.78	0.001848:7.22	0.002176:7.41	0.001884:7.73	0.001611:7.32	0.001918:7.78	0.001696:7.25	0.001749:6.38	0.001921:7.77	0.001874:8.00	0.001957:6.65	0.001948:6.72	0.001589:8.26	0.001790:7.27	0.001765:7.40	0.002058:6.68	0.001924:7.18	0.002439:8.13	0.001629:7.04	0.001413:7.68	0.001759:6.65	0.001894:7.26	0.001940:7.00	0.000727:6.64	0.001885:7.38	0.002272:7.65	0.001790:6.97
Chr01	18400001	0.001412:6.64	0.001160:7.58	0.001210:8.42	0.001375:8.03	0.001650:7.96	0.001422:7.70	0.001499:7.15	0.001118:7.32	0.001304:7.02	0.001788:7.08	0.001361:6.65	0.001512:7.08	0.001215:7.77	0.001449:7.72	0.001207:6.84	0.001536:8.00	0.001100:7.14	0.001251:6.26	0.001429:7.71	0.000724:8.79	0.001447:7.14	0.001379:7.40	0.001291:7.20	0.001489:7.45	0.001490:7.84	0.001509:7.31	0.001796:7.89	0.001426:7.14	0.001789:6.81	0.001644:8.14	0.001208:7.65	0.001307:6.22	0.001271:6.54	0.001991:8.07	0.001564:7.64	0.001112:7.17	0.001559:6.61	0.001461:7.33	0.001521:7.64	0.001460:7.79	0.001278:7.37	0.001564:7.24	0.001599:7.49	0.001126:6.79	0.000022:5.95	0.001218:7.31	0.001415:7.55	0.001217:7.41
Chr01	18450001	0.004367:6.80	0.004512:8.02	0.004446:8.28	0.005024:8.38	0.004257:8.12	0.004502:8.56	0.004190:7.24	0.004676:7.65	0.005095:7.42	0.005330:7.86	0.004364:6.53	0.004476:7.93	0.003675:7.91	0.004044:8.00	0.004537:6.74	0.004994:8.42	0.004569:7.74	0.003631:6.81	0.004076:8.04	0.004028:9.27	0.003771:7.79	0.005055:8.19	0.005406:7.48	0.004554:7.58	0.005555:8.06	0.004650:7.80	0.004912:8.21	0.004629:7.23	0.004345:6.82	0.004256:8.51	0.006058:7.79	0.005388:6.64	0.004972:7.10	0.005752:8.24	0.004284:7.93	0.004773:7.64	0.005162:6.87	0.004962:7.49	0.004856:8.15	0.004421:7.81	0.005284:7.82	0.005269:7.26	0.004924:7.68	0.004854:7.19	0.003885:6.66	0.004083:7.75	0.004952:7.44	0.003853:7.57
Chr01	18500001	0.001568:6.55	0.001397:6.46	0.001565:8.03	0.001559:7.59	0.001672:7.13	0.001581:7.32	0.001401:6.19	0.001661:7.13	0.001519:7.13	0.001519:6.77	0.001417:6.07	0.001526:6.64	0.001609:7.39	0.001537:7.35	0.001398:6.27	0.001592:7.14	0.001398:7.29	0.001276:5.73	0.001760:6.77	0.000258:8.23	0.001391:6.85	0.001624:7.27	0.001342:6.49	0.001528:6.84	0.001750:7.04	0.001476:6.77	0.001791:7.07	0.001398:6.80	0.001605:5.94	0.001581:7.37	0.001671:7.64	0.001469:5.87	0.001700:6.43	0.001623:7.55	0.001547:7.04	0.001652:6.57	0.001325:6.37	0.001542:6.48	0.001634:7.22	0.001466:6.72	0.001586:6.80	0.001588:6.65	0.001514:7.12	0.001356:6.79	0.000389:5.73	0.001855:6.77	0.001599:6.95	0.001659:6.76
Chr01	18550001	0.003109:6.09	0.002858:6.40	0.002952:7.30	0.002486:7.29	0.002628:7.09	0.002583:7.29	0.002628:6.36	0.002398:7.26	0.003279:6.76	0.002840:6.60	0.003015:5.69	0.002402:6.74	0.002071:6.86	0.002278:6.84	0.002965:6.60	0.002408:7.89	0.002015:6.84	0.003087:5.91	0.002111:6.85	0.000933:7.86	0.002918:6.58	0.003122:6.99	0.002563:6.35	0.002485:6.68	0.002708:7.08	0.002869:6.48	0.002681:7.20	0.002993:6.60	0.003131:5.62	0.002642:6.97	0.002696:6.97	0.002771:6.13	0.002645:6.28	0.003177:7.23	0.003054:6.70	0.002897:6.27	0.002538:5.56	0.002354:6.43	0.002819:7.24	0.002501:6.22	0.003316:6.98	0.002659:6.28	0.002787:6.52	0.002479:6.19	0.001301:5.46	0.002696:6.64	0.002911:7.04	0.002415:6.89
Chr01	18600001	0.003904:5.71	0.004353:6.28	0.004196:6.76	0.004108:6.40	0.004306:6.74	0.004510:6.64	0.004575:5.60	0.003688:6.65	0.004587:6.18	0.003933:6.36	0.004187:5.59	0.003648:6.01	0.003779:6.67	0.003907:6.48	0.004321:5.62	0.003839:6.43	0.004391:6.39	0.003653:5.51	0.003510:6.49	0.000595:6.98	0.004068:6.11	0.003963:6.32	0.004070:6.53	0.003576:6.06	0.004204:6.64	0.004169:6.33	0.004152:6.57	0.004287:5.91	0.003852:5.24	0.004267:6.67	0.004734:6.71	0.003348:5.38	0.004125:5.70	0.003680:6.90	0.004186:6.06	0.003505:5.76	0.004010:5.72	0.003604:5.89	0.004001:6.78	0.004566:6.23	0.003814:6.37	0.004023:6.05	0.003877:6.19	0.004076:5.73	0.000710:5.00	0.004668:6.17	0.004258:6.43	0.004238:6.34
Chr01	18650001	0.003956:5.43	0.004677:5.81	0.004111:6.91	0.004013:6.48	0.004196:6.29	0.003676:6.72	0.004062:5.79	0.004148:6.45	0.003929:5.95	0.004509:5.92	0.004241:5.33	0.004779:6.07	0.003944:6.41	0.004371:6.24	0.004296:5.52	0.004348:6.16	0.004281:5.95	0.004103:5.33	0.003921:6.21	0.001571:7.02	0.005194:5.80	0.004190:5.87	0.004742:5.81	0.003840:5.94	0.004359:6.27	0.004564:6.51	0.004409:5.92	0.004915:5.84	0.003980:5.32	0.004200:6.27	0.004375:6.43	0.003395:5.20	0.004571:5.34	0.003592:6.31	0.004118:6.06	0.003999:5.58	0.004260:5.74	0.003993:5.95	0.003638:6.34	0.004483:5.77	0.004821:6.20	0.003847:5.64	0.003604:6.21	0.003775:5.83	0.001809:5.04	0.004800:6.07	0.004707:6.18	0.004302:6.01
Chr01	18700001	0.001955:4.40	0.001657:5.02	0.001982:5.60	0.001720:4.94	0.002044:5.47	0.001838:4.96	0.001774:4.54	0.001726:4.99	0.001915:4.77	0.001816:4.46	0.001866:4.43	0.001814:4.57	0.001951:4.96	0.001952:5.24	0.001647:4.44	0.002464:4.97	0.001913:4.96	0.002035:4.27	0.002088:5.24	NA:3.53	0.001954:4.79	0.002043:5.01	0.001829:4.69	0.002291:4.93	0.001923:4.99	0.002031:4.89	0.002096:5.41	0.001775:4.80	0.001720:4.50	0.002365:4.95	0.002199:5.23	0.001556:4.20	0.001598:4.45	0.002026:5.15	0.002214:5.00	0.001668:4.70	0.001530:4.48	0.002272:4.56	0.001981:5.15	0.001973:4.87	0.002025:4.86	0.002276:4.64	0.001693:5.40	0.002071:4.57	NA:2.69	0.002005:4.73	0.001829:4.96	0.001772:5.04
Chr01	18750001	0.003607:5.78	0.003571:6.03	0.003605:7.22	0.003526:7.52	0.003713:7.03	0.003457:7.23	0.003382:6.13	0.003718:7.01	0.003490:6.16	0.003285:6.55	0.003325:6.21	0.003541:6.66	0.003625:6.66	0.003275:7.03	0.003304:6.02	0.003285:7.04	0.003143:6.43	0.003658:5.81	0.003711:6.67	0.000396:7.84	0.003573:6.27	0.003668:6.60	0.003437:6.62	0.003217:6.52	0.003675:7.11	0.003821:6.54	0.003443:7.13	0.003601:6.50	0.003657:6.20	0.003836:7.35	0.003623:7.09	0.003320:5.54	0.003643:6.26	0.003503:6.97	0.003394:6.63	0.003485:6.46	0.003621:6.26	0.003409:6.40	0.003133:6.93	0.003222:6.31	0.003720:7.05	0.003363:6.11	0.003410:6.89	0.003852:6.22	0.000940:5.74	0.003165:6.99	0.003280:6.66	0.003482:6.72
Chr01	18800001	0.004262:5.08	0.004862:5.55	0.004928:6.05	0.004795:6.28	0.004517:5.93	0.004824:6.37	0.004460:5.49	0.004609:6.10	0.005410:5.45	0.004354:5.88	0.004662:5.34	0.005256:6.09	0.004927:6.14	0.004343:5.95	0.004692:5.24	0.005153:6.20	0.004645:5.22	0.005112:5.51	0.004927:5.91	0.002734:7.65	0.004775:5.57	0.004747:5.79	0.004902:5.45	0.004376:5.55	0.004761:6.18	0.004600:5.97	0.005226:6.44	0.005121:5.40	0.004163:5.19	0.004675:5.93	0.005339:6.45	0.004452:4.82	0.004565:5.11	0.004981:6.01	0.004804:5.81	0.004835:5.34	0.004781:5.38	0.004912:5.52	0.004890:5.81	0.005427:5.48	0.005574:5.53	0.004866:5.45	0.004677:5.82	0.004515:5.47	0.002795:5.30	0.005271:5.72	0.004662:5.69	0.005066:5.79
Chr01	18850001	0.003903:5.63	0.004100:5.83	0.004614:6.73	0.004661:6.87	0.004813:6.28	0.003926:6.60	0.004840:5.81	0.004076:6.38	0.004361:5.78	0.004507:5.65	0.004522:5.43	0.004756:6.37	0.003322:6.34	0.004292:6.85	0.004302:5.75	0.004956:6.36	0.003345:5.82	0.004987:5.49	0.005854:6.25	0.002633:7.55	0.004097:5.94	0.004419:6.36	0.004561:6.16	0.004125:5.86	0.002974:6.31	0.005224:5.73	0.005404:6.29	0.004858:5.80	0.004768:5.17	0.004886:6.37	0.004773:6.44	0.004712:5.08	0.004920:5.66	0.004182:6.39	0.004128:6.15	0.004575:5.62	0.003972:5.37	0.002751:5.70	0.004518:6.34	0.003958:5.84	0.004271:6.24	0.004657:5.61	0.004144:6.34	0.004333:5.51	0.002151:5.34	0.003656:5.85	0.005717:6.27	0.004809:5.95
Chr01	18900001	0.001870:6.51	0.001975:7.37	0.001946:7.49	0.002317:7.10	0.002184:7.63	0.002327:7.72	0.001813:6.44	0.002068:7.27	0.002072:6.73	0.002059:6.85	0.001802:6.45	0.002081:6.73	0.002214:7.35	0.001902:7.41	0.002046:6.40	0.002562:7.45	0.002160:7.00	0.001781:6.46	0.001964:6.98	0.000172:8.73	0.002138:7.08	0.002007:7.51	0.002338:7.06	0.002363:7.16	0.002105:7.40	0.002165:7.52	0.002012:7.80	0.002040:6.96	0.002004:6.68	0.002053:7.67	0.002104:7.44	0.002173:6.17	0.002040:6.56	0.001838:7.78	0.002172:7.23	0.002163:7.18	0.001988:6.40	0.001959:7.35	0.002226:7.55	0.001778:7.11	0.002259:7.19	0.001937:7.03	0.002020:7.63	0.002129:6.80	0.000883:6.35	0.002162:7.03	0.001823:7.28	0.002019:7.45
Chr01	18950001	0.001743:6.67	0.001777:7.54	0.001872:8.41	0.002809:7.75	0.002458:7.69	0.001622:7.78	0.001906:7.14	0.002128:7.82	0.002838:7.36	0.001839:8.31	0.001546:6.85	0.002123:7.28	0.002152:8.23	0.002657:7.58	0.001852:6.75	0.001917:8.09	0.001910:7.30	0.001719:6.90	0.001868:7.61	0.000884:8.30	0.001800:7.27	0.001905:8.07	0.001896:7.42	0.002327:7.82	0.002239:7.69	0.001761:7.87	0.001900:8.00	0.001826:7.53	0.002185:6.98	0.002152:8.46	0.002745:8.39	0.001999:6.83	0.002050:7.19	0.002324:8.23	0.001696:7.74	0.001758:7.28	0.001542:7.07	0.001996:7.71	0.002624:8.04	0.002224:7.60	0.002289:7.74	0.001888:7.25	0.003002:7.70	0.001758:7.10	0.000689:6.21	0.002452:7.03	0.002313:8.41	0.001633:7.74
Chr01	19000001	0.003354:6.69	0.003072:7.08	0.003172:7.91	0.002853:7.97	0.003529:7.82	0.003673:7.86	0.003787:7.19	0.002836:7.96	0.003986:6.94	0.003602:7.87	0.002766:6.87	0.003193:7.03	0.003402:7.49	0.002942:7.93	0.002328:6.58	0.002965:7.61	0.002653:7.56	0.003169:7.13	0.003472:7.59	0.001178:8.15	0.002844:7.22	0.003811:7.86	0.003826:7.26	0.003394:7.28	0.003590:7.87	0.004472:7.61	0.003986:7.74	0.003824:7.08	0.003412:6.65	0.002726:7.94	0.003712:8.25	0.002937:6.71	0.003283:7.04	0.003401:8.30	0.003544:8.06	0.002948:7.69	0.002972:6.90	0.003060:7.41	0.003647:8.07	0.003549:7.08	0.002902:7.69	0.002573:7.39	0.004832:7.74	0.003204:7.26	0.003344:6.78	0.003399:7.40	0.003811:7.61	0.003905:7.74
Chr01	19050001	0.001950:5.68	0.001849:6.02	0.002003:6.66	0.001986:6.91	0.001800:6.19	0.001871:6.42	0.001926:5.90	0.002170:6.46	0.002026:5.69	0.001861:6.26	0.001674:5.47	0.001905:6.02	0.002014:6.42	0.001978:6.36	0.001931:5.58	0.002208:6.12	0.002015:6.07	0.002046:5.63	0.002168:6.44	0.000152:7.14	0.001878:5.81	0.002068:6.01	0.002121:6.00	0.002283:6.14	0.002138:6.02	0.002168:6.38	0.002125:6.72	0.001929:5.87	0.001876:5.19	0.001939:6.66	0.001957:6.22	0.002060:5.05	0.001988:5.90	0.001929:6.68	0.002688:6.17	0.002428:6.05	0.001748:5.53	0.001873:6.43	0.002143:6.44	0.001779:5.98	0.002170:6.49	0.002000:5.96	0.001988:5.97	0.002326:5.69	0.000187:4.96	0.002058:5.92	0.002073:6.17	0.002236:6.05
Chr01	19100001	0.002208:6.14	0.001976:6.96	0.003246:7.72	0.002901:7.57	0.002861:7.37	0.002799:7.45	0.001932:6.79	0.002380:7.04	0.002260:6.62	0.003106:7.16	0.002723:6.33	0.002857:6.98	0.002683:7.27	0.002570:7.45	0.001801:6.71	0.002541:7.31	0.001818:7.03	0.003234:6.44	0.002646:7.56	0.000423:8.34	0.003354:7.05	0.002318:7.21	0.002365:7.12	0.002676:7.03	0.002032:7.02	0.002965:7.23	0.002133:7.24	0.002248:7.07	0.002356:6.11	0.002575:7.67	0.003193:7.56	0.002913:5.96	0.002743:6.58	0.002532:7.83	0.002562:7.31	0.002575:6.68	0.002338:6.75	0.002892:7.02	0.002486:7.50	0.003150:7.40	0.002946:6.96	0.002301:6.87	0.002896:7.48	0.002187:6.74	0.001088:6.18	0.002649:6.96	0.001938:7.50	0.003131:7.11
Chr01	19150001	0.009721:4.39	0.009680:5.06	0.010346:5.75	0.011422:5.56	0.009366:5.11	0.010770:5.51	0.008763:4.95	0.011531:5.34	0.009834:4.98	0.008946:4.80	0.006380:4.52	0.009560:4.86	0.009686:5.17	0.010426:5.48	0.009556:4.84	0.009706:5.15	0.009421:4.96	0.008338:4.34	0.010160:4.97	0.000109:6.58	0.010267:5.10	0.011035:5.35	0.009001:4.86	0.010615:5.24	0.009705:5.21	0.008933:5.13	0.008060:5.07	0.011598:4.95	0.007894:4.28	0.008595:5.34	0.009522:5.49	0.009035:4.24	0.009959:4.65	0.008220:5.62	0.010351:5.22	0.008830:4.78	0.010081:4.94	0.008585:4.85	0.009467:5.68	0.008431:4.84	0.009107:5.11	0.010648:4.74	0.011151:5.04	0.010636:5.27	0.000029:4.40	0.010575:5.01	0.009033:5.17	0.011344:5.19
Chr01	19200001	0.016253:3.94	0.016271:4.51	0.018137:4.97	0.019838:4.83	0.018146:4.76	0.016319:4.78	0.018340:4.42	0.018790:4.65	0.015196:4.58	0.018045:4.46	0.016637:3.87	0.017593:4.23	0.017705:4.69	0.017960:4.63	0.017607:3.97	0.017798:5.03	0.015634:4.38	0.017286:4.13	0.017128:4.39	0.000454:5.59	0.015591:4.48	0.020005:4.51	0.016998:4.49	0.016561:4.61	0.017011:4.62	0.017915:4.39	0.017262:4.51	0.018115:4.45	0.017361:4.02	0.016329:4.76	0.020951:4.97	0.015176:3.66	0.018012:4.32	0.018808:4.83	0.017867:4.63	0.016717:4.49	0.017207:3.96	0.017262:4.41	0.020494:5.09	0.017692:4.65	0.019113:4.84	0.017195:4.16	0.018914:4.88	0.016638:4.37	0.000000:4.07	0.013787:4.12	0.018596:4.65	0.017588:4.45
Chr01	19250001	0.004487:5.23	0.005833:5.62	0.004935:6.10	0.005515:6.66	0.005924:6.17	0.004971:6.13	0.004942:5.30	0.005309:6.04	0.005535:5.82	0.005785:5.95	0.005114:5.28	0.005530:5.34	0.005284:6.22	0.005818:6.18	0.005002:5.36	0.005300:6.19	0.005450:5.72	0.005429:5.28	0.005443:5.97	0.001403:6.53	0.006644:5.88	0.005248:5.90	0.004809:5.84	0.005846:5.86	0.005773:6.17	0.005792:6.14	0.005365:6.38	0.005622:5.78	0.006190:5.22	0.005189:5.88	0.005863:6.69	0.004514:4.89	0.004353:5.53	0.005681:6.29	0.005820:6.19	0.005504:5.63	0.005653:5.43	0.005334:5.93	0.006159:6.04	0.004974:5.97	0.005927:6.08	0.005611:5.54	0.006084:5.81	0.005486:5.33	0.001400:4.85	0.006002:5.93	0.005552:5.96	0.005250:5.87
Chr01	19300001	0.003772:5.70	0.003925:6.29	0.003958:7.21	0.004361:6.74	0.004087:6.89	0.004511:6.96	0.004119:5.74	0.004552:6.68	0.003762:6.25	0.003867:6.73	0.004282:5.81	0.004086:6.62	0.004285:7.08	0.003784:6.75	0.004316:6.13	0.003874:7.04	0.004177:6.53	0.004026:5.69	0.004239:6.50	0.000139:7.57	0.003731:6.35	0.004394:6.68	0.003887:6.36	0.003879:6.06	0.004003:6.89	0.003596:6.59	0.004218:6.90	0.003835:6.34	0.003966:5.58	0.003822:6.68	0.004062:6.92	0.003331:5.36	0.003941:6.01	0.004434:7.22	0.004238:6.84	0.003985:6.32	0.003691:5.63	0.003541:6.22	0.004274:6.90	0.003980:6.57	0.003921:6.70	0.003938:6.49	0.003946:6.46	0.003833:6.29	0.000048:5.56	0.004207:6.11	0.004025:6.63	0.003816:6.20
Chr01	19350001	0.000877:5.10	0.000958:5.82	0.001162:6.23	0.001160:5.89	0.001042:6.18	0.001063:6.12	0.000902:5.35	0.000937:5.83	0.000973:5.64	0.001225:5.87	0.000863:5.11	0.000900:5.23	0.001093:5.74	0.000999:6.07	0.000961:5.37	0.001286:5.67	0.000759:5.40	0.000881:4.75	0.001116:5.63	0.000000:6.62	0.000902:5.30	0.001290:5.79	0.001098:5.82	0.000902:5.52	0.001191:6.33	0.001306:5.84	0.000791:6.05	0.001204:5.83	0.000807:5.09	0.001216:5.99	0.001015:6.02	0.000797:4.85	0.001027:5.03	0.001019:6.36	0.000854:5.75	0.000827:5.48	0.000907:5.24	0.001184:5.31	0.001018:6.57	0.001089:5.92	0.001150:5.83	0.000914:5.03	0.001400:5.74	0.000825:5.24	0.000000:4.84	0.001285:5.47	0.001152:5.63	0.001329:5.87
Chr01	19400001	0.004527:6.30	0.004501:6.80	0.005462:7.58	0.005742:7.32	0.005543:7.25	0.004951:8.09	0.004868:6.89	0.005877:7.28	0.004819:7.24	0.004235:6.90	0.004894:6.08	0.003481:6.59	0.005838:6.92	0.004320:7.49	0.005578:6.68	0.004304:7.38	0.003650:7.25	0.003655:6.16	0.004827:7.07	0.002597:8.20	0.004203:7.52	0.004310:7.19	0.004895:6.95	0.004460:7.31	0.004452:7.38	0.005201:7.22	0.004706:7.44	0.004835:6.90	0.004912:6.50	0.005162:7.63	0.006499:7.83	0.003884:6.26	0.006119:6.65	0.005672:7.45	0.004205:7.38	0.005179:6.72	0.004944:6.41	0.003533:6.95	0.004404:7.73	0.005250:7.01	0.005801:7.46	0.005076:6.72	0.004345:7.52	0.004844:6.64	0.003188:6.27	0.005393:6.89	0.005086:7.64	0.005190:6.96
Chr01	19450001	0.001865:5.28	0.002907:5.96	0.002244:6.57	0.001803:6.37	0.002269:6.11	0.001845:6.77	0.003014:5.92	0.002120:5.94	0.002222:5.62	0.002138:5.80	0.002229:5.39	0.001874:5.66	0.001903:5.92	0.002612:6.18	0.001293:5.08	0.002415:6.25	0.002168:5.61	0.001600:5.34	0.001964:5.80	0.000535:7.22	0.002669:5.87	0.002135:6.05	0.003187:6.00	0.003013:6.28	0.002628:6.05	0.002477:6.09	0.003299:6.26	0.002258:5.82	0.002530:5.07	0.001976:6.40	0.003497:6.37	0.002764:5.22	0.002607:5.54	0.001959:6.40	0.002813:6.25	0.003653:5.84	0.003121:5.46	0.002533:5.51	0.002730:6.17	0.002697:5.73	0.002816:6.04	0.002529:5.52	0.002255:6.08	0.002219:5.55	0.001096:5.13	0.003015:5.72	0.002752:6.37	0.003474:5.96
Chr01	19500001	0.001152:4.76	0.000896:5.42	0.001485:5.43	0.001209:5.85	0.001000:5.48	0.000717:5.54	0.001241:5.14	0.001087:5.22	0.001581:4.90	0.001537:5.50	0.001308:4.72	0.001682:5.47	0.001453:5.70	0.001121:5.50	0.001107:5.25	0.001364:5.41	0.000796:5.11	0.001029:4.71	0.001392:5.55	0.000433:5.78	0.001205:4.82	0.000905:5.22	0.001170:5.23	0.001135:5.16	0.001421:5.61	0.001339:5.48	0.001759:5.68	0.001114:5.08	0.001255:4.85	0.001561:5.69	0.001710:5.74	0.000955:4.47	0.001117:4.91	0.001294:5.62	0.001409:5.29	0.002184:5.20	0.001690:4.77	0.001230:5.18	0.001513:5.65	0.001056:5.50	0.001240:5.61	0.001421:4.84	0.001625:5.18	0.001276:4.86	0.000445:4.50	0.001325:5.06	0.001246:5.52	0.001330:5.61
Chr01	19550001	0.001536:4.05	0.001636:4.20	0.002207:5.01	0.001715:4.94	0.001943:4.49	0.002112:4.52	0.001872:4.41	0.002023:4.35	0.002004:4.24	0.002015:4.43	0.002065:3.99	0.001969:4.14	0.002180:4.55	0.001724:4.69	0.002016:3.71	0.001738:4.59	0.001714:4.28	0.002084:3.78	0.002335:4.00	0.000488:5.13	0.001968:4.18	0.002338:4.40	0.001865:4.21	0.001954:4.20	0.001792:4.36	0.001887:4.33	0.002078:4.67	0.001941:4.07	0.002023:3.78	0.001853:4.62	0.002608:4.73	0.001843:3.72	0.002093:4.11	0.002255:4.87	0.001919:4.51	0.001960:4.36	0.001819:3.93	0.001821:4.21	0.001978:4.45	0.001607:4.36	0.002051:4.52	0.001896:4.13	0.001938:4.69	0.002019:3.95	0.000490:3.77	0.001868:4.37	0.001533:4.01	0.001940:4.27
Chr01	19600001	0.000947:5.52	0.000973:6.00	0.001027:6.41	0.001220:6.30	0.001073:6.30	0.000925:6.68	0.001237:6.05	0.001041:6.85	0.000934:6.02	0.000891:6.69	0.001089:5.82	0.000849:5.95	0.000994:6.48	0.001366:6.37	0.001177:5.71	0.000986:6.54	0.000946:6.29	0.000796:5.87	0.001079:6.44	0.000124:7.08	0.001128:5.83	0.000894:5.89	0.001035:5.98	0.001436:5.99	0.001120:6.46	0.000803:6.18	0.001044:6.83	0.000857:5.93	0.000864:5.50	0.000804:6.64	0.001086:6.39	0.001384:5.36	0.001170:5.80	0.000997:6.74	0.001027:6.36	0.001042:6.14	0.001986:5.53	0.001207:5.42	0.001331:6.65	0.000896:6.17	0.001009:6.25	0.000682:5.99	0.001269:6.68	0.000882:5.94	0.000574:5.22	0.000909:6.13	0.001055:6.51	0.001322:6.07
Chr01	19650001	NA:2.09	NA:2.49	NA:2.49	NA:2.32	NA:2.43	NA:2.53	NA:2.24	NA:2.35	NA:2.39	NA:2.06	NA:1.97	NA:2.08	NA:2.66	NA:2.63	NA:2.15	NA:2.44	NA:2.23	NA:1.93	NA:2.50	NA:2.73	NA:2.25	NA:2.35	NA:2.33	NA:2.40	NA:2.34	NA:2.33	NA:2.47	NA:2.35	NA:1.94	NA:2.40	NA:2.47	NA:2.08	NA:2.11	NA:2.53	NA:2.31	NA:2.16	NA:2.08	NA:2.46	NA:2.64	NA:2.42	NA:2.37	NA:2.12	NA:2.46	NA:2.28	NA:1.92	NA:2.21	NA:2.41	NA:2.30
Chr01	19700001	0.006727:5.48	0.006931:6.10	0.007294:6.74	0.007428:6.46	0.007385:6.07	0.007444:6.73	0.006964:5.61	0.006892:6.06	0.007125:5.92	0.005465:5.74	0.006119:5.41	0.006886:6.13	0.006630:6.25	0.007089:6.53	0.006375:5.37	0.007403:6.52	0.007217:6.07	0.006727:5.71	0.006818:6.07	0.000315:6.72	0.007219:5.88	0.006638:6.27	0.006387:6.21	0.006629:6.15	0.006475:6.41	0.007320:6.12	0.007182:6.38	0.006857:6.10	0.006590:5.36	0.007141:6.51	0.007550:6.62	0.006727:5.17	0.005927:5.92	0.007323:6.67	0.007057:6.18	0.005906:5.59	0.006506:5.47	0.006683:5.77	0.006936:6.47	0.006781:6.02	0.006518:6.01	0.006101:5.69	0.007265:6.28	0.006619:6.07	0.000187:4.64	0.006649:5.75	0.006362:5.92	0.007291:6.27
Chr01	19750001	0.011814:5.86	0.009915:6.23	0.011567:7.03	0.010782:6.73	0.010516:6.59	0.010596:6.81	0.011393:6.25	0.010440:6.53	0.010260:6.05	0.010094:6.24	0.009158:5.46	0.010255:6.09	0.011254:6.23	0.010670:6.60	0.011254:5.90	0.011402:6.78	0.011234:6.15	0.010559:5.38	0.010951:6.26	0.000521:6.57	0.010499:5.58	0.011146:6.52	0.009557:6.27	0.011508:6.55	0.010707:6.41	0.010622:6.64	0.010567:7.01	0.010586:6.16	0.011060:5.66	0.010536:6.44	0.010228:6.95	0.009200:5.25	0.011038:5.60	0.010487:6.62	0.010443:6.54	0.010503:5.94	0.010202:5.44	0.011239:6.27	0.011153:6.83	0.009768:5.83	0.009995:6.06	0.010700:5.96	0.011855:6.50	0.010084:6.25	0.000820:4.82	0.010848:6.19	0.011408:6.30	0.010437:5.94
Chr01	19800001	0.005507:6.05	0.005318:6.76	0.005248:7.17	0.005842:7.15	0.005986:6.85	0.005647:7.39	0.005317:6.16	0.005138:6.81	0.005772:6.42	0.005810:7.36	0.005070:5.97	0.005793:6.37	0.005916:7.06	0.005678:7.32	0.005498:6.15	0.005786:7.18	0.005358:6.78	0.005499:5.90	0.005949:7.22	0.000046:7.55	0.005477:6.85	0.005911:7.06	0.005164:6.35	0.005796:6.66	0.005846:7.07	0.005283:6.66	0.005667:7.21	0.005652:6.47	0.005348:5.88	0.005780:6.91	0.005989:7.36	0.005630:6.02	0.005833:6.50	0.006389:7.25	0.005409:7.02	0.005381:6.42	0.005093:6.00	0.005871:6.45	0.006162:7.49	0.005433:6.65	0.005566:7.04	0.005865:6.48	0.005765:7.35	0.005634:6.44	0.000048:5.60	0.005844:6.65	0.005624:7.26	0.005634:6.82
Chr01	19850001	0.003155:6.79	0.002271:7.33	0.002779:7.83	0.002777:7.77	0.002460:7.94	0.002188:7.54	0.001847:6.65	0.002385:7.99	0.003055:7.43	0.002246:7.41	0.002369:6.76	0.002227:7.16	0.002757:7.93	0.002477:7.36	0.002384:6.86	0.002210:7.76	0.002365:6.85	0.002430:6.36	0.002177:7.21	0.000229:8.62	0.002107:7.55	0.003170:7.62	0.002099:7.36	0.002667:7.51	0.002455:7.49	0.002826:7.72	0.002171:7.93	0.001943:7.42	0.002436:6.85	0.002277:7.78	0.003133:8.26	0.002153:6.63	0.002235:7.16	0.002393:8.24	0.002200:7.43	0.002143:7.26	0.002859:6.88	0.002186:7.01	0.003098:7.96	0.002114:7.18	0.002153:7.46	0.002354:7.03	0.002372:8.02	0.002541:7.34	0.000000:6.12	0.001970:7.43	0.002458:7.93	0.002685:7.53
Chr01	19900001	0.003648:6.28	0.003535:6.79	0.003722:7.26	0.003903:7.65	0.004223:7.13	0.003628:7.52	0.003368:6.31	0.003890:7.58	0.004172:6.69	0.003661:6.97	0.003702:6.07	0.003434:6.79	0.003761:6.87	0.003973:7.33	0.003472:5.96	0.003263:7.31	0.003987:6.75	0.003770:6.11	0.003278:6.83	0.000637:7.57	0.004083:6.80	0.003786:6.91	0.003726:6.81	0.003593:6.92	0.003655:7.00	0.003749:6.84	0.003689:7.20	0.003672:6.87	0.003717:6.37	0.003783:7.34	0.003855:7.39	0.002983:6.05	0.003742:6.55	0.004027:7.60	0.003537:7.18	0.003720:6.92	0.003695:6.37	0.003682:6.52	0.003783:7.59	0.003676:6.77	0.003614:7.21	0.003951:7.00	0.003398:7.32	0.003667:6.26	0.000393:5.72	0.003599:6.96	0.003962:7.07	0.003877:7.19
Chr01	19950001	0.002122:6.25	0.002356:6.62	0.002225:7.97	0.002875:7.18	0.002484:7.05	0.002259:7.63	0.001923:6.63	0.002034:7.13	0.002033:6.90	0.002281:7.37	0.001521:6.14	0.002069:6.87	0.002059:7.50	0.002121:7.54	0.002174:6.33	0.002067:7.58	0.002727:6.73	0.002070:5.96	0.001921:6.99	0.000227:8.16	0.001949:7.07	0.002438:7.23	0.001943:6.92	0.002447:7.09	0.002224:7.16	0.002266:7.22	0.002051:7.84	0.002104:7.11	0.002447:6.24	0.002219:7.36	0.002346:7.59	0.001773:6.15	0.001867:6.80	0.001913:7.51	0.002316:6.81	0.002198:7.42	0.003014:6.43	0.002063:6.94	0.002515:7.75	0.002154:6.98	0.002010:7.73	0.002235:6.53	0.002151:7.47	0.002488:6.81	0.000093:5.92	0.002402:6.84	0.002080:7.17	0.001996:7.24
Chr01	20000001	0.001610:6.45	0.001468:7.33	0.001469:7.67	0.001546:7.26	0.001738:7.54	0.001785:7.76	0.001272:6.82	0.001612:7.56	0.001829:7.35	0.001487:7.32	0.001371:6.54	0.001681:7.11	0.001512:7.29	0.001685:7.69	0.001578:6.55	0.001627:7.34	0.001367:7.07	0.001205:6.46	0.001440:7.09	0.000593:8.62	0.001789:7.18	0.001840:7.19	0.001979:7.35	0.001949:7.03	0.001672:7.11	0.001402:7.20	0.001936:7.85	0.001970:7.22	0.001317:6.41	0.001444:7.91	0.001642:7.68	0.001269:6.43	0.001760:6.88	0.001969:7.84	0.001341:7.60	0.001407:7.05	0.001357:6.68	0.001846:7.17	0.002156:8.44	0.001713:7.29	0.001542:7.22	0.001464:6.89	0.001651:7.48	0.001745:6.89	0.000043:6.46	0.002163:6.83	0.002392:7.56	0.001810:7.43
Chr01	20050001	0.003099:6.18	0.003151:7.10	0.003548:7.32	0.002857:7.27	0.003936:6.91	0.003456:7.69	0.003512:6.30	0.003146:6.76	0.002629:6.67	0.002900:6.74	0.002874:6.31	0.002993:6.79	0.003703:7.16	0.003501:7.11	0.003491:6.47	0.003030:7.30	0.003119:7.27	0.003096:5.88	0.003460:6.72	0.000859:7.77	0.003347:6.92	0.002605:6.36	0.003042:6.57	0.003369:6.77	0.003611:6.67	0.003412:7.14	0.003257:7.40	0.003517:6.71	0.003363:6.08	0.003612:7.35	0.003366:6.99	0.003367:5.89	0.003551:6.20	0.003383:7.39	0.003012:6.61	0.003434:6.45	0.002872:6.18	0.003703:6.51	0.003260:7.41	0.003281:6.85	0.003278:6.86	0.003722:6.33	0.002701:6.87	0.003638:6.56	0.001116:5.92	0.003237:6.48	0.003773:7.12	0.003430:6.92
Chr01	20100001	0.001177:6.59	0.001230:7.10	0.001174:8.16	0.000851:7.81	0.001039:8.01	0.000912:8.09	0.000606:7.02	0.000716:7.45	0.001294:7.46	0.000862:8.05	0.001257:6.71	0.000631:7.88	0.000948:7.63	0.000969:7.66	0.001251:6.88	0.000920:7.83	0.001209:7.08	0.001144:6.37	0.000856:7.39	0.000550:8.78	0.001426:7.09	0.001033:7.74	0.000730:7.58	0.000940:7.52	0.001554:7.46	0.001530:7.40	0.001160:7.98	0.001240:7.13	0.000517:6.58	0.000965:7.96	0.001062:7.67	0.000877:6.43	0.000739:7.35	0.001118:8.30	0.001565:7.78	0.000926:7.24	0.001393:7.20	0.000668:7.60	0.000543:7.95	0.001204:7.77	0.001014:7.46	0.000779:7.19	0.001058:7.78	0.001121:7.30	0.001100:6.44	0.001634:7.32	0.001349:7.88	0.001245:7.83
Chr01	20150001	0.001320:6.73	0.002046:7.85	0.001735:8.32	0.002183:8.30	0.001475:8.25	0.002345:8.02	0.001261:7.18	0.002296:8.20	0.002056:7.66	0.002341:7.78	0.002256:6.87	0.001956:7.10	0.002261:7.78	0.001981:8.01	0.002851:7.15	0.001966:7.80	0.001575:7.84	0.002362:7.10	0.001926:7.69	0.001074:9.33	0.002042:7.60	0.001784:7.98	0.002433:7.62	0.001371:8.04	0.002136:8.15	0.002153:7.71	0.001728:7.97	0.002482:7.38	0.002022:7.15	0.002676:8.26	0.002791:8.37	0.002863:6.96	0.001335:6.96	0.001655:8.61	0.002083:7.76	0.001812:7.39	0.001739:6.77	0.001876:7.59	0.002061:8.52	0.003226:7.60	0.001544:7.50	0.001712:7.43	0.001246:7.94	0.002217:7.25	0.001844:6.57	0.001622:7.52	0.002504:7.99	0.002120:7.81
Chr01	20200001	0.000971:6.71	0.000610:7.16	0.000566:8.03	0.000640:7.95	0.000654:7.76	0.000289:8.26	0.000577:6.68	0.000650:7.91	0.000966:7.45	0.001107:7.46	0.001046:6.33	0.000532:7.24	0.000907:7.65	0.000666:7.78	0.000920:6.68	0.000751:7.38	0.000587:7.33	0.001072:6.64	0.000272:7.63	0.000774:8.92	0.000621:6.88	0.000827:7.46	0.000722:7.11	0.001224:7.44	0.000578:7.71	0.000424:7.23	0.000747:7.69	0.000812:7.09	0.000896:6.13	0.000574:7.29	0.000819:7.90	0.000391:6.22	0.000803:6.61	0.000609:8.28	0.000378:7.40	0.000531:7.37	0.000623:6.78	0.001034:6.80	0.000912:7.63	0.000906:7.30	0.000469:7.37	0.000508:7.04	0.000675:7.61	0.000909:7.08	0.000676:6.21	0.001197:6.85	0.000716:7.93	0.000947:7.38
Chr01	20250001	0.000171:5.62	0.000715:6.03	0.000229:6.99	0.000463:6.53	0.000232:6.61	0.000538:6.59	0.000214:5.84	0.000164:6.62	0.000122:6.12	0.000120:6.25	0.000272:5.51	0.000283:6.32	0.000974:6.56	0.000236:6.55	0.000194:5.69	0.000451:6.62	0.000211:6.31	0.000342:5.61	0.000285:6.45	0.000429:7.23	0.000213:6.27	0.000163:6.23	0.000402:6.21	0.000327:6.45	0.000535:6.48	0.000543:6.23	0.000450:6.52	0.000407:6.04	0.000477:5.85	0.000306:7.02	0.000248:7.03	0.000177:5.21	0.000242:5.82	0.000298:7.02	0.000290:6.35	0.000287:6.13	0.000238:5.65	0.000286:5.99	0.000398:6.83	0.000436:5.96	0.000259:6.07	0.000171:5.99	0.000512:6.38	0.000482:5.65	0.000000:5.46	0.000170:6.06	0.000236:6.71	0.000652:6.19
Chr01	20300001	0.000089:4.73	0.000029:4.71	0.000167:5.86	0.000084:5.54	0.000316:5.40	0.000057:5.51	0.000120:4.69	0.000084:5.33	0.000029:5.12	0.000030:5.07	0.000090:4.47	0.000171:4.97	0.000058:5.38	0.000085:5.33	0.000059:4.74	0.000113:5.55	0.000058:5.05	0.000147:4.38	0.000413:5.03	0.000030:6.03	0.000379:4.74	0.000196:5.57	0.000233:5.16	0.000350:5.09	0.000203:5.25	0.000348:5.22	0.000114:5.47	0.000125:4.83	0.000090:4.25	0.000085:5.59	0.000194:5.32	0.000121:4.30	0.000180:4.66	0.000112:5.50	0.000058:5.06	0.000029:5.08	0.000241:4.48	0.000684:4.80	0.000145:5.26	0.000231:5.15	0.000435:5.40	0.000089:4.71	0.000144:5.19	0.000236:4.65	0.000031:4.63	0.000058:5.03	0.000058:5.19	0.000146:5.21
Chr01	20350001	0.000762:5.54	0.000659:6.04	0.000513:6.31	0.000644:6.27	0.000563:6.99	0.000483:6.40	0.000521:6.34	0.000625:6.19	0.000862:6.08	0.000347:6.39	0.000616:5.30	0.000391:6.11	0.000859:6.42	0.000544:6.42	0.000664:6.05	0.000545:6.43	0.000886:6.02	0.000305:5.50	0.000457:6.18	0.000434:7.22	0.000652:6.00	0.000585:6.68	0.000676:6.27	0.000683:6.18	0.000730:6.28	0.001286:6.14	0.000711:6.82	0.000729:6.37	0.000279:5.32	0.000441:6.72	0.000594:6.59	0.000652:5.15	0.000525:6.23	0.000529:6.68	0.000371:6.30	0.000928:5.99	0.000593:5.62	0.000665:6.17	0.000832:6.86	0.000485:6.15	0.000862:6.71	0.000595:5.90	0.000610:6.41	0.000592:5.93	0.000650:5.44	0.000753:6.32	0.000808:6.29	0.000528:6.16
Chr01	20400001	0.000862:5.81	0.000790:6.65	0.001183:7.37	0.000762:6.79	0.001171:6.97	0.000970:7.24	0.000888:6.53	0.000945:7.00	0.000642:6.57	0.001207:6.64	0.001103:5.72	0.001028:6.45	0.001311:6.64	0.001115:6.86	0.000852:5.86	0.000781:7.50	0.000908:6.69	0.001394:5.86	0.001147:6.72	0.000559:7.53	0.001540:6.41	0.001006:6.93	0.001311:6.46	0.001066:6.47	0.001268:6.73	0.000888:6.45	0.001167:7.14	0.000941:6.41	0.001354:5.73	0.001235:7.19	0.000888:6.72	0.001000:5.94	0.001453:6.15	0.001126:7.14	0.000988:6.83	0.001081:6.27	0.000699:5.84	0.000883:6.22	0.000972:7.02	0.001016:6.50	0.001325:6.55	0.000991:5.97	0.000873:6.52	0.000903:6.20	0.000900:5.74	0.001242:6.81	0.001125:6.85	0.001105:6.62
Chr01	20450001	0.000668:5.49	0.000784:5.65	0.000624:6.23	0.000697:6.27	0.000940:6.33	0.000998:6.63	0.001188:5.35	0.001293:6.23	0.001386:5.79	0.001273:5.82	0.000993:5.25	0.000900:6.02	0.000677:6.45	0.000570:6.06	0.001000:5.83	0.000892:6.08	0.000964:5.83	0.000664:5.28	0.000535:5.82	0.001081:6.81	0.001405:5.94	0.000980:5.85	0.001070:5.66	0.000805:5.90	0.000865:6.41	0.001121:6.18	0.000967:6.15	0.001043:5.75	0.000770:5.30	0.000848:6.66	0.000977:6.49	0.000485:5.13	0.000913:5.37	0.001115:6.60	0.000777:6.11	0.000815:5.62	0.000520:5.25	0.001184:5.99	0.000962:6.71	0.001144:5.58	0.001082:6.11	0.000667:5.29	0.001126:6.17	0.000928:5.39	0.000983:5.11	0.000842:5.73	0.000743:6.19	0.000871:5.92
Chr01	20500001	0.001290:6.66	0.000807:7.50	0.000537:8.26	0.000578:8.45	0.000812:7.86	0.000757:8.28	0.001509:6.87	0.000757:7.86	0.000876:7.42	0.001130:8.04	0.000617:6.70	0.000678:7.39	0.000897:8.12	0.000890:8.10	0.001015:7.07	0.000788:8.03	0.000769:7.60	0.000947:7.00	0.000620:7.52	0.000881:8.90	0.000801:7.10	0.000609:7.97	0.001794:7.42	0.000793:7.92	0.000921:7.85	0.000641:7.66	0.001046:8.06	0.001226:7.75	0.001049:6.82	0.001114:7.94	0.001621:8.33	0.001001:6.65	0.000763:6.94	0.000813:8.32	0.000814:7.36	0.000962:7.19	0.000972:7.15	0.000824:7.39	0.000631:8.14	0.001018:7.41	0.001617:7.83	0.000911:6.89	0.000821:8.42	0.000548:7.32	0.000644:6.41	0.000747:7.46	0.001316:7.67	0.000742:7.82
Chr01	20550001	0.000299:6.68	0.001385:7.15	0.000547:8.30	0.000659:7.95	0.000589:8.03	0.000439:7.84	0.000644:6.91	0.000528:7.52	0.000582:7.33	0.000563:7.79	0.000651:6.95	0.000534:7.06	0.000839:8.10	0.000442:7.79	0.000632:7.21	0.000726:7.92	0.000359:7.06	0.000560:6.61	0.000416:7.61	0.000042:8.59	0.000995:7.82	0.000689:7.97	0.000583:7.61	0.000462:7.64	0.000563:7.81	0.000699:7.61	0.000739:8.28	0.000864:7.52	0.000546:6.97	0.000953:8.83	0.000963:8.35	0.000787:6.64	0.001117:7.13	0.000600:8.32	0.000587:7.30	0.000648:7.39	0.000537:6.57	0.000854:7.67	0.000765:8.18	0.000871:7.62	0.000500:7.74	0.000511:7.19	0.000830:7.88	0.001083:7.43	0.000490:6.67	0.000794:7.51	0.000604:7.76	0.000275:7.91
Chr01	20600001	0.000816:5.81	0.002725:6.49	0.001007:6.86	0.002674:6.69	0.001926:6.86	0.003216:7.22	0.000873:6.00	0.001130:6.90	0.000889:6.20	0.001917:7.25	0.002333:5.88	0.001205:6.36	0.001143:7.07	0.002107:7.37	0.002143:6.42	0.001794:6.83	0.001709:6.49	0.001145:5.42	0.001333:6.63	0.001553:8.09	0.000719:6.28	0.001352:6.98	0.002065:6.50	0.001225:6.38	0.001782:7.14	0.001087:6.41	0.001251:7.21	0.001106:6.53	0.001116:6.10	0.001176:7.29	0.002155:7.27	0.001259:5.59	0.002053:6.51	0.000558:7.50	0.000945:6.86	0.001020:6.48	0.001485:6.11	0.001152:6.43	0.000863:6.96	0.001723:6.81	0.000467:7.15	0.000785:6.39	0.000914:6.99	0.001607:6.27	0.000725:5.66	0.000896:6.85	0.001618:7.25	0.001775:6.63
Chr01	20650001	0.001681:6.87	0.000992:7.33	0.001962:8.20	0.001828:7.84	0.001748:7.86	0.001599:7.82	0.001820:7.17	0.000991:7.78	0.001321:7.21	0.001513:7.21	0.001964:6.50	0.001575:7.29	0.001433:7.56	0.001239:7.67	0.001338:6.76	0.001473:7.79	0.002239:7.27	0.001871:6.52	0.001098:7.32	0.000606:8.29	0.001955:6.98	0.001692:7.72	0.001025:7.36	0.002053:7.27	0.001556:7.77	0.002061:7.10	0.002249:8.04	0.002136:7.10	0.001736:6.59	0.001813:8.12	0.001805:7.98	0.001598:6.39	0.001360:7.09	0.001364:8.10	0.002117:7.85	0.001173:7.03	0.001048:6.83	0.001728:7.09	0.001939:7.83	0.001632:7.05	0.001534:7.64	0.001126:7.04	0.001680:8.06	0.001071:6.71	0.001043:6.55	0.001909:7.73	0.002284:7.68	0.001412:7.12
Chr01	20700001	0.000403:6.65	0.000273:6.82	0.000438:7.24	0.000271:8.03	0.000276:7.52	0.000435:7.56	0.000620:6.74	0.000189:7.38	0.000448:6.65	0.000422:7.49	0.000367:6.34	0.000208:6.74	0.000229:7.51	0.000461:7.47	0.000285:6.48	0.000231:7.34	0.000191:6.95	0.000255:6.41	0.000290:7.82	0.000084:8.50	0.000315:7.09	0.000400:7.22	0.000612:7.28	0.000232:7.01	0.000477:7.51	0.000275:7.19	0.000417:7.56	0.000254:7.14	0.000305:6.42	0.000478:7.90	0.000390:7.85	0.000285:6.17	0.000708:6.70	0.000248:7.56	0.000424:7.32	0.000250:7.00	0.000473:6.28	0.000253:7.20	0.000226:7.66	0.000274:7.44	0.000539:7.54	0.000252:7.03	0.000438:7.67	0.000256:7.15	0.000539:5.91	0.000607:7.27	0.000251:7.35	0.000728:7.64
Chr01	20750001	0.000075:5.81	0.000076:6.02	0.000149:6.53	0.000248:6.60	0.000148:6.30	0.000125:6.44	0.000180:5.55	0.000075:6.65	0.000148:6.29	0.000128:5.97	0.000980:5.25	0.000175:6.01	0.000151:6.41	0.000174:6.36	0.000201:5.98	0.000147:6.51	0.000171:6.25	0.000181:5.57	0.000174:6.09	0.000200:7.10	0.000177:6.01	0.000148:6.10	0.000126:6.01	0.000175:6.36	0.000374:6.37	0.000518:6.27	0.000298:6.51	0.000150:5.99	0.000179:5.34	0.000390:6.74	0.000156:6.53	0.000129:5.47	0.000627:5.66	0.000174:6.57	0.000125:6.12	0.000151:5.89	0.000207:5.52	0.000203:5.68	0.000099:6.46	0.000076:5.63	0.000125:5.95	0.000174:5.68	0.000175:5.92	0.000125:6.19	0.000000:5.47	0.000099:6.08	0.000149:6.43	0.000150:6.03
Chr01	20800001	0.001103:6.50	0.001651:7.38	0.002366:8.46	0.001341:8.00	0.001186:7.97	0.001065:8.35	0.001927:7.07	0.001129:8.06	0.002097:7.10	0.001865:7.44	0.001945:6.85	0.001942:7.29	0.001212:7.56	0.001169:7.71	0.000513:6.38	0.001951:8.07	0.001278:7.29	0.001401:6.75	0.001460:7.39	0.001262:8.69	0.001305:7.18	0.001430:7.54	0.001668:7.63	0.001687:7.22	0.001403:7.86	0.001474:7.63	0.001161:7.74	0.001647:7.20	0.000400:6.41	0.001625:7.71	0.001663:8.38	0.001208:6.50	0.002244:6.85	0.001350:8.44	0.001532:7.65	0.001193:7.10	0.000256:6.75	0.001387:7.42	0.001582:7.80	0.001360:7.34	0.001149:7.85	0.001604:7.13	0.001292:8.08	0.001860:6.96	0.001236:6.75	0.001419:7.20	0.002155:7.75	0.001666:7.56
Chr01	20850001	0.000777:6.76	0.000251:7.28	0.000863:7.59	0.000210:7.68	0.000372:7.44	0.000617:8.07	0.000338:6.83	0.000868:7.54	0.000186:7.28	0.000763:7.51	0.000738:6.70	0.000561:7.30	0.000520:7.54	0.000667:7.57	0.000230:6.37	0.000354:7.63	0.000664:7.46	0.000238:6.26	0.000290:7.27	0.000021:8.57	0.000272:7.24	0.000491:7.73	0.000550:7.17	0.000689:7.43	0.000720:7.68	0.000661:7.44	0.000499:7.86	0.000548:7.55	0.000153:6.60	0.000944:8.09	0.000534:8.10	0.000936:6.58	0.000320:6.50	0.000857:8.27	0.000125:7.14	0.000208:7.43	0.000277:6.59	0.000296:7.33	0.000880:7.83	0.000444:7.46	0.000788:7.77	0.000293:7.03	0.000062:7.92	0.000777:6.67	0.000193:6.53	0.000864:6.99	0.000531:7.49	0.000733:7.56
Chr01	20900001	0.000721:5.98	0.000721:6.25	0.000667:6.92	0.001152:6.59	0.000688:7.03	0.001064:7.23	0.001062:6.34	0.001052:6.48	0.000783:6.64	0.000541:6.17	0.000759:5.75	0.000509:6.20	0.001014:6.60	0.000602:6.58	0.000906:5.97	0.001095:7.08	0.000248:6.45	0.000647:5.84	0.000942:6.69	0.000626:7.38	0.000517:6.34	0.000775:6.71	0.000785:6.76	0.001382:6.24	0.000614:6.58	0.001071:6.39	0.000252:6.90	0.001215:6.38	0.000595:5.71	0.000500:7.47	0.000334:6.89	0.000330:5.72	0.000933:6.18	0.000727:6.91	0.001028:6.48	0.001479:6.51	0.000942:6.00	0.000252:6.48	0.000576:6.98	0.000812:6.59	0.000370:6.65	0.001150:6.01	0.001059:6.41	0.000355:5.88	0.000713:5.63	0.000489:6.25	0.000526:6.64	0.001227:6.54
Chr01	20950001	0.000438:5.99	0.000520:6.99	0.000457:7.09	0.000700:7.70	0.000406:7.21	0.000746:7.23	0.000708:6.18	0.000274:7.50	0.000368:6.46	0.000986:6.81	0.000641:5.77	0.000534:6.60	0.000719:7.02	0.000457:6.95	0.000369:6.54	0.000662:7.30	0.000647:6.28	0.000893:5.73	0.000632:6.80	0.000459:8.15	0.000600:6.47	0.000275:6.84	0.001142:6.03	0.000691:7.09	0.000568:6.99	0.000659:6.96	0.000572:6.94	0.000346:7.06	0.000904:5.88	0.000975:7.02	0.000512:7.79	0.000455:5.87	0.000518:6.25	0.000699:7.50	0.000528:7.12	0.001003:6.63	0.000901:6.29	0.000486:6.38	0.000621:6.88	0.000347:6.37	0.000741:6.84	0.000414:6.43	0.000322:6.74	0.000689:6.55	0.000578:5.73	0.000695:6.39	0.000665:6.77	0.000437:6.67
Chr01	21000001	0.000126:5.56	0.000203:5.78	0.000296:6.43	0.000295:6.45	0.000223:6.28	0.000193:6.60	0.000051:5.60	0.000170:6.20	0.000176:5.74	0.000125:6.30	0.000151:5.46	0.000221:6.05	0.000341:6.44	0.000248:6.06	0.000207:5.61	0.000242:6.74	0.000255:5.86	0.000183:5.75	0.000224:6.49	0.000051:6.93	0.000156:5.75	0.000097:6.46	0.000329:6.01	0.000453:5.93	0.000151:6.14	0.000226:6.42	0.000099:6.69	0.000176:6.43	0.000101:5.76	0.000275:6.74	0.000184:6.59	0.000107:5.12	0.000183:5.70	0.000171:6.85	0.000298:6.30	0.000156:6.17	0.000104:5.72	0.000104:6.09	0.000195:6.64	0.000105:5.78	0.000123:6.40	0.000256:5.71	0.000199:6.39	0.000149:5.96	0.000053:5.23	0.000124:6.37	0.000276:6.38	0.000475:6.03
Chr01	21050001	0.001302:6.35	0.001341:6.92	0.000634:7.64	0.000780:7.76	0.001285:7.58	0.000845:7.75	0.001083:6.93	0.001042:7.37	0.001849:7.07	0.000924:7.00	0.000782:6.36	0.001215:6.93	0.000821:7.57	0.001038:7.17	0.000899:6.77	0.001511:7.52	0.001201:7.01	0.000759:6.27	0.001147:7.42	0.001536:8.03	0.001277:6.92	0.001576:7.48	0.002245:7.21	0.001428:7.49	0.001662:7.51	0.001517:7.44	0.000931:7.41	0.001532:7.37	0.001652:6.64	0.001423:7.79	0.001153:8.11	0.000736:6.33	0.001545:6.75	0.001324:7.48	0.002183:7.30	0.000752:6.77	0.001126:6.45	0.001294:6.79	0.001310:7.46	0.001394:7.12	0.000994:7.30	0.001587:7.30	0.001833:7.46	0.001241:6.51	0.000694:6.22	0.002093:6.81	0.001244:7.76	0.001032:6.99
Chr01	21100001	0.000842:6.52	0.000658:7.08	0.000755:7.63	0.000602:7.67	0.000623:7.46	0.000458:7.66	0.000915:6.84	0.000793:7.46	0.000698:7.16	0.000693:6.84	0.000355:6.36	0.000712:7.13	0.000543:7.88	0.000381:7.61	0.000563:6.85	0.000440:7.51	0.000804:6.96	0.000397:6.17	0.000511:7.06	0.001146:8.63	0.000680:7.18	0.000847:7.52	0.000754:7.19	0.000616:7.51	0.001114:7.38	0.000427:7.10	0.000396:7.62	0.000595:7.27	0.000451:6.69	0.001009:7.89	0.000970:7.96	0.000479:5.83	0.000785:6.43	0.000702:7.95	0.000637:7.51	0.000644:6.93	0.000616:6.25	0.000426:7.20	0.000500:7.65	0.000975:7.44	0.000593:7.25	0.000535:6.96	0.000581:7.34	0.000592:6.84	0.000856:6.04	0.000780:7.39	0.000362:6.70	0.001159:7.24
Chr01	21150001	0.005584:5.15	0.004888:5.55	0.003730:6.92	0.004443:6.71	0.004607:6.22	0.005179:6.85	0.004220:5.76	0.003756:6.34	0.004670:5.83	0.004558:6.43	0.005001:5.37	0.004262:5.85	0.005045:6.53	0.005326:6.16	0.005305:5.81	0.004302:6.44	0.005070:6.13	0.005053:5.51	0.004885:6.24	0.004615:7.36	0.005324:5.94	0.005200:6.01	0.004827:5.75	0.004135:6.18	0.004611:6.31	0.005334:6.27	0.004796:6.21	0.004463:6.29	0.004679:5.61	0.004656:6.15	0.005731:6.44	0.005902:5.01	0.004975:5.94	0.004301:6.31	0.005860:5.91	0.004249:5.98	0.004937:5.37	0.006075:5.82	0.004788:6.53	0.004851:5.83	0.004370:6.31	0.004553:5.60	0.004942:6.07	0.005103:5.67	0.004365:5.22	0.004965:5.73	0.005128:6.42	0.004881:6.15
Chr01	21200001	0.001832:5.26	0.002600:6.29	0.002085:6.95	0.002165:6.69	0.002640:6.43	0.001955:6.69	0.001930:5.90	0.002108:6.44	0.002078:6.16	0.001933:5.59	0.002704:5.65	0.002285:5.91	0.002172:6.30	0.002597:6.28	0.001744:5.90	0.002496:6.37	0.001869:5.97	0.002035:5.31	0.002194:6.12	0.000470:7.34	0.001820:6.05	0.002179:5.94	0.001864:5.92	0.002164:6.20	0.002616:6.32	0.001918:5.90	0.002364:6.41	0.002292:6.02	0.002317:5.41	0.001882:6.31	0.001977:6.46	0.001752:5.34	0.001696:5.38	0.002329:6.94	0.001899:6.16	0.002125:6.38	0.002392:5.34	0.001768:6.12	0.002044:6.18	0.002135:5.88	0.002011:5.96	0.002116:5.99	0.001833:6.24	0.001979:5.70	0.000743:5.37	0.002339:6.06	0.001910:6.18	0.002080:5.87
Chr01	21250001	0.001799:6.60	0.002135:6.86	0.002142:7.48	0.002124:7.86	0.002329:7.48	0.002593:7.38	0.002874:6.61	0.002453:6.96	0.002061:6.57	0.002270:6.75	0.002178:6.26	0.002134:7.13	0.002478:7.37	0.001957:7.05	0.002243:6.37	0.002465:7.57	0.002657:6.90	0.002007:6.34	0.002013:7.27	0.000882:8.31	0.002067:6.73	0.001959:6.66	0.002459:6.74	0.002472:7.31	0.001952:7.50	0.002517:6.95	0.002212:7.52	0.002568:7.09	0.001376:6.23	0.002097:7.34	0.002358:7.22	0.002721:5.85	0.002134:6.22	0.002077:7.41	0.002137:7.09	0.002106:6.63	0.002242:6.32	0.002103:7.08	0.001576:7.61	0.002355:7.03	0.002183:7.25	0.002015:6.29	0.002365:7.06	0.002068:6.25	0.001097:6.10	0.001827:6.76	0.001899:6.93	0.002399:7.05
Chr01	21300001	0.003318:5.49	0.004635:5.73	0.003774:6.66	0.003967:6.36	0.005054:6.04	0.004267:6.39	0.003844:5.42	0.004709:6.11	0.003278:5.32	0.004130:6.14	0.004126:5.60	0.003312:5.90	0.005144:6.59	0.003365:6.13	0.003403:5.49	0.003257:6.02	0.003430:5.97	0.003684:5.08	0.003707:6.16	0.001546:7.03	0.003824:5.85	0.003648:5.85	0.005666:6.07	0.004227:5.97	0.004470:5.90	0.003462:6.16	0.004017:6.23	0.003682:5.97	0.003939:5.26	0.003128:6.35	0.003694:6.58	0.003796:5.01	0.005101:5.36	0.003875:6.50	0.003888:6.23	0.003949:5.84	0.005229:5.38	0.002771:6.01	0.003708:6.84	0.005071:5.93	0.003693:6.10	0.004338:5.60	0.004172:5.91	0.002817:5.66	0.002716:5.10	0.004343:6.00	0.004081:6.12	0.003815:6.51
Chr01	21350001	0.001618:5.22	0.001661:5.87	0.001913:6.40	0.001680:6.18	0.001785:6.08	0.001654:6.18	0.001423:5.85	0.001577:6.32	0.001768:5.83	0.001296:5.79	0.001499:5.10	0.001470:5.57	0.001430:6.40	0.001554:5.87	0.001891:5.25	0.001776:6.43	0.001569:5.43	0.001377:5.00	0.001659:5.56	0.000417:6.80	0.001428:5.77	0.001755:5.66	0.001543:5.58	0.001607:5.67	0.001589:6.13	0.001852:5.92	0.001765:6.07	0.001506:5.67	0.001252:4.86	0.001796:6.52	0.001892:6.46	0.001646:5.05	0.001764:5.39	0.001413:6.40	0.001544:5.93	0.001434:5.86	0.001729:5.10	0.001624:5.65	0.001779:6.11	0.001486:5.39	0.001584:5.91	0.001576:5.47	0.001959:5.64	0.001463:5.37	0.000489:5.25	0.001496:5.72	0.001446:5.66	0.001461:6.00
Chr01	21400001	0.000501:6.52	0.000658:6.97	0.000667:7.85	0.000666:8.09	0.000820:7.48	0.001016:8.12	0.000638:6.95	0.000439:7.47	0.000606:7.56	0.001263:6.88	0.000681:6.46	0.000917:7.47	0.000673:7.16	0.000697:7.48	0.000729:6.62	0.000623:7.91	0.001337:7.45	0.001083:6.66	0.000743:7.44	0.000867:7.99	0.000514:6.85	0.001072:7.50	0.000658:7.16	0.000719:7.08	0.000901:7.43	0.000761:6.97	0.000923:7.37	0.000872:7.14	0.001113:6.56	0.000682:7.39	0.000935:7.74	0.000668:6.15	0.000699:6.78	0.000606:7.57	0.001073:6.86	0.000681:6.75	0.000838:6.76	0.000650:6.88	0.000915:7.43	0.000524:6.90	0.000584:7.66	0.000382:6.81	0.000753:7.22	0.000476:6.77	0.000376:5.59	0.000776:7.04	0.000602:7.44	0.000741:6.69
Chr01	21450001	0.000356:5.74	0.000308:6.22	0.000356:6.71	0.000299:6.75	0.000482:6.75	0.000256:6.98	0.000278:6.03	0.000368:6.53	0.000237:5.95	0.000321:6.08	0.000244:5.53	0.000421:6.49	0.000399:6.39	0.000119:6.47	0.000233:5.95	0.000258:6.71	0.000350:6.17	0.000313:5.59	0.000425:6.35	0.000191:7.62	0.000354:6.11	0.000530:6.84	0.000307:6.37	0.000552:6.47	0.000211:6.46	0.000231:6.72	0.000366:6.75	0.000331:6.31	0.000645:5.80	0.000259:6.65	0.000739:6.92	0.000268:5.36	0.000306:5.74	0.000228:6.90	0.000528:6.39	0.000259:6.08	0.000190:5.82	0.000467:6.30	0.000279:6.86	0.000704:5.97	0.000214:6.16	0.000284:5.97	0.000185:6.74	0.000336:5.66	0.000218:5.45	0.000284:6.23	0.000232:6.55	0.000307:5.99
Chr01	21500001	0.002567:4.80	0.001955:5.40	0.002148:5.76	0.001875:5.57	0.002642:5.67	0.002245:6.13	0.002287:5.09	0.002017:5.64	0.002016:5.12	0.002585:5.47	0.003187:4.78	0.002046:5.27	0.002060:5.71	0.001793:6.10	0.002322:4.82	0.001772:5.80	0.002155:5.30	0.003009:4.89	0.002370:5.85	0.002106:6.54	0.002693:5.32	0.002361:6.00	0.002221:5.60	0.002101:5.78	0.002800:5.87	0.002493:5.48	0.001540:5.95	0.001951:5.34	0.002818:5.03	0.002466:5.95	0.002538:6.09	0.002394:4.85	0.002853:5.17	0.002354:5.88	0.001906:5.67	0.001978:5.19	0.002769:5.00	0.002428:5.45	0.001393:5.72	0.001996:5.27	0.002984:5.89	0.001996:5.05	0.002503:5.58	0.001959:4.98	0.002398:4.99	0.002307:5.57	0.002401:5.74	0.002925:5.33
Chr01	21550001	0.001113:5.93	0.000740:6.81	0.000722:7.15	0.000658:7.10	0.000940:7.01	0.000740:7.06	0.000979:6.29	0.000815:7.02	0.001026:6.57	0.001049:6.58	0.000955:5.95	0.001156:6.64	0.000865:6.94	0.000750:6.80	0.000749:6.04	0.000574:6.99	0.000807:6.72	0.001515:5.92	0.000481:6.63	0.001353:8.05	0.000605:6.38	0.000687:6.84	0.000744:6.74	0.000766:6.51	0.000668:7.07	0.001353:6.11	0.001078:6.99	0.000694:6.50	0.000718:5.66	0.000964:7.06	0.001024:6.85	0.000974:5.46	0.000706:6.15	0.000715:7.21	0.000793:6.74	0.000380:6.48	0.000913:5.94	0.001153:6.49	0.001043:7.08	0.000821:6.49	0.000958:6.87	0.000673:6.28	0.000836:7.05	0.000285:6.47	0.000893:5.93	0.001021:6.75	0.000942:6.53	0.000713:6.28
Chr01	21600001	0.000380:5.72	0.001178:6.33	0.000575:6.63	0.000913:7.16	0.000664:7.03	0.000634:6.88	0.000748:6.16	0.000845:6.36	0.001307:5.96	0.000470:6.44	0.000735:5.76	0.000763:6.01	0.000827:6.52	0.000627:6.15	0.000844:5.60	0.000884:6.30	0.000469:6.43	0.001022:5.65	0.000685:6.41	0.000753:7.27	0.000922:6.14	0.000466:6.64	0.001772:6.11	0.000668:6.53	0.000783:6.35	0.001228:6.13	0.000890:6.76	0.000887:6.13	0.001039:5.92	0.000619:6.76	0.001432:6.68	0.001013:5.56	0.000783:6.21	0.000616:6.86	0.000480:6.40	0.000679:6.36	0.000644:5.54	0.001103:5.85	0.000772:6.40	0.000717:5.97	0.000914:6.52	0.000954:5.69	0.000842:6.22	0.000697:6.17	0.000432:5.38	0.000738:6.38	0.000914:6.10	0.000635:6.32
Chr01	21650001	0.000897:6.39	0.000806:6.99	0.000353:7.63	0.000908:7.28	0.000671:7.51	0.000396:7.86	0.001126:6.72	0.000575:7.39	0.000340:7.00	0.000668:7.46	0.001151:6.40	0.000676:6.97	0.000608:7.30	0.000472:7.44	0.000371:6.65	0.000687:7.56	0.000709:7.63	0.000671:6.50	0.000469:7.18	0.000548:8.40	0.000859:7.30	0.000800:7.59	0.000990:6.60	0.000801:7.23	0.000556:7.09	0.000698:7.51	0.000480:7.83	0.001100:7.29	0.000711:6.47	0.001047:7.59	0.000814:7.67	0.000590:6.49	0.000952:7.07	0.000839:7.97	0.000831:7.15	0.000943:6.88	0.001115:6.51	0.001141:7.22	0.001077:7.68	0.000955:6.94	0.000942:7.51	0.000571:6.49	0.000712:7.79	0.000927:6.85	0.000805:6.22	0.000853:7.49	0.001050:7.36	0.001000:7.36
Chr01	21700001	0.000837:3.82	0.000409:4.45	0.000641:4.51	0.000537:4.62	0.000516:4.50	0.000532:4.63	0.000397:4.31	0.000584:4.41	0.001444:4.26	0.000633:4.35	0.000704:3.80	0.000475:4.05	0.000553:4.51	0.000401:4.48	0.000486:3.86	0.000651:4.78	0.000557:4.19	0.000629:3.52	0.000615:4.36	0.000231:4.82	0.000375:4.23	0.001010:4.56	0.000494:4.27	0.000753:4.57	0.000507:4.53	0.000448:4.23	0.000940:4.90	0.000616:4.33	0.001493:3.68	0.000803:4.42	0.000689:4.72	0.000645:3.83	0.000563:3.96	0.000746:4.57	0.000452:4.17	0.000647:4.12	0.000657:3.95	0.000639:4.14	0.000578:4.79	0.000683:4.06	0.000622:4.51	0.000529:4.08	0.000700:4.74	0.000525:4.07	0.000683:3.84	0.000582:3.99	0.000694:4.23	0.000899:4.15
Chr01	21750001	0.001555:5.78	0.001910:6.67	0.001338:6.94	0.001409:6.37	0.001453:6.89	0.001354:6.97	0.001903:5.90	0.002496:6.41	0.000397:5.93	0.002730:6.34	0.002375:6.02	0.001465:6.49	0.003044:6.97	0.001488:6.76	0.002355:5.91	0.001244:7.00	0.001709:6.36	0.001189:5.60	0.001348:6.44	0.000208:7.58	0.001725:6.19	0.002184:6.53	0.002913:6.33	0.001524:6.77	0.001786:7.14	0.001736:6.63	0.002330:6.82	0.002207:6.55	0.002339:5.74	0.002242:7.06	0.002523:7.14	0.000907:5.70	0.003327:6.17	0.001792:7.31	0.002252:6.66	0.002623:6.27	0.001995:6.21	0.002885:6.37	0.002506:7.03	0.001727:6.59	0.001860:6.79	0.000741:6.03	0.001794:6.67	0.001515:6.28	0.001438:6.02	0.002009:6.37	0.001642:6.32	0.001007:6.76
Chr01	21800001	0.000988:6.91	0.000834:7.19	0.001147:8.32	0.001085:8.35	0.000730:8.40	0.000793:8.09	0.000889:7.39	0.001181:7.49	0.000971:7.51	0.001106:8.21	0.001223:6.71	0.001299:7.30	0.001027:7.81	0.001022:7.90	0.000731:6.70	0.000791:8.11	0.000946:7.38	0.000923:6.93	0.000968:7.58	0.000542:8.99	0.000937:7.63	0.000735:7.88	0.000990:7.73	0.000828:7.43	0.000744:8.42	0.001333:7.51	0.001044:8.06	0.001091:7.44	0.001007:6.82	0.001718:7.83	0.001202:8.33	0.001054:6.28	0.001008:6.48	0.001092:8.39	0.000778:7.76	0.001440:7.37	0.000504:6.86	0.000809:7.22	0.000928:8.31	0.001319:7.49	0.000806:8.08	0.001148:7.04	0.000797:7.73	0.000917:6.94	0.000762:6.64	0.001092:7.41	0.000883:7.98	0.000810:7.58
Chr01	21850001	0.001300:6.18	0.001628:6.82	0.001280:7.06	0.001284:7.17	0.001080:7.28	0.001258:7.21	0.001610:6.46	0.001593:6.78	0.002080:6.79	0.001528:7.19	0.001207:6.02	0.001847:6.65	0.002024:7.14	0.001718:7.11	0.001389:6.22	0.001642:7.38	0.001510:6.39	0.001382:5.92	0.001333:7.14	0.002219:8.20	0.001598:6.60	0.001273:6.97	0.001319:6.62	0.002365:6.69	0.001483:6.95	0.001372:7.07	0.001762:7.39	0.000954:7.20	0.001497:6.28	0.002000:7.56	0.002266:7.60	0.001341:5.86	0.001653:6.39	0.001609:7.20	0.001430:6.59	0.001714:6.56	0.001416:6.31	0.001749:6.54	0.001810:7.68	0.001906:6.41	0.001032:7.44	0.001313:6.66	0.001026:7.05	0.001259:6.65	0.000522:5.68	0.001628:6.80	0.001498:7.40	0.001054:6.86
Chr01	21900001	0.000215:5.18	0.000157:5.81	0.000180:6.52	0.000158:6.08	0.000266:6.06	0.000104:6.32	0.000267:5.49	0.000218:5.67	0.000162:5.56	0.000190:6.03	0.000356:4.91	0.000347:5.38	0.000188:5.64	0.000184:6.00	0.000296:5.03	0.000185:5.89	0.000343:5.27	0.000282:4.57	0.000137:5.57	0.000027:6.80	0.000320:5.75	0.000130:6.05	0.000211:5.45	0.000372:5.76	0.000231:6.01	0.000348:5.84	0.000181:6.38	0.000237:5.65	0.000298:4.88	0.000184:5.87	0.000218:5.97	0.000139:4.89	0.000348:5.23	0.000236:6.27	0.000238:5.84	0.000239:5.61	0.000164:5.20	0.000132:5.45	0.000285:6.20	0.000212:5.61	0.000346:5.68	0.000212:5.66	0.000156:6.24	0.000188:5.49	0.000027:5.02	0.000157:5.75	0.000158:5.96	0.000238:5.55
Chr01	21950001	0.000367:6.59	0.000437:7.40	0.000272:7.60	0.000591:7.88	0.000555:7.53	0.000412:7.74	0.000487:6.77	0.000321:7.42	0.000435:7.30	0.000473:7.80	0.000534:6.60	0.000251:7.13	0.000209:7.32	0.000191:7.80	0.000419:7.00	0.000372:7.97	0.000189:7.34	0.000751:6.60	0.000371:7.63	0.000340:8.62	0.000213:7.16	0.000340:7.66	0.000382:7.20	0.000250:7.37	0.000338:7.08	0.000625:7.50	0.000392:8.08	0.000249:7.41	0.000462:6.46	0.000269:7.82	0.000759:7.93	0.000322:6.27	0.000250:6.95	0.000522:8.02	0.000485:7.78	0.000260:7.17	0.000464:6.60	0.000491:6.92	0.000393:8.15	0.000405:7.36	0.000375:7.52	0.000392:7.11	0.000187:7.49	0.000296:6.79	0.000153:5.96	0.000461:7.11	0.000609:7.54	0.000445:7.31
Chr01	22000001	0.000723:6.05	0.001200:7.55	0.000348:8.17	0.001098:7.46	0.000246:8.24	0.000409:8.23	0.000709:7.08	0.000705:7.24	0.000825:7.64	0.001165:7.43	0.000850:6.81	0.001169:7.43	0.001257:7.89	0.001083:7.89	0.000460:6.88	0.001073:7.97	0.001088:7.22	0.001166:6.33	0.000722:7.74	0.001024:8.49	0.000960:7.31	0.001158:7.56	0.001034:7.56	0.000729:7.39	0.000856:7.55	0.000753:7.49	0.000595:8.21	0.001138:7.48	0.000876:6.66	0.000563:7.51	0.000646:8.45	0.000576:6.38	0.001056:7.44	0.000841:8.52	0.000536:7.50	0.000900:7.44	0.001235:6.68	0.001143:7.68	0.000991:8.36	0.001530:7.21	0.000800:7.33	0.001132:7.18	0.001028:8.03	0.000831:7.11	0.001239:6.66	0.000920:7.92	0.000335:7.72	0.001030:7.25
Chr01	22050001	0.001087:4.71	0.000995:4.88	0.000278:5.53	0.000451:5.48	0.000600:5.44	0.000250:5.39	0.000683:5.02	0.000562:5.50	0.001639:4.95	0.000369:5.53	0.000558:4.61	0.000340:4.96	0.000554:5.58	0.000771:5.61	0.001714:4.77	0.001114:5.31	0.000275:5.24	0.001147:4.60	0.000248:5.53	0.000236:6.01	0.000373:5.13	0.000709:5.45	0.000250:5.02	0.000277:5.33	0.000900:5.74	0.000505:5.32	0.000970:5.62	0.001037:5.30	0.000463:4.79	0.001521:5.70	0.000806:5.65	0.001157:4.77	0.000443:4.89	0.000646:5.52	0.000668:4.93	0.000883:5.01	0.000202:4.88	0.000618:5.04	0.000909:5.73	0.000364:5.02	0.000434:5.71	0.000753:4.89	0.000711:5.58	0.000140:5.07	0.001609:4.68	0.000615:5.30	0.000192:5.77	0.000394:5.63
Chr01	22100001	0.000174:4.76	0.000399:5.02	0.000765:5.47	0.000115:5.36	0.000428:5.34	0.000084:5.47	0.000029:4.62	0.000056:5.60	0.000550:5.06	0.000119:5.33	0.000089:4.63	0.000202:4.91	0.000057:5.39	0.000115:5.24	0.000118:4.88	0.001065:5.22	0.000114:4.91	0.000058:4.72	0.000659:5.00	0.000000:5.99	0.000200:5.21	0.000537:5.09	0.000141:5.20	0.000058:5.09	0.001112:5.63	0.001228:5.60	0.000867:5.62	0.000057:5.03	0.000059:4.74	0.000112:5.68	0.000126:5.38	0.000090:4.52	0.000086:5.18	0.000141:5.47	0.000085:5.16	0.001274:5.22	0.000261:4.82	0.000029:5.04	0.000575:5.53	0.000143:5.36	0.000566:5.35	0.000234:5.02	0.000593:5.62	0.000783:4.70	0.000493:4.53	0.000818:5.04	0.000113:5.33	0.000143:5.41
Chr01	22150001	NA:2.67	NA:2.76	NA:2.98	NA:3.09	NA:2.97	NA:3.24	NA:2.83	NA:3.15	NA:2.81	NA:3.22	NA:2.78	NA:2.94	NA:3.26	NA:3.05	NA:2.70	NA:3.08	NA:3.00	NA:2.89	NA:3.02	NA:3.29	NA:3.19	NA:3.23	NA:2.94	NA:3.20	NA:2.99	NA:3.01	NA:3.27	NA:3.04	NA:2.47	NA:3.16	NA:3.23	NA:2.49	NA:2.86	NA:3.30	NA:2.98	NA:3.10	NA:2.69	NA:3.14	NA:3.29	NA:2.87	NA:3.15	NA:2.88	NA:3.14	NA:3.04	NA:2.61	NA:3.29	NA:3.26	NA:2.97
Chr01	22200001	0.001185:5.10	0.001100:5.36	0.001109:5.97	0.001015:5.75	0.001170:6.22	0.001491:6.28	0.000776:5.58	0.001182:5.64	0.001423:5.73	0.001279:5.84	0.000880:5.33	0.000749:5.35	0.001498:5.98	0.001109:6.08	0.000628:5.01	0.000703:6.18	0.001410:5.67	0.001215:4.98	0.001444:5.76	0.001448:6.57	0.001670:5.52	0.001671:5.95	0.001276:5.63	0.001182:5.60	0.001886:5.99	0.001431:6.03	0.001275:6.13	0.001035:5.42	0.001551:5.31	0.001765:5.74	0.001317:6.06	0.001271:4.90	0.001972:5.30	0.000545:6.19	0.001161:5.83	0.001198:5.25	0.002569:5.20	0.001203:5.75	0.001716:5.84	0.001688:5.53	0.001722:5.66	0.000898:5.50	0.001559:6.06	0.001589:5.43	0.001188:4.84	0.001420:5.57	0.002135:6.09	0.001894:5.53
Chr01	22250001	0.000934:6.50	0.000856:6.81	0.001232:7.83	0.001058:7.73	0.000880:7.01	0.000583:7.85	0.000823:6.42	0.001343:6.83	0.000817:6.78	0.000934:6.65	0.000956:5.95	0.001116:6.72	0.000889:7.47	0.001189:7.15	0.000946:6.65	0.001061:6.92	0.001191:6.58	0.001315:6.42	0.000696:6.80	0.000809:8.21	0.000781:6.63	0.001283:6.93	0.001424:7.03	0.000903:6.66	0.000909:7.29	0.000946:6.64	0.000836:7.40	0.000971:6.72	0.000641:6.00	0.001069:7.40	0.001029:7.46	0.000958:6.02	0.000621:6.18	0.000950:7.00	0.001251:6.73	0.001259:6.99	0.000938:6.22	0.001195:6.35	0.000747:7.31	0.000774:6.82	0.001237:7.09	0.000707:6.09	0.000509:6.93	0.001131:6.94	0.000612:6.20	0.001114:6.69	0.001353:7.13	0.001146:6.71
Chr01	22300001	0.001951:5.14	0.001811:5.67	0.002065:6.24	0.001878:6.43	0.002077:6.23	0.002288:6.65	0.002361:5.87	0.001806:6.25	0.002058:5.70	0.002544:5.46	0.002118:4.96	0.001967:5.73	0.002011:6.11	0.002363:6.42	0.001660:5.44	0.001943:6.18	0.001826:5.39	0.001652:4.97	0.001958:6.00	0.000598:7.59	0.001690:5.94	0.001911:5.78	0.002012:5.69	0.001805:5.79	0.002363:5.92	0.001483:5.45	0.002193:6.11	0.002153:5.76	0.001894:4.87	0.002046:5.83	0.002271:6.19	0.001693:5.12	0.001528:5.38	0.001928:6.32	0.002202:5.96	0.001737:5.50	0.002108:5.07	0.002021:5.59	0.002506:5.81	0.001778:5.58	0.001967:5.81	0.001944:5.27	0.001996:6.06	0.002016:5.92	0.000410:5.31	0.002156:5.74	0.002043:5.91	0.002038:5.53
Chr01	22350001	0.005191:6.41	0.004414:7.32	0.004698:7.79	0.004737:7.39	0.004247:7.75	0.004581:7.77	0.004264:6.68	0.004122:7.10	0.003795:7.20	0.004578:7.64	0.004232:6.41	0.004515:7.20	0.004714:7.77	0.004744:7.48	0.003864:6.77	0.004165:8.00	0.004548:7.03	0.004109:6.38	0.004523:7.76	0.001253:8.38	0.004392:7.23	0.004504:6.95	0.004073:7.28	0.004285:7.46	0.003642:7.48	0.005164:7.43	0.004374:7.92	0.004205:7.10	0.004003:6.62	0.004681:7.54	0.004030:7.50	0.004115:6.42	0.004160:6.80	0.004564:7.97	0.004928:7.74	0.004390:7.34	0.003943:6.41	0.005002:6.99	0.003855:7.55	0.003987:7.05	0.003890:7.46	0.004549:6.97	0.004170:7.48	0.004782:7.17	0.002569:5.72	0.003910:7.32	0.003910:7.63	0.004665:7.52
Chr01	22400001	0.001633:4.87	0.001875:5.52	0.001388:5.73	0.001559:6.12	0.001244:5.43	0.001682:5.89	0.001586:5.26	0.001902:5.88	0.001641:5.08	0.001442:4.94	0.001319:4.80	0.001499:5.31	0.001659:5.75	0.001801:5.55	0.001472:4.67	0.001662:5.50	0.001670:5.53	0.001642:4.99	0.001684:5.27	0.000134:6.54	0.001638:5.21	0.001610:5.59	0.001847:5.72	0.001731:5.29	0.001764:5.58	0.001601:5.49	0.001643:6.00	0.001543:5.15	0.001691:4.96	0.001734:5.81	0.001520:5.84	0.001408:4.53	0.001713:5.11	0.001811:5.98	0.001411:5.45	0.001430:5.01	0.001469:4.72	0.001671:5.01	0.001601:5.80	0.001552:5.24	0.001759:5.45	0.001710:5.01	0.001677:5.64	0.001733:5.48	0.000254:4.34	0.001390:5.24	0.001608:5.60	0.001717:5.09
Chr01	22450001	0.001720:4.89	0.001590:5.24	0.001753:5.61	0.002465:5.55	0.001494:5.89	0.002205:6.18	0.001671:4.86	0.001810:5.60	0.001557:5.00	0.001969:5.86	0.001665:4.85	0.001894:5.35	0.002249:5.89	0.001734:5.86	0.002102:5.09	0.001637:5.65	0.001587:5.39	0.001727:4.60	0.002221:5.60	0.000715:6.29	0.001370:5.02	0.002119:5.85	0.002458:5.49	0.002329:5.57	0.002576:6.06	0.003763:5.37	0.002136:5.78	0.001463:5.23	0.002679:4.92	0.001665:5.85	0.002085:5.75	0.001782:4.54	0.002158:5.20	0.001685:6.18	0.001330:5.27	0.002056:5.38	0.002367:5.05	0.002095:5.46	0.001839:5.85	0.001949:5.34	0.002416:5.45	0.001832:5.04	0.002540:5.64	0.002011:5.34	0.000747:5.18	0.002127:5.46	0.001893:5.73	0.002139:5.28
Chr01	22500001	0.002383:5.21	0.001851:6.23	0.002471:7.18	0.002876:6.78	0.003367:6.62	0.002722:6.89	0.003480:5.95	0.003154:6.80	0.002656:6.11	0.002018:6.36	0.003009:5.63	0.003089:6.16	0.002890:6.14	0.003285:6.76	0.003435:5.91	0.003008:6.23	0.002170:6.09	0.002594:5.41	0.002826:6.35	0.001823:7.14	0.003070:5.82	0.002935:6.12	0.002259:6.13	0.002518:6.02	0.002636:6.16	0.003098:6.28	0.002527:6.59	0.002258:6.12	0.003143:5.38	0.002558:6.49	0.002374:6.51	0.002417:5.26	0.003223:5.58	0.002488:6.50	0.002665:6.24	0.002137:6.34	0.003579:5.81	0.002845:6.02	0.002379:6.54	0.002751:5.85	0.002195:6.32	0.002912:6.02	0.003067:6.18	0.002545:5.80	0.002145:5.65	0.001981:6.08	0.002238:6.65	0.002581:6.15
Chr01	22550001	NA:1.24	NA:1.51	NA:1.41	NA:1.53	NA:1.67	NA:1.70	NA:1.31	NA:1.58	NA:1.31	NA:1.41	NA:1.18	NA:1.44	NA:1.44	NA:1.64	NA:1.35	NA:1.56	NA:1.58	NA:1.33	NA:1.61	NA:1.79	NA:1.41	NA:1.48	NA:1.36	NA:1.41	NA:1.49	NA:1.50	NA:1.62	NA:1.26	NA:1.20	NA:1.58	NA:1.81	NA:1.20	NA:1.32	NA:1.71	NA:1.49	NA:1.60	NA:1.19	NA:1.64	NA:1.53	NA:1.28	NA:1.39	NA:1.20	NA:1.68	NA:1.28	NA:1.20	NA:1.52	NA:1.58	NA:1.34
Chr01	22600001	NA:0.53	NA:0.64	NA:0.71	NA:0.76	NA:0.60	NA:0.65	NA:0.62	NA:0.70	NA:0.53	NA:0.62	NA:0.57	NA:0.56	NA:0.63	NA:0.55	NA:0.58	NA:0.69	NA:0.76	NA:0.61	NA:0.51	NA:0.62	NA:0.73	NA:0.72	NA:0.59	NA:0.63	NA:0.62	NA:0.65	NA:0.67	NA:0.67	NA:0.56	NA:0.65	NA:0.60	NA:0.49	NA:0.51	NA:0.66	NA:0.72	NA:0.60	NA:0.53	NA:0.59	NA:0.69	NA:0.60	NA:0.65	NA:0.66	NA:0.55	NA:0.72	NA:0.56	NA:0.62	NA:0.61	NA:0.67
Chr01	22650001	NA:0.44	NA:0.53	NA:0.70	NA:0.57	NA:0.68	NA:0.60	NA:0.52	NA:0.66	NA:0.55	NA:0.72	NA:0.68	NA:0.60	NA:0.62	NA:0.56	NA:0.48	NA:0.56	NA:0.54	NA:0.50	NA:0.75	NA:0.65	NA:0.55	NA:0.52	NA:0.62	NA:0.71	NA:0.68	NA:0.68	NA:0.55	NA:0.71	NA:0.48	NA:0.66	NA:0.71	NA:0.53	NA:0.58	NA:0.71	NA:0.67	NA:0.65	NA:0.58	NA:0.65	NA:0.70	NA:0.72	NA:0.58	NA:0.56	NA:0.66	NA:0.66	NA:0.58	NA:0.72	NA:0.73	NA:0.54
Chr01	22700001	NA:0.71	NA:0.66	NA:0.69	NA:0.84	NA:0.76	NA:0.96	NA:0.81	NA:0.82	NA:0.65	NA:0.86	NA:0.71	NA:0.83	NA:0.71	NA:0.86	NA:0.67	NA:0.79	NA:0.73	NA:0.75	NA:0.73	NA:0.90	NA:0.81	NA:0.72	NA:0.69	NA:0.73	NA:0.75	NA:0.60	NA:0.89	NA:0.68	NA:0.73	NA:0.78	NA:0.83	NA:0.65	NA:0.68	NA:0.82	NA:0.74	NA:0.63	NA:0.65	NA:0.62	NA:0.75	NA:0.78	NA:0.69	NA:0.71	NA:0.72	NA:0.67	NA:0.73	NA:0.77	NA:0.71	NA:0.77
Chr01	22750001	NA:0.13	NA:0.14	NA:0.12	NA:0.17	NA:0.19	NA:0.12	NA:0.11	NA:0.10	NA:0.09	NA:0.17	NA:0.11	NA:0.10	NA:0.15	NA:0.11	NA:0.11	NA:0.10	NA:0.08	NA:0.07	NA:0.10	NA:0.17	NA:0.06	NA:0.11	NA:0.17	NA:0.17	NA:0.16	NA:0.13	NA:0.14	NA:0.11	NA:0.19	NA:0.08	NA:0.12	NA:0.18	NA:0.13	NA:0.16	NA:0.10	NA:0.08	NA:0.13	NA:0.13	NA:0.12	NA:0.13	NA:0.17	NA:0.10	NA:0.10	NA:0.09	NA:0.14	NA:0.11	NA:0.19	NA:0.13
Chr01	22800001	NA:0.22	NA:0.26	NA:0.31	NA:0.28	NA:0.30	NA:0.31	NA:0.28	NA:0.24	NA:0.23	NA:0.18	NA:0.23	NA:0.35	NA:0.29	NA:0.33	NA:0.31	NA:0.26	NA:0.22	NA:0.33	NA:0.31	NA:0.35	NA:0.23	NA:0.23	NA:0.25	NA:0.25	NA:0.33	NA:0.32	NA:0.31	NA:0.34	NA:0.15	NA:0.29	NA:0.30	NA:0.22	NA:0.19	NA:0.20	NA:0.26	NA:0.30	NA:0.23	NA:0.30	NA:0.24	NA:0.22	NA:0.25	NA:0.22	NA:0.25	NA:0.29	NA:0.30	NA:0.21	NA:0.34	NA:0.24
Chr01	22850001	NA:0.47	NA:0.50	NA:0.62	NA:0.66	NA:0.60	NA:0.66	NA:0.52	NA:0.50	NA:0.54	NA:0.52	NA:0.47	NA:0.52	NA:0.62	NA:0.47	NA:0.45	NA:0.59	NA:0.61	NA:0.52	NA:0.60	NA:0.60	NA:0.48	NA:0.67	NA:0.62	NA:0.62	NA:0.63	NA:0.62	NA:0.62	NA:0.61	NA:0.48	NA:0.60	NA:0.62	NA:0.40	NA:0.48	NA:0.66	NA:0.50	NA:0.47	NA:0.59	NA:0.56	NA:0.53	NA:0.50	NA:0.70	NA:0.49	NA:0.68	NA:0.49	NA:0.53	NA:0.60	NA:0.68	NA:0.55
Chr01	22900001	NA:0.42	NA:0.51	NA:0.41	NA:0.34	NA:0.39	NA:0.53	NA:0.35	NA:0.46	NA:0.28	NA:0.40	NA:0.41	NA:0.38	NA:0.41	NA:0.42	NA:0.38	NA:0.37	NA:0.40	NA:0.37	NA:0.47	NA:0.42	NA:0.40	NA:0.44	NA:0.41	NA:0.39	NA:0.40	NA:0.33	NA:0.43	NA:0.44	NA:0.39	NA:0.49	NA:0.42	NA:0.29	NA:0.40	NA:0.41	NA:0.35	NA:0.34	NA:0.47	NA:0.39	NA:0.50	NA:0.46	NA:0.31	NA:0.48	NA:0.37	NA:0.37	NA:0.27	NA:0.45	NA:0.37	NA:0.39
Chr01	22950001	NA:0.35	NA:0.39	NA:0.32	NA:0.38	NA:0.40	NA:0.38	NA:0.33	NA:0.30	NA:0.40	NA:0.42	NA:0.39	NA:0.25	NA:0.41	NA:0.39	NA:0.36	NA:0.41	NA:0.33	NA:0.23	NA:0.42	NA:0.47	NA:0.32	NA:0.40	NA:0.51	NA:0.37	NA:0.41	NA:0.47	NA:0.40	NA:0.36	NA:0.30	NA:0.39	NA:0.40	NA:0.35	NA:0.41	NA:0.33	NA:0.36	NA:0.40	NA:0.36	NA:0.40	NA:0.41	NA:0.45	NA:0.39	NA:0.37	NA:0.42	NA:0.34	NA:0.40	NA:0.37	NA:0.45	NA:0.49
Chr01	23000001	NA:0.09	NA:0.12	NA:0.12	NA:0.10	NA:0.10	NA:0.12	NA:0.13	NA:0.13	NA:0.13	NA:0.10	NA:0.12	NA:0.14	NA:0.19	NA:0.14	NA:0.25	NA:0.13	NA:0.14	NA:0.14	NA:0.12	NA:0.14	NA:0.13	NA:0.18	NA:0.15	NA:0.13	NA:0.15	NA:0.14	NA:0.14	NA:0.13	NA:0.20	NA:0.12	NA:0.12	NA:0.14	NA:0.17	NA:0.17	NA:0.22	NA:0.11	NA:0.08	NA:0.12	NA:0.15	NA:0.16	NA:0.15	NA:0.12	NA:0.17	NA:0.13	NA:0.14	NA:0.15	NA:0.13	NA:0.16
Chr01	23050001	NA:0.22	NA:0.25	NA:0.20	NA:0.23	NA:0.15	NA:0.24	NA:0.20	NA:0.21	NA:0.22	NA:0.23	NA:0.17	NA:0.18	NA:0.20	NA:0.20	NA:0.19	NA:0.29	NA:0.20	NA:0.17	NA:0.18	NA:0.30	NA:0.21	NA:0.23	NA:0.18	NA:0.21	NA:0.26	NA:0.25	NA:0.24	NA:0.22	NA:0.27	NA:0.22	NA:0.27	NA:0.18	NA:0.16	NA:0.24	NA:0.26	NA:0.22	NA:0.20	NA:0.20	NA:0.26	NA:0.27	NA:0.17	NA:0.19	NA:0.21	NA:0.26	NA:0.16	NA:0.19	NA:0.20	NA:0.20
Chr01	23100001	NA:0.13	NA:0.13	NA:0.13	NA:0.16	NA:0.21	NA:0.16	NA:0.20	NA:0.16	NA:0.18	NA:0.20	NA:0.11	NA:0.13	NA:0.16	NA:0.20	NA:0.20	NA:0.12	NA:0.17	NA:0.08	NA:0.19	NA:0.12	NA:0.18	NA:0.15	NA:0.16	NA:0.14	NA:0.14	NA:0.16	NA:0.16	NA:0.14	NA:0.20	NA:0.15	NA:0.14	NA:0.14	NA:0.11	NA:0.18	NA:0.09	NA:0.18	NA:0.18	NA:0.13	NA:0.13	NA:0.18	NA:0.14	NA:0.14	NA:0.13	NA:0.11	NA:0.13	NA:0.14	NA:0.15	NA:0.17
Chr01	23150001	NA:0.51	NA:0.49	NA:0.53	NA:0.56	NA:0.57	NA:0.54	NA:0.47	NA:0.52	NA:0.53	NA:0.52	NA:0.50	NA:0.54	NA:0.52	NA:0.60	NA:0.40	NA:0.48	NA:0.56	NA:0.47	NA:0.54	NA:0.71	NA:0.47	NA:0.58	NA:0.59	NA:0.53	NA:0.63	NA:0.62	NA:0.62	NA:0.48	NA:0.45	NA:0.59	NA:0.58	NA:0.43	NA:0.63	NA:0.60	NA:0.47	NA:0.53	NA:0.50	NA:0.60	NA:0.58	NA:0.51	NA:0.57	NA:0.57	NA:0.47	NA:0.51	NA:0.42	NA:0.48	NA:0.50	NA:0.50
Chr01	23200001	NA:0.11	NA:0.07	NA:0.07	NA:0.09	NA:0.11	NA:0.12	NA:0.04	NA:0.06	NA:0.08	NA:0.07	NA:0.07	NA:0.10	NA:0.07	NA:0.09	NA:0.08	NA:0.14	NA:0.07	NA:0.08	NA:0.08	NA:0.12	NA:0.04	NA:0.08	NA:0.04	NA:0.05	NA:0.11	NA:0.10	NA:0.09	NA:0.08	NA:0.07	NA:0.07	NA:0.08	NA:0.07	NA:0.08	NA:0.12	NA:0.09	NA:0.08	NA:0.06	NA:0.10	NA:0.12	NA:0.08	NA:0.07	NA:0.03	NA:0.11	NA:0.08	NA:0.06	NA:0.11	NA:0.08	NA:0.09
Chr01	23250001	NA:2.36	NA:2.66	NA:2.89	NA:2.81	NA:2.92	NA:3.07	NA:2.47	NA:2.64	NA:2.67	NA:2.82	NA:2.51	NA:2.37	NA:2.91	NA:2.82	NA:2.66	NA:2.70	NA:2.70	NA:2.56	NA:2.86	NA:3.34	NA:2.61	NA:2.80	NA:2.56	NA:2.53	NA:2.72	NA:2.71	NA:3.04	NA:2.90	NA:2.53	NA:2.85	NA:2.80	NA:2.41	NA:2.16	NA:2.97	NA:2.78	NA:2.48	NA:2.37	NA:2.58	NA:2.78	NA:2.79	NA:2.75	NA:2.76	NA:2.77	NA:2.58	NA:2.28	NA:2.69	NA:2.89	NA:2.47
Chr01	23300001	0.003649:3.30	0.003009:3.52	0.003576:3.76	0.003294:4.06	0.002829:3.60	0.003572:4.05	NA:3.47	0.002472:3.63	0.003138:3.49	0.003997:3.73	NA:3.33	0.002665:3.70	0.003992:3.67	0.002681:3.98	NA:3.32	0.003249:3.84	0.003922:3.52	0.002379:3.23	0.002303:3.83	NA:4.34	0.003372:3.60	0.003203:3.60	0.002788:3.65	NA:3.42	0.003819:3.79	0.003551:3.58	0.003001:4.09	0.002783:3.66	NA:3.02	0.003172:4.11	NA:4.16	NA:2.90	NA:3.29	0.002862:4.09	0.003426:3.58	0.003241:3.33	0.002714:3.22	0.003364:3.71	0.002669:3.97	0.002975:3.62	0.003712:3.55	0.002659:3.26	0.002789:3.90	0.003254:3.47	NA:3.36	0.002874:3.38	0.003896:3.78	0.003241:3.70
Chr01	23350001	NA:2.93	NA:3.45	NA:3.44	0.003313:3.68	NA:3.49	NA:3.44	NA:3.13	NA:3.51	NA:3.53	NA:3.34	NA:2.81	NA:3.18	NA:3.36	NA:3.54	NA:2.92	0.002129:3.58	NA:3.56	NA:2.78	NA:3.48	NA:3.89	NA:3.15	NA:3.38	NA:3.23	NA:3.30	NA:3.56	NA:3.53	0.001642:3.79	NA:3.24	NA:2.85	NA:3.34	NA:3.55	NA:2.95	NA:3.35	NA:3.81	NA:3.42	NA:3.17	NA:3.11	NA:3.32	NA:3.38	NA:3.31	NA:3.63	NA:3.17	NA:3.52	NA:2.90	NA:2.61	NA:2.99	NA:3.42	NA:3.12
Chr01	23400001	0.002446:4.83	0.001696:4.84	0.002961:5.07	0.002015:5.17	0.002812:5.47	0.002266:4.93	0.002371:4.52	0.002764:4.74	0.002477:4.60	0.002032:4.89	0.001752:4.34	0.002158:4.64	0.001634:5.15	0.002411:5.26	0.001957:4.45	0.002820:5.25	0.002541:4.97	0.001706:4.02	0.001913:4.65	0.002317:5.65	0.001235:4.87	0.002542:5.13	0.002085:4.99	0.002342:4.56	0.001667:5.07	0.001534:4.83	0.001949:5.14	0.001986:4.69	0.002089:4.28	0.001740:5.36	0.002763:5.24	0.002050:4.13	0.001755:4.84	0.002552:5.31	0.001636:4.52	0.002195:4.66	0.002317:4.47	0.001442:5.03	0.002427:5.63	0.002122:4.83	0.001874:5.13	0.002112:4.75	0.001785:5.22	0.002147:4.42	0.001940:4.12	0.002823:4.97	0.002069:5.11	0.001395:4.87
Chr01	23450001	NA:2.97	NA:3.11	NA:3.69	NA:3.44	NA:3.38	NA:3.65	NA:3.41	NA:3.42	NA:3.46	NA:3.25	NA:3.15	NA:3.31	NA:3.37	NA:3.46	NA:2.92	NA:3.79	NA:3.17	NA:3.05	NA:3.53	NA:4.18	NA:3.38	NA:3.51	NA:3.62	NA:3.18	NA:3.49	NA:3.39	NA:3.57	NA:3.35	NA:2.76	NA:3.36	NA:3.47	NA:2.97	NA:3.11	NA:3.56	NA:3.36	NA:3.37	NA:2.68	NA:3.26	NA:3.73	NA:3.35	NA:3.57	NA:3.15	NA:3.67	NA:2.90	NA:2.81	NA:3.26	NA:3.28	NA:3.47
Chr01	23500001	0.001275:4.09	0.001410:4.24	0.001524:4.88	0.001424:5.06	0.001224:4.73	0.001235:4.78	0.001072:4.17	0.001219:4.67	0.001298:4.37	0.001249:3.99	0.001060:3.78	0.000926:4.27	0.001752:4.88	0.001516:5.04	0.001010:4.22	0.001437:4.97	0.001201:4.72	0.001085:3.94	0.000997:4.65	0.000162:5.18	0.001677:4.43	0.001308:4.62	0.001375:4.24	0.001393:4.62	0.001579:4.44	0.001054:4.19	0.001524:5.00	0.001145:4.27	0.001064:3.76	0.001805:4.78	0.001381:5.06	0.001174:3.80	0.001312:4.45	0.001264:4.77	0.000913:4.65	0.001782:4.60	0.001208:3.80	0.001249:4.37	0.001539:4.70	0.001490:4.46	0.001409:4.31	0.001543:4.15	0.001179:4.59	0.001426:4.06	0.000303:3.73	0.001460:4.36	0.001344:4.52	0.001145:4.56
Chr01	23550001	NA:2.68	NA:2.77	NA:3.07	NA:3.08	NA:2.91	NA:2.93	NA:2.62	NA:3.07	NA:3.01	NA:2.94	NA:2.69	NA:2.77	NA:2.80	NA:2.83	NA:2.42	NA:3.00	NA:2.40	NA:2.49	NA:2.71	NA:3.50	NA:2.67	NA:2.92	NA:2.79	NA:2.64	NA:2.66	NA:2.70	NA:2.86	NA:2.93	NA:2.46	NA:3.17	NA:2.92	NA:2.12	NA:2.60	NA:2.83	NA:3.00	NA:2.63	NA:2.42	NA:2.83	NA:2.96	NA:2.50	NA:2.80	NA:2.60	NA:3.17	NA:2.56	NA:2.43	NA:2.76	NA:2.89	NA:2.80
Chr01	23600001	NA:1.83	NA:1.95	NA:2.39	NA:2.04	NA:2.09	NA:2.15	NA:2.03	NA:2.14	NA:2.12	NA:2.24	NA:1.99	NA:2.03	NA:2.33	NA:2.23	NA:2.08	NA:2.40	NA:2.08	NA:1.96	NA:2.06	NA:2.45	NA:2.16	NA:2.28	NA:2.10	NA:2.32	NA:2.32	NA:2.31	NA:2.24	NA:2.48	NA:2.05	NA:2.45	NA:2.42	NA:1.91	NA:2.09	NA:2.25	NA:2.18	NA:2.07	NA:2.12	NA:2.13	NA:2.35	NA:2.15	NA:2.13	NA:2.15	NA:2.42	NA:1.99	NA:2.08	NA:2.22	NA:2.10	NA:2.25
Chr01	23650001	0.002072:6.23	0.001077:6.98	0.001300:7.17	0.001408:7.11	0.000969:6.98	0.001048:7.08	0.001706:6.35	0.001164:6.88	0.001615:6.30	0.001822:6.89	0.001815:5.92	0.001652:6.76	0.001645:7.11	0.001041:7.10	0.002073:6.22	0.001409:7.41	0.001455:6.71	0.000906:5.70	0.001042:6.80	0.000888:8.20	0.001185:6.71	0.001822:6.68	0.002129:6.45	0.000824:6.76	0.002738:6.80	0.001371:7.17	0.001546:6.94	0.001407:6.75	0.001044:5.71	0.001060:6.81	0.002360:7.27	0.001779:6.10	0.001536:6.18	0.001213:6.94	0.001608:6.97	0.001623:6.87	0.000838:6.05	0.001438:6.62	0.001702:7.04	0.002995:6.80	0.001970:6.88	0.001379:6.41	0.002063:6.79	0.001597:6.31	0.000378:5.89	0.001837:6.52	0.001711:7.07	0.001447:6.77
Chr01	23700001	0.001911:3.38	0.001860:3.65	0.002449:4.13	0.002320:3.93	0.002561:4.00	0.002606:3.73	NA:3.06	0.001989:3.77	NA:3.44	NA:3.38	0.002267:3.20	0.001426:3.57	0.002043:3.94	0.001947:4.08	NA:3.17	0.001539:3.64	0.001988:3.89	NA:3.21	0.001715:3.68	NA:4.22	0.001551:3.69	0.002608:3.83	0.001917:3.66	NA:3.54	0.002621:3.89	0.002082:3.39	0.001555:3.79	NA:3.60	NA:3.31	0.002019:3.99	NA:3.86	NA:3.29	NA:3.39	0.001809:3.98	0.000950:3.38	0.001627:3.67	NA:3.56	NA:3.74	0.002255:4.03	NA:3.71	0.001546:3.62	NA:3.48	0.002554:3.68	NA:3.39	0.001637:3.34	0.001927:3.72	0.001993:3.89	0.001742:3.67
Chr01	23750001	0.001017:4.68	0.001084:5.22	0.001331:5.88	0.001238:5.87	0.001181:5.36	0.001165:5.65	0.001169:5.43	0.001299:5.53	0.000873:5.42	0.001502:5.33	0.000787:4.70	0.001237:5.14	0.000977:5.35	0.001023:5.51	0.001156:5.04	0.001288:5.65	0.001463:5.55	0.000844:4.86	0.001370:5.13	0.000387:6.32	0.000859:5.21	0.000839:5.77	0.001105:5.04	0.001207:5.46	0.001555:5.73	0.000967:5.79	0.000999:5.59	0.000867:5.29	0.001190:4.65	0.000921:5.45	0.000978:5.83	0.001132:4.83	0.001189:5.01	0.001052:5.91	0.000832:5.48	0.001070:5.31	0.000642:4.87	0.000810:5.24	0.001210:5.68	0.001413:5.44	0.001374:5.63	0.000950:5.39	0.001034:5.65	0.000922:5.00	0.000116:4.70	0.001006:5.21	0.000909:4.94	0.000919:5.31
Chr01	23800001	0.001262:5.57	0.001937:5.90	0.001593:6.45	0.001346:6.17	0.001673:6.23	0.000779:6.21	0.001310:5.26	0.001476:6.37	0.001011:5.21	0.001246:6.70	0.001268:5.12	0.000920:5.34	0.001314:6.30	0.001347:6.13	0.001243:5.45	0.001397:6.16	0.001389:5.91	0.001056:5.24	0.001654:5.82	0.001249:7.17	0.001299:5.70	0.001426:6.05	0.001543:5.92	0.001641:5.91	0.001771:5.95	0.001616:5.62	0.001835:6.14	0.001295:5.67	0.001603:5.41	0.001490:6.40	0.001727:6.41	0.001591:5.16	0.001776:5.49	0.001073:6.31	0.001302:6.45	0.000843:5.68	0.001664:5.53	0.001513:5.62	0.001629:6.06	0.001405:5.93	0.001479:6.19	0.001488:5.54	0.001147:6.00	0.000831:5.32	0.001035:5.15	0.001306:5.68	0.001307:5.96	0.001275:5.86
Chr01	23850001	0.001009:5.86	0.000472:6.09	0.000573:7.00	0.000626:6.95	0.000702:6.66	0.000573:7.17	0.000595:5.87	0.000743:6.74	0.000894:6.42	0.000771:6.41	0.000748:5.73	0.001173:6.60	0.000952:6.55	0.000829:6.58	0.000913:6.08	0.000529:6.99	0.000427:6.17	0.000470:5.88	0.000392:6.70	0.000214:7.35	0.000645:6.10	0.001185:6.40	0.000451:6.43	0.000586:6.58	0.000423:6.31	0.000632:6.41	0.000580:6.75	0.000537:6.52	0.000445:5.56	0.000815:6.95	0.000548:6.87	0.001052:5.45	0.000525:6.15	0.001165:6.82	0.001035:6.53	0.000764:6.24	0.000914:5.95	0.000757:6.54	0.001061:6.87	0.000779:6.43	0.000730:6.30	0.000712:6.14	0.000514:6.73	0.001056:6.19	0.000484:5.43	0.000515:6.41	0.000353:6.30	0.000492:6.33
Chr01	23900001	0.001548:5.76	0.001449:6.12	0.000847:6.97	0.001734:7.28	0.001730:6.40	0.001496:6.30	0.001356:5.74	0.001631:6.53	0.001412:6.40	0.000873:5.93	0.001307:5.76	0.001484:5.76	0.001595:6.61	0.002221:6.32	0.001440:5.96	0.001571:6.99	0.001354:6.49	0.001703:5.59	0.000867:6.39	0.000048:7.37	0.000927:5.96	0.001460:6.36	0.001221:6.06	0.000963:6.06	0.001330:6.79	0.001182:6.17	0.001257:6.92	0.001764:6.03	0.001392:5.72	0.001342:6.66	0.002044:6.68	0.001327:5.52	0.000948:5.73	0.001768:7.03	0.001158:6.36	0.001243:6.05	0.001055:5.45	0.001437:6.20	0.001577:6.84	0.001412:6.04	0.000877:6.75	0.001441:5.77	0.001533:6.70	0.001504:6.18	0.000148:5.58	0.001033:6.04	0.001434:6.48	0.002068:6.21
Chr01	23950001	0.000795:6.64	0.000741:7.03	0.000883:7.84	0.000507:7.46	0.000762:7.33	0.000615:7.66	0.000867:6.42	0.000338:7.49	0.000539:6.86	0.000511:7.31	0.000501:6.14	0.000338:6.69	0.000669:7.52	0.000789:7.51	0.001208:6.77	0.000379:7.81	0.000716:7.08	0.000493:6.53	0.000332:7.45	0.000148:8.41	0.000421:6.94	0.000503:7.08	0.000506:6.85	0.000537:7.03	0.000679:7.04	0.000460:7.13	0.000573:7.64	0.000705:6.68	0.000862:6.62	0.000481:7.74	0.000420:7.63	0.000880:6.28	0.000631:6.87	0.000445:7.71	0.000801:7.35	0.000865:6.91	0.000516:6.69	0.000401:6.91	0.000395:7.51	0.000470:7.03	0.001500:7.15	0.000517:6.64	0.001032:7.27	0.000360:6.65	0.000563:6.26	0.001108:6.48	0.000484:7.33	0.000732:7.43
Chr01	24000001	0.000819:5.47	0.000863:6.13	0.001088:6.83	0.000853:6.37	0.000895:6.35	0.000796:6.53	0.000961:5.84	0.000946:6.54	0.000836:5.99	0.001045:6.08	0.000961:5.56	0.000780:5.98	0.000899:6.63	0.000821:6.85	0.001031:5.79	0.000960:6.24	0.001306:6.07	0.000804:5.49	0.000852:6.24	0.000945:7.55	0.000919:6.13	0.001122:6.51	0.001441:6.15	0.001076:6.36	0.000743:6.55	0.000926:6.17	0.000926:6.67	0.000989:6.11	0.000870:5.25	0.001383:6.96	0.001143:7.12	0.000740:5.12	0.001673:5.61	0.000954:6.41	0.001028:6.50	0.000798:5.81	0.001106:5.99	0.002078:6.44	0.001277:6.43	0.001010:6.19	0.001430:6.51	0.001445:5.52	0.000892:6.24	0.001005:5.90	0.000223:5.51	0.001061:6.20	0.000837:6.61	0.001067:6.57
Chr01	24050001	0.001337:5.55	0.001382:6.01	0.001414:6.65	0.001217:6.75	0.001173:6.69	0.001355:6.96	0.001268:5.89	0.001290:6.05	0.001398:6.20	0.001317:6.38	0.001152:5.49	0.001337:6.14	0.001450:6.91	0.001509:6.65	0.001215:5.71	0.001193:6.89	0.001379:6.35	0.001449:5.63	0.001441:6.34	0.000174:7.05	0.001321:6.11	0.001204:6.23	0.001294:6.36	0.001397:6.08	0.001452:6.36	0.001377:6.54	0.001232:6.41	0.001274:6.00	0.001375:5.57	0.001453:7.05	0.001492:6.65	0.001111:5.14	0.001198:6.19	0.001481:7.11	0.001370:6.52	0.001472:6.01	0.001269:5.57	0.001105:6.08	0.001426:6.44	0.001612:6.38	0.001427:6.23	0.001196:6.16	0.001369:6.46	0.001333:6.01	0.000026:4.91	0.001310:5.79	0.001144:5.96	0.001379:6.25
Chr01	24100001	0.001763:6.02	0.001511:6.56	0.001424:7.93	0.001460:7.90	0.001482:7.58	0.001586:7.90	0.001429:6.24	0.001440:7.41	0.001499:7.18	0.001546:7.23	0.001531:6.58	0.001638:6.76	0.001612:7.54	0.001607:7.62	0.001439:6.55	0.001439:7.20	0.001395:7.11	0.001503:6.36	0.001398:7.09	0.000064:8.46	0.001482:7.25	0.001239:6.88	0.001547:7.14	0.001773:6.92	0.001480:6.71	0.001464:7.31	0.001416:7.64	0.001650:7.32	0.001329:6.75	0.001479:7.58	0.001427:7.54	0.001395:6.21	0.001651:6.80	0.001561:8.08	0.001590:7.42	0.001454:7.26	0.001324:6.57	0.001569:6.83	0.001535:8.00	0.001534:7.26	0.001490:7.02	0.001388:6.65	0.001362:6.84	0.001444:6.78	0.000000:6.20	0.001621:6.92	0.001385:7.12	0.001456:7.31
Chr01	24150001	0.002256:5.26	0.003323:6.06	0.002875:6.74	0.002801:6.73	0.002885:6.47	0.003624:6.52	0.002998:5.59	0.003140:6.26	0.002936:6.04	0.003319:6.64	0.003510:5.26	0.003030:6.01	0.002600:6.42	0.002796:6.34	0.003078:5.90	0.003433:6.39	0.003626:6.03	0.003498:5.32	0.003112:6.41	0.000803:6.78	0.002960:6.01	0.002897:6.35	0.002939:5.96	0.003356:6.10	0.003038:6.16	0.003084:6.21	0.003220:6.61	0.003033:5.76	0.003341:5.48	0.002827:6.36	0.003896:6.82	0.003559:5.04	0.002929:5.72	0.002939:6.81	0.002709:6.08	0.003338:6.03	0.002953:5.43	0.002613:5.87	0.003583:6.56	0.002670:5.93	0.002989:6.02	0.002936:6.00	0.003240:6.52	0.003287:5.75	0.000984:5.00	0.003051:5.76	0.002950:6.51	0.002475:6.26
Chr01	24200001	0.002709:5.46	0.002785:6.06	0.002462:6.40	0.002485:6.57	0.002543:6.15	0.002880:6.68	0.002888:6.05	0.002751:6.11	0.002914:6.11	0.002664:6.03	0.002551:5.50	0.002519:6.23	0.002616:6.15	0.002582:6.67	0.002505:5.39	0.002762:6.30	0.002624:5.83	0.002574:5.60	0.002563:5.99	0.000128:7.12	0.002660:5.72	0.002697:6.12	0.002951:5.63	0.002500:6.11	0.002759:6.15	0.002508:5.94	0.002804:6.44	0.002311:5.84	0.002350:5.19	0.002630:6.39	0.002526:6.71	0.002258:5.12	0.002677:5.62	0.002370:6.57	0.002798:6.50	0.002604:6.01	0.002258:5.08	0.002440:5.85	0.002581:6.43	0.002855:5.82	0.002353:5.92	0.002759:5.65	0.002676:6.07	0.002324:5.82	0.000470:4.89	0.002636:6.24	0.002803:6.30	0.002771:5.97
Chr01	24250001	0.001744:3.85	0.002202:4.11	0.002034:4.96	0.002155:4.46	0.002392:4.62	0.001931:4.42	0.002412:4.00	0.001692:4.24	0.001446:3.99	0.002101:4.21	0.002052:3.59	0.002545:4.28	0.001909:4.29	0.001645:4.60	0.002071:4.03	0.002195:4.59	0.001656:4.23	0.001907:3.71	0.002135:4.37	0.000231:4.68	0.001842:4.08	0.001709:4.35	0.001882:4.33	0.002231:4.48	0.002412:4.48	0.002031:4.14	0.001766:4.82	0.001665:4.18	0.001917:4.05	0.001629:4.70	0.001951:4.29	0.001934:3.95	0.001936:3.87	0.001795:4.56	0.001762:4.29	0.001949:4.15	0.002463:4.22	0.001866:4.14	0.001924:4.75	0.001920:4.21	0.001764:4.28	0.001738:4.09	0.002106:4.50	0.001904:4.08	0.000458:3.62	0.002316:4.10	0.001782:3.91	0.002223:4.16
Chr01	24300001	0.004377:4.74	0.004065:5.26	0.004818:5.86	0.004082:5.90	0.004717:5.28	0.004988:5.71	0.004594:4.85	0.003733:5.45	0.005699:5.22	0.003797:5.33	0.004887:4.64	0.004482:5.02	0.004921:5.37	0.004016:5.67	0.005008:5.06	0.003869:5.48	0.003801:5.01	0.003708:4.74	0.004108:5.51	NA:5.05	0.003768:5.05	0.004553:5.36	0.004847:5.03	0.005632:5.16	0.005267:5.22	0.003958:5.24	0.004839:5.42	0.005105:5.04	0.004359:4.35	0.004452:5.96	0.004675:5.59	0.005452:4.67	0.004456:5.01	0.004638:5.93	0.005799:5.26	0.004447:5.21	0.005037:4.89	0.006140:5.43	0.005692:5.69	0.005112:5.52	0.003895:5.72	0.004955:4.75	0.004347:5.77	0.004255:4.84	NA:3.67	0.003733:5.08	0.004810:5.14	0.004857:5.36
Chr01	24350001	NA:2.54	0.001243:3.06	0.002069:3.35	0.001742:2.98	0.001973:3.27	0.001314:3.21	NA:2.77	0.002270:3.10	NA:2.66	0.002190:3.15	NA:2.76	0.002004:2.99	0.001638:3.33	0.001807:3.13	NA:2.64	0.002067:3.03	0.002339:2.87	NA:2.77	0.001326:3.10	NA:0.49	0.001576:3.07	0.000758:3.38	0.002383:3.06	0.001702:3.17	0.001717:3.09	0.001335:3.22	0.001984:3.52	0.001488:2.95	NA:2.85	0.002733:3.35	NA:3.48	NA:2.54	NA:2.59	0.001682:3.38	0.001429:2.99	0.001961:3.22	NA:2.88	0.001506:2.93	0.002260:3.39	0.002196:3.23	0.001540:3.02	NA:2.81	0.002633:3.35	NA:2.86	NA:0.35	0.002111:2.87	0.001978:3.18	0.002228:3.20
Chr01	24400001	NA:2.96	NA:3.04	0.001140:3.42	NA:3.48	NA:3.21	NA:3.40	NA:3.16	NA:3.21	NA:3.09	NA:3.49	NA:2.84	NA:3.01	NA:3.41	NA:3.30	NA:2.87	NA:3.14	NA:3.08	NA:2.74	NA:3.10	NA:2.91	NA:3.01	NA:3.10	NA:3.14	NA:3.01	NA:3.29	NA:3.01	NA:3.52	NA:3.08	NA:2.96	NA:3.59	NA:3.48	NA:3.04	NA:3.38	NA:3.58	NA:3.12	NA:3.07	NA:2.97	NA:3.07	NA:3.28	NA:3.04	0.001512:3.47	NA:2.91	NA:3.24	NA:3.03	NA:2.01	NA:3.01	NA:3.19	NA:3.25
Chr01	24450001	NA:3.21	NA:3.32	NA:3.54	NA:3.45	NA:3.74	NA:3.30	NA:3.18	NA:3.45	NA:3.51	NA:3.59	NA:3.07	NA:3.28	NA:3.52	NA:3.55	NA:3.22	NA:3.37	NA:3.24	NA:3.10	NA:3.32	NA:2.30	NA:3.11	NA:3.72	NA:3.38	NA:3.25	NA:3.60	NA:3.30	NA:3.64	NA:3.17	NA:3.12	NA:3.62	NA:3.47	NA:2.98	NA:3.29	NA:3.89	NA:3.54	NA:3.34	NA:3.03	NA:3.40	NA:3.41	NA:3.26	NA:3.49	NA:3.45	NA:3.36	NA:3.45	NA:1.76	NA:3.50	NA:3.63	NA:3.33
Chr01	24500001	NA:0.01	NA:0.02	NA:0.02	NA:0.02	NA:0.00	NA:0.02	NA:0.02	NA:0.01	NA:0.02	NA:0.03	NA:0.00	NA:0.04	NA:0.01	NA:0.02	NA:0.02	NA:0.01	NA:0.01	NA:0.01	NA:0.03	NA:0.00	NA:0.01	NA:0.01	NA:0.02	NA:0.02	NA:0.02	NA:0.01	NA:0.02	NA:0.02	NA:0.02	NA:0.04	NA:0.00	NA:0.01	NA:0.01	NA:0.01	NA:0.02	NA:0.02	NA:0.01	NA:0.01	NA:0.02	NA:0.02	NA:0.02	NA:0.02	NA:0.02	NA:0.01	NA:0.01	NA:0.01	NA:0.02	NA:0.03
Chr01	24550001	NA:3.33	NA:3.79	NA:4.27	NA:3.87	NA:3.95	NA:3.81	NA:3.73	NA:3.84	NA:3.87	NA:4.05	NA:3.54	NA:4.04	NA:3.82	NA:4.09	NA:3.55	NA:3.97	NA:3.85	NA:3.61	NA:3.68	NA:3.70	NA:3.78	NA:4.10	NA:3.85	NA:3.61	NA:4.09	NA:3.74	NA:4.06	NA:3.77	NA:3.51	NA:3.84	NA:4.04	NA:3.43	NA:3.86	NA:3.88	NA:3.91	NA:3.50	NA:3.36	NA:3.56	NA:4.00	NA:3.82	NA:3.86	NA:3.57	NA:4.12	NA:3.64	NA:2.52	NA:3.82	NA:3.98	NA:3.84
Chr01	24600001	0.003416:3.67	0.002793:4.34	0.003088:5.03	0.003083:5.08	0.002514:4.90	0.002998:4.80	0.002552:4.24	0.003116:4.53	0.002648:3.84	0.003236:4.33	0.002797:3.93	0.003412:4.44	0.003684:4.71	0.002748:4.46	0.002915:4.36	0.002812:4.81	0.002756:4.57	0.002778:3.96	0.002959:4.46	0.001995:4.29	0.002607:4.37	0.003473:4.58	0.002491:4.71	0.002830:4.26	0.003145:4.82	0.003488:4.44	0.002717:4.27	0.002451:4.61	0.002809:3.94	0.002988:4.69	0.003319:4.89	0.002866:3.78	0.002370:4.31	0.003221:4.91	0.002945:4.36	0.003393:4.31	0.003499:4.12	0.002813:4.40	0.002482:4.84	0.002763:4.09	0.003221:4.49	0.002549:4.45	0.003165:4.38	0.002910:4.34	NA:3.24	0.003743:4.61	0.002583:4.73	0.003695:4.86
Chr01	24650001	NA:2.46	NA:2.71	NA:2.93	NA:2.90	NA:2.89	NA:3.10	NA:2.74	NA:3.02	NA:2.82	NA:3.00	NA:2.49	NA:2.84	NA:2.57	NA:2.94	NA:2.59	NA:2.87	NA:2.82	NA:2.52	NA:2.81	NA:2.54	NA:2.78	NA:3.14	NA:2.86	NA:3.11	NA:3.04	NA:2.91	NA:3.09	NA:2.69	NA:2.66	NA:3.18	NA:3.05	NA:2.62	NA:2.57	NA:3.10	NA:2.94	NA:2.61	NA:2.45	NA:2.84	NA:3.16	NA:2.62	NA:2.81	NA:2.91	NA:2.98	NA:2.71	NA:1.76	NA:2.81	NA:3.03	NA:2.88
Chr01	24700001	0.003262:4.76	0.003771:5.56	0.003999:6.12	0.003156:6.02	0.003430:5.83	0.003254:6.15	0.003628:5.27	0.003601:5.57	0.003314:5.51	0.003028:5.74	0.003436:5.22	0.003605:5.44	0.004012:6.29	0.003512:5.89	0.003495:5.11	0.003113:5.92	0.003104:5.51	0.003425:5.04	0.003436:5.93	0.001158:6.07	0.003538:5.55	0.003820:5.94	0.003192:6.00	0.003384:5.70	0.003630:6.04	0.003534:5.57	0.003353:6.16	0.003765:5.77	0.003456:5.37	0.003822:6.28	0.004094:6.24	0.003232:4.81	0.003608:5.14	0.003748:6.60	0.003467:5.87	0.004052:5.70	0.003559:5.15	0.003275:5.77	0.003669:5.91	0.003582:5.55	0.003487:5.84	0.003707:5.39	0.003819:5.94	0.003717:5.53	0.000533:4.31	0.003441:5.98	0.003463:5.92	0.003415:5.90
Chr01	24750001	0.004095:5.07	0.003616:5.96	0.003603:6.15	0.004141:6.23	0.003673:5.89	0.003848:5.94	0.003464:5.11	0.003752:5.84	0.003975:5.92	0.003798:6.04	0.003589:5.18	0.004107:5.56	0.003458:5.63	0.003776:5.79	0.003941:5.36	0.004203:5.99	0.003501:5.28	0.003466:4.75	0.003847:6.07	0.001022:6.33	0.003783:5.64	0.004113:6.20	0.003930:5.72	0.004276:5.95	0.003600:5.71	0.003951:5.99	0.003911:6.27	0.003697:5.60	0.004106:5.16	0.004366:6.44	0.004113:6.03	0.004140:5.21	0.003798:5.58	0.004075:6.48	0.003691:6.07	0.004008:5.64	0.003403:5.09	0.004120:5.68	0.004067:6.17	0.003593:5.59	0.004307:6.00	0.003906:5.18	0.003620:5.90	0.003946:5.09	0.001084:4.81	0.004074:5.91	0.003684:5.90	0.003902:5.94
Chr01	24800001	0.004064:4.26	0.003198:4.66	0.003785:5.15	0.004167:5.14	0.003815:5.56	0.003633:5.35	0.003011:4.33	0.003278:5.46	0.003764:4.86	0.003209:4.71	0.002798:4.35	0.003281:4.72	0.003867:5.35	0.003247:5.19	0.003746:4.70	0.003341:5.17	0.003958:4.99	0.003006:4.35	0.003313:4.98	0.000677:5.52	0.003392:4.88	0.004095:4.85	0.003956:4.86	0.003622:4.92	0.004304:5.23	0.003778:5.29	0.003695:5.60	0.003605:4.71	0.003539:4.71	0.003738:5.26	0.003669:5.14	0.003669:4.40	0.003921:4.56	0.003349:5.26	0.003386:4.88	0.004054:4.63	0.004100:4.57	0.003722:4.67	0.003352:5.28	0.003650:4.86	0.003720:4.96	0.003678:4.71	0.003042:5.22	0.003350:4.62	0.001471:3.98	0.003758:4.98	0.003810:5.11	0.003814:4.95
Chr01	24850001	0.001567:6.10	0.001881:6.28	0.001892:7.02	0.001627:6.38	0.001354:6.59	0.001451:6.75	0.001446:5.71	0.001550:6.52	0.001726:6.55	0.001858:6.69	0.001742:5.58	0.001321:6.20	0.001416:6.94	0.001609:6.90	0.001604:6.14	0.001239:6.83	0.001553:6.13	0.001530:5.73	0.001752:6.86	0.000455:7.11	0.001990:6.62	0.002225:7.14	0.001680:6.53	0.001395:6.72	0.001504:6.87	0.001389:6.82	0.001653:7.14	0.001554:6.45	0.001681:5.67	0.001744:7.45	0.001219:6.57	0.001567:5.84	0.001469:6.17	0.001327:7.20	0.001596:6.61	0.001755:6.46	0.001931:5.98	0.001657:6.45	0.001722:7.21	0.001424:6.66	0.001524:6.44	0.001561:6.77	0.001512:7.05	0.001253:6.38	0.000396:5.76	0.001591:6.38	0.001432:6.96	0.001534:7.03
Chr01	24900001	0.003318:5.21	0.003553:5.64	0.003604:6.52	0.003370:6.72	0.002767:6.54	0.003228:6.43	0.002997:5.33	0.003825:6.24	0.002641:6.10	0.003508:5.83	0.003898:5.21	0.003458:5.96	0.003294:5.98	0.003770:6.14	0.003847:5.56	0.003156:6.33	0.003008:6.30	0.003241:5.36	0.003820:6.05	0.002122:5.74	0.003774:5.92	0.003381:6.17	0.003014:5.95	0.003415:5.72	0.003313:6.06	0.003361:6.17	0.003202:6.52	0.003077:5.76	0.003713:5.55	0.003295:6.26	0.003359:6.48	0.002673:5.17	0.003138:5.56	0.003351:6.43	0.003716:5.88	0.003310:5.69	0.003194:5.17	0.003249:5.89	0.003419:6.38	0.003459:6.06	0.003475:6.23	0.003570:5.61	0.003228:5.76	0.003826:5.50	0.001783:4.18	0.003549:5.62	0.003433:5.90	0.003160:6.28
Chr01	24950001	0.005218:5.92	0.004103:6.09	0.004891:6.88	0.003970:6.65	0.003744:7.04	0.003707:6.77	0.003061:6.10	0.003420:6.99	0.004177:6.19	0.004485:6.52	0.004280:5.94	0.003624:6.16	0.003391:6.60	0.002822:6.73	0.004745:6.15	0.004278:6.96	0.005581:6.63	0.003723:5.77	0.004134:6.71	0.000983:6.57	0.003964:6.32	0.003980:6.31	0.003717:6.36	0.004691:6.40	0.005427:6.89	0.004487:6.23	0.002785:6.84	0.004520:6.59	0.003505:5.71	0.004550:6.81	0.005249:6.98	0.002875:5.33	0.004403:6.10	0.004545:7.37	0.004079:6.50	0.004009:6.52	0.002919:5.82	0.004588:6.43	0.004563:6.86	0.004015:6.37	0.003110:6.88	0.003341:6.45	0.003510:6.73	0.003138:6.17	0.000620:5.14	0.003667:6.36	0.004076:6.79	0.003777:6.09
Chr01	25000001	0.003020:5.68	0.003274:6.84	0.003222:7.23	0.003462:7.08	0.003348:7.19	0.003331:6.89	0.003406:6.34	0.003652:7.42	0.003458:6.54	0.003432:7.00	0.003535:6.01	0.003795:6.22	0.003644:7.35	0.003324:7.08	0.003866:6.24	0.003256:7.11	0.003443:6.61	0.003243:5.83	0.003371:7.27	0.000069:7.95	0.003088:6.63	0.003522:6.66	0.003278:6.81	0.003887:6.74	0.003632:7.10	0.003135:6.35	0.003538:7.19	0.003372:6.65	0.003538:6.05	0.003646:6.88	0.003711:7.02	0.003228:5.66	0.003422:6.39	0.003176:7.34	0.003212:6.80	0.003698:6.72	0.003079:6.04	0.003431:6.50	0.003269:7.03	0.003660:6.86	0.003470:6.88	0.003461:6.60	0.003608:6.81	0.003420:6.27	0.000023:5.36	0.003159:6.25	0.003396:7.11	0.003647:6.61
Chr01	25050001	0.003091:6.08	0.003186:6.62	0.003219:7.33	0.003532:7.44	0.003480:7.51	0.003151:7.53	0.003149:6.31	0.002899:6.76	0.003174:6.57	0.003231:6.84	0.003374:6.30	0.003224:6.54	0.003146:6.72	0.003218:7.35	0.003320:6.43	0.003352:7.23	0.003870:6.85	0.003081:6.05	0.003623:7.09	0.000023:7.61	0.003275:6.58	0.003369:7.11	0.003238:6.76	0.003115:6.49	0.003161:6.86	0.003416:6.73	0.003221:6.96	0.003277:6.79	0.002948:6.13	0.003425:6.97	0.003347:7.35	0.002907:6.09	0.003201:6.47	0.003437:7.22	0.003248:7.05	0.003127:6.68	0.003003:6.20	0.003466:6.77	0.003324:7.37	0.003375:6.85	0.003402:6.84	0.003008:6.15	0.003379:6.92	0.003269:5.91	0.000023:5.87	0.003114:6.60	0.003236:7.05	0.003221:6.44
Chr01	25100001	0.004440:4.69	0.004017:5.06	0.003959:5.19	0.004206:5.44	0.004531:4.88	0.004273:5.62	0.003026:4.95	0.004215:5.02	0.003742:4.83	0.003766:5.26	0.003879:4.59	0.004263:4.95	0.004935:5.25	0.003646:5.41	0.003974:4.43	0.003419:5.08	0.004362:4.93	0.004168:4.67	0.004031:4.90	0.001825:5.35	0.004380:4.87	0.004243:5.19	0.003691:4.49	0.003544:4.88	0.004602:5.42	0.003919:4.66	0.003759:5.31	0.003847:4.91	0.003642:4.34	0.003938:5.22	0.004798:5.25	0.003408:4.39	0.003919:4.51	0.003970:5.20	0.003831:4.96	0.003893:4.91	0.003816:4.54	0.004022:4.88	0.004303:5.42	0.004383:4.80	0.003569:5.35	0.004326:4.81	0.004133:5.38	0.003818:4.66	0.001172:3.70	0.003930:4.89	0.004234:5.07	0.004377:5.25
Chr01	25150001	0.005460:3.83	0.004975:4.25	0.005391:4.59	0.005748:4.57	0.005205:4.34	0.005085:4.55	0.005078:3.97	0.005267:4.70	0.004790:4.18	0.005602:4.57	0.005037:4.06	0.004689:4.16	0.005398:4.66	0.005635:4.69	0.005499:3.92	0.005236:4.56	0.004851:4.24	0.004944:3.85	0.005983:4.35	0.000142:4.79	0.005241:4.14	0.005378:4.60	0.005442:4.21	0.005684:4.27	0.005674:4.25	0.005062:4.02	0.005502:4.60	0.005991:4.37	0.005642:3.56	0.005699:4.72	0.005662:4.91	0.005321:3.57	0.005535:4.10	0.005417:4.77	0.005598:4.42	0.005643:3.98	0.004531:4.34	0.005868:4.30	0.005692:4.84	0.005091:4.26	0.005941:4.53	0.005416:4.13	0.005334:4.88	0.005179:4.25	0.000212:3.72	0.005326:4.28	0.006005:4.26	0.005594:4.24
Chr01	25200001	0.011881:5.20	0.010549:5.68	0.013520:6.18	0.013190:6.60	0.012203:6.05	0.011815:6.31	0.010904:5.42	0.011269:6.01	0.011470:5.72	0.011758:5.73	0.011064:5.27	0.011714:5.61	0.011843:5.96	0.011896:6.40	0.013483:5.59	0.012321:6.11	0.012288:5.90	0.012151:5.23	0.011997:5.78	0.000000:5.46	0.011822:5.70	0.011642:5.67	0.011633:5.71	0.012467:5.88	0.012242:5.93	0.011274:5.57	0.011356:6.16	0.011656:5.58	0.011918:5.02	0.012475:6.31	0.013435:5.95	0.011831:4.86	0.012633:5.41	0.012494:6.20	0.013292:5.68	0.011414:5.54	0.011473:5.08	0.012105:5.74	0.012496:6.45	0.011171:5.70	0.012046:5.88	0.011728:5.46	0.013237:5.91	0.011393:5.48	0.000197:4.06	0.011090:5.51	0.011838:5.91	0.013344:6.09
Chr01	25250001	0.011345:5.68	0.013007:6.71	0.013105:7.53	0.013054:7.35	0.012569:6.92	0.013560:7.41	0.011009:6.31	0.012062:6.86	0.012135:6.50	0.014066:6.87	0.011769:5.73	0.012456:6.76	0.012204:6.89	0.012895:6.91	0.011917:5.77	0.012363:7.29	0.012585:6.88	0.011646:5.92	0.012324:6.93	0.000193:7.67	0.011528:6.38	0.012252:6.76	0.010934:6.29	0.011252:6.43	0.012911:6.24	0.011576:6.76	0.012582:6.91	0.012112:6.54	0.011886:5.91	0.013292:6.90	0.013008:7.04	0.012081:5.57	0.012379:6.38	0.012282:7.06	0.012351:6.79	0.011012:6.29	0.011642:5.45	0.011473:6.46	0.011255:7.06	0.012728:6.59	0.012388:6.71	0.011712:6.70	0.010988:6.74	0.012061:6.02	0.000024:5.16	0.012822:6.74	0.011857:6.64	0.012124:6.50
Chr01	25300001	0.007526:4.47	0.006834:4.98	0.007324:5.06	0.007266:5.09	0.007151:4.78	0.006761:5.22	0.006701:4.35	0.006835:5.09	0.007140:4.66	0.006669:4.99	0.006658:4.22	0.006716:4.58	0.007102:4.84	0.006634:5.00	0.007413:4.45	0.007468:4.90	0.007619:4.49	0.007129:4.32	0.006997:4.82	NA:3.18	0.007457:4.84	0.006857:4.62	0.007422:4.64	0.007330:4.52	0.007624:4.96	0.007056:4.77	0.006779:5.25	0.007326:4.48	0.006292:4.05	0.007381:4.85	0.007733:4.85	0.008087:3.92	0.007655:4.33	0.007789:5.38	0.007284:4.80	0.007122:4.51	0.008572:4.37	0.007253:4.58	0.007630:5.05	0.007780:4.47	0.006902:4.97	0.007157:4.24	0.007191:5.05	0.006955:4.67	NA:2.16	0.007461:4.69	0.007137:5.23	0.006500:4.81
Chr01	25350001	0.005519:3.18	0.004725:3.60	0.005543:4.07	0.004880:3.96	0.004577:3.73	0.004162:3.96	0.004496:3.30	0.005611:3.95	0.005133:3.50	0.005711:3.99	0.004963:3.08	0.004532:3.43	0.004697:3.90	0.005590:3.71	0.005618:3.29	0.004548:3.80	0.004205:3.42	NA:3.05	0.004334:3.65	NA:1.69	0.005149:3.64	0.004965:3.87	0.004029:3.72	0.005116:3.65	0.005153:3.61	0.004814:3.78	0.005214:3.94	0.005588:3.56	0.005052:3.37	0.004609:4.05	0.005492:4.13	NA:3.04	0.005445:3.70	0.005200:4.09	0.005833:3.97	0.005890:3.57	0.005239:3.08	0.005269:3.84	0.005071:3.89	0.004702:3.47	0.005221:3.67	0.005124:3.47	0.004821:3.93	0.005558:3.45	NA:1.26	0.004349:3.43	0.006008:3.53	0.004973:3.72
Chr01	25400001	0.008919:4.37	0.009975:4.67	0.008823:4.94	0.009645:5.09	0.009222:5.27	0.008047:5.24	0.009807:4.62	0.009134:5.01	0.007669:4.85	0.010521:5.31	0.009386:4.51	0.010367:4.59	0.009102:5.42	0.009337:5.21	0.006370:4.45	0.009292:5.16	0.009498:5.10	0.008570:4.55	0.009915:5.12	NA:2.89	0.009709:5.05	0.009088:4.95	0.009634:5.02	0.008170:4.77	0.009161:5.11	0.009231:4.99	0.009101:5.31	0.010252:5.16	0.010784:4.34	0.009594:5.02	0.011563:4.98	0.009100:4.18	0.011020:4.49	0.008361:4.99	0.007653:5.20	0.009351:4.44	0.007789:4.49	0.009191:5.02	0.008609:5.45	0.010138:4.65	0.010189:5.27	0.009453:4.40	0.009895:4.98	0.010168:4.45	NA:2.27	0.008731:4.95	0.008026:5.05	0.009354:4.99
Chr01	25450001	0.012617:5.80	0.012118:5.95	0.011557:6.05	0.012385:6.35	0.013114:6.56	0.012967:6.27	0.012208:5.84	0.012048:6.50	0.012604:6.52	0.012386:6.26	0.012765:5.73	0.013126:6.21	0.012866:6.49	0.012443:6.44	0.012560:5.82	0.013527:6.57	0.012314:5.78	0.012690:5.42	0.012196:6.29	0.001134:6.30	0.012811:6.05	0.013490:6.34	0.012037:6.45	0.012879:6.38	0.013703:6.34	0.012582:6.43	0.013068:6.78	0.013790:5.97	0.011618:5.12	0.013866:6.96	0.014202:6.77	0.012215:5.18	0.012993:5.77	0.013025:7.09	0.012533:6.06	0.013716:6.17	0.012317:5.79	0.013280:6.21	0.012591:7.03	0.012277:5.95	0.012366:6.47	0.011953:5.91	0.013610:6.70	0.012630:5.63	0.001477:4.94	0.011915:6.20	0.012356:6.54	0.012981:6.23
Chr01	25500001	0.009994:5.52	0.009598:5.71	0.010169:6.01	0.010698:6.48	0.010558:6.41	0.010964:6.08	0.010568:5.39	0.010019:5.89	0.010887:5.76	0.009629:6.23	0.011207:5.15	0.011151:5.90	0.010850:6.31	0.009676:6.22	0.010219:5.37	0.009831:6.41	0.010306:5.88	0.010728:5.26	0.010986:6.36	0.000586:6.26	0.009727:5.78	0.010681:6.15	0.009238:5.61	0.009852:5.82	0.010365:6.48	0.010101:5.96	0.010434:6.43	0.009677:6.20	0.009587:5.31	0.010657:6.12	0.010504:6.12	0.010335:4.82	0.009390:4.98	0.010790:6.50	0.011023:6.32	0.009425:5.67	0.010412:5.44	0.009739:5.70	0.010869:6.66	0.010409:6.02	0.011414:6.07	0.009823:6.03	0.009706:6.30	0.010169:5.42	0.000556:4.68	0.010329:5.67	0.009787:6.03	0.009513:5.90
Chr01	25550001	0.009775:4.41	0.008798:5.08	0.009736:5.19	0.010662:5.21	0.010101:4.98	0.008926:5.25	0.010771:4.69	0.009953:5.13	0.009346:4.76	0.009574:4.52	0.010588:4.66	0.009990:4.95	0.009132:5.32	0.010580:4.88	0.009123:4.52	0.008899:4.91	0.009543:5.02	0.010099:4.54	0.010461:5.16	NA:4.12	0.010077:4.81	0.010074:5.15	0.009421:4.86	0.009712:4.93	0.009482:5.22	0.009329:5.03	0.009273:5.47	0.010181:5.05	0.009312:4.36	0.009595:5.48	0.010748:5.33	0.010576:4.13	0.010284:4.57	0.009798:5.24	0.008775:4.88	0.010980:4.87	0.010866:4.75	0.010009:5.06	0.009451:5.49	0.010516:4.97	0.009138:5.02	0.009031:4.62	0.009998:5.19	0.009510:4.56	NA:3.19	0.010237:5.02	0.010034:4.89	0.008723:5.04
Chr01	25600001	NA:2.82	0.002399:3.43	0.002439:3.20	0.002507:3.43	0.003013:3.40	0.001979:3.57	NA:2.83	0.002558:3.28	NA:2.91	0.002343:3.15	0.002162:2.92	0.001817:2.99	0.002164:3.46	0.002439:3.31	0.002640:3.11	0.001582:3.76	0.002553:3.21	NA:2.60	0.002852:3.54	NA:0.75	0.001671:2.97	0.001681:3.17	0.002709:3.18	0.001664:3.23	0.001847:3.27	0.001920:3.31	0.001750:3.68	0.002629:3.11	NA:2.81	0.001651:3.56	NA:3.22	NA:2.75	NA:2.95	0.002646:3.48	0.002145:3.44	NA:3.14	NA:2.79	0.003480:3.34	0.002061:3.17	0.001580:3.00	0.001814:3.19	0.002050:3.23	0.002339:3.13	0.002369:3.17	NA:0.48	0.001988:3.19	0.002004:3.29	0.001811:3.40
Chr01	25650001	0.017030:4.93	0.016126:5.10	0.018716:5.65	0.018224:5.80	0.018110:5.58	0.018363:5.54	0.018787:4.77	0.018144:5.81	0.018144:4.98	0.019615:5.09	0.015807:4.29	0.017820:5.18	0.018482:5.15	0.018236:5.47	0.016193:4.74	0.019288:5.49	0.019003:5.43	0.016443:4.68	0.018452:5.39	NA:4.19	0.017305:5.10	0.017566:5.76	0.018807:5.03	0.018645:5.27	0.018077:5.13	0.018584:5.09	0.019390:5.58	0.018571:4.84	0.016655:4.51	0.019866:5.40	0.021814:5.52	0.017884:4.31	0.018794:4.82	0.018339:5.37	0.019930:5.11	0.018286:4.72	0.019227:4.88	0.019417:4.86	0.018501:5.40	0.018383:5.02	0.017566:5.01	0.017080:4.89	0.017431:5.40	0.018431:4.76	NA:3.49	0.018453:5.15	0.016765:5.36	0.018647:5.14
Chr01	25700001	0.016144:4.93	0.017439:5.76	0.017781:6.28	0.018551:6.05	0.018041:6.08	0.017792:5.96	0.017055:5.32	0.017624:5.99	0.018226:5.79	0.018534:5.82	0.017202:4.96	0.017912:5.46	0.018429:5.87	0.016467:6.20	0.016025:5.37	0.016044:6.06	0.017922:5.32	0.016978:4.75	0.017402:5.80	0.000707:5.20	0.016325:5.56	0.016608:5.81	0.017146:5.66	0.017393:5.72	0.016566:5.50	0.017399:5.82	0.016645:6.08	0.018273:5.65	0.017934:5.21	0.018073:6.02	0.019018:6.08	0.016441:4.74	0.017703:5.35	0.018707:6.04	0.016794:6.02	0.017377:5.70	0.017593:4.93	0.016820:5.73	0.017241:6.23	0.017268:5.37	0.017548:5.89	0.017251:5.35	0.017818:5.85	0.017804:5.64	0.000960:3.85	0.015344:5.43	0.017763:5.71	0.016636:5.59
Chr01	25750001	0.010988:6.29	0.010193:6.89	0.010949:8.01	0.012000:8.07	0.011149:7.10	0.010921:7.52	0.011101:6.76	0.011331:7.85	0.010748:7.39	0.010558:6.54	0.010754:6.42	0.010497:6.95	0.010436:7.29	0.011520:7.20	0.010858:6.71	0.011230:7.88	0.010792:7.23	0.010694:6.48	0.011519:7.60	0.000114:8.18	0.010740:7.14	0.011538:6.98	0.010375:6.80	0.010669:7.33	0.011306:7.61	0.011214:7.02	0.011980:7.44	0.009688:7.17	0.009377:6.47	0.011136:7.57	0.011802:7.74	0.009814:5.93	0.012562:6.55	0.011439:7.70	0.011926:7.14	0.010390:7.05	0.010432:6.57	0.011670:6.81	0.010856:7.23	0.010590:7.26	0.011542:7.39	0.010996:6.30	0.010698:7.09	0.009989:7.07	0.000626:6.04	0.010951:6.80	0.011847:7.39	0.011588:6.98
Chr01	25800001	0.002938:5.80	0.002919:6.43	0.002650:6.96	0.003053:7.18	0.003300:6.93	0.003225:7.08	0.002728:6.33	0.002920:6.66	0.002671:6.51	0.002786:6.00	0.003218:6.15	0.002940:6.48	0.003476:6.67	0.003012:6.84	0.002734:5.91	0.003362:7.10	0.003337:6.47	0.002813:6.11	0.002850:6.55	0.000868:7.73	0.002736:6.04	0.003585:6.80	0.003068:6.60	0.002590:6.27	0.002897:6.84	0.002471:6.65	0.002447:7.28	0.003264:6.81	0.002614:6.08	0.003356:6.93	0.003101:6.96	0.002590:5.67	0.002665:6.42	0.002820:7.38	0.002959:6.63	0.002960:6.48	0.002751:6.01	0.002892:6.19	0.002670:6.90	0.002400:6.43	0.003447:6.55	0.002288:5.86	0.003649:6.76	0.002729:6.25	0.000945:5.64	0.002540:6.02	0.002925:6.62	0.002963:6.56
Chr01	25850001	0.009735:6.13	0.009360:6.94	0.009305:7.71	0.009213:7.49	0.009759:7.35	0.009463:7.96	0.007152:6.60	0.008119:7.40	0.008216:6.86	0.008923:7.40	0.009377:6.37	0.009954:6.79	0.010185:7.69	0.009839:7.17	0.009286:6.54	0.008582:7.25	0.007359:7.25	0.009281:6.18	0.008923:7.17	0.002426:7.97	0.008916:7.13	0.009626:7.48	0.009747:7.10	0.008876:6.98	0.010337:7.85	0.009344:7.43	0.009025:7.57	0.009305:7.03	0.009296:6.47	0.008196:7.45	0.010285:7.64	0.007350:6.39	0.008643:6.70	0.009004:7.89	0.009923:7.51	0.009030:7.21	0.008764:6.39	0.008509:7.23	0.008565:8.30	0.009075:7.41	0.008930:7.55	0.008803:7.08	0.007997:7.21	0.007614:7.07	0.001923:5.97	0.009105:7.02	0.009326:7.37	0.009359:7.37
Chr01	25900001	0.003787:4.13	0.004209:4.46	0.003586:4.79	0.003703:4.80	0.003902:4.81	0.003839:4.96	0.003650:4.23	0.004016:5.07	0.003762:4.87	0.003836:4.57	0.003751:4.11	0.003902:4.50	0.003968:4.89	0.004105:4.89	0.003844:4.20	0.003772:4.85	0.004306:4.64	0.003732:3.97	0.003911:4.71	NA:4.16	0.004337:4.71	0.004154:4.66	0.003015:4.72	0.004004:4.62	0.003614:4.71	0.003891:5.12	0.004224:4.98	0.003568:4.48	0.004065:4.35	0.003666:5.13	0.004100:5.03	0.003318:3.97	0.003762:4.29	0.004059:4.98	0.004094:4.49	0.003512:4.46	0.003638:4.20	0.004129:4.29	0.003861:5.03	0.004027:4.68	0.003948:4.86	0.003834:4.41	0.004157:4.84	0.003484:4.38	NA:3.21	0.003711:4.39	0.003970:4.73	0.003929:4.96
Chr01	25950001	0.006381:5.08	0.007298:6.05	0.007405:6.52	0.007742:6.61	0.007530:6.40	0.007341:6.51	0.007611:5.43	0.007736:6.36	0.007128:5.54	0.006927:5.89	0.007467:5.49	0.007256:5.99	0.007258:6.28	0.007758:6.37	0.007817:5.85	0.008198:6.55	0.007412:6.22	0.006835:5.20	0.007236:5.86	0.000286:6.99	0.007656:5.70	0.008278:6.14	0.007110:5.89	0.006885:5.83	0.007886:5.91	0.007708:5.83	0.007489:6.52	0.006913:5.66	0.007427:5.19	0.007992:6.68	0.007351:6.05	0.006911:4.99	0.006716:5.56	0.007503:6.64	0.008496:6.21	0.006728:5.90	0.006719:5.31	0.007567:6.07	0.007582:6.15	0.007653:5.73	0.007897:5.98	0.007793:5.88	0.007353:6.10	0.007267:5.75	0.000647:5.07	0.007641:6.17	0.008021:6.13	0.007699:6.18
Chr01	26000001	0.007505:4.93	0.007160:5.40	0.008128:5.79	0.007334:6.07	0.006962:5.89	0.006909:6.05	0.006500:5.27	0.007306:5.79	0.007349:5.71	0.006836:5.84	0.007078:4.94	0.006939:5.42	0.007813:5.75	0.006968:5.99	0.006609:5.18	0.008411:6.04	0.007542:5.35	0.006489:4.95	0.007019:5.59	0.000634:5.51	0.007074:5.61	0.007257:5.64	0.007280:5.42	0.006900:5.59	0.007304:5.66	0.007807:5.55	0.007488:6.06	0.007536:5.77	0.006906:4.86	0.007660:6.22	0.008006:5.92	0.007281:4.85	0.007052:5.12	0.006986:6.07	0.007954:5.75	0.007881:5.65	0.006926:4.86	0.007156:5.65	0.007517:5.88	0.006881:5.46	0.006798:5.65	0.007597:5.04	0.007812:5.97	0.006589:5.12	0.000726:3.67	0.007517:5.43	0.006961:5.99	0.007161:5.34
Chr01	26050001	0.011968:4.84	0.011639:5.61	0.011883:6.16	0.012083:5.91	0.012097:6.27	0.012611:6.21	0.013266:5.42	0.011687:5.95	0.013495:5.71	0.013687:5.84	0.012953:4.97	0.010890:5.37	0.013109:6.01	0.011321:5.93	0.011634:5.18	0.011673:5.88	0.012816:5.56	0.011887:4.79	0.013145:5.87	0.000506:5.89	0.012161:5.42	0.012164:6.00	0.011558:5.76	0.012526:5.88	0.011489:5.68	0.011991:5.70	0.012739:6.45	0.010716:5.54	0.011057:4.81	0.013082:6.25	0.012688:5.87	0.010533:4.86	0.011186:5.24	0.012394:6.41	0.012917:5.83	0.013086:5.82	0.012299:5.40	0.012599:5.35	0.012907:6.32	0.011253:5.65	0.012383:5.91	0.011760:5.59	0.012475:5.88	0.012297:5.61	0.000933:4.39	0.011822:5.77	0.012318:5.63	0.012521:5.73
Chr01	26100001	0.008911:4.34	0.010323:5.01	0.009435:5.52	0.009088:5.32	0.009390:5.36	0.009196:5.01	0.008013:4.46	0.009389:5.36	0.008498:4.76	0.009262:5.58	0.009184:4.83	0.008865:4.95	0.009642:5.51	0.009049:4.79	0.009490:4.68	0.009851:5.39	0.009291:4.48	0.009511:4.73	0.009252:4.89	NA:4.13	0.009464:5.15	0.008874:5.26	0.009453:5.08	0.009252:5.32	0.009450:5.24	0.008696:5.10	0.009276:5.48	0.009911:5.30	0.009280:4.37	0.009779:5.49	0.010836:5.61	0.009361:4.27	0.009534:4.92	0.009356:5.57	0.008007:5.09	0.010301:5.12	0.009733:5.02	0.009584:5.07	0.009695:5.74	0.008888:4.96	0.009814:5.10	0.009184:4.93	0.009872:5.52	0.008748:4.70	NA:3.10	0.010500:5.42	0.009257:5.42	0.010592:4.92
Chr01	26150001	0.008160:5.65	0.008975:5.91	0.009052:6.48	0.009438:6.67	0.009378:6.64	0.009750:6.11	0.010251:5.98	0.009569:6.42	0.010214:5.88	0.009842:6.14	0.009873:5.56	0.010936:5.76	0.009485:6.24	0.011444:6.63	0.008904:5.78	0.009857:6.69	0.008434:5.75	0.011539:5.36	0.009077:5.98	0.000631:5.12	0.008830:5.90	0.009509:6.34	0.008749:5.70	0.010614:6.16	0.009772:6.30	0.009958:5.99	0.010650:6.62	0.009754:5.83	0.009772:5.54	0.009550:6.08	0.009776:6.46	0.011252:4.99	0.009573:5.54	0.009944:6.74	0.009692:6.51	0.009837:5.90	0.010082:5.66	0.010009:5.61	0.009522:6.88	0.008915:6.10	0.008371:6.14	0.008353:5.52	0.009872:6.35	0.009219:5.67	0.000183:3.63	0.009844:5.75	0.009870:6.22	0.010599:6.00
Chr01	26200001	0.008438:5.52	0.009218:5.94	0.009675:6.73	0.008044:6.38	0.007504:6.11	0.008876:6.45	0.008597:6.13	0.008499:6.28	0.007359:5.98	0.007997:6.11	0.008102:5.62	0.008134:5.98	0.008260:6.13	0.009426:6.70	0.008287:5.89	0.008993:6.34	0.008519:6.11	0.007800:5.19	0.007371:6.04	0.000854:5.70	0.008430:6.09	0.007786:6.41	0.007833:5.96	0.008890:6.29	0.008096:6.54	0.008677:6.49	0.008118:6.54	0.008300:5.66	0.008488:5.63	0.008365:6.52	0.008700:6.58	0.007630:5.07	0.008255:5.43	0.008571:6.92	0.008003:5.83	0.008781:5.86	0.008042:5.57	0.008332:6.25	0.007987:6.54	0.007956:6.00	0.008705:6.47	0.007923:5.87	0.008032:6.25	0.008363:5.62	0.000918:4.31	0.009059:6.30	0.008152:6.58	0.009214:6.12
Chr01	26250001	0.011266:4.52	0.011189:4.83	0.012772:5.53	0.012573:5.39	0.011564:5.03	0.011449:5.23	0.012853:4.50	0.011947:5.08	0.013066:4.70	0.013017:4.65	0.012827:4.26	0.012209:4.94	0.011421:5.06	0.011610:5.05	0.011291:4.14	0.012037:5.17	0.011590:4.91	0.011789:4.41	0.012952:4.87	NA:3.80	0.012653:4.79	0.011535:4.65	0.011005:5.15	0.011250:4.65	0.012066:5.01	0.011601:4.80	0.010768:5.06	0.013099:4.47	0.012016:4.36	0.011481:5.18	0.015400:5.20	0.011835:4.24	0.010523:4.20	0.011961:5.20	0.011738:4.57	0.011378:4.62	0.011171:4.62	0.012512:4.63	0.011884:5.43	0.012287:4.63	0.012756:4.88	0.010765:4.80	0.011926:5.12	0.012392:4.75	NA:2.94	0.012562:4.80	0.012511:4.65	0.013325:4.93
Chr01	26300001	0.014545:6.16	0.015078:6.89	0.014195:7.36	0.015667:7.75	0.015807:7.22	0.015144:7.64	0.014627:6.33	0.014834:7.75	0.013673:6.95	0.014196:6.02	0.014072:6.54	0.015380:6.80	0.013936:6.92	0.014568:7.01	0.014090:6.51	0.014628:6.94	0.013415:6.74	0.014532:6.44	0.015498:7.32	0.000972:7.72	0.014691:6.93	0.014349:7.18	0.013608:6.67	0.015061:6.86	0.014621:6.94	0.013855:6.70	0.013647:7.18	0.014113:6.83	0.013784:6.32	0.015414:7.32	0.015319:7.61	0.013354:5.95	0.013943:6.38	0.015936:7.74	0.015758:7.28	0.014360:6.95	0.013737:6.52	0.015310:7.34	0.014764:7.64	0.014576:6.77	0.014856:6.95	0.013384:6.44	0.014009:6.95	0.014468:6.67	0.001910:5.45	0.014086:6.57	0.014419:7.02	0.014392:6.86
Chr01	26350001	0.008015:4.94	0.008683:5.45	0.008423:6.37	0.007967:5.74	0.008603:6.06	0.008490:6.39	0.008987:5.50	0.008895:5.74	0.008873:5.70	0.008065:5.86	0.008724:5.39	0.008232:5.86	0.009099:6.24	0.007728:6.22	0.007905:5.34	0.008005:5.79	0.008857:5.87	0.007959:5.03	0.007985:6.05	0.000000:5.36	0.007727:5.69	0.008656:6.22	0.007836:5.99	0.008734:5.78	0.008805:6.14	0.007975:6.15	0.008579:6.27	0.007882:5.95	0.007137:4.97	0.007691:6.33	0.009202:6.07	0.007834:5.04	0.009101:5.57	0.008212:6.48	0.008014:5.76	0.008685:5.65	0.008022:5.45	0.008830:5.84	0.008358:6.57	0.007756:5.89	0.008420:5.86	0.007787:5.29	0.008012:5.85	0.008739:5.87	0.000033:4.33	0.007708:5.72	0.008196:5.98	0.008605:6.14
Chr01	26400001	0.011566:7.09	0.011353:7.13	0.011436:8.19	0.011205:7.94	0.011238:8.01	0.010735:7.90	0.010947:7.03	0.011123:7.99	0.010632:7.05	0.010861:7.91	0.010893:6.81	0.010638:7.22	0.011211:7.92	0.012214:8.14	0.010687:7.36	0.011181:7.66	0.011307:7.55	0.010539:6.88	0.011097:7.46	0.000045:8.69	0.010912:7.58	0.011232:8.04	0.011143:7.62	0.010418:7.49	0.011625:8.01	0.011332:7.62	0.011290:7.94	0.010971:7.73	0.009505:6.78	0.011694:8.31	0.011385:8.61	0.010668:6.61	0.010707:7.12	0.012273:8.52	0.011544:8.12	0.011382:7.60	0.011073:7.09	0.011634:7.77	0.011021:8.22	0.012035:7.96	0.011608:7.69	0.010892:7.31	0.011597:8.04	0.010812:7.22	0.000070:6.04	0.011870:7.80	0.011219:8.29	0.011419:8.18
Chr01	26450001	0.014544:6.16	0.015189:7.37	0.014959:7.63	0.014897:7.66	0.015353:7.33	0.014630:7.68	0.014057:6.44	0.014505:7.51	0.014987:6.87	0.014744:7.41	0.014632:6.21	0.015228:6.91	0.014086:7.15	0.014439:7.16	0.014658:6.58	0.014953:7.15	0.014940:7.24	0.014853:6.35	0.014967:7.13	0.000138:7.84	0.014824:6.85	0.014583:7.09	0.014488:7.00	0.015445:6.91	0.014859:7.34	0.014885:6.90	0.014912:7.35	0.014354:6.76	0.014393:6.61	0.015668:7.66	0.016096:7.38	0.014680:6.36	0.014874:7.01	0.014957:7.73	0.014639:7.35	0.015456:7.03	0.015105:6.49	0.015832:6.65	0.014745:7.19	0.013745:6.93	0.014748:7.20	0.014901:6.47	0.014719:7.15	0.014694:6.68	0.000552:5.42	0.014165:7.18	0.015461:7.28	0.014875:7.26
Chr01	26500001	0.010150:5.58	0.011235:6.22	0.011967:7.17	0.010927:6.59	0.010538:6.42	0.010185:6.96	0.011873:6.23	0.012558:6.59	0.009333:6.10	0.010253:6.22	0.010907:5.81	0.011514:6.28	0.010288:6.65	0.012680:6.86	0.010535:6.03	0.011245:6.96	0.011696:6.36	0.011225:5.67	0.011455:6.52	0.001174:7.18	0.011376:6.25	0.009892:6.69	0.010308:6.35	0.011395:6.60	0.011543:6.76	0.012199:6.76	0.011856:6.82	0.011712:6.57	0.012500:5.93	0.011597:6.68	0.011559:7.06	0.009989:5.60	0.011283:6.22	0.011966:7.32	0.010336:6.07	0.010646:6.39	0.011126:5.99	0.010828:5.93	0.010607:6.60	0.010628:6.23	0.010588:6.32	0.011625:6.15	0.011188:6.75	0.010292:6.20	0.000404:5.10	0.010944:6.34	0.011051:6.36	0.011287:6.35
Chr01	26550001	0.004003:6.23	0.004023:7.27	0.004345:7.87	0.003921:8.02	0.004197:7.56	0.004472:8.06	0.004180:6.74	0.004321:7.59	0.004158:6.86	0.004406:7.39	0.004204:6.39	0.004480:7.12	0.003974:7.52	0.004480:7.59	0.004301:6.92	0.004545:7.49	0.004253:7.09	0.004780:6.49	0.004442:7.18	0.004334:8.61	0.004521:7.43	0.004068:7.47	0.003974:7.03	0.004638:7.25	0.004204:7.60	0.004387:7.56	0.004146:7.64	0.003731:7.15	0.004140:6.51	0.004826:7.30	0.004510:7.71	0.003835:6.04	0.004369:6.73	0.004606:8.06	0.004690:7.24	0.004087:6.77	0.003939:6.56	0.004151:7.04	0.004416:7.74	0.004587:7.03	0.004339:7.55	0.003918:6.96	0.003738:7.88	0.004119:6.67	0.001844:5.99	0.004431:6.99	0.004280:7.42	0.003984:6.97
Chr01	26600001	0.003779:6.51	0.004592:7.27	0.004548:7.97	0.004659:8.41	0.004089:7.29	0.004558:7.65	0.004260:6.95	0.004434:7.46	0.004436:7.01	0.004540:6.92	0.003887:6.19	0.004514:7.31	0.004688:7.18	0.004557:7.98	0.004325:6.58	0.004671:7.76	0.004690:7.41	0.004163:6.24	0.004598:7.15	0.004492:8.40	0.004625:7.11	0.004449:7.56	0.004308:6.88	0.004439:7.23	0.004522:7.57	0.004069:7.38	0.004476:7.80	0.004511:6.97	0.004363:6.54	0.004400:7.17	0.004596:7.50	0.004012:6.05	0.004115:6.68	0.004349:7.74	0.004141:7.08	0.004622:6.70	0.004161:7.10	0.004807:6.75	0.004285:7.45	0.004152:6.93	0.004264:7.01	0.004207:6.86	0.004494:7.45	0.004659:7.01	0.000287:6.22	0.004332:6.97	0.004293:7.43	0.004512:7.08
Chr01	26650001	0.009852:6.32	0.010167:7.23	0.009847:7.97	0.010358:7.57	0.010003:7.38	0.009701:7.70	0.009549:6.35	0.009833:7.43	0.008962:6.98	0.009520:7.02	0.009258:6.19	0.009657:7.02	0.010007:7.69	0.009706:7.69	0.009383:6.04	0.009968:7.79	0.010672:7.02	0.010503:6.30	0.009550:7.47	0.010048:8.34	0.009432:7.23	0.009378:7.50	0.009884:7.52	0.010141:7.07	0.010183:7.35	0.009580:7.33	0.009267:7.52	0.008916:7.37	0.008643:6.75	0.009778:7.49	0.009917:7.56	0.009665:6.11	0.008805:6.80	0.010443:7.74	0.009919:7.11	0.009345:7.00	0.008855:6.69	0.009539:7.08	0.010759:7.72	0.009422:7.17	0.010079:7.43	0.011067:7.00	0.010499:7.86	0.009505:6.61	0.001421:6.20	0.009852:7.09	0.009562:7.36	0.009393:6.91
Chr01	26700001	0.001403:5.55	0.001847:6.29	0.001720:6.56	0.001598:6.73	0.001834:6.44	0.001497:6.63	0.001594:5.84	0.001850:6.58	0.001436:6.14	0.001444:5.91	0.001286:5.68	0.001294:6.19	0.001814:6.48	0.002262:6.45	0.001801:5.71	0.001495:6.51	0.001557:6.11	0.001734:5.51	0.001641:6.23	0.001815:7.04	0.001220:6.03	0.002104:5.93	0.002063:6.30	0.001672:6.26	0.001181:6.53	0.001584:6.21	0.002212:6.74	0.002691:6.12	0.001916:5.42	0.001594:6.62	0.002624:6.69	0.001868:5.40	0.001681:5.98	0.001673:6.72	0.001676:6.64	0.001583:6.03	0.001707:5.87	0.001691:6.05	0.001397:6.88	0.001902:6.39	0.001818:6.61	0.001347:5.78	0.001615:6.55	0.001558:5.89	0.001242:5.59	0.001443:6.41	0.001958:6.55	0.001710:6.45
Chr01	26750001	0.005504:6.28	0.006210:6.97	0.006935:7.48	0.006179:7.26	0.006226:7.93	0.006274:7.54	0.006247:6.77	0.006418:6.99	0.008237:6.77	0.006048:7.14	0.005317:6.21	0.006259:6.62	0.006828:7.42	0.005992:7.29	0.007627:6.89	0.006740:7.53	0.006914:7.26	0.005614:6.09	0.006260:6.97	0.005690:8.02	0.005926:6.64	0.006420:7.29	0.006751:7.12	0.005787:6.77	0.006924:7.18	0.006390:6.80	0.006415:8.07	0.006123:6.92	0.007036:6.52	0.006013:7.21	0.007084:7.78	0.007482:6.06	0.007405:6.47	0.006729:8.13	0.006180:7.54	0.007410:7.11	0.006723:6.74	0.005934:7.17	0.006353:7.74	0.007241:7.31	0.006840:7.08	0.006731:6.60	0.006253:7.56	0.005364:6.33	0.000954:6.11	0.006515:7.00	0.006763:7.29	0.006932:7.41
Chr01	26800001	0.006406:6.15	0.006987:6.79	0.006842:7.66	0.007057:7.68	0.006918:7.15	0.006632:7.51	0.006539:6.56	0.007091:7.04	0.006549:7.42	0.006821:6.64	0.006424:5.96	0.006777:7.14	0.006754:7.11	0.006927:6.95	0.006859:6.43	0.006977:7.25	0.006785:6.72	0.006714:6.08	0.007275:6.83	0.007359:8.24	0.007024:6.55	0.006861:6.59	0.006924:6.75	0.006457:6.97	0.007563:7.07	0.007274:6.93	0.007408:7.28	0.006711:6.86	0.006635:6.52	0.007090:7.17	0.007175:7.17	0.006194:5.59	0.006676:6.38	0.006792:7.01	0.007141:6.68	0.006698:6.50	0.006730:6.06	0.007036:6.47	0.007280:7.33	0.006461:6.52	0.006982:7.04	0.006169:6.73	0.006492:6.85	0.006456:6.32	0.000356:5.61	0.006220:6.42	0.006615:7.13	0.007131:6.90
Chr01	26850001	0.001329:6.35	0.001306:7.40	0.001416:7.62	0.001289:7.44	0.001385:7.47	0.001430:7.57	0.001414:6.52	0.001400:7.23	0.001186:6.60	0.001466:7.31	0.001240:6.30	0.001285:6.95	0.001396:7.63	0.001295:7.74	0.001274:7.03	0.001234:7.52	0.001395:7.22	0.001366:6.12	0.001524:7.43	0.001354:8.52	0.001232:6.98	0.001186:7.35	0.001398:7.07	0.001150:7.15	0.001446:7.69	0.001382:7.46	0.001303:7.69	0.001620:6.91	0.001614:6.22	0.001600:7.21	0.001494:7.68	0.001286:6.07	0.001179:6.65	0.001250:7.70	0.001323:7.25	0.001416:7.27	0.001474:6.35	0.001464:6.98	0.001291:8.01	0.001312:7.26	0.001203:7.17	0.001428:7.01	0.001519:7.40	0.001197:6.53	0.000548:6.09	0.001053:7.07	0.001251:7.26	0.001382:7.07
Chr01	26900001	0.001259:5.86	0.001176:6.16	0.001504:6.93	0.001317:6.85	0.001324:6.42	0.001343:6.93	0.001376:5.92	0.001468:6.81	0.000966:6.65	0.001231:6.23	0.001321:5.46	0.001368:6.14	0.001220:6.50	0.001298:6.58	0.001321:5.74	0.001313:6.61	0.001274:6.34	0.001538:5.74	0.001211:6.48	0.001781:7.28	0.001442:6.29	0.001285:6.43	0.001135:6.34	0.001340:6.52	0.001328:6.58	0.001422:6.17	0.001423:6.70	0.001204:5.90	0.001248:5.62	0.001408:6.79	0.001451:7.19	0.001184:5.42	0.001152:5.87	0.001193:6.73	0.001317:6.63	0.001223:6.02	0.001367:5.91	0.001086:6.18	0.001383:7.38	0.001402:6.44	0.001410:6.50	0.001430:5.93	0.001349:6.49	0.001373:5.80	0.000000:5.47	0.001231:6.57	0.001312:6.19	0.001264:5.94
Chr01	26950001	0.003542:6.46	0.003869:6.90	0.004040:7.73	0.004374:8.21	0.004008:7.74	0.004067:7.94	0.003728:6.94	0.003774:7.43	0.000041:7.46	0.004216:7.62	0.003223:5.83	0.003625:6.94	0.004027:7.52	0.004001:7.72	0.004268:6.45	0.003636:7.73	0.003735:7.23	0.003549:6.24	0.004032:7.33	0.004126:8.25	0.004425:7.36	0.003976:7.59	0.004092:7.10	0.003758:7.13	0.003392:7.60	0.003906:7.14	0.004086:7.91	0.003771:7.20	0.003942:6.37	0.004069:7.59	0.004075:7.49	0.003527:6.10	0.003701:6.62	0.003926:7.77	0.003917:7.55	0.004044:7.34	0.003823:6.24	0.003996:7.18	0.004150:7.72	0.004195:7.15	0.003851:7.61	0.003593:6.74	0.003742:7.67	0.003711:6.89	0.000022:6.32	0.003530:7.32	0.003822:6.95	0.003731:7.51
Chr01	27000001	0.003697:4.95	0.004768:5.66	0.004105:6.23	0.003338:5.80	0.003845:5.86	0.004279:6.08	0.004300:5.30	0.003638:5.75	0.000451:4.79	0.004387:5.78	0.005154:4.96	0.003557:5.50	0.005026:5.68	0.004103:5.84	0.003883:5.16	0.003666:5.94	0.004719:5.21	0.004327:4.89	0.004242:5.76	0.004256:6.61	0.003858:5.10	0.003729:5.41	0.005232:5.59	0.003691:5.29	0.005023:6.16	0.004446:5.66	0.004214:5.77	0.004713:5.65	0.004295:4.94	0.003907:5.59	0.004362:6.41	0.003945:4.89	0.004399:5.20	0.004242:6.24	0.003567:5.49	0.004274:5.31	0.004293:4.99	0.003722:5.36	0.003770:6.36	0.003495:5.52	0.004298:5.85	0.004217:5.28	0.005269:6.06	0.004170:5.16	0.001327:5.26	0.005019:5.44	0.003464:5.57	0.004394:5.95
Chr01	27050001	0.000567:6.54	0.000648:6.69	0.000817:8.01	0.000644:7.86	0.000588:7.70	0.000917:8.05	0.000433:6.82	0.000681:7.60	0.000724:7.02	0.000731:7.23	0.000582:6.62	0.000818:7.07	0.000543:7.85	0.000611:7.68	0.000515:6.90	0.000689:7.88	0.000783:7.58	0.000348:6.57	0.000866:7.41	0.000380:8.68	0.000903:7.12	0.000483:7.57	0.000979:7.20	0.000970:7.33	0.000459:7.66	0.000566:7.48	0.000880:7.57	0.000579:7.15	0.001155:6.58	0.001046:7.95	0.001026:7.83	0.000409:6.21	0.000499:6.94	0.000390:8.42	0.000816:7.55	0.000645:7.27	0.000387:6.78	0.000555:7.16	0.000441:7.99	0.000388:7.15	0.000566:7.15	0.000832:6.92	0.000653:7.63	0.000426:7.00	0.000044:6.44	0.000763:7.43	0.001269:7.91	0.000593:7.46
Chr01	27100001	0.001150:5.41	0.001199:6.21	0.001056:6.61	0.000932:6.47	0.000870:6.34	0.000970:6.79	0.000506:5.60	0.000897:6.14	0.000254:6.07	0.001261:6.25	0.001127:5.42	0.001378:5.82	0.001162:5.85	0.000984:6.51	0.000617:5.67	0.001521:6.44	0.001740:5.90	0.001295:5.28	0.000788:6.14	0.000987:7.12	0.001646:6.26	0.000879:6.12	0.000753:5.83	0.001031:6.06	0.001316:6.19	0.001153:6.10	0.001575:6.30	0.001208:5.77	0.001182:5.49	0.001551:6.47	0.001740:6.34	0.001335:5.32	0.001458:5.53	0.000356:6.49	0.001609:6.03	0.000972:5.81	0.000625:5.49	0.001240:5.82	0.000953:6.21	0.001484:5.90	0.001082:6.13	0.001397:5.66	0.000818:6.58	0.000965:5.68	0.000498:5.32	0.001389:5.94	0.001278:5.94	0.001165:6.22
Chr01	27150001	0.002042:4.63	0.001923:5.14	0.002169:5.82	0.001502:5.66	0.001920:5.70	0.001987:5.40	0.002185:5.27	0.002627:5.16	0.001616:5.24	0.002554:5.43	0.002856:4.86	0.001955:4.97	0.002996:5.96	0.002123:5.53	0.002560:4.96	0.001638:5.83	0.001524:5.25	0.002921:4.89	0.001718:5.49	0.001875:6.62	0.001607:5.58	0.001955:5.90	0.002680:5.25	0.002030:5.70	0.002144:6.00	0.002303:5.81	0.001914:6.32	0.002069:5.27	0.003016:4.80	0.001729:5.99	0.002973:5.82	0.002595:4.82	0.003167:5.23	0.001982:5.94	0.001888:5.46	0.002142:5.44	0.002924:5.20	0.001863:5.44	0.002794:5.84	0.003239:5.77	0.002389:5.61	0.001590:5.06	0.001980:6.24	0.002628:5.33	0.001590:4.96	0.002184:5.59	0.002413:5.89	0.002404:5.82
Chr01	27200001	0.003121:6.98	0.002150:7.81	0.003108:8.16	0.001742:8.37	0.002805:8.26	0.003124:8.14	0.002590:6.99	0.002174:7.51	0.000124:7.07	0.002010:7.63	0.002555:6.67	0.002825:7.72	0.002972:7.89	0.003382:7.33	0.001470:7.18	0.002298:8.13	0.002896:7.25	0.001988:6.87	0.003102:8.06	0.002422:8.97	0.003429:7.50	0.002989:7.93	0.002664:7.40	0.002785:7.62	0.003040:7.38	0.002755:7.21	0.003036:8.25	0.003771:7.40	0.002816:7.32	0.002969:8.15	0.003680:8.46	0.002648:6.34	0.003572:7.04	0.002383:8.15	0.002325:7.32	0.002754:7.22	0.003121:7.16	0.002741:7.87	0.003000:8.03	0.003360:7.55	0.003111:7.84	0.002603:6.95	0.002774:8.11	0.003260:7.43	0.001871:7.04	0.002674:7.83	0.002322:8.00	0.003053:7.89
Chr01	27250001	0.002686:5.97	0.002513:6.41	0.002822:8.03	0.002945:7.80	0.002789:7.00	0.003206:7.35	0.002380:6.33	0.002952:7.31	0.000323:6.37	0.002907:6.59	0.002922:5.83	0.002758:6.76	0.002599:6.21	0.002624:7.23	0.002432:6.22	0.002918:7.41	0.003149:6.81	0.002633:5.69	0.002800:6.80	0.002633:8.06	0.002697:6.57	0.002823:6.76	0.002832:6.95	0.003210:7.11	0.002650:7.13	0.002642:6.78	0.003055:6.90	0.002864:6.47	0.002116:5.66	0.003106:7.22	0.002809:7.05	0.002752:6.06	0.002637:6.05	0.002962:7.23	0.002909:6.42	0.002752:6.30	0.002538:6.00	0.003350:6.72	0.002665:6.91	0.002759:6.36	0.003311:6.98	0.002734:6.26	0.002471:6.84	0.003140:6.30	0.000162:5.93	0.003304:6.27	0.002632:6.85	0.002740:7.33
Chr01	27300001	0.001899:6.20	0.001780:6.77	0.002340:7.51	0.002005:7.55	0.001881:7.05	0.001915:7.54	0.001783:6.67	0.001966:7.35	0.000225:6.62	0.001743:6.96	0.001884:6.00	0.001658:6.71	0.002160:6.92	0.001844:7.38	0.001829:6.70	0.001897:7.28	0.001707:6.84	0.001573:6.51	0.001887:7.21	0.001717:8.05	0.001681:6.62	0.002744:6.98	0.001842:6.57	0.001618:6.95	0.001875:6.88	0.001791:7.15	0.002067:7.42	0.002015:6.75	0.001772:6.54	0.001727:6.99	0.001871:7.04	0.001772:5.78	0.001638:6.35	0.001909:7.53	0.002012:6.96	0.001616:6.63	0.001987:6.12	0.001809:6.62	0.002064:7.38	0.001824:6.63	0.001973:7.33	0.001715:6.40	0.002290:7.18	0.001783:6.63	0.000067:6.22	0.001884:6.59	0.001773:7.00	0.002096:6.86
Chr01	27350001	0.001727:5.21	0.001786:5.68	0.002104:6.61	0.001870:6.94	0.001951:6.36	0.001863:6.21	0.002042:5.53	0.002204:5.79	0.000955:5.92	0.002014:5.76	0.001617:5.27	0.001792:5.87	0.001893:6.20	0.002149:6.04	0.002180:5.26	0.001904:6.28	0.001949:5.78	0.002238:5.23	0.002183:6.15	0.001989:6.53	0.002123:5.65	0.002135:6.07	0.002144:5.72	0.001965:5.83	0.002081:5.94	0.002035:5.57	0.001987:5.87	0.002112:5.95	0.001889:5.40	0.002218:6.34	0.001894:6.25	0.002368:5.07	0.001995:5.52	0.001753:6.52	0.002915:5.63	0.001816:5.78	0.002306:5.40	0.002131:6.20	0.002034:6.14	0.002648:5.84	0.002216:6.17	0.002350:5.54	0.002102:6.19	0.002172:5.68	0.000848:4.96	0.001953:5.72	0.001891:5.79	0.001883:5.89
Chr01	27400001	0.001019:5.13	0.001461:5.68	0.001257:6.27	0.001144:5.95	0.001261:5.96	0.000930:6.07	0.000972:5.44	0.001249:6.07	0.000053:5.51	0.001313:5.77	0.000994:5.17	0.001124:5.78	0.001606:5.99	0.001487:5.87	0.001238:5.32	0.001063:5.86	0.000932:5.95	0.001181:5.21	0.001415:5.93	0.001073:6.58	0.001305:5.81	0.001246:5.84	0.001206:5.59	0.001187:6.11	0.001237:5.93	0.001217:5.83	0.001165:6.18	0.001242:5.72	0.001255:5.22	0.001197:6.36	0.001431:6.50	0.001274:4.88	0.001100:5.39	0.001376:6.42	0.001234:5.90	0.001631:5.52	0.001160:5.37	0.001514:5.63	0.001281:6.20	0.001215:6.05	0.001386:5.81	0.001588:5.03	0.001227:6.04	0.001300:5.67	0.000025:5.48	0.001298:6.12	0.001116:5.86	0.001294:6.33
Chr01	27450001	0.000833:6.27	0.000707:7.09	0.000857:7.67	0.001084:7.59	0.000853:7.26	0.000843:8.26	0.000765:6.54	0.000864:7.73	0.000375:6.94	0.000736:7.49	0.000718:6.26	0.000793:7.23	0.001033:7.42	0.000818:7.47	0.000762:6.61	0.000845:7.61	0.001151:7.51	0.000829:6.16	0.000722:7.34	0.001077:7.99	0.000873:6.93	0.001051:7.50	0.000868:7.21	0.000758:7.28	0.000952:7.61	0.000796:7.40	0.000885:7.61	0.000948:7.14	0.000721:6.62	0.000919:7.91	0.001147:7.45	0.000722:6.36	0.000655:6.84	0.000984:7.90	0.000974:7.16	0.000689:7.13	0.000830:6.34	0.000577:7.06	0.000861:7.71	0.000992:7.59	0.000738:7.67	0.000790:7.03	0.000987:7.82	0.000793:6.75	0.000087:6.27	0.000794:7.33	0.000801:7.62	0.000887:7.57
Chr01	27500001	0.001366:6.35	0.001242:7.25	0.001499:7.88	0.001521:7.95	0.001665:7.50	0.001810:7.87	0.001335:6.80	0.001468:7.47	0.000064:7.31	0.001550:7.27	0.001436:6.37	0.001714:7.13	0.001638:7.61	0.001849:7.98	0.001392:6.64	0.001563:8.10	0.001675:7.53	0.001342:6.49	0.001686:7.40	0.001977:8.26	0.001298:6.68	0.001685:7.63	0.001524:6.87	0.001410:7.20	0.001615:7.45	0.001569:7.55	0.001965:7.39	0.001709:7.34	0.001667:6.54	0.001485:7.52	0.001612:7.31	0.001434:6.31	0.001481:6.97	0.001637:7.53	0.001483:7.38	0.001489:6.75	0.001442:6.54	0.001438:7.20	0.001377:7.64	0.001564:7.35	0.001537:7.28	0.001394:6.77	0.001368:7.38	0.001495:7.04	0.000022:5.91	0.001419:7.47	0.001517:7.84	0.001771:7.32
Chr01	27550001	0.000980:6.41	0.000853:7.18	0.001047:7.92	0.000646:7.74	0.001003:7.95	0.001033:7.88	0.000850:7.01	0.000722:7.80	0.000296:6.93	0.000875:7.58	0.000720:6.38	0.000970:7.01	0.001007:7.48	0.000810:8.22	0.000783:6.98	0.000981:7.71	0.001052:7.51	0.000615:6.66	0.001117:7.35	0.000841:8.61	0.000972:7.35	0.000731:7.16	0.001055:7.38	0.000727:7.30	0.000623:7.56	0.001138:7.56	0.001032:8.02	0.000540:7.43	0.000928:6.52	0.000718:8.20	0.000741:7.80	0.001116:6.43	0.000622:6.85	0.000763:8.07	0.000926:7.26	0.001015:6.99	0.000837:7.04	0.001242:7.05	0.001086:7.82	0.000980:7.08	0.000763:7.69	0.000849:6.44	0.001008:7.67	0.000680:6.64	0.000346:6.53	0.000867:7.36	0.000819:7.50	0.000866:7.76
Chr01	27600001	0.002991:4.66	0.004263:4.92	0.003035:5.78	0.002784:5.98	0.002423:5.74	0.002108:6.01	0.002597:4.97	0.002089:5.76	0.000061:4.89	0.002135:5.52	0.003908:4.65	0.002963:5.31	0.002487:5.34	0.003221:5.32	0.001156:4.74	0.003459:5.65	0.003629:5.25	0.003783:4.58	0.002660:5.31	0.004970:6.32	0.003412:5.33	0.002906:5.56	0.002733:5.47	0.003125:5.15	0.003056:5.48	0.004324:5.34	0.002247:5.69	0.003663:5.17	0.003584:4.62	0.002835:5.61	0.001272:5.55	0.002787:4.75	0.002575:4.87	0.002937:5.80	0.002998:5.69	0.002218:5.32	0.002340:5.12	0.002640:5.34	0.002622:5.61	0.002460:5.00	0.003822:5.38	0.002435:4.88	0.002699:5.77	0.003499:4.97	0.002791:4.45	0.003323:5.16	0.003227:5.57	0.004514:5.28
Chr01	27650001	0.008987:6.10	0.008994:6.92	0.010710:7.27	0.009688:7.19	0.009543:6.73	0.010295:7.31	0.009261:6.29	0.010007:7.24	0.001272:6.56	0.010175:7.24	0.009189:6.01	0.009356:6.74	0.009978:6.92	0.010026:6.99	0.010071:6.52	0.009357:6.83	0.010285:6.84	0.008715:6.00	0.010014:6.69	0.010680:8.36	0.008838:6.31	0.009738:7.05	0.009382:6.83	0.009505:6.91	0.008831:7.05	0.009419:7.10	0.010226:7.28	0.009635:6.65	0.008985:6.08	0.009085:7.15	0.009480:6.91	0.009290:5.45	0.009147:6.21	0.010317:7.26	0.010231:6.95	0.010166:6.63	0.009379:6.08	0.009253:6.58	0.008886:7.14	0.009956:7.17	0.009654:7.50	0.009684:6.99	0.008962:6.89	0.009869:6.52	0.001734:6.17	0.008688:6.39	0.009830:6.87	0.010034:6.42
Chr01	27700001	0.009250:5.37	0.009396:5.63	0.010527:5.98	0.008782:5.76	0.009850:6.35	0.010146:6.46	0.009862:5.60	0.009705:5.87	0.001592:4.49	0.010103:5.99	0.009099:4.98	0.009485:5.48	0.010317:6.01	0.009634:6.18	0.008505:5.25	0.009048:5.99	0.008762:5.79	0.008903:4.92	0.009422:5.56	0.010393:6.92	0.009386:5.77	0.009697:5.77	0.009849:5.63	0.009196:5.89	0.009173:5.70	0.009025:5.79	0.009856:6.32	0.010058:5.83	0.009818:5.55	0.010635:6.55	0.010699:6.22	0.009398:5.14	0.009541:5.65	0.009279:6.47	0.009860:5.68	0.009274:5.45	0.009602:5.43	0.009816:5.74	0.010670:5.95	0.009783:5.68	0.009225:5.73	0.008657:5.29	0.009865:5.91	0.008982:5.43	0.001678:5.39	0.009282:6.03	0.010879:6.02	0.010145:6.00
Chr01	27750001	0.012191:5.34	0.013625:6.14	0.013908:6.61	0.013745:6.69	0.012186:6.16	0.012067:6.03	0.013533:5.73	0.012967:6.05	0.001073:5.37	0.012938:6.09	0.013449:5.41	0.013395:5.81	0.013255:6.29	0.013542:6.11	0.012400:5.32	0.013418:6.60	0.013631:5.89	0.013478:5.68	0.013522:5.97	0.014342:7.08	0.012808:5.64	0.012795:5.85	0.013805:5.72	0.014358:5.92	0.013095:6.11	0.012822:5.63	0.013990:6.43	0.013547:6.03	0.012825:4.96	0.013538:6.26	0.014174:6.47	0.011337:5.17	0.012494:5.57	0.013282:6.25	0.013173:5.81	0.012201:5.62	0.012975:5.68	0.013055:5.40	0.013946:6.25	0.012943:5.79	0.013239:6.25	0.013262:5.58	0.014258:6.55	0.012962:5.46	0.000765:6.03	0.013184:5.79	0.013857:6.01	0.012823:6.04
Chr01	27800001	0.014464:5.89	0.013863:6.48	0.014952:7.07	0.013890:7.20	0.014443:6.90	0.014056:7.20	0.013699:6.13	0.013342:6.81	0.001359:5.79	0.015216:6.34	0.013875:5.55	0.014255:6.38	0.014128:6.67	0.015269:7.02	0.014010:6.01	0.014381:6.85	0.014412:6.22	0.013417:5.73	0.013505:6.53	0.015271:7.62	0.014639:6.39	0.014028:6.68	0.013787:6.16	0.014254:6.26	0.013926:6.73	0.015393:6.52	0.014721:6.70	0.014719:6.56	0.013675:5.52	0.014162:7.05	0.014589:7.05	0.012768:5.55	0.013722:6.06	0.014769:7.36	0.013807:6.62	0.013962:6.38	0.013949:5.94	0.014980:6.33	0.014323:7.07	0.013273:6.04	0.014146:6.68	0.015049:6.03	0.014191:7.35	0.014839:6.37	0.000542:6.47	0.014936:6.72	0.013817:6.74	0.012757:6.04
Chr01	27850001	0.008159:6.22	0.008451:6.68	0.009374:7.61	0.007918:7.42	0.009203:7.39	0.008966:7.40	0.009075:6.71	0.008339:6.87	0.000507:6.87	0.008444:6.74	0.009465:6.68	0.008523:6.45	0.009376:7.69	0.008575:7.57	0.008982:6.68	0.008548:7.54	0.008046:7.04	0.007579:6.30	0.008762:6.58	0.009549:8.03	0.008788:6.85	0.008894:6.87	0.008680:6.83	0.008879:7.13	0.008784:7.08	0.009968:7.07	0.009178:7.05	0.008187:6.80	0.009379:6.39	0.008988:7.55	0.009064:7.50	0.008333:5.87	0.008600:6.50	0.008875:7.74	0.008942:7.10	0.009242:7.03	0.009289:6.68	0.008288:6.80	0.009571:7.58	0.009273:7.23	0.008996:7.27	0.008891:6.51	0.009835:7.29	0.008653:6.83	0.000522:6.00	0.008493:6.93	0.009119:7.77	0.008979:7.09
Chr01	27900001	0.002498:5.11	0.003170:5.30	0.003039:5.97	0.002889:5.96	0.003384:5.86	0.003614:5.68	0.003184:5.53	0.003015:5.56	0.002230:4.08	0.003702:5.41	0.002982:5.17	0.003526:5.57	0.003508:5.75	0.003275:5.78	0.003621:5.22	0.003517:6.25	0.003119:5.81	0.001563:4.75	0.002985:5.53	0.003076:7.13	0.003556:5.27	0.003778:5.73	0.002867:5.40	0.003833:5.81	0.003288:5.61	0.003467:5.71	0.004105:5.93	0.003359:5.61	0.003327:5.01	0.002712:5.83	0.003638:6.16	0.004106:4.74	0.003168:5.41	0.002798:6.37	0.001933:5.71	0.003053:5.66	0.004442:5.08	0.004519:5.40	0.003778:6.09	0.003851:5.69	0.002797:5.56	0.003192:5.35	0.003105:5.51	0.003562:5.36	0.000377:6.01	0.003494:5.72	0.003872:5.66	0.004342:5.33
Chr01	27950001	0.001880:3.14	0.003182:3.36	0.002621:3.73	0.002044:3.45	0.002624:3.62	0.002356:3.41	0.002079:3.00	0.001406:3.45	NA:0.18	0.002595:3.45	0.003095:2.91	0.001562:3.17	0.003547:3.45	0.002276:3.32	0.003093:2.97	0.001971:3.54	0.002492:3.18	NA:2.80	0.003392:3.06	0.003059:3.90	0.003659:3.32	0.003852:3.59	0.003603:3.09	0.000616:3.43	0.003926:3.45	0.003020:3.51	0.002545:3.28	0.003451:3.23	0.001089:2.97	0.002656:3.45	0.004522:3.86	0.003848:2.99	0.001755:3.15	0.002145:3.78	0.001057:3.40	0.002336:3.31	0.000479:2.99	0.001811:3.20	0.003282:3.52	0.003652:3.06	0.003006:3.42	0.002151:3.30	0.003079:3.70	0.004152:3.19	0.002292:5.77	0.002887:3.47	0.003689:3.61	0.001780:3.39
Chr01	28000001	0.000547:2.69	NA:2.68	0.000415:3.03	0.000212:3.07	0.000693:3.13	0.000747:3.11	NA:2.62	0.000909:3.17	NA:0.09	NA:2.78	NA:2.47	0.000357:2.69	0.000600:3.03	0.000372:3.27	NA:2.58	0.000956:2.76	NA:2.58	NA:2.52	0.000303:2.81	NA:3.56	NA:2.70	0.000405:2.91	NA:2.77	NA:2.74	0.000629:2.90	NA:2.74	0.000837:2.72	0.000939:3.07	NA:2.50	0.000180:3.09	NA:2.90	NA:2.53	NA:2.54	0.000536:2.96	NA:2.58	0.000467:2.79	NA:2.48	NA:2.82	0.000658:3.16	0.001023:2.91	0.000381:2.82	NA:2.67	0.000262:3.00	0.000653:2.66	0.000146:4.58	0.001021:2.84	0.000512:2.78	0.000386:2.99
Chr01	28050001	0.001842:5.47	0.002511:6.44	0.001579:7.07	0.001694:6.89	0.001789:6.74	0.002068:6.90	0.003229:5.70	0.001835:6.83	0.001457:5.15	0.002258:6.47	0.001515:5.48	0.002400:6.53	0.002171:6.51	0.002147:6.73	0.002001:5.75	0.002208:7.05	0.002342:6.47	0.002095:5.63	0.002238:6.23	0.000859:7.42	0.001966:5.97	0.002770:6.58	0.002350:6.24	0.001903:6.49	0.002167:6.40	0.002230:6.70	0.002959:6.96	0.002250:6.08	0.002390:5.90	0.002465:6.87	0.002474:6.76	0.003132:5.29	0.001986:5.70	0.002447:6.91	0.002237:6.82	0.001862:5.98	0.001347:5.47	0.003135:6.41	0.002732:6.82	0.002251:6.61	0.002153:6.53	0.001813:5.98	0.002404:6.56	0.002234:5.86	0.001359:6.58	0.002183:6.02	0.002004:6.66	0.002311:6.67
Chr01	28100001	0.001651:5.05	0.001756:5.65	0.001806:6.11	0.001823:6.21	0.002044:6.10	0.001693:6.13	0.001438:5.42	0.001673:5.48	0.000237:5.44	0.001964:6.11	0.001853:5.44	0.001593:5.54	0.001718:6.31	0.001672:5.69	0.002198:5.22	0.001874:6.36	0.001800:5.72	0.001591:5.09	0.001586:5.61	0.001813:7.05	0.001576:5.57	0.001757:5.62	0.001483:5.35	0.001763:5.69	0.001503:5.92	0.001742:5.52	0.001693:6.19	0.001381:5.51	0.001720:4.95	0.001841:6.24	0.002118:6.40	0.001742:4.81	0.001605:5.08	0.001526:6.24	0.001479:5.60	0.001579:5.46	0.001364:5.00	0.001831:5.59	0.001589:6.25	0.001721:5.77	0.002602:5.72	0.001558:5.73	0.001724:6.06	0.001319:5.17	0.000386:4.97	0.001761:5.49	0.001793:6.08	0.001743:6.01
Chr01	28150001	0.001683:6.80	0.002139:7.11	0.001802:7.71	0.002074:7.52	0.002177:7.54	0.002142:7.63	0.001948:6.71	0.002271:7.26	0.000945:7.24	0.001558:7.41	0.001834:6.49	0.001391:7.05	0.001557:7.99	0.002556:7.47	0.001925:6.35	0.002861:7.41	0.002649:7.18	0.002037:6.39	0.002693:7.28	0.002635:8.43	0.002504:7.25	0.001618:7.29	0.002694:7.27	0.001944:7.67	0.001976:7.23	0.001606:7.47	0.001505:8.04	0.001687:7.10	0.002209:6.38	0.002068:8.11	0.002040:8.07	0.001557:5.93	0.001814:6.72	0.002459:8.04	0.001202:7.34	0.001913:7.34	0.002185:6.62	0.002332:7.59	0.001759:7.84	0.002248:7.34	0.001755:7.54	0.002305:6.80	0.002931:7.41	0.002682:7.18	0.000600:6.26	0.001545:7.36	0.002134:7.14	0.002034:7.51
Chr01	28200001	0.001937:4.30	0.002329:4.18	0.002507:4.52	0.002387:4.20	0.002239:4.54	0.002505:4.81	0.002101:4.12	0.002130:4.42	0.000472:4.23	0.002511:4.80	0.002468:4.11	0.002407:4.27	0.002636:4.48	0.002716:4.59	0.002575:4.10	0.002235:4.84	0.002338:4.22	0.002429:3.73	0.002354:4.50	0.001939:5.04	0.002233:4.15	0.002146:4.80	0.002451:4.52	0.002487:4.40	0.002244:4.54	0.002190:4.20	0.002351:4.79	0.002703:4.55	0.002367:4.19	0.002242:4.48	0.002920:4.91	0.002194:4.17	0.001639:4.23	0.001941:4.76	0.002840:4.70	0.002006:4.28	0.002302:4.03	0.001883:4.38	0.002562:5.18	0.002921:4.26	0.002086:4.17	0.002244:4.28	0.002300:4.69	0.002030:3.72	0.000439:4.35	0.002352:4.69	0.002676:4.62	0.002278:4.57
Chr01	28250001	0.004474:6.44	0.003459:7.57	0.003805:8.08	0.004876:7.76	0.003260:7.74	0.003862:8.21	0.002455:7.18	0.003928:7.67	0.000021:6.80	0.003108:7.83	0.004727:7.03	0.003459:7.28	0.003839:7.63	0.003063:7.38	0.003837:6.89	0.002996:7.76	0.003350:7.37	0.001152:6.22	0.004472:7.39	0.003184:8.66	0.003945:7.02	0.004365:7.46	0.003806:7.42	0.003663:7.69	0.003392:7.28	0.003498:7.29	0.004076:8.17	0.004008:7.47	0.001023:6.35	0.004281:8.15	0.005949:8.17	0.003717:6.40	0.004172:7.23	0.003596:8.33	0.003212:7.37	0.003263:6.95	0.001137:6.77	0.003426:7.47	0.003890:8.30	0.003840:7.22	0.003832:7.64	0.004217:7.01	0.003515:7.48	0.004629:6.93	0.004268:6.41	0.004512:7.46	0.003065:7.66	0.003990:7.78
Chr01	28300001	0.001980:6.49	0.001919:6.59	0.001810:7.76	0.002055:7.74	0.002045:7.18	0.001954:7.53	0.001919:6.57	0.001688:7.39	0.000701:6.23	0.002270:7.18	0.001655:6.17	0.002235:6.56	0.001930:7.30	0.001904:7.58	0.001964:6.10	0.001906:7.24	0.001888:7.38	0.001971:6.23	0.002167:7.34	0.002209:7.88	0.001908:6.80	0.002212:6.88	0.002301:6.93	0.002283:7.17	0.002032:7.45	0.002353:6.74	0.002256:7.41	0.002142:7.17	0.002518:6.39	0.002207:7.69	0.002121:7.87	0.002306:6.34	0.002054:6.42	0.002292:7.87	0.001847:7.07	0.001852:6.96	0.001749:6.45	0.002192:6.98	0.001824:7.47	0.002001:6.74	0.002285:7.04	0.001612:6.59	0.001851:6.98	0.001804:6.56	0.000682:6.25	0.002486:6.91	0.001850:7.30	0.001879:6.71
Chr01	28350001	0.002101:5.40	0.002026:6.23	0.002206:6.68	0.002032:6.45	0.002351:6.30	0.002255:6.31	0.002163:5.64	0.002496:6.06	0.000313:5.31	0.002452:6.15	0.002079:5.56	0.002550:6.17	0.002301:6.61	0.002431:6.70	0.002254:5.69	0.002124:6.04	0.002314:6.03	0.002241:5.07	0.001743:5.88	0.002644:6.98	0.002166:5.84	0.001996:6.19	0.001969:5.83	0.001965:6.47	0.002049:6.49	0.002218:6.24	0.002333:6.73	0.002309:6.11	0.001896:5.62	0.002420:6.77	0.002525:6.60	0.002151:5.56	0.001924:6.05	0.002490:6.87	0.002072:6.17	0.002162:6.29	0.001950:5.73	0.002302:5.92	0.002418:6.51	0.002576:6.08	0.002282:6.33	0.002248:6.08	0.002219:6.61	0.001890:6.00	0.000306:5.76	0.002433:5.97	0.002252:6.27	0.001901:6.15
Chr01	28400001	0.004753:5.70	0.004999:6.54	0.005148:6.88	0.005731:6.46	0.004999:6.53	0.005354:6.56	0.005449:5.80	0.004986:6.83	0.000421:5.75	0.004243:5.66	0.004660:5.78	0.005241:6.51	0.004669:6.46	0.004696:6.59	0.005483:5.99	0.005819:7.05	0.004952:6.50	0.004972:5.42	0.005323:6.32	0.005389:7.32	0.005532:6.08	0.005673:6.72	0.005260:6.15	0.005352:6.77	0.004952:6.76	0.004187:6.50	0.005028:6.78	0.004689:6.44	0.005785:5.59	0.004809:6.84	0.005876:6.93	0.003993:5.40	0.004398:5.78	0.005027:6.77	0.005919:6.33	0.004485:6.26	0.004563:5.87	0.004486:6.11	0.005165:6.59	0.004962:6.22	0.004642:6.59	0.004750:6.02	0.004744:6.40	0.004550:5.86	0.000023:5.39	0.004338:5.74	0.004946:6.50	0.005186:6.19
Chr01	28450001	0.001370:6.31	0.001136:7.10	0.001501:7.49	0.001559:7.81	0.001413:6.99	0.001240:7.30	0.001354:6.79	0.001357:7.45	0.000580:6.55	0.001516:6.65	0.001133:6.14	0.001200:6.77	0.001248:7.18	0.001536:7.34	0.001298:6.07	0.001622:6.82	0.001344:6.63	0.001372:6.44	0.001257:6.96	0.001413:8.05	0.001372:6.55	0.001282:6.92	0.001584:6.66	0.001520:6.58	0.001371:7.10	0.001439:6.87	0.001333:7.64	0.001328:6.92	0.000499:5.65	0.001358:7.49	0.001436:6.92	0.001150:5.51	0.001527:6.51	0.001358:7.79	0.001259:7.32	0.001437:6.57	0.001251:6.34	0.001302:6.74	0.001502:7.52	0.001589:6.93	0.001212:6.88	0.001418:6.62	0.001321:7.37	0.001197:6.62	0.000044:6.17	0.001232:7.00	0.001446:7.19	0.001331:6.82
Chr01	28500001	0.004055:5.78	0.004414:6.97	0.003986:7.36	0.004182:7.26	0.004186:7.19	0.003902:7.78	0.004544:6.31	0.004048:7.06	0.001547:6.47	0.004076:7.20	0.004211:5.90	0.004271:7.05	0.005144:7.62	0.004068:7.14	0.003998:6.36	0.003692:7.34	0.004535:7.04	0.004186:6.09	0.004232:6.83	0.003827:8.16	0.004012:6.69	0.004668:6.92	0.004302:6.92	0.003932:6.65	0.004150:7.16	0.004055:6.90	0.004611:7.52	0.004247:6.97	0.001209:6.11	0.003852:7.71	0.004085:7.47	0.003609:5.81	0.004356:6.30	0.004607:7.73	0.004243:7.28	0.004684:6.82	0.004482:6.30	0.003942:6.46	0.004038:7.41	0.003982:6.59	0.004277:6.97	0.003693:6.68	0.003820:7.31	0.004050:6.52	0.001122:6.26	0.004165:6.66	0.004128:7.20	0.003890:7.08
Chr01	28550001	0.002444:4.44	0.002744:5.23	0.002804:5.80	0.003318:5.72	0.002713:5.61	0.002876:5.85	0.002623:4.95	0.002590:5.48	0.000416:4.71	0.002772:5.06	0.002865:4.75	0.002680:4.90	0.003092:5.41	0.002483:5.34	0.002669:4.94	0.002790:5.75	0.002365:5.01	0.002882:4.57	0.002786:5.16	0.002965:6.17	0.002474:5.20	0.002701:5.29	0.002316:4.96	0.002811:5.39	0.002415:4.94	0.002997:5.09	0.002945:5.37	0.002864:5.16	0.000186:4.17	0.002892:5.64	0.003085:5.90	0.002364:4.50	0.002651:4.82	0.002911:5.82	0.002736:5.35	0.003043:4.96	0.002591:4.46	0.002657:5.21	0.002763:5.65	0.002564:5.15	0.002841:5.23	0.002514:4.86	0.003103:5.62	0.002630:4.80	0.000253:4.95	0.002886:5.20	0.002902:5.67	0.002555:5.17
Chr01	28600001	0.005041:6.13	0.004232:6.99	0.004814:7.56	0.006214:7.48	0.004648:7.72	0.005830:6.98	0.004671:6.65	0.004998:7.44	0.001691:6.62	0.005022:7.24	0.005579:5.99	0.004963:6.71	0.004997:7.62	0.005370:7.06	0.004493:5.91	0.005150:7.35	0.005265:6.89	0.004713:6.57	0.005797:7.04	0.006098:7.95	0.005178:7.01	0.005543:7.33	0.005452:7.11	0.005473:7.44	0.005649:7.89	0.005135:6.98	0.004834:7.30	0.004690:7.52	0.002851:6.59	0.004970:7.99	0.006021:7.85	0.005890:6.32	0.004497:6.66	0.005008:8.06	0.004989:7.26	0.004955:7.00	0.005806:6.64	0.005197:7.07	0.005408:7.74	0.004922:7.19	0.005255:7.56	0.005534:6.78	0.005947:7.24	0.004331:6.80	0.003300:5.68	0.005002:7.10	0.004968:7.66	0.004704:7.38
Chr01	28650001	0.002637:4.18	0.002628:4.83	0.002959:5.04	0.002716:5.43	0.002730:4.99	0.002688:5.33	0.002632:4.54	0.003060:5.25	0.000235:4.09	0.002861:4.90	0.002577:4.26	0.002834:4.73	0.002901:5.03	0.002889:4.97	0.002582:4.48	0.003046:5.11	0.002920:4.97	0.002626:4.32	0.003012:5.15	0.003306:5.85	0.002679:4.78	0.003300:5.20	0.002799:4.80	0.002710:4.83	0.003042:4.77	0.003257:5.00	0.003214:5.19	0.002740:4.77	0.000071:3.70	0.002641:5.18	0.002817:4.98	0.002792:4.23	0.002751:4.41	0.002862:5.14	0.002986:4.91	0.002813:4.84	0.003058:4.32	0.002986:4.61	0.002913:5.18	0.002728:4.80	0.002829:5.11	0.002966:4.68	0.002678:4.99	0.002507:4.72	0.000057:4.78	0.002692:4.76	0.003059:5.49	0.002865:4.96
Chr01	28700001	0.002890:6.00	0.002889:6.73	0.002801:7.15	0.002630:7.49	0.002623:7.09	0.002953:7.23	0.002805:6.54	0.002633:6.77	0.000045:6.51	0.002483:6.31	0.002670:5.81	0.002326:6.47	0.002659:6.87	0.002621:7.34	0.002682:6.43	0.002759:7.12	0.002795:6.66	0.002501:5.85	0.002607:6.64	0.002854:7.97	0.002704:6.67	0.002737:6.98	0.002559:6.79	0.002711:6.52	0.002723:7.23	0.002841:6.87	0.002904:7.03	0.002655:6.73	0.000000:6.09	0.002879:7.09	0.002819:7.40	0.002564:5.46	0.002723:6.08	0.002863:7.22	0.002542:6.55	0.002616:6.49	0.003019:6.20	0.002896:6.83	0.002952:7.04	0.002908:6.70	0.002856:7.22	0.002459:6.50	0.002748:6.81	0.002962:6.72	0.000162:5.86	0.003217:6.89	0.002598:6.87	0.002896:6.84
Chr01	28750001	0.002270:6.55	0.002275:7.62	0.002563:7.96	0.002613:8.01	0.002399:7.94	0.002472:8.15	0.002483:6.92	0.002211:7.90	0.000289:7.39	0.002533:7.71	0.002258:6.50	0.002928:7.21	0.002745:7.79	0.002489:7.77	0.002345:7.10	0.002535:8.06	0.002600:7.42	0.002450:6.80	0.002729:7.43	0.002878:8.78	0.002383:7.44	0.002117:7.91	0.002704:7.77	0.002853:7.86	0.002574:7.66	0.002518:7.60	0.002630:7.77	0.002464:7.39	0.000379:6.87	0.002517:7.80	0.002443:7.99	0.002329:6.28	0.002207:6.97	0.002592:8.34	0.002461:7.73	0.002586:7.44	0.002791:6.74	0.002722:7.28	0.002535:7.94	0.002140:7.55	0.002361:7.57	0.002346:7.18	0.002626:8.06	0.002949:7.54	0.000803:6.52	0.002775:7.43	0.002496:7.80	0.002576:7.54
Chr01	28800001	0.003227:6.13	0.003354:7.09	0.003205:7.25	0.003044:7.55	0.003577:7.62	0.003340:7.74	0.003157:6.65	0.003606:7.41	0.000750:6.75	0.003078:7.08	0.003471:6.31	0.003690:7.24	0.003922:7.40	0.003461:7.20	0.003715:6.54	0.003712:7.55	0.003198:6.90	0.003235:6.48	0.003782:6.89	0.003588:8.31	0.003390:7.06	0.003327:7.06	0.003471:7.12	0.003434:6.89	0.003723:6.87	0.003386:7.25	0.003807:7.37	0.003144:6.85	0.001094:5.93	0.003645:6.98	0.004164:7.40	0.003567:6.69	0.003226:6.74	0.003586:7.50	0.003325:6.97	0.003559:7.06	0.003247:6.53	0.003514:6.96	0.003628:7.31	0.003759:7.15	0.003018:7.15	0.003176:6.47	0.003458:7.33	0.003428:7.06	0.000398:6.34	0.003765:6.87	0.003559:6.80	0.003387:7.16
Chr01	28850001	0.010720:6.28	0.012732:7.03	0.011620:8.02	0.011563:7.51	0.011900:7.44	0.011729:7.72	0.011634:6.75	0.011076:7.15	0.000065:6.86	0.011520:7.08	0.011106:6.51	0.011780:6.69	0.011913:7.64	0.011524:7.60	0.011858:6.68	0.010991:7.70	0.011489:6.69	0.011807:6.03	0.011796:7.14	0.013841:8.37	0.012733:7.39	0.011606:7.39	0.011525:7.04	0.011903:7.23	0.011733:7.65	0.011650:7.11	0.012294:7.74	0.011682:7.08	0.000155:6.16	0.011896:7.21	0.012341:7.47	0.011242:6.33	0.011269:6.78	0.011944:7.73	0.011982:7.74	0.011576:6.89	0.011211:6.68	0.012353:7.45	0.012155:7.45	0.012118:7.39	0.012749:7.60	0.010981:6.75	0.013177:7.57	0.011632:6.96	0.000086:6.59	0.011702:7.01	0.012339:7.47	0.011759:7.05
Chr01	28900001	0.011033:4.75	0.012484:5.28	0.013014:5.75	0.013616:5.79	0.011839:5.45	0.012161:6.21	0.013178:4.93	0.012867:5.49	NA:2.99	0.012765:5.58	0.013857:4.92	0.013846:5.39	0.012588:5.82	0.014724:5.69	0.011624:4.95	0.013858:5.74	0.013583:5.28	0.011345:4.48	0.012517:5.66	0.014527:6.53	0.013166:5.50	0.013281:5.48	0.013068:5.59	0.012890:5.01	0.012296:5.42	0.013702:5.50	0.013177:5.68	0.013427:5.54	NA:3.25	0.012660:5.67	0.011543:5.54	0.013622:4.40	0.013603:5.12	0.012477:5.77	0.012384:5.48	0.014227:5.36	0.012536:4.78	0.014855:5.08	0.013691:5.60	0.011798:5.50	0.012823:5.67	0.012515:5.08	0.011942:5.67	0.010990:4.82	0.002158:6.20	0.014033:5.11	0.011979:5.68	0.013043:5.30
Chr01	28950001	0.007086:2.97	0.009255:3.42	0.008342:3.71	0.006756:3.82	0.007466:3.80	0.007298:3.70	0.007428:3.60	0.006404:3.65	NA:1.50	0.006637:3.69	0.006608:3.20	0.007246:3.57	0.008034:3.47	0.007037:3.98	0.008177:3.26	0.008028:3.86	0.006929:3.56	0.007945:3.17	0.006807:3.81	0.008022:4.04	0.008340:3.52	0.006421:3.82	0.008293:3.65	0.006678:3.51	0.007823:3.57	0.008053:3.56	0.008532:3.87	0.006502:3.48	NA:1.33	0.007497:3.52	NA:3.69	0.007188:3.16	0.007375:3.17	0.005816:4.04	0.007366:3.55	0.007017:3.32	0.009130:3.27	0.007316:3.26	0.009296:3.62	0.007700:3.35	0.007120:3.94	0.008376:3.31	0.006681:3.66	0.006966:3.64	0.000386:5.01	0.007314:3.52	0.007381:3.64	0.007981:3.43
Chr01	29000001	0.011033:4.92	0.013125:5.64	0.012398:6.38	0.011063:6.03	0.012534:6.25	0.010809:6.04	0.011821:5.62	0.012071:5.82	0.000134:4.53	0.012616:5.78	0.012488:5.07	0.012640:5.45	0.011551:6.27	0.012568:5.94	0.011726:5.54	0.013558:6.12	0.012818:5.65	0.010794:5.08	0.012694:5.90	0.013782:6.52	0.011195:5.47	0.012819:6.15	0.013031:5.81	0.011315:5.61	0.013139:5.80	0.011232:5.79	0.012416:5.88	0.013343:5.93	0.000595:3.81	0.012043:6.35	0.012930:6.27	0.012595:4.89	0.011670:5.47	0.013197:6.34	0.012316:5.72	0.010587:5.71	0.012488:5.54	0.012868:5.65	0.011351:6.11	0.012122:5.70	0.012824:5.83	0.011446:5.18	0.012565:5.99	0.012153:5.66	0.000981:6.01	0.011233:6.23	0.011812:5.88	0.013807:5.89
Chr01	29050001	0.001691:6.35	0.001729:6.64	0.001821:7.26	0.001671:7.32	0.001808:7.40	0.001741:7.27	0.001937:6.37	0.001822:7.01	0.000023:6.10	0.001605:6.95	0.001680:6.45	0.001642:6.78	0.001508:7.23	0.001669:7.25	0.001572:6.20	0.001683:7.29	0.001599:6.88	0.001643:6.07	0.001694:6.77	0.001928:8.43	0.001545:6.23	0.001888:7.18	0.001707:6.66	0.001925:7.19	0.001883:7.18	0.001578:6.62	0.001624:7.62	0.001948:7.09	0.000392:5.92	0.001762:7.93	0.001796:7.58	0.001748:6.31	0.001710:6.39	0.001573:7.74	0.001754:7.10	0.001747:6.74	0.001547:6.31	0.001993:6.87	0.002000:7.59	0.001665:6.48	0.001757:6.86	0.001472:6.61	0.001720:6.75	0.001688:6.99	0.000909:5.96	0.001764:6.65	0.001478:7.40	0.001923:6.86
Chr01	29100001	0.003707:5.02	0.004990:5.83	0.005612:6.57	0.004381:6.38	0.003927:5.75	0.005071:6.26	0.003686:5.45	0.004823:6.28	0.002468:5.00	0.005037:5.18	0.004113:5.37	0.004477:5.82	0.003751:6.35	0.004892:6.41	0.004597:5.49	0.004725:6.15	0.004511:5.95	0.005080:5.22	0.005181:5.74	0.005472:7.04	0.004434:5.61	0.004548:6.40	0.004208:5.66	0.003768:5.60	0.005184:6.22	0.004094:5.69	0.004816:6.22	0.004459:5.61	0.001239:3.98	0.005388:6.26	0.006389:6.45	0.004477:4.68	0.004267:5.28	0.004856:6.35	0.004703:5.92	0.003992:5.59	0.004786:5.28	0.005141:5.66	0.004508:6.47	0.004830:5.89	0.005328:6.02	0.004315:5.57	0.005328:6.33	0.004609:5.74	0.001100:6.09	0.004597:5.75	0.004366:5.95	0.004766:5.85
Chr01	29150001	0.011728:4.43	0.012193:4.85	0.011543:5.45	0.011083:5.57	0.011711:5.06	0.010969:5.61	0.011142:4.90	0.012814:5.21	NA:3.07	0.011559:4.72	0.012522:4.21	0.010946:4.95	0.009722:4.93	0.011176:5.55	0.012175:4.95	0.010987:5.44	0.010828:4.82	0.010292:4.27	0.010580:4.98	0.011404:5.92	0.011103:4.80	0.011919:5.24	0.012672:5.05	0.009845:5.02	0.011735:5.33	0.010551:4.92	0.013053:5.09	0.013222:5.19	NA:2.72	0.011750:5.39	0.013855:5.70	0.012322:4.25	0.009513:4.47	0.011997:5.40	0.011300:4.86	0.012565:4.63	0.010408:4.58	0.010871:4.77	0.011891:5.60	0.011896:4.44	0.011917:5.16	0.010264:4.60	0.011649:5.01	0.010112:4.81	0.000793:5.75	0.011949:4.94	0.010864:4.97	0.011420:4.66
Chr01	29200001	0.005961:4.28	0.005071:4.62	0.005286:5.19	0.005016:4.93	0.005310:5.08	0.005919:5.05	0.005513:4.06	0.006283:4.67	NA:2.42	0.006006:4.88	0.004597:4.27	0.005725:4.22	0.005442:4.70	0.005726:5.02	0.006116:4.25	0.004895:4.87	0.005990:4.94	0.005740:4.15	0.004944:4.67	0.005958:5.99	0.005050:4.95	0.005042:4.58	0.005713:4.50	0.006240:4.67	0.005035:4.92	0.005663:4.63	0.006014:4.58	0.005541:4.72	NA:2.20	0.005743:5.21	0.006501:4.90	0.006563:4.13	0.005446:4.50	0.005764:5.01	0.005212:4.74	0.005756:4.59	0.005811:4.11	0.005665:4.62	0.006749:5.00	0.006163:4.79	0.006372:4.67	0.006051:4.43	0.006012:5.37	0.005092:4.32	0.000357:5.88	0.005395:4.56	0.005428:4.61	0.005791:4.97
Chr01	29250001	0.005000:4.32	0.004673:4.77	0.003405:5.28	0.003647:4.99	0.004360:4.93	0.004525:5.13	0.003260:4.22	0.004350:4.84	NA:2.18	0.005407:5.22	0.003960:4.30	0.004081:4.64	0.004838:5.02	0.003964:4.79	0.003671:4.43	0.004906:5.09	0.004089:4.62	0.003970:4.08	0.003794:4.99	0.005681:5.96	0.004336:4.69	0.004588:5.16	0.003884:4.72	0.004321:4.90	0.003944:5.14	0.005022:5.01	0.003723:4.77	0.004120:4.83	NA:2.16	0.005051:5.52	0.004929:5.10	0.003927:3.97	0.003651:4.69	0.004671:5.27	0.004014:5.03	0.004366:4.54	0.003543:4.36	0.004429:4.89	0.004400:5.13	0.004713:4.66	0.003782:5.06	0.003701:4.77	0.003531:5.03	0.003857:4.43	0.000725:6.42	0.004482:4.55	0.003560:4.77	0.004484:4.89
Chr01	29300001	0.007410:5.21	0.007693:5.45	0.007537:6.04	0.007430:5.96	0.008288:5.80	0.008057:5.87	0.007859:5.30	0.007902:5.81	0.000173:4.81	0.008257:5.14	0.008094:5.08	0.008098:5.46	0.008077:5.57	0.007986:6.01	0.006992:5.04	0.007978:5.81	0.007737:5.88	0.007952:5.18	0.008081:5.85	0.009331:6.40	0.008013:5.52	0.007772:5.85	0.008687:5.19	0.007711:5.58	0.008214:5.48	0.008018:5.76	0.008224:6.19	0.007705:5.16	0.000326:4.69	0.008020:5.96	0.009074:5.89	0.006793:5.26	0.007508:5.11	0.008175:6.19	0.007755:5.48	0.007555:5.50	0.007007:5.22	0.007968:5.38	0.007937:5.68	0.008503:5.39	0.008027:5.90	0.007845:5.27	0.007675:6.02	0.007447:5.18	0.000223:5.18	0.008484:5.50	0.007856:5.79	0.008027:5.59
Chr01	29350001	0.002542:6.54	0.002288:7.50	0.002580:8.08	0.001709:8.33	0.001943:7.41	0.002012:8.14	0.002409:7.34	0.001958:7.88	0.000578:7.52	0.001994:7.49	0.002307:6.50	0.001624:7.32	0.002175:8.04	0.001744:7.95	0.001448:6.87	0.001854:7.82	0.001436:7.19	0.002745:6.48	0.001901:7.47	0.001492:8.65	0.002724:7.48	0.001604:7.68	0.001842:7.25	0.001467:7.94	0.001903:7.77	0.001521:7.35	0.001981:7.54	0.001741:7.54	0.000145:6.50	0.002661:7.82	0.002381:7.86	0.001450:6.44	0.001547:7.26	0.002010:8.09	0.001440:7.04	0.001841:7.59	0.003226:6.65	0.002611:7.52	0.001819:7.76	0.001990:7.32	0.002074:7.67	0.001702:7.10	0.002503:7.76	0.002376:6.73	0.000951:6.35	0.002330:7.56	0.001723:7.49	0.002439:7.64
Chr01	29400001	0.001749:6.94	0.002506:7.50	0.002091:8.06	0.001891:7.99	0.002121:7.86	0.001916:7.77	0.001893:6.60	0.002120:7.68	0.000000:7.31	0.002113:7.08	0.001919:6.32	0.001936:7.10	0.002035:7.50	0.002022:8.14	0.001949:6.41	0.001985:7.86	0.002093:7.38	0.002007:6.66	0.002117:7.58	0.002135:8.79	0.002042:7.37	0.001842:7.49	0.001810:7.02	0.002053:7.46	0.001923:7.59	0.001869:7.62	0.001838:7.80	0.001929:7.00	0.000000:6.56	0.002004:8.02	0.002026:7.81	0.001701:6.04	0.001924:6.86	0.001928:7.84	0.001867:7.66	0.001868:7.68	0.001874:6.53	0.001994:7.05	0.002042:7.94	0.001747:7.34	0.002037:7.32	0.001859:7.05	0.002088:7.65	0.001977:6.72	0.000043:6.12	0.001892:7.11	0.001993:7.33	0.002263:7.45
Chr01	29450001	0.002252:4.55	0.002969:4.93	0.002194:5.90	0.002959:6.02	0.002571:5.70	0.002903:5.76	0.003368:5.22	0.002255:5.52	0.001683:4.89	0.002194:5.28	0.003267:4.60	0.003315:5.28	0.002497:5.31	0.003316:5.59	0.002834:4.97	0.002673:5.25	0.003256:5.23	0.002305:4.88	0.003301:5.66	0.002254:6.21	0.002909:5.05	0.002963:5.31	0.002799:4.90	0.002468:4.99	0.002794:5.07	0.002986:5.13	0.002200:5.40	0.002899:4.94	0.000618:4.37	0.002617:5.45	0.002916:5.71	0.003192:4.30	0.002611:4.89	0.002640:5.61	0.002091:5.20	0.002558:4.85	0.002559:4.73	0.002122:5.11	0.002614:5.62	0.002097:5.32	0.003447:4.98	0.002186:5.05	0.003368:5.26	0.003255:5.12	0.001275:4.75	0.002532:5.12	0.003181:5.20	0.002978:5.11
Chr01	29500001	0.003209:6.35	0.002954:6.65	0.003380:7.17	0.003945:7.70	0.003614:7.53	0.003595:8.08	0.003426:7.21	0.003746:7.33	0.000238:6.82	0.003136:7.01	0.002980:6.01	0.003160:6.80	0.003287:7.33	0.003440:7.28	0.003206:6.50	0.003246:7.84	0.003085:7.12	0.002999:6.26	0.003002:7.11	0.003575:8.22	0.003289:6.57	0.003226:7.12	0.003569:6.89	0.002964:7.01	0.003188:7.22	0.003033:7.04	0.003848:7.41	0.003618:6.76	0.000498:5.89	0.003031:7.34	0.003497:7.38	0.003365:5.92	0.003006:6.34	0.003349:7.71	0.003178:7.06	0.003171:6.72	0.003710:6.64	0.002975:7.32	0.003316:7.63	0.003401:7.08	0.003343:7.35	0.003727:6.79	0.003762:6.96	0.002588:6.65	0.000064:6.46	0.003387:6.76	0.003289:6.82	0.003241:6.86
Chr01	29550001	0.001255:5.89	0.001580:6.39	0.001292:7.02	0.001355:7.24	0.001233:6.45	0.001362:7.10	0.001358:6.06	0.001173:6.60	0.000046:6.50	0.001153:6.17	0.001212:5.42	0.001365:6.26	0.001239:6.83	0.001256:6.93	0.001312:5.62	0.001157:6.44	0.001307:6.45	0.001155:5.82	0.001214:6.74	0.001372:7.44	0.001049:5.97	0.001375:6.54	0.001216:6.04	0.001279:6.36	0.001314:6.33	0.001028:6.00	0.001328:6.82	0.001452:6.31	0.000075:5.28	0.001290:6.47	0.001475:6.36	0.000974:5.16	0.001167:5.61	0.001484:6.71	0.001190:6.53	0.001274:5.87	0.001689:5.58	0.001077:6.09	0.001275:6.86	0.001108:6.35	0.001477:6.87	0.001389:5.97	0.001216:6.45	0.001279:6.08	0.000470:5.94	0.001032:5.86	0.001296:6.26	0.001409:6.37
Chr01	29600001	0.000540:6.12	0.000446:6.60	0.000479:7.22	0.000591:7.46	0.000409:7.12	0.000483:7.52	0.000402:6.51	0.000306:6.86	0.000109:7.12	0.000624:6.73	0.000387:6.04	0.000403:6.35	0.000658:7.01	0.000554:7.18	0.000598:6.38	0.000404:7.12	0.000478:6.90	0.000451:6.12	0.000410:7.16	0.000425:7.89	0.000408:6.38	0.000348:6.77	0.000386:6.29	0.000574:6.82	0.000417:6.98	0.000578:6.86	0.000392:7.54	0.000406:6.68	0.000092:5.94	0.000596:7.16	0.000635:7.80	0.000349:5.73	0.000384:6.47	0.000778:7.50	0.000369:6.92	0.000530:6.83	0.000442:6.47	0.000581:6.70	0.000434:7.14	0.000598:6.84	0.000657:6.84	0.000271:6.61	0.000501:6.96	0.000473:6.60	0.000207:5.76	0.000268:6.81	0.000439:6.90	0.000462:6.88
Chr01	29650001	0.001458:5.30	0.000410:5.92	0.000881:6.75	0.001018:6.43	0.000583:6.35	0.000724:6.80	0.000415:5.65	0.000888:6.18	0.000026:5.61	0.001703:5.75	0.000783:5.04	0.001017:5.86	0.000530:6.22	0.001574:6.17	0.000538:5.53	0.000687:6.28	0.001189:5.94	0.000348:5.12	0.000940:6.01	0.000923:6.78	0.000511:6.05	0.000800:5.95	0.000853:5.77	0.000360:5.96	0.000815:6.12	0.001366:6.38	0.000459:6.23	0.001886:5.77	0.000655:5.34	0.001470:6.50	0.000781:6.43	0.000686:5.11	0.000835:5.57	0.001089:6.53	0.000457:6.15	0.001121:5.93	0.000448:5.44	0.000645:5.91	0.000916:6.42	0.000966:5.94	0.000866:6.19	0.001077:5.72	0.000459:6.38	0.000944:5.84	0.000936:5.36	0.000626:5.71	0.000743:5.89	0.000810:6.47
Chr01	29700001	0.001049:6.22	0.000957:6.93	0.001606:7.31	0.001645:7.17	0.001520:7.30	0.001604:7.24	0.001409:6.49	0.001835:7.21	0.000181:6.46	0.001315:6.80	0.001842:6.15	0.001500:6.67	0.001250:6.94	0.001358:7.10	0.001556:5.91	0.002005:6.86	0.001436:6.92	0.001066:6.41	0.001241:6.98	0.001241:8.44	0.001285:7.16	0.001736:6.98	0.001557:6.82	0.001790:6.91	0.001986:7.46	0.001697:6.80	0.001925:7.34	0.001641:6.83	0.000450:5.97	0.001729:7.05	0.002334:6.92	0.001177:5.79	0.001666:6.55	0.001348:7.79	0.001232:7.09	0.001359:6.91	0.001622:6.38	0.001411:6.83	0.001605:7.38	0.001835:6.91	0.001266:7.23	0.001870:6.25	0.001393:7.03	0.001815:6.41	0.000185:5.98	0.001582:6.70	0.001660:6.96	0.001582:6.88
Chr01	29750001	0.001997:5.49	0.001296:6.04	0.001752:6.68	0.001310:6.81	0.001646:6.49	0.002110:6.47	0.000978:5.51	0.001544:6.25	0.001148:5.98	0.001589:5.80	0.001404:5.47	0.001856:5.47	0.001574:6.21	0.001176:6.20	0.001576:5.70	0.002081:6.40	0.001214:6.20	0.001249:5.17	0.001138:6.01	0.001859:6.90	0.001133:6.02	0.001650:6.09	0.001638:5.95	0.001396:6.07	0.001621:6.30	0.001346:5.97	0.001769:6.51	0.001651:5.92	0.001186:5.53	0.001797:6.60	0.001426:6.47	0.001006:5.28	0.002022:5.39	0.001303:6.70	0.001342:5.87	0.001684:5.87	0.001527:5.74	0.001875:5.68	0.001802:6.23	0.001609:6.05	0.001609:6.30	0.001809:5.73	0.001573:6.12	0.001751:5.25	0.001489:5.54	0.001502:6.21	0.001417:6.06	0.002062:6.62
Chr01	29800001	0.001472:6.12	0.001499:6.72	0.001304:6.83	0.001721:6.78	0.001457:7.29	0.002211:7.13	0.001076:6.27	0.001495:6.88	0.002411:6.05	0.000908:6.26	0.001352:5.98	0.002386:6.31	0.001698:7.03	0.001037:6.85	0.001113:5.91	0.000963:6.70	0.001386:6.74	0.001338:5.70	0.001059:6.59	0.002756:7.16	0.001894:6.35	0.001544:6.81	0.001123:6.72	0.000883:6.65	0.001473:6.78	0.002366:7.11	0.001239:6.91	0.000836:6.53	0.000467:5.95	0.001655:7.31	0.002076:6.60	0.000952:5.60	0.002542:6.22	0.001961:7.18	0.001230:6.79	0.001358:6.81	0.002337:5.89	0.001509:6.44	0.001943:7.17	0.001287:6.59	0.001672:6.90	0.001562:6.50	0.001590:7.09	0.001093:5.94	0.001350:5.59	0.001782:6.45	0.002109:6.66	0.001643:7.04
Chr01	29850001	0.001151:6.13	0.000737:6.89	0.001656:7.15	0.000696:6.98	0.000683:7.14	0.000864:7.36	0.000623:6.20	0.001207:6.97	0.000339:6.42	0.000899:6.96	0.001047:6.02	0.000801:6.84	0.000883:7.47	0.000683:6.83	0.001034:6.15	0.000708:7.45	0.000690:6.82	0.000697:5.90	0.000678:6.96	0.000576:8.06	0.000791:6.57	0.000872:6.96	0.000864:6.45	0.000605:6.59	0.000633:7.36	0.000749:7.30	0.001055:7.17	0.000622:6.78	0.000116:5.64	0.000850:7.23	0.000968:7.11	0.001125:5.75	0.001327:6.39	0.001164:7.49	0.000593:6.70	0.000789:6.31	0.000817:6.34	0.001173:6.65	0.001103:7.23	0.000641:6.40	0.001156:6.90	0.000816:6.49	0.000596:7.16	0.000707:6.24	0.000505:6.00	0.001059:6.55	0.001001:6.81	0.001020:7.06
Chr01	29900001	0.000858:6.15	0.000811:7.16	0.000998:7.72	0.001033:7.19	0.001261:7.32	0.001168:7.51	0.001036:6.92	0.000912:7.25	0.000388:6.85	0.001396:7.01	0.001413:6.50	0.001425:7.06	0.001639:7.71	0.000899:7.18	0.001408:6.67	0.001020:7.55	0.001002:6.76	0.001502:6.50	0.000983:7.26	0.001407:8.02	0.001274:6.77	0.000964:7.47	0.001227:7.03	0.001205:7.48	0.001234:7.58	0.001153:7.50	0.001159:7.68	0.000963:6.88	0.000417:6.23	0.001731:8.02	0.001112:7.38	0.000885:6.07	0.001178:6.59	0.001053:7.87	0.001394:7.19	0.001325:6.57	0.001205:6.94	0.001386:6.86	0.000800:7.77	0.001582:7.24	0.001360:7.27	0.001255:6.85	0.001262:7.55	0.000839:6.65	0.000379:5.85	0.001354:7.19	0.001227:7.32	0.001415:7.08
[truncated: 12,499 more rows]
[truncated: 12 more columns]
