# Supplementary material for: Genomic consequences of residual recombination in a hybrid apomictic hickory complex
Source: Nat Commun. 2026 Feb 5;17:2376. doi: 10.1038/s41467-026-68867-6 (PMC12982824; doi:10.1038/s41467-026-68867-6)
Supplement: Supplementary file 9 — Source Data [file 41467_2026_68867_MOESM9_ESM.zip › Source_data/Fig3/3def/Chu60_LOH_Het_Dep.txt]

CHROM	RANGE	01_Chu2-1	02_Chu2-10	03_Chu2-11	04_Chu2-12	05_Chu2-13	06_Chu2-14	07_Chu2-15	08_Chu2-16	09_Chu2-17	10_Chu2-18	11_Chu2-19	12_Chu2-2	13_Chu2-20	14_Chu2-3	15_Chu2-4	16_Chu2-5	17_Chu2-6	18_Chu2-7	19_Chu2-8	20_Chu2-9	21_Chu3-1	22_Chu3-10	23_Chu3-11	24_Chu3-12	25_Chu3-13	26_Chu3-14	27_Chu3-15	28_Chu3-16	29_Chu3-17	30_Chu3-18	31_Chu3-19	32_Chu3-2	33_Chu3-20	34_Chu3-3	35_Chu3-4	36_Chu3-5	37_Chu3-6	38_Chu3-7	39_Chu3-8	40_Chu3-9	41_Chu5-1	42_Chu5-10	43_Chu5-11	44_Chu5-12	45_Chu5-13	46_Chu5-14	47_Chu5-15	48_Chu5-16
Chr01A	1	NA:3.70	NA:3.77	NA:3.58	NA:3.63	NA:3.74	NA:3.70	NA:3.84	NA:3.73	NA:3.27	NA:3.57	NA:3.70	NA:3.76	NA:3.75	NA:3.73	NA:3.78	NA:3.82	NA:3.71	NA:3.84	NA:3.63	NA:3.67	NA:3.81	NA:3.71	NA:3.77	NA:3.82	NA:3.77	NA:3.72	NA:3.80	NA:3.69	NA:3.95	NA:3.91	NA:3.64	NA:3.78	NA:3.88	NA:3.62	NA:3.67	NA:3.98	NA:3.76	NA:3.10	NA:3.74	NA:3.84	NA:3.84	NA:3.70	NA:3.90	NA:3.83	NA:3.75	NA:3.72	NA:3.91	NA:3.74
Chr01A	50001	NA:1.64	NA:1.82	NA:1.60	NA:1.70	NA:1.86	NA:1.68	NA:1.74	NA:1.43	NA:1.17	NA:1.50	NA:1.30	NA:1.58	NA:1.11	NA:1.74	NA:1.81	NA:1.83	NA:1.87	NA:1.71	NA:1.59	NA:1.50	NA:1.33	NA:1.72	NA:1.46	NA:1.54	NA:1.69	NA:1.47	NA:1.60	NA:1.59	NA:1.62	NA:1.52	NA:1.56	NA:1.59	NA:1.51	NA:1.49	NA:1.59	NA:1.54	NA:1.61	NA:0.91	NA:1.62	NA:1.63	NA:1.64	NA:1.84	NA:1.80	NA:1.69	NA:1.66	NA:1.75	NA:1.53	NA:1.55
Chr01A	100001	0.009726:5.05	0.010401:5.32	0.010401:5.07	0.009725:5.32	0.011017:5.44	0.010297:4.66	0.010367:5.49	0.010770:5.90	0.002060:4.84	0.010365:5.59	0.010288:5.85	0.010561:5.28	0.003000:5.22	0.009540:5.42	0.009940:5.07	0.010976:5.37	0.009914:5.26	0.011540:5.12	0.010096:5.18	0.010935:5.22	0.010022:5.51	0.010460:5.30	0.010405:5.35	0.010286:5.35	0.011147:5.35	0.009770:5.39	0.010531:5.47	0.009715:5.22	0.010092:5.89	0.010078:5.20	0.009961:5.33	0.009880:5.35	0.010926:5.31	0.010846:5.04	0.010507:5.20	0.010404:5.45	0.010895:5.38	0.008963:4.28	0.001269:4.93	0.010944:5.36	0.010274:5.16	0.010781:5.04	0.010419:5.27	0.011009:5.12	0.009410:5.36	0.011066:5.52	0.010074:5.40	0.011594:4.83
Chr01A	150001	0.009171:7.97	0.008774:7.70	0.008735:7.60	0.010097:7.87	0.009166:7.71	0.008832:7.57	0.008936:7.55	0.008537:8.60	0.002068:8.08	0.009487:7.81	0.009605:8.06	0.010717:7.29	0.004269:7.25	0.009362:7.53	0.009979:7.65	0.009232:7.75	0.007912:7.67	0.009155:7.35	0.009465:7.52	0.009696:7.35	0.007537:7.85	0.008700:7.51	0.009544:7.22	0.008799:7.92	0.008262:7.71	0.009742:7.94	0.008790:8.18	0.009194:7.99	0.008744:8.40	0.009369:7.94	0.008178:7.36	0.009058:7.62	0.009011:7.90	0.008447:7.97	0.009180:7.40	0.009362:8.07	0.008828:7.62	0.009060:6.39	0.002413:7.18	0.009780:7.91	0.009805:7.78	0.009917:6.85	0.009845:8.09	0.009009:7.79	0.009633:7.72	0.008218:8.13	0.009546:7.58	0.008741:8.10
Chr01A	200001	0.006765:6.81	0.007091:6.35	0.006326:6.36	0.007596:7.32	0.007104:6.83	0.007201:6.75	0.007740:7.24	0.007385:7.83	0.000527:7.49	0.006496:7.44	0.007560:7.74	0.006844:6.47	0.002800:7.05	0.006448:6.94	0.006973:7.36	0.006585:6.88	0.006753:6.82	0.005912:6.75	0.007104:7.01	0.006463:6.98	0.006583:7.64	0.006369:6.82	0.006688:6.91	0.006770:6.80	0.006691:6.52	0.006416:6.53	0.007532:7.19	0.006814:7.14	0.007069:7.21	0.007268:6.86	0.006535:6.53	0.006975:7.44	0.006759:6.85	0.006311:7.33	0.007120:7.16	0.007479:7.92	0.007167:7.07	0.007157:6.84	0.001842:6.00	0.006800:6.99	0.006988:6.57	0.005728:6.25	0.006990:7.24	0.007338:6.72	0.006323:6.77	0.006666:7.20	0.006993:6.84	0.006433:6.88
Chr01A	250001	0.010476:6.35	0.010259:6.28	0.010330:6.22	0.010628:6.62	0.011004:6.34	0.010515:6.34	0.010812:6.39	0.010724:6.74	0.001186:4.91	0.010862:6.13	0.011072:5.93	0.011276:6.61	0.003526:5.35	0.010880:6.37	0.011187:6.64	0.010654:6.45	0.012077:6.23	0.010354:6.47	0.010766:6.04	0.011811:6.72	0.009462:5.27	0.010482:6.17	0.011050:6.18	0.010969:6.34	0.011346:6.61	0.010161:6.32	0.011884:6.58	0.011336:6.39	0.011113:7.09	0.011636:6.49	0.011203:6.34	0.010259:5.77	0.010734:6.32	0.010796:5.56	0.010567:6.42	0.010391:5.85	0.011002:6.62	0.009092:4.23	0.000000:6.13	0.010808:6.40	0.011432:6.66	0.010829:5.63	0.010999:6.37	0.011253:6.29	0.011178:6.62	0.011406:6.59	0.011879:6.07	0.010702:6.41
Chr01A	300001	0.006996:5.18	0.005498:5.39	0.006984:4.92	0.006440:5.04	0.006983:5.24	0.006117:4.40	0.007278:5.19	0.005748:5.10	NA:2.80	0.005796:4.94	0.006819:4.80	0.006194:5.04	0.002090:5.40	0.005841:5.17	0.006136:5.12	0.006742:5.09	0.007280:4.91	0.006346:4.84	0.005618:4.86	0.006000:5.10	0.005597:5.15	0.006812:5.29	0.006465:4.96	0.005033:5.32	0.005707:4.99	0.005897:4.81	0.006018:4.98	0.007483:5.56	0.005749:5.11	0.005827:4.89	0.006842:4.88	0.006501:4.69	0.005343:4.81	0.007128:5.02	0.005190:4.85	0.007219:4.73	0.006416:4.64	0.004796:3.54	0.001855:6.42	0.008371:4.87	0.006819:4.93	0.007340:4.82	0.006115:5.36	0.007303:5.09	0.007242:5.28	0.006852:5.08	0.005926:5.18	0.006883:5.05
Chr01A	350001	0.014203:6.48	0.014531:6.39	0.013496:5.86	0.016049:6.59	0.014152:6.31	0.013437:5.92	0.013960:6.27	0.014524:6.69	0.002580:5.08	0.013894:6.27	0.014487:6.12	0.014377:6.19	0.004985:5.97	0.013996:6.15	0.013917:6.36	0.014418:6.47	0.013570:6.48	0.014567:6.28	0.012916:6.46	0.013511:6.08	0.012240:6.17	0.013379:6.08	0.014077:6.08	0.014065:6.26	0.014096:6.00	0.013892:5.79	0.014055:6.27	0.014885:6.18	0.013430:6.56	0.013948:6.75	0.014545:6.01	0.014879:6.31	0.013714:5.66	0.013167:5.83	0.013342:6.34	0.016136:6.48	0.013300:6.27	0.013903:4.73	0.001231:6.31	0.013981:6.23	0.015007:6.68	0.013116:5.52	0.014191:6.84	0.014088:6.64	0.013277:6.15	0.013803:6.49	0.013623:6.33	0.014242:6.42
Chr01A	400001	0.014827:4.60	0.015994:5.22	0.015368:5.01	0.017065:5.46	0.014608:4.83	0.014951:4.78	0.016575:5.30	0.015132:5.00	0.001631:5.32	0.017128:5.02	0.015301:5.12	0.015025:5.08	NA:3.24	0.015964:4.93	0.015806:4.89	0.015246:5.29	0.016900:4.63	0.016228:5.09	0.015446:5.03	0.017448:4.61	0.018864:4.42	0.016967:5.00	0.015998:4.52	0.017725:5.04	0.017176:5.15	0.015482:5.02	0.015052:4.94	0.014606:4.93	0.016565:5.34	0.015956:5.09	0.014973:4.86	0.017114:4.93	0.014753:4.90	0.013780:4.49	0.017530:4.93	0.015379:4.75	0.015128:5.19	0.015461:3.54	0.002504:3.27	0.017129:4.78	0.015385:4.92	0.014993:4.81	0.016525:4.99	0.016992:5.40	0.014678:4.72	0.016408:5.30	0.016695:4.93	0.016898:4.98
Chr01A	450001	0.023789:5.33	0.023970:5.74	0.024331:5.49	0.025321:5.61	0.023038:5.31	0.025626:5.34	0.023845:5.47	0.023209:5.93	0.001032:4.72	0.024153:5.29	0.023574:5.16	0.024145:5.50	0.009813:4.52	0.024168:5.47	0.022795:5.30	0.024212:5.56	0.023213:5.20	0.022364:5.23	0.022399:5.47	0.025079:4.98	0.021269:4.69	0.024338:5.40	0.026492:5.12	0.024255:5.30	0.024939:5.32	0.023112:5.10	0.024324:5.19	0.024890:5.35	0.025048:5.64	0.024773:5.31	0.024108:5.02	0.023036:5.38	0.022560:5.41	0.022213:4.78	0.024070:5.47	0.023939:5.69	0.025029:5.53	0.022417:3.86	0.001449:4.61	0.023778:5.06	0.025013:5.07	0.024433:4.96	0.026560:5.72	0.023827:5.43	0.023713:5.28	0.023147:5.41	0.023879:5.40	0.026028:5.32
Chr01A	500001	0.019948:5.45	0.020045:5.40	0.019365:5.40	0.019842:5.60	0.018205:5.56	0.021036:5.69	0.020960:5.78	0.022168:5.81	0.000028:4.36	0.021290:5.88	0.019660:5.17	0.019175:5.11	0.008392:4.28	0.020378:5.59	0.022455:5.82	0.021679:5.54	0.021055:5.53	0.018931:5.52	0.019252:5.25	0.019834:5.22	0.019758:5.44	0.019985:5.34	0.018499:5.43	0.020532:5.41	0.019390:5.64	0.021505:5.44	0.021029:5.23	0.019524:5.42	0.020606:5.60	0.021712:5.71	0.020013:5.00	0.019422:5.46	0.019471:5.54	0.017912:4.94	0.019583:5.39	0.021262:5.82	0.021323:5.44	0.017126:3.54	0.000026:5.01	0.021677:5.34	0.018582:5.50	0.018074:4.99	0.019853:5.64	0.021373:5.29	0.019830:5.09	0.018425:5.73	0.020798:5.40	0.021863:5.55
Chr01A	550001	0.016769:5.30	0.017517:5.85	0.017705:5.39	0.015806:5.68	0.016489:5.64	0.017974:5.25	0.017179:5.50	0.016960:5.66	0.001210:5.45	0.017709:5.53	0.016804:5.15	0.017550:5.41	0.006389:4.04	0.017895:5.52	0.016438:5.62	0.016248:5.35	0.016430:5.28	0.016214:5.26	0.016939:5.12	0.015688:5.60	0.017852:4.74	0.016959:5.16	0.016953:5.53	0.017306:5.50	0.017186:5.33	0.015303:5.28	0.017917:5.45	0.016072:5.57	0.017361:5.66	0.015453:5.30	0.016327:4.86	0.016684:5.33	0.016845:5.28	0.017478:4.88	0.016441:5.21	0.016961:5.30	0.015168:5.36	0.015457:3.77	0.001683:4.47	0.018088:5.49	0.016563:5.69	0.016936:4.84	0.017007:5.86	0.017759:5.42	0.018398:5.28	0.015826:5.37	0.017452:5.39	0.016540:5.27
Chr01A	600001	0.014861:4.50	0.016626:4.76	0.013652:4.17	0.015262:4.61	0.016866:4.53	0.013154:4.26	0.016398:4.45	0.016007:4.99	0.000353:5.23	0.014804:4.75	0.014679:4.84	0.016301:4.72	NA:3.22	0.017414:4.75	0.014958:4.45	0.017238:4.53	0.013945:4.40	0.014674:4.69	0.016836:4.46	0.015031:4.37	0.016742:3.99	0.014622:4.46	0.015304:4.49	0.014545:4.28	0.014480:4.48	0.016123:4.50	0.014234:4.31	0.014785:4.43	0.015305:4.64	0.015642:4.70	0.016490:4.22	0.016891:4.76	0.014139:4.37	0.017153:4.51	0.016572:4.81	0.015824:4.86	0.014978:4.59	0.013908:3.61	NA:2.98	0.013718:4.74	0.014100:4.70	0.015642:4.44	0.013950:4.81	0.016368:4.38	0.015268:4.54	0.016175:4.83	0.015541:4.47	0.017599:4.65
Chr01A	650001	0.015921:5.83	0.016213:6.26	0.014699:6.08	0.016200:5.99	0.014401:6.15	0.015131:5.68	0.016292:6.34	0.014577:5.95	0.000074:5.49	0.016040:6.00	0.015310:6.01	0.013625:5.82	0.004785:5.29	0.015307:6.16	0.014898:6.27	0.016306:6.01	0.015760:5.75	0.015333:5.92	0.014492:5.54	0.015818:6.29	0.014723:5.83	0.015415:6.02	0.015467:5.71	0.016464:6.10	0.014871:5.96	0.016117:5.83	0.015299:5.90	0.015738:5.86	0.015799:6.12	0.015712:5.90	0.014367:5.87	0.015905:6.78	0.015758:6.21	0.015653:5.72	0.015446:5.95	0.016004:7.05	0.016066:6.01	0.013939:4.69	0.000892:5.74	0.014500:5.77	0.016471:6.45	0.017351:5.51	0.015209:6.22	0.016715:6.04	0.015863:6.24	0.016459:6.22	0.016519:6.03	0.014876:5.99
Chr01A	700001	0.013135:5.91	0.012231:6.24	0.012030:5.88	0.012625:6.49	0.013829:6.24	0.011596:5.58	0.012662:5.80	0.012575:6.18	0.001596:5.87	0.012000:5.78	0.012157:6.57	0.011608:5.60	0.004246:5.27	0.013028:6.06	0.011722:6.12	0.012099:5.98	0.011878:6.00	0.011900:6.11	0.012663:6.02	0.013126:6.33	0.011395:5.85	0.013064:5.90	0.012889:6.07	0.013109:6.32	0.011612:6.13	0.012150:5.89	0.012359:6.14	0.011643:6.20	0.012544:6.37	0.011133:6.16	0.010807:5.58	0.011808:6.07	0.013248:6.15	0.012748:5.76	0.012547:5.90	0.012431:6.20	0.013301:6.29	0.009871:4.63	0.001463:6.02	0.011920:6.29	0.011950:6.10	0.012624:5.78	0.012347:6.31	0.011953:6.15	0.012389:6.43	0.012850:6.29	0.012231:6.41	0.013397:6.14
Chr01A	750001	0.014130:4.53	0.014129:4.71	0.013477:4.55	0.015267:5.11	0.013562:4.58	0.011575:4.28	0.013666:4.96	0.013405:4.96	0.000285:4.47	0.012942:4.58	0.012374:4.35	0.013539:4.74	NA:3.13	0.013777:4.70	0.013556:4.75	0.013803:4.96	0.013818:4.31	0.014605:4.78	0.011772:4.81	0.013330:4.72	0.013440:4.27	0.012306:4.48	0.013390:4.44	0.014594:4.25	0.014427:4.77	0.014572:4.95	0.014457:4.56	0.013364:4.54	0.013882:4.77	0.012100:4.88	0.015079:4.54	0.012728:4.40	0.014434:4.73	0.011567:4.19	0.014059:4.72	0.014444:4.88	0.015638:4.83	0.011945:3.23	0.000723:3.57	0.013115:4.76	0.014395:4.78	0.013148:4.57	0.014524:5.07	0.013043:4.72	0.013963:4.53	0.013461:4.84	0.013717:4.34	0.014200:4.41
Chr01A	800001	0.017204:5.53	0.018652:5.78	0.018498:5.63	0.018476:5.85	0.017877:5.99	0.017680:5.42	0.017086:6.04	0.018378:5.25	0.002127:3.69	0.015965:5.19	0.015313:4.83	0.016788:5.47	0.005636:4.30	0.018478:5.70	0.018861:6.02	0.018143:6.09	0.016239:5.56	0.015663:5.83	0.017249:5.16	0.017773:5.44	0.015460:4.72	0.017233:5.59	0.017122:5.34	0.015415:5.64	0.017825:5.73	0.017122:5.67	0.018529:5.76	0.019867:5.48	0.018100:5.73	0.018529:5.80	0.017249:5.36	0.017856:5.68	0.016395:5.61	0.015904:4.67	0.019249:5.64	0.015707:5.62	0.018451:5.81	0.012441:3.66	0.000402:5.06	0.017246:5.57	0.015785:5.49	0.015427:4.78	0.016877:5.77	0.016115:5.50	0.019366:5.77	0.018281:5.84	0.017882:5.53	0.016635:5.75
Chr01A	850001	0.010790:4.70	0.009277:4.76	0.010970:4.28	0.011703:4.66	0.012108:4.94	0.010502:4.12	0.012135:4.53	0.011739:4.56	0.002683:3.27	0.012386:4.13	0.010480:3.90	0.012467:4.85	0.004808:3.23	0.010107:4.52	0.012852:4.69	0.011679:4.43	0.010881:4.57	0.010299:4.39	0.010670:4.41	0.010323:4.53	0.010721:4.09	0.011538:4.28	0.008742:4.03	0.011823:4.59	0.008659:4.59	0.010470:4.34	0.010481:4.48	0.009738:4.57	0.011130:4.93	0.011269:4.80	0.009229:4.09	0.012264:4.76	0.009737:4.66	0.011534:4.43	0.009913:4.39	0.011279:4.72	0.010367:4.55	0.007472:3.15	0.000144:3.88	0.011196:4.55	0.012117:4.64	0.011577:4.29	0.012427:4.74	0.011073:4.81	0.011121:4.46	0.011246:4.91	0.012535:4.56	0.010037:4.85
Chr01A	900001	0.013590:5.78	0.014159:5.93	0.015562:6.14	0.016113:6.60	0.015696:6.31	0.013116:5.59	0.013250:5.65	0.013339:5.23	0.000356:4.44	0.012929:5.36	0.013604:5.11	0.013940:6.06	0.004393:4.51	0.014477:6.14	0.014863:6.24	0.013854:6.29	0.014137:5.75	0.014289:5.77	0.013245:5.78	0.012905:6.37	0.013399:5.08	0.013608:6.07	0.011790:5.56	0.012887:5.93	0.012862:5.95	0.015478:6.01	0.015671:5.72	0.012863:5.65	0.012825:6.19	0.014501:6.08	0.014062:5.46	0.014686:6.65	0.014921:6.05	0.013260:5.67	0.014868:5.87	0.013832:6.54	0.012684:5.92	0.011521:3.88	0.000273:5.16	0.013068:5.93	0.014316:6.36	0.013370:5.60	0.014389:6.23	0.014085:5.77	0.014634:5.86	0.014403:6.35	0.013154:6.33	0.014480:6.12
Chr01A	950001	0.013485:5.90	0.014092:6.08	0.014913:5.84	0.014648:6.11	0.013718:5.65	0.015209:5.19	0.013735:5.66	0.013561:5.29	0.002723:4.88	0.011948:5.64	0.013260:5.18	0.013775:5.98	0.005356:3.82	0.014549:6.11	0.014467:5.95	0.014924:6.33	0.014669:6.03	0.014359:5.94	0.013735:5.35	0.014527:5.60	0.013209:4.29	0.016148:6.01	0.014824:5.93	0.014959:5.82	0.013387:5.68	0.014298:5.69	0.014065:5.61	0.012820:5.87	0.014082:6.15	0.013807:6.17	0.014999:5.41	0.015979:5.92	0.014138:5.95	0.012390:5.49	0.014651:5.74	0.015367:5.74	0.013872:5.56	0.011523:3.82	0.000736:4.61	0.011881:5.56	0.013452:6.00	0.011768:5.51	0.013309:5.88	0.015230:5.86	0.014084:5.85	0.014312:5.82	0.014140:5.69	0.014188:5.96
Chr01A	1000001	0.014660:5.11	0.015891:5.37	0.015786:5.30	0.016850:5.37	0.017317:5.43	0.016406:4.97	0.016028:5.41	0.015217:4.76	0.001851:4.58	0.016323:4.90	0.014475:4.46	0.017450:5.51	NA:2.82	0.015520:5.14	0.014474:5.49	0.016274:5.51	0.013092:5.34	0.014048:5.13	0.016378:5.38	0.017810:5.42	0.015455:3.52	0.015899:5.12	0.015659:5.24	0.014139:5.31	0.016900:5.49	0.015017:5.47	0.016891:5.39	0.018303:5.37	0.016413:5.41	0.017906:5.54	0.015325:5.12	0.012927:4.72	0.016142:5.51	0.012215:4.14	0.015442:5.57	0.013489:4.60	0.014970:5.09	0.012248:2.98	0.000389:3.40	0.017512:5.32	0.014999:5.37	0.017626:4.58	0.014956:5.65	0.017050:5.16	0.013251:5.61	0.016270:5.69	0.015425:5.33	0.015805:5.61
Chr01A	1050001	0.018514:5.50	0.020123:5.38	0.017484:5.33	0.019260:5.57	0.020949:6.02	0.017453:5.03	0.018089:5.64	0.016909:4.87	0.000266:3.88	0.017868:5.23	0.016698:4.55	0.018062:5.62	0.008123:3.37	0.022065:5.29	0.020801:5.58	0.019268:5.60	0.019048:5.34	0.018053:5.51	0.017817:5.25	0.016292:5.07	0.015152:4.07	0.017650:5.90	0.018050:5.51	0.019676:5.31	0.018568:5.30	0.016220:5.35	0.016029:5.08	0.019418:5.49	0.019872:5.79	0.019169:5.50	0.018747:5.05	0.017766:5.78	0.019505:5.13	0.017299:4.51	0.017208:5.28	0.015694:5.83	0.017941:5.49	0.013828:3.03	0.001111:4.54	0.017740:5.24	0.018325:5.88	0.017081:5.08	0.016865:5.50	0.018051:5.36	0.018495:5.30	0.018692:5.86	0.018329:5.51	0.017758:5.59
Chr01A	1100001	0.012800:5.52	0.011752:5.82	0.012514:5.35	0.013917:6.11	0.013201:5.73	0.014380:5.65	0.012383:5.90	0.012424:5.39	0.002478:5.52	0.012447:5.54	0.012220:5.02	0.012666:5.56	NA:2.73	0.010962:5.52	0.013469:5.59	0.011223:5.44	0.013014:5.78	0.012506:5.69	0.013258:5.66	0.013529:5.77	0.013780:4.00	0.014856:5.68	0.012533:5.46	0.013143:5.89	0.011157:5.30	0.011774:5.24	0.011659:5.63	0.010633:5.83	0.013146:5.84	0.013672:5.86	0.012938:4.99	0.012910:5.01	0.011625:5.84	0.010632:4.42	0.012352:5.56	0.011245:5.29	0.011901:5.32	0.008209:3.56	0.001826:3.66	0.012915:6.04	0.012235:5.80	0.012042:5.33	0.011919:5.85	0.012391:5.55	0.013363:5.74	0.012513:5.63	0.012051:5.61	0.012417:5.63
Chr01A	1150001	0.015032:6.02	0.014558:6.10	0.014316:5.74	0.015108:6.21	0.015121:6.10	0.014976:6.04	0.015220:6.25	0.012262:5.88	0.000842:4.82	0.013605:5.52	0.013595:5.13	0.015049:5.97	0.007060:4.64	0.015282:6.09	0.013198:6.11	0.015243:6.33	0.013900:5.77	0.014352:6.21	0.015249:5.90	0.015071:6.03	0.013177:5.00	0.014629:5.68	0.014255:5.87	0.015572:6.12	0.016005:5.96	0.013173:5.95	0.014585:6.07	0.016490:6.12	0.014232:5.90	0.014041:6.08	0.014808:5.85	0.014729:5.79	0.014751:5.89	0.013602:5.46	0.015009:5.81	0.014099:6.39	0.015923:5.88	0.011153:4.01	0.000643:5.35	0.013455:5.89	0.013426:6.26	0.015959:5.37	0.014669:6.67	0.015532:5.81	0.016192:6.44	0.014962:6.44	0.014836:5.88	0.014010:5.83
Chr01A	1200001	0.013896:5.94	0.013377:6.16	0.012600:5.66	0.014106:6.21	0.013307:6.12	0.014952:5.71	0.013582:6.53	0.014672:5.78	0.001081:5.10	0.013365:5.59	0.012641:5.26	0.013058:6.23	0.004623:4.10	0.013543:6.25	0.014194:6.27	0.013731:6.04	0.013624:5.68	0.013708:6.10	0.013131:5.53	0.013339:6.16	0.011406:5.10	0.012661:6.32	0.014250:6.01	0.013368:5.95	0.013245:5.95	0.012232:5.71	0.013526:5.78	0.012374:6.01	0.013309:6.30	0.013321:6.29	0.013488:5.48	0.014298:6.03	0.012576:5.74	0.011843:5.45	0.013502:5.97	0.013623:6.04	0.012501:6.05	0.011017:4.27	0.000586:4.73	0.012456:5.84	0.012583:6.22	0.012908:5.59	0.012487:6.29	0.014754:6.13	0.013887:6.30	0.012091:5.96	0.013349:6.32	0.014238:5.87
Chr01A	1250001	0.011639:6.24	0.012573:6.97	0.012176:6.30	0.012547:6.53	0.012396:6.81	0.013029:6.31	0.011936:6.98	0.011889:6.81	0.000000:5.63	0.012316:6.90	0.011644:6.22	0.011862:6.37	0.002650:5.84	0.012465:6.69	0.011909:6.76	0.012623:6.54	0.012295:6.48	0.011991:6.36	0.011421:7.13	0.011863:6.87	0.012003:6.90	0.012071:6.53	0.010855:6.51	0.012181:6.53	0.012359:6.64	0.012177:6.89	0.012381:6.99	0.011363:6.75	0.011898:6.96	0.013016:6.98	0.012303:6.28	0.011677:6.98	0.011684:6.68	0.011879:6.71	0.012274:6.74	0.012523:7.29	0.012052:6.73	0.010753:5.25	0.000022:6.18	0.012303:6.90	0.011853:6.76	0.011112:5.99	0.011820:6.96	0.012360:6.98	0.012276:6.98	0.011478:6.91	0.010505:6.89	0.012777:6.97
Chr01A	1300001	0.016471:5.87	0.015253:6.05	0.015000:5.65	0.016818:6.16	0.015960:6.25	0.014392:5.24	0.016724:6.23	0.016767:5.59	0.000026:4.65	0.015834:5.80	0.013262:5.22	0.014674:5.64	0.005978:4.24	0.016154:6.10	0.016253:6.04	0.015816:6.07	0.014305:5.68	0.015382:5.57	0.016601:5.92	0.016936:6.04	0.014714:5.05	0.015334:5.87	0.015708:5.74	0.016067:5.80	0.014590:6.07	0.016973:5.63	0.014789:5.57	0.015987:5.98	0.016058:5.99	0.017676:5.93	0.014926:5.59	0.013890:5.87	0.016034:5.72	0.014694:5.53	0.016544:5.59	0.015329:6.07	0.015620:5.40	0.010348:3.93	0.000076:5.70	0.014580:5.63	0.017118:6.33	0.015053:5.30	0.015900:6.14	0.016974:6.05	0.015721:5.80	0.016029:6.19	0.015725:6.23	0.015944:6.11
Chr01A	1350001	0.017033:7.09	0.014629:7.73	0.016053:7.03	0.016543:7.85	0.017347:7.43	0.016819:6.79	0.016416:7.39	0.015763:7.14	0.003646:5.41	0.016142:6.71	0.015430:6.85	0.017306:7.24	0.009089:5.54	0.016068:7.35	0.016114:7.61	0.017684:7.58	0.017360:7.17	0.016655:7.29	0.016066:6.91	0.017232:6.94	0.016165:6.39	0.016580:7.37	0.017187:7.26	0.014698:6.99	0.015708:7.30	0.017366:7.17	0.015768:7.48	0.017067:7.25	0.017512:7.75	0.018385:7.89	0.015684:6.89	0.015974:7.11	0.016171:7.37	0.014658:6.69	0.015972:7.44	0.015667:7.07	0.018121:7.13	0.013832:4.98	0.007494:6.81	0.017143:7.33	0.016633:7.55	0.016110:6.52	0.017691:7.46	0.015572:7.47	0.015528:7.38	0.016560:7.50	0.016141:7.82	0.017673:7.62
Chr01A	1400001	0.015777:7.08	0.016289:7.20	0.015818:7.08	0.015723:7.54	0.017171:7.30	0.016030:6.82	0.015204:7.08	0.014453:6.37	0.003210:4.93	0.015106:6.46	0.014575:6.16	0.016318:7.21	NA:4.76	0.014659:7.45	0.015715:6.89	0.017185:7.37	0.015199:6.62	0.017441:7.32	0.015258:6.63	0.015065:6.90	0.018332:5.43	0.016312:7.15	0.014121:7.16	0.016241:6.99	0.016071:6.77	0.016145:7.08	0.015551:6.79	0.015180:7.03	0.015656:7.31	0.015556:7.23	0.015403:6.98	0.017256:6.15	0.016743:7.12	0.014551:5.68	0.015212:6.89	0.018548:6.62	0.016511:7.01	0.013746:4.26	0.017632:5.91	0.015373:6.82	0.013163:7.35	0.017701:6.48	0.014519:7.57	0.015085:7.22	0.015856:7.23	0.016163:7.47	0.014462:6.96	0.015118:7.07
Chr01A	1450001	NA:2.37	NA:2.35	NA:2.39	NA:2.64	NA:2.47	NA:2.23	NA:2.22	NA:2.42	0.001647:3.50	NA:2.25	NA:2.21	NA:2.40	NA:0.47	NA:2.42	NA:2.52	NA:2.43	NA:2.73	NA:2.62	NA:2.48	NA:2.33	NA:1.30	NA:2.39	NA:2.21	NA:2.29	NA:2.22	NA:2.21	NA:2.52	NA:2.39	NA:2.33	NA:2.25	NA:2.19	NA:2.18	NA:2.12	NA:1.95	NA:2.45	NA:2.17	NA:2.52	NA:1.33	NA:0.22	NA:2.63	NA:2.15	NA:2.04	NA:2.47	NA:2.37	NA:2.27	NA:2.50	NA:2.31	NA:2.68
Chr01A	1500001	0.022669:7.28	0.022002:7.38	0.021570:7.27	0.023165:7.85	0.022756:7.67	0.020619:6.99	0.024638:7.20	0.021350:6.96	0.000355:4.32	0.022154:6.86	0.019985:6.43	0.021156:7.06	0.023831:5.80	0.022247:7.35	0.020962:7.52	0.024101:7.39	0.023190:7.54	0.023391:7.56	0.024031:7.66	0.020603:7.12	0.023083:5.60	0.020987:7.38	0.023666:7.38	0.020721:6.92	0.021868:7.11	0.025176:7.32	0.022069:7.44	0.023995:7.09	0.023955:7.75	0.023648:7.15	0.023334:6.72	0.022562:6.20	0.022439:7.53	0.017287:5.56	0.023935:6.72	0.021352:6.54	0.023187:7.59	0.017063:4.01	0.026181:7.81	0.022547:6.95	0.021672:7.42	0.020404:6.73	0.023963:7.87	0.022175:6.98	0.022290:7.30	0.022843:7.55	0.021422:7.32	0.024812:7.00
Chr01A	1550001	0.011841:5.29	0.014682:5.65	0.012180:5.31	0.015721:5.40	0.012173:5.50	0.013829:4.93	0.015108:5.48	0.013851:6.05	0.002608:5.04	0.013510:5.00	0.013850:5.51	0.013189:5.17	0.011738:4.39	0.013929:5.49	0.014587:5.36	0.013492:5.52	0.016136:5.13	0.014426:5.26	0.016086:5.16	0.013577:5.23	0.011200:5.05	0.013937:5.25	0.012514:4.95	0.013112:5.45	0.013120:5.10	0.015317:4.88	0.014129:5.49	0.011405:5.39	0.012329:5.15	0.013632:5.46	0.013359:5.12	0.013397:5.02	0.014746:5.25	0.012343:4.67	0.016180:5.58	0.014544:5.35	0.013186:5.72	0.013127:4.12	0.003778:4.50	0.014403:5.33	0.013580:5.64	0.016253:5.10	0.014477:5.60	0.012978:5.39	0.013068:5.21	0.013484:5.28	0.013977:5.29	0.012427:5.66
Chr01A	1600001	0.014950:6.60	0.015118:6.53	0.014951:6.65	0.013672:6.85	0.015568:6.63	0.013544:6.29	0.013619:6.88	0.015142:7.67	0.001406:6.77	0.014330:6.73	0.013697:7.23	0.014510:6.56	0.005345:6.34	0.013632:6.90	0.014065:7.15	0.015854:7.06	0.015374:6.75	0.015549:6.90	0.014407:6.33	0.016013:6.42	0.013360:7.24	0.014048:6.30	0.013893:6.32	0.014764:6.69	0.013670:6.92	0.014493:6.80	0.013908:6.87	0.013123:6.51	0.015066:6.70	0.014062:7.01	0.012529:6.14	0.014106:6.95	0.015073:6.52	0.014406:6.36	0.013618:6.73	0.013841:6.78	0.016087:7.02	0.011960:5.57	0.002122:6.03	0.014878:6.85	0.013932:6.58	0.013783:5.93	0.013400:6.77	0.014788:6.68	0.014543:6.83	0.013412:6.83	0.014432:6.82	0.014483:6.79
Chr01A	1650001	0.018185:5.66	0.018237:6.32	0.018327:6.16	0.018963:5.91	0.017845:6.08	0.016540:5.83	0.017143:6.29	0.018682:6.05	0.000920:5.95	0.015301:6.27	0.017073:5.68	0.017879:6.01	0.008198:4.82	0.017278:6.00	0.017922:5.65	0.017119:6.40	0.017691:6.21	0.016813:5.77	0.018729:5.97	0.017279:5.64	0.019639:5.28	0.017416:6.19	0.016183:5.78	0.015817:5.98	0.017528:6.29	0.020605:5.76	0.018206:6.14	0.017551:6.00	0.017827:6.08	0.018378:6.18	0.016906:5.60	0.016755:5.56	0.017325:5.90	0.016493:5.18	0.017351:5.77	0.018273:6.11	0.017936:6.26	0.015176:4.63	0.000493:4.75	0.016788:5.87	0.017148:5.71	0.016693:5.25	0.018283:6.35	0.016289:6.02	0.017621:6.06	0.016212:6.23	0.018419:6.10	0.017075:6.23
Chr01A	1700001	0.007828:4.89	0.011011:4.94	0.008895:4.95	0.010890:5.05	0.008409:5.02	0.009159:4.84	0.009732:4.79	0.008811:4.78	0.002774:5.02	0.010388:4.97	0.010074:4.38	0.009381:4.84	NA:2.21	0.009764:5.32	0.010495:4.90	0.008672:4.95	0.009124:4.73	0.009233:4.93	0.009313:4.74	0.009447:4.80	0.010002:3.24	0.009146:5.09	0.009585:4.65	0.009279:4.71	0.009961:4.52	0.009203:4.50	0.009381:5.10	0.009831:4.87	0.009217:5.07	0.010063:4.72	0.010109:4.89	0.009844:4.73	0.010238:4.76	0.010290:4.11	0.008959:4.89	0.010132:4.84	0.009713:5.15	0.010493:3.19	NA:2.24	0.009476:4.87	0.009419:4.77	0.010392:4.56	0.008411:5.24	0.010186:4.82	0.009532:4.65	0.010137:5.04	0.009589:5.09	0.008584:5.10
Chr01A	1750001	0.010601:5.21	0.011842:5.76	0.011610:4.97	0.013173:5.66	0.013041:5.62	0.010546:4.91	0.010336:5.56	0.013928:5.12	0.006835:4.28	0.013991:4.78	0.013495:4.62	0.011737:5.16	NA:3.97	0.013131:5.32	0.011913:5.63	0.013084:5.23	0.012217:5.29	0.012008:5.45	0.011422:5.27	0.010713:5.24	0.015133:4.41	0.013123:5.05	0.011729:5.25	0.010402:5.21	0.012359:5.20	0.012247:5.14	0.014096:5.22	0.011328:5.51	0.011799:5.86	0.012107:5.38	0.012501:4.95	0.012464:4.80	0.012557:5.04	0.013569:4.76	0.009806:5.44	0.014496:4.83	0.012031:5.47	NA:3.66	NA:4.20	0.013664:5.38	0.013246:5.50	0.012096:4.95	0.013726:5.63	0.013962:5.19	0.009362:5.34	0.012669:5.79	0.011664:5.56	0.011238:5.54
Chr01A	1800001	0.005573:4.42	0.006337:4.70	0.006843:4.65	0.005419:4.68	0.006268:4.72	0.007040:4.21	0.008401:4.59	0.007894:4.44	0.004936:5.55	0.005717:4.28	0.007983:4.13	0.004962:4.35	NA:1.74	0.007356:4.42	0.007557:4.03	0.006581:4.48	0.005407:4.32	0.007080:4.21	0.007315:4.49	0.007465:4.73	NA:3.02	0.006683:4.66	0.007944:4.17	0.003746:4.63	0.007018:4.43	0.006474:4.30	0.008443:4.45	0.006686:4.71	0.006090:4.45	0.004409:4.54	0.006952:3.99	0.008654:4.21	0.004748:4.85	0.004980:3.83	0.006991:4.22	0.006107:4.00	0.008638:4.54	0.006068:3.10	NA:1.26	0.008120:4.60	0.004127:4.71	0.008191:4.00	0.005291:4.70	0.007325:4.36	0.007428:4.18	0.006792:4.86	0.006544:4.38	0.007938:4.45
Chr01A	1850001	0.010014:6.58	0.009624:6.35	0.008413:6.58	0.009554:7.14	0.011388:6.63	0.008587:6.45	0.009716:6.83	0.011022:6.76	0.002388:7.06	0.008174:6.52	0.011901:6.18	0.010070:6.29	NA:3.86	0.011333:6.99	0.012115:6.80	0.010949:6.58	0.011095:6.50	0.008822:6.51	0.009403:6.26	0.010030:6.59	NA:5.37	0.009229:6.50	0.009722:6.41	0.010730:6.43	0.009108:6.60	0.009746:6.60	0.009843:6.89	0.008682:6.71	0.010325:6.59	0.008359:6.70	0.009423:6.53	0.011026:6.98	0.012541:6.57	0.011427:6.07	0.011611:6.52	0.010508:6.83	0.010016:6.65	NA:5.16	NA:4.15	0.011793:6.51	0.010575:6.46	0.011385:6.12	0.008628:6.89	0.011780:6.84	0.009317:6.54	0.008469:6.76	0.006958:6.93	0.009386:6.91
Chr01A	1900001	0.016647:6.31	0.016865:6.43	0.015837:6.01	0.016071:6.36	0.016052:6.60	0.014877:6.34	0.016621:6.56	0.015581:6.75	0.001260:5.85	0.014965:6.12	0.014020:6.31	0.015226:6.49	0.006530:5.11	0.016288:6.37	0.016263:6.67	0.017470:6.83	0.016565:6.31	0.017723:6.70	0.015336:6.41	0.014945:6.48	0.015881:5.79	0.015797:6.39	0.016068:6.18	0.016519:6.37	0.016219:6.66	0.016486:6.56	0.014572:6.37	0.016225:6.51	0.016519:6.80	0.016401:6.42	0.013956:5.92	0.017144:7.04	0.016472:6.30	0.014644:6.34	0.017526:6.71	0.015816:6.57	0.016122:6.42	0.015670:4.76	0.000475:5.38	0.015444:6.29	0.016405:6.59	0.014875:5.93	0.015483:7.07	0.016091:6.18	0.016333:6.45	0.017072:6.44	0.017290:6.54	0.015814:6.45
Chr01A	1950001	0.011372:6.49	0.011120:6.37	0.010222:6.02	0.011180:6.70	0.009780:6.49	0.009259:5.69	0.012099:6.66	0.009323:5.68	0.001249:4.52	0.009799:5.66	0.009589:5.48	0.009972:6.12	0.002588:4.97	0.012500:6.49	0.010907:6.35	0.010387:6.56	0.011162:6.34	0.010418:6.36	0.009996:5.89	0.010201:6.20	0.008636:5.28	0.010626:6.28	0.010461:6.20	0.010836:6.18	0.010192:6.44	0.009554:6.00	0.010654:6.02	0.012327:6.19	0.011022:6.73	0.011823:6.99	0.009861:5.93	0.011272:6.26	0.009730:6.44	0.009345:5.99	0.010544:6.46	0.010977:6.92	0.011500:6.17	0.007523:4.01	0.000407:5.62	0.009707:5.90	0.010904:6.62	0.011260:6.08	0.010795:6.42	0.010852:6.29	0.010743:5.88	0.008555:6.42	0.011473:6.46	0.010063:6.45
Chr01A	2000001	0.013517:6.01	0.013321:5.85	0.012774:5.69	0.013598:6.04	0.012532:6.10	0.014344:5.52	0.012733:6.07	0.010048:5.13	0.001660:3.78	0.011394:5.64	0.011193:4.90	0.013079:5.56	0.003704:4.33	0.012649:6.40	0.012918:6.16	0.013205:6.12	0.012553:5.90	0.014581:5.78	0.011603:5.81	0.011556:5.59	0.011249:4.73	0.013701:6.02	0.012203:5.93	0.012722:5.71	0.012741:5.82	0.010224:5.78	0.012341:5.87	0.011435:5.92	0.012606:5.68	0.012522:6.15	0.012424:5.55	0.010964:5.60	0.012877:5.66	0.011042:4.75	0.012587:5.80	0.013790:6.07	0.010211:5.88	0.008584:3.62	0.000182:5.22	0.011131:5.57	0.011641:5.88	0.013636:5.34	0.012469:6.35	0.012758:5.75	0.012682:6.22	0.012602:5.96	0.011843:5.97	0.012045:6.10
Chr01A	2050001	0.018152:5.55	0.015720:5.53	0.013163:5.47	0.019341:6.05	0.017254:5.87	0.016891:5.13	0.017962:5.64	0.015956:4.79	0.013224:3.70	0.018189:5.08	0.015868:4.89	0.016499:5.62	0.006466:4.08	0.018988:6.00	0.016247:5.47	0.018275:6.10	0.015236:5.45	0.018867:5.69	0.017963:5.42	0.017062:5.49	0.015775:4.65	0.019932:5.97	0.017596:6.00	0.016474:5.66	0.017831:5.68	0.017189:5.65	0.015613:5.61	0.016197:5.54	0.016596:5.75	0.017828:5.90	0.015684:5.62	0.018258:5.94	0.017746:5.98	0.016433:4.78	0.017014:5.47	0.017700:6.25	0.018617:5.59	0.012702:3.70	0.000245:4.96	0.014987:5.40	0.017893:6.01	0.016122:4.95	0.018076:5.79	0.017694:5.64	0.017523:5.43	0.018412:6.00	0.015399:5.66	0.019418:6.09
Chr01A	2100001	0.013750:5.79	0.012583:5.65	0.011729:5.67	0.013047:5.99	0.011695:5.98	0.012489:5.44	0.012382:5.69	0.011790:6.22	0.009214:4.43	0.013249:5.75	0.011608:5.51	0.010506:5.46	0.005601:3.81	0.012929:5.95	0.011654:6.06	0.011851:5.75	0.012710:5.51	0.010955:5.66	0.010822:5.69	0.012006:5.79	0.011386:4.88	0.010551:5.77	0.011563:5.26	0.012603:5.97	0.010761:5.73	0.011671:5.38	0.010401:6.01	0.012964:5.80	0.012298:5.97	0.013205:5.95	0.012321:5.32	0.010792:5.19	0.010703:5.65	0.011491:4.98	0.012619:5.41	0.011160:5.83	0.011362:5.51	0.010383:3.87	0.000237:4.76	0.011779:5.35	0.012734:5.90	0.012479:5.17	0.013755:6.03	0.013271:5.54	0.011460:5.68	0.012596:5.88	0.011968:5.78	0.011937:5.51
Chr01A	2150001	0.013961:5.26	0.014532:5.34	0.014776:5.45	0.014540:6.01	0.015369:5.47	0.015479:5.16	0.015084:5.63	0.016246:5.22	0.013267:4.05	0.016006:5.31	0.015238:5.10	0.015821:5.51	0.004683:3.41	0.013950:5.56	0.014635:5.56	0.014888:5.66	0.014751:5.49	0.015654:5.83	0.015602:5.41	0.014169:5.21	0.015249:4.31	0.014787:5.40	0.015340:5.17	0.014322:5.33	0.014641:5.23	0.015727:5.34	0.014625:5.52	0.015734:5.51	0.015831:5.43	0.014906:5.65	0.014997:4.98	0.013528:4.84	0.015375:5.53	0.013987:4.28	0.015873:5.43	0.015039:4.97	0.014945:5.21	0.012925:3.47	0.000558:4.14	0.013699:5.50	0.015170:5.86	0.014399:5.02	0.014077:5.67	0.014744:5.74	0.015887:5.81	0.017194:5.91	0.015299:5.56	0.015705:5.21
Chr01A	2200001	0.010045:5.61	0.010425:5.73	0.010416:5.71	0.013130:5.99	0.011944:5.89	0.010967:5.67	0.010957:6.01	0.010004:5.38	0.007668:3.80	0.009985:5.04	0.009481:5.08	0.008535:5.90	0.004735:4.28	0.010124:5.70	0.010399:5.92	0.009364:5.66	0.009588:5.56	0.009919:5.94	0.009328:6.02	0.011009:5.64	0.011651:4.70	0.009613:5.66	0.009813:5.49	0.009994:5.51	0.009620:5.60	0.009689:5.56	0.009966:5.86	0.010888:5.72	0.009649:6.06	0.010621:5.86	0.009582:5.28	0.009934:5.36	0.009862:5.69	0.009775:4.83	0.010644:5.73	0.010243:5.44	0.010307:5.89	0.010056:3.83	0.000154:4.53	0.010189:5.70	0.009265:6.04	0.009484:5.69	0.011026:6.11	0.011108:5.75	0.009748:5.70	0.010285:6.01	0.008975:6.22	0.008882:5.78
Chr01A	2250001	0.013681:6.62	0.015316:6.75	0.013918:6.47	0.014077:6.59	0.014271:6.84	0.014193:6.27	0.014416:6.74	0.015196:5.97	0.011615:4.42	0.012501:6.03	0.013607:5.60	0.013672:6.72	0.004581:4.59	0.014519:6.69	0.014095:6.70	0.014331:6.80	0.012758:6.61	0.015839:6.52	0.014943:6.68	0.013570:6.23	0.013444:5.54	0.013979:6.45	0.014643:6.60	0.015263:6.78	0.013679:6.63	0.014212:6.50	0.014020:6.35	0.014654:6.73	0.013521:6.51	0.015317:7.02	0.014457:6.35	0.014351:6.70	0.014761:6.79	0.013673:6.07	0.013842:6.53	0.014498:6.70	0.015635:6.68	0.010014:4.18	0.000136:6.25	0.013280:6.41	0.015228:6.61	0.012221:5.77	0.014124:6.94	0.014516:6.29	0.014725:6.83	0.013856:6.75	0.015504:6.62	0.013635:6.92
Chr01A	2300001	0.012618:6.34	0.014008:6.05	0.013018:5.74	0.012727:5.88	0.011873:6.64	0.013837:5.81	0.013005:6.80	0.011540:5.75	0.010787:4.83	0.011278:5.82	0.012089:5.61	0.012045:6.02	0.004473:5.26	0.012181:6.15	0.012153:6.12	0.013181:6.38	0.011725:5.96	0.012636:6.40	0.012067:6.50	0.011586:6.20	0.012862:5.86	0.011527:6.23	0.011687:5.77	0.011965:5.65	0.013022:6.06	0.011283:5.83	0.011030:6.19	0.012829:6.18	0.012509:6.61	0.012185:5.99	0.011824:5.80	0.011348:6.26	0.012479:6.36	0.012798:6.20	0.012212:6.27	0.012995:6.69	0.012966:5.76	0.010886:4.37	0.000608:5.36	0.011977:6.03	0.014010:6.36	0.012405:5.91	0.012039:6.30	0.012609:6.32	0.012888:6.14	0.011855:6.57	0.011624:6.19	0.012674:6.38
Chr01A	2350001	0.009949:4.74	0.012221:5.32	0.012759:5.48	0.012913:5.21	0.013972:5.63	0.011423:5.33	0.011710:5.27	0.011220:4.52	0.009664:3.20	0.011358:4.98	0.012407:4.31	0.012301:5.29	0.002301:3.52	0.015288:5.69	0.012287:5.48	0.013291:5.33	0.014170:5.26	0.012823:5.29	0.012998:5.25	0.012019:5.14	0.010203:3.89	0.011842:5.31	0.013360:5.30	0.012660:5.08	0.010695:5.04	0.012143:5.30	0.012291:4.97	0.013555:5.20	0.013166:5.23	0.013838:5.46	0.011644:5.26	0.010854:5.16	0.011735:5.16	0.009592:4.10	0.011752:5.56	0.009636:5.11	0.010719:5.33	0.008767:2.94	0.000150:4.53	0.011403:4.89	0.012347:5.60	0.011417:4.98	0.012995:5.61	0.010619:5.27	0.013414:5.35	0.012324:5.74	0.010504:5.50	0.012611:5.13
Chr01A	2400001	0.014344:5.20	0.014515:5.43	0.014979:5.01	0.014270:5.84	0.014308:5.68	0.012950:5.42	0.014916:5.60	0.013316:4.93	0.011808:3.50	0.014448:5.47	0.010661:4.53	0.012695:5.37	0.004187:4.18	0.014416:5.54	0.013065:5.67	0.014395:5.77	0.013396:5.32	0.013663:5.60	0.013404:5.40	0.012383:5.32	0.010921:4.95	0.013354:5.58	0.013773:5.49	0.013142:5.21	0.013029:5.36	0.012520:4.96	0.013431:5.66	0.012562:5.47	0.014021:5.74	0.012955:5.78	0.012138:5.16	0.014565:5.59	0.015169:5.67	0.012417:4.81	0.014287:5.53	0.011536:5.78	0.014249:5.48	0.008618:3.03	0.000026:5.15	0.011557:5.08	0.013428:5.93	0.012049:4.79	0.013947:5.87	0.013606:5.44	0.011956:5.50	0.013328:5.83	0.014173:5.44	0.012845:5.56
Chr01A	2450001	0.015446:5.36	0.015756:5.41	0.016145:5.49	0.015447:5.66	0.017367:5.87	0.015140:5.04	0.015862:5.52	0.014413:5.15	0.014629:3.85	0.015748:4.83	0.016081:4.61	0.014590:5.39	0.007796:3.98	0.016215:6.05	0.016895:5.88	0.016442:5.53	0.015181:5.34	0.015606:5.77	0.014488:5.19	0.015937:5.18	0.015358:4.20	0.016535:5.52	0.017262:5.04	0.016634:5.29	0.013511:5.18	0.014939:5.29	0.016336:5.40	0.016757:5.59	0.016600:5.77	0.015963:5.59	0.015763:5.15	0.015683:5.43	0.015559:5.15	0.013221:4.51	0.016056:5.37	0.018220:5.43	0.017757:5.05	0.013467:3.16	0.002264:4.13	0.014889:5.33	0.016315:5.51	0.013658:4.85	0.017262:5.82	0.019019:5.45	0.017818:5.49	0.016270:5.81	0.015754:5.45	0.016577:5.61
Chr01A	2500001	0.017122:6.30	0.012945:6.07	0.016224:5.99	0.016896:6.37	0.015231:6.08	0.015135:5.72	0.015233:6.39	0.014092:5.44	0.014587:4.16	0.015768:5.96	0.014764:5.13	0.017292:6.08	0.004951:4.09	0.016204:6.06	0.016959:5.92	0.016938:6.52	0.014783:6.10	0.015852:5.66	0.016069:5.91	0.015349:5.92	0.014431:4.71	0.017993:5.95	0.015281:5.54	0.015530:5.92	0.014443:5.79	0.015841:5.64	0.015360:5.82	0.017048:6.19	0.015399:6.27	0.015392:6.29	0.015959:5.69	0.013875:5.34	0.015174:6.03	0.013394:4.76	0.017921:5.99	0.015099:5.91	0.017421:5.75	0.011519:3.69	0.000026:5.15	0.014888:5.85	0.017996:6.41	0.015268:5.59	0.015339:6.33	0.017035:6.49	0.014528:6.17	0.016708:6.33	0.014657:6.26	0.016334:6.20
Chr01A	2550001	0.014059:5.94	0.015204:6.11	0.014917:5.60	0.014710:6.13	0.014464:6.18	0.014563:5.65	0.015582:6.02	0.012542:5.20	0.010604:4.01	0.016688:5.31	0.012016:5.23	0.012538:5.58	0.004700:3.95	0.013687:5.88	0.013360:5.89	0.014953:6.12	0.013390:5.73	0.013185:5.72	0.013066:5.45	0.013817:6.08	0.012273:4.65	0.014134:5.44	0.014328:5.82	0.014539:5.78	0.014327:5.66	0.015999:5.73	0.015409:6.22	0.011822:5.58	0.014522:6.03	0.014456:5.49	0.013510:5.57	0.015779:5.79	0.013363:5.59	0.012125:5.02	0.013742:5.67	0.014875:5.58	0.011956:5.92	0.009514:3.74	0.000753:4.86	0.013569:5.76	0.012661:5.60	0.014018:4.97	0.016380:6.32	0.015431:5.77	0.013670:5.53	0.014486:6.12	0.014222:5.46	0.013855:5.75
Chr01A	2600001	0.016563:6.19	0.015924:5.80	0.015514:5.99	0.016814:6.35	0.015341:6.27	0.014819:5.52	0.015657:6.13	0.015500:5.52	0.014314:4.25	0.015863:5.37	0.013322:5.45	0.015722:5.68	0.009776:4.82	0.014492:5.92	0.015111:6.07	0.016249:5.99	0.013678:5.98	0.015800:5.72	0.014880:5.85	0.015338:5.58	0.015700:5.38	0.014075:5.76	0.015342:5.53	0.015905:6.02	0.014839:6.25	0.014305:5.74	0.014689:5.64	0.014904:5.88	0.015715:5.92	0.013251:6.18	0.013723:5.58	0.014204:6.18	0.015124:5.97	0.012776:5.06	0.016086:5.94	0.016144:6.03	0.013129:5.82	0.012701:3.91	0.003525:5.33	0.016268:5.97	0.015017:6.04	0.015127:5.68	0.015394:6.16	0.015681:5.72	0.014858:6.02	0.014228:5.89	0.016411:6.27	0.015052:5.89
Chr01A	2650001	0.012690:5.08	0.011741:5.42	0.012300:5.07	0.013613:5.77	0.013464:5.47	0.015308:5.00	0.013724:5.78	0.013061:5.66	0.013708:4.92	0.014463:5.19	0.013305:5.49	0.014556:5.03	NA:3.05	0.011479:5.35	0.012927:5.41	0.014286:5.58	0.012708:5.33	0.012580:5.67	0.012698:5.13	0.014106:5.27	0.013425:4.41	0.011901:5.09	0.012594:5.18	0.013986:5.09	0.012795:5.25	0.011729:4.88	0.012593:5.26	0.014446:5.21	0.011315:5.21	0.012496:5.72	0.012814:4.78	0.011365:5.55	0.013292:4.96	0.012460:4.98	0.013910:5.33	0.013567:5.80	0.012850:5.55	0.010670:4.16	NA:2.63	0.011934:5.19	0.011691:5.17	0.011936:4.92	0.012599:5.58	0.011932:5.26	0.011366:5.32	0.013953:5.50	0.013167:5.36	0.012835:5.24
Chr01A	2700001	0.005869:4.63	0.008474:5.01	0.008174:4.84	0.008042:5.31	0.007913:4.64	0.007552:4.95	0.007324:5.16	0.007755:5.29	0.008534:4.01	0.006567:4.87	0.008366:4.96	0.009234:4.74	NA:2.36	0.007967:5.04	0.009467:5.10	0.006494:5.00	0.007308:4.81	0.006614:4.86	0.008501:4.99	0.007597:4.88	0.010095:3.93	0.008444:4.77	0.008503:4.97	0.006760:4.80	0.009875:4.58	0.007108:4.72	0.009072:5.10	0.007247:4.93	0.008026:4.94	0.008413:4.99	0.006767:4.55	0.007836:4.59	0.006099:4.66	0.010781:4.17	0.008687:4.93	0.006277:4.72	0.008402:4.98	0.008193:3.50	NA:2.08	0.006904:4.81	0.006657:5.11	0.008914:4.62	0.008493:4.83	0.007850:5.01	0.007491:4.49	0.007461:5.20	0.008240:4.81	0.007530:4.77
Chr01A	2750001	0.011694:5.81	0.011174:5.92	0.011456:5.53	0.011521:5.99	0.012374:6.12	0.010977:5.47	0.011203:5.95	0.011472:5.85	0.010859:4.93	0.011556:5.71	0.010048:5.84	0.013308:5.69	NA:3.95	0.010745:5.70	0.011709:5.86	0.011050:5.80	0.010343:5.27	0.010163:5.46	0.011234:5.42	0.011121:5.96	0.014622:4.74	0.010481:5.31	0.011016:5.46	0.011111:5.53	0.010606:5.38	0.011200:5.50	0.011948:5.27	0.010139:5.41	0.010638:5.84	0.011471:5.21	0.010135:5.31	0.010023:5.79	0.009077:5.32	0.009977:5.40	0.011587:5.46	0.010570:5.43	0.010938:5.40	0.009850:4.53	NA:3.03	0.011218:5.60	0.011305:5.56	0.009825:5.12	0.011530:5.88	0.011262:5.68	0.009264:5.58	0.010727:5.56	0.010059:5.98	0.010280:5.55
Chr01A	2800001	0.009195:4.64	0.010001:4.74	0.010312:4.78	0.009660:5.30	0.011505:5.33	0.008995:4.53	0.011167:5.20	0.011011:5.42	0.009534:4.86	0.009816:4.96	0.010637:5.20	0.009744:4.90	NA:2.01	0.009561:4.62	0.010047:4.92	0.009640:4.82	0.010984:5.01	0.010301:4.90	0.011009:5.19	0.010851:5.28	0.010457:3.58	0.012008:4.94	0.007482:4.71	0.008727:4.82	0.009559:4.57	0.006972:4.54	0.011099:4.87	0.009163:4.82	0.010687:5.02	0.009115:4.81	0.009627:4.54	0.012520:4.37	0.010523:4.27	0.011088:4.09	0.009779:4.59	0.009680:4.83	0.009784:5.14	0.008005:3.69	NA:1.68	0.011385:4.99	0.009388:5.08	0.010699:5.02	0.010063:5.16	0.010274:4.75	0.009944:4.72	0.009648:4.84	0.009252:4.91	0.009958:4.77
Chr01A	2850001	0.012228:4.79	0.011409:4.85	0.011140:4.73	0.013796:5.38	0.011569:5.23	0.010757:4.79	0.011366:4.73	0.014010:5.04	0.011818:3.94	0.012167:4.93	0.012060:4.40	0.010900:4.63	NA:2.94	0.010354:5.11	0.013675:4.93	0.013508:4.95	0.012301:4.97	0.012073:4.77	0.013084:5.00	0.012494:4.87	0.015587:3.59	0.011799:4.81	0.011487:4.66	0.010305:4.83	0.014041:4.77	0.011055:4.44	0.012349:5.10	0.010525:4.72	0.010661:4.83	0.010739:4.96	0.008712:4.35	0.013643:4.78	0.012882:4.89	0.010829:4.40	0.011216:4.90	0.011896:4.68	0.012263:5.12	0.012359:3.47	NA:2.87	0.014749:4.69	0.012811:4.79	0.011286:4.40	0.011596:4.95	0.013059:4.97	0.012358:5.04	0.012583:4.95	0.012463:5.11	0.011087:4.75
Chr01A	2900001	0.017367:4.96	0.017505:5.08	0.016715:4.97	0.016795:5.17	0.017530:5.36	0.017248:4.86	0.017360:5.31	0.018328:5.01	0.014121:3.70	0.017539:4.76	0.015487:4.21	0.016745:5.29	NA:3.66	0.018393:4.83	0.016443:5.13	0.018552:5.12	0.017600:4.90	0.017263:5.02	0.015948:5.06	0.017312:5.22	0.018640:4.07	0.015504:5.23	0.016229:4.68	0.018097:4.86	0.017192:5.45	0.016508:4.68	0.017952:4.73	0.017703:4.84	0.016569:5.60	0.017811:5.15	0.017906:4.50	0.018857:4.85	0.015527:4.94	0.016330:4.16	0.016202:4.86	0.017104:4.84	0.015266:5.10	NA:3.13	NA:4.09	0.017476:4.78	0.015309:5.20	0.017603:4.52	0.018174:4.91	0.014255:4.86	0.015975:4.89	0.018482:5.55	0.017817:4.99	0.015726:5.00
Chr01A	2950001	0.005890:4.03	0.005430:4.18	0.006625:4.02	0.006109:4.12	0.007237:4.36	0.006180:3.76	0.005661:4.32	0.007175:4.20	NA:2.72	0.006167:3.74	0.007257:3.62	0.005849:3.97	NA:1.48	0.004962:4.34	0.004589:4.10	0.005183:4.20	0.004829:3.96	0.006927:3.96	0.004440:4.16	0.005838:3.71	NA:2.37	0.005354:4.15	0.005594:4.00	0.005048:3.71	0.005004:4.09	0.006156:3.77	0.005261:4.16	0.005367:4.13	0.005576:4.33	0.005600:4.14	0.005467:3.98	0.006673:3.71	0.004636:4.59	0.006190:3.03	0.005284:4.04	0.006821:3.60	0.006364:4.15	NA:2.01	NA:1.36	0.007150:3.98	0.005914:4.16	0.005457:4.12	0.004767:4.02	0.005718:4.08	0.005637:4.61	0.006010:4.03	0.006636:4.23	0.004850:4.03
Chr01A	3000001	0.014095:6.84	0.014716:6.51	0.013478:6.15	0.013869:6.82	0.014611:7.05	0.014936:6.42	0.014212:6.77	0.014487:6.84	0.013083:5.62	0.013344:6.66	0.012215:6.19	0.014262:6.74	0.004168:5.06	0.014836:7.17	0.013911:7.09	0.015298:6.98	0.013293:6.52	0.015056:6.77	0.012872:6.33	0.012951:6.41	0.012685:6.23	0.014821:6.37	0.014351:6.32	0.014074:6.51	0.012822:6.45	0.014968:7.00	0.013437:6.84	0.014428:6.91	0.014558:6.83	0.014184:6.93	0.014124:6.14	0.013577:6.63	0.014108:6.83	0.013037:5.94	0.013782:6.58	0.013251:7.53	0.013757:6.81	0.011754:4.89	0.002591:6.36	0.013747:6.63	0.013714:6.75	0.014763:6.14	0.014558:7.04	0.014362:6.94	0.013747:6.58	0.014478:7.06	0.014261:7.02	0.014812:6.88
Chr01A	3050001	0.014646:5.73	0.015290:5.96	0.015059:5.64	0.015194:5.83	0.015129:5.93	0.016088:5.32	0.015131:5.94	0.013296:5.14	0.011333:3.93	0.014506:5.24	0.013892:4.82	0.016205:5.59	0.004413:3.40	0.016522:5.75	0.014524:5.81	0.014543:5.73	0.014066:5.50	0.016049:5.59	0.014479:5.68	0.015073:5.37	0.014107:3.94	0.013470:5.54	0.012520:5.19	0.014686:5.86	0.012364:4.98	0.014315:5.22	0.014525:5.41	0.015154:5.36	0.014680:5.54	0.015686:5.46	0.015661:5.13	0.013159:5.66	0.014740:5.74	0.013630:4.60	0.016530:5.35	0.014052:5.50	0.014757:5.71	0.011695:3.39	0.001109:4.72	0.014289:5.31	0.013695:5.26	0.012322:5.04	0.016953:5.98	0.014882:6.10	0.015213:5.57	0.016094:5.84	0.014126:5.50	0.014247:5.59
Chr01A	3100001	0.018034:5.60	0.019331:5.35	0.020016:5.16	0.018466:5.52	0.019551:5.51	0.019194:5.01	0.019791:5.30	0.018574:4.87	0.015367:3.96	0.020226:4.94	0.018331:5.02	0.019001:5.36	NA:3.45	0.017841:5.41	0.018962:5.35	0.019166:5.40	0.018679:4.89	0.017424:4.98	0.018098:5.10	0.018931:5.09	0.018144:4.18	0.017768:5.04	0.017770:5.06	0.016793:5.39	0.017094:5.01	0.019514:4.98	0.018162:5.31	0.018647:5.13	0.019294:5.47	0.019813:5.12	0.019228:4.81	0.020043:4.90	0.017186:4.64	0.017815:4.46	0.019602:5.27	0.018095:5.40	0.018657:5.82	0.017054:3.36	0.004518:3.53	0.019221:4.97	0.019228:5.47	0.018556:4.46	0.018474:5.49	0.017613:4.93	0.019247:5.33	0.017427:5.41	0.021884:5.33	0.020219:5.44
Chr01A	3150001	0.009446:4.50	0.012045:4.96	0.008573:4.44	0.010754:4.96	0.010056:4.89	0.011547:4.69	0.008771:4.76	0.011265:4.67	0.011053:3.73	0.010322:4.46	0.009095:4.53	0.010620:4.81	NA:2.86	0.009082:4.87	0.011248:4.96	0.011697:5.21	0.010037:4.79	0.009852:4.86	0.009247:4.53	0.009924:4.50	0.011506:3.63	0.009899:4.42	0.010811:4.73	0.010698:4.52	0.010223:4.66	0.010735:4.69	0.010590:4.79	0.009922:4.84	0.010164:4.87	0.009949:4.98	0.011040:4.65	0.010849:4.65	0.011070:4.48	0.011429:3.99	0.009727:4.75	0.011826:4.42	0.011140:4.67	0.009973:3.22	NA:2.73	0.009390:4.49	0.010957:4.91	0.011417:4.53	0.010524:5.24	0.010386:4.62	0.009737:5.07	0.011156:5.26	0.010828:4.73	0.011081:4.78
Chr01A	3200001	0.016848:6.41	0.017413:6.64	0.018122:5.92	0.018453:6.39	0.016822:6.13	0.015328:5.96	0.017169:6.27	0.017740:6.65	0.015152:5.22	0.016771:5.98	0.015816:6.06	0.015574:6.30	0.006283:5.08	0.016283:6.62	0.015953:6.10	0.018263:6.58	0.016539:6.02	0.014858:6.24	0.016118:5.73	0.015696:6.56	0.016019:5.60	0.016132:6.21	0.016149:5.85	0.017346:6.33	0.015822:6.27	0.016933:6.12	0.017735:6.18	0.018265:6.83	0.018081:6.51	0.017844:6.52	0.017575:5.74	0.015687:6.39	0.016247:6.22	0.016920:6.08	0.017071:6.24	0.018058:6.99	0.016714:6.47	0.014969:4.35	0.001510:5.26	0.016705:6.52	0.017642:6.39	0.017121:5.81	0.016571:6.69	0.018148:6.26	0.018527:6.34	0.016986:6.72	0.017771:6.48	0.017966:6.44
Chr01A	3250001	0.013205:7.02	0.014001:6.78	0.013467:6.84	0.014315:7.40	0.011891:7.52	0.013200:6.79	0.014571:7.17	0.014039:6.86	0.012159:5.09	0.013912:6.87	0.013587:6.69	0.014121:7.06	0.006820:5.50	0.012994:7.05	0.012852:7.33	0.014228:7.55	0.013995:6.81	0.014679:6.83	0.013067:6.90	0.012203:7.07	0.012151:5.96	0.014076:6.99	0.012975:6.26	0.013778:6.57	0.014380:6.90	0.013389:6.69	0.012916:7.00	0.012500:6.89	0.014481:6.99	0.014261:7.31	0.013086:6.67	0.013845:7.08	0.014479:6.93	0.013375:5.90	0.014124:7.26	0.013955:6.97	0.013546:7.14	0.010339:4.55	0.002075:6.04	0.013232:7.02	0.013274:7.15	0.013250:6.66	0.013909:7.31	0.014891:7.18	0.012953:7.09	0.012330:7.41	0.013675:6.80	0.014123:7.42
Chr01A	3300001	0.017843:6.06	0.020217:6.91	0.018614:6.15	0.018394:7.02	0.019054:6.61	0.019456:6.18	0.019214:6.95	0.020089:6.03	0.017696:4.30	0.016968:5.78	0.019376:5.69	0.018244:6.32	0.017002:4.63	0.017723:6.72	0.020681:6.37	0.016942:6.46	0.018417:6.10	0.017661:6.53	0.018306:6.51	0.016597:6.05	0.021371:5.29	0.017729:6.37	0.019145:6.07	0.018063:6.29	0.016979:6.34	0.019404:6.33	0.016291:6.51	0.018062:6.17	0.019474:6.76	0.018168:6.24	0.019367:5.94	0.017641:6.15	0.019991:6.26	0.018653:5.72	0.016108:5.99	0.017369:6.12	0.018556:6.25	0.018074:4.02	0.011339:4.53	0.020175:6.28	0.018107:6.78	0.017094:6.05	0.018849:6.75	0.017236:6.06	0.019667:6.31	0.018117:6.34	0.018959:6.26	0.019536:6.59
Chr01A	3350001	0.017233:5.81	0.018133:5.87	0.015929:5.66	0.018376:6.32	0.016869:6.07	0.017521:5.64	0.017978:6.18	0.016163:6.02	0.016437:4.73	0.014391:5.43	0.012296:5.57	0.015352:5.86	NA:3.49	0.014998:5.84	0.017183:5.81	0.015171:6.15	0.017051:5.75	0.015335:5.90	0.015981:5.48	0.016390:5.94	0.022006:4.25	0.018233:5.78	0.018148:5.41	0.016891:5.76	0.018100:5.83	0.016393:5.65	0.014582:6.04	0.015828:5.98	0.017173:5.54	0.016026:5.92	0.014784:5.50	0.015449:6.04	0.017344:5.69	0.015339:5.12	0.017740:5.97	0.016387:5.91	0.018147:5.85	0.011482:4.28	NA:3.87	0.018383:6.08	0.015099:5.77	0.017080:5.69	0.015422:5.98	0.017739:6.27	0.016307:5.61	0.015409:5.75	0.018665:5.83	0.019348:5.84
Chr01A	3400001	0.008257:5.17	0.007316:5.36	0.007723:5.04	0.008015:5.42	0.008816:5.16	0.008273:4.68	0.008190:5.41	0.009245:4.66	0.007384:3.55	0.006540:4.69	0.008063:4.19	0.007906:4.84	NA:2.36	0.008532:4.90	0.008279:5.00	0.008385:5.23	0.008404:5.19	0.009121:5.10	0.008400:5.21	0.007959:4.98	0.011480:3.82	0.008434:5.08	0.007152:4.58	0.009193:4.99	0.007183:5.06	0.008615:5.01	0.006755:5.00	0.008376:5.06	0.007771:5.00	0.008449:5.45	0.006820:4.68	0.008781:4.61	0.009318:4.85	0.007728:4.10	0.008338:4.99	0.007532:4.90	0.008052:4.99	0.007036:3.27	NA:2.82	0.005846:4.63	0.007624:5.26	0.008625:4.51	0.007437:5.07	0.006318:4.71	0.007674:4.91	0.007150:5.06	0.009567:5.14	0.007992:5.17
Chr01A	3450001	0.015993:6.20	0.016472:6.67	0.016003:6.26	0.015282:6.65	0.015979:6.60	0.014994:6.32	0.017327:6.36	0.015773:5.87	0.014540:4.53	0.014891:5.77	0.014152:5.46	0.016763:6.25	0.007021:4.99	0.016688:6.25	0.016352:6.70	0.015651:6.55	0.015809:6.33	0.017193:6.30	0.016210:5.97	0.015747:6.11	0.015557:4.80	0.016905:6.20	0.015365:6.03	0.015678:6.19	0.016126:5.95	0.015935:6.01	0.016148:6.20	0.015625:6.27	0.016147:6.35	0.015594:6.70	0.014450:5.66	0.015828:5.68	0.016454:6.51	0.015041:5.63	0.016212:6.00	0.016742:5.96	0.014615:5.82	0.012121:3.58	0.001911:5.84	0.014327:6.27	0.017344:6.57	0.017533:6.01	0.017092:6.65	0.016597:6.16	0.015963:6.35	0.016262:6.58	0.016096:6.33	0.015749:6.35
Chr01A	3500001	0.013110:5.12	0.014491:5.88	0.013902:5.28	0.014436:5.63	0.014555:5.77	0.012887:5.14	0.013149:5.30	0.013904:5.42	0.011465:4.00	0.013457:4.92	0.011533:4.83	0.013851:5.32	0.006807:3.60	0.015012:5.64	0.012956:5.68	0.013933:5.73	0.012821:5.38	0.014157:5.54	0.013458:5.44	0.014488:5.39	0.013891:4.11	0.015409:5.82	0.014316:4.80	0.014743:5.51	0.014214:5.79	0.012469:5.29	0.014364:5.39	0.013375:5.36	0.014484:5.80	0.014228:5.86	0.012439:5.06	0.016373:5.55	0.011882:5.22	0.014789:4.72	0.014133:5.38	0.012676:5.61	0.014878:5.76	0.009751:3.40	0.001136:3.84	0.014157:5.13	0.013703:5.75	0.012932:5.18	0.013892:5.79	0.013683:5.64	0.012652:5.54	0.015018:5.56	0.014383:5.41	0.014351:5.46
Chr01A	3550001	0.019566:6.60	0.020209:6.78	0.017893:6.40	0.019567:7.01	0.020155:7.03	0.017411:6.08	0.018953:6.90	0.018601:6.49	0.016402:4.80	0.018524:6.09	0.017378:5.89	0.019336:6.51	0.009995:5.05	0.020464:6.99	0.019646:6.96	0.019037:7.01	0.018312:6.54	0.017992:5.87	0.017269:6.49	0.018641:6.75	0.017953:5.59	0.019074:6.15	0.018176:6.12	0.017963:6.29	0.019157:6.56	0.018532:6.49	0.018624:6.73	0.017290:6.40	0.017989:6.79	0.018888:6.74	0.017697:6.34	0.018867:6.76	0.018877:6.62	0.018731:5.90	0.019373:5.85	0.018324:7.00	0.017909:6.55	0.016775:4.61	0.003518:5.97	0.018707:6.33	0.016747:6.77	0.020135:5.88	0.019113:6.99	0.020210:6.66	0.019286:6.38	0.018032:6.64	0.018781:6.44	0.019255:7.00
Chr01A	3600001	0.014943:5.55	0.016955:5.75	0.014560:5.92	0.016949:6.34	0.016807:6.11	0.016038:5.68	0.016600:6.10	0.014513:5.00	0.015286:3.31	0.017438:5.48	0.015678:4.89	0.016672:6.18	NA:3.48	0.016325:6.10	0.015084:6.32	0.016753:6.16	0.014920:6.02	0.016854:6.30	0.016153:5.82	0.016011:5.86	0.015645:4.17	0.014832:5.52	0.015972:5.96	0.016742:5.99	0.015950:6.08	0.013720:5.81	0.015741:5.81	0.016391:6.06	0.017813:6.28	0.016612:6.14	0.015993:5.30	0.014055:5.04	0.014706:5.77	0.015325:4.54	0.015787:5.55	0.015663:5.00	0.015161:5.98	NA:3.11	0.007231:5.02	0.015788:5.43	0.014978:5.96	0.013992:5.46	0.016813:6.16	0.016011:5.64	0.016984:5.88	0.015755:6.39	0.016217:6.39	0.015570:6.00
Chr01A	3650001	0.005675:2.97	NA:3.16	NA:2.98	0.007529:3.19	NA:3.08	NA:2.90	NA:3.21	NA:2.62	NA:1.96	NA:2.73	NA:2.41	NA:2.87	NA:1.15	0.007591:3.15	NA:3.16	NA:2.93	NA:2.97	0.007977:3.11	NA:2.85	NA:3.27	NA:1.70	NA:3.07	NA:3.04	0.007918:3.34	NA:3.04	NA:2.73	0.008276:3.35	NA:3.09	NA:3.09	NA:3.13	NA:2.77	NA:2.61	0.008092:3.19	NA:2.11	NA:3.06	NA:2.64	0.007232:3.18	NA:1.46	NA:1.52	NA:2.87	NA:2.99	NA:2.68	0.008070:3.08	NA:3.12	0.006931:3.05	0.009864:3.40	0.006976:3.05	NA:2.94
Chr01A	3700001	0.014251:6.86	0.014843:7.47	0.016759:7.28	0.015079:7.13	0.017435:7.44	0.015652:6.94	0.015626:7.59	0.013510:5.82	0.009630:4.50	0.015325:6.46	0.013221:5.70	0.018377:7.48	0.006008:5.16	0.017019:7.52	0.015918:7.54	0.014829:7.51	0.016071:7.28	0.017924:7.61	0.014586:7.29	0.015253:7.29	0.013767:5.49	0.015703:7.24	0.015549:6.78	0.016588:7.44	0.015918:7.26	0.016446:7.14	0.016206:7.34	0.015713:7.05	0.016745:7.55	0.015190:7.42	0.016342:6.91	0.015052:6.87	0.015484:7.46	0.013883:5.79	0.015014:6.81	0.014543:6.60	0.014835:6.92	NA:3.96	0.001773:6.20	0.016087:6.90	0.016262:7.26	0.015664:6.84	0.017399:7.39	0.017597:7.20	0.017228:7.13	0.014568:7.46	0.016500:7.17	0.016399:7.19
Chr01A	3750001	0.009505:6.27	0.010530:6.57	0.009798:6.10	0.010076:6.43	0.009376:6.44	0.009094:6.21	0.009717:6.71	0.008859:6.04	0.008083:4.57	0.009760:6.15	0.009761:5.69	0.010151:6.70	0.003627:4.23	0.009635:6.26	0.010626:6.34	0.009396:6.46	0.009487:5.98	0.010086:6.45	0.009406:6.28	0.010289:6.23	0.008685:4.96	0.010910:6.28	0.009042:6.01	0.009194:6.23	0.009646:6.19	0.010880:6.33	0.009735:6.56	0.009540:6.29	0.009449:6.41	0.010106:6.71	0.009643:5.91	0.008763:5.71	0.009583:6.44	0.008692:5.33	0.009364:6.10	0.009336:6.05	0.009121:6.49	0.007240:3.83	0.000898:5.16	0.009777:6.36	0.009685:6.82	0.009073:5.63	0.009255:6.48	0.009711:6.41	0.009244:6.54	0.009528:6.68	0.009983:6.45	0.010248:6.56
Chr01A	3800001	0.012507:6.15	0.012477:6.44	0.014075:6.20	0.012863:6.64	0.012948:6.47	0.013372:5.93	0.014911:6.40	0.013293:6.02	0.012010:4.65	0.012676:5.81	0.013281:5.43	0.013273:6.23	0.007547:3.98	0.012678:6.62	0.012055:6.17	0.014151:6.60	0.014991:6.14	0.013473:6.37	0.012056:6.12	0.011957:6.16	0.012447:4.90	0.012161:6.12	0.014095:6.32	0.013138:6.59	0.013883:6.03	0.013445:5.98	0.014824:6.29	0.011284:6.30	0.014493:6.69	0.013778:6.36	0.013378:5.54	0.013384:5.92	0.012686:6.11	0.011347:5.19	0.014754:6.04	0.011962:5.85	0.013292:6.39	0.012659:4.02	0.004571:5.29	0.012632:6.33	0.012380:6.17	0.011348:5.48	0.013827:6.56	0.013301:6.56	0.012941:6.56	0.015515:6.61	0.013658:6.48	0.014304:6.23
Chr01A	3850001	0.012821:5.87	0.010786:5.61	0.011815:5.69	0.013264:5.77	0.010634:5.77	0.011868:5.16	0.012581:6.11	0.011148:5.96	0.011689:5.20	0.012734:5.44	0.011715:5.74	0.011711:5.33	0.005798:5.04	0.010703:5.55	0.011904:5.89	0.012867:5.80	0.011943:5.67	0.011723:5.71	0.011765:5.58	0.012967:5.49	0.011678:5.87	0.012815:5.46	0.011867:5.60	0.012046:5.56	0.013357:5.66	0.013340:5.58	0.010937:5.79	0.012302:5.67	0.012635:5.67	0.011745:5.69	0.012110:5.42	0.013785:5.63	0.013642:5.71	0.012021:5.64	0.011663:5.65	0.013331:6.16	0.012978:5.71	0.012675:4.68	0.001789:5.22	0.010907:5.71	0.012280:5.88	0.012888:5.08	0.013212:5.70	0.012830:5.75	0.011882:5.78	0.012913:5.77	0.012197:5.56	0.012696:5.79
Chr01A	3900001	0.011363:5.87	0.011463:6.67	0.010711:5.87	0.011258:6.17	0.011109:6.92	0.011909:6.00	0.011608:6.57	0.011392:7.00	0.010614:6.52	0.010800:6.43	0.011322:7.13	0.010664:6.16	0.004386:5.87	0.010412:6.57	0.010877:6.24	0.011929:6.80	0.011291:5.93	0.011298:6.27	0.010349:6.23	0.011340:6.64	0.010610:6.92	0.010387:6.41	0.009748:5.97	0.010890:6.48	0.010772:6.48	0.011232:6.09	0.011254:6.57	0.010493:6.52	0.010830:6.28	0.011225:6.53	0.010157:5.81	0.010069:6.52	0.011020:5.99	0.011227:5.69	0.011433:6.31	0.010309:6.55	0.010312:6.60	0.010658:5.56	0.001557:5.45	0.011128:6.51	0.011610:6.30	0.009177:5.57	0.010333:6.66	0.010480:6.39	0.009607:6.65	0.010587:6.34	0.011147:6.57	0.009803:6.26
Chr01A	3950001	0.022227:6.12	0.021531:6.33	0.024135:6.07	0.023183:6.22	0.023430:6.45	0.022304:5.89	0.023342:6.02	0.022990:6.50	0.019889:4.65	0.022168:5.99	0.023928:5.88	0.022263:6.01	0.014331:4.39	0.021961:6.14	0.024129:5.72	0.023501:6.20	0.022185:6.00	0.021961:6.20	0.022608:5.96	0.023725:6.23	0.023251:5.02	0.022977:6.15	0.019546:5.81	0.023428:5.85	0.023496:6.06	0.023891:5.64	0.022783:6.27	0.024154:6.53	0.021673:6.18	0.023803:6.07	0.023475:5.65	0.021221:5.43	0.023450:6.39	0.021825:5.06	0.021288:5.95	0.022623:5.51	0.021301:6.16	0.019876:3.96	0.007720:4.91	0.022908:6.27	0.021778:6.11	0.023555:5.87	0.024820:6.25	0.025654:6.24	0.024602:5.84	0.023400:6.55	0.024861:6.29	0.022234:6.16
Chr01A	4000001	0.015707:6.31	0.014972:6.13	0.014022:5.93	0.013982:6.38	0.013515:6.38	0.016098:5.87	0.015470:6.05	0.015583:5.43	0.015605:4.13	0.014494:5.82	0.014054:5.27	0.016924:6.09	0.003091:4.77	0.015868:6.13	0.015208:6.15	0.016738:6.19	0.014668:5.86	0.016219:6.34	0.015235:6.03	0.015855:6.39	0.015445:5.12	0.015384:6.27	0.014744:6.25	0.014056:6.28	0.015243:6.23	0.015188:5.62	0.014428:5.77	0.015570:5.88	0.016456:6.31	0.015594:6.41	0.014841:5.63	0.016901:5.84	0.015662:6.13	0.014216:5.54	0.016775:6.24	0.015406:6.62	0.017403:6.18	0.013492:4.02	0.003081:5.37	0.015536:5.88	0.015568:6.18	0.014554:5.62	0.015676:6.40	0.015266:6.37	0.015260:6.06	0.015561:6.34	0.015986:6.24	0.016729:6.66
Chr01A	4050001	0.015212:6.18	0.013213:6.16	0.015845:5.83	0.014134:6.54	0.012866:6.08	0.013443:5.55	0.015932:6.21	0.014801:6.42	0.011834:5.04	0.014181:5.83	0.015039:5.91	0.014188:5.95	0.007877:4.23	0.013739:6.65	0.014826:6.39	0.014169:6.28	0.013119:6.10	0.014205:6.59	0.014785:5.82	0.014307:6.09	0.012351:5.33	0.013692:6.13	0.013609:6.20	0.014939:6.11	0.013910:6.16	0.014478:6.21	0.015352:6.16	0.013477:6.36	0.013691:6.31	0.013643:6.39	0.012682:5.95	0.015423:5.64	0.014372:6.23	0.013130:5.30	0.014164:6.14	0.013995:6.23	0.016126:6.31	0.012853:4.17	0.002092:5.06	0.013860:6.30	0.013984:6.41	0.013236:5.63	0.013554:6.55	0.014060:6.44	0.014475:6.38	0.014733:6.40	0.014930:6.45	0.014524:6.60
Chr01A	4100001	0.015063:6.02	0.017336:6.35	0.016515:5.79	0.016464:6.39	0.016418:6.41	0.016689:5.82	0.016076:6.03	0.012955:5.42	0.012409:3.85	0.017351:5.71	0.013190:4.91	0.016798:5.93	0.006670:4.13	0.018241:6.38	0.016082:6.14	0.017664:6.19	0.015118:5.89	0.016770:6.03	0.017018:5.84	0.016517:6.08	0.015608:4.88	0.015161:6.24	0.016866:6.11	0.013790:5.84	0.017246:5.88	0.015432:6.42	0.016149:5.61	0.016877:5.98	0.016713:6.18	0.016481:6.15	0.016551:5.84	0.016266:5.99	0.016261:6.01	0.013029:5.11	0.015294:6.04	0.013816:5.93	0.017002:6.14	0.012051:3.75	0.000747:5.36	0.014747:5.75	0.017412:6.26	0.015830:5.50	0.017816:6.19	0.017646:5.96	0.016493:6.15	0.015107:6.27	0.016800:6.30	0.018374:6.13
Chr01A	4150001	0.017239:6.30	0.018019:6.47	0.018327:5.98	0.017642:6.37	0.019189:6.20	0.018056:5.77	0.018166:6.56	0.016011:5.34	0.016564:4.33	0.017727:5.77	0.015972:5.22	0.017643:5.98	0.007000:4.20	0.018132:6.22	0.019358:6.51	0.019852:6.41	0.017807:5.86	0.019345:6.17	0.017047:5.79	0.017189:6.18	0.017300:4.92	0.018176:6.31	0.019986:6.15	0.017561:5.78	0.017563:6.35	0.017293:6.29	0.018807:6.72	0.017479:6.34	0.018343:6.31	0.017159:6.21	0.016276:5.92	0.017674:6.26	0.017538:6.33	0.016710:5.40	0.018027:6.18	0.016239:5.76	0.017214:6.63	0.012547:3.58	0.001142:5.54	0.017115:5.78	0.017712:6.93	0.018074:5.84	0.017783:6.56	0.016710:6.04	0.016589:5.96	0.017517:6.09	0.019045:6.29	0.017701:6.26
Chr01A	4200001	0.011985:6.62	0.014043:6.94	0.013253:6.82	0.012653:7.05	0.013738:6.98	0.012983:6.06	0.013897:6.71	0.012833:6.84	0.012945:5.95	0.013979:6.74	0.011946:6.30	0.014424:6.83	0.005272:5.57	0.013756:6.96	0.012955:6.97	0.013672:6.75	0.013743:6.59	0.012617:6.71	0.012832:6.56	0.014663:7.05	0.012871:6.26	0.011888:6.80	0.012803:6.58	0.013386:6.87	0.013421:6.50	0.013026:6.59	0.013794:7.07	0.012929:6.88	0.013127:7.09	0.014324:7.09	0.012690:6.09	0.012209:6.79	0.013757:6.91	0.011610:6.38	0.013225:6.74	0.012772:7.32	0.011447:6.18	0.010150:4.91	0.000000:6.05	0.012511:6.73	0.012777:6.88	0.014151:6.45	0.013998:6.57	0.012628:6.75	0.012216:7.06	0.013469:7.00	0.012788:6.91	0.013735:6.97
Chr01A	4250001	0.016787:5.74	0.017512:6.24	0.018045:6.08	0.019448:6.29	0.018775:6.52	0.018388:5.77	0.019019:6.19	0.015334:5.61	0.017154:4.14	0.015067:5.35	0.016340:4.95	0.019032:6.09	0.007442:3.74	0.018317:6.13	0.018473:6.05	0.017452:6.03	0.019434:6.03	0.017706:5.75	0.018365:5.95	0.018836:6.27	0.016220:4.78	0.017584:6.00	0.017013:5.72	0.016763:5.76	0.019048:5.57	0.017534:5.70	0.021121:6.03	0.017062:5.89	0.016907:6.11	0.017243:6.27	0.016060:5.57	0.017691:5.84	0.016777:6.12	0.016216:4.84	0.018470:5.73	0.016543:5.74	0.017520:5.37	0.012875:3.44	0.000934:5.24	0.017772:5.95	0.018171:6.22	0.017658:5.42	0.019068:6.59	0.017334:6.05	0.017880:5.74	0.018077:5.56	0.017195:5.94	0.019401:6.09
Chr01A	4300001	0.011500:4.48	0.011805:4.42	0.008614:4.22	0.008439:4.20	0.009185:4.18	0.009326:4.09	0.008833:4.28	0.010587:3.93	NA:2.85	0.008871:3.84	0.008253:3.58	0.008761:4.10	NA:2.04	0.007976:4.39	0.009068:4.13	0.008286:4.26	0.010438:4.06	0.008361:4.29	0.009004:3.93	0.008956:4.21	NA:2.88	0.007995:4.46	0.010434:4.19	0.007921:4.16	0.009468:4.23	0.009788:4.20	0.010508:4.23	0.010988:4.41	0.011569:4.49	0.009397:4.79	0.008216:4.05	0.010278:3.62	0.009902:4.23	0.008200:3.39	0.009259:4.07	0.009706:3.79	0.008867:4.15	NA:2.31	NA:2.35	0.010109:4.45	0.010585:4.38	0.012164:3.61	0.009521:4.41	0.009245:4.27	0.008476:4.36	0.010383:4.27	0.009855:4.40	0.010441:4.10
Chr01A	4350001	0.007310:4.06	0.006613:4.09	0.009387:4.11	0.009505:4.37	0.006740:4.21	0.007907:3.61	0.008781:4.14	0.007099:3.51	NA:2.27	0.009207:3.83	0.008473:3.24	0.007243:3.99	NA:1.72	0.007372:4.01	0.007937:4.13	0.008629:4.26	0.007311:3.89	0.006822:4.05	0.007771:3.77	0.009499:3.85	NA:2.64	0.008043:3.92	0.007151:3.91	0.008099:3.93	0.008376:3.78	0.007991:3.72	0.007659:4.01	0.008664:4.42	0.007720:3.96	0.007973:4.11	0.007335:3.94	0.008796:3.38	0.007035:4.38	0.007588:3.07	0.007827:3.82	0.008904:3.49	0.007958:3.90	NA:1.99	NA:2.39	0.007778:3.70	0.008699:4.12	0.008566:3.65	0.007924:4.28	0.007601:4.17	0.007461:4.03	0.007775:4.25	0.006763:4.13	0.008515:3.89
Chr01A	4400001	0.012885:6.51	0.012866:6.57	0.011817:6.22	0.012937:6.53	0.013074:6.49	0.011813:5.69	0.014266:6.52	0.011784:5.72	0.007876:4.18	0.012816:5.73	0.009895:5.27	0.012367:6.40	0.010757:4.26	0.013712:6.54	0.011881:6.22	0.012984:6.31	0.012180:6.29	0.012692:6.40	0.013008:6.21	0.011371:6.03	0.011242:4.63	0.013105:6.08	0.012615:5.84	0.011719:6.25	0.012159:6.18	0.013595:6.31	0.012107:6.35	0.012149:5.92	0.014210:6.44	0.012334:6.39	0.012902:5.99	0.010940:5.89	0.013752:6.27	0.011393:5.24	0.011665:5.94	0.011742:5.95	0.013646:5.99	0.009700:3.68	0.007365:5.42	0.012198:6.16	0.011609:6.26	0.013137:5.87	0.013535:6.34	0.010918:6.28	0.011491:6.24	0.012195:6.46	0.013033:6.60	0.011898:6.50
Chr01A	4450001	0.010397:5.44	0.011224:5.30	0.009428:5.47	0.009564:5.82	0.009760:5.49	0.010242:5.30	0.009901:6.05	0.008062:4.91	NA:3.18	0.011116:5.24	0.009149:4.48	0.010540:5.78	NA:2.75	0.010841:5.68	0.010059:5.50	0.011911:5.43	0.010476:5.20	0.009595:5.69	0.011100:5.28	0.011008:5.48	0.009619:3.63	0.010582:5.54	0.008851:5.03	0.011328:5.54	0.010551:5.42	0.011243:5.56	0.009423:5.84	0.011758:5.56	0.010864:5.85	0.010994:6.06	0.009301:4.98	0.009276:4.97	0.011552:5.37	0.008309:4.18	0.011523:5.18	0.010849:5.13	0.011203:5.74	NA:2.96	NA:3.49	0.009502:5.14	0.010501:5.47	0.012013:4.93	0.010087:5.41	0.010391:5.60	0.011154:5.11	0.010827:5.42	0.010799:5.56	0.011177:5.75
Chr01A	4500001	0.014047:4.98	0.016649:4.99	0.013799:5.02	0.014011:5.26	0.014816:5.16	0.013430:4.57	0.014448:5.04	0.011814:3.90	NA:2.43	0.014259:4.58	0.012271:3.67	0.015056:4.77	NA:2.31	0.015332:5.02	0.015512:5.22	0.014750:5.49	0.015092:4.84	0.013784:4.99	0.012015:4.43	0.014686:4.88	0.015910:3.05	0.013869:4.96	0.014514:4.53	0.013024:5.02	0.013488:4.83	0.013601:4.71	0.014481:4.77	0.016246:5.01	0.015740:5.46	0.014875:5.10	0.013747:4.59	0.015666:4.45	0.015141:5.41	0.012883:3.43	0.013812:4.86	0.012210:4.35	0.015211:4.74	NA:2.29	0.000408:3.71	0.013374:4.57	0.016171:5.22	0.015467:4.54	0.016253:5.64	0.015619:4.98	0.013588:5.19	0.013990:5.11	0.015290:5.05	0.013253:5.11
Chr01A	4550001	0.008330:4.28	0.008895:5.04	0.007965:4.73	0.009140:4.71	0.008665:4.67	0.008870:4.36	0.007803:4.48	0.007882:3.84	NA:2.53	0.008896:4.00	0.008273:3.73	0.008150:4.60	NA:2.16	0.008119:4.99	0.008325:4.70	0.007739:4.50	0.009624:4.75	0.007426:4.61	0.008049:4.47	0.006765:4.73	NA:2.92	0.008516:4.63	0.009281:4.45	0.008315:4.50	0.008770:4.67	0.007937:4.58	0.006646:4.75	0.007744:4.45	0.008322:4.66	0.007771:4.83	0.009050:4.49	0.008354:4.41	0.007843:4.79	0.007512:3.22	0.008667:4.49	0.008565:4.20	0.007925:4.84	NA:2.26	NA:2.84	0.008307:4.35	0.008571:4.64	0.008851:4.46	0.007454:4.64	0.009470:4.65	0.007916:4.75	0.009391:4.80	0.008388:4.74	0.009070:4.41
Chr01A	4600001	0.010056:4.41	0.010988:4.49	0.011302:4.24	0.012257:4.43	0.011479:4.39	0.011361:4.13	0.010976:4.62	0.009672:3.83	NA:2.68	0.013221:3.85	0.011428:3.35	0.013072:4.13	NA:2.47	0.013518:4.34	0.013358:4.70	0.009777:4.48	0.010788:4.00	0.011080:4.31	0.011633:4.00	0.011536:4.47	NA:2.94	0.010299:4.58	0.011710:4.21	0.012343:4.19	0.010536:4.11	0.010835:4.06	0.010980:4.13	0.011285:4.29	0.012834:4.55	0.010651:4.29	0.010511:3.89	0.011079:4.17	0.011308:4.18	0.012498:3.83	0.011714:3.93	0.011079:4.33	0.011158:4.42	NA:2.79	NA:3.25	0.011123:3.94	0.011589:4.45	0.013386:3.80	0.010894:4.66	0.012691:4.26	0.011150:4.08	0.009333:4.31	0.010312:4.39	0.011430:4.74
Chr01A	4650001	NA:3.31	0.009058:3.41	NA:3.14	NA:3.18	NA:3.22	NA:2.85	NA:3.34	NA:2.58	NA:2.05	NA:2.90	NA:2.38	NA:3.39	NA:2.20	NA:3.31	NA:3.29	NA:3.39	NA:3.22	NA:3.16	NA:3.11	NA:3.33	NA:2.29	NA:3.20	NA:3.10	NA:3.20	NA:3.03	NA:3.02	NA:3.05	NA:3.38	0.010601:3.55	NA:3.13	NA:3.05	NA:3.21	NA:3.26	NA:2.57	NA:3.21	NA:3.06	NA:3.03	NA:1.95	NA:2.35	NA:3.16	NA:3.12	NA:3.01	NA:3.53	NA:2.99	NA:3.09	NA:3.24	NA:3.15	NA:2.95
Chr01A	4700001	0.016070:4.26	0.018853:4.22	0.017568:4.32	0.014525:4.40	0.017191:4.51	0.012800:3.73	0.015027:4.24	0.013502:3.17	NA:1.99	0.016197:3.61	NA:3.17	0.017516:4.20	NA:1.96	0.016042:4.04	0.017863:4.44	0.016233:4.03	0.016822:4.26	0.015773:4.30	0.016416:4.21	0.015298:4.02	NA:2.45	0.018438:4.22	0.015148:4.08	0.015596:4.11	0.014991:4.33	0.016745:3.88	0.015705:4.16	0.016529:3.88	0.014187:4.22	0.017928:4.33	0.013077:4.00	0.015537:3.72	0.018025:4.29	NA:3.00	0.013190:3.55	0.016724:3.80	0.015674:4.18	NA:2.32	NA:3.10	0.014490:3.74	0.015552:4.11	0.015759:3.90	0.018285:4.28	0.016498:4.13	0.012643:4.32	0.016756:4.25	0.016606:4.43	0.015981:3.91
Chr01A	4750001	0.013591:3.84	0.013398:4.04	0.012552:4.07	0.013285:4.10	0.012939:3.97	0.012612:3.67	0.014492:4.27	0.014386:3.58	NA:2.67	0.015916:3.73	0.011401:3.27	0.013048:4.26	NA:2.49	0.014546:4.18	0.012245:4.04	0.014660:3.77	0.013788:3.80	0.014576:3.90	0.014289:3.74	0.012630:4.01	NA:3.06	0.014770:3.81	0.012604:3.79	0.015582:3.75	0.012552:3.67	0.012375:3.74	0.012423:3.70	0.013101:3.82	0.014088:4.07	0.013233:4.07	0.014399:3.70	0.012219:3.89	0.013721:3.69	0.014290:3.40	0.013745:4.05	0.014264:4.03	0.015012:3.91	NA:2.30	NA:3.36	0.011750:3.80	0.013705:3.98	0.013405:3.48	0.013872:4.22	0.011160:3.92	0.013960:3.84	0.015342:3.96	0.012694:3.79	0.014982:4.24
Chr01A	4800001	0.013727:3.89	0.011471:3.95	0.010988:3.52	0.015437:3.89	0.011788:4.05	0.011892:3.63	0.015232:3.93	0.011240:3.51	NA:3.05	0.013506:3.46	0.009920:3.63	0.011135:3.81	NA:2.36	0.010757:3.93	0.014473:3.98	0.015339:4.06	0.013119:3.80	0.011320:3.42	0.013804:3.62	0.012781:3.77	NA:2.90	0.009074:3.83	0.012781:3.57	0.011691:3.65	0.013381:3.79	0.011967:3.65	0.011541:3.69	0.013713:3.82	0.013945:3.93	0.014234:4.07	0.011021:3.45	NA:3.62	0.011496:3.83	0.010073:3.63	0.011744:3.80	0.010184:3.67	0.011812:3.94	NA:2.66	NA:2.40	0.014413:3.80	0.012583:4.02	0.011389:3.54	0.011403:4.11	0.011971:4.11	0.010100:3.95	0.012654:3.83	0.011283:3.93	0.013022:4.10
Chr01A	4850001	0.009223:3.49	0.008430:3.54	0.009242:3.53	0.011776:3.46	0.012855:3.67	0.010735:3.07	0.008795:3.54	NA:3.24	NA:2.40	0.012316:3.27	NA:2.95	0.011114:3.21	NA:1.62	0.008696:3.30	0.012284:3.32	0.007975:3.67	0.010770:3.63	0.011312:3.51	0.010849:3.34	0.009364:3.37	NA:2.40	0.009551:3.32	0.012137:3.27	0.011020:3.15	0.010658:3.26	NA:3.01	0.011916:3.57	0.011518:3.61	0.013305:3.61	0.010378:3.71	0.009592:3.05	0.009906:3.38	0.011862:3.50	NA:2.84	0.010564:3.23	0.009346:3.53	0.012195:3.42	NA:2.08	NA:1.66	0.009938:3.32	0.011107:3.67	0.012025:3.12	0.010645:3.74	0.011370:3.54	0.009881:3.49	0.011557:3.35	0.010913:3.40	0.010634:3.40
Chr01A	4900001	0.021307:5.86	0.024383:6.12	0.021703:5.60	0.021351:6.20	0.022487:6.09	0.021872:5.37	0.022133:5.83	0.023713:6.00	0.020730:4.38	0.022082:5.72	0.020260:5.04	0.023709:6.15	0.011991:5.40	0.021337:6.27	0.022678:5.99	0.025329:5.91	0.024688:5.97	0.024361:6.04	0.026550:5.89	0.024285:5.86	0.020651:5.40	0.023275:5.61	0.023151:5.53	0.022472:5.64	0.023583:5.74	0.024003:5.69	0.024287:5.85	0.023212:5.61	0.021565:5.87	0.023067:5.63	0.019881:5.66	0.021515:5.76	0.020424:5.50	0.021382:5.32	0.021124:5.65	0.020944:5.99	0.023463:5.97	NA:4.36	0.005589:5.31	0.021622:5.83	0.024854:6.21	0.023695:5.28	0.025442:6.08	0.023303:6.14	0.021872:5.51	0.022107:5.83	0.022776:5.61	0.023130:6.04
Chr01A	4950001	0.010429:3.97	0.013145:3.69	0.010306:3.73	0.010414:3.87	0.012841:3.91	0.014311:3.77	0.011316:4.10	0.013722:4.11	NA:2.88	0.010868:3.68	0.012803:3.81	0.013653:3.72	0.001676:3.53	0.011798:3.98	0.012732:3.77	0.010773:3.70	0.012964:3.79	0.011139:3.83	0.011066:3.63	0.011169:3.86	0.009018:3.41	0.009331:3.85	0.012735:3.44	0.012132:3.86	0.010260:3.66	0.010302:4.03	0.012395:3.89	0.011821:3.89	0.011563:3.82	0.011091:4.12	0.009426:3.26	0.012572:3.83	0.011147:3.82	NA:3.44	0.012746:3.77	0.012445:4.15	0.013088:3.85	NA:2.79	0.001370:4.03	0.012060:3.85	0.011737:3.93	0.012106:3.22	0.011543:4.00	0.011742:3.76	0.011342:3.71	0.012893:3.68	0.011702:3.98	0.010705:3.87
Chr01A	5000001	0.013492:5.30	0.015077:5.79	0.015268:5.67	0.015667:6.24	0.014363:5.88	0.012840:5.35	0.014708:5.72	0.014918:5.80	0.010841:4.25	0.014048:5.43	0.012743:5.21	0.012337:5.59	0.006507:4.29	0.015165:5.56	0.013804:5.58	0.014674:5.92	0.015012:5.40	0.015093:5.76	0.015360:5.83	0.014487:5.66	0.011422:4.64	0.013817:5.50	0.013722:5.25	0.014324:5.61	0.017024:5.65	0.013715:5.69	0.013541:5.38	0.013606:5.81	0.013372:5.98	0.014664:5.62	0.012576:4.97	0.014834:5.45	0.015764:5.83	0.012003:4.74	0.016023:5.47	0.014918:5.86	0.013865:5.71	0.010583:4.00	0.001045:5.25	0.014759:5.68	0.013967:5.82	0.013210:5.22	0.013860:5.89	0.016350:5.87	0.014254:5.78	0.015229:5.85	0.013701:5.94	0.015771:6.00
Chr01A	5050001	0.016410:5.04	0.019084:5.21	0.016437:5.15	0.014921:4.93	0.018098:5.45	0.017089:5.18	0.017199:5.40	0.016882:4.81	0.012834:3.46	0.014660:4.60	0.016318:4.30	0.016944:5.09	0.004555:3.62	0.016924:4.98	0.016910:5.13	0.017661:5.01	0.016916:4.77	0.016746:5.23	0.016540:4.85	0.017944:5.02	0.015374:4.31	0.016781:4.82	0.018153:4.84	0.018156:5.09	0.016734:5.20	0.016322:5.06	0.016302:5.10	0.017064:5.17	0.018594:5.56	0.019421:5.13	0.017359:4.93	0.017329:5.02	0.016573:5.28	0.016559:4.35	0.014446:5.21	0.014321:4.95	0.018169:4.81	0.013021:3.19	0.000030:4.68	0.016491:4.80	0.016853:5.16	0.017262:4.85	0.016589:5.08	0.016438:4.74	0.015255:5.00	0.018360:5.17	0.016415:4.98	0.018652:5.42
Chr01A	5100001	0.017601:5.83	0.016867:5.80	0.016050:5.66	0.016133:6.14	0.016489:5.85	0.016476:5.71	0.017026:6.16	0.016701:4.62	0.010769:3.36	0.016397:5.32	0.015306:4.52	0.017829:5.68	0.004598:3.24	0.016843:5.95	0.017439:6.13	0.017687:6.00	0.015984:6.00	0.017021:6.14	0.016766:5.77	0.016962:5.56	0.015376:4.05	0.018362:5.86	0.016765:5.41	0.017026:6.05	0.018028:5.69	0.018693:5.65	0.016731:5.71	0.020318:5.93	0.016701:5.73	0.016689:6.10	0.016208:5.48	0.017962:5.55	0.018872:5.93	0.015383:4.56	0.015341:5.32	0.016280:5.85	0.017901:5.92	0.011933:3.07	0.003941:5.59	0.015697:5.03	0.018019:5.99	0.016345:5.67	0.017944:6.01	0.017485:5.51	0.016734:5.73	0.016051:6.01	0.016402:6.09	0.019066:5.89
Chr01A	5150001	0.014422:6.22	0.016408:6.10	0.016041:5.96	0.016295:6.38	0.015757:6.29	0.014086:5.79	0.014237:6.03	0.011974:5.05	0.011552:3.46	0.013734:5.74	0.013998:4.88	0.016116:6.23	0.002200:3.97	0.013596:6.12	0.015619:6.40	0.014867:6.02	0.014338:6.15	0.015003:6.26	0.014008:5.72	0.015378:5.78	0.010879:4.44	0.015477:5.89	0.014543:5.48	0.015723:6.00	0.015120:6.26	0.012818:5.89	0.013541:6.70	0.014964:5.92	0.016944:6.18	0.016012:6.45	0.015237:5.58	0.013096:5.35	0.013582:5.93	0.013695:4.79	0.015003:5.87	0.015118:5.69	0.013081:5.74	0.010199:3.44	0.000433:5.40	0.013509:5.95	0.016455:6.27	0.013744:5.15	0.016296:6.11	0.014949:5.68	0.014021:5.89	0.014021:6.35	0.014793:6.23	0.015520:6.18
Chr01A	5200001	0.009083:4.66	0.011362:4.75	0.009733:4.37	0.009551:4.72	0.009757:4.60	0.011282:4.19	0.010552:4.71	0.010393:4.49	0.008191:3.48	0.010053:4.18	0.010240:3.94	0.010427:4.48	0.002074:3.64	0.012105:4.72	0.011645:4.79	0.010488:4.60	0.009470:4.30	0.010807:4.62	0.010593:4.53	0.009581:4.83	0.007698:3.74	0.009962:4.31	0.010444:4.31	0.011294:4.46	0.009319:4.48	0.010555:4.31	0.009159:4.51	0.011020:4.69	0.010419:4.48	0.010830:4.52	0.010754:4.36	0.010739:4.54	0.010404:4.45	0.010744:3.99	0.010888:4.66	0.010374:4.69	0.010970:4.49	0.008174:2.79	0.000244:4.45	0.009894:4.67	0.009855:4.66	0.010828:4.27	0.012106:4.70	0.009684:4.59	0.010198:4.40	0.011396:4.85	0.009516:4.51	0.011046:4.68
Chr01A	5250001	0.012335:6.30	0.012355:6.41	0.011684:6.29	0.012570:6.59	0.011892:6.62	0.012277:6.18	0.013323:6.78	0.012674:5.17	0.009409:4.05	0.011504:5.66	0.010338:5.25	0.012281:6.12	0.003736:4.50	0.012227:6.26	0.012846:6.55	0.012449:6.22	0.013124:6.44	0.012848:6.12	0.010932:6.17	0.011764:6.46	0.009706:4.56	0.012718:6.52	0.012763:6.11	0.012052:6.08	0.012051:6.14	0.011142:6.01	0.012537:6.28	0.012740:6.39	0.012863:6.98	0.013845:6.70	0.013268:6.39	0.011413:6.07	0.013328:6.44	0.009974:4.88	0.012899:6.29	0.012065:6.00	0.012621:6.51	0.008135:3.59	0.000000:6.17	0.012052:6.35	0.012565:6.66	0.012361:5.53	0.012633:6.70	0.013301:6.39	0.012159:6.27	0.013448:6.73	0.012222:6.46	0.012383:6.75
Chr01A	5300001	0.018647:5.85	0.019120:6.19	0.019060:5.74	0.020707:6.33	0.017219:6.01	0.018482:5.73	0.019441:6.21	0.015649:4.96	0.014848:3.21	0.016308:5.00	0.017346:4.40	0.018386:5.93	0.005976:3.49	0.018017:5.94	0.017334:5.91	0.018219:5.73	0.017599:5.98	0.017658:5.97	0.017484:5.83	0.018662:5.79	0.016301:3.89	0.018463:6.01	0.018812:5.74	0.019000:5.91	0.019140:6.06	0.018332:6.42	0.015541:6.07	0.017515:5.89	0.016812:5.89	0.019378:6.59	0.017730:5.79	0.019717:5.61	0.018822:6.24	0.015874:4.86	0.018553:5.59	0.017474:5.33	0.016995:5.87	0.013440:3.03	0.000053:4.68	0.017296:5.80	0.017936:6.22	0.017780:5.17	0.017546:6.13	0.018011:5.97	0.018051:5.64	0.018528:6.32	0.018861:6.03	0.018811:5.98
Chr01A	5350001	0.025842:4.37	0.027247:4.40	0.026086:3.96	0.026699:4.23	0.023115:4.27	0.025678:3.85	0.023539:4.16	0.026282:3.72	NA:2.68	0.023335:4.07	0.026820:3.67	0.026119:4.25	NA:2.56	0.025023:4.13	0.024990:4.11	0.028856:4.36	0.025579:4.09	0.023789:4.20	0.026357:3.92	0.026679:4.15	0.024093:3.51	0.025989:4.21	0.026187:3.72	0.023329:4.13	0.023248:3.93	0.025860:3.94	0.024444:3.73	0.025321:3.64	0.026577:4.31	0.028326:4.12	0.024484:3.96	0.023867:3.55	0.024591:3.99	0.020019:3.40	0.019786:3.94	0.022580:4.25	0.025866:4.14	NA:2.46	0.000914:3.49	0.023858:4.19	0.026934:4.49	0.022996:3.75	0.024936:4.32	0.029309:4.23	0.024174:3.89	0.027357:4.17	0.027740:4.37	0.025300:4.38
Chr01A	5400001	0.023425:3.27	0.026156:3.60	0.021815:3.32	0.020229:3.73	0.020695:3.69	0.022905:3.15	0.024763:3.71	0.021300:3.24	NA:2.16	0.021731:3.09	NA:2.77	0.021747:3.31	NA:1.88	0.024233:3.57	0.023782:3.40	0.022625:3.39	0.021475:3.27	0.019971:3.58	0.021628:3.25	0.020264:3.56	NA:2.42	0.019539:3.29	0.022582:3.42	0.018378:3.20	0.022696:3.30	0.022378:3.32	0.021563:3.40	0.020709:3.36	0.023137:3.46	0.023725:3.73	NA:2.98	NA:3.11	0.021234:3.48	NA:2.78	NA:3.31	NA:3.28	0.021410:3.27	NA:1.77	NA:2.61	0.023134:3.25	0.022238:3.40	NA:3.14	0.025395:3.36	0.022524:3.29	0.020090:3.05	0.026107:3.46	0.021214:3.56	0.019934:3.23
Chr01A	5450001	0.009029:5.97	0.009998:6.61	0.009501:6.16	0.009675:6.36	0.009587:6.43	0.008665:5.82	0.010520:6.38	0.009525:5.57	0.008188:4.55	0.008067:5.57	0.007887:5.55	0.009227:6.13	0.005570:4.01	0.008754:6.25	0.008840:6.46	0.008802:6.11	0.008838:5.87	0.008622:6.22	0.008862:6.08	0.008479:6.23	0.010620:4.96	0.008822:6.27	0.009895:6.21	0.010467:6.22	0.009738:5.96	0.007879:5.97	0.008985:5.86	0.009312:5.97	0.009877:6.50	0.008970:6.33	0.008404:5.79	0.009404:5.57	0.009009:6.04	0.009713:5.37	0.009298:5.71	0.008647:5.89	0.009629:6.31	0.007014:3.71	0.001721:5.00	0.009620:5.97	0.009203:6.15	0.008782:5.41	0.008172:6.52	0.010439:6.16	0.009009:6.35	0.009578:6.19	0.008939:6.14	0.009158:6.10
Chr01A	5500001	0.016927:6.41	0.019180:6.90	0.016476:6.63	0.017746:6.57	0.016810:6.49	0.017098:5.87	0.017743:6.70	0.018674:6.74	0.011957:4.69	0.015993:6.23	0.017741:6.07	0.017984:6.17	0.006760:4.57	0.017236:6.44	0.014994:6.51	0.016438:6.82	0.017220:6.35	0.016872:7.02	0.015580:6.53	0.016108:6.49	0.016882:5.18	0.017496:6.71	0.016283:6.33	0.017158:6.46	0.016089:6.24	0.016463:6.46	0.016072:6.69	0.018372:6.79	0.017019:6.67	0.016232:6.78	0.015359:5.78	0.017858:6.10	0.016856:6.42	0.018007:5.68	0.015818:6.58	0.017028:6.27	0.016897:7.02	0.012872:4.41	0.002559:5.44	0.015665:6.38	0.016823:6.40	0.018598:6.21	0.017151:6.96	0.016566:6.47	0.016427:6.18	0.017600:6.54	0.016174:6.86	0.017405:6.61
Chr01A	5550001	0.011304:3.61	0.012868:4.02	0.015264:3.63	0.012625:3.68	0.014315:4.01	0.014108:3.75	0.011205:3.88	0.013372:4.05	0.014553:3.26	0.014453:3.69	0.014027:3.78	NA:3.48	NA:1.91	0.012379:3.75	0.018591:3.68	0.016413:3.81	0.012213:3.93	0.012912:3.99	0.013030:3.73	0.011499:3.70	NA:2.84	0.014137:3.70	0.013653:3.75	0.013464:3.87	0.013750:3.78	0.014435:3.47	0.016030:3.95	0.011021:3.98	0.011810:3.98	0.013302:4.16	0.013288:3.44	0.018127:3.58	0.013621:3.76	0.017205:3.32	0.014928:3.79	0.014083:3.83	0.016794:4.05	NA:2.82	NA:1.51	0.019903:3.87	0.013514:3.96	0.017248:3.41	0.013738:3.94	0.017126:3.84	0.012978:3.65	0.013690:3.92	0.016603:3.86	0.013151:3.79
Chr01A	5600001	0.016854:4.50	0.015885:4.88	0.016682:4.66	0.016726:4.69	0.015527:5.00	0.018261:4.60	0.015919:4.94	0.014497:5.29	0.017393:4.25	0.016755:4.60	0.018002:4.56	0.017085:4.79	NA:2.00	0.015055:4.65	0.016459:4.82	0.016471:4.94	0.015600:4.69	0.015962:4.93	0.019124:4.64	0.014155:4.68	NA:3.30	0.016890:4.72	0.013938:4.62	0.016238:4.69	0.015158:4.60	0.014199:4.39	0.018642:4.94	0.015510:4.60	0.014847:4.99	0.014704:4.85	0.016015:4.54	0.017919:4.55	0.014661:4.92	0.018892:4.11	0.015119:4.80	0.017746:4.52	0.015582:4.88	0.013837:3.40	NA:2.16	0.017034:4.86	0.014665:5.28	0.017320:4.46	0.017027:4.80	0.016891:4.85	0.016188:4.93	0.015045:5.26	0.016125:4.65	0.015839:5.05
Chr01A	5650001	0.015327:4.91	0.020636:5.00	0.016071:4.95	0.018031:4.91	0.017918:4.61	0.016732:4.80	0.017900:5.14	0.022373:4.95	0.018533:3.78	0.018893:4.83	0.017937:4.41	0.020318:4.52	NA:2.50	0.019166:4.66	0.016624:5.01	0.016841:4.98	0.017452:4.57	0.017422:4.64	0.016503:4.61	0.021567:4.80	0.021440:3.66	0.019940:4.55	0.018846:4.53	0.018010:4.61	0.017088:4.71	0.018435:4.43	0.016102:4.99	0.018330:4.71	0.016602:5.16	0.018651:4.81	0.018654:4.72	0.015940:4.42	0.017105:4.75	0.017263:4.00	0.018183:4.46	0.019814:4.29	0.018244:4.75	0.015837:3.22	NA:1.93	0.019829:4.96	0.015526:4.52	0.016544:4.16	0.019701:5.06	0.016678:4.70	0.019762:4.90	0.018787:4.91	0.015424:5.04	0.018631:4.71
Chr01A	5700001	0.013752:5.79	0.014009:5.93	0.014024:6.13	0.015305:6.15	0.015149:6.32	0.014811:6.11	0.013726:6.10	0.014270:6.12	0.012027:4.68	0.015244:5.84	0.012656:5.58	0.013257:5.94	0.004792:4.23	0.014803:6.02	0.016090:5.92	0.014055:6.26	0.013300:6.01	0.013355:6.23	0.014464:6.00	0.015556:6.04	0.012528:5.07	0.015818:6.00	0.014374:5.80	0.015859:5.87	0.013980:5.77	0.015083:5.91	0.012999:6.34	0.015423:5.92	0.015063:6.19	0.014874:6.19	0.015196:5.56	0.015891:6.09	0.014055:6.10	0.013329:5.18	0.015983:5.82	0.014724:6.38	0.013969:6.00	0.011582:3.75	0.001540:4.94	0.012743:6.11	0.014313:5.98	0.015936:5.64	0.012913:6.15	0.014320:6.08	0.013316:6.07	0.014400:6.04	0.015029:6.36	0.014066:5.89
Chr01A	5750001	0.015133:4.94	0.017793:5.33	0.016556:4.76	0.017235:5.38	0.019342:5.56	0.017563:4.83	0.018333:5.43	0.016787:4.58	0.011587:3.62	0.016609:5.02	0.016758:4.06	0.016899:5.33	0.008688:3.41	0.016196:5.46	0.019185:5.58	0.017611:5.33	0.018313:4.96	0.017347:5.50	0.014164:5.07	0.017609:5.27	0.013121:3.82	0.018113:4.99	0.017715:4.93	0.017244:4.77	0.015325:5.11	0.016099:5.20	0.016016:5.17	0.016782:5.14	0.016825:5.21	0.015366:5.48	0.018458:4.71	0.018342:4.99	0.017561:5.24	0.016605:4.56	0.016797:5.01	0.018158:5.20	0.016497:5.33	0.013702:3.08	0.003296:3.40	0.015953:4.69	0.017886:5.29	0.018247:4.85	0.016137:5.58	0.017978:5.11	0.018198:5.13	0.016576:5.19	0.018537:5.36	0.018673:5.54
Chr01A	5800001	0.013945:5.96	0.014923:5.73	0.012358:5.60	0.013902:6.23	0.013464:6.09	0.013055:5.65	0.014081:6.28	0.013147:5.16	0.010638:4.03	0.013923:5.82	0.011451:4.96	0.013368:5.71	0.003455:4.04	0.014875:6.26	0.013694:5.89	0.014030:5.94	0.013082:5.80	0.014265:6.10	0.013185:5.79	0.013367:5.62	0.009604:4.49	0.014436:5.96	0.014638:5.75	0.012922:5.72	0.012724:5.81	0.015508:5.81	0.013671:6.02	0.015656:5.96	0.013914:6.06	0.014856:6.35	0.013293:5.68	0.013197:5.25	0.013202:5.90	0.012482:5.08	0.012689:5.48	0.014315:5.70	0.012968:6.08	0.008834:3.22	0.000831:5.28	0.014471:5.67	0.013375:5.95	0.013982:5.34	0.014512:6.14	0.013736:5.87	0.013828:5.98	0.014795:6.13	0.013498:5.97	0.014798:5.80
Chr01A	5850001	0.011845:4.20	0.012704:4.87	0.013887:4.29	0.013343:4.47	0.011559:4.27	0.013578:3.93	0.012232:4.24	0.012508:4.38	0.011431:3.71	0.012302:4.19	0.013335:4.12	0.011358:4.23	0.003618:3.52	0.012797:4.57	0.011648:4.10	0.012298:4.44	0.012770:4.17	0.011845:4.18	0.012660:4.24	0.011311:4.14	0.011111:4.27	0.012820:4.26	0.012331:4.13	0.013757:4.33	0.011679:4.08	0.012785:4.14	0.012038:4.40	0.012965:4.06	0.012708:4.43	0.013014:4.46	0.012992:4.03	0.012596:4.10	0.013049:4.21	0.012819:4.16	0.012744:4.31	0.011121:4.39	0.012431:4.25	0.010096:3.52	0.000623:4.16	0.012136:4.13	0.013459:4.21	0.011069:3.72	0.013636:4.65	0.011340:4.32	0.012996:4.27	0.012466:4.39	0.011703:4.29	0.013284:4.08
Chr01A	5900001	NA:3.28	NA:3.50	NA:3.31	0.016460:3.66	NA:3.22	NA:3.16	NA:3.35	NA:3.48	NA:2.36	NA:3.20	NA:2.98	NA:3.26	NA:3.17	0.017417:3.51	0.018554:3.36	NA:3.23	NA:3.16	NA:3.30	NA:3.38	NA:3.11	NA:3.23	NA:3.33	NA:3.29	NA:3.27	NA:3.30	NA:3.35	NA:3.15	0.019522:3.66	NA:3.49	NA:3.40	NA:2.96	NA:3.75	NA:3.26	NA:3.18	NA:3.45	NA:3.43	NA:3.46	NA:2.39	0.004926:4.13	NA:3.56	NA:3.22	NA:3.23	NA:3.44	NA:3.49	NA:3.37	NA:3.35	0.015596:3.53	NA:3.17
Chr01A	5950001	0.013164:3.87	0.015163:4.22	0.015188:4.12	0.017144:4.20	0.014762:4.16	0.013660:3.86	0.015551:4.23	NA:3.81	NA:2.71	0.013710:3.95	NA:3.38	0.009258:4.05	NA:1.87	0.015991:3.94	0.017267:4.20	0.017121:4.27	0.012423:4.01	0.014772:3.62	0.020420:3.91	0.013672:3.81	NA:2.67	0.013564:3.74	0.012996:4.08	0.012066:3.88	0.011311:3.81	0.013326:3.97	0.014734:4.01	0.015574:4.09	0.013396:4.00	0.017360:4.05	0.011856:3.86	0.016273:3.92	0.013494:4.13	0.014802:3.57	0.013510:4.16	0.016659:4.29	0.016036:4.30	NA:2.60	NA:1.84	NA:4.05	0.015845:4.23	0.015871:3.89	0.014833:4.32	0.012140:3.89	0.013726:4.06	0.014264:4.34	0.015081:4.25	0.014138:3.94
Chr01A	6000001	NA:3.61	NA:3.67	NA:3.81	NA:3.76	NA:3.85	NA:3.60	NA:3.55	NA:3.52	NA:3.13	NA:3.54	NA:3.55	NA:3.56	NA:2.05	NA:3.50	NA:3.66	NA:3.73	NA:4.03	NA:3.66	NA:3.52	NA:3.63	NA:2.71	NA:3.51	NA:3.61	NA:3.31	NA:3.65	NA:3.62	NA:3.64	NA:3.58	NA:3.81	NA:3.53	NA:3.36	NA:3.58	NA:3.42	NA:2.85	NA:3.65	NA:3.56	NA:3.79	NA:2.29	NA:2.46	NA:3.72	NA:3.72	NA:3.18	NA:3.51	NA:3.50	NA:3.51	NA:3.85	NA:3.59	NA:3.66
Chr01A	6050001	NA:1.57	NA:1.52	NA:1.76	NA:1.77	NA:1.74	NA:1.44	NA:1.75	NA:1.49	NA:1.12	NA:1.66	NA:1.37	NA:1.54	NA:1.34	NA:1.82	NA:1.45	NA:1.80	NA:1.61	NA:1.86	NA:1.43	NA:1.60	NA:1.31	NA:1.54	NA:1.58	NA:1.53	NA:1.63	NA:1.63	NA:1.66	NA:1.53	NA:1.50	NA:1.63	NA:1.63	NA:1.45	NA:1.51	NA:1.43	NA:1.49	NA:1.67	NA:1.60	NA:0.85	NA:1.66	NA:1.92	NA:1.67	NA:1.61	NA:1.70	NA:1.58	NA:1.64	NA:1.86	NA:1.68	NA:1.64
Chr01A	6100001	NA:1.94	NA:1.87	NA:1.77	NA:1.86	NA:2.01	NA:1.84	NA:1.98	NA:1.72	NA:1.19	NA:1.64	NA:1.58	NA:1.95	NA:1.80	NA:1.91	NA:1.93	NA:1.91	NA:1.78	NA:2.09	NA:1.92	NA:1.67	NA:1.65	NA:1.64	NA:1.89	NA:1.82	NA:1.80	NA:1.76	NA:1.84	NA:1.86	NA:1.92	NA:1.99	NA:1.61	NA:1.71	NA:1.75	NA:1.61	NA:1.81	NA:1.82	NA:1.69	NA:1.17	NA:2.15	NA:1.89	NA:1.72	NA:1.61	NA:1.89	NA:1.82	NA:1.76	NA:2.02	NA:1.89	NA:1.81
Chr01A	6150001	NA:1.55	NA:1.48	NA:1.54	NA:1.73	NA:1.82	NA:1.43	NA:1.61	NA:1.65	NA:1.19	NA:1.53	NA:1.34	NA:1.55	NA:0.62	NA:1.49	NA:1.71	NA:1.54	NA:1.63	NA:1.51	NA:1.49	NA:1.56	NA:0.95	NA:1.75	NA:1.63	NA:1.58	NA:1.43	NA:1.62	NA:1.65	NA:1.61	NA:1.69	NA:1.64	NA:1.57	NA:1.44	NA:1.52	NA:1.40	NA:1.59	NA:1.49	NA:1.70	NA:0.94	NA:0.67	NA:1.61	NA:1.72	NA:1.74	NA:1.73	NA:1.57	NA:1.37	NA:1.72	NA:1.57	NA:1.39
Chr01A	6200001	NA:2.89	NA:3.19	NA:2.88	NA:2.89	NA:3.07	NA:2.80	NA:2.85	NA:2.68	NA:1.75	NA:2.59	NA:2.55	NA:2.88	NA:3.03	NA:3.12	NA:2.83	NA:2.95	NA:2.83	NA:2.93	NA:3.09	NA:2.80	NA:2.42	NA:2.94	NA:2.74	NA:2.78	NA:2.90	NA:2.50	NA:2.83	NA:2.78	NA:2.76	NA:2.99	NA:2.59	NA:2.71	NA:2.56	NA:2.41	NA:2.99	NA:2.96	NA:2.83	NA:1.68	NA:3.83	NA:2.79	NA:2.95	NA:2.59	NA:2.84	NA:2.90	NA:2.78	NA:3.03	NA:2.83	NA:2.98
Chr01A	6250001	NA:2.28	NA:2.47	NA:2.52	NA:2.44	NA:2.29	NA:2.44	NA:2.31	NA:2.00	NA:1.91	NA:2.26	NA:1.97	NA:2.19	NA:1.70	NA:2.20	NA:2.13	NA:2.57	NA:2.23	NA:2.19	NA:2.42	NA:2.51	NA:1.95	NA:2.48	NA:2.13	NA:2.20	NA:2.43	NA:2.17	NA:2.24	NA:2.42	NA:2.31	NA:2.40	NA:2.18	NA:2.44	NA:2.33	NA:1.82	NA:2.22	NA:2.49	NA:2.50	NA:1.54	NA:1.83	NA:2.18	NA:2.25	NA:2.48	NA:2.31	NA:2.43	NA:2.50	NA:2.58	NA:2.12	NA:2.44
Chr01A	6300001	0.008977:3.45	0.010844:3.39	0.009408:3.27	0.010674:3.66	0.011289:3.55	0.010136:3.13	0.008999:3.48	0.009420:3.44	NA:2.44	NA:2.85	NA:2.87	0.008333:3.17	0.001995:3.45	0.009971:3.49	0.010222:3.32	0.010604:3.28	0.010208:3.32	0.009270:3.21	0.010090:3.47	0.010685:3.27	0.008206:3.36	NA:3.14	0.010024:3.27	0.008148:3.34	NA:3.16	NA:2.89	0.011903:3.25	0.009414:3.39	0.010524:3.04	0.009863:3.19	NA:2.94	NA:2.92	0.011831:3.44	NA:2.77	0.008501:3.13	NA:2.89	0.010051:3.33	NA:2.13	0.000798:4.57	0.010289:3.27	0.011913:3.54	NA:3.00	0.009530:3.46	0.010870:3.13	0.009228:3.34	0.009635:3.36	0.009139:3.32	0.009711:3.21
Chr01A	6350001	NA:1.92	NA:2.14	NA:2.14	NA:2.11	NA:2.14	NA:1.84	NA:2.15	NA:1.95	NA:1.43	NA:1.80	NA:1.61	NA:2.21	NA:1.63	NA:2.20	NA:2.15	NA:2.02	NA:2.09	NA:2.30	NA:1.92	NA:1.86	NA:1.80	NA:2.18	NA:1.99	NA:2.14	NA:2.09	NA:2.22	NA:1.75	NA:1.85	NA:2.09	NA:2.42	NA:1.95	NA:2.02	NA:2.02	NA:1.72	NA:1.87	NA:2.03	NA:2.11	NA:1.27	NA:2.54	NA:2.04	NA:2.28	NA:1.75	NA:2.07	NA:2.06	NA:1.68	NA:2.12	NA:2.27	NA:2.05
Chr01A	6400001	NA:1.05	NA:1.22	NA:1.18	NA:1.46	NA:1.42	NA:1.11	NA:1.31	NA:1.17	NA:0.97	NA:1.21	NA:1.19	NA:1.36	NA:1.20	NA:1.30	NA:1.25	NA:1.39	NA:1.24	NA:1.44	NA:1.31	NA:1.37	NA:0.95	NA:1.37	NA:0.96	NA:1.27	NA:1.34	NA:1.39	NA:1.21	NA:1.29	NA:1.21	NA:1.16	NA:1.12	NA:1.34	NA:1.15	NA:1.02	NA:1.22	NA:1.27	NA:1.35	NA:0.66	NA:1.27	NA:1.27	NA:1.35	NA:1.22	NA:1.38	NA:1.28	NA:0.97	NA:1.38	NA:1.33	NA:1.20
Chr01A	6450001	0.012075:6.39	0.011375:6.45	0.011826:6.25	0.011886:6.17	0.011611:6.01	0.011813:6.02	0.012496:6.72	0.012311:5.96	0.011348:4.70	0.011325:5.94	0.012040:5.54	0.012202:6.14	0.004953:5.36	0.010897:6.30	0.011414:6.30	0.011514:6.38	0.011339:6.43	0.012121:6.54	0.011514:6.21	0.011596:5.88	0.012905:5.57	0.011727:6.28	0.011308:6.01	0.012420:6.43	0.011729:6.15	0.011368:6.04	0.011793:6.26	0.011249:6.44	0.011065:6.27	0.010473:6.24	0.011147:5.65	0.012060:6.68	0.011329:6.18	0.011722:5.97	0.010957:6.26	0.012060:6.78	0.010665:5.88	0.010920:5.00	0.001115:5.64	0.011190:6.27	0.011962:6.86	0.010533:5.64	0.011201:6.60	0.011998:6.16	0.012545:6.14	0.012905:6.63	0.012188:6.45	0.012198:6.78
Chr01A	6500001	0.017135:6.52	0.018205:6.77	0.017270:6.38	0.018927:6.59	0.018150:6.37	0.017700:6.22	0.016969:6.54	0.018729:6.59	0.014501:5.30	0.017920:6.24	0.016152:6.25	0.016701:6.52	0.007408:4.85	0.018090:6.52	0.017593:6.36	0.018840:6.80	0.017548:6.42	0.017973:6.30	0.016665:6.25	0.017971:6.60	0.018195:5.93	0.017116:6.28	0.018042:5.88	0.018955:6.50	0.017947:5.92	0.017318:6.14	0.017815:6.42	0.017749:6.90	0.018355:6.81	0.018229:6.51	0.018592:6.06	0.017135:6.23	0.016920:6.29	0.017145:5.57	0.017563:6.32	0.016660:6.48	0.019674:6.44	0.015114:4.44	0.002070:5.89	0.017195:6.36	0.017452:6.39	0.016272:5.64	0.018751:6.67	0.017406:6.30	0.017379:6.85	0.016393:6.58	0.018653:6.74	0.017388:6.62
Chr01A	6550001	0.010072:5.48	0.009248:6.20	0.010063:6.00	0.011391:5.78	0.009794:5.98	0.010791:5.53	0.009626:5.77	0.009596:6.07	0.010503:5.05	0.009903:5.73	0.011142:6.08	0.010738:5.56	0.008417:4.23	0.010378:5.64	0.010909:5.69	0.009356:6.04	0.010694:5.86	0.010428:5.48	0.011008:5.81	0.009970:5.75	0.011831:5.04	0.009250:5.60	0.010370:5.45	0.010204:5.49	0.010531:5.91	0.009840:5.15	0.009395:5.49	0.010143:5.87	0.010741:6.02	0.011382:5.80	0.009621:5.53	0.012121:6.00	0.011083:5.55	0.011724:5.07	0.010764:5.87	0.010776:6.32	0.010755:6.05	0.010228:4.64	0.005898:4.10	0.011090:5.77	0.010478:5.75	0.011592:5.46	0.009397:5.98	0.010366:5.66	0.009141:5.75	0.011184:5.78	0.010583:6.04	0.010480:5.66
Chr01A	6600001	0.010174:4.97	0.010981:4.95	0.011282:4.75	0.009568:5.54	0.009889:5.41	0.010734:4.83	0.010403:5.35	0.010958:5.65	0.010283:4.49	0.010980:5.34	0.010241:5.09	0.010475:5.10	0.004682:4.43	0.010442:5.46	0.009452:5.24	0.008423:5.08	0.011057:5.59	0.009978:5.15	0.007706:4.95	0.009535:5.46	0.009350:4.61	0.009963:4.91	0.009606:4.68	0.009451:4.92	0.009308:5.16	0.010484:5.12	0.009943:4.97	0.009060:5.28	0.010644:5.42	0.011422:5.32	0.011519:4.70	0.009364:5.52	0.009628:4.98	0.009949:4.93	0.010356:5.42	0.009956:5.26	0.010854:5.55	0.007890:4.22	0.000410:4.17	0.009290:5.31	0.010449:5.33	0.008915:4.85	0.010263:5.28	0.010219:5.30	0.010617:5.41	0.009579:5.12	0.009014:5.33	0.009691:5.18
Chr01A	6650001	0.015947:4.61	0.017767:4.85	0.016918:4.80	0.018570:5.31	0.019267:5.13	0.016427:4.55	0.019241:5.08	0.019469:4.58	0.013217:3.75	0.017030:4.56	0.014886:4.47	0.018648:4.86	NA:2.81	0.021026:5.27	0.019210:5.10	0.017540:5.08	0.016843:4.73	0.017140:4.63	0.017371:4.60	0.016628:4.78	0.020189:3.86	0.019114:5.00	0.018610:4.72	0.019189:4.86	0.020865:4.85	0.018361:4.60	0.019854:4.80	0.016609:5.07	0.017542:5.42	0.018505:5.00	0.019440:4.28	0.017116:4.78	0.018568:4.82	0.015586:3.84	0.017442:4.74	0.016071:4.63	0.018708:5.08	0.013874:3.24	0.001175:3.71	0.018269:4.93	0.018036:4.99	0.017608:4.22	0.019077:5.58	0.016527:4.96	0.017234:5.12	0.019242:5.23	0.017738:5.06	0.017242:5.00
Chr01A	6700001	0.014061:5.05	0.015667:5.51	0.014524:5.51	0.013902:5.60	0.014059:5.36	0.015572:4.87	0.015462:5.62	0.014615:5.48	0.013791:4.57	0.014719:5.13	0.013061:5.09	0.014771:5.10	0.005435:3.94	0.013502:5.30	0.015740:5.60	0.014449:5.40	0.014723:5.20	0.015409:4.95	0.014071:5.31	0.014487:5.20	0.013589:4.64	0.014241:5.25	0.013045:5.14	0.015892:5.28	0.014696:4.95	0.014200:5.10	0.014525:5.46	0.013562:5.39	0.014392:5.20	0.013886:5.00	0.013877:5.01	0.015684:5.15	0.013724:5.15	0.014561:4.80	0.014259:5.48	0.014931:5.72	0.012247:5.20	0.014080:4.27	0.000292:3.85	0.015034:5.02	0.014107:5.16	0.012935:4.71	0.015328:5.47	0.012929:4.90	0.013746:5.30	0.013050:5.48	0.013107:5.18	0.014119:5.38
Chr01A	6750001	0.021183:4.23	0.022177:4.36	0.020691:4.29	0.021386:4.63	0.024230:4.40	0.022231:4.17	0.021348:4.53	0.022550:4.59	0.021354:4.14	0.019985:4.48	0.020947:4.80	0.021550:4.12	NA:3.65	0.019649:4.48	0.018740:4.35	0.019246:4.44	0.020526:4.10	0.020209:4.06	0.022781:4.30	0.019940:4.29	0.019794:4.15	0.023525:4.55	0.022049:4.20	0.022306:4.18	0.020224:4.31	0.021210:4.11	0.020230:4.17	0.019608:3.93	0.021508:4.60	0.022115:4.49	0.019256:3.73	0.018476:4.30	0.022188:4.16	0.018878:4.04	0.019849:4.46	0.022119:4.43	0.022868:4.46	0.020625:3.66	NA:3.93	0.020791:4.32	0.019757:4.38	0.019130:3.96	0.019221:4.54	0.022635:4.43	0.019539:4.34	0.021029:4.51	0.022975:4.12	0.021348:4.32
Chr01A	6800001	NA:3.66	0.019105:3.91	0.019017:3.73	0.018577:3.78	0.016709:3.77	NA:3.43	NA:3.61	0.020655:4.19	NA:3.55	NA:3.38	NA:3.85	NA:3.50	NA:3.68	NA:3.92	NA:3.63	0.019010:3.68	NA:3.44	0.018195:3.58	NA:3.72	NA:3.76	NA:3.67	NA:3.68	NA:3.29	NA:3.61	NA:3.52	NA:3.40	NA:3.74	NA:3.56	0.018442:3.82	NA:3.57	NA:3.31	NA:3.94	NA:3.55	NA:3.66	NA:3.88	0.016564:4.07	NA:3.65	NA:2.99	NA:3.54	NA:3.72	NA:3.75	NA:3.42	NA:3.82	NA:3.86	NA:3.61	0.018559:3.74	NA:3.76	0.020429:3.79
Chr01A	6850001	NA:1.98	NA:1.99	NA:2.05	NA:1.91	NA:2.17	NA:1.91	NA:2.31	NA:1.96	NA:1.35	NA:2.06	NA:1.76	NA:2.21	NA:2.23	NA:2.18	NA:2.13	NA:2.32	NA:2.38	NA:1.93	NA:2.15	NA:2.13	NA:1.93	NA:2.10	NA:1.89	NA:2.01	NA:2.04	NA:2.00	NA:2.06	NA:2.01	NA:2.15	NA:2.10	NA:1.92	NA:1.90	NA:2.13	NA:1.76	NA:2.15	NA:1.98	NA:1.95	NA:1.15	NA:2.75	NA:2.08	NA:2.15	NA:1.94	NA:1.96	NA:2.08	NA:2.12	NA:2.02	NA:2.12	NA:2.10
Chr01A	6900001	0.017830:5.55	0.015871:5.34	0.018578:5.26	0.016985:5.08	0.016244:5.31	0.015146:4.93	0.016202:5.33	0.015927:4.53	0.012409:3.36	0.014665:4.67	0.013211:4.00	0.016121:5.23	0.006093:3.42	0.016313:5.34	0.017885:5.56	0.015489:5.54	0.015525:4.81	0.014485:4.98	0.013606:4.58	0.017243:4.86	0.013530:3.54	0.013285:4.96	0.018554:4.80	0.016625:5.33	0.016765:5.01	0.014759:4.92	0.015704:4.93	0.016033:4.77	0.016141:5.09	0.016005:4.90	0.015940:4.74	0.017219:4.38	0.016111:5.10	0.014312:3.70	0.016224:5.15	0.016201:4.81	0.016051:4.94	0.012910:2.95	0.002108:4.38	0.013864:4.61	0.016920:5.18	0.015669:4.53	0.017747:5.52	0.016609:5.02	0.016537:5.04	0.017049:5.32	0.016403:5.13	0.017622:5.17
Chr01A	6950001	0.018688:3.98	0.016870:3.89	0.018893:3.82	0.016982:4.06	0.018853:4.15	0.017976:3.66	0.018462:3.91	0.016140:3.58	NA:2.70	0.015704:3.59	0.015134:3.51	0.018432:3.74	0.003118:3.26	0.016618:4.14	0.017136:4.00	0.016568:4.18	0.017236:3.87	0.016665:3.90	0.016233:3.61	0.018662:3.82	NA:3.31	0.018153:3.89	0.016422:3.83	0.019378:4.24	0.019351:4.05	0.015781:3.84	0.017614:4.02	0.016516:3.57	0.019379:3.86	0.015442:3.96	0.014776:3.61	0.014740:3.78	0.017473:4.04	0.018319:3.60	0.012211:3.86	0.013064:3.75	0.017648:4.03	NA:2.33	0.000241:3.82	0.018957:3.84	0.015681:4.03	0.016491:3.73	0.017758:4.23	0.016909:3.67	0.016862:3.80	0.019057:4.04	0.016863:4.16	0.014817:3.76
Chr01A	7000001	NA:2.56	NA:2.84	NA:2.88	NA:2.86	NA:2.66	NA:2.41	NA:2.83	NA:2.56	NA:1.93	NA:2.46	NA:2.45	NA:2.55	NA:1.09	NA:2.54	NA:2.88	NA:2.68	NA:2.37	NA:2.66	NA:2.82	NA:2.64	NA:1.89	NA:2.95	NA:2.60	NA:2.65	NA:2.53	NA:2.46	NA:2.49	NA:2.54	NA:2.90	NA:2.86	NA:2.54	NA:2.66	NA:2.82	NA:2.13	NA:2.75	NA:2.65	NA:2.75	NA:1.51	NA:0.82	NA:2.43	NA:2.55	NA:2.26	NA:2.75	NA:2.80	NA:2.37	NA:2.67	NA:2.70	NA:2.60
Chr01A	7050001	NA:1.81	NA:1.87	NA:2.06	NA:2.05	NA:2.03	NA:1.78	NA:2.06	NA:1.89	NA:1.17	NA:1.78	NA:1.59	NA:2.08	NA:0.83	NA:1.97	NA:1.90	NA:2.01	NA:1.99	NA:1.61	NA:1.91	NA:1.70	NA:1.28	NA:2.01	NA:1.76	NA:1.99	NA:2.02	NA:1.84	NA:2.04	NA:1.83	NA:2.08	NA:2.01	NA:1.85	NA:1.90	NA:2.02	NA:1.47	NA:1.71	NA:1.87	NA:1.99	NA:1.45	NA:0.63	NA:1.96	NA:1.94	NA:1.82	NA:2.02	NA:2.09	NA:1.99	NA:2.03	NA:1.99	NA:1.98
Chr01A	7100001	NA:2.03	NA:2.06	NA:2.03	NA:2.30	NA:2.03	NA:1.74	NA:1.98	NA:1.92	NA:1.34	NA:1.93	NA:1.79	NA:2.02	NA:0.77	NA:1.88	NA:2.06	NA:2.16	NA:2.06	NA:2.18	NA:2.04	NA:1.92	NA:1.31	NA:2.16	NA:1.92	NA:1.93	NA:1.98	NA:1.98	NA:2.23	NA:1.99	NA:2.12	NA:2.06	NA:1.90	NA:1.85	NA:1.96	NA:1.65	NA:2.05	NA:1.83	NA:1.97	NA:1.35	NA:0.67	NA:1.98	NA:2.08	NA:2.01	NA:2.02	NA:1.89	NA:2.03	NA:2.07	NA:2.09	NA:2.07
Chr01A	7150001	NA:1.29	NA:1.37	NA:1.30	NA:1.58	NA:1.28	NA:1.22	NA:1.53	NA:1.42	NA:0.96	NA:1.35	NA:1.16	NA:1.38	NA:0.78	NA:1.23	NA:1.39	NA:1.27	NA:1.46	NA:1.42	NA:1.41	NA:1.25	NA:1.06	NA:1.20	NA:1.33	NA:1.39	NA:1.34	NA:1.42	NA:1.59	NA:1.42	NA:1.61	NA:1.47	NA:1.32	NA:1.55	NA:1.34	NA:1.15	NA:1.33	NA:1.58	NA:1.57	NA:0.74	NA:0.76	NA:1.55	NA:1.39	NA:1.23	NA:1.43	NA:1.48	NA:1.32	NA:1.53	NA:1.40	NA:1.41
Chr01A	7200001	NA:1.77	NA:1.83	NA:1.95	NA:1.81	NA:1.78	NA:1.76	NA:1.92	NA:1.76	NA:1.10	NA:1.71	NA:1.41	NA:2.02	NA:1.18	NA:1.80	NA:1.91	NA:1.89	NA:1.65	NA:2.06	NA:1.81	NA:1.85	NA:1.35	NA:2.11	NA:1.63	NA:1.79	NA:1.66	NA:1.80	NA:1.84	NA:1.74	NA:1.82	NA:1.79	NA:1.63	NA:1.60	NA:1.86	NA:1.33	NA:1.85	NA:1.71	NA:1.90	NA:1.26	NA:1.47	NA:1.65	NA:1.62	NA:1.75	NA:1.95	NA:1.80	NA:1.88	NA:1.96	NA:1.77	NA:2.02
Chr01A	7250001	0.010452:4.79	0.010439:4.78	0.009477:4.56	0.009956:4.90	0.010963:5.13	0.010156:4.62	0.011546:5.04	0.009515:4.28	0.008726:3.51	0.010402:4.64	0.009404:3.85	0.010896:4.53	0.001889:3.42	0.012168:5.31	0.009503:4.81	0.010348:4.86	0.009926:4.44	0.011036:4.81	0.010657:5.15	0.010798:4.97	0.008638:3.94	0.012184:4.67	0.010125:4.75	0.009628:4.95	0.011129:4.76	0.009968:4.98	0.009755:4.98	0.011414:4.78	0.010481:5.08	0.010734:4.70	0.009644:4.09	0.009454:4.26	0.011317:4.63	0.010414:4.15	0.010335:4.68	0.009446:4.50	0.010476:4.84	0.007522:2.91	0.000411:4.72	0.009080:4.96	0.009977:5.12	0.010092:4.32	0.011937:5.27	0.012036:4.78	0.010791:4.80	0.011358:4.86	0.009927:5.01	0.009921:4.89
Chr01A	7300001	0.012324:6.08	0.012620:6.14	0.013062:6.07	0.013797:6.46	0.011519:6.25	0.010859:5.62	0.012583:6.66	0.010884:5.36	0.007711:3.55	0.013323:5.88	0.009902:5.07	0.011997:5.95	0.003654:4.52	0.011893:6.54	0.011901:6.18	0.012019:6.25	0.012549:6.34	0.013029:6.17	0.012975:6.09	0.011404:5.92	0.010026:5.44	0.011058:5.94	0.012232:6.02	0.011604:6.17	0.013509:6.20	0.012616:6.13	0.012569:6.25	0.012461:5.97	0.013575:6.68	0.013201:6.48	0.014585:5.94	0.013142:6.34	0.012848:6.24	0.011197:5.55	0.011764:6.23	0.012422:6.31	0.011967:6.58	0.008892:3.69	0.001049:5.69	0.010636:6.00	0.012511:6.57	0.011103:5.71	0.013156:6.53	0.012385:6.17	0.012296:6.40	0.012154:6.31	0.013296:6.62	0.012464:6.06
Chr01A	7350001	0.016888:4.61	0.019999:4.85	0.021106:4.67	0.019026:4.71	0.019094:5.19	0.018972:4.13	0.018956:5.27	0.019414:4.57	0.015959:3.60	0.015694:4.64	0.019918:4.66	0.017986:4.86	0.008359:3.30	0.019873:4.90	0.020655:5.06	0.019264:4.64	0.020595:4.75	0.017849:4.88	0.019054:4.71	0.019951:4.95	0.020887:4.00	0.017530:4.79	0.020602:4.46	0.019787:4.91	0.018065:4.78	0.019592:4.87	0.018769:4.72	0.020307:4.93	0.018823:4.83	0.019504:5.24	0.020395:4.78	0.018517:4.44	0.020302:5.11	0.016861:4.14	0.020169:4.89	0.015979:4.35	0.021003:4.99	0.016034:3.02	0.000989:3.95	0.022331:4.92	0.018350:4.88	0.019435:4.31	0.020296:4.97	0.017261:4.82	0.020234:4.91	0.021464:4.91	0.018266:5.00	0.021000:5.29
Chr01A	7400001	0.013416:5.99	0.013372:6.59	0.013908:6.02	0.013223:6.55	0.013278:6.48	0.013890:6.11	0.014392:6.80	0.014361:6.45	0.009655:4.52	0.014114:5.91	0.013437:5.75	0.013252:6.27	0.009880:4.80	0.014002:6.37	0.013677:6.26	0.012813:6.60	0.013955:6.13	0.013393:6.40	0.014320:5.97	0.015699:6.17	0.014189:5.33	0.014478:6.67	0.012591:6.00	0.015563:6.42	0.015400:6.23	0.014122:6.24	0.014554:6.54	0.013336:6.31	0.014120:6.72	0.012615:6.27	0.014099:6.10	0.013727:5.96	0.012943:6.27	0.014044:5.91	0.013472:5.95	0.014479:6.32	0.012763:6.43	0.011072:4.35	0.000708:4.62	0.012951:6.40	0.014110:6.46	0.013734:6.55	0.013726:6.80	0.013758:6.23	0.013027:6.43	0.015135:6.41	0.014698:6.45	0.014148:6.04
Chr01A	7450001	0.010554:6.69	0.010667:6.81	0.009882:6.18	0.011567:6.89	0.009595:6.30	0.010886:6.38	0.010779:7.00	0.011341:7.14	0.011653:5.75	0.010683:6.33	0.009584:6.40	0.010381:6.80	0.002942:6.01	0.010793:6.61	0.011365:6.98	0.009738:6.89	0.010888:6.77	0.010881:6.53	0.010363:6.78	0.012018:7.02	0.009681:6.65	0.011517:7.01	0.010506:6.12	0.010111:6.31	0.012046:6.46	0.010679:6.22	0.011413:6.62	0.011240:6.98	0.010549:6.96	0.010823:6.81	0.010531:6.23	0.011047:6.90	0.009756:6.86	0.009877:6.50	0.010925:6.78	0.010675:7.53	0.011879:6.91	0.010203:5.45	0.000649:6.07	0.009802:6.73	0.011059:6.91	0.011143:6.24	0.011466:6.90	0.012263:6.83	0.010342:6.64	0.011495:6.70	0.011330:6.53	0.011105:6.64
Chr01A	7500001	0.015242:6.19	0.013585:5.82	0.014625:5.61	0.017683:6.61	0.015520:6.28	0.013018:5.63	0.014808:6.35	0.016953:5.48	0.013524:4.09	0.014956:5.59	0.013029:5.24	0.014655:6.20	0.004350:4.45	0.015707:6.17	0.014552:6.07	0.013882:6.47	0.014566:6.01	0.015673:6.21	0.015476:5.86	0.013784:6.21	0.010224:4.78	0.015287:6.11	0.016135:5.96	0.015216:6.08	0.015298:5.91	0.015574:6.05	0.016127:5.85	0.014416:6.08	0.015272:5.95	0.015157:6.08	0.015345:5.38	0.015213:6.33	0.014178:6.23	0.013381:5.19	0.014982:5.86	0.013964:6.04	0.014093:5.89	0.010470:3.57	0.008796:5.90	0.015743:5.81	0.014894:6.58	0.015888:5.66	0.014752:6.48	0.015496:6.14	0.015273:6.03	0.015260:6.42	0.014838:6.20	0.014115:6.03
Chr01A	7550001	0.014774:4.93	0.015940:5.54	0.015083:4.94	0.014001:5.15	0.016117:5.12	0.015137:4.51	0.016133:4.85	0.016997:4.56	0.013796:3.72	0.016325:4.45	0.011888:4.17	0.015055:4.55	0.003766:4.12	0.014551:5.04	0.016088:4.91	0.013959:5.20	0.015521:4.95	0.015147:5.12	0.015767:5.07	0.015079:4.92	0.011691:4.31	0.016815:5.02	0.017050:5.07	0.016047:5.06	0.014161:5.02	0.014053:4.67	0.015313:5.13	0.012764:4.99	0.014680:5.15	0.016369:4.76	0.015117:4.40	0.016090:4.70	0.018196:4.95	0.014722:4.74	0.016273:4.81	0.016100:5.05	0.016424:4.94	0.011914:3.40	0.016847:4.66	0.016387:4.79	0.016957:5.04	0.014598:4.76	0.017485:4.98	0.016977:4.96	0.014349:5.02	0.014544:5.02	0.016487:5.15	0.015180:5.04
Chr01A	7600001	0.020616:3.93	0.016980:4.15	0.017167:4.20	0.019718:4.45	0.018096:4.38	0.020329:3.98	0.020607:4.37	0.018461:4.20	NA:3.26	0.018527:4.02	0.019182:3.86	0.019217:4.26	NA:3.53	0.020027:4.24	0.018549:4.27	0.019948:4.22	0.019671:4.41	0.017796:4.20	0.018204:4.25	0.019818:4.24	0.015794:3.86	0.018831:4.43	0.019833:4.03	0.021282:4.39	0.018815:4.20	0.017711:4.06	0.020449:4.44	0.016014:4.14	0.019835:4.27	0.019183:4.51	0.018051:3.80	0.019224:4.49	0.019824:4.33	0.018189:4.03	0.018960:4.28	0.019731:4.50	0.019675:4.34	NA:3.28	0.019471:3.82	0.016579:3.78	0.020922:4.46	0.017918:3.71	0.018052:4.36	0.017612:4.39	0.016061:3.97	0.020500:4.31	0.017613:4.12	0.018602:4.48
Chr01A	7650001	0.013459:3.61	0.015416:3.65	0.015210:3.60	NA:3.52	0.016373:3.83	0.016450:3.51	0.015534:3.84	0.016224:3.83	NA:2.91	0.015090:3.58	0.015744:3.58	0.016064:3.70	NA:2.42	0.016331:3.78	0.014066:3.69	0.016650:3.82	0.016286:3.68	0.014319:3.73	0.015727:3.64	0.015915:3.56	NA:3.00	0.015583:3.57	0.015585:3.69	0.015438:3.74	0.014219:3.54	0.014677:3.67	0.018141:3.61	0.015319:3.74	0.014542:3.83	0.014523:3.89	0.015810:3.37	0.016141:3.46	0.013226:3.36	NA:3.12	0.014984:3.62	0.014948:3.78	0.016074:3.78	NA:2.41	0.017041:3.36	0.016287:3.74	0.016569:3.60	0.015800:3.17	0.015191:3.84	0.017159:3.78	0.015014:3.69	0.017497:3.63	0.017539:3.86	0.014492:3.83
Chr01A	7700001	0.018260:5.60	0.018922:5.88	0.018938:5.34	0.019536:5.95	0.019216:5.77	0.019223:5.22	0.018862:6.02	0.016722:5.66	0.015692:4.00	0.018970:5.43	0.017807:4.73	0.020570:5.49	0.007127:3.92	0.018099:5.71	0.020520:5.86	0.019180:5.70	0.017968:5.52	0.019961:5.67	0.019281:5.35	0.017641:5.15	0.016461:4.28	0.019818:5.93	0.018290:5.66	0.020032:5.78	0.020712:5.72	0.021530:5.54	0.018305:5.74	0.016432:5.29	0.018901:5.89	0.019238:5.81	0.019306:5.65	0.020366:5.72	0.018786:5.58	0.015887:4.58	0.021137:5.72	0.018249:5.38	0.020747:5.70	0.012504:3.21	0.018967:5.87	0.017251:5.81	0.018048:5.78	0.020122:5.35	0.019248:6.25	0.019707:5.67	0.019759:5.68	0.020291:5.72	0.019099:5.98	0.020487:6.12
Chr01A	7750001	0.018956:4.97	0.018120:5.54	0.019685:4.90	0.020064:5.26	0.018914:5.29	0.019849:4.68	0.020237:5.27	0.018940:4.97	0.016774:3.90	0.020179:4.69	0.019143:4.37	0.021003:5.35	0.011050:3.43	0.018713:5.42	0.020694:5.42	0.022259:5.10	0.017363:5.31	0.020594:5.26	0.019758:4.94	0.019278:5.11	0.024003:3.86	0.021786:5.15	0.020143:5.17	0.020190:5.07	0.020989:5.06	0.020923:5.17	0.018196:5.01	0.021742:5.08	0.020417:5.17	0.020484:5.27	0.020316:5.14	0.019141:4.43	0.017219:5.17	0.018194:4.45	0.018774:4.98	0.020487:4.62	0.021787:5.35	NA:2.93	0.019998:4.99	0.020526:5.05	0.019828:5.11	0.019834:4.66	0.019733:5.24	0.019160:5.13	0.022219:5.20	0.019680:5.33	0.016548:5.11	0.020666:5.22
Chr01A	7800001	0.012195:4.71	0.010316:5.00	0.011512:4.82	0.012650:5.08	0.010676:4.74	0.010626:4.45	0.009849:4.96	0.010725:4.57	0.009791:3.09	0.010304:4.56	0.011611:3.84	0.011357:4.48	NA:2.42	0.009818:4.69	0.009415:4.96	0.013337:4.91	0.010957:4.23	0.012638:4.42	0.009490:4.53	0.010314:4.47	0.014649:3.39	0.009568:4.44	0.009889:4.36	0.010449:4.75	0.010176:4.75	0.010794:4.25	0.011488:4.59	0.010923:4.59	0.010622:4.80	0.010067:4.74	0.010163:4.35	0.011758:4.45	0.010789:4.29	0.010281:3.70	0.011523:4.69	0.009853:4.40	0.011266:4.95	NA:2.76	0.009824:4.52	0.010144:4.57	0.011583:4.59	0.012734:4.25	0.011253:5.02	0.010926:4.78	0.009791:4.67	0.010831:4.51	0.009723:4.93	0.009570:4.50
Chr01A	7850001	0.005467:3.48	0.006968:3.80	0.006260:3.66	0.005905:4.12	0.005786:3.84	0.008218:3.48	0.006790:3.89	0.007252:3.83	0.008548:3.13	0.005926:3.55	0.007582:3.13	0.007031:3.77	NA:1.36	0.004325:3.63	0.006225:3.62	0.007695:3.82	0.006116:3.77	0.007594:3.70	0.005901:3.55	0.005247:3.56	NA:2.41	0.008316:3.42	0.004446:3.29	0.005858:3.67	0.005148:3.55	0.007035:3.69	0.004821:3.73	0.004144:3.85	0.005646:3.86	0.004634:3.84	0.005493:3.32	0.007098:3.38	0.005261:3.68	NA:2.89	0.006423:3.65	0.006664:3.21	0.006422:3.55	NA:2.22	0.004178:3.67	0.006768:3.92	0.008950:3.94	0.007430:3.48	0.008416:3.69	0.006124:3.69	0.005567:3.77	0.005874:3.52	0.007457:4.17	0.006295:3.97
Chr01A	7900001	NA:2.61	NA:2.72	NA:2.50	NA:2.89	NA:2.99	NA:2.42	NA:2.61	NA:2.50	NA:1.77	NA:2.57	NA:2.38	NA:2.49	NA:0.71	NA:2.70	NA:2.44	NA:2.41	NA:2.62	NA:2.46	NA:2.56	NA:2.65	NA:1.71	NA:2.55	NA:2.55	NA:2.45	NA:2.54	NA:2.47	NA:2.57	NA:2.72	NA:2.41	NA:2.69	NA:2.23	NA:2.17	NA:2.40	NA:1.96	NA:2.65	NA:2.20	NA:2.57	NA:1.61	NA:2.30	NA:2.59	NA:2.62	NA:2.44	NA:2.57	NA:2.59	NA:2.68	NA:2.89	NA:2.65	NA:2.73
Chr01A	7950001	0.005471:3.63	0.005345:3.85	0.004786:3.66	0.006633:4.21	0.004697:3.90	0.003925:3.72	0.004926:4.03	0.005100:3.87	0.003985:3.36	0.005281:3.60	0.007636:3.71	0.003939:3.84	NA:1.30	0.006081:4.03	0.004852:3.80	0.005698:3.83	0.005149:4.00	0.004186:3.86	0.005000:3.66	0.005021:3.65	NA:2.52	0.005391:3.78	0.006081:3.75	0.004482:3.65	0.004502:3.60	0.004545:3.79	0.003854:3.90	0.004093:3.79	0.004479:3.81	0.007171:3.55	0.004373:3.86	0.005782:3.70	0.003459:3.82	0.003354:3.40	0.007008:3.87	0.004722:4.22	0.004936:3.84	NA:2.73	0.005286:3.64	0.006791:3.66	0.006212:3.87	0.004376:3.63	0.005283:4.05	0.003708:3.78	0.002975:3.58	0.004931:3.96	0.005380:3.89	0.004469:4.03
Chr01A	8000001	0.009538:4.57	0.012879:4.49	0.009815:4.27	0.012296:4.92	0.009056:4.73	0.011954:4.39	0.012222:4.65	0.008896:4.81	0.009495:3.75	0.011947:4.49	0.009567:4.36	0.010754:4.77	NA:1.88	0.010111:4.68	0.010063:4.36	0.010581:4.54	0.010392:4.68	0.011464:4.10	0.010166:4.33	0.013740:4.30	0.012453:3.42	0.010266:4.51	0.010224:4.06	0.013014:4.45	0.012444:4.33	0.010434:4.41	0.012603:4.43	0.010716:4.68	0.012822:4.64	0.009215:4.44	0.013928:4.12	0.012888:4.40	0.009669:4.43	0.011008:4.16	0.011068:4.51	0.012473:4.67	0.011052:4.74	0.009325:3.37	0.012759:4.50	0.011301:4.45	0.010842:4.47	0.012376:4.43	0.010364:4.51	0.012976:4.61	0.009974:4.70	0.011120:4.42	0.010436:4.54	0.011856:4.52
Chr01A	8050001	0.013700:5.24	0.014919:5.55	0.012388:5.20	0.014486:5.77	0.016007:5.73	0.014389:5.23	0.014443:5.40	0.015344:5.32	0.014851:4.27	0.016184:5.13	0.015456:4.93	0.012012:5.23	NA:2.92	0.014200:5.23	0.014144:5.20	0.012656:5.32	0.014313:5.15	0.014288:5.25	0.013712:5.20	0.014287:5.11	0.014470:4.07	0.014744:5.44	0.011530:5.11	0.012437:5.51	0.011616:5.10	0.012035:5.01	0.012723:5.41	0.014468:5.51	0.013915:5.41	0.012245:5.60	0.013929:4.91	0.013379:5.42	0.013466:5.21	0.014321:4.72	0.016279:5.28	0.013906:5.25	0.013098:5.09	0.012526:3.68	0.014463:5.35	0.015648:5.02	0.013597:5.61	0.014744:4.81	0.014256:5.61	0.014067:5.52	0.012978:5.19	0.012794:5.52	0.011191:5.38	0.014235:5.22
Chr01A	8100001	0.013197:5.36	0.012358:5.52	0.014775:5.48	0.012775:5.46	0.013603:5.19	0.012468:5.29	0.013804:5.63	0.011665:4.98	0.010971:3.86	0.012846:5.41	0.011542:4.75	0.012428:5.61	0.004982:3.75	0.013696:5.44	0.013603:5.70	0.013788:5.91	0.011848:5.23	0.012921:5.27	0.011430:5.03	0.013150:5.47	0.012643:4.51	0.012968:5.33	0.012667:5.18	0.013129:5.47	0.013846:5.39	0.014867:5.17	0.013394:5.29	0.010702:5.46	0.015949:5.65	0.011473:5.24	0.014302:4.92	0.011813:5.07	0.012331:5.29	0.012158:4.55	0.013735:5.29	0.012363:5.33	0.014074:5.29	0.011528:3.55	0.012436:5.01	0.012945:5.29	0.012184:5.23	0.012389:5.12	0.013481:5.37	0.012377:5.04	0.013539:5.30	0.012603:5.48	0.014478:5.63	0.011563:5.27
Chr01A	8150001	0.019461:5.13	0.018483:5.95	0.017014:5.13	0.020260:5.62	0.018063:5.86	0.018694:5.24	0.018698:5.77	0.018428:4.88	0.013988:3.23	0.017662:5.26	0.016707:4.57	0.019985:5.24	0.005304:3.77	0.018014:5.51	0.018447:5.64	0.017868:5.62	0.017996:5.57	0.016487:5.29	0.015130:5.24	0.019556:5.28	0.016258:4.13	0.021139:5.70	0.019974:5.09	0.020345:5.50	0.019849:5.66	0.017780:5.24	0.018398:5.71	0.019699:5.39	0.020118:5.44	0.020355:5.41	0.020129:5.21	0.018508:5.25	0.018853:5.38	0.016150:4.20	0.017686:5.15	0.020576:5.18	0.016794:5.18	NA:2.74	0.018036:5.37	0.019651:5.04	0.020283:5.61	0.017481:4.85	0.019753:6.01	0.018213:5.52	0.017814:5.34	0.019367:5.36	0.019255:6.09	0.018636:5.46
Chr01A	8200001	0.019992:5.75	0.019755:5.88	0.020438:5.45	0.020038:5.59	0.019750:5.95	0.018947:5.32	0.020834:5.71	0.018219:5.53	0.017524:4.29	0.016944:5.41	0.016862:4.85	0.020060:5.29	0.008654:3.65	0.018396:5.91	0.020442:5.86	0.018265:5.78	0.017508:5.33	0.020008:5.58	0.017036:5.26	0.018310:5.22	0.018430:4.55	0.021119:5.80	0.019161:5.46	0.017311:5.58	0.021549:5.82	0.018942:5.12	0.019753:5.28	0.020004:5.56	0.019236:5.39	0.019603:5.80	0.018023:5.26	0.020860:5.39	0.019686:5.36	0.017749:4.83	0.019518:5.41	0.020336:5.47	0.018359:5.37	0.015439:3.71	0.019275:4.95	0.021155:5.36	0.021944:5.62	0.018810:5.20	0.019915:5.74	0.017983:5.22	0.021205:5.68	0.018438:5.63	0.018890:5.72	0.020408:5.83
Chr01A	8250001	0.009840:3.87	0.008836:4.08	0.009777:3.78	0.008734:4.13	0.008852:4.12	0.007373:3.66	0.009014:4.07	0.010095:3.95	NA:2.84	0.009007:3.97	0.009575:3.68	0.010348:4.10	0.002735:3.62	0.008043:4.22	0.008964:4.21	0.009475:4.31	0.010002:3.96	0.010677:4.27	0.008880:3.96	0.010147:4.13	0.008346:3.45	0.007869:3.85	0.008419:3.73	0.008119:4.06	0.009740:3.92	0.009913:4.14	0.009145:4.16	0.012168:4.30	0.010961:4.01	0.009162:3.93	0.007942:3.67	0.010131:3.69	0.009272:4.08	0.012033:3.44	0.009093:3.86	0.010439:3.95	0.009366:4.14	NA:2.66	0.009259:3.79	0.012100:4.30	0.008649:4.21	0.009533:3.61	0.010425:4.30	0.010307:3.90	0.010712:4.08	0.009976:4.33	0.010247:4.16	0.008068:3.75
Chr01A	8300001	0.018767:4.86	0.019869:5.31	0.020078:5.02	0.019671:4.95	0.017804:5.22	0.019086:5.02	0.018882:4.90	0.018817:4.07	NA:2.68	0.018523:4.44	0.015641:3.94	0.018657:5.03	NA:3.19	0.017835:4.92	0.020433:5.46	0.016718:5.36	0.021479:5.05	0.019018:5.35	0.015824:4.75	0.018874:5.22	0.013546:3.46	0.020258:4.90	0.020597:4.69	0.018300:4.93	0.020116:5.06	0.018714:4.97	0.017384:4.78	0.021113:5.09	0.020003:5.41	0.020607:5.01	0.017144:4.46	0.018016:4.46	0.018463:4.77	0.013653:3.69	0.016163:4.87	0.017953:4.23	0.021237:5.19	NA:2.40	0.017311:4.70	0.019035:4.57	0.018153:4.93	0.018797:4.72	0.020103:5.51	0.018444:5.10	0.018393:4.99	0.018367:5.53	0.020544:5.26	0.018253:5.23
Chr01A	8350001	0.020621:5.67	0.023205:5.83	0.020232:5.70	0.021435:5.66	0.020869:5.79	0.019709:5.28	0.020307:5.78	0.019314:5.20	NA:4.23	0.019346:5.17	0.020156:4.91	0.019905:5.20	0.007372:4.36	0.018590:5.42	0.020509:5.46	0.021488:5.47	0.020217:5.12	0.020765:5.42	0.020303:5.17	0.021434:5.32	0.015820:4.81	0.019302:5.50	0.020154:5.14	0.020555:5.37	0.020196:5.21	0.021413:5.27	0.018540:5.28	0.020103:5.43	0.020076:5.33	0.021215:5.19	0.018900:4.84	0.020846:5.14	0.020676:5.38	0.018600:4.93	0.020847:5.55	0.018432:5.02	0.020467:5.24	NA:3.45	0.018476:5.19	0.020582:5.09	0.019770:5.65	0.017670:5.00	0.020983:5.65	0.019972:5.22	0.018417:5.24	0.020592:5.69	0.019433:5.55	0.020401:5.53
Chr01A	8400001	NA:5.83	NA:6.24	0.036433:5.88	0.043073:6.40	0.034373:6.24	NA:5.86	NA:6.49	NA:6.00	NA:4.94	0.036752:6.20	NA:5.91	NA:5.81	NA:5.36	NA:6.47	0.040343:6.17	NA:6.20	0.036468:5.66	NA:6.06	0.037946:5.98	NA:5.84	0.033944:5.58	NA:6.05	0.039663:5.93	NA:5.72	NA:5.82	0.042320:5.94	NA:5.93	NA:5.81	0.041981:6.24	NA:6.05	0.036138:5.74	0.036716:6.30	0.038775:6.13	0.037658:5.37	NA:6.07	0.038819:5.94	NA:6.26	NA:4.20	NA:5.66	NA:6.24	NA:6.49	0.037631:5.97	NA:6.23	NA:6.11	NA:6.18	NA:5.99	0.039777:6.14	NA:6.42
Chr01A	8450001	0.029717:6.87	0.031797:7.35	0.032197:7.09	0.029575:7.61	0.030787:7.44	0.028804:6.61	0.030616:7.35	0.030666:7.20	0.024969:5.48	0.029375:7.27	0.027651:6.44	0.030814:7.16	0.022596:6.91	0.030678:7.27	0.028085:7.24	0.032581:7.31	0.028379:7.30	0.031546:7.44	0.030072:7.08	0.030840:7.38	0.026499:6.87	0.026953:7.40	0.028069:6.86	0.030651:7.06	0.029755:7.07	0.031505:7.19	0.031078:7.13	0.031321:6.96	0.032817:7.26	0.030962:7.22	0.030186:6.62	0.027482:7.01	0.028748:7.04	0.024885:5.73	0.031078:7.01	0.031463:6.94	0.028536:7.53	0.021443:4.43	0.030378:6.94	0.032390:7.15	0.030663:7.20	0.029241:6.59	0.030007:7.56	0.029755:7.40	0.027588:7.32	0.028042:7.35	0.033972:7.15	0.028837:7.23
Chr01A	8500001	0.012011:5.28	0.010458:5.15	0.011442:5.13	0.013499:5.52	0.009466:5.29	0.009996:4.60	0.012154:5.29	0.011195:4.96	0.010382:4.22	0.009886:4.77	0.011352:4.63	0.011208:5.14	0.006085:3.93	0.011784:5.27	0.011757:5.29	0.009977:5.28	0.012178:5.10	0.012117:5.27	0.011190:4.78	0.011030:5.15	0.008456:4.05	0.011544:5.35	0.009752:4.93	0.011811:5.27	0.010840:5.14	0.011474:5.21	0.012077:5.13	0.011586:5.27	0.012186:5.55	0.012698:5.65	0.010650:4.56	0.010645:4.87	0.010825:5.08	0.008728:4.29	0.009923:5.21	0.012713:5.61	0.009524:5.25	0.007907:3.16	0.009754:4.70	0.011776:5.13	0.010838:5.30	0.011609:4.92	0.012964:5.36	0.010488:5.16	0.012242:4.91	0.011908:5.47	0.011099:5.28	0.010349:5.24
Chr01A	8550001	0.012438:4.95	0.015122:5.27	0.012459:5.03	0.013137:5.48	0.014149:5.13	0.013593:4.75	0.013101:5.33	0.012346:4.68	0.010118:3.10	0.010927:4.81	0.011355:4.31	0.014032:5.22	0.003001:3.74	0.014240:5.17	0.014187:5.00	0.014157:5.44	0.010616:5.13	0.014995:5.30	0.012855:5.11	0.014935:5.03	0.010919:3.98	0.013961:5.19	0.013982:5.02	0.014181:5.29	0.013022:5.08	0.014313:5.32	0.013406:4.91	0.013382:4.87	0.015061:5.50	0.014124:5.47	0.012179:4.85	0.012746:4.88	0.014283:5.24	0.012404:4.45	0.012586:4.93	0.013884:5.02	0.012581:5.43	0.008574:3.04	0.015424:5.02	0.013012:5.10	0.015925:5.40	0.014898:4.99	0.015421:5.61	0.015177:5.31	0.012190:4.84	0.014365:5.29	0.013078:5.15	0.014621:5.27
Chr01A	8600001	0.012888:4.76	0.013863:4.49	0.012685:4.51	0.011035:4.28	0.011214:4.46	0.011528:4.04	0.012832:4.41	0.011940:3.40	NA:2.30	0.010866:3.74	0.011218:3.12	0.011821:4.06	NA:2.28	0.013052:4.40	0.010520:4.34	0.012840:4.66	0.010446:4.30	0.012664:4.34	0.009707:3.96	0.013242:3.99	NA:2.62	0.011292:3.97	0.011585:4.28	0.011742:4.34	0.011713:4.08	0.011799:4.23	0.010867:4.37	0.010880:4.35	0.012044:4.49	0.013329:4.36	0.012541:4.04	0.010372:3.64	0.011776:4.39	0.008912:3.34	0.012490:4.22	0.011256:3.88	0.011483:4.33	NA:2.34	0.011016:4.17	0.009239:3.97	0.012721:4.30	0.011217:3.98	0.012620:4.88	0.014712:4.54	0.010885:4.19	0.011137:4.52	0.013962:4.51	0.013357:4.14
Chr01A	8650001	0.018681:6.84	0.018580:6.80	0.017277:5.86	0.019235:6.82	0.017903:6.98	0.017960:6.02	0.018943:6.76	0.018238:5.24	0.015083:4.59	0.016919:5.77	0.016737:5.57	0.018668:6.52	0.005797:4.06	0.017888:6.76	0.019097:6.60	0.018903:6.79	0.017192:6.61	0.017762:6.52	0.018930:6.53	0.017202:6.51	0.016537:4.86	0.018387:6.63	0.017914:6.31	0.018710:6.54	0.019970:6.41	0.017756:6.08	0.018182:6.34	0.018261:6.65	0.018423:6.90	0.018854:6.99	0.019020:6.28	0.018378:5.82	0.020092:6.86	0.015870:5.49	0.018978:6.33	0.017386:6.07	0.018252:6.52	0.015807:3.99	0.019714:6.48	0.017489:6.67	0.018363:6.92	0.017416:5.76	0.018374:6.97	0.018794:7.04	0.018243:6.61	0.019342:6.70	0.018232:6.67	0.019206:7.07
Chr01A	8700001	0.017153:5.62	0.016485:5.65	0.014585:5.28	0.016388:5.86	0.016742:6.02	0.015312:5.41	0.018392:6.05	0.015644:4.57	0.011725:3.07	0.013898:4.92	0.013902:4.32	0.013338:5.58	0.003576:3.25	0.017946:5.86	0.016346:5.55	0.015636:5.68	0.016976:5.67	0.016066:5.87	0.015945:5.33	0.014340:5.27	0.011668:3.90	0.017643:5.74	0.015445:5.55	0.015484:5.75	0.015290:5.68	0.016675:5.60	0.016318:5.60	0.014786:5.48	0.016903:6.06	0.015513:5.50	0.014162:5.22	0.013889:4.91	0.014573:5.71	0.010915:4.24	0.015228:5.35	0.015193:4.85	0.016510:5.82	0.009035:2.90	0.015873:5.58	0.012768:5.24	0.018158:6.17	0.012402:4.92	0.018192:6.02	0.016466:5.82	0.017168:5.42	0.016432:5.67	0.016957:6.12	0.014905:5.62
Chr01A	8750001	0.014177:5.00	0.014970:5.47	0.015349:5.16	0.016360:5.33	0.014342:5.09	0.014307:4.96	0.013564:5.34	0.018357:5.13	0.016657:4.08	0.014048:4.97	0.013787:4.71	0.013438:4.97	NA:2.08	0.014960:5.09	0.015764:5.27	0.015252:5.26	0.013916:4.75	0.015187:5.33	0.014596:5.27	0.014314:5.07	0.015086:3.16	0.014502:5.07	0.013583:4.98	0.013368:4.84	0.011802:5.01	0.014607:4.92	0.017198:5.11	0.016609:5.45	0.016232:5.23	0.013651:5.47	0.013743:4.59	0.014770:4.23	0.015034:5.03	0.013600:4.47	0.013967:4.75	0.012134:4.29	0.015569:5.02	0.014544:3.35	0.015461:4.92	0.014940:5.29	0.013339:5.21	0.015743:4.86	0.016496:5.24	0.015703:4.90	0.014896:5.14	0.015220:4.98	0.014689:4.98	0.013852:5.19
Chr01A	8800001	0.020067:5.91	0.020457:6.28	0.018950:5.70	0.018957:6.03	0.020794:6.30	0.019714:5.47	0.019341:6.08	0.016653:4.88	0.011118:2.96	0.018728:5.25	0.014577:4.27	0.021694:5.68	0.008040:3.44	0.022916:6.22	0.020632:6.02	0.020459:5.88	0.018845:5.99	0.020563:6.22	0.017663:5.57	0.018815:5.61	0.016091:3.93	0.021706:6.28	0.019542:5.79	0.020047:6.04	0.019268:5.87	0.018402:5.60	0.017985:5.37	0.021147:5.88	0.020748:5.75	0.020013:6.18	0.020236:5.83	0.018009:4.92	0.021929:6.04	0.016639:4.22	0.019929:5.62	0.017959:5.09	0.022223:5.44	0.014677:2.74	0.018598:5.66	0.019637:5.53	0.019858:5.84	0.017234:5.41	0.019749:6.44	0.021065:5.90	0.019183:5.92	0.019369:5.89	0.019770:6.05	0.020437:5.90
Chr01A	8850001	0.013675:5.10	0.015368:5.27	0.014976:5.45	0.014266:5.50	0.013448:5.68	0.014527:4.92	0.014881:5.32	0.012038:4.17	0.011770:3.43	0.012781:4.95	0.012545:4.06	0.015631:5.48	0.006319:3.01	0.016229:5.22	0.015837:5.31	0.014827:5.08	0.013719:5.32	0.016365:5.34	0.014356:5.05	0.015045:4.84	0.015941:3.88	0.015708:5.19	0.013974:4.88	0.014353:5.48	0.013532:5.11	0.012891:5.20	0.013914:5.15	0.014928:5.11	0.014974:5.56	0.014784:5.11	0.015837:4.73	0.014176:4.76	0.015118:4.94	0.011657:4.55	0.014158:5.14	0.015640:4.76	0.013954:5.13	NA:2.51	0.013558:4.80	0.012785:4.96	0.015399:5.35	0.014068:4.66	0.015452:5.27	0.014402:5.04	0.014152:5.10	0.015958:5.24	0.016003:5.42	0.016752:5.38
Chr01A	8900001	0.015416:5.00	0.015047:5.90	0.015198:5.41	0.015002:5.63	0.015386:5.68	0.015399:5.18	0.016236:5.64	0.014615:5.25	0.012899:3.61	0.014995:5.29	0.014548:4.46	0.014343:5.22	NA:2.93	0.015056:5.35	0.016126:5.22	0.014862:5.92	0.016527:5.32	0.015336:5.43	0.016129:5.39	0.015209:5.47	0.015735:3.53	0.014109:5.43	0.015368:5.04	0.014877:5.31	0.016151:5.41	0.013615:5.30	0.016053:5.26	0.014901:5.34	0.018226:5.68	0.015336:5.26	0.012527:4.81	0.014639:4.81	0.015133:5.16	0.012984:4.41	0.015020:5.25	0.017934:5.00	0.015185:5.30	NA:2.83	0.013982:5.16	0.014529:5.06	0.016052:5.26	0.014802:4.98	0.015324:5.63	0.015930:5.46	0.014005:5.26	0.017381:5.56	0.015861:5.61	0.013828:5.67
Chr01A	8950001	0.015477:6.64	0.014733:6.87	0.014991:6.35	0.015773:7.45	0.014386:6.88	0.014394:6.77	0.014435:6.86	0.014750:6.90	0.011210:5.50	0.012799:6.64	0.013610:6.23	0.014421:6.93	0.006526:5.32	0.014487:6.74	0.016255:7.03	0.015286:7.04	0.015611:6.65	0.015947:6.99	0.014522:6.84	0.015754:6.65	0.012645:5.85	0.015813:6.91	0.014801:6.54	0.015102:6.51	0.015360:6.74	0.015314:6.67	0.014053:6.89	0.015904:7.01	0.016516:7.18	0.013472:6.81	0.014663:6.42	0.014708:6.50	0.015456:6.57	0.015316:5.98	0.014537:6.58	0.015903:7.00	0.015898:6.99	0.012305:4.71	0.014866:6.70	0.014399:6.77	0.013977:7.13	0.014766:6.50	0.015873:7.00	0.015178:6.96	0.015633:6.91	0.015359:6.97	0.014776:7.14	0.015203:6.58
Chr01A	9000001	0.017420:6.20	0.017375:6.67	0.018444:6.14	0.017913:6.57	0.017469:6.23	0.017456:5.82	0.017243:6.59	0.017270:5.95	0.016147:4.15	0.016709:5.94	0.016247:5.32	0.017539:6.09	0.007844:4.34	0.018347:6.70	0.015922:6.24	0.018320:6.33	0.015142:5.96	0.018559:6.42	0.018530:6.34	0.017737:6.05	0.016508:4.66	0.018227:6.25	0.016930:5.68	0.018417:6.11	0.015961:6.03	0.017581:6.03	0.018306:6.15	0.017567:6.03	0.017607:6.63	0.017397:6.49	0.018708:5.91	0.018327:5.66	0.018050:6.04	0.016683:5.23	0.017920:6.01	0.016529:5.69	0.016666:6.40	0.014055:3.65	0.014190:6.02	0.018620:6.11	0.020165:6.64	0.019275:5.92	0.019226:6.50	0.018953:6.02	0.017617:6.57	0.018253:6.42	0.018039:6.37	0.016908:6.25
Chr01A	9050001	0.016578:6.14	0.017829:5.62	0.016551:5.68	0.014874:6.10	0.017047:5.95	0.015453:5.69	0.017790:6.58	0.017017:5.37	0.012164:3.74	0.018015:5.46	0.014121:4.99	0.016515:5.56	0.005659:3.57	0.014963:5.99	0.016891:5.79	0.017913:5.94	0.015858:5.47	0.015757:6.14	0.015063:5.75	0.015788:6.02	0.014920:4.17	0.015998:5.51	0.017499:5.46	0.015362:5.30	0.016341:5.68	0.016923:5.58	0.017890:5.95	0.015183:5.75	0.016120:5.90	0.015362:5.98	0.015850:5.61	0.016400:5.53	0.015979:5.92	0.015947:4.58	0.016617:6.11	0.014612:5.32	0.015155:5.85	0.012019:3.68	0.015985:5.70	0.016490:5.69	0.016889:5.99	0.013860:5.49	0.016785:6.00	0.016586:5.91	0.017037:6.05	0.017861:6.48	0.018122:6.21	0.018253:5.83
Chr01A	9100001	0.014749:7.59	0.016394:7.35	0.016954:7.48	0.016624:7.87	0.017112:7.51	0.015291:7.21	0.016916:7.60	0.016451:7.51	0.014680:6.78	0.017578:7.38	0.016240:7.19	0.017753:7.14	0.008767:6.17	0.015781:7.57	0.016832:7.22	0.016454:7.35	0.016198:7.33	0.016146:7.16	0.015222:7.09	0.016131:7.39	0.016117:6.50	0.015990:7.30	0.016124:7.09	0.014552:7.04	0.016736:7.16	0.015956:6.91	0.016782:7.57	0.014850:7.36	0.016284:7.55	0.016032:7.40	0.016392:6.77	0.016220:7.12	0.014182:7.26	0.016327:6.72	0.016274:7.37	0.015865:7.13	0.015684:7.90	0.014412:5.51	0.016154:7.38	0.014738:7.48	0.016915:7.56	0.016071:6.53	0.017000:7.58	0.015371:7.16	0.016339:7.52	0.016150:7.75	0.015802:7.14	0.017046:7.63
Chr01A	9150001	0.010445:5.53	0.011297:5.71	0.011999:5.79	0.012678:6.18	0.011449:5.59	0.010499:5.46	0.012312:5.26	0.013069:5.35	0.010660:4.18	0.012132:5.47	0.010552:5.06	0.010916:5.67	0.005204:4.30	0.012115:6.02	0.012293:5.86	0.011853:5.72	0.013245:5.71	0.012224:5.89	0.012929:5.66	0.012716:5.60	0.011388:5.01	0.011647:5.65	0.010658:5.33	0.011532:5.69	0.011460:5.76	0.011840:5.42	0.011458:5.37	0.011257:5.39	0.012935:6.07	0.012269:5.79	0.009913:5.29	0.012460:5.67	0.012206:5.55	0.012103:4.91	0.013019:5.59	0.012477:5.61	0.011745:5.59	0.009753:3.62	0.011681:5.73	0.011003:5.50	0.013903:5.68	0.010292:5.00	0.012220:5.93	0.011491:5.59	0.010952:5.70	0.013587:5.84	0.011486:5.85	0.011496:5.59
Chr01A	9200001	0.015350:4.85	0.018441:5.48	0.017254:4.99	0.016244:5.35	0.016121:5.41	0.016561:5.09	0.017314:5.32	0.016821:5.11	0.015234:4.41	0.017459:4.94	0.018459:4.78	0.017374:5.23	NA:3.37	0.016480:5.48	0.017437:5.05	0.017019:5.14	0.016587:4.93	0.015483:5.25	0.017182:5.01	0.016889:4.98	0.015844:4.23	0.016124:5.69	0.014654:5.22	0.017100:5.08	0.017588:5.04	0.017665:5.03	0.015893:5.34	0.016200:5.27	0.016181:5.55	0.017320:5.20	0.014160:4.85	0.017617:4.50	0.015966:4.94	0.018564:4.44	0.014471:4.97	0.016366:4.92	0.017592:5.33	NA:3.36	0.015224:5.08	0.015045:5.23	0.016225:5.43	0.015603:4.98	0.016690:5.72	0.015904:5.00	0.015994:5.08	0.014495:5.26	0.016443:5.32	0.017214:5.11
Chr01A	9250001	0.023587:5.65	0.025242:5.80	0.024000:5.51	0.027506:5.74	0.025413:6.04	0.023107:5.56	0.022924:6.06	0.022786:4.97	0.019812:3.77	0.021779:5.21	0.021904:4.78	0.024966:5.77	0.010082:3.85	0.025123:5.79	0.025407:5.60	0.026321:6.06	0.024217:5.36	0.020185:5.75	0.023959:5.56	0.022913:5.45	0.023921:4.58	0.022658:5.53	0.024700:5.42	0.023509:5.40	0.024964:5.83	0.023639:5.49	0.025051:5.60	0.027465:5.47	0.025326:6.02	0.023872:5.71	0.023607:5.19	0.022826:5.28	0.025595:5.69	0.022884:4.67	0.023039:5.67	0.023439:5.45	0.024642:6.05	0.023642:3.60	0.023937:5.38	0.026100:5.37	0.025059:5.62	0.023269:5.55	0.024091:5.53	0.022961:5.47	0.026503:5.77	0.026732:5.94	0.025724:5.66	0.024831:5.77
Chr01A	9300001	0.018440:4.72	0.015983:4.85	0.019453:4.25	0.020416:4.94	0.019742:5.13	0.019142:4.52	0.019283:4.61	0.014965:3.69	NA:2.72	0.016227:4.17	0.013246:3.41	0.018085:4.77	0.004065:3.16	0.018842:4.86	0.018317:4.67	0.019602:5.11	0.019960:4.56	0.020215:5.14	0.019791:4.63	0.018231:4.87	0.013427:3.42	0.019360:4.73	0.017998:4.64	0.018778:4.72	0.018470:4.67	0.018506:4.80	0.018082:4.50	0.017789:4.48	0.019788:4.67	0.020274:4.73	0.019631:4.37	0.017572:4.47	0.017803:4.59	0.014667:3.74	0.016928:4.24	0.017057:4.48	0.019575:4.52	NA:2.34	0.017914:4.61	0.017377:4.24	0.018259:4.71	0.018660:4.57	0.019112:5.13	0.020308:4.59	0.020992:4.76	0.019120:4.86	0.017958:4.67	0.018624:4.79
Chr01A	9350001	0.017791:5.21	0.017863:5.39	0.016994:5.29	0.021252:5.88	0.018526:5.53	0.022285:5.29	0.019350:5.86	0.017688:4.57	0.014341:3.53	0.018647:5.22	0.017811:4.62	0.018179:5.42	0.006952:3.44	0.020708:5.68	0.019757:5.76	0.020517:6.08	0.018781:5.23	0.022234:5.50	0.018549:5.24	0.017400:5.06	0.018358:4.15	0.020120:5.72	0.020147:5.13	0.020314:5.43	0.018667:5.47	0.019998:5.57	0.021546:5.36	0.018993:5.41	0.017391:5.69	0.019688:5.58	0.019395:5.08	0.017496:4.96	0.020329:5.47	0.019655:4.52	0.020846:5.49	0.018626:4.95	0.021998:5.45	0.014767:3.29	0.017613:5.20	0.019659:5.40	0.019710:5.43	0.017781:5.34	0.019497:5.66	0.020536:5.89	0.019523:5.37	0.017732:5.76	0.020302:5.49	0.021738:5.55
Chr01A	9400001	0.017596:6.19	0.017291:6.58	0.017604:5.78	0.017928:6.47	0.016888:6.51	0.015410:5.64	0.017093:6.18	0.016248:5.62	0.014768:4.27	0.015197:5.66	0.014500:5.05	0.017816:6.20	NA:4.06	0.016667:6.16	0.015962:6.15	0.017908:6.34	0.015695:5.87	0.016119:5.90	0.016390:5.63	0.016744:6.17	0.018045:4.48	0.018019:6.04	0.017475:5.57	0.016139:5.96	0.017380:5.71	0.016852:5.94	0.015573:6.06	0.016825:6.08	0.016414:5.98	0.016152:5.78	0.015521:5.72	0.015579:5.79	0.016540:6.31	0.015791:4.82	0.017606:6.07	0.016817:5.56	0.016948:6.38	0.013092:3.66	0.016888:5.74	0.017219:5.75	0.018036:6.14	0.015040:5.28	0.015565:6.37	0.015813:6.09	0.016728:5.81	0.016711:6.03	0.015917:5.95	0.017396:5.84
Chr01A	9450001	0.013589:5.88	0.015517:6.47	0.016838:6.11	0.012753:6.32	0.015279:6.16	0.014658:5.73	0.015272:6.40	0.013593:6.04	0.012714:4.70	0.014140:5.76	0.013959:5.53	0.014477:6.21	0.008202:4.29	0.013987:6.19	0.014829:6.41	0.013147:6.06	0.014491:5.92	0.016341:6.01	0.012662:5.76	0.013183:5.68	0.015892:5.34	0.016157:5.96	0.015737:5.99	0.014761:6.25	0.013689:6.19	0.014033:5.86	0.012770:5.75	0.012721:6.44	0.013824:6.00	0.015042:6.44	0.012802:5.73	0.013198:5.89	0.013308:6.24	0.013714:5.79	0.013959:6.12	0.014050:6.25	0.013262:6.09	0.010294:4.09	0.014130:5.68	0.012869:5.81	0.015655:6.49	0.012860:5.49	0.013376:6.21	0.014131:5.94	0.015033:6.04	0.014638:6.38	0.013507:6.08	0.014432:6.22
Chr01A	9500001	0.017991:6.07	0.017964:6.18	0.014918:5.95	0.014938:5.99	0.016675:6.06	0.014854:5.52	0.015559:5.91	0.014323:5.63	0.012093:3.90	0.015366:5.66	0.012285:5.45	0.016084:5.94	0.005584:4.27	0.017105:6.10	0.015108:6.07	0.015563:6.12	0.013275:5.64	0.016705:5.91	0.015456:5.90	0.015358:6.18	0.015433:4.65	0.015881:6.08	0.015219:5.87	0.016162:5.72	0.014964:5.39	0.014908:5.66	0.013530:5.75	0.015781:5.80	0.016539:6.53	0.016399:5.98	0.014041:5.57	0.013267:5.22	0.016220:6.14	0.013701:4.68	0.014621:5.98	0.015421:5.70	0.016267:6.08	0.010972:3.31	0.014447:5.41	0.014189:5.66	0.016022:5.92	0.014683:5.27	0.015867:6.36	0.017013:5.79	0.017700:6.19	0.016549:5.98	0.015071:6.09	0.016003:6.01
Chr01A	9550001	0.014696:6.16	0.014663:6.13	0.015353:5.80	0.014331:6.29	0.015756:6.42	0.012652:5.44	0.014152:6.25	0.015659:6.65	0.014071:5.21	0.015102:5.83	0.015479:5.88	0.015402:5.70	0.006841:5.20	0.014951:6.04	0.014592:6.18	0.014965:6.31	0.015508:5.86	0.015135:5.90	0.014798:5.92	0.015250:6.03	0.014112:5.92	0.014392:5.88	0.014330:5.73	0.015470:5.89	0.014293:6.01	0.013714:5.78	0.014651:5.77	0.013977:5.46	0.014534:6.66	0.014817:6.04	0.013890:5.65	0.014008:6.19	0.014016:6.07	0.014603:5.84	0.014553:6.70	0.013633:6.16	0.014259:6.05	0.013109:4.67	0.014154:5.53	0.015957:6.35	0.015267:6.61	0.014256:5.93	0.016609:6.61	0.014327:5.85	0.014500:6.05	0.015296:6.51	0.015432:6.09	0.014744:5.89
Chr01A	9600001	NA:2.83	NA:2.52	NA:2.34	NA:2.70	NA:2.66	NA:2.43	NA:2.85	NA:2.70	NA:2.24	NA:2.60	NA:2.32	NA:2.48	NA:2.66	NA:2.45	NA:2.47	NA:2.52	NA:2.63	NA:2.56	NA:2.38	NA:2.35	NA:2.76	NA:2.47	NA:2.27	NA:2.54	NA:2.26	NA:2.48	NA:2.67	NA:2.75	NA:2.58	NA:2.69	NA:2.18	NA:2.82	NA:2.43	NA:2.50	NA:2.52	NA:2.48	NA:2.85	NA:2.15	NA:2.35	NA:2.71	NA:2.78	NA:2.52	NA:2.66	NA:2.37	NA:2.51	NA:2.68	NA:2.79	NA:2.65
Chr01A	9650001	NA:0.01	NA:0.02	NA:0.02	NA:0.02	NA:0.01	NA:0.00	NA:0.01	NA:0.03	NA:0.00	NA:0.02	NA:0.01	NA:0.01	NA:0.00	NA:0.00	NA:0.02	NA:0.02	NA:0.02	NA:0.01	NA:0.02	NA:0.03	NA:0.01	NA:0.01	NA:0.01	NA:0.00	NA:0.01	NA:0.00	NA:0.02	NA:0.01	NA:0.01	NA:0.01	NA:0.01	NA:0.00	NA:0.02	NA:0.01	NA:0.01	NA:0.02	NA:0.01	NA:0.01	NA:0.02	NA:0.00	NA:0.02	NA:0.02	NA:0.02	NA:0.00	NA:0.01	NA:0.01	NA:0.02	NA:0.01
Chr01A	9700001	NA:0.06	NA:0.01	NA:0.04	NA:0.03	NA:0.06	NA:0.02	NA:0.06	NA:0.05	NA:0.03	NA:0.03	NA:0.02	NA:0.02	NA:0.01	NA:0.05	NA:0.03	NA:0.03	NA:0.02	NA:0.01	NA:0.03	NA:0.05	NA:0.02	NA:0.05	NA:0.02	NA:0.05	NA:0.05	NA:0.04	NA:0.06	NA:0.04	NA:0.07	NA:0.06	NA:0.02	NA:0.06	NA:0.01	NA:0.01	NA:0.06	NA:0.01	NA:0.01	NA:0.02	NA:0.05	NA:0.05	NA:0.02	NA:0.03	NA:0.05	NA:0.05	NA:0.06	NA:0.03	NA:0.03	NA:0.02
Chr01A	9750001	NA:0.05	NA:0.02	NA:0.05	NA:0.08	NA:0.05	NA:0.05	NA:0.05	NA:0.04	NA:0.03	NA:0.06	NA:0.04	NA:0.06	NA:0.03	NA:0.05	NA:0.07	NA:0.06	NA:0.06	NA:0.02	NA:0.07	NA:0.06	NA:0.04	NA:0.07	NA:0.09	NA:0.05	NA:0.07	NA:0.10	NA:0.07	NA:0.06	NA:0.03	NA:0.05	NA:0.06	NA:0.05	NA:0.07	NA:0.05	NA:0.09	NA:0.09	NA:0.04	NA:0.06	NA:0.05	NA:0.08	NA:0.06	NA:0.05	NA:0.10	NA:0.07	NA:0.03	NA:0.09	NA:0.07	NA:0.08
Chr01A	9800001	NA:0.03	NA:0.04	NA:0.04	NA:0.05	NA:0.04	NA:0.02	NA:0.04	NA:0.03	NA:0.03	NA:0.04	NA:0.05	NA:0.04	NA:0.01	NA:0.03	NA:0.02	NA:0.03	NA:0.03	NA:0.04	NA:0.03	NA:0.03	NA:0.02	NA:0.05	NA:0.02	NA:0.05	NA:0.01	NA:0.04	NA:0.02	NA:0.00	NA:0.06	NA:0.02	NA:0.02	NA:0.04	NA:0.02	NA:0.02	NA:0.02	NA:0.04	NA:0.07	NA:0.03	NA:0.02	NA:0.04	NA:0.02	NA:0.04	NA:0.02	NA:0.03	NA:0.04	NA:0.04	NA:0.04	NA:0.03
Chr01A	9850001	NA:0.03	NA:0.02	NA:0.02	NA:0.05	NA:0.04	NA:0.02	NA:0.04	NA:0.03	NA:0.01	NA:0.07	NA:0.05	NA:0.05	NA:0.01	NA:0.03	NA:0.01	NA:0.05	NA:0.02	NA:0.04	NA:0.06	NA:0.04	NA:0.03	NA:0.01	NA:0.05	NA:0.08	NA:0.06	NA:0.02	NA:0.03	NA:0.01	NA:0.04	NA:0.05	NA:0.02	NA:0.03	NA:0.05	NA:0.03	NA:0.01	NA:0.02	NA:0.03	NA:0.02	NA:0.02	NA:0.05	NA:0.04	NA:0.04	NA:0.02	NA:0.04	NA:0.04	NA:0.05	NA:0.05	NA:0.04
Chr01A	9900001	NA:0.00	NA:0.00	NA:0.01	NA:0.00	NA:0.01	NA:0.01	NA:0.00	NA:0.00	NA:0.00	NA:0.01	NA:0.00	NA:0.00	NA:0.01	NA:0.00	NA:0.00	NA:0.00	NA:0.00	NA:0.01	NA:0.02	NA:0.01	NA:0.01	NA:0.00	NA:0.00	NA:0.00	NA:0.00	NA:0.00	NA:0.01	NA:0.01	NA:0.01	NA:0.01	NA:0.00	NA:0.00	NA:0.00	NA:0.01	NA:0.01	NA:0.01	NA:0.01	NA:0.02	NA:0.00	NA:0.01	NA:0.01	NA:0.01	NA:0.00	NA:0.00	NA:0.00	NA:0.00	NA:0.01	NA:0.00
Chr01A	9950001	NA:0.04	NA:0.05	NA:0.07	NA:0.06	NA:0.07	NA:0.06	NA:0.07	NA:0.08	NA:0.02	NA:0.02	NA:0.06	NA:0.07	NA:0.00	NA:0.04	NA:0.06	NA:0.08	NA:0.04	NA:0.08	NA:0.06	NA:0.04	NA:0.02	NA:0.09	NA:0.08	NA:0.04	NA:0.06	NA:0.03	NA:0.05	NA:0.04	NA:0.03	NA:0.05	NA:0.03	NA:0.05	NA:0.02	NA:0.06	NA:0.02	NA:0.05	NA:0.04	NA:0.04	NA:0.03	NA:0.11	NA:0.05	NA:0.04	NA:0.05	NA:0.07	NA:0.04	NA:0.06	NA:0.04	NA:0.04
Chr01A	10000001	NA:0.05	NA:0.04	NA:0.02	NA:0.04	NA:0.03	NA:0.04	NA:0.03	NA:0.02	NA:0.01	NA:0.02	NA:0.02	NA:0.02	NA:0.01	NA:0.06	NA:0.02	NA:0.03	NA:0.03	NA:0.04	NA:0.03	NA:0.07	NA:0.03	NA:0.02	NA:0.01	NA:0.06	NA:0.00	NA:0.04	NA:0.03	NA:0.02	NA:0.05	NA:0.04	NA:0.03	NA:0.06	NA:0.03	NA:0.04	NA:0.02	NA:0.01	NA:0.03	NA:0.03	NA:0.04	NA:0.02	NA:0.03	NA:0.02	NA:0.04	NA:0.04	NA:0.02	NA:0.03	NA:0.05	NA:0.03
Chr01A	10050001	0.018990:5.05	0.019997:5.17	0.018026:4.87	0.020444:5.16	0.019146:5.29	0.020688:4.90	0.021868:5.35	0.019036:5.63	0.016007:4.76	0.019414:5.14	0.018864:5.39	0.018841:4.90	0.010515:4.40	0.019272:5.39	0.020170:5.19	0.019452:5.27	0.019016:5.14	0.021785:5.31	0.019313:5.25	0.020464:5.19	0.018212:5.05	0.018766:5.27	0.019589:5.07	0.020286:4.97	0.018414:5.14	0.017402:5.11	0.018819:5.27	0.018716:5.40	0.020953:5.15	0.020259:5.16	0.018740:5.00	0.020429:5.22	0.019246:5.14	0.016772:5.02	0.021763:5.53	0.019255:5.34	0.019002:5.00	0.016937:3.91	0.017311:4.83	0.020212:5.32	0.018962:5.54	0.019685:4.97	0.019772:5.12	0.019532:5.27	0.019365:5.33	0.019625:5.31	0.018561:5.42	0.022105:5.37
Chr01A	10100001	0.012628:4.88	0.011663:5.17	0.011787:4.80	0.013087:5.40	0.013538:4.86	0.011332:4.68	0.013500:5.17	0.012200:5.03	0.010874:4.55	0.012617:5.05	0.012129:4.98	0.011508:5.06	0.003802:4.08	0.012836:5.30	0.012503:4.69	0.012544:5.09	0.012495:4.54	0.012673:4.60	0.013505:4.91	0.012779:5.06	0.012053:4.79	0.011046:4.95	0.012267:4.89	0.012448:5.04	0.011747:4.69	0.011127:4.69	0.011941:5.12	0.013192:4.90	0.012534:4.90	0.012208:4.95	0.013006:4.57	0.011672:4.79	0.012462:4.83	0.012377:4.52	0.011986:5.05	0.011461:5.17	0.012424:5.09	0.010637:3.77	0.013217:4.88	0.012527:4.60	0.012090:5.14	0.011293:4.84	0.014010:5.15	0.011724:4.84	0.011409:4.78	0.012739:5.08	0.012723:4.66	0.012444:4.88
Chr01A	10150001	0.017350:5.84	0.016037:5.98	0.017303:5.94	0.016649:6.64	0.016283:6.00	0.015050:5.39	0.014706:5.63	0.016269:6.25	0.013831:4.64	0.016289:5.93	0.015190:5.92	0.016228:5.42	0.005662:4.81	0.017277:6.30	0.016379:5.93	0.015130:6.08	0.015637:5.87	0.016001:5.90	0.017110:5.93	0.015399:5.99	0.015031:5.45	0.016328:5.73	0.014930:5.52	0.015892:5.81	0.015055:5.56	0.014718:5.26	0.014918:5.74	0.016710:5.83	0.015674:5.71	0.016979:6.02	0.015127:5.54	0.016705:5.92	0.014750:5.96	0.015877:5.80	0.016305:5.92	0.016305:6.19	0.016097:5.85	0.014612:4.65	0.016540:5.64	0.014940:5.88	0.014962:6.11	0.013554:5.04	0.016874:6.32	0.015085:6.18	0.015856:5.87	0.016992:5.99	0.015530:5.85	0.015240:5.92
Chr01A	10200001	0.018713:5.46	0.020452:5.59	0.018444:5.46	0.020837:5.39	0.018297:5.48	0.018178:5.16	0.019023:5.62	0.018484:5.43	0.016314:4.02	0.018497:5.26	0.017400:4.47	0.019833:5.53	0.006950:3.76	0.018380:5.53	0.017912:5.25	0.020063:5.65	0.019654:5.25	0.020164:5.60	0.020025:5.34	0.021029:5.23	0.018931:4.56	0.020715:5.54	0.019433:5.28	0.019550:5.25	0.016337:5.22	0.018775:5.44	0.020118:5.28	0.017257:5.29	0.018105:5.44	0.018933:5.44	0.017563:5.14	0.020937:5.17	0.019362:5.53	0.018609:4.91	0.020762:5.40	0.018720:5.30	0.019393:5.62	0.013543:3.53	0.019394:5.22	0.018476:5.15	0.018794:5.63	0.016938:4.95	0.020326:6.05	0.018306:5.43	0.019498:5.50	0.017582:5.70	0.020490:5.75	0.020029:5.71
Chr01A	10250001	0.031688:6.93	0.030875:6.60	0.029986:6.52	0.033477:7.03	0.029130:6.54	0.031256:6.35	0.032461:6.94	0.033897:6.89	0.026111:5.29	0.027681:6.63	0.029051:6.57	0.027975:6.55	0.006079:4.89	0.029642:6.26	0.029248:6.81	0.026962:6.51	0.027644:6.50	0.027873:6.48	0.029141:6.54	0.029191:6.70	0.025753:5.86	0.028991:6.18	0.028386:6.25	0.031053:6.38	0.028843:6.70	0.027427:6.07	0.031594:6.27	0.028744:6.22	0.033394:6.79	0.030576:6.50	0.026839:6.06	0.029393:6.27	0.026890:6.33	0.028570:5.90	0.032676:6.18	0.031411:6.19	0.028952:6.56	0.024127:4.47	0.028491:6.09	0.030094:6.60	0.030365:6.36	0.027439:5.77	0.029351:6.56	0.030647:6.41	0.030807:6.55	0.031710:6.66	0.028707:6.58	0.028494:6.23
Chr01A	10300001	0.014054:5.78	0.013190:5.53	0.011581:5.29	0.013470:6.20	0.013167:5.95	0.012406:5.94	0.012638:5.77	0.013727:5.96	0.012147:4.69	0.012668:5.94	0.012569:5.56	0.013670:5.89	0.002851:5.18	0.013560:5.97	0.014395:6.04	0.013399:5.98	0.012739:5.65	0.013907:5.92	0.012939:5.63	0.011882:5.41	0.011231:5.06	0.013226:5.69	0.012423:5.67	0.013201:5.77	0.012994:5.86	0.012779:5.64	0.013219:5.62	0.014573:5.69	0.013265:6.12	0.013543:5.88	0.010982:5.25	0.012191:5.74	0.011967:5.50	0.011869:5.12	0.012040:5.31	0.011701:5.63	0.014128:5.92	0.011262:4.21	0.013359:5.42	0.012518:5.71	0.013529:5.79	0.011770:5.25	0.012515:5.96	0.013472:5.92	0.014166:5.72	0.013213:6.21	0.013092:5.75	0.013011:6.09
Chr01A	10350001	0.011269:5.92	0.012749:5.90	0.012520:5.57	0.012769:6.21	0.013103:5.63	0.012667:5.49	0.014356:6.11	0.013477:5.79	0.010405:4.46	0.014874:5.37	0.013081:5.55	0.013283:6.03	0.006865:3.67	0.012627:5.63	0.012858:5.76	0.014931:6.21	0.013827:5.77	0.013745:5.82	0.012438:5.71	0.014653:5.83	0.013390:4.44	0.013417:5.78	0.014000:5.44	0.012922:5.74	0.012365:5.62	0.011950:5.57	0.012587:5.85	0.013913:6.17	0.013086:6.19	0.013511:6.16	0.012805:5.57	0.012136:5.41	0.012373:5.84	0.012172:5.05	0.012464:6.26	0.011729:5.52	0.014528:5.71	0.009524:3.76	0.012364:5.21	0.013145:5.61	0.013369:5.90	0.012717:5.28	0.014045:5.98	0.013173:5.65	0.013416:5.58	0.013965:6.07	0.012235:5.81	0.012315:5.73
Chr01A	10400001	0.022816:6.92	0.022458:7.54	0.021591:6.78	0.022450:7.33	0.021869:7.48	0.022209:6.90	0.022470:7.66	0.022633:7.65	0.021742:6.08	0.022250:6.83	0.020912:7.21	0.022716:7.08	0.013092:5.91	0.022890:7.67	0.021967:7.18	0.021973:7.37	0.021559:7.27	0.021132:7.17	0.021202:7.29	0.023495:7.18	0.020971:6.27	0.022202:6.85	0.021188:6.77	0.022768:7.24	0.021407:6.95	0.021443:6.77	0.023329:7.08	0.021970:7.36	0.023042:7.19	0.021012:6.98	0.024537:6.57	0.023072:6.37	0.022926:7.03	0.021005:6.46	0.022085:6.89	0.020436:6.78	0.022767:7.57	0.020093:5.06	0.022667:6.87	0.021305:6.78	0.023542:7.34	0.023280:6.81	0.020496:7.32	0.022916:7.08	0.023037:7.39	0.023375:7.27	0.021981:7.13	0.022733:7.36
Chr01A	10450001	0.016195:5.44	0.020014:5.69	0.018314:5.36	0.017664:5.66	0.019994:5.77	0.016869:5.07	0.016773:5.54	0.018417:5.40	0.015038:4.03	0.018667:5.30	0.019165:4.90	0.018657:5.28	0.007329:3.82	0.017088:5.40	0.018632:5.69	0.017045:5.80	0.016480:5.22	0.018119:5.25	0.018818:5.67	0.017437:5.33	0.016422:4.53	0.016710:5.61	0.018339:5.28	0.016839:5.38	0.017028:5.51	0.019533:5.25	0.017129:5.56	0.016418:5.40	0.020081:5.81	0.017188:5.31	0.016928:5.04	0.017531:4.82	0.018265:5.59	0.015881:4.24	0.017092:5.38	0.016572:4.85	0.017711:5.75	0.013502:3.09	0.019038:5.35	0.016382:5.51	0.015906:5.48	0.016482:5.03	0.017496:5.92	0.016743:5.38	0.018666:5.46	0.015845:5.43	0.017099:5.05	0.017884:5.47
Chr01A	10500001	0.013494:5.80	0.013341:5.89	0.011843:5.48	0.011585:5.89	0.012961:5.94	0.012323:5.83	0.012195:5.79	0.012830:6.11	0.012086:5.22	0.011586:5.86	0.013914:5.34	0.014076:5.74	NA:3.80	0.013267:6.36	0.013121:6.10	0.012764:5.82	0.012031:5.63	0.013328:5.76	0.013357:5.56	0.013826:5.75	0.013151:4.96	0.010866:5.94	0.012182:5.94	0.012242:5.57	0.012573:5.91	0.012798:5.85	0.013826:5.98	0.013376:5.67	0.013416:6.02	0.012591:5.66	0.012078:5.62	0.012224:5.52	0.011916:6.02	0.011681:5.38	0.013394:5.93	0.012676:5.41	0.012104:5.92	0.011755:4.52	0.011950:5.52	0.014339:6.16	0.012836:5.99	0.012128:5.16	0.014620:5.85	0.012817:5.71	0.011825:5.77	0.012897:5.86	0.011824:5.79	0.013225:5.97
Chr01A	10550001	0.014685:3.51	0.018417:3.89	0.017701:3.69	0.017415:3.92	0.020047:3.78	0.013203:3.43	0.015857:3.78	0.015096:3.32	NA:1.89	0.014733:3.39	NA:2.77	0.021218:3.62	NA:1.91	0.016660:3.77	0.017322:3.68	0.018906:3.81	0.016406:3.73	0.017244:3.85	0.017089:3.42	NA:3.16	NA:2.54	0.019036:3.69	0.015404:3.38	0.017662:3.69	0.018567:3.60	0.017351:3.92	0.017591:3.53	0.018704:3.63	0.017603:3.92	0.018409:3.69	0.016245:3.24	0.015736:3.26	0.017839:3.56	NA:2.79	0.015324:3.47	0.015506:3.36	0.018142:3.86	NA:1.79	0.018704:3.55	NA:3.11	0.017303:3.88	0.018310:3.15	0.019928:3.84	0.018209:3.48	0.018454:3.53	0.023213:3.82	0.017659:3.51	0.016622:3.62
Chr01A	10600001	0.017116:6.61	0.017768:6.46	0.016100:6.03	0.018576:6.91	0.018028:6.61	0.018131:6.38	0.016572:6.51	0.014655:5.18	0.011761:3.71	0.018253:5.76	0.015923:5.17	0.018186:6.32	0.002498:4.12	0.017340:6.46	0.018283:6.89	0.017970:6.49	0.016110:6.31	0.017504:6.69	0.014436:6.26	0.017061:6.20	0.009802:4.48	0.018524:6.58	0.014872:6.21	0.018146:6.43	0.018187:6.66	0.018228:6.41	0.017679:6.36	0.018743:6.51	0.017898:6.38	0.016962:6.66	0.016840:6.28	0.015238:5.37	0.014325:6.14	0.013338:5.13	0.017488:6.74	0.016008:5.69	0.017143:6.04	0.010507:3.16	0.018320:5.70	0.017287:6.14	0.018325:6.61	0.016376:5.65	0.017477:6.69	0.015573:6.54	0.017851:6.63	0.018934:6.41	0.018421:6.42	0.016949:6.86
Chr01A	10650001	0.016755:5.50	0.014641:5.59	0.014121:5.42	0.014685:5.47	0.015228:5.87	0.012866:5.27	0.015093:5.64	0.014684:4.85	0.013694:4.02	0.014414:5.33	0.013132:4.84	0.012977:5.25	0.005285:4.21	0.014869:5.64	0.013647:5.65	0.016726:5.59	0.013432:5.25	0.015295:5.66	0.014963:5.32	0.014974:5.31	0.012205:4.78	0.014893:5.51	0.015256:5.20	0.016214:5.51	0.015616:5.38	0.014285:5.56	0.013619:5.23	0.012829:5.27	0.015133:5.30	0.016032:5.64	0.014662:5.12	0.012541:5.40	0.013184:5.37	0.012576:4.79	0.016225:5.52	0.015064:5.56	0.014213:5.65	0.013624:3.70	0.016660:4.95	0.014785:5.10	0.013582:5.74	0.015776:5.06	0.015280:6.07	0.013812:5.48	0.014223:5.50	0.016288:5.96	0.015848:5.48	0.015271:6.11
Chr01A	10700001	0.017734:5.37	0.018859:5.23	0.017807:5.67	0.019310:5.76	0.017809:5.63	0.017562:5.13	0.018358:5.69	0.019615:5.74	0.016360:4.69	0.019616:5.34	0.017541:5.25	0.016395:5.26	0.003690:4.41	0.017665:5.48	0.018938:5.86	0.018359:5.77	0.018753:5.37	0.018541:5.27	0.019400:5.24	0.017841:5.65	0.013956:4.89	0.017408:5.42	0.016960:5.44	0.018064:5.90	0.017765:5.20	0.017881:5.31	0.018326:5.47	0.017869:5.56	0.018154:5.45	0.017755:5.64	0.017638:5.50	0.017818:5.56	0.019571:5.47	0.015136:4.77	0.018996:5.44	0.016995:5.77	0.018584:5.63	0.014468:3.94	0.016986:5.39	0.019405:5.59	0.018532:5.68	0.017251:5.09	0.018847:6.03	0.018717:5.49	0.018967:5.33	0.017683:5.65	0.019108:5.56	0.020384:5.55
Chr01A	10750001	0.018894:5.16	0.016548:5.45	0.017328:5.50	0.018179:5.77	0.018437:5.78	0.016042:5.11	0.017269:5.81	0.016280:5.15	0.013759:4.07	0.017732:5.86	0.016486:4.99	0.017204:5.47	0.003756:4.12	0.018793:5.57	0.017808:5.65	0.017188:5.64	0.016800:5.79	0.018152:5.71	0.015323:5.26	0.016728:5.45	0.015560:4.59	0.016961:5.64	0.019383:5.47	0.016527:5.48	0.016754:5.57	0.017746:5.58	0.015988:5.92	0.016051:5.57	0.018907:5.69	0.016873:5.67	0.016543:5.26	0.016506:5.27	0.016385:5.34	0.015983:4.92	0.017835:5.25	0.016977:5.34	0.018211:5.87	0.012333:3.51	0.017440:5.19	0.018861:5.54	0.017207:5.93	0.016700:5.28	0.017647:6.06	0.016593:5.64	0.016604:5.69	0.019183:5.59	0.017838:5.56	0.018731:5.92
Chr01A	10800001	0.009053:5.15	0.009954:5.55	0.009633:5.10	0.008528:5.54	0.009387:5.50	0.009158:5.10	0.009826:5.59	0.010425:5.50	0.007168:4.52	0.009295:5.20	0.007680:5.34	0.009217:5.16	0.002574:4.83	0.010057:5.98	0.009243:5.55	0.009338:5.49	0.008998:5.26	0.010186:5.43	0.009561:5.33	0.010248:5.33	0.009721:5.56	0.007923:5.27	0.007869:5.00	0.008849:5.01	0.009657:5.30	0.009651:5.16	0.009906:5.33	0.010563:5.52	0.010601:5.61	0.009458:5.50	0.010416:5.07	0.009508:5.45	0.009437:5.31	0.007904:4.83	0.009510:5.50	0.009733:5.80	0.008073:5.66	0.008622:4.08	0.010410:5.42	0.009219:5.35	0.008005:5.25	0.009823:5.10	0.009293:5.62	0.009372:5.36	0.009365:5.40	0.008987:5.37	0.010045:5.67	0.010666:5.86
Chr01A	10850001	0.013234:4.87	0.013761:5.01	0.014357:5.00	0.012055:5.08	0.012340:5.09	0.013113:4.93	0.014079:5.12	0.010908:4.89	0.011403:4.23	0.014760:4.78	0.012810:4.91	0.013170:4.93	0.004884:3.50	0.013342:5.33	0.011437:5.01	0.012299:5.30	0.014187:4.68	0.013193:4.82	0.012192:4.83	0.012616:5.01	0.012844:3.99	0.013914:4.92	0.012194:4.93	0.011312:5.05	0.013257:4.98	0.012826:4.81	0.012875:5.33	0.012916:5.21	0.011805:5.30	0.014519:5.08	0.014709:4.47	0.012865:4.69	0.012048:4.96	0.011928:4.22	0.012946:5.04	0.014223:4.85	0.013117:4.94	0.010571:3.50	0.013198:4.86	0.013237:4.86	0.013454:5.18	0.012932:4.42	0.013059:4.99	0.012066:5.10	0.013582:4.77	0.012756:5.17	0.013947:5.02	0.012577:5.04
Chr01A	10900001	0.010030:5.52	0.011071:5.76	0.011660:5.14	0.010913:5.59	0.010606:5.68	0.010532:5.11	0.010325:5.95	0.011309:5.34	0.008050:3.94	0.010893:5.03	0.008150:4.73	0.011056:5.43	NA:3.36	0.011251:5.58	0.011954:5.49	0.010748:5.57	0.011251:5.70	0.012335:5.38	0.011516:5.60	0.011144:5.43	0.009570:4.31	0.010593:5.27	0.011259:5.31	0.010729:5.72	0.010223:5.36	0.009018:5.40	0.011081:5.56	0.009450:5.53	0.011709:5.84	0.010828:5.83	0.010114:5.30	0.011709:5.22	0.010317:5.61	0.009466:4.54	0.010897:5.57	0.010400:5.25	0.010214:5.48	0.008855:3.25	0.009696:5.05	0.010611:5.14	0.010864:5.72	0.010046:4.92	0.011067:5.97	0.011420:5.28	0.008631:5.45	0.009296:5.67	0.010725:6.02	0.009985:5.43
Chr01A	10950001	0.015923:5.55	0.015506:5.96	0.015744:5.62	0.015580:6.11	0.015793:5.66	0.013034:5.15	0.015096:5.62	0.012926:4.78	0.010992:3.31	0.014013:5.11	0.013218:4.36	0.014384:5.62	0.004156:3.69	0.014053:5.53	0.015209:5.50	0.014601:5.83	0.014797:5.84	0.015270:6.17	0.014922:5.44	0.014464:5.53	0.011682:4.12	0.015948:5.71	0.014939:5.50	0.013617:5.86	0.015318:5.36	0.014483:5.59	0.013736:5.49	0.014723:5.63	0.014731:5.74	0.014980:5.96	0.014917:5.43	0.012825:5.05	0.015571:5.84	0.011055:4.09	0.015695:5.37	0.016513:5.32	0.014191:5.77	NA:2.72	0.013125:5.44	0.015009:5.60	0.015944:6.13	0.012537:5.49	0.015698:6.18	0.014721:5.66	0.015500:5.73	0.013922:5.63	0.015812:5.98	0.015134:5.86
Chr01A	11000001	0.018043:4.88	0.016329:4.49	0.017172:4.71	0.018125:4.72	0.018289:4.73	0.017797:4.12	0.018260:4.69	0.016937:3.82	NA:2.65	0.016408:4.23	0.013922:3.39	0.017505:4.74	NA:2.77	0.017832:4.48	0.017839:4.71	0.017531:4.39	0.018145:4.38	0.019184:4.64	0.017192:4.60	0.016892:4.37	NA:2.83	0.019835:4.58	0.020982:4.52	0.017110:4.44	0.014675:4.65	0.016565:4.52	0.016229:4.43	0.017223:4.94	0.017019:4.55	0.017922:4.53	0.018441:4.44	0.015754:4.05	0.017177:4.65	0.015328:3.37	0.018429:4.25	0.017663:4.12	0.018333:4.68	NA:2.22	0.016839:4.23	0.016757:4.36	0.018603:4.88	0.016770:4.31	0.016650:5.01	0.018430:4.76	0.016777:4.29	0.018114:4.74	0.017373:4.42	0.016391:4.27
Chr01A	11050001	0.013742:6.55	0.016024:6.44	0.015800:6.34	0.014718:7.13	0.015836:7.12	0.014119:6.13	0.014715:7.23	0.014072:5.85	0.010290:4.51	0.014222:6.53	0.012979:5.65	0.013797:6.69	0.004245:5.12	0.014916:6.81	0.015172:6.71	0.014827:6.73	0.014619:6.52	0.014820:6.73	0.014500:6.37	0.014641:6.93	0.013211:5.10	0.014734:6.29	0.013238:6.11	0.015640:6.64	0.013142:6.82	0.014383:6.38	0.014772:6.76	0.014168:6.87	0.014560:6.76	0.014822:6.74	0.016195:6.42	0.013408:6.01	0.013963:6.31	0.012430:5.17	0.014341:6.55	0.012324:6.57	0.014331:6.77	0.012485:4.21	0.013556:6.02	0.015137:6.98	0.013786:6.77	0.013566:5.97	0.014651:6.67	0.015169:6.87	0.015848:6.73	0.015026:6.93	0.015204:7.00	0.015319:6.70
Chr01A	11100001	0.017152:4.47	0.017627:4.58	0.018503:4.39	0.019039:4.62	0.017948:4.79	0.019730:4.22	0.016709:4.62	0.016319:4.04	NA:2.90	0.015658:4.00	0.014396:3.77	0.018936:4.60	NA:2.92	0.017742:4.92	0.017349:4.76	0.017028:4.94	0.016771:4.51	0.015889:4.46	0.017949:4.30	0.015377:4.17	0.016087:3.15	0.014940:4.63	0.014700:4.30	0.015152:4.44	0.016893:4.94	0.014993:4.54	0.017968:4.62	0.015481:4.46	0.017955:4.81	0.018033:4.58	0.017152:4.08	0.018061:4.24	0.015409:4.39	0.015433:3.58	0.016679:4.30	0.016449:4.33	0.014893:4.48	NA:2.52	0.015881:4.27	0.015253:4.21	0.018434:4.51	0.017033:4.17	0.017770:4.90	0.015972:4.70	0.017703:4.60	0.016597:4.93	0.016987:4.65	0.016529:4.77
Chr01A	11150001	0.013238:5.51	0.013406:5.74	0.012910:5.38	0.013295:6.10	0.012627:5.35	0.013479:5.57	0.012629:5.69	0.011184:5.35	0.010517:3.88	0.013141:5.68	0.011132:4.96	0.013071:5.97	0.004946:4.21	0.014074:6.07	0.011869:5.68	0.012079:6.03	0.012254:5.97	0.011584:5.59	0.011736:5.20	0.014154:5.82	0.010682:4.89	0.013550:5.85	0.012071:5.46	0.013078:5.83	0.014002:5.80	0.013656:5.46	0.011669:5.70	0.011540:5.73	0.012606:5.83	0.012390:5.54	0.011334:5.48	0.012333:5.54	0.013736:5.92	0.010821:4.92	0.011812:5.79	0.012888:6.15	0.013927:5.41	0.009873:3.61	0.012868:5.54	0.012023:5.57	0.014453:6.17	0.012607:4.95	0.012273:5.89	0.012452:5.66	0.011958:5.98	0.014752:5.72	0.014272:5.91	0.014289:6.21
Chr01A	11200001	0.017084:5.73	0.018029:5.87	0.017355:5.62	0.018586:6.26	0.018785:6.32	0.016900:5.71	0.018565:6.33	0.017469:5.97	0.014793:4.61	0.017618:6.01	0.016681:5.74	0.017972:6.22	0.004896:4.80	0.018936:6.41	0.017528:6.03	0.017466:6.08	0.018114:6.22	0.017524:6.13	0.017180:6.09	0.017430:5.75	0.014897:5.29	0.017271:5.58	0.016492:5.38	0.017146:6.38	0.017461:5.91	0.018904:5.94	0.016281:6.17	0.018162:6.08	0.018287:5.98	0.019215:6.17	0.018036:5.53	0.016046:5.84	0.017693:5.93	0.017659:5.29	0.018470:5.85	0.017502:5.90	0.017886:5.99	0.014472:4.19	0.016360:5.76	0.016396:5.68	0.018268:6.10	0.016484:5.58	0.017947:6.16	0.017955:6.02	0.018157:6.18	0.019467:6.15	0.017750:5.87	0.017892:6.12
Chr01A	11250001	0.015352:5.43	0.015397:5.52	0.015341:5.07	0.015032:6.07	0.014614:5.77	0.015152:5.15	0.014954:5.55	0.015002:6.05	0.012184:4.70	0.014782:5.59	0.015176:5.87	0.014458:5.22	0.003334:4.93	0.014720:5.52	0.015216:5.85	0.016071:5.65	0.014133:5.39	0.014787:5.66	0.015025:5.31	0.014492:5.60	0.013830:5.44	0.015812:5.42	0.015157:5.36	0.014946:5.60	0.014096:5.23	0.015550:5.39	0.014893:5.60	0.015790:5.38	0.014939:5.53	0.014556:5.49	0.014098:5.28	0.013643:5.71	0.014843:5.43	0.013353:5.08	0.014585:5.32	0.015441:5.89	0.014141:5.70	0.012618:4.25	0.013859:4.91	0.014504:6.12	0.015541:5.79	0.014257:5.37	0.014817:5.78	0.013472:5.22	0.014747:5.59	0.016207:5.85	0.015627:5.82	0.014806:5.52
Chr01A	11300001	0.012357:5.63	0.014279:5.72	0.012144:5.60	0.013991:6.07	0.013480:5.92	0.014240:5.35	0.013636:6.08	0.015222:5.80	0.010617:4.16	0.014471:5.46	0.013335:5.27	0.014080:5.87	0.002337:4.88	0.014505:6.30	0.013842:5.73	0.013959:5.91	0.012917:5.48	0.013858:5.78	0.013213:5.14	0.014173:5.56	0.010911:4.99	0.013942:5.43	0.013627:5.36	0.014491:5.89	0.013743:5.45	0.015254:5.51	0.014458:5.62	0.013618:5.63	0.013521:5.93	0.013970:5.80	0.013835:5.40	0.014450:6.01	0.013495:5.58	0.012838:5.15	0.014692:5.68	0.013492:5.99	0.013615:5.74	0.011057:4.20	0.014255:5.34	0.012740:5.51	0.012027:5.75	0.013473:5.12	0.014876:6.14	0.013653:6.03	0.012706:5.67	0.014385:6.13	0.014485:5.69	0.015121:5.85
Chr01A	11350001	0.016286:5.56	0.018423:5.76	0.018628:5.36	0.019830:5.63	0.018204:5.83	0.018014:5.31	0.017183:5.62	0.017377:5.01	0.017487:3.89	0.017159:4.89	0.016772:4.99	0.016885:5.73	0.008218:3.35	0.016519:5.48	0.018263:5.53	0.018261:5.70	0.016391:5.34	0.018285:5.83	0.019353:5.47	0.017474:5.44	0.017041:4.11	0.018636:5.41	0.018796:5.59	0.016904:5.49	0.017438:5.43	0.018108:5.31	0.017182:5.55	0.016810:5.61	0.019531:5.58	0.018878:6.03	0.018541:5.28	0.019192:5.05	0.015218:5.73	0.017605:4.70	0.016565:5.54	0.018350:5.35	0.018172:5.95	0.016677:3.22	0.016490:5.18	0.017015:5.55	0.017638:5.80	0.017886:5.21	0.019336:5.93	0.018386:5.56	0.017113:5.15	0.016681:5.45	0.018199:5.49	0.018715:5.68
Chr01A	11400001	0.012416:5.86	0.012001:5.63	0.011215:5.48	0.011537:6.23	0.013076:5.82	0.011818:5.71	0.012463:5.82	0.012699:4.35	0.007359:2.89	0.012055:5.07	0.009907:4.21	0.013698:5.66	0.004832:3.24	0.013078:5.63	0.013790:5.80	0.012688:5.82	0.010934:5.46	0.010707:5.67	0.012492:5.32	0.011561:5.94	0.012010:3.88	0.014107:5.70	0.012533:5.37	0.011946:5.27	0.013862:5.69	0.014323:5.89	0.012700:5.70	0.013470:5.49	0.013598:5.91	0.011709:5.76	0.014028:5.48	0.010691:4.88	0.013102:5.80	0.011874:4.21	0.011504:5.27	0.012297:5.17	0.013064:5.62	NA:2.47	0.013294:5.71	0.011955:5.38	0.013374:5.45	0.011464:5.32	0.012550:5.88	0.012093:5.61	0.012233:5.74	0.012637:5.93	0.012037:5.75	0.012582:5.84
Chr01A	11450001	0.014227:6.21	0.016140:6.17	0.019508:6.24	0.016283:6.35	0.015945:6.16	0.016025:6.14	0.016946:6.56	0.015256:4.57	0.011995:3.09	0.015257:5.09	0.014545:4.50	0.016019:6.07	0.010964:4.10	0.015267:6.20	0.016224:6.05	0.016696:6.31	0.017241:5.98	0.016706:6.06	0.015609:5.75	0.016203:6.01	0.016136:4.25	0.018277:6.21	0.016310:5.90	0.016521:6.27	0.016215:5.78	0.018207:5.92	0.014255:5.98	0.015853:6.05	0.016707:6.20	0.015616:6.17	0.015782:5.51	0.016243:5.34	0.016236:5.98	0.014196:4.86	0.016105:6.11	0.015773:5.42	0.014773:5.50	0.013353:3.06	0.015013:5.82	0.014476:5.76	0.017007:6.72	0.016627:5.46	0.017145:6.75	0.015968:6.07	0.015159:5.99	0.015342:6.43	0.017319:6.38	0.016572:6.19
Chr01A	11500001	0.014224:5.73	0.017567:6.13	0.015219:5.60	0.015689:6.04	0.013925:6.38	0.015055:5.65	0.012720:6.10	0.012690:5.53	0.011897:4.43	0.015939:5.95	0.012279:5.52	0.016519:5.74	NA:4.10	0.013278:5.95	0.014492:6.12	0.014955:6.36	0.012454:5.69	0.012797:5.79	0.015674:6.17	0.013792:6.13	0.014959:4.56	0.015216:5.91	0.014498:5.87	0.012470:5.83	0.014038:5.65	0.013441:6.04	0.011461:6.02	0.013871:6.05	0.015917:6.26	0.015791:6.24	0.012752:5.39	0.013789:5.27	0.012580:6.13	0.011385:4.74	0.015313:6.27	0.012864:5.26	0.014879:6.16	0.009739:3.52	0.012515:5.41	0.015037:5.76	0.013276:6.14	0.013196:5.73	0.015819:6.32	0.015600:6.18	0.015075:6.23	0.012808:5.86	0.015032:5.77	0.013360:6.56
Chr01A	11550001	0.019384:5.34	0.021653:6.10	0.019715:5.63	0.020430:5.84	0.022188:5.98	0.020192:5.52	0.019182:5.71	0.019399:5.99	0.016697:4.19	0.022765:5.66	0.019957:4.93	0.021290:5.43	NA:3.12	0.019471:5.90	0.021242:6.05	0.021681:5.86	0.021427:5.21	0.020989:5.81	0.019878:5.51	0.019874:5.38	0.023353:4.16	0.020068:5.80	0.020908:5.26	0.020485:5.46	0.020155:5.66	0.021575:5.29	0.020446:5.46	0.019381:5.56	0.019918:5.53	0.023859:5.56	0.021008:5.55	0.021775:4.71	0.021076:5.56	0.020031:4.71	0.019331:5.51	0.019664:5.12	0.020451:5.63	0.018451:3.42	0.021816:5.63	0.020312:5.81	0.021099:5.65	0.019705:5.05	0.020261:6.01	0.019343:5.82	0.020178:5.32	0.023709:6.01	0.021133:5.22	0.020407:5.67
Chr01A	11600001	0.022333:6.10	0.022863:6.32	0.020755:6.00	0.020047:6.30	0.022965:6.31	0.020557:6.16	0.020902:6.39	0.021320:6.56	0.019459:4.62	0.021664:5.98	0.023172:5.47	0.020903:6.12	0.016031:4.58	0.022572:6.21	0.023190:6.48	0.023616:6.46	0.022585:6.26	0.023321:6.39	0.019962:5.72	0.021779:5.70	0.023240:5.24	0.022753:6.43	0.021240:6.06	0.020038:5.96	0.021557:6.04	0.023601:6.35	0.021828:6.19	0.021529:6.09	0.024423:6.42	0.021369:6.24	0.021398:5.70	0.022356:5.81	0.021795:6.16	0.020387:5.05	0.022545:6.34	0.021524:5.49	0.023175:6.03	0.020674:3.94	0.021271:5.99	0.021387:5.95	0.023411:6.39	0.020191:5.76	0.022019:6.12	0.018113:6.61	0.020436:5.81	0.020830:6.37	0.023546:6.17	0.021844:6.39
Chr01A	11650001	0.021395:6.00	0.021199:6.26	0.023607:5.89	0.022915:6.02	0.022994:6.28	0.020552:5.74	0.021477:5.96	0.023804:6.41	0.021869:5.00	0.022197:5.83	0.023261:6.16	0.022688:5.96	0.011813:4.92	0.019011:5.84	0.022484:6.57	0.020853:6.38	0.018991:5.57	0.021406:5.96	0.020562:5.96	0.024274:5.82	0.019793:5.49	0.021337:6.17	0.021134:5.78	0.022465:5.81	0.021881:6.20	0.021345:5.88	0.021530:6.18	0.022637:6.21	0.023389:6.30	0.021728:6.23	0.021223:5.62	0.024119:6.12	0.021206:5.96	0.022541:5.56	0.022437:6.33	0.022239:6.01	0.022942:6.55	0.020509:5.08	0.019591:5.40	0.021726:6.62	0.022961:6.32	0.022498:5.81	0.021592:6.41	0.022810:6.24	0.022684:6.11	0.021905:6.58	0.021425:6.25	0.020069:5.82
Chr01A	11700001	0.022191:4.95	0.022294:5.34	0.022460:4.70	0.021127:4.97	0.019702:5.03	0.021509:4.69	0.021785:4.98	0.022907:4.98	0.019812:4.07	0.019657:4.85	0.021416:4.83	0.020356:4.85	0.008105:3.90	0.020352:4.99	0.020476:5.13	0.022825:5.09	0.019752:4.91	0.020367:5.20	0.022323:5.07	0.022823:4.95	0.018987:4.24	0.021691:4.87	0.019886:4.97	0.021893:5.11	0.021622:5.13	0.021349:4.83	0.020135:5.04	0.022221:5.25	0.021916:5.49	0.019856:5.11	0.022479:4.68	0.021215:4.76	0.020961:4.94	0.020134:4.09	0.019801:4.65	0.020289:5.07	0.023074:4.97	0.017724:3.21	0.021739:4.87	0.020684:4.88	0.022383:5.31	0.019479:4.52	0.020182:5.24	0.020125:4.97	0.018755:4.65	0.020814:5.14	0.023106:5.15	0.020125:5.08
Chr01A	11750001	0.010893:6.45	0.009903:6.24	0.010156:6.13	0.010598:6.87	0.010263:7.01	0.009095:6.21	0.010893:6.79	0.010343:7.22	0.009382:6.47	0.009613:6.50	0.010263:7.17	0.009850:6.20	0.003213:6.23	0.009856:7.07	0.010043:7.05	0.010068:6.55	0.011096:6.63	0.009991:6.59	0.010383:6.98	0.008351:6.47	0.009658:7.27	0.010457:6.71	0.009670:6.49	0.010296:6.88	0.009711:6.22	0.009426:6.11	0.010557:7.34	0.009713:6.13	0.010598:6.72	0.010223:6.48	0.009540:6.03	0.009502:7.32	0.010546:6.30	0.010126:7.11	0.010140:6.71	0.010418:7.53	0.009856:6.62	0.009605:5.73	0.009572:6.16	0.009626:6.84	0.009418:6.90	0.009915:5.97	0.009695:6.78	0.010127:6.86	0.009987:6.60	0.009916:6.75	0.009526:6.74	0.009985:6.71
Chr01A	11800001	0.014004:6.07	0.013166:6.06	0.013699:6.04	0.015938:6.66	0.014288:6.21	0.013072:5.82	0.013663:6.46	0.013949:6.55	0.013365:5.24	0.012614:5.99	0.014372:6.24	0.012550:6.22	0.005705:5.16	0.014686:6.47	0.014598:6.10	0.011973:6.28	0.012410:5.99	0.015497:6.13	0.013748:6.26	0.014115:6.37	0.012785:5.90	0.013144:6.33	0.013291:5.75	0.013668:6.06	0.013560:5.73	0.013400:5.88	0.013311:6.43	0.010950:5.98	0.012941:5.92	0.012433:6.32	0.013231:5.46	0.013016:5.92	0.012009:6.05	0.012540:5.83	0.013166:5.91	0.013205:5.98	0.013322:6.11	0.011316:5.65	0.013260:5.64	0.013806:6.21	0.014028:6.70	0.014522:6.02	0.013865:6.12	0.014969:6.22	0.013540:6.05	0.011250:6.24	0.013024:6.43	0.012743:6.32
Chr01A	11850001	0.011190:3.87	0.012671:4.21	0.011362:4.20	0.011901:4.38	0.013181:4.30	0.010677:3.82	0.013149:4.10	0.012129:4.31	0.009977:3.80	0.013032:4.27	0.010878:4.10	0.011681:4.22	NA:2.26	0.011911:4.46	0.011859:4.32	0.009082:4.30	0.012387:4.00	0.011810:4.51	0.012768:4.10	0.012562:4.01	NA:3.21	0.011189:4.10	0.010897:4.00	0.013828:4.01	0.011165:4.03	0.011368:3.90	0.009850:4.12	0.012157:4.33	0.010050:4.39	0.012099:3.94	0.010851:3.77	0.009947:4.51	0.011808:4.45	0.012214:3.58	0.012314:4.32	0.011365:4.26	0.012350:4.28	NA:3.15	0.009888:3.47	0.012316:3.85	0.013349:4.50	0.011275:3.83	0.013861:4.46	0.009750:4.00	0.011522:4.16	0.012286:4.05	0.012473:4.38	0.012106:4.07
Chr01A	11900001	0.010172:3.63	0.012396:3.94	0.012832:3.61	0.012775:3.82	0.010107:3.75	0.012685:3.63	0.011727:3.76	0.012616:3.96	NA:3.19	0.010443:3.71	0.009910:3.66	0.011550:3.44	0.001557:3.30	0.012850:3.79	0.011105:3.79	0.012417:3.81	0.012076:3.46	0.011082:3.88	0.009871:3.61	0.011366:3.76	0.009761:3.55	0.013482:3.36	0.011192:3.32	0.010491:3.63	0.012632:3.64	0.011358:3.57	0.012823:3.43	0.011510:3.37	0.011731:3.64	0.011007:3.60	0.011215:3.40	0.014191:3.88	0.010936:3.57	NA:3.41	0.012133:3.79	NA:3.83	0.011036:3.47	NA:2.54	0.012058:3.52	0.010258:3.59	0.009678:3.78	0.011553:3.36	0.012194:3.75	0.011888:3.81	0.011251:3.56	0.011471:3.70	0.012518:3.47	0.010403:3.56
Chr01A	11950001	0.013080:5.62	0.011689:5.74	0.013188:5.67	0.013655:6.20	0.012927:6.25	0.011287:5.57	0.012709:5.91	0.014308:6.09	0.010980:5.02	0.012537:5.52	0.011599:5.68	0.012073:5.82	0.002253:5.46	0.012934:6.06	0.014538:6.16	0.011965:6.01	0.011400:5.76	0.011806:5.86	0.013307:5.99	0.012616:5.95	0.011551:5.57	0.013670:5.73	0.013603:5.81	0.013365:5.68	0.012070:5.60	0.013063:5.66	0.013215:5.78	0.012996:5.62	0.013197:5.95	0.013515:5.90	0.011738:5.35	0.011619:5.69	0.013054:5.59	0.011987:5.47	0.011947:5.72	0.012163:5.82	0.013563:5.98	0.009179:4.50	0.011882:5.58	0.013470:5.88	0.012433:5.88	0.012549:5.34	0.012311:6.23	0.011333:5.65	0.013444:6.00	0.014218:6.22	0.012896:5.84	0.011772:5.96
Chr01A	12000001	0.021015:4.91	0.022302:5.17	0.021134:4.79	0.021593:5.18	0.022460:5.29	0.020731:4.81	0.019149:5.08	0.019390:4.20	0.017247:3.07	0.020372:4.53	0.018446:3.78	0.023085:4.93	0.004419:3.27	0.020066:5.12	0.018918:4.73	0.023110:5.44	0.021475:5.02	0.018637:5.31	0.021955:4.74	0.019548:4.90	0.018516:3.65	0.021355:5.13	0.022022:4.67	0.021841:4.92	0.020148:5.04	0.022743:4.83	0.020567:4.80	0.018687:4.89	0.021568:5.13	0.021810:5.28	0.020030:4.75	0.021712:4.96	0.019847:4.87	0.018502:3.88	0.020936:4.99	0.023218:4.93	0.024242:5.03	NA:2.82	0.020200:4.74	0.018225:4.39	0.022292:5.17	0.020587:4.52	0.023614:5.18	0.022918:4.99	0.021260:4.89	0.023004:5.05	0.020584:5.03	0.022243:5.05
Chr01A	12050001	0.019771:3.63	0.018707:3.61	NA:3.24	0.020752:3.77	NA:3.43	NA:3.38	NA:3.57	NA:3.34	NA:2.85	NA:3.20	NA:3.33	NA:3.56	NA:2.94	NA:3.40	0.020818:3.78	0.022879:3.62	NA:3.28	NA:3.51	0.018768:3.38	0.016791:3.41	NA:3.09	0.018153:3.44	NA:3.16	NA:3.45	NA:3.44	NA:3.29	0.019524:3.57	NA:3.47	0.018625:3.62	NA:3.63	NA:3.23	NA:3.60	NA:3.42	NA:3.18	NA:3.31	NA:3.72	0.016671:3.48	NA:2.72	NA:3.58	NA:3.64	0.018039:3.38	NA:3.16	NA:3.78	0.017687:3.57	NA:3.53	0.019478:3.77	0.017434:3.56	NA:3.54
Chr01A	12100001	0.024423:4.29	0.024439:4.42	0.028008:4.52	0.024153:4.40	0.027785:4.40	0.020121:4.29	0.025482:4.36	0.026262:4.76	0.022779:3.61	0.024396:3.98	0.023858:4.32	0.021094:4.09	0.006398:3.67	0.027229:4.14	0.026628:4.03	0.030184:4.57	0.023388:4.15	0.024215:4.22	0.022336:3.87	0.025475:4.15	0.024996:3.95	0.027278:4.34	0.023392:4.08	0.026497:4.26	0.023830:4.21	0.025598:4.32	0.022892:4.32	0.026782:4.28	0.027009:4.30	0.024102:4.49	0.025156:4.00	0.024869:4.22	0.024226:4.24	0.027293:4.19	0.027290:4.54	0.026471:4.39	0.026622:4.07	0.023053:3.65	0.025868:3.91	0.026467:4.45	0.025083:4.33	0.024063:4.23	0.026311:4.44	0.025421:4.21	0.023574:3.78	0.024563:4.25	0.024222:4.30	0.025542:4.45
Chr01A	12150001	0.018264:5.37	0.020227:6.05	0.018013:5.46	0.015987:5.83	0.017816:5.90	0.019095:5.40	0.016162:5.70	0.018729:5.70	0.014868:4.63	0.017361:5.65	0.018277:5.42	0.018384:5.85	0.004925:4.42	0.018206:6.21	0.017887:6.01	0.020146:6.25	0.017440:5.49	0.016547:5.66	0.018649:5.63	0.018200:5.74	0.014454:4.92	0.018446:5.57	0.016395:5.56	0.018168:5.30	0.016461:5.55	0.018707:5.79	0.018350:5.92	0.018983:5.70	0.019602:5.83	0.019849:5.80	0.018875:5.36	0.016252:5.54	0.017390:5.41	0.017333:5.05	0.018454:5.58	0.015295:5.68	0.019107:6.11	0.010969:3.88	0.018237:5.51	0.018303:5.55	0.019268:6.09	0.016908:5.46	0.020616:6.10	0.018077:5.71	0.018818:5.75	0.019430:6.13	0.018506:5.54	0.017413:5.90
Chr01A	12200001	0.015263:5.65	0.015071:6.23	0.017774:5.87	0.016212:5.96	0.016066:5.81	0.017098:5.79	0.016668:6.10	0.014987:6.09	0.015499:4.89	0.016581:5.75	0.014959:5.80	0.016844:5.62	0.010937:3.70	0.016655:6.33	0.016473:5.91	0.016736:6.53	0.016934:6.14	0.018551:6.18	0.016488:5.66	0.015300:5.51	0.015731:4.40	0.016001:5.82	0.016568:5.42	0.017724:5.82	0.017118:6.12	0.018483:5.59	0.016094:5.93	0.016458:5.89	0.016732:6.18	0.017704:5.98	0.015606:5.75	0.015640:5.49	0.017457:5.83	0.014692:5.12	0.018403:5.97	0.014975:6.04	0.016618:6.16	0.013383:4.11	0.015464:5.92	0.016183:6.09	0.016292:6.07	0.017569:5.32	0.016791:6.16	0.017181:5.80	0.014242:5.82	0.017007:6.31	0.017142:5.69	0.017858:6.05
Chr01A	12250001	0.013718:6.02	0.012084:5.97	0.014945:5.77	0.015919:6.20	0.013567:5.60	0.012283:5.65	0.015554:5.91	0.015002:6.05	0.011360:4.30	0.015264:5.59	0.012984:5.03	0.014057:5.64	0.013790:4.01	0.014711:5.97	0.014891:5.98	0.014168:5.77	0.015626:5.48	0.011892:5.64	0.013702:5.55	0.012956:5.68	0.015549:4.57	0.014139:5.72	0.013543:5.48	0.014197:5.68	0.013856:5.76	0.012071:5.42	0.012564:5.83	0.014482:5.72	0.011892:5.87	0.014236:5.80	0.012945:5.08	0.013530:5.17	0.014880:5.53	0.012105:4.88	0.011190:5.80	0.013254:5.48	0.013118:5.73	0.010647:3.83	0.014394:5.41	0.013141:5.28	0.014704:5.77	0.012834:5.06	0.013936:6.18	0.014030:5.61	0.012950:5.51	0.013726:6.16	0.013211:6.04	0.014131:5.52
Chr01A	12300001	0.016515:6.42	0.016231:6.50	0.017127:6.30	0.015644:6.82	0.016572:6.86	0.016587:6.03	0.015645:6.36	0.016169:5.90	0.013287:3.99	0.016630:5.81	0.013893:5.19	0.015296:6.65	0.010656:4.23	0.014990:6.34	0.017826:6.43	0.016397:6.78	0.016390:6.33	0.016587:6.47	0.015448:6.06	0.014886:5.92	0.016655:4.74	0.016371:6.29	0.016658:5.98	0.015968:6.15	0.016778:6.19	0.016728:6.30	0.015443:6.27	0.014571:6.32	0.016201:6.72	0.015388:6.06	0.016114:6.02	0.015399:5.75	0.014476:6.10	0.015625:4.92	0.016008:5.99	0.016675:6.05	0.017491:6.29	0.013256:3.72	0.017846:5.84	0.014581:5.73	0.016168:6.76	0.014968:5.58	0.018897:6.46	0.016198:6.21	0.015069:6.20	0.016881:6.53	0.015439:6.57	0.016461:6.63
Chr01A	12350001	0.018925:6.61	0.021792:6.70	0.019769:6.21	0.021435:6.87	0.022036:7.02	0.023566:6.30	0.022548:6.86	0.021046:5.85	0.018675:4.29	0.017197:6.05	0.019095:5.53	0.020093:6.82	0.009568:4.17	0.021036:6.95	0.020488:7.07	0.021048:6.70	0.021601:6.41	0.018638:6.77	0.020946:6.76	0.022156:6.44	0.018531:5.10	0.022929:6.73	0.017773:6.25	0.020584:6.50	0.021639:6.58	0.022170:6.49	0.021868:6.50	0.022733:6.89	0.025139:6.94	0.020869:6.48	0.020942:5.99	0.020100:6.09	0.023036:6.63	0.017817:5.65	0.021872:6.52	0.019928:6.12	0.019002:6.39	0.017221:4.09	0.020929:5.82	0.022656:6.54	0.020282:6.51	0.021329:5.84	0.020610:6.78	0.021930:6.51	0.020327:6.47	0.021850:6.91	0.019954:6.75	0.019287:6.85
Chr01A	12400001	0.016860:5.50	0.015711:5.75	0.015613:5.33	0.016759:5.57	0.016569:5.52	0.016487:5.29	0.015515:5.68	0.013356:3.84	NA:2.63	0.017674:4.64	0.013239:4.03	0.017801:5.58	0.004593:2.92	0.015851:5.64	0.017120:5.86	0.017715:5.77	0.017671:5.71	0.018985:5.49	0.015303:5.10	0.016274:5.21	0.016440:3.62	0.016991:5.70	0.017068:5.24	0.016620:5.62	0.017627:5.42	0.017915:5.67	0.015011:4.99	0.013843:5.46	0.016717:5.53	0.016588:5.64	0.017270:5.14	0.014957:5.05	0.015952:5.42	0.012618:4.11	0.016955:5.80	0.016512:5.29	0.015880:5.42	NA:2.59	0.017099:5.20	0.013516:4.96	0.018217:5.78	0.013541:5.22	0.015510:6.07	0.014291:5.24	0.017602:5.44	0.016533:5.91	0.017785:6.02	0.016327:5.47
Chr01A	12450001	0.015554:4.67	0.017948:5.08	0.015538:4.62	0.017424:4.98	0.015774:4.70	0.014180:4.39	0.018365:4.91	0.016676:4.61	0.016615:3.91	0.015959:4.74	0.016525:4.38	0.015366:5.02	NA:2.78	0.014969:4.99	0.018039:4.56	0.018059:4.97	0.016630:4.64	0.016298:4.90	0.018181:4.63	0.016722:4.74	0.019328:4.05	0.019130:5.04	0.016002:4.47	0.018644:5.03	0.017168:4.78	0.015095:4.46	0.016463:4.83	0.017496:4.69	0.017173:4.85	0.015645:4.88	0.015372:4.41	0.017032:4.50	0.014429:4.58	0.015740:4.53	0.017035:4.93	0.015532:4.67	0.015375:5.11	0.018034:3.66	0.017801:4.58	0.017489:4.81	0.017216:4.97	0.017546:4.42	0.020172:4.93	0.018544:4.89	0.014594:4.62	0.019435:5.00	0.017390:4.96	0.016721:4.85
Chr01A	12500001	0.014275:5.79	0.017894:5.86	0.017574:5.81	0.015666:6.30	0.017905:6.33	0.016948:5.67	0.014725:6.18	0.016180:6.66	0.017409:5.90	0.015703:5.83	0.017839:6.32	0.016386:5.71	NA:3.97	0.017895:6.03	0.019202:5.96	0.017340:5.73	0.016525:5.82	0.018248:5.88	0.015002:5.68	0.018680:6.01	0.018517:5.26	0.016741:5.88	0.018448:5.83	0.017053:6.00	0.015757:6.07	0.017197:5.77	0.016864:6.22	0.018153:5.88	0.015802:5.77	0.015334:6.01	0.015781:5.66	0.015692:6.46	0.016082:5.51	0.017368:5.99	0.017644:6.01	0.017387:6.03	0.016866:6.50	0.018991:5.15	0.014925:5.16	0.016160:5.85	0.015725:6.02	0.017741:5.47	0.019432:5.93	0.017135:5.94	0.015882:5.79	0.017078:6.13	0.016613:5.99	0.015578:5.88
Chr01A	12550001	0.017029:4.39	0.017710:4.96	0.018286:4.69	0.017239:5.05	0.018288:4.98	0.017031:4.20	0.018068:4.82	0.017993:4.79	0.019013:3.71	0.017341:4.43	0.014910:4.34	0.016993:4.68	NA:2.55	0.016674:4.74	0.018900:4.75	0.016275:4.65	0.017632:4.61	0.018358:4.66	0.018659:4.61	0.017610:4.71	0.021243:3.78	0.017104:4.39	0.016248:4.70	0.015035:4.45	0.016881:4.25	0.016767:4.09	0.015692:4.68	0.016862:4.58	0.018535:4.71	0.017916:4.74	0.016106:4.34	0.016414:4.58	0.014451:4.44	0.016874:4.06	0.016168:4.59	0.017905:4.40	0.013710:4.88	0.018431:3.21	0.015723:4.06	0.019818:4.76	0.016754:4.74	0.014738:4.19	0.019667:4.68	0.018290:4.90	0.015307:4.74	0.018825:5.07	0.018087:4.47	0.017170:4.82
Chr01A	12600001	0.006733:4.04	0.008443:4.19	0.009051:4.18	0.010085:4.38	0.010569:4.89	0.008460:4.19	0.009762:4.69	0.008284:4.12	0.009169:3.39	0.010396:3.83	0.011883:3.97	0.010209:4.18	NA:1.74	0.010668:4.39	0.009711:4.21	0.007968:4.03	0.008474:4.21	0.010747:4.45	0.010235:4.15	0.008836:4.15	NA:3.09	0.010237:4.12	0.008817:4.19	0.008563:3.82	0.008665:4.17	0.008962:4.13	0.009258:4.22	0.009149:4.17	0.009635:4.24	0.009558:4.51	0.009443:4.13	0.008618:4.11	0.007385:4.29	0.008666:3.80	0.010818:4.33	0.010225:3.96	0.009163:4.39	NA:2.75	0.007924:3.94	0.011090:4.02	0.009590:4.51	0.009279:4.24	0.011383:4.44	0.009322:3.93	0.009237:4.54	0.008864:4.34	0.009556:4.28	0.008057:4.25
Chr01A	12650001	0.017404:5.41	0.015722:5.32	0.016427:5.30	0.018078:5.36	0.017263:5.42	0.018308:5.04	0.017194:5.73	0.018297:5.12	0.015408:3.85	0.015094:4.96	0.015346:4.07	0.014975:5.12	NA:2.79	0.016607:5.56	0.015932:5.62	0.017584:5.57	0.016853:5.46	0.017812:5.20	0.016206:5.11	0.016620:5.60	0.017581:3.86	0.017159:5.23	0.016160:5.15	0.017719:5.13	0.017333:5.62	0.017038:5.22	0.018190:5.51	0.017251:5.21	0.017042:5.69	0.020072:5.72	0.016905:5.12	0.018294:5.13	0.014771:4.91	0.014798:4.26	0.017772:5.25	0.016887:5.12	0.018970:5.73	0.014891:3.23	0.016927:5.78	0.014352:5.22	0.016252:5.45	0.016038:4.90	0.017801:5.95	0.017823:5.56	0.016518:5.32	0.018529:5.49	0.016486:5.35	0.015748:5.44
Chr01A	12700001	0.017304:5.20	0.016715:4.92	0.020052:5.02	0.019832:4.73	0.018672:5.35	0.014964:4.78	0.017018:5.39	0.018976:4.69	NA:3.08	0.017400:4.70	0.015217:3.82	0.018335:5.04	NA:3.07	0.017693:4.93	0.017064:4.85	0.018382:5.04	0.016327:4.98	0.016505:4.86	0.017369:4.83	0.016090:4.80	NA:3.20	0.017562:5.11	0.018140:4.82	0.017733:4.88	0.016170:4.75	0.014115:4.94	0.016996:4.93	0.017458:5.23	0.016462:5.17	0.015894:5.05	0.015545:4.74	0.014795:4.13	0.017040:4.70	0.015082:3.71	0.017682:5.10	0.017765:4.42	0.016847:5.04	NA:2.70	0.019913:4.81	0.018481:4.86	0.015017:4.90	0.017180:4.74	0.017707:5.27	0.018748:5.25	0.018516:4.81	0.017694:5.18	0.019379:4.99	0.015385:5.08
Chr01A	12750001	0.017492:4.85	0.020221:5.08	0.022425:4.98	0.021653:5.43	0.020443:4.92	0.018054:4.55	0.019119:5.26	0.018784:5.13	0.016398:3.83	0.021645:4.59	0.017871:4.66	0.019596:5.14	NA:3.59	0.018905:5.14	0.020624:5.17	0.022321:4.89	0.021727:4.93	0.020121:4.73	0.020785:4.92	0.019748:4.85	0.021526:4.17	0.018713:4.84	0.019966:5.08	0.022139:5.13	0.023235:4.95	0.018977:4.66	0.018776:5.06	0.022594:4.98	0.020266:5.27	0.020751:4.83	0.021268:4.45	0.022885:4.75	0.021718:5.38	0.017364:4.04	0.021340:4.80	0.022607:4.78	0.020239:5.23	0.019469:3.42	0.021444:4.68	0.019318:4.66	0.020910:4.95	0.021365:4.58	0.021082:5.37	0.018103:5.05	0.020859:4.86	0.019787:5.23	0.021830:5.20	0.021899:5.07
Chr01A	12800001	0.016502:5.31	0.017045:5.26	0.016809:4.84	0.017518:5.74	0.015335:5.28	0.018084:4.88	0.016668:5.64	0.018173:5.76	0.016057:4.65	0.016577:5.06	0.018975:5.05	0.017420:5.12	NA:3.33	0.016487:5.31	0.014515:5.37	0.017917:5.39	0.016928:5.21	0.018229:5.47	0.018497:4.93	0.015866:4.89	0.018482:4.50	0.017849:5.31	0.017191:4.93	0.015473:5.26	0.017390:5.07	0.016962:4.94	0.016138:5.30	0.015481:5.41	0.017909:5.35	0.018023:5.44	0.017143:5.05	0.017135:5.12	0.013961:4.88	0.017005:4.80	0.017463:5.05	0.016677:5.01	0.016327:5.27	0.018353:4.44	0.016541:4.80	0.017108:5.27	0.017423:5.57	0.016977:4.70	0.017090:5.49	0.014957:5.04	0.017804:5.37	0.018637:5.33	0.017017:5.17	0.014706:5.04
Chr01A	12850001	0.010021:4.18	0.009810:4.24	0.010223:4.02	0.009179:4.34	0.011140:4.55	0.008828:3.90	0.012223:4.22	0.010913:4.14	0.011899:3.11	0.008823:4.07	0.009874:3.65	0.010022:4.03	NA:1.74	0.008193:4.20	0.009660:4.66	0.008814:4.01	0.007369:4.35	0.011744:4.33	0.011218:3.93	0.009026:4.07	NA:2.90	0.010977:4.08	0.007916:4.03	0.009400:4.07	0.008675:4.33	0.008754:3.78	0.008143:4.20	0.009496:4.26	0.008941:4.39	0.009601:3.98	0.008885:3.73	0.011473:3.69	0.008761:3.99	0.010890:3.26	0.007869:3.96	0.011066:3.76	0.010151:4.35	NA:2.61	0.008763:3.96	0.008697:4.05	0.009648:4.21	0.013608:3.88	0.009554:4.52	0.010301:4.06	0.010711:4.18	0.009485:4.26	0.008846:4.08	0.007441:4.12
Chr01A	12900001	0.014906:4.60	0.014370:4.68	0.014345:4.47	0.014881:4.95	0.013793:5.19	0.013979:4.42	0.015434:4.65	0.014361:4.46	0.014088:3.27	0.013999:4.44	0.014779:4.10	0.014517:4.34	NA:2.16	0.012843:4.89	0.014326:4.66	0.016340:4.82	0.014571:4.51	0.016052:4.76	0.014218:4.28	0.014115:4.62	0.016866:3.35	0.015185:4.44	0.014096:4.63	0.013651:4.48	0.014145:4.73	0.015017:4.56	0.014210:4.77	0.014409:4.50	0.014593:4.80	0.015099:4.68	0.014496:4.41	0.014106:4.68	0.012924:4.78	0.015601:3.51	0.013021:4.44	0.015737:4.78	0.015006:4.71	NA:2.86	0.014326:4.41	0.012185:4.42	0.013548:4.71	0.014402:4.31	0.015272:5.00	0.013589:4.45	0.014281:4.64	0.013399:4.92	0.014439:5.10	0.015719:4.91
Chr01A	12950001	0.026848:6.06	0.026378:6.06	0.025677:5.84	0.024600:6.29	0.023871:5.96	0.025616:5.64	0.026299:5.88	0.026239:6.06	0.023623:4.79	0.024497:5.83	0.024459:5.33	0.025496:5.89	0.015416:3.88	0.027139:5.99	0.026477:6.15	0.026978:5.94	0.021631:5.74	0.025584:6.01	0.026117:5.78	0.024668:5.90	0.026667:5.00	0.022523:6.00	0.023311:5.80	0.024548:5.90	0.025627:5.72	0.026009:5.68	0.025429:5.91	0.025594:5.59	0.026076:6.38	0.026531:6.46	0.024350:5.33	0.027623:5.62	0.029168:5.84	0.024679:5.45	0.024039:6.08	0.025914:6.01	0.027253:5.89	0.019930:4.16	0.022909:5.72	0.023862:5.78	0.023688:5.88	0.026516:5.52	0.024961:6.17	0.023619:6.10	0.022678:5.82	0.025202:5.94	0.024562:5.94	0.025914:5.89
Chr01A	13000001	0.017547:6.11	0.019652:6.46	0.016436:6.06	0.019425:6.56	0.018512:6.28	0.017819:6.20	0.017443:6.33	0.017587:5.88	0.015264:4.87	0.017779:5.62	0.017426:5.57	0.017752:6.10	0.008465:4.51	0.017192:6.11	0.018626:5.96	0.019531:6.31	0.019193:6.19	0.016553:6.24	0.017338:5.95	0.018029:6.14	0.015207:5.28	0.017456:5.79	0.017187:5.97	0.019729:6.12	0.018520:5.89	0.018000:6.14	0.018595:5.98	0.016658:5.89	0.021889:6.44	0.020768:6.10	0.017631:5.79	0.018225:5.98	0.018281:6.32	0.016993:5.30	0.017340:6.07	0.019343:6.24	0.018363:6.34	0.014364:4.18	0.017369:6.15	0.016579:6.22	0.017404:6.21	0.018082:5.89	0.018152:6.12	0.018234:6.25	0.018928:6.40	0.019146:6.17	0.019705:6.05	0.020067:6.35
Chr01A	13050001	0.015537:5.09	0.016359:5.44	0.016684:5.05	0.015484:5.44	0.014676:5.66	0.015652:4.96	0.016859:5.48	0.015594:5.27	0.015956:4.29	0.016023:5.02	0.015497:5.01	0.016331:5.00	0.004187:4.67	0.015352:5.35	0.016689:5.49	0.016432:5.71	0.015647:5.07	0.015476:5.16	0.014777:5.06	0.015687:5.01	0.013066:4.77	0.015177:5.20	0.015617:5.08	0.015869:5.01	0.015413:5.42	0.015808:5.14	0.016813:5.70	0.016393:5.31	0.015474:5.22	0.015241:5.55	0.014681:4.90	0.016190:5.21	0.016821:5.16	0.016512:5.00	0.016280:5.26	0.016446:5.48	0.015136:5.38	0.015190:3.93	0.014447:4.87	0.015877:5.02	0.015111:5.16	0.017733:5.02	0.015323:5.56	0.016128:5.06	0.016348:5.40	0.016772:5.53	0.016034:5.41	0.015723:5.16
Chr01A	13100001	0.013413:5.01	0.014152:5.12	0.013207:4.77	0.013559:5.04	0.014017:5.41	0.013604:4.81	0.013771:5.28	0.014130:5.35	0.012145:3.96	0.013270:4.67	0.012113:4.72	0.012752:5.05	0.004676:4.13	0.014204:5.10	0.013284:5.13	0.013715:5.21	0.012810:4.57	0.012845:4.62	0.013012:4.57	0.013598:4.84	0.011298:4.63	0.013309:4.83	0.013148:5.00	0.012840:4.78	0.013667:4.61	0.014219:4.94	0.014528:5.17	0.013756:5.00	0.013360:5.08	0.013632:4.89	0.012652:4.60	0.013653:4.72	0.013230:4.80	0.012910:4.36	0.013179:4.95	0.013287:4.71	0.014322:5.09	0.011527:3.64	0.013771:4.72	0.014733:5.15	0.012879:4.86	0.013882:4.57	0.013517:5.30	0.014449:5.10	0.013789:4.89	0.013032:5.13	0.014019:5.10	0.012908:5.18
Chr01A	13150001	0.012220:4.65	0.012655:4.91	0.011330:4.31	0.012055:4.99	0.011353:4.87	0.011177:4.41	0.012305:5.05	0.011045:4.53	0.012586:3.91	0.012274:4.82	0.010372:4.39	0.011857:4.71	0.001868:4.02	0.011371:5.24	0.013065:5.30	0.012628:5.11	0.011014:4.44	0.010951:4.75	0.011260:4.67	0.012112:4.71	0.010238:4.28	0.012453:4.60	0.012091:4.49	0.011346:4.99	0.011519:4.75	0.012093:4.71	0.011938:4.96	0.011433:5.07	0.012656:4.81	0.011946:4.94	0.011396:4.47	0.011542:4.68	0.011947:4.84	0.011310:4.34	0.011822:4.90	0.011736:4.63	0.013329:4.87	0.008799:3.18	0.012366:4.44	0.010757:4.80	0.012498:5.00	0.011071:4.32	0.011877:4.99	0.011617:4.75	0.012597:5.18	0.012092:5.05	0.011991:5.00	0.011117:4.68
Chr01A	13200001	0.013017:6.28	0.013046:6.51	0.013034:6.29	0.013229:6.87	0.012859:6.50	0.012399:6.18	0.012436:6.76	0.013021:6.72	0.012827:5.39	0.012623:6.36	0.014287:6.56	0.013355:6.50	0.003241:5.90	0.013759:6.82	0.013523:6.90	0.013219:6.52	0.013373:6.38	0.012145:6.28	0.013204:6.30	0.013667:6.25	0.012130:6.26	0.013498:6.50	0.013079:6.11	0.013091:6.41	0.013227:6.57	0.012827:5.97	0.012915:6.49	0.013086:6.30	0.012923:6.54	0.013259:6.82	0.012777:5.73	0.014241:6.42	0.013873:6.34	0.012058:6.25	0.013840:6.58	0.013276:6.90	0.012735:6.70	0.012281:5.41	0.013632:6.06	0.013228:6.74	0.013048:6.53	0.012804:5.64	0.012630:6.53	0.013643:6.18	0.012495:6.45	0.013230:6.50	0.013282:6.71	0.013228:6.63
Chr01A	13250001	0.008950:3.86	0.011011:4.42	0.009610:3.94	0.009389:4.20	0.009965:4.15	0.010175:3.92	0.009308:4.01	0.010189:4.83	0.009389:4.09	0.010829:4.00	0.010774:4.37	0.009548:3.94	NA:2.84	0.010874:4.13	0.010006:4.47	0.010664:3.99	0.009784:4.00	0.009786:4.00	0.008502:4.12	0.010042:4.03	0.010056:4.10	0.009954:3.98	0.008108:4.05	0.010349:4.00	0.010891:4.01	0.009938:3.98	0.009864:4.15	0.009009:4.13	0.010156:4.06	0.008243:4.20	0.009596:3.78	0.009809:4.24	0.009236:3.94	0.008420:4.02	0.010746:4.25	0.010800:4.52	0.008985:4.09	0.008198:3.73	0.008989:3.89	0.010682:3.99	0.008587:4.25	0.010738:3.93	0.010866:4.44	0.009691:4.29	0.009118:3.79	0.008740:3.95	0.010028:4.19	0.010152:4.30
Chr01A	13300001	0.007618:3.46	0.005792:3.58	0.006226:3.55	0.007553:3.80	0.006000:3.62	0.006996:3.37	0.006275:3.87	0.006250:3.95	0.006478:3.53	0.007172:3.93	0.005105:4.01	0.006085:3.63	NA:1.37	0.005842:3.59	0.007189:3.76	0.006583:3.71	0.006542:3.49	0.007200:3.52	0.005906:3.51	0.007111:3.64	0.007150:3.01	0.006080:3.75	0.006956:3.37	0.006748:3.73	0.005564:3.66	0.006269:3.31	0.006349:3.60	0.004878:3.48	0.006406:3.89	0.006315:3.40	0.007162:3.28	0.008362:3.90	0.005685:3.59	0.007751:3.71	0.007041:3.89	0.008185:3.69	0.006415:3.76	0.008219:3.44	0.005036:3.30	0.007445:3.69	0.007172:3.60	0.005914:3.48	0.007045:3.64	0.005542:3.31	0.004766:3.79	0.007347:3.62	0.005419:3.57	0.006571:3.66
Chr01A	13350001	NA:2.72	NA:2.79	NA:2.18	NA:2.79	NA:2.59	NA:2.44	NA:2.78	NA:3.06	NA:2.68	NA:2.68	NA:2.81	NA:2.54	NA:1.77	NA:2.77	NA:2.57	NA:2.74	NA:2.61	NA:2.70	NA:2.61	NA:2.74	NA:2.53	NA:2.65	NA:2.48	NA:2.54	NA:2.46	NA:2.47	NA:2.75	NA:2.64	NA:2.73	NA:2.99	NA:2.39	NA:2.91	NA:2.43	NA:2.77	NA:2.70	NA:3.07	NA:2.76	NA:2.57	NA:2.47	NA:2.57	NA:2.65	NA:2.60	NA:2.54	NA:2.62	NA:2.57	NA:2.66	NA:2.36	NA:2.70
Chr01A	13400001	0.016825:5.13	0.018220:5.63	0.018916:5.33	0.017228:5.68	0.016286:5.39	0.018306:4.94	0.017364:5.48	0.017415:6.14	0.015269:4.86	0.017417:5.61	0.018937:5.72	0.017452:5.27	0.009350:4.68	0.017913:5.89	0.016451:5.41	0.017881:6.02	0.016064:5.17	0.019030:5.27	0.019172:5.37	0.015569:5.55	0.018643:5.72	0.020156:5.47	0.018829:5.11	0.018396:5.72	0.018205:5.27	0.017558:5.14	0.016157:5.73	0.017393:5.37	0.017490:5.37	0.017462:5.84	0.017896:4.95	0.016694:5.85	0.017010:5.53	0.019137:5.22	0.018143:5.73	0.018842:6.30	0.017368:5.54	0.016851:4.70	0.017138:5.06	0.018573:5.68	0.018770:5.94	0.018551:5.02	0.016833:5.80	0.017147:5.24	0.018621:5.54	0.019861:5.58	0.018906:5.60	0.015857:5.45
Chr01A	13450001	0.016927:4.37	0.015291:4.00	0.015874:4.14	0.015011:4.30	0.014847:4.51	0.014965:4.01	0.015111:4.20	0.016111:4.52	0.014245:3.78	0.015945:4.13	0.013100:4.36	0.014329:4.12	NA:3.24	0.014714:4.41	0.015093:4.06	0.015583:4.19	0.014903:4.06	0.014652:3.99	0.015181:4.00	0.014003:4.04	0.014303:3.80	0.014855:3.82	0.014053:4.06	0.014065:4.14	0.014025:4.14	0.015189:3.81	0.016111:4.29	0.015926:4.23	0.013919:4.18	0.016780:4.28	0.017434:3.90	0.016491:4.22	0.015215:4.39	0.015225:3.77	0.018311:4.30	0.014824:4.09	0.014932:4.25	NA:3.11	0.016783:3.92	0.015731:4.14	0.015694:4.41	0.013659:3.86	0.014877:4.31	0.015763:4.18	0.014508:4.31	0.014512:4.28	0.016535:4.12	0.016120:4.10
Chr01A	13500001	0.019421:6.40	0.022352:6.85	0.019926:6.61	0.019389:6.75	0.020128:6.85	0.020363:6.49	0.021028:6.71	0.021071:6.50	0.017657:5.32	0.018702:6.24	0.019292:6.08	0.019706:6.48	0.005907:5.19	0.020896:6.50	0.021446:6.34	0.020420:6.79	0.020953:6.38	0.019436:6.73	0.019746:6.14	0.018112:6.41	0.018258:5.38	0.020998:6.43	0.020550:6.45	0.020117:6.48	0.019351:6.33	0.019219:6.44	0.019299:6.56	0.019333:6.54	0.019735:6.49	0.020035:6.71	0.018889:6.02	0.020909:6.27	0.019850:6.60	0.016389:5.67	0.021779:6.68	0.020115:6.28	0.020882:6.31	0.014425:4.58	0.019629:6.16	0.019385:6.59	0.019857:6.52	0.020760:5.94	0.021744:7.02	0.019168:6.11	0.020081:6.24	0.021221:7.20	0.020038:6.77	0.020087:6.31
Chr01A	13550001	NA:1.01	NA:1.01	NA:1.07	NA:1.10	NA:1.03	NA:0.89	NA:1.03	NA:0.95	NA:0.79	NA:0.86	NA:0.88	NA:0.93	NA:0.67	NA:0.97	NA:1.05	NA:0.92	NA:1.01	NA:1.01	NA:0.86	NA:0.87	NA:0.65	NA:0.88	NA:0.97	NA:0.88	NA:0.94	NA:1.01	NA:1.01	NA:0.83	NA:1.03	NA:0.94	NA:0.92	NA:0.90	NA:1.03	NA:0.79	NA:1.00	NA:0.95	NA:0.92	NA:0.58	NA:0.89	NA:1.03	NA:0.92	NA:0.97	NA:1.01	NA:0.91	NA:0.94	NA:0.89	NA:1.07	NA:0.98
Chr01A	13600001	NA:0.01	NA:0.03	NA:0.01	NA:0.01	NA:0.01	NA:0.00	NA:0.01	NA:0.01	NA:0.00	NA:0.01	NA:0.00	NA:0.03	NA:0.01	NA:0.01	NA:0.01	NA:0.01	NA:0.03	NA:0.01	NA:0.01	NA:0.01	NA:0.01	NA:0.01	NA:0.01	NA:0.02	NA:0.02	NA:0.01	NA:0.02	NA:0.03	NA:0.00	NA:0.00	NA:0.01	NA:0.01	NA:0.01	NA:0.02	NA:0.01	NA:0.01	NA:0.04	NA:0.00	NA:0.01	NA:0.01	NA:0.01	NA:0.00	NA:0.00	NA:0.02	NA:0.01	NA:0.01	NA:0.01	NA:0.01
Chr01A	13650001	NA:0.03	NA:0.02	NA:0.02	NA:0.05	NA:0.04	NA:0.03	NA:0.04	NA:0.04	NA:0.03	NA:0.02	NA:0.03	NA:0.03	NA:0.02	NA:0.01	NA:0.02	NA:0.01	NA:0.02	NA:0.03	NA:0.03	NA:0.02	NA:0.02	NA:0.03	NA:0.03	NA:0.02	NA:0.02	NA:0.03	NA:0.05	NA:0.01	NA:0.02	NA:0.02	NA:0.03	NA:0.01	NA:0.02	NA:0.04	NA:0.04	NA:0.03	NA:0.04	NA:0.02	NA:0.02	NA:0.04	NA:0.03	NA:0.01	NA:0.05	NA:0.03	NA:0.02	NA:0.01	NA:0.02	NA:0.03
Chr01A	13700001	NA:2.75	NA:3.03	NA:2.72	NA:2.86	NA:2.78	NA:2.64	NA:3.08	NA:2.57	NA:2.49	NA:2.60	NA:2.62	NA:2.66	NA:1.70	NA:2.90	NA:2.64	NA:2.83	NA:2.69	NA:2.73	NA:2.74	NA:2.57	NA:2.24	NA:2.86	NA:2.66	NA:2.41	NA:2.53	NA:2.72	NA:2.78	NA:2.94	NA:2.93	NA:2.81	NA:2.52	NA:2.40	NA:2.62	NA:2.46	NA:3.07	NA:2.71	NA:2.74	NA:1.90	NA:2.52	NA:2.81	NA:2.85	NA:2.37	NA:2.95	NA:2.70	NA:2.59	NA:2.98	NA:3.01	NA:3.00
Chr01A	13750001	0.015896:4.89	0.017027:4.58	0.017734:4.47	0.016014:5.10	0.017228:4.61	0.016312:4.35	0.016699:4.97	0.017514:4.32	0.017807:3.29	0.016190:4.59	0.014449:4.04	0.015996:4.49	NA:2.92	0.019440:4.85	0.018745:4.71	0.016346:4.69	0.015409:4.44	0.018382:4.90	0.017783:4.60	0.018743:4.50	0.017111:3.66	0.015244:4.68	0.017488:4.20	0.015744:4.67	0.019144:4.69	0.016578:4.54	0.015842:4.37	0.018355:4.78	0.018003:4.76	0.017091:4.71	0.016890:4.58	0.014868:4.10	0.016748:4.73	0.015033:3.94	0.016917:4.72	0.016761:4.37	0.018154:4.84	0.014138:2.96	0.017461:4.72	0.017239:4.59	0.018067:4.65	0.017638:4.64	0.016314:4.83	0.015598:4.50	0.018261:4.90	0.019592:4.92	0.017555:4.53	0.016008:4.75
Chr01A	13800001	0.017458:5.12	0.017177:5.34	0.016196:5.38	0.016474:5.22	0.018667:5.16	0.017355:4.75	0.016932:5.22	0.015596:3.18	NA:1.92	0.015292:4.03	0.012634:3.07	0.018323:5.30	NA:2.79	0.017987:5.54	0.017060:5.18	0.016990:5.02	0.017729:5.07	0.016279:5.20	0.017218:4.91	0.015450:4.82	0.012147:2.97	0.016866:4.85	0.016916:5.05	0.016288:5.23	0.016895:4.89	0.017780:5.36	0.016160:4.62	0.016320:5.21	0.016108:5.58	0.018716:5.49	0.017140:5.05	0.015845:4.50	0.014027:5.12	0.011471:3.61	0.014069:4.64	0.016540:4.37	0.014730:4.77	NA:2.01	0.016900:4.73	0.014652:4.52	0.018281:5.48	0.016132:4.72	0.016851:5.60	0.017116:5.01	0.015366:4.80	0.015853:5.39	0.015799:5.06	0.016921:5.40
Chr01A	13850001	0.026390:4.99	0.028066:5.49	0.028453:5.10	0.029929:5.30	0.026875:5.32	0.027914:5.20	0.029706:5.74	0.027698:4.58	0.023032:3.38	0.025599:4.70	0.030284:4.38	0.026527:5.07	0.007154:3.56	0.025528:5.48	0.028427:5.15	0.028534:5.44	0.025137:5.13	0.026764:5.25	0.026562:5.34	0.026318:5.20	0.027599:4.16	0.028844:5.16	0.028210:5.14	0.029048:5.13	0.031257:4.84	0.027537:5.00	0.028761:5.13	0.026437:5.16	0.029813:5.39	0.028830:5.31	0.026321:4.94	0.028471:5.19	0.027589:4.86	0.027912:4.54	0.029352:5.21	0.024866:4.99	0.029251:5.41	0.024366:3.61	0.025230:4.56	0.028750:4.95	0.028460:5.00	0.025938:4.95	0.028433:5.36	0.028697:5.13	0.027797:5.19	0.027324:4.88	0.027342:4.87	0.026995:5.24
Chr01A	13900001	NA:3.00	NA:3.27	NA:3.09	NA:3.15	NA:3.30	NA:3.08	NA:2.98	NA:2.43	NA:2.00	NA:2.80	NA:2.68	NA:2.98	NA:2.25	NA:3.17	NA:3.39	NA:3.40	NA:3.30	NA:3.33	NA:3.06	NA:2.98	NA:2.34	NA:3.26	NA:2.91	NA:3.12	NA:3.15	NA:3.22	NA:3.26	NA:2.96	NA:3.23	0.025842:3.58	NA:3.02	NA:3.01	NA:3.21	NA:2.83	NA:3.15	NA:3.13	NA:3.34	NA:2.07	NA:2.96	NA:2.79	0.022571:3.20	NA:2.85	NA:3.40	NA:3.12	NA:3.02	NA:3.31	NA:3.22	NA:3.11
Chr01A	13950001	0.012995:7.16	0.013054:6.63	0.013002:6.50	0.013886:6.95	0.012383:6.92	0.012492:5.96	0.014983:6.78	0.012383:6.87	0.012105:5.39	0.014811:6.82	0.012043:6.26	0.013150:6.53	0.005698:4.83	0.013322:7.16	0.013212:6.63	0.012633:6.81	0.011875:6.41	0.012702:6.94	0.013712:6.46	0.012852:6.84	0.014323:5.66	0.013669:6.74	0.013147:6.25	0.011534:6.67	0.012913:6.32	0.013755:6.86	0.012968:6.81	0.012008:6.60	0.013328:6.54	0.013470:6.83	0.011153:6.42	0.012939:6.66	0.013049:6.56	0.011591:5.88	0.012689:6.54	0.011698:6.69	0.013455:6.72	0.011375:4.98	0.014372:5.86	0.013077:6.54	0.012531:6.79	0.012821:5.88	0.014743:6.79	0.013546:6.63	0.012256:6.39	0.012729:6.63	0.012864:6.84	0.014129:6.58
Chr01A	14000001	0.015238:6.50	0.013948:6.41	0.014792:6.45	0.016039:6.78	0.015849:7.02	0.014435:6.01	0.016991:7.30	0.015085:6.70	0.012866:5.12	0.015077:6.48	0.015050:6.21	0.015656:6.41	0.005279:4.95	0.014662:6.32	0.015057:6.54	0.015356:6.82	0.013867:6.29	0.014912:6.24	0.015586:6.24	0.015333:6.28	0.014130:5.89	0.014927:6.85	0.014367:6.32	0.015235:6.25	0.015651:6.41	0.013880:6.38	0.015500:6.39	0.015224:6.70	0.014467:6.90	0.015659:6.64	0.014261:6.17	0.014050:6.07	0.016336:6.31	0.014113:5.57	0.013258:6.54	0.015389:6.22	0.015064:6.99	0.013325:4.36	0.014215:5.95	0.015137:6.47	0.015421:6.74	0.014843:6.01	0.015828:6.56	0.015204:6.56	0.014406:6.18	0.015249:6.80	0.013904:6.55	0.015365:6.81
Chr01A	14050001	0.017352:5.91	0.015550:5.78	0.017623:5.77	0.015549:5.95	0.015524:6.13	0.015199:5.30	0.015642:5.87	0.015711:5.36	0.014381:4.06	0.016340:5.70	0.013459:4.64	0.015301:6.02	0.008297:4.07	0.018677:6.20	0.016903:5.67	0.015553:6.30	0.016680:5.49	0.017079:5.64	0.015653:5.28	0.017693:5.80	0.015914:4.59	0.016771:5.83	0.017393:5.65	0.016304:5.83	0.015321:5.55	0.016209:5.75	0.015373:5.55	0.014767:5.49	0.015996:6.17	0.016856:5.90	0.013366:5.42	0.016272:5.32	0.016139:5.63	0.015296:4.75	0.016354:5.40	0.015553:5.52	0.015461:5.65	0.014062:3.66	0.016401:5.71	0.015979:5.09	0.016466:6.30	0.014825:5.22	0.016500:5.76	0.014540:6.05	0.015157:5.88	0.017247:6.30	0.016380:5.93	0.016409:6.20
Chr01A	14100001	0.011473:4.62	0.011787:4.72	0.013141:4.73	0.012771:4.69	0.011775:4.76	0.011937:4.59	0.012836:4.60	0.013258:4.09	NA:2.46	0.011950:4.26	0.010181:3.33	0.014357:4.68	NA:2.16	0.012335:4.48	0.013135:4.62	0.014682:4.35	0.013353:4.58	0.013334:4.56	0.011787:4.24	0.012144:4.35	NA:2.85	0.011561:4.41	0.011340:4.36	0.012947:4.65	0.010728:4.68	0.012516:4.48	0.012033:4.33	0.011047:4.43	0.013096:4.54	0.012754:4.57	0.011731:4.48	0.011976:4.24	0.013405:4.72	0.012138:3.65	0.012589:4.38	0.012372:4.39	0.012971:4.15	NA:2.30	0.012052:4.13	0.011067:4.46	0.011984:4.64	0.013156:4.30	0.013616:4.94	0.013573:4.56	0.012405:4.59	0.013788:4.56	0.010656:4.36	0.011955:4.58
Chr01A	14150001	0.013117:5.80	0.014499:5.92	0.013450:5.72	0.014706:6.24	0.012711:6.02	0.013276:5.45	0.014093:6.34	0.012859:5.82	0.012110:4.48	0.013113:5.67	0.014105:5.55	0.014622:6.25	0.005050:4.28	0.014453:6.02	0.013128:6.14	0.014138:5.88	0.014708:5.84	0.012931:5.37	0.013551:5.59	0.015163:5.80	0.013081:4.90	0.014565:5.94	0.014873:5.93	0.013748:5.88	0.014946:5.87	0.014333:5.67	0.013163:5.95	0.013640:6.42	0.015201:6.25	0.014072:5.98	0.013186:5.64	0.014132:6.16	0.014389:5.88	0.014110:5.65	0.014716:6.34	0.014682:5.97	0.014385:6.01	0.012755:4.35	0.015024:5.95	0.011802:5.93	0.013183:5.94	0.013585:5.62	0.014769:6.28	0.014676:6.11	0.013906:5.77	0.015187:6.10	0.013122:5.85	0.013618:5.97
Chr01A	14200001	0.012175:5.33	0.011373:5.18	0.012627:5.47	0.011308:5.40	0.013659:5.29	0.012505:5.28	0.012779:5.35	0.012410:5.06	0.008828:3.75	0.012727:5.14	0.009943:4.69	0.012382:5.18	0.005975:3.74	0.012229:5.69	0.011989:5.44	0.011424:5.52	0.011303:5.10	0.012635:5.29	0.010405:5.36	0.012504:5.24	0.010447:4.25	0.012013:5.54	0.010562:4.86	0.011833:5.15	0.011461:5.26	0.011595:5.52	0.011106:5.41	0.012518:5.33	0.013189:5.52	0.013068:5.46	0.011037:5.09	0.010627:4.94	0.012651:5.44	0.009510:4.51	0.012776:5.25	0.012052:5.20	0.012203:5.27	0.008204:3.38	0.012063:5.00	0.013203:5.43	0.012090:5.63	0.013304:4.48	0.011684:5.69	0.011042:5.54	0.010420:5.34	0.011993:5.25	0.012641:5.49	0.012256:5.32
Chr01A	14250001	0.016388:4.95	0.014876:5.22	0.016206:5.13	0.016149:5.29	0.015941:5.25	0.014883:4.63	0.017413:5.07	0.017933:4.98	0.015708:4.14	0.015528:4.82	0.017151:4.28	0.012447:4.99	0.011205:5.15	0.014397:5.07	0.018520:4.99	0.016227:5.05	0.016864:5.07	0.016009:5.25	0.014066:4.60	0.015778:5.33	0.015482:4.75	0.014920:5.06	0.016167:4.72	0.017084:5.13	0.015076:5.17	0.015704:4.88	0.014357:5.05	0.016791:4.79	0.015469:5.26	0.015408:5.09	0.015115:4.62	0.014358:5.06	0.015940:4.89	0.017212:4.11	0.014788:5.00	0.014789:4.73	0.016812:5.15	0.016046:3.56	0.015072:4.53	0.014545:5.04	0.014741:4.86	0.014847:4.85	0.014789:5.45	0.016968:4.93	0.014120:5.14	0.018725:5.02	0.016370:5.13	0.013104:4.77
Chr01A	14300001	0.033939:6.95	0.034992:7.89	0.036607:7.43	0.037059:7.60	0.033846:7.70	0.033458:7.19	0.036041:7.74	0.037125:7.61	0.033065:5.41	0.034049:7.11	0.036884:7.14	0.034946:7.27	0.024674:6.00	0.039570:8.00	0.032660:8.10	0.035241:7.75	0.032800:7.38	0.035098:7.39	0.031843:7.31	0.033847:7.10	0.032531:6.87	0.033334:7.16	0.035912:7.17	0.035617:7.14	0.036529:7.65	0.032255:7.54	0.030696:7.33	0.034901:7.29	0.039949:7.54	0.033865:8.01	0.032701:6.94	0.034827:7.06	0.036545:7.41	0.032375:6.16	0.034624:7.18	0.033864:7.51	0.034882:7.62	0.029361:5.19	0.032616:7.04	0.036442:7.52	0.034985:7.17	0.037000:6.89	0.033561:7.82	0.035633:7.30	0.034498:7.32	0.035088:7.79	0.037099:7.71	0.038243:7.77
Chr01A	14350001	0.019060:6.55	0.018621:6.70	0.017213:6.59	0.019426:7.03	0.019232:6.95	0.016978:6.44	0.018462:6.98	0.018358:6.75	0.017234:5.78	0.018392:6.63	0.018728:7.03	0.018985:6.50	0.008530:5.96	0.020220:6.98	0.017753:7.02	0.018073:6.74	0.018132:6.53	0.018557:6.76	0.018237:6.40	0.019486:6.90	0.015659:6.52	0.017989:6.80	0.017917:6.36	0.018527:6.69	0.017519:6.49	0.019276:6.49	0.018941:7.07	0.017645:6.89	0.019212:6.68	0.018964:6.79	0.020755:6.35	0.019310:6.66	0.017362:6.96	0.016786:5.86	0.017950:7.04	0.019099:6.83	0.020664:7.26	0.015079:4.40	0.018235:6.12	0.017106:6.62	0.017321:6.71	0.017857:6.19	0.019378:6.92	0.018463:7.03	0.020566:6.84	0.018898:6.95	0.016453:6.90	0.019837:6.83
Chr01A	14400001	0.017366:4.74	0.015237:5.18	0.015487:5.07	0.018462:5.50	0.017565:5.19	0.016979:4.73	0.017652:5.40	0.016395:5.14	0.014209:4.18	0.016641:4.90	0.016114:4.89	0.015829:5.20	0.003314:4.09	0.017637:5.04	0.017914:5.34	0.017631:5.17	0.017116:4.94	0.017167:5.09	0.016723:4.93	0.017603:5.03	0.013530:4.30	0.016225:5.27	0.016767:5.30	0.015877:5.18	0.016590:5.21	0.015951:5.06	0.016910:5.12	0.016943:5.08	0.017589:5.32	0.018974:5.48	0.016279:4.91	0.014612:4.61	0.017729:5.45	0.015740:4.53	0.017464:5.16	0.014763:4.83	0.018602:5.55	0.012603:3.75	0.016314:4.82	0.016337:4.96	0.018923:5.13	0.015866:4.72	0.016413:5.26	0.017540:5.03	0.016620:4.93	0.017853:5.28	0.018474:5.36	0.017008:5.20
Chr01A	14450001	0.020517:5.47	0.021609:5.72	0.019122:5.43	0.020599:5.58	0.020115:5.91	0.019395:5.29	0.020647:5.36	0.019338:5.78	0.019152:4.87	0.020576:5.64	0.018913:5.46	0.018742:5.32	0.007024:4.69	0.021347:5.41	0.020234:5.70	0.020300:5.80	0.018868:5.45	0.018357:5.47	0.020675:5.30	0.020225:5.21	0.019446:5.04	0.020091:5.06	0.019277:5.07	0.019731:5.14	0.019202:5.56	0.018935:5.41	0.021083:5.65	0.020080:5.80	0.020212:5.43	0.020726:5.71	0.019872:4.99	0.019383:5.39	0.022077:5.28	0.019126:4.84	0.019316:5.66	0.019232:5.34	0.019573:5.83	0.016361:4.17	0.018948:5.08	0.020177:5.63	0.021290:5.79	0.018163:5.01	0.020199:5.83	0.019360:5.52	0.022015:5.39	0.019478:5.74	0.020657:5.62	0.019189:5.45
Chr01A	14500001	0.019898:4.23	0.016599:4.37	0.018868:4.34	0.020936:4.96	0.018296:4.25	0.019197:4.23	0.019666:4.79	0.017899:4.50	0.016636:3.10	0.019424:4.27	0.018223:3.99	0.019833:4.45	0.005390:3.25	0.021371:4.63	0.018036:4.70	0.018690:4.57	0.018639:4.31	0.019007:4.68	0.017226:4.19	0.019605:4.34	0.016830:3.59	0.018632:4.53	0.018946:4.39	0.019254:4.58	0.019796:4.50	0.018864:4.64	0.021756:4.75	0.018548:4.14	0.019438:4.66	0.019892:4.63	0.019542:4.20	0.018177:4.14	0.020793:4.64	0.018273:3.64	0.019370:4.50	0.018422:4.13	0.020465:4.55	NA:2.58	0.017821:4.19	0.018223:4.28	0.020608:4.59	0.019546:4.08	0.017779:4.51	0.018952:4.48	0.020526:4.52	0.019248:4.56	0.019098:4.69	0.019212:4.57
Chr01A	14550001	0.012841:3.99	0.012416:4.32	0.016214:3.93	0.012784:4.69	0.012661:4.30	0.012322:4.20	0.012600:4.32	0.014014:4.14	NA:2.98	0.014585:3.98	0.013284:3.57	0.013410:4.41	NA:2.21	0.013350:4.28	0.013881:4.40	0.012762:4.39	0.012704:4.20	0.011869:4.31	0.012886:3.82	0.012417:4.36	NA:2.75	0.012685:4.31	0.012485:4.05	0.013647:4.30	0.013536:4.15	0.012216:4.21	0.011731:4.43	0.012421:4.20	0.013220:4.43	0.012925:4.51	0.013283:4.02	0.014181:3.58	0.012402:4.32	0.011196:3.33	0.014518:4.06	0.012999:3.73	0.014058:4.33	NA:2.48	0.011272:4.11	0.012915:4.27	0.013838:4.39	0.013084:3.81	0.010860:4.36	0.012140:4.28	0.012657:4.45	0.012432:4.23	0.011643:4.53	0.011789:4.32
Chr01A	14600001	0.026410:6.25	0.029759:6.49	0.029702:6.35	0.029854:6.71	0.029253:6.24	0.029298:6.11	0.027965:6.53	0.031468:6.62	0.024415:5.52	0.029124:6.24	0.029509:6.25	0.029399:6.09	0.009983:5.13	0.027705:6.43	0.027617:6.51	0.028119:6.57	0.027569:6.19	0.027563:6.50	0.028169:6.03	0.030742:6.69	0.028415:6.13	0.025696:6.34	0.027992:5.86	0.026076:6.24	0.024675:6.08	0.026828:6.09	0.029714:6.21	0.028385:6.58	0.025800:6.51	0.028937:6.61	0.028496:6.11	0.028122:5.78	0.024946:6.53	0.027235:5.82	0.030192:6.64	0.030343:6.08	0.029407:6.95	0.026417:4.70	0.026175:5.43	0.027161:6.49	0.027495:6.39	0.028150:6.04	0.028355:7.02	0.028839:6.19	0.029023:6.52	0.026449:6.62	0.028680:6.69	0.026450:6.17
Chr01A	14650001	0.014409:5.65	0.014884:5.82	0.013170:5.44	0.015209:6.08	0.014112:5.61	0.013301:5.41	0.014350:5.95	0.014945:5.71	0.013422:5.30	0.014491:5.39	0.013979:5.53	0.014259:5.34	0.004347:5.04	0.015129:5.80	0.015192:5.74	0.015784:5.64	0.013767:5.60	0.014429:5.52	0.013364:5.16	0.015229:5.40	0.012756:5.07	0.015696:5.75	0.014762:5.40	0.013987:5.96	0.015388:5.43	0.015766:5.53	0.014597:5.52	0.015550:5.79	0.014111:5.65	0.014759:5.58	0.014429:5.34	0.014560:5.43	0.012685:5.48	0.012632:4.86	0.013780:5.64	0.014049:6.02	0.013271:5.84	0.011624:4.10	0.014022:5.01	0.016116:5.59	0.015485:5.54	0.012984:4.86	0.014826:5.74	0.014065:5.52	0.013265:5.66	0.013363:5.62	0.015515:5.95	0.015329:5.82
Chr01A	14700001	0.027163:5.05	0.026055:5.07	0.024003:4.71	0.024696:4.95	0.026991:5.21	0.025062:4.72	0.025229:5.00	0.025730:4.41	0.020813:3.29	0.026289:4.64	0.027270:4.33	0.027853:4.96	0.004193:3.16	0.025836:4.77	0.027357:5.03	0.026068:4.94	0.024564:4.74	0.025982:5.00	0.025179:4.75	0.026287:5.05	0.019387:3.77	0.025481:4.80	0.025231:5.04	0.025432:4.99	0.026855:4.91	0.026221:4.86	0.022142:4.81	0.026177:5.03	0.025961:5.16	0.027372:5.56	0.024453:4.72	0.025134:4.74	0.020709:4.76	0.021386:3.96	0.025692:4.94	0.022219:4.57	0.023517:4.90	0.013539:2.92	0.024914:4.67	0.025743:4.81	0.025839:5.10	0.026243:4.55	0.028673:5.36	0.023949:4.90	0.025554:4.54	0.026182:5.11	0.026092:5.27	0.027817:4.91
Chr01A	14750001	0.020890:5.27	0.020313:5.86	0.017678:5.80	0.021029:5.78	0.021009:5.91	0.020536:5.39	0.019306:5.55	0.017738:4.92	0.014604:3.26	0.021203:5.15	0.018282:4.51	0.018597:5.42	0.006140:4.03	0.019987:5.63	0.018405:5.65	0.019626:5.77	0.018757:5.42	0.018715:5.60	0.020205:5.30	0.018739:5.34	0.016339:4.51	0.019607:5.73	0.018963:5.36	0.016771:5.39	0.019598:5.52	0.020182:5.51	0.020222:5.18	0.018570:5.48	0.017364:5.56	0.022099:5.82	0.018000:5.04	0.017525:5.51	0.018500:5.57	0.016833:4.67	0.019737:5.66	0.020606:5.54	0.019723:5.70	0.014244:3.67	0.020344:5.26	0.017989:4.92	0.019399:5.86	0.017632:5.06	0.020047:5.76	0.019241:5.28	0.021941:6.00	0.020868:5.81	0.020030:5.95	0.019687:5.50
Chr01A	14800001	0.015529:4.34	0.017088:4.47	0.015744:4.45	0.015138:4.55	0.016343:4.57	0.015589:3.89	0.015104:4.61	0.015276:4.46	0.015076:3.28	0.014326:4.36	0.015078:4.10	0.017574:4.33	NA:2.54	0.014808:4.32	0.015581:4.51	0.015323:4.54	0.015977:4.27	0.015372:4.77	0.015159:4.54	0.015740:4.30	NA:3.30	0.013729:4.45	0.014785:4.21	0.015743:4.38	0.014123:4.54	0.013808:4.21	0.015175:4.63	0.013461:4.27	0.016306:4.60	0.014495:4.58	0.016474:4.07	0.013474:3.93	0.014512:4.48	0.016580:3.92	0.015282:4.48	0.012751:4.08	0.017116:4.57	NA:2.61	0.015130:4.04	0.017475:4.68	0.014802:4.74	0.016775:3.94	0.016091:4.45	0.014008:4.35	0.015007:4.62	0.014654:4.59	0.016294:4.49	0.014236:4.62
Chr01A	14850001	0.021444:6.80	0.021580:6.93	0.025039:6.28	0.019160:7.46	0.023161:7.03	0.021032:6.22	0.022076:7.08	0.022067:6.98	0.021003:5.80	0.018975:6.28	0.021119:6.37	0.022034:6.47	0.011363:4.50	0.020378:6.86	0.022526:6.77	0.021353:6.72	0.023332:6.81	0.022456:6.37	0.020768:6.53	0.021999:6.56	0.021463:5.14	0.021341:6.79	0.022298:6.55	0.021121:6.80	0.021002:6.48	0.022297:6.57	0.024753:7.31	0.019645:6.68	0.021967:7.05	0.021028:7.09	0.020527:5.97	0.021237:6.22	0.020126:6.48	0.018878:5.93	0.024154:6.79	0.021673:6.36	0.020153:6.46	0.019399:4.59	0.022188:6.33	0.022508:6.91	0.021706:6.76	0.021703:6.08	0.022624:6.53	0.021623:6.61	0.022543:6.85	0.021462:6.71	0.022339:6.39	0.021723:6.56
Chr01A	14900001	0.016030:5.09	0.018984:5.39	0.017600:5.05	0.016702:5.49	0.017319:5.51	0.017122:4.97	0.016815:5.26	0.015965:5.57	0.016547:5.00	0.018186:5.14	0.018003:5.36	0.018743:5.22	0.009012:4.20	0.016327:5.40	0.019005:5.67	0.017646:5.16	0.017410:5.12	0.017995:5.30	0.019341:5.11	0.017728:5.37	0.019351:4.69	0.017632:5.03	0.017671:5.09	0.017561:5.37	0.016386:5.22	0.017959:5.24	0.016171:5.36	0.016223:5.18	0.017693:5.74	0.018708:5.50	0.017336:4.58	0.019194:5.06	0.016822:5.08	0.017515:4.63	0.018890:5.08	0.017910:4.73	0.016548:5.48	0.017393:4.01	0.017386:4.99	0.019612:5.59	0.015632:5.52	0.017230:4.80	0.015287:5.44	0.019040:5.57	0.015806:5.37	0.018338:5.58	0.016082:5.39	0.015968:5.19
Chr01A	14950001	0.017067:5.21	0.017365:4.83	0.016396:4.86	0.015167:5.22	0.016522:5.47	0.014744:4.93	0.017256:5.51	0.017064:5.14	0.016000:3.58	0.017599:5.20	0.015244:4.50	0.014883:4.79	NA:3.12	0.015692:5.29	0.015837:5.28	0.015234:5.18	0.015313:4.72	0.016942:5.34	0.015773:4.97	0.016937:5.04	0.015448:3.95	0.016370:5.15	0.016880:4.75	0.016681:5.24	0.016558:4.98	0.016409:4.80	0.014831:4.88	0.015163:4.94	0.015021:4.94	0.017433:5.01	0.016474:4.71	0.016175:4.52	0.015733:4.92	0.013085:4.05	0.016951:4.98	0.016628:4.82	0.016239:5.00	0.014115:3.25	0.014466:4.66	0.016752:5.15	0.015538:5.33	0.015411:4.35	0.017163:5.14	0.016848:4.93	0.015285:5.12	0.015635:4.97	0.014767:4.80	0.015953:5.24
Chr01A	15000001	0.021179:6.96	0.024668:7.13	0.023659:6.99	0.022399:7.71	0.023602:7.25	0.021745:6.53	0.023086:7.28	0.023465:5.90	0.019641:4.13	0.022753:6.39	0.020683:5.98	0.022360:7.28	0.010862:3.98	0.023245:7.20	0.021982:7.39	0.021786:7.47	0.023098:6.63	0.024244:7.02	0.024385:7.18	0.024786:7.06	0.023808:5.45	0.024655:6.99	0.021732:6.98	0.024175:7.18	0.024106:6.86	0.022408:7.24	0.025084:6.84	0.022338:6.89	0.021302:7.35	0.021883:7.04	0.022822:6.66	0.022726:6.70	0.022347:6.88	0.022681:6.25	0.025363:6.90	0.023861:6.80	0.024975:7.08	0.019620:4.55	0.021155:6.44	0.024269:6.67	0.021457:7.01	0.023784:6.81	0.024711:7.66	0.026356:6.94	0.021129:7.06	0.024503:7.19	0.020609:7.25	0.022789:7.10
Chr01A	15050001	0.018134:5.54	0.021121:5.86	0.019604:5.76	0.020767:6.10	0.020830:5.92	0.017895:5.28	0.020257:6.36	0.019110:5.30	0.017220:3.91	0.020387:5.64	0.016442:4.91	0.021786:5.88	0.005311:4.23	0.020509:6.28	0.018021:6.20	0.021385:5.73	0.020702:5.96	0.019180:5.70	0.017968:5.62	0.019913:5.43	0.018129:4.54	0.018357:6.02	0.020629:5.68	0.019267:5.75	0.018929:5.86	0.020378:5.73	0.021078:5.70	0.020699:5.78	0.019837:5.95	0.019463:6.43	0.019860:5.83	0.018226:5.44	0.021373:5.87	0.019191:5.03	0.020128:5.73	0.019070:5.41	0.022631:6.14	0.014065:3.24	0.020298:5.42	0.020595:5.83	0.020869:5.81	0.017854:5.39	0.022309:6.52	0.018782:5.69	0.022409:6.17	0.021019:5.93	0.021408:5.90	0.018657:6.12
Chr01A	15100001	0.020231:5.57	0.017438:5.54	0.020064:5.61	0.019643:5.88	0.018954:6.04	0.018265:5.12	0.018703:5.77	0.017952:5.00	0.017468:4.46	0.018552:5.60	0.016610:4.61	0.021640:5.56	0.012278:4.26	0.017614:5.54	0.017472:5.37	0.018380:5.90	0.018830:5.62	0.017316:5.82	0.020605:5.31	0.017219:5.27	0.020980:4.56	0.019183:5.87	0.019532:5.41	0.020065:5.59	0.018908:5.39	0.019104:5.82	0.018667:5.29	0.018299:5.55	0.016668:5.57	0.016334:5.62	0.016737:5.19	0.017979:5.21	0.020377:5.75	0.017614:4.84	0.018705:5.59	0.017065:5.61	0.018658:5.62	0.017337:3.54	0.018414:5.13	0.018360:5.40	0.019970:6.02	0.017955:5.16	0.018727:5.92	0.017880:5.62	0.017182:5.51	0.018242:5.77	0.019306:5.83	0.019316:5.35
Chr01A	15150001	0.012139:5.82	0.012574:5.97	0.013461:5.57	0.014306:6.52	0.012415:6.40	0.013444:5.39	0.012790:6.04	0.013124:6.23	0.012897:4.77	0.012715:5.72	0.013109:5.55	0.013507:6.17	0.007571:3.95	0.012765:5.89	0.013092:6.27	0.013138:6.04	0.012305:5.85	0.012830:5.79	0.013512:5.73	0.014026:5.95	0.011719:5.05	0.013150:5.74	0.012981:5.72	0.013576:6.00	0.013283:5.56	0.014521:5.71	0.012762:5.72	0.013105:5.65	0.013564:5.95	0.012111:5.81	0.012590:5.44	0.013105:5.11	0.012937:5.59	0.011244:5.29	0.013414:6.14	0.012392:5.48	0.012938:6.23	0.009962:3.97	0.013589:5.74	0.011658:5.92	0.014449:5.78	0.012144:5.69	0.013270:6.08	0.012889:5.91	0.012561:5.92	0.013217:6.15	0.013043:5.97	0.014222:6.05
Chr01A	15200001	0.018962:4.44	0.022001:4.68	0.022238:4.78	0.020028:4.87	0.018258:4.78	0.018840:4.29	0.020489:4.50	0.018533:4.98	0.017809:3.75	0.020809:4.41	0.019854:4.70	0.018686:4.69	NA:3.09	0.020561:4.82	0.020402:4.61	0.018424:4.82	0.020462:4.58	0.020239:4.80	0.021159:4.56	0.018367:4.59	0.019781:3.97	0.018666:4.54	0.019950:4.39	0.019736:4.44	0.017185:4.50	0.018869:4.48	0.023111:4.63	0.019848:4.66	0.019879:4.72	0.018089:4.33	0.021389:4.37	0.020680:4.20	0.018877:4.58	0.019009:4.06	0.018586:4.59	0.018639:4.46	0.017988:4.57	0.016865:3.23	0.020124:4.46	0.020597:5.02	0.019483:4.86	0.019988:4.17	0.021038:5.10	0.021107:4.79	0.020121:4.84	0.020657:4.92	0.017708:4.68	0.018563:4.35
Chr01A	15250001	0.016635:5.11	0.019953:5.09	0.020044:5.25	0.021722:5.55	0.020553:5.37	0.018240:4.89	0.019337:5.26	0.019752:5.20	0.019451:4.64	0.019737:5.12	0.019286:5.42	0.018461:4.91	0.006404:4.18	0.019912:5.11	0.019477:5.53	0.017326:5.17	0.019131:4.75	0.018300:5.22	0.018829:5.05	0.020566:5.42	0.020107:4.80	0.019491:5.21	0.017381:5.05	0.020755:5.17	0.018432:5.01	0.017728:4.99	0.016789:4.98	0.018265:5.16	0.019514:5.63	0.018681:5.10	0.016966:4.66	0.019712:5.41	0.020528:5.05	0.018878:5.03	0.020836:5.52	0.019286:5.44	0.018475:5.60	0.015926:4.14	0.020018:5.18	0.021803:5.25	0.019335:5.70	0.019082:4.90	0.019357:5.31	0.020645:4.88	0.020297:4.93	0.018147:5.21	0.019556:5.43	0.019954:5.42
Chr01A	15300001	0.023859:5.63	0.026980:5.80	0.027022:5.65	0.024171:5.87	0.027269:6.23	0.025385:5.31	0.025644:5.93	0.029174:6.55	0.024401:5.42	0.025925:6.05	0.027320:6.33	0.027022:5.78	0.012740:5.50	0.028364:5.60	0.025512:5.81	0.028702:6.10	0.026362:6.00	0.028105:5.53	0.025489:5.78	0.028361:5.74	0.027964:6.26	0.027116:5.94	0.026895:5.57	0.025835:5.59	0.025207:5.46	0.026738:5.06	0.028076:5.67	0.027601:6.10	0.025978:6.06	0.028106:6.13	0.028451:5.33	0.027926:6.64	0.026976:5.38	0.026786:6.18	0.029016:5.75	0.028970:6.47	0.024144:6.12	0.026651:5.76	0.029587:5.70	0.029764:5.61	0.026246:5.76	0.026297:5.22	0.026637:5.86	0.027135:5.75	0.025639:5.92	0.024526:6.00	0.026991:5.90	0.025647:5.81
Chr01A	15350001	0.026250:5.15	0.027341:5.36	0.025468:5.09	0.026920:5.47	0.027057:5.18	0.025672:5.08	0.029045:5.36	0.026511:5.93	0.026863:5.17	0.025655:5.48	0.028536:5.90	0.027078:5.08	0.013420:3.84	0.028401:5.63	0.028598:5.07	0.027553:5.48	0.024709:5.36	0.025388:5.23	0.025039:5.55	0.024876:5.20	0.028516:5.09	0.028361:5.19	0.027542:4.73	0.025436:5.31	0.025865:5.28	0.024804:5.15	0.027220:5.52	0.028273:4.99	0.026986:5.22	0.026371:5.50	0.025398:4.79	0.026952:5.43	0.027691:5.11	0.026837:5.36	0.025798:5.35	0.028577:5.48	0.027261:5.46	0.024783:4.67	0.024453:4.34	0.026619:5.53	0.026178:5.35	0.024641:5.18	0.026678:5.54	0.026157:5.55	0.025026:5.05	0.029960:5.21	0.026855:5.22	0.028996:5.00
Chr01A	15400001	0.012921:4.91	0.015166:5.13	0.014818:4.87	0.015667:5.10	0.014143:5.03	0.012545:4.38	0.014371:4.97	0.016557:5.65	0.015307:4.62	0.015974:5.13	0.013855:5.30	0.014515:4.90	NA:3.02	0.014556:5.07	0.017891:5.11	0.016765:4.82	0.012706:4.86	0.013834:4.97	0.014761:5.16	0.014454:5.19	0.014776:4.39	0.014961:5.01	0.015427:4.72	0.014914:4.96	0.014764:5.25	0.013342:5.01	0.015795:5.24	0.014726:4.76	0.014686:4.95	0.014263:4.77	0.014287:4.62	0.015137:4.63	0.012690:4.77	0.014255:4.53	0.012715:4.76	0.014740:5.04	0.014589:5.12	0.010762:3.95	0.015464:4.36	0.011823:4.76	0.015975:4.83	0.014736:4.76	0.013997:4.76	0.014241:5.03	0.014142:4.89	0.014531:5.38	0.016858:5.06	0.013913:5.03
Chr01A	15450001	NA:2.66	NA:2.52	NA:2.39	NA:2.74	NA:2.60	NA:2.36	NA:2.53	NA:2.54	NA:2.44	NA:2.52	NA:2.57	NA:2.39	NA:2.28	NA:2.69	NA:2.49	NA:2.57	NA:2.49	NA:2.30	NA:2.58	NA:2.58	NA:2.45	NA:2.43	NA:2.31	NA:2.43	NA:2.46	NA:2.66	NA:2.37	NA:2.53	NA:2.87	NA:2.34	NA:2.33	NA:2.55	NA:2.46	NA:2.26	NA:2.48	NA:2.42	NA:2.53	NA:1.96	NA:2.26	NA:2.73	NA:2.58	NA:2.19	NA:2.71	NA:2.57	NA:2.44	NA:2.49	NA:2.64	NA:2.46
Chr01A	15500001	NA:1.49	NA:1.63	NA:1.54	NA:1.69	NA:1.65	NA:1.44	NA:1.55	NA:1.58	NA:1.61	NA:1.58	NA:1.39	NA:1.58	NA:1.08	NA:1.60	NA:1.76	NA:1.88	NA:1.61	NA:1.68	NA:1.49	NA:1.51	NA:1.29	NA:1.75	NA:1.59	NA:1.34	NA:1.55	NA:1.70	NA:1.58	NA:1.55	NA:1.67	NA:1.54	NA:1.52	NA:1.54	NA:1.59	NA:1.39	NA:1.51	NA:1.39	NA:1.55	NA:1.02	NA:1.38	NA:1.46	NA:1.58	NA:1.36	NA:1.64	NA:1.67	NA:1.45	NA:1.60	NA:1.50	NA:1.53
Chr01A	15550001	NA:2.50	NA:2.97	NA:2.68	NA:2.83	NA:2.70	NA:2.51	NA:2.62	NA:2.72	NA:2.42	NA:2.73	NA:2.62	NA:2.75	NA:0.92	NA:2.71	NA:2.68	NA:2.68	NA:2.73	NA:2.72	NA:2.56	NA:2.39	NA:1.83	NA:2.49	NA:2.39	NA:2.61	NA:2.87	NA:2.58	NA:2.94	NA:2.77	NA:2.74	NA:2.69	NA:2.73	NA:2.76	NA:2.82	NA:2.50	NA:2.96	NA:2.57	NA:2.75	NA:2.05	NA:2.53	NA:2.90	NA:2.74	NA:2.40	NA:2.74	NA:2.80	NA:2.57	NA:2.89	NA:2.68	NA:2.73
Chr01A	15600001	NA:2.57	NA:2.85	NA:2.66	NA:2.70	NA:2.67	NA:2.52	NA:2.73	NA:2.99	NA:2.30	NA:2.98	NA:2.75	NA:2.85	NA:1.52	NA:2.72	NA:2.65	NA:2.86	NA:2.52	NA:2.59	NA:2.58	NA:2.78	NA:2.18	NA:2.83	NA:2.89	NA:2.57	NA:2.54	NA:2.63	NA:2.61	NA:2.68	NA:2.79	NA:2.63	NA:2.49	NA:2.52	NA:2.81	NA:2.46	NA:2.91	NA:2.62	NA:2.60	NA:2.11	NA:2.50	NA:2.85	NA:2.69	NA:2.33	NA:2.87	NA:2.93	NA:2.77	NA:2.51	NA:2.82	NA:2.79
Chr01A	15650001	NA:2.30	NA:2.56	NA:2.65	NA:2.85	NA:2.70	NA:2.60	NA:2.72	NA:2.84	NA:2.01	NA:2.45	NA:2.47	NA:2.56	NA:0.59	NA:2.72	NA:2.74	NA:2.48	NA:2.32	NA:2.74	NA:2.42	NA:2.50	NA:1.79	NA:2.68	NA:2.56	NA:2.60	NA:2.54	NA:2.67	NA:2.66	NA:2.68	NA:2.78	NA:2.47	NA:2.21	NA:2.34	NA:2.46	NA:2.05	NA:2.56	NA:2.44	NA:2.65	NA:1.67	NA:2.41	NA:2.45	NA:2.54	NA:2.16	NA:2.90	NA:2.66	NA:2.58	NA:2.52	NA:2.58	NA:2.79
Chr01A	15700001	NA:3.32	NA:3.10	NA:3.17	NA:3.30	NA:3.00	NA:2.93	NA:2.94	NA:3.59	NA:2.80	NA:3.34	NA:3.15	NA:3.21	NA:2.05	NA:3.16	NA:3.13	NA:3.07	NA:3.12	NA:3.44	NA:3.07	NA:3.20	NA:2.83	NA:3.03	NA:3.12	NA:3.04	NA:3.02	NA:3.29	NA:3.25	NA:3.20	NA:3.47	NA:3.19	NA:3.04	NA:2.95	NA:2.87	NA:2.70	NA:3.08	NA:3.08	NA:3.24	NA:2.13	NA:3.05	NA:3.13	NA:3.36	NA:2.78	NA:3.18	NA:3.18	NA:3.20	NA:3.17	NA:3.06	NA:3.27
Chr01A	15750001	0.020323:6.21	0.020696:6.35	0.021502:5.99	0.023991:6.70	0.021997:6.47	0.022630:5.73	0.021497:6.75	0.022780:6.34	0.022427:5.47	0.022682:6.29	0.021639:6.07	0.022338:6.41	0.009032:5.60	0.021039:6.46	0.021478:6.29	0.020414:6.33	0.021504:5.97	0.021555:6.43	0.022114:6.04	0.022384:6.23	0.019306:6.12	0.021086:6.23	0.020546:5.96	0.021570:6.03	0.020356:6.21	0.021784:6.22	0.021428:6.17	0.022939:6.08	0.021636:6.57	0.022266:6.19	0.020336:5.84	0.019899:6.37	0.021969:5.85	0.022393:6.18	0.020690:6.43	0.020696:6.72	0.022061:6.22	0.019648:4.92	0.019946:5.91	0.019700:6.09	0.021273:6.26	0.022458:5.44	0.020296:6.49	0.020693:6.22	0.020120:6.25	0.021642:6.28	0.022806:5.98	0.022507:6.46
Chr01A	15800001	0.015387:3.87	0.019834:4.21	0.018207:4.00	0.016243:4.34	0.017009:4.31	0.016196:3.79	0.018180:4.25	0.017956:4.14	NA:3.02	0.015266:4.05	0.022591:3.60	0.018887:4.15	NA:3.52	0.014369:4.00	0.016739:4.38	0.018825:4.07	0.016229:3.89	0.016749:3.91	0.017066:3.80	0.020251:3.68	0.017009:3.39	0.018662:3.87	0.017278:3.76	0.014681:4.28	0.015272:4.02	0.017923:3.97	0.015267:4.12	0.013555:4.05	0.014325:4.11	0.016051:4.09	0.016825:3.67	0.020906:4.08	0.016254:3.76	0.016510:3.47	0.017296:3.94	0.013242:3.84	0.017753:4.15	NA:2.45	0.015785:3.71	0.021916:4.14	0.014174:4.16	0.019109:3.63	0.015837:4.22	0.020478:3.82	0.014641:3.69	0.015509:3.94	0.018627:4.06	0.014914:4.16
Chr01A	15850001	0.015041:4.27	0.014382:4.25	0.015522:4.38	0.015392:4.45	0.015722:4.54	0.012938:4.37	0.015331:4.60	0.012979:4.72	0.009073:3.06	0.012584:4.22	0.013008:3.96	0.012136:4.48	NA:2.17	0.014939:4.16	0.013804:4.13	0.017547:4.39	0.014248:4.13	0.013999:4.39	0.013256:4.16	0.015463:4.28	0.013190:3.19	0.014008:4.35	0.014546:4.47	0.016027:4.27	0.012137:4.15	0.012859:4.28	0.012340:4.37	0.012228:4.60	0.013806:4.70	0.012967:4.65	0.014401:4.41	0.012762:4.05	0.015136:4.44	0.012097:3.74	0.015332:4.82	0.011138:4.47	0.015056:4.11	NA:2.79	0.013272:3.91	0.013426:4.46	0.015004:4.48	0.011686:4.08	0.012881:4.39	0.015179:4.57	0.013373:4.21	0.013668:4.36	0.011626:4.29	0.014000:4.66
Chr01A	15900001	0.016682:4.67	0.018921:4.89	0.019689:4.60	0.014924:4.69	0.016265:4.95	0.016876:4.14	0.020993:4.56	0.017986:5.35	0.015969:4.34	0.017804:4.59	0.013414:4.70	0.014786:4.21	NA:3.21	0.016065:4.48	0.017456:4.71	0.018457:4.83	0.018501:4.58	0.016505:4.53	0.018306:4.68	0.019151:4.47	0.014208:4.10	0.015985:4.65	0.016872:4.44	0.015975:4.58	0.018466:4.45	0.014977:4.41	0.018792:4.86	0.015365:4.75	0.016491:4.73	0.020420:4.47	0.014183:3.86	0.018011:4.62	0.016563:4.56	0.018654:4.28	0.017618:4.55	0.016476:4.98	0.017489:4.83	0.015011:3.97	0.014156:4.29	0.017108:4.77	0.016673:5.02	0.016357:4.41	0.016248:4.88	0.018889:4.62	0.015810:4.71	0.019009:4.83	0.017581:5.11	0.014964:4.69
Chr01A	15950001	0.021602:5.84	0.025555:5.79	0.023011:5.40	0.022023:5.72	0.023189:5.97	0.023024:5.76	0.023633:5.66	0.024058:5.91	0.020886:4.67	0.023986:5.83	0.024518:5.74	0.023593:5.77	0.009918:5.16	0.022656:5.89	0.023575:5.89	0.026137:5.80	0.021702:5.76	0.023585:5.86	0.023945:5.41	0.022885:5.49	0.021283:5.56	0.022663:5.61	0.021194:5.53	0.026062:5.75	0.024166:5.92	0.023265:5.44	0.023207:5.51	0.023092:5.63	0.023089:5.97	0.024477:5.48	0.023739:5.21	0.022550:5.57	0.022851:5.76	0.023922:5.59	0.021571:5.82	0.024589:6.05	0.024970:6.24	0.021739:4.67	0.021113:4.99	0.023774:5.56	0.023038:5.52	0.023551:5.41	0.022748:5.97	0.022872:5.50	0.024250:5.58	0.024838:5.97	0.022147:5.82	0.021446:5.83
Chr01A	16000001	0.012013:3.86	0.010254:4.49	0.009201:4.07	0.011168:4.62	0.010183:4.11	0.010689:3.99	0.009977:4.50	0.010416:4.70	0.009589:3.69	0.009976:4.16	0.010186:4.14	0.011869:4.16	NA:2.96	0.009722:4.12	0.010994:4.58	0.009233:4.19	0.009114:3.83	0.010764:4.35	0.010521:4.33	0.010040:4.19	0.009202:3.97	0.010741:4.21	0.010659:4.39	0.011224:4.08	0.008904:4.07	0.011400:4.35	0.011090:4.10	0.008352:4.42	0.009457:4.58	0.011451:4.42	0.009771:4.03	0.010616:4.40	0.010807:4.06	0.009982:3.92	0.010343:4.42	0.010118:3.88	0.009777:4.39	0.010540:3.08	0.008225:4.20	0.009558:4.34	0.009733:4.26	0.011732:3.61	0.009515:4.37	0.010712:4.33	0.009926:4.50	0.010029:4.48	0.009775:4.22	0.009958:4.22
Chr01A	16050001	0.022401:5.79	0.024325:5.88	0.023539:5.89	0.023068:6.09	0.024923:6.34	0.021686:5.43	0.023493:5.91	0.023619:6.00	0.024000:4.58	0.024720:5.44	0.025843:5.25	0.022673:5.49	0.006404:3.99	0.026081:6.27	0.024730:5.94	0.023854:6.16	0.024733:5.56	0.026340:5.93	0.025002:5.77	0.022732:5.84	0.021703:4.91	0.024347:5.78	0.023874:5.74	0.025254:5.20	0.023252:5.84	0.024436:5.69	0.023968:5.76	0.025771:5.60	0.023719:5.84	0.025652:5.81	0.021423:5.27	0.025002:5.95	0.025621:5.90	0.025061:5.42	0.023302:5.87	0.023463:5.95	0.023185:6.15	0.017443:3.97	0.022809:5.40	0.023308:5.70	0.024828:5.66	0.024823:5.23	0.026628:6.06	0.024790:5.75	0.024180:5.86	0.024506:5.65	0.025103:5.87	0.022833:5.90
Chr01A	16100001	0.018390:5.09	0.017609:5.02	0.017570:5.28	0.017334:5.10	0.018098:5.29	0.016537:4.84	0.016326:5.20	0.017169:4.42	0.014920:3.69	0.017616:4.56	0.016542:4.02	0.016954:5.14	0.006235:3.50	0.017240:5.11	0.017205:4.95	0.016088:4.92	0.015447:5.12	0.017933:5.32	0.017363:4.87	0.018280:4.99	0.015362:3.85	0.016878:4.93	0.018218:4.63	0.018426:5.11	0.013999:4.57	0.017989:4.89	0.016727:5.04	0.018488:4.88	0.017220:5.20	0.017460:4.69	0.017100:4.63	0.015908:4.55	0.019485:4.93	0.016567:4.37	0.018266:4.82	0.016344:5.10	0.017158:5.23	0.011831:3.40	0.016639:4.62	0.016089:4.82	0.018221:4.98	0.016931:4.62	0.018825:4.99	0.017600:4.84	0.017842:5.15	0.017135:5.10	0.017040:5.12	0.018281:5.45
Chr01A	16150001	NA:2.14	NA:2.42	NA:2.27	NA:2.32	NA:2.58	NA:2.00	NA:2.46	NA:1.88	NA:1.22	NA:2.03	NA:1.79	NA:2.28	NA:0.87	NA:2.17	NA:2.34	NA:2.29	NA:2.16	NA:2.23	NA:2.12	NA:2.53	NA:1.31	NA:2.24	NA:2.30	NA:2.33	NA:2.21	NA:2.01	NA:2.40	NA:2.25	NA:2.19	NA:2.34	NA:2.10	NA:2.09	NA:2.33	NA:1.49	NA:2.22	NA:1.88	NA:2.34	NA:1.02	NA:2.23	NA:2.45	NA:2.47	NA:2.23	NA:2.53	NA:2.40	NA:2.42	NA:2.36	NA:2.41	NA:2.41
Chr01A	16200001	0.019591:5.70	0.019186:5.53	0.019776:5.78	0.021247:5.89	0.020807:5.80	0.020294:5.69	0.019078:5.63	0.019967:5.60	0.017742:4.06	0.016396:5.13	0.023026:5.17	0.019978:5.36	NA:3.23	0.019588:6.20	0.022401:5.42	0.020204:5.74	0.019407:5.26	0.019081:5.62	0.019444:5.40	0.019651:5.65	0.016546:4.32	0.019816:5.62	0.019224:5.24	0.020020:5.81	0.018091:5.81	0.017386:5.36	0.020151:5.48	0.018289:5.83	0.022867:5.94	0.019520:5.99	0.020949:5.26	0.018787:5.31	0.019078:5.38	0.017959:4.96	0.019018:5.78	0.019819:5.44	0.020653:5.75	0.015463:3.52	0.017678:5.07	0.019531:5.56	0.019382:5.69	0.019934:5.16	0.019551:5.90	0.018466:5.44	0.020131:5.43	0.018594:5.87	0.018723:5.78	0.019434:5.87
Chr01A	16250001	0.007914:4.06	0.005460:4.19	0.008264:3.87	0.007972:4.45	0.008665:3.97	0.006906:3.83	0.007209:4.17	0.008067:4.27	0.007319:3.44	0.008330:3.99	0.007435:4.13	0.007891:4.07	NA:1.49	0.007711:4.30	0.007789:4.14	0.008299:4.21	0.008827:3.91	0.007439:4.10	0.008612:4.00	0.007624:3.97	NA:2.91	0.008779:3.73	0.007305:3.89	0.006692:3.93	0.007996:4.06	0.006328:4.13	0.008628:4.36	0.009000:3.85	0.008798:4.23	0.007131:4.02	0.007929:3.77	0.009428:3.79	0.009084:3.71	0.008227:3.68	0.007444:4.20	0.009390:3.71	0.007967:4.15	NA:2.73	0.007457:3.99	0.008293:4.29	0.007602:4.10	0.008731:3.66	0.008477:4.45	0.008568:3.94	0.009124:3.75	0.007208:4.32	0.008151:4.19	0.005910:4.07
Chr01A	16300001	0.008177:4.19	0.008779:4.65	0.010234:4.04	0.008000:4.36	0.010643:4.54	0.009213:3.94	0.008795:4.44	0.011247:4.39	0.006964:3.22	0.009371:3.99	0.008309:4.16	0.007021:4.21	NA:1.90	0.008316:4.30	0.008875:4.26	0.008539:4.40	0.008636:4.16	0.009949:4.34	0.007585:4.09	0.007944:4.40	NA:2.80	0.007746:4.50	0.009137:4.12	0.007050:4.21	0.010090:4.09	0.009084:4.40	0.008438:4.42	0.007888:4.50	0.009313:4.43	0.007351:4.31	0.009654:3.97	0.010269:3.88	0.009029:4.25	0.006362:3.29	0.008109:4.11	0.009732:4.00	0.008193:4.21	NA:2.64	0.009885:4.09	0.009033:4.35	0.010833:4.33	0.008195:4.07	0.009483:4.59	0.008644:4.40	0.007469:4.27	0.008961:4.59	0.009485:4.50	0.008551:4.47
Chr01A	16350001	0.023800:5.56	0.025667:5.62	0.025716:5.38	0.025315:5.61	0.024174:5.88	0.024365:4.87	0.025869:5.60	0.025696:5.47	0.023119:4.70	0.025272:5.49	0.024986:5.41	0.025126:5.61	0.008478:4.56	0.025865:5.95	0.023406:5.50	0.024762:5.71	0.024459:5.41	0.022768:5.52	0.024019:5.50	0.025104:5.20	0.022410:4.78	0.022670:5.28	0.024370:5.39	0.025533:5.47	0.022162:5.43	0.025969:5.53	0.023667:5.57	0.022949:5.34	0.025292:5.68	0.025602:5.51	0.024579:5.41	0.023256:5.63	0.024789:5.22	0.023252:5.06	0.023746:5.71	0.023407:5.65	0.023956:5.31	0.022410:3.86	0.023682:5.52	0.025918:5.54	0.025304:5.51	0.024586:5.13	0.026198:5.58	0.025352:5.39	0.024515:5.43	0.024048:5.56	0.023960:5.58	0.024498:5.40
Chr01A	16400001	NA:3.34	NA:3.24	NA:3.08	NA:3.36	NA:3.18	NA:3.10	NA:3.37	NA:3.10	NA:2.34	NA:3.00	NA:2.88	NA:3.28	NA:2.87	NA:3.33	NA:2.99	NA:3.40	NA:3.07	NA:3.34	NA:3.14	NA:3.35	NA:2.70	NA:3.19	NA:3.00	NA:2.99	NA:2.85	NA:3.05	NA:3.22	NA:3.11	NA:3.11	NA:3.18	NA:3.19	NA:3.48	NA:2.98	NA:2.73	NA:2.93	NA:3.26	NA:3.26	NA:2.37	NA:3.26	NA:3.08	NA:3.22	NA:2.78	NA:3.24	NA:3.36	NA:3.00	NA:3.48	NA:3.34	NA:3.09
Chr01A	16450001	NA:2.46	NA:2.70	NA:2.85	NA:2.76	NA:2.71	NA:2.52	NA:2.71	NA:2.71	NA:2.26	NA:2.81	NA:2.49	NA:2.73	NA:2.21	NA:2.67	NA:2.90	NA:2.64	NA:2.52	NA:2.81	NA:2.77	NA:2.41	NA:2.51	NA:2.82	NA:2.60	NA:2.72	NA:2.68	NA:2.61	NA:2.57	NA:2.79	NA:2.88	NA:2.75	NA:2.48	NA:2.84	NA:2.76	NA:2.64	NA:2.99	NA:2.76	NA:3.11	NA:2.12	NA:2.56	NA:2.89	NA:2.87	NA:2.47	NA:2.92	NA:2.89	NA:2.82	NA:2.89	NA:2.80	NA:2.76
Chr01A	16500001	0.021851:4.96	0.025348:5.32	0.022765:4.76	0.024899:5.35	0.021286:5.14	0.023408:4.87	0.022887:5.22	0.022941:5.39	0.022812:4.39	0.021985:5.01	0.022420:4.89	0.024095:4.87	0.008268:3.84	0.023653:5.09	0.023493:5.23	0.023868:5.53	0.024006:4.90	0.023845:5.12	0.025726:5.04	0.022693:5.00	0.020432:4.87	0.022616:4.91	0.021122:4.69	0.021233:4.70	0.022198:4.64	0.022479:5.03	0.023594:5.14	0.024035:4.76	0.024967:5.26	0.023914:5.30	0.019846:4.52	0.022728:4.69	0.021972:4.69	0.023369:4.68	0.023627:4.83	0.024793:4.91	0.022547:5.03	0.018914:3.60	0.021716:4.72	0.021757:4.96	0.022061:5.04	0.022841:4.74	0.022410:4.87	0.023950:5.00	0.020693:4.93	0.019662:4.86	0.021430:5.14	0.022008:4.98
Chr01A	16550001	0.012988:3.69	0.012436:3.83	0.012390:3.51	0.013620:4.16	0.012072:3.85	0.014199:3.59	0.014826:3.79	0.012836:4.08	NA:3.01	0.012337:3.53	0.014108:3.37	0.014944:3.90	NA:2.26	0.011756:3.36	0.014916:3.88	0.012635:3.71	0.012376:3.39	0.012667:3.48	0.012768:3.74	0.012322:3.63	NA:2.88	0.011187:3.43	0.011908:3.52	0.013014:3.39	0.013974:3.67	0.010953:3.40	0.010232:3.68	0.012830:3.59	0.015270:3.96	0.012315:3.72	0.012504:3.55	0.013601:3.54	0.014877:3.37	NA:2.83	0.011316:3.46	0.013820:3.60	0.013287:3.37	NA:2.34	0.013547:3.66	0.015140:3.65	0.012542:3.74	0.014571:3.23	0.010198:3.77	0.011978:3.70	0.012444:3.84	0.015478:3.76	0.014675:3.67	0.013387:3.73
Chr01A	16600001	0.027262:6.02	0.027073:5.71	0.027885:5.65	0.026115:6.29	0.028454:5.76	0.026569:5.44	0.029688:5.82	0.027933:6.09	0.023979:4.36	0.025572:6.17	0.025118:5.27	0.025639:5.95	0.011687:4.07	0.024292:5.71	0.027933:5.93	0.026647:6.11	0.026785:5.59	0.025200:5.68	0.022853:5.69	0.027738:5.55	0.022195:4.76	0.029240:6.03	0.028023:6.14	0.027445:5.93	0.027115:5.68	0.024383:5.73	0.028175:6.03	0.025024:5.81	0.027028:6.01	0.025034:5.96	0.026393:5.51	0.026523:5.34	0.026466:5.45	0.024683:4.83	0.024145:5.73	0.024340:4.98	0.027119:6.11	0.023140:4.00	0.024212:5.50	0.030860:6.30	0.027933:5.84	0.025378:5.25	0.027922:6.00	0.027864:5.86	0.024168:5.44	0.027682:6.02	0.024988:5.95	0.026836:5.94
Chr01A	16650001	0.017781:5.18	0.015529:5.47	0.016190:5.20	0.016458:5.24	0.017032:5.48	0.015525:4.53	0.015453:5.47	0.015982:5.51	0.014647:4.16	0.016417:4.87	0.015971:4.81	0.016305:4.99	0.004840:3.59	0.016883:5.03	0.014612:5.18	0.017256:5.08	0.015686:4.75	0.015673:5.29	0.014074:4.65	0.016464:5.19	0.014522:4.00	0.016617:5.18	0.015186:5.01	0.017987:5.16	0.015294:4.96	0.015598:4.96	0.016605:5.10	0.016356:4.92	0.014941:5.18	0.016135:5.18	0.015785:5.10	0.017821:4.55	0.016041:5.00	0.013230:4.11	0.015910:5.14	0.015669:4.50	0.016300:5.06	0.014352:3.06	0.016833:4.94	0.017350:5.01	0.017433:5.60	0.015311:4.60	0.015303:5.15	0.015822:4.81	0.017014:4.83	0.017017:5.32	0.016718:5.03	0.015542:4.86
Chr01A	16700001	0.012671:4.58	0.014638:4.67	0.014594:4.45	0.012934:4.70	0.012946:4.48	0.014815:4.43	0.014773:4.66	0.015981:4.48	0.015177:3.64	0.015611:4.61	0.012634:4.47	0.014888:4.82	NA:2.56	0.013155:5.02	0.014220:4.65	0.014630:4.91	0.015763:4.62	0.012654:4.57	0.013488:4.68	0.014112:4.49	0.014533:3.33	0.014965:4.47	0.014971:4.28	0.012685:4.57	0.014774:4.52	0.012737:4.30	0.013540:4.54	0.013224:4.71	0.014125:5.05	0.014280:4.92	0.014676:4.36	0.015378:4.50	0.013704:4.56	0.012463:4.05	0.014559:4.44	0.012991:3.90	0.012629:4.75	0.010588:3.38	0.014026:4.42	0.014464:4.49	0.015373:4.44	0.012701:4.30	0.014745:4.87	0.015005:4.82	0.014345:4.46	0.014513:5.02	0.013884:4.57	0.013945:4.66
Chr01A	16750001	0.018399:6.26	0.018046:6.15	0.019022:5.78	0.018494:6.03	0.019758:6.24	0.017475:6.00	0.019314:6.77	0.019232:6.27	0.018853:5.06	0.019530:5.93	0.017657:5.81	0.019188:5.70	0.009212:4.28	0.018787:6.17	0.017960:6.11	0.019188:6.17	0.018434:6.10	0.018025:6.30	0.019356:5.89	0.018789:6.01	0.016458:5.52	0.019492:5.95	0.018743:5.73	0.018058:5.76	0.018694:6.05	0.018686:6.03	0.019437:6.30	0.018837:5.97	0.017916:6.15	0.019361:6.28	0.018840:5.76	0.019048:5.87	0.017479:6.12	0.018199:5.05	0.019662:6.30	0.017492:5.90	0.018317:6.26	0.015839:4.42	0.017160:5.86	0.018316:6.27	0.020388:6.33	0.019140:5.65	0.018463:6.12	0.018978:6.16	0.018872:6.15	0.018977:6.03	0.017645:6.08	0.019076:6.16
Chr01A	16800001	0.014147:4.64	0.014296:5.25	0.016178:4.88	0.015939:5.07	0.016256:5.24	0.015021:4.60	0.015718:4.98	0.014866:5.45	0.016559:4.76	0.015565:5.04	0.013809:5.09	0.014767:4.90	NA:4.01	0.016567:5.17	0.014698:4.87	0.015479:4.89	0.014615:4.71	0.014064:4.97	0.014253:4.78	0.014886:4.82	0.016211:4.77	0.015113:4.69	0.015084:4.63	0.015474:5.00	0.015418:4.92	0.013819:4.86	0.014302:5.61	0.016289:5.01	0.017403:5.28	0.016079:5.14	0.015325:4.63	0.017071:5.01	0.016460:5.07	0.014365:4.90	0.016544:5.32	0.015437:5.47	0.016028:5.08	0.013866:4.06	0.016042:4.56	0.014921:4.92	0.016915:5.16	0.014681:4.47	0.014279:5.38	0.016694:5.04	0.017353:4.95	0.014415:5.18	0.015188:4.96	0.015131:4.99
Chr01A	16850001	0.017583:7.08	0.018761:6.99	0.017778:6.76	0.018565:6.91	0.019037:7.26	0.018508:6.53	0.017913:7.01	0.016898:7.90	0.017992:6.39	0.018453:6.91	0.018680:6.89	0.017975:7.43	0.008518:5.87	0.017182:7.15	0.018214:6.74	0.018271:7.35	0.019005:6.50	0.019541:6.79	0.017845:6.91	0.016846:7.10	0.017192:6.79	0.017819:6.69	0.018679:6.68	0.017791:7.09	0.018352:6.66	0.017709:6.68	0.018361:7.18	0.017333:6.61	0.017473:7.14	0.019204:7.17	0.016044:6.39	0.017165:7.32	0.018661:6.17	0.017726:6.67	0.015943:7.15	0.017338:7.42	0.018401:7.17	0.014846:5.53	0.019309:6.41	0.019678:6.64	0.018918:7.08	0.017028:5.92	0.016850:6.91	0.017159:7.17	0.017399:7.06	0.019435:7.23	0.018356:6.90	0.018654:7.10
Chr01A	16900001	0.015775:4.34	0.017499:4.25	0.017544:4.17	0.019727:4.42	0.018038:4.52	0.015961:3.88	0.016697:4.41	0.019359:4.38	0.013783:3.45	0.017065:3.84	0.018458:4.24	0.016052:4.32	NA:2.44	0.016821:4.09	0.019969:4.46	0.017836:4.56	0.016017:4.01	0.017791:3.84	0.018302:4.06	0.018161:4.09	0.018640:3.23	0.019560:4.21	0.016600:3.64	0.015255:4.16	0.019104:4.04	0.018975:4.01	0.018335:4.16	0.017707:4.31	0.017145:4.24	0.017411:4.50	0.016053:3.97	0.014997:3.80	0.016724:4.11	0.015566:3.39	0.015969:4.30	0.019310:3.89	0.018312:4.37	NA:2.87	0.016961:4.00	0.017171:4.27	0.019554:4.01	0.017920:3.64	0.016176:4.30	0.015479:4.21	0.015141:4.26	0.018238:3.92	0.019498:4.38	0.017056:4.25
Chr01A	16950001	0.022880:5.82	0.021994:6.16	0.024973:5.68	0.025518:6.46	0.025274:6.15	0.023049:5.48	0.023835:6.11	0.024744:6.41	0.022592:5.03	0.023654:5.86	0.025484:5.76	0.023942:5.70	0.011228:4.12	0.024522:5.95	0.026560:5.68	0.023483:5.88	0.024263:5.79	0.024125:5.94	0.024498:5.88	0.024632:6.13	0.023636:4.85	0.023071:5.48	0.023046:5.74	0.024867:5.52	0.024490:5.72	0.024406:6.17	0.027762:6.12	0.022658:5.74	0.026493:6.32	0.024333:5.84	0.023108:5.42	0.026032:5.20	0.023933:5.84	0.024252:4.88	0.023649:5.85	0.022439:5.40	0.025320:5.94	0.019390:3.62	0.021391:5.61	0.024569:5.69	0.024532:6.03	0.024982:5.29	0.026661:5.96	0.023772:5.75	0.023298:5.95	0.024444:6.00	0.024499:5.88	0.023779:6.19
Chr01A	17000001	0.022803:6.66	0.022095:6.72	0.022142:6.54	0.020277:6.71	0.020517:6.60	0.020255:6.01	0.021358:7.02	0.019611:6.09	0.018243:4.29	0.020929:6.07	0.018482:5.51	0.020742:6.41	0.006409:4.60	0.020718:7.03	0.022369:6.74	0.020530:6.72	0.019735:6.59	0.021295:6.27	0.019895:6.36	0.020080:5.98	0.018343:4.88	0.021935:6.41	0.020449:6.38	0.021372:6.34	0.021887:6.38	0.021208:6.37	0.020625:6.33	0.019035:6.09	0.021860:6.74	0.022002:6.73	0.019735:6.33	0.018911:5.98	0.021911:6.76	0.019151:5.31	0.022086:6.55	0.019460:6.43	0.020937:6.53	0.016329:3.88	0.021205:6.37	0.019770:5.97	0.020445:6.68	0.019852:6.09	0.020613:6.81	0.020377:6.72	0.020295:6.22	0.019967:6.37	0.022354:6.72	0.024031:7.21
Chr01A	17050001	0.022238:6.41	0.019550:6.39	0.021558:6.69	0.021194:6.89	0.022372:6.69	0.020493:6.21	0.019306:6.59	0.020448:5.78	0.016801:4.61	0.020978:6.37	0.019678:5.96	0.022590:6.28	0.006320:4.85	0.021754:6.69	0.022247:6.34	0.021763:6.78	0.019891:5.94	0.020894:6.28	0.021287:6.15	0.020599:6.14	0.018630:5.28	0.019576:6.29	0.018910:6.27	0.018972:6.20	0.021530:6.29	0.020077:6.35	0.019313:6.43	0.021137:6.36	0.020462:6.37	0.022927:6.57	0.020128:6.12	0.021440:6.14	0.021895:6.07	0.018650:5.89	0.021549:6.51	0.017805:6.11	0.020948:6.57	0.018157:4.41	0.019768:6.05	0.021221:6.29	0.019299:6.52	0.021982:6.11	0.019337:6.59	0.019670:6.72	0.021158:6.14	0.018926:6.45	0.019352:6.39	0.018792:6.31
Chr01A	17100001	0.014153:5.65	0.013082:5.68	0.013136:5.48	0.014479:5.87	0.013555:5.60	0.014123:5.61	0.014638:5.84	0.014227:5.09	0.011432:3.42	0.013206:5.37	0.011944:4.60	0.015147:5.69	0.004262:3.59	0.013922:5.46	0.014286:5.87	0.013523:5.86	0.012752:5.60	0.013869:5.65	0.012392:5.19	0.014085:5.47	0.012610:4.13	0.013890:5.52	0.013867:5.45	0.014115:5.60	0.014225:5.63	0.014903:5.45	0.014184:5.89	0.014372:5.75	0.013997:5.59	0.013548:6.32	0.013399:5.57	0.013585:5.16	0.014117:5.67	0.012116:4.53	0.013441:5.62	0.013648:5.59	0.014153:5.83	0.013223:3.31	0.014008:5.38	0.013341:5.41	0.014650:5.72	0.013184:5.26	0.015988:5.93	0.013916:5.68	0.014628:5.42	0.012677:5.63	0.014211:5.70	0.014633:5.49
Chr01A	17150001	0.019765:6.36	0.020450:6.21	0.021595:6.28	0.021054:6.29	0.022959:6.89	0.021546:5.75	0.021447:6.74	0.020171:6.01	0.018704:4.70	0.020335:6.24	0.017563:5.42	0.022724:6.52	0.007681:4.14	0.021597:6.56	0.022526:6.07	0.021483:6.74	0.021026:6.20	0.022166:6.30	0.021955:5.75	0.022094:6.15	0.019995:5.03	0.021477:6.12	0.021153:6.17	0.018799:6.21	0.020790:5.88	0.021847:6.45	0.019615:6.30	0.020559:6.31	0.022049:6.33	0.020683:6.13	0.021600:6.02	0.019045:5.68	0.021371:6.28	0.017317:5.19	0.020306:6.05	0.020765:5.84	0.021967:6.20	0.017544:3.90	0.020866:6.02	0.020690:5.96	0.021015:6.66	0.022815:5.78	0.022402:6.54	0.020972:6.04	0.021331:6.28	0.021312:6.62	0.021906:6.43	0.020368:6.60
Chr01A	17200001	0.022705:5.85	0.024800:5.85	0.024661:5.69	0.024593:6.08	0.023902:5.77	0.023098:5.50	0.025409:5.98	0.022111:5.75	0.021317:4.11	0.024451:5.69	0.021761:5.11	0.022952:5.84	0.012069:3.67	0.025977:6.12	0.023226:5.98	0.025520:5.77	0.024083:5.72	0.024774:5.92	0.022901:5.82	0.024703:5.80	0.023125:4.53	0.023800:5.87	0.024503:5.67	0.022014:5.53	0.024589:5.48	0.023197:5.54	0.024405:5.78	0.022529:5.74	0.025738:5.95	0.023071:6.01	0.023411:5.47	0.023448:5.74	0.024144:5.76	0.020629:4.92	0.024408:5.74	0.025050:5.62	0.024725:6.14	0.020705:4.02	0.021468:5.55	0.023884:5.73	0.024316:5.71	0.021758:5.40	0.025241:6.07	0.022235:5.59	0.025241:5.61	0.022708:5.71	0.025958:5.84	0.025023:5.88
Chr01A	17250001	0.023940:5.07	0.022699:5.26	0.021829:4.97	0.023417:5.38	0.021374:4.84	0.023791:4.90	0.021606:5.13	0.022705:5.42	0.021799:3.94	0.021429:4.81	0.021105:4.60	0.023488:5.11	0.010147:3.47	0.022896:5.59	0.023974:5.42	0.024519:5.35	0.025078:5.16	0.025235:5.06	0.024293:5.29	0.022587:5.03	0.024324:4.25	0.021818:5.35	0.021741:5.25	0.021666:4.91	0.022614:5.33	0.023731:5.08	0.025793:5.24	0.024446:5.10	0.024994:5.59	0.022683:5.39	0.024442:4.86	0.021528:5.14	0.021826:4.88	0.020876:4.32	0.025312:5.37	0.022751:5.35	0.023016:5.13	0.017032:3.36	0.022664:5.06	0.021291:4.68	0.023858:5.29	0.020847:4.54	0.023775:5.49	0.022352:5.28	0.022273:5.07	0.024625:5.10	0.023909:5.32	0.022987:5.16
Chr01A	17300001	0.010126:5.31	0.010083:5.33	0.011211:5.19	0.011598:5.47	0.010848:5.32	0.010321:4.81	0.010868:5.63	0.011825:5.59	0.010041:4.52	0.010820:5.29	0.010481:4.90	0.010343:5.13	NA:3.03	0.010698:5.28	0.010735:5.44	0.009381:4.99	0.009938:5.19	0.009961:5.64	0.011573:5.19	0.010826:5.39	0.011149:4.03	0.010634:5.49	0.011070:5.14	0.010255:5.51	0.009123:5.27	0.011563:4.98	0.010548:5.07	0.011216:5.32	0.010824:5.52	0.011264:5.40	0.009445:4.75	0.010616:5.08	0.009284:5.03	0.009755:4.87	0.011285:5.12	0.011631:5.23	0.010929:5.59	0.009920:3.92	0.010299:5.02	0.010307:4.98	0.011366:5.26	0.009724:4.94	0.011940:5.65	0.012117:5.28	0.011243:5.27	0.011455:5.45	0.010883:5.53	0.011269:5.49
Chr01A	17350001	0.013086:4.52	0.014033:4.49	0.016099:4.25	0.014069:4.53	0.014906:4.60	0.013417:4.11	0.013722:4.39	0.014751:4.61	0.013243:3.93	0.012512:4.33	0.016894:4.65	0.015956:4.38	NA:2.75	0.012630:4.34	0.014762:4.24	0.014910:4.54	0.015271:4.38	0.014771:4.54	0.013779:4.27	0.013135:4.44	0.017320:3.90	0.014509:4.22	0.015116:4.37	0.013565:4.40	0.015506:4.36	0.013213:4.19	0.013522:4.70	0.014816:4.47	0.013864:4.63	0.015042:4.46	0.013535:4.19	0.012881:4.57	0.012339:4.39	0.014893:3.96	0.014281:4.52	0.014357:4.33	0.011774:4.74	0.014902:3.52	0.014903:3.87	0.014944:4.35	0.014050:4.31	0.015319:3.99	0.014062:4.54	0.014910:4.58	0.013500:4.26	0.014350:4.72	0.014670:4.36	0.013294:4.56
Chr01A	17400001	0.008404:3.85	0.008663:4.19	0.010332:3.87	0.010392:4.05	0.008292:4.02	0.009000:3.75	0.008320:4.18	0.008264:4.50	0.008607:3.42	0.007927:3.82	0.008054:3.78	0.008346:4.07	NA:2.15	0.007852:3.83	0.007203:3.83	0.008683:3.75	0.007898:3.69	0.007180:3.88	0.009418:3.90	0.008756:3.75	NA:2.83	0.008889:3.96	0.007826:3.67	0.009831:4.00	0.008496:3.84	0.009551:3.74	0.009132:4.11	0.007353:3.85	0.008554:4.20	0.008431:4.07	0.007333:3.48	0.011009:3.76	0.008856:4.02	0.008131:3.59	0.008139:4.05	0.008512:3.36	0.010259:4.07	NA:3.12	0.008663:3.69	0.009826:4.27	0.009398:4.16	0.011043:3.68	0.009628:3.92	0.007619:3.64	0.007589:3.94	0.009892:3.92	0.007856:3.73	0.008250:4.03
Chr01A	17450001	0.019134:5.36	0.018552:5.61	0.020647:5.54	0.022151:5.75	0.019122:5.82	0.018124:5.48	0.021904:5.96	0.021615:5.69	0.020546:4.52	0.020623:5.77	0.018276:5.26	0.019538:5.73	0.010100:3.89	0.019233:5.77	0.021165:5.85	0.020001:5.30	0.020247:5.43	0.019396:5.52	0.019586:5.37	0.019439:5.42	0.022494:4.61	0.019413:5.64	0.016082:5.28	0.020006:5.45	0.020891:5.48	0.018373:5.51	0.016379:5.41	0.019215:5.95	0.022062:5.54	0.019775:5.74	0.017755:4.82	0.020611:5.36	0.019836:5.40	0.017626:4.56	0.020919:5.56	0.018435:5.27	0.021275:5.81	0.017916:3.60	0.018045:5.35	0.020853:5.58	0.019712:5.85	0.019081:5.41	0.019478:6.04	0.019343:5.38	0.019467:5.47	0.019831:5.76	0.018219:5.80	0.020023:5.59
Chr01A	17500001	0.020383:5.28	0.021668:5.98	0.021249:5.60	0.019212:5.51	0.022426:5.51	0.020477:5.38	0.021180:5.96	0.020417:6.19	0.019611:5.09	0.021501:5.57	0.019713:5.74	0.022525:5.56	0.010571:3.69	0.019882:5.72	0.021310:5.72	0.022755:5.64	0.019258:5.37	0.021992:5.87	0.022456:5.60	0.022203:5.32	0.024095:4.81	0.017623:5.77	0.020371:5.39	0.021473:5.59	0.021436:5.65	0.021076:5.16	0.019214:5.70	0.019603:5.31	0.020537:6.01	0.019834:5.66	0.018213:5.20	0.020218:5.25	0.020286:5.27	0.019752:5.04	0.019305:5.86	0.021932:5.66	0.020842:5.83	0.018851:4.16	0.021589:5.18	0.019911:6.06	0.019417:5.78	0.020907:5.08	0.019754:5.66	0.021407:5.90	0.017648:5.46	0.018424:5.60	0.019689:5.76	0.021549:5.58
Chr01A	17550001	0.009987:4.43	0.008067:4.25	0.008779:3.96	0.010086:4.10	0.010184:4.18	0.009845:3.96	0.008817:3.97	0.008094:4.48	0.008633:3.32	0.010293:4.35	0.008389:3.82	0.009438:4.21	NA:2.14	0.008566:3.99	0.010496:4.16	0.010082:4.34	0.009504:4.12	0.009790:4.04	0.007155:3.68	0.009467:4.11	NA:3.03	0.008150:3.96	0.009654:4.18	0.009158:3.92	0.008741:4.21	0.011270:4.01	0.008246:4.11	0.009020:4.07	0.009693:4.44	0.008434:4.24	0.009742:3.90	0.010891:3.78	0.008482:4.00	0.008999:3.42	0.009215:4.06	0.009910:3.57	0.008509:4.34	NA:2.87	0.009236:3.75	0.008621:4.15	0.009383:4.19	0.010304:3.72	0.008565:4.09	0.010491:4.10	0.010054:4.02	0.009494:3.97	0.007612:4.27	0.009817:4.10
Chr01A	17600001	0.004874:3.95	0.006588:4.06	0.005846:3.79	0.005674:3.97	0.007776:3.79	0.006425:3.72	0.006245:3.85	0.004684:3.81	0.007433:3.14	0.007016:3.80	0.006942:3.87	0.006084:4.12	NA:1.37	0.004387:3.95	0.004785:3.82	0.006162:4.12	0.006310:3.80	0.004842:3.91	0.006191:3.80	0.007047:3.71	NA:2.67	0.006162:3.88	0.004807:3.69	0.006909:3.76	0.004192:3.71	0.005211:3.76	0.004316:3.99	0.005574:3.89	0.004651:3.83	0.005842:4.14	0.005910:3.61	0.005767:3.47	0.005322:3.45	0.004707:3.09	0.004273:4.06	0.006019:3.63	0.005499:4.13	NA:2.59	0.006354:3.67	0.006224:3.77	0.005108:3.81	0.006184:3.47	0.006614:3.95	0.005590:4.17	0.004257:3.57	0.005190:4.15	0.005605:3.92	0.005241:3.80
Chr01A	17650001	0.012421:4.83	0.013324:4.99	0.013963:4.27	0.014785:5.07	0.011897:4.81	0.014379:4.70	0.013996:5.20	0.014616:4.66	0.013010:3.89	0.013883:4.68	0.013440:4.47	0.014056:5.00	NA:2.92	0.011366:4.85	0.015525:5.31	0.013862:4.98	0.014978:4.72	0.013378:4.74	0.013524:4.98	0.014635:4.64	0.017391:3.85	0.010614:4.94	0.014067:4.75	0.012291:4.76	0.013453:4.58	0.014806:5.03	0.012265:5.01	0.014625:4.58	0.013604:4.51	0.013035:5.04	0.013920:4.41	0.013242:4.36	0.015706:4.57	0.013471:4.00	0.012645:4.76	0.011395:4.68	0.012780:4.85	0.012256:3.49	0.012411:4.47	0.013289:4.57	0.012513:4.86	0.014656:4.50	0.012703:4.82	0.012547:4.96	0.014932:4.91	0.015411:4.87	0.014277:4.68	0.013126:4.59
Chr01A	17700001	0.012404:3.79	0.012015:4.18	0.013172:3.95	0.012779:4.23	0.014432:4.07	0.011616:3.86	0.013256:4.18	0.013476:4.17	0.014373:3.62	0.014116:4.00	0.012688:4.21	0.015044:3.90	NA:2.25	0.015865:3.87	0.013680:4.10	0.011609:4.10	0.013343:4.09	0.012709:3.73	0.012828:4.36	0.013176:3.98	0.015646:3.31	0.011848:4.04	0.010911:3.79	0.013978:4.04	0.011888:4.00	0.011413:4.08	0.011967:3.86	0.011788:4.17	0.013174:3.97	0.012174:3.99	0.013612:3.43	0.015223:3.84	0.013190:3.77	0.013635:3.79	0.011848:3.85	0.013255:4.28	0.012924:4.31	0.015928:3.31	0.012286:3.61	0.012309:4.29	0.014846:3.92	0.013075:3.64	0.012786:4.43	0.014517:3.99	0.009410:3.58	0.011810:4.01	0.011242:4.13	0.012617:4.12
Chr01A	17750001	NA:2.59	NA:2.85	NA:2.84	NA:2.82	NA:2.93	NA:2.46	NA:2.77	NA:2.95	NA:2.32	NA:2.63	NA:2.80	NA:2.73	NA:1.43	0.008560:3.07	NA:2.62	NA:2.61	NA:2.69	NA:2.91	NA:2.54	NA:2.70	NA:2.20	NA:2.62	NA:2.65	NA:2.70	NA:2.63	NA:2.56	NA:2.84	NA:2.54	NA:2.99	NA:2.87	NA:2.24	NA:2.59	NA:2.64	NA:2.71	NA:2.73	NA:2.82	NA:2.67	NA:2.12	NA:2.57	NA:3.22	NA:2.85	NA:2.48	NA:2.68	NA:2.71	NA:2.65	NA:2.81	NA:2.98	NA:2.74
Chr01A	17800001	0.018625:5.41	0.016654:5.95	0.017173:5.49	0.017844:6.24	0.017147:5.86	0.015088:5.47	0.017495:5.85	0.017832:5.99	0.014475:4.49	0.015770:5.64	0.015129:5.31	0.017642:5.65	0.007048:4.62	0.016279:5.89	0.018523:5.78	0.016940:5.48	0.017102:5.90	0.017399:5.89	0.016226:5.63	0.015979:5.86	0.018284:4.93	0.016801:6.00	0.018555:5.56	0.018397:5.81	0.017698:5.63	0.017936:5.71	0.017239:6.11	0.017268:5.71	0.015366:5.91	0.017636:5.73	0.016956:5.49	0.015223:5.72	0.017224:5.80	0.016662:5.01	0.018090:5.83	0.015958:5.36	0.017387:5.66	0.014208:3.74	0.015807:5.59	0.018138:5.35	0.016659:5.46	0.016952:5.36	0.019560:6.18	0.016856:6.06	0.018575:5.81	0.018420:5.95	0.017133:5.90	0.017225:5.47
Chr01A	17850001	0.011820:5.00	0.010444:5.27	0.010958:5.31	0.011179:5.43	0.011861:5.38	0.013441:4.55	0.013394:5.05	0.010463:5.47	0.010986:4.61	0.010024:5.14	0.009562:5.53	0.010237:5.00	NA:2.17	0.010681:4.90	0.012508:5.21	0.011068:5.21	0.009702:5.22	0.010775:5.01	0.010740:5.00	0.010795:4.81	0.011740:4.24	0.010269:4.78	0.010702:4.76	0.009873:5.10	0.009898:4.75	0.011370:4.83	0.010166:4.99	0.012857:5.35	0.009807:5.16	0.009581:4.97	0.009621:4.52	0.012138:4.44	0.010240:4.95	0.008894:4.58	0.011348:5.34	0.011706:5.24	0.011990:5.04	0.010601:3.94	0.012017:5.11	0.011118:5.24	0.010753:4.84	0.013035:4.53	0.010605:5.37	0.012425:4.76	0.010562:4.96	0.013275:5.13	0.009066:4.85	0.010569:4.81
Chr01A	17900001	0.009365:4.10	0.009637:4.20	0.009474:4.21	0.009023:4.48	0.010927:4.57	0.009924:3.94	0.011528:4.47	0.009740:4.82	0.009739:3.69	0.009478:4.11	0.011007:4.61	0.010419:4.18	NA:2.40	0.008807:4.17	0.010876:4.23	0.010375:4.43	0.008462:4.17	0.009957:4.43	0.009587:4.15	0.010615:4.14	0.010306:3.58	0.009111:4.21	0.010489:3.77	0.008079:4.13	0.010066:4.18	0.010467:4.02	0.009733:4.23	0.009129:4.42	0.010167:4.42	0.008813:4.26	0.007958:3.98	0.012413:4.30	0.008025:4.22	0.009413:4.17	0.008208:4.03	0.011598:4.56	0.010288:4.28	0.010456:3.26	0.010060:3.89	0.010544:4.23	0.009251:4.23	0.010068:4.15	0.009293:4.54	0.009784:4.17	0.008800:4.54	0.010734:4.79	0.010583:4.29	0.008956:4.52
Chr01A	17950001	0.016330:5.75	0.014852:5.51	0.016173:5.44	0.015820:5.62	0.016390:5.61	0.016259:5.31	0.016085:5.57	0.015005:6.27	0.015271:5.23	0.015268:5.55	0.015415:5.62	0.015790:5.39	0.008805:4.57	0.014939:5.88	0.014270:5.66	0.015062:5.56	0.015062:5.25	0.016969:5.29	0.016302:5.34	0.015288:5.45	0.015247:5.33	0.014336:5.61	0.014683:5.05	0.015421:5.25	0.015681:5.03	0.014231:5.00	0.015170:5.94	0.015295:5.45	0.014672:5.59	0.014501:5.49	0.014051:5.13	0.016030:5.38	0.016127:5.43	0.014315:4.90	0.016494:5.64	0.013802:5.78	0.016633:5.44	0.014879:4.47	0.015379:5.22	0.015744:5.83	0.014841:5.27	0.015230:5.17	0.014993:5.70	0.016267:5.54	0.016685:5.63	0.015396:5.46	0.015807:5.64	0.015315:5.62
Chr01A	18000001	0.015968:5.72	0.014329:5.67	0.017694:5.89	0.016322:5.92	0.015083:5.72	0.015016:5.23	0.015257:5.92	0.014889:5.72	0.015102:4.51	0.015624:5.53	0.015263:5.62	0.016494:5.52	0.008161:4.05	0.014269:5.84	0.015527:5.78	0.016149:5.73	0.016160:5.59	0.016454:5.78	0.016916:5.29	0.017144:5.83	0.015412:4.93	0.015306:5.37	0.016655:5.68	0.014230:5.49	0.013808:5.56	0.016239:5.44	0.016249:5.89	0.014639:5.48	0.016836:5.98	0.015178:5.79	0.015597:5.26	0.014615:5.01	0.015697:5.53	0.015656:4.84	0.016648:5.45	0.016075:5.73	0.016283:5.91	0.014514:3.72	0.015711:5.55	0.015137:5.70	0.014957:5.30	0.015304:5.29	0.014972:5.66	0.015799:5.37	0.015372:5.44	0.015305:5.82	0.016167:5.81	0.017248:5.68
Chr01A	18050001	0.018755:5.14	0.017521:5.33	0.019015:5.35	0.018950:5.88	0.019397:5.71	0.018799:4.98	0.019835:5.75	0.018750:6.27	0.019458:5.49	0.018860:5.72	0.020853:6.16	0.018715:5.48	0.007329:5.13	0.019637:5.53	0.019726:5.38	0.020003:5.96	0.018784:5.33	0.019199:5.27	0.019612:5.24	0.018760:5.54	0.019537:5.48	0.018189:5.50	0.017981:4.97	0.019024:5.61	0.018291:5.46	0.019572:5.35	0.018939:5.47	0.019927:5.62	0.018769:5.64	0.018488:5.53	0.019048:5.06	0.020487:5.39	0.017687:5.35	0.018152:5.17	0.018021:5.70	0.019346:5.88	0.018827:5.40	0.018194:4.34	0.019445:5.33	0.019765:5.82	0.019674:5.78	0.018652:5.28	0.020358:5.38	0.018881:5.26	0.017539:5.23	0.019171:5.72	0.018255:5.45	0.019392:5.36
Chr01A	18100001	0.008885:4.23	0.008022:4.09	0.009289:3.96	0.008873:4.32	0.008873:3.85	0.009083:4.08	0.009282:4.27	0.008405:4.32	0.010696:3.59	0.007915:4.12	0.010695:4.27	0.009428:3.95	NA:2.18	0.006514:3.89	0.009252:4.02	0.006926:4.25	0.009126:4.26	0.009980:4.00	0.009404:3.76	0.007953:4.20	0.010096:3.51	0.010397:4.12	0.009672:3.91	0.008830:3.93	0.010360:4.04	0.009665:4.01	0.009337:4.31	0.007129:4.27	0.008549:4.10	0.009250:3.98	0.007779:3.90	0.010803:3.85	0.008524:4.12	0.011803:3.53	0.009451:4.23	0.010021:3.98	0.008519:4.22	NA:3.18	0.008085:4.04	0.008936:3.93	0.009513:4.31	0.009748:3.63	0.009104:4.13	0.008364:3.96	0.007924:3.89	0.008976:3.95	0.008511:4.17	0.009258:3.94
Chr01A	18150001	0.015712:4.92	0.016864:4.65	0.014121:4.77	0.015656:4.86	0.015448:4.89	0.014081:4.51	0.014473:4.97	0.014737:4.80	0.011268:3.72	0.016599:4.73	0.014980:4.03	0.013348:4.70	NA:2.89	0.015052:5.08	0.016290:4.89	0.017079:5.18	0.012917:4.77	0.015141:4.75	0.015319:4.50	0.014482:4.79	0.013116:3.72	0.015548:4.51	0.014095:4.53	0.013224:4.78	0.015125:4.63	0.015323:5.02	0.013564:4.75	0.014391:4.87	0.013554:4.77	0.013537:4.77	0.015002:4.32	0.015686:4.31	0.012381:4.67	0.012574:3.74	0.013480:4.80	0.013416:4.20	0.015412:4.82	0.012403:3.13	0.012798:4.33	0.015402:4.98	0.014121:5.17	0.014998:4.70	0.014434:4.97	0.014578:4.83	0.015477:5.04	0.015019:5.06	0.015937:5.09	0.013953:4.94
Chr01A	18200001	0.018496:5.97	0.018362:6.48	0.019098:5.53	0.019094:6.36	0.019377:6.35	0.017557:5.60	0.017424:6.08	0.017577:6.39	0.015863:5.60	0.017599:6.00	0.018682:6.42	0.016852:5.72	0.007460:4.57	0.017186:6.34	0.019041:6.48	0.017345:6.00	0.017866:6.08	0.015997:6.00	0.019194:5.83	0.015943:6.10	0.017086:5.72	0.017386:5.87	0.016467:5.59	0.016899:6.04	0.017520:5.57	0.018606:5.96	0.017071:6.16	0.017408:5.78	0.017003:6.16	0.016167:6.08	0.017132:5.61	0.018028:5.68	0.015783:5.64	0.017380:5.58	0.017189:5.95	0.015689:5.86	0.017051:6.28	0.016673:4.76	0.018412:6.00	0.017756:6.23	0.017820:6.12	0.016359:5.77	0.018494:6.24	0.017226:5.97	0.017746:5.96	0.018036:5.99	0.017419:5.93	0.018485:5.55
Chr01A	18250001	0.009658:6.27	0.010274:6.58	0.009610:5.98	0.009723:6.65	0.010145:6.77	0.009944:6.42	0.010642:6.53	0.010115:7.20	0.009697:6.41	0.009768:6.88	0.010371:6.88	0.009274:6.36	0.004073:6.00	0.011340:6.92	0.009725:6.91	0.009768:6.60	0.010471:6.43	0.009095:6.04	0.009457:6.29	0.009966:6.30	0.008765:6.75	0.009885:6.06	0.009859:6.23	0.009369:6.55	0.009989:6.44	0.008975:6.16	0.009739:6.63	0.010000:6.43	0.009436:6.18	0.009433:6.55	0.009936:5.90	0.009084:6.99	0.009201:6.41	0.009568:6.28	0.010969:6.65	0.010070:6.77	0.010404:6.85	0.008277:5.35	0.009472:5.84	0.009292:6.44	0.009674:6.88	0.010188:5.84	0.010354:6.76	0.009511:6.42	0.009973:6.12	0.009727:6.80	0.009501:6.46	0.010791:6.55
Chr01A	18300001	0.031019:6.20	0.030701:5.89	0.027780:5.64	0.031132:6.09	0.030692:6.22	0.029917:5.72	0.032424:6.16	0.032429:6.35	0.029422:5.31	0.031336:5.99	0.031765:6.50	0.030169:6.30	0.008290:5.15	0.030808:6.41	0.029972:6.18	0.033379:6.37	0.031168:5.95	0.031016:5.92	0.029485:6.12	0.031052:6.26	0.030254:5.89	0.030859:6.11	0.027716:5.85	0.028710:6.20	0.031352:6.05	0.032262:6.32	0.029834:6.23	0.027771:6.01	0.032362:6.32	0.032948:6.32	0.029546:5.62	0.031523:6.28	0.030292:6.03	0.029569:5.89	0.030734:5.99	0.031773:6.41	0.031364:6.31	0.025486:4.91	0.030953:5.47	0.029849:6.26	0.031845:6.29	0.030054:5.77	0.032834:6.67	0.032354:6.02	0.030420:6.00	0.028774:6.18	0.030594:6.16	0.030302:6.26
Chr01A	18350001	0.017498:6.05	0.018293:6.09	0.016776:5.74	0.018525:6.06	0.019239:6.00	0.017941:5.85	0.018844:6.08	0.019053:5.89	0.015498:4.68	0.018842:5.86	0.016762:5.39	0.019969:5.79	0.008701:4.14	0.017752:5.80	0.018334:6.25	0.020196:6.08	0.019397:6.07	0.018634:6.04	0.019535:5.81	0.018860:6.00	0.017674:4.73	0.018990:5.97	0.019141:5.60	0.017060:5.77	0.019492:5.84	0.018443:5.84	0.019496:6.12	0.019238:6.17	0.019364:6.30	0.018526:5.92	0.017701:5.42	0.017960:5.54	0.019716:6.01	0.018390:5.39	0.020204:5.89	0.016662:5.62	0.019335:6.25	0.015309:4.21	0.018781:5.84	0.019703:6.32	0.017321:6.08	0.017681:5.44	0.018631:6.44	0.018537:5.83	0.017072:6.08	0.019454:6.17	0.019161:6.20	0.016688:5.99
Chr01A	18400001	0.013154:5.64	0.014320:5.98	0.015313:5.41	0.015459:5.78	0.014515:5.78	0.014527:5.23	0.013673:5.61	0.014010:5.67	0.012520:4.22	0.012345:5.28	0.013097:5.26	0.013612:4.96	NA:3.54	0.014299:5.35	0.012315:5.44	0.013431:5.62	0.014268:5.01	0.014867:5.33	0.014573:5.27	0.013847:5.72	0.015101:4.74	0.012759:5.18	0.014201:5.40	0.013614:5.75	0.014461:5.52	0.014141:5.49	0.013515:5.22	0.014292:5.96	0.014617:5.66	0.014200:5.30	0.013613:5.02	0.015257:5.48	0.013383:5.50	0.014122:5.04	0.016097:5.35	0.013705:5.26	0.014387:5.49	0.010547:3.64	0.011828:5.22	0.013142:5.46	0.015151:5.63	0.014294:5.20	0.015630:5.64	0.014333:5.40	0.014388:5.58	0.015856:5.67	0.013602:5.74	0.014217:6.06
Chr01A	18450001	0.019485:6.13	0.018326:6.17	0.020991:6.20	0.022317:6.24	0.019452:6.19	0.019097:5.94	0.020325:6.33	0.022442:6.02	0.014771:3.78	0.020115:5.91	0.021925:5.74	0.019172:5.92	0.021042:3.80	0.020771:6.29	0.019157:5.84	0.018681:6.38	0.020515:5.75	0.022386:6.20	0.018445:6.12	0.017882:6.00	0.021201:4.62	0.019228:6.28	0.018952:6.18	0.019218:5.86	0.018355:5.97	0.019494:6.09	0.019165:5.87	0.018288:6.06	0.018664:6.69	0.019930:6.20	0.018490:5.49	0.017972:5.58	0.019600:6.06	0.020975:4.75	0.019810:5.95	0.019665:5.26	0.021355:6.16	0.016350:3.68	0.019112:5.70	0.018859:5.88	0.020352:6.28	0.019862:5.73	0.021075:6.15	0.020913:6.26	0.017912:6.04	0.020294:6.52	0.022280:6.21	0.016853:6.46
Chr01A	18500001	0.021624:4.66	0.019699:4.40	0.020862:4.23	0.021154:4.52	0.019261:4.65	0.019907:4.14	0.021134:4.46	0.020583:4.59	0.021197:4.37	0.020841:4.52	0.022283:4.70	0.019668:4.25	NA:2.57	0.019214:4.75	0.019850:4.72	0.018458:4.57	0.019652:4.53	0.019194:4.98	0.019660:4.46	0.021670:4.65	0.023799:3.89	0.021727:4.52	0.020144:4.63	0.016652:4.25	0.017740:4.40	0.016052:4.45	0.023130:4.67	0.018440:4.83	0.018893:4.76	0.019184:4.31	0.018636:4.06	0.017797:3.88	0.019738:4.35	0.019313:3.91	0.020392:4.29	0.021541:4.05	0.018250:4.36	NA:3.05	0.017344:4.43	0.018260:4.86	0.020774:4.51	0.020279:4.26	0.020295:4.84	0.022467:4.74	0.019862:4.51	0.022105:4.58	0.019959:4.76	0.019583:4.58
Chr01A	18550001	0.017723:6.33	0.018296:6.52	0.016177:6.32	0.017340:6.44	0.016277:6.23	0.015325:5.63	0.017258:6.23	0.016738:6.06	0.014223:4.49	0.018048:5.70	0.014866:5.13	0.017757:6.18	0.007520:4.23	0.018064:6.29	0.018057:6.57	0.017654:6.35	0.017146:6.19	0.019627:6.61	0.015876:6.06	0.018407:6.32	0.016027:5.32	0.016644:6.35	0.015690:6.14	0.017651:6.48	0.017052:6.07	0.017564:6.14	0.016586:6.35	0.018272:6.18	0.018260:6.42	0.016295:6.07	0.016620:5.75	0.016476:5.56	0.015991:6.03	0.015211:4.88	0.017056:6.19	0.015252:5.55	0.015821:6.59	0.011207:3.41	0.019196:6.37	0.017371:6.03	0.017350:6.26	0.018938:5.76	0.017682:6.42	0.017860:6.34	0.017812:5.96	0.017729:6.31	0.018044:6.44	0.017779:6.26
Chr01A	18600001	0.014786:4.36	0.016633:4.56	0.016564:4.46	0.015605:4.84	0.013282:4.74	0.015066:4.07	0.015789:4.70	0.016305:4.57	0.013751:3.66	0.013149:4.36	0.015164:4.12	0.013968:4.73	NA:2.54	0.013512:4.61	0.014495:4.57	0.016149:4.95	0.014138:4.31	0.014797:4.40	0.013941:4.54	0.013969:4.90	0.016217:3.40	0.014154:4.31	0.014942:4.34	0.014955:4.61	0.015495:4.47	0.015333:4.42	0.013451:4.10	0.014675:4.47	0.015353:4.61	0.014731:5.04	0.014835:4.20	0.015439:4.26	0.014961:4.52	0.014638:3.65	0.014252:4.39	0.015811:4.42	0.014820:4.50	0.011775:2.98	0.013436:4.27	0.014448:4.48	0.013477:4.63	0.016521:3.86	0.015678:4.95	0.015877:4.60	0.014256:4.76	0.014156:4.59	0.015475:4.64	0.013963:4.63
Chr01A	18650001	0.018367:5.40	0.016918:6.25	0.016424:5.42	0.018864:6.11	0.016869:5.88	0.019935:5.45	0.016584:5.67	0.019881:6.32	0.019436:5.19	0.019035:5.77	0.018070:5.63	0.017087:5.71	NA:4.99	0.017282:5.92	0.017347:5.87	0.016678:5.80	0.019408:5.71	0.018000:5.45	0.019364:5.42	0.017668:5.65	0.020189:5.37	0.017476:5.89	0.016084:5.11	0.018759:5.71	0.016204:5.76	0.016679:5.55	0.018821:6.00	0.015815:5.58	0.017554:5.80	0.019440:5.77	0.015951:5.32	0.016903:5.44	0.015301:5.38	0.019236:5.42	0.018763:5.99	0.019069:5.55	0.017680:5.89	0.016516:4.35	0.015994:5.25	0.017714:5.96	0.017813:6.03	0.018164:5.29	0.018941:6.32	0.017251:5.70	0.015152:5.81	0.016709:6.05	0.017807:5.71	0.018667:6.00
Chr01A	18700001	NA:3.77	NA:4.14	NA:4.03	NA:4.17	NA:4.37	NA:3.72	NA:4.03	NA:4.09	NA:3.09	NA:3.76	NA:3.77	NA:3.97	NA:3.93	NA:4.05	NA:4.24	NA:3.87	NA:3.94	NA:3.97	NA:3.85	NA:4.14	NA:3.57	NA:3.80	NA:3.94	NA:4.13	NA:3.90	NA:3.88	NA:3.81	NA:3.86	NA:4.14	NA:3.86	NA:3.68	NA:3.89	NA:3.71	NA:3.39	NA:3.99	NA:3.75	NA:3.96	NA:2.42	NA:3.79	NA:3.76	NA:4.13	NA:3.63	NA:4.13	NA:3.93	NA:3.86	NA:4.01	NA:4.04	NA:3.72
Chr01A	18750001	0.038140:6.94	0.038259:7.29	0.038896:6.65	0.035170:7.71	0.037760:7.60	0.037134:6.75	0.036015:7.47	0.038201:7.47	0.033985:5.71	0.036669:7.26	0.033702:6.84	0.036499:6.93	NA:6.70	0.039297:7.46	0.037662:7.37	0.036411:7.47	0.038915:7.41	0.038497:7.15	0.037633:7.06	0.039295:7.22	0.040190:6.89	0.041438:7.08	0.035441:6.96	0.038511:7.43	0.035619:7.29	0.037868:7.37	0.038474:7.41	0.038516:7.35	0.036701:7.17	0.037376:7.54	0.037673:6.32	0.035374:6.90	0.035499:6.76	0.035970:6.17	0.036160:7.28	0.040284:7.07	0.036551:7.56	0.032423:5.24	0.037140:6.65	0.033864:7.11	0.034116:7.30	0.036210:6.46	0.039068:7.52	0.034936:6.86	0.033701:6.92	0.039677:7.18	0.036028:7.09	0.034325:7.31
Chr01A	18800001	0.015239:4.53	0.013599:4.76	0.014064:4.73	0.014582:5.20	0.013942:5.11	0.012768:4.46	0.017347:5.08	0.013643:4.67	NA:3.59	0.014975:4.55	0.013647:4.47	0.014090:4.69	NA:2.72	0.014761:4.78	0.015044:4.54	0.016545:5.10	0.014745:4.82	0.013773:4.66	0.012071:4.69	0.014357:4.79	NA:3.59	0.015207:4.74	0.013733:4.63	0.015094:4.67	0.013559:4.61	0.017091:4.74	0.014390:4.95	0.013277:4.77	0.015476:4.76	0.016480:4.86	0.013058:4.49	NA:4.48	0.013236:4.75	NA:3.84	0.013860:4.63	0.013128:4.23	0.014272:4.77	NA:3.16	0.013538:4.43	0.012785:4.81	0.011875:4.88	0.012931:4.32	0.012219:4.91	0.015100:4.83	0.012272:4.59	0.015131:5.20	0.013030:4.81	0.014752:4.43
Chr01A	18850001	0.020859:5.52	0.020381:5.58	0.018516:5.22	0.022034:5.45	0.019043:5.22	0.019210:4.82	0.021480:5.36	0.017869:4.64	NA:3.03	0.020903:4.55	0.016595:3.86	0.021149:5.30	NA:2.99	0.021012:5.61	0.020357:5.33	0.019422:5.56	0.021758:5.44	0.019505:5.57	0.021152:5.14	0.019512:4.80	0.017495:3.54	0.019222:5.13	0.018817:4.63	0.022259:5.00	0.021697:5.01	0.019586:5.34	0.020656:5.09	0.019924:5.03	0.020697:5.48	0.018250:5.16	0.019783:5.05	0.020215:4.95	0.019827:5.11	0.016029:4.23	0.021110:4.80	0.021419:4.91	0.019403:5.08	NA:2.56	0.018103:4.67	0.018922:4.67	0.018795:5.33	0.020723:4.51	0.018985:5.43	0.022894:5.25	0.021927:5.16	0.020658:5.39	0.018592:5.52	0.019464:5.52
Chr01A	18900001	0.014509:6.16	0.015517:6.30	0.012675:6.09	0.014059:6.56	0.013178:6.66	0.012507:5.65	0.014165:6.42	0.012885:5.94	0.011305:4.42	0.014407:6.44	0.015219:5.39	0.013693:5.86	0.003987:4.38	0.013677:6.52	0.013327:6.36	0.014836:6.68	0.013784:6.24	0.013676:6.30	0.014433:6.07	0.013117:5.88	0.013283:5.16	0.012934:6.22	0.013650:5.94	0.012700:5.91	0.013429:6.07	0.012705:5.83	0.013563:6.04	0.012903:5.98	0.014219:5.99	0.013506:6.29	0.012717:5.74	0.014239:5.95	0.013535:6.22	0.012207:5.67	0.014050:6.13	0.013777:6.17	0.013289:6.30	0.012566:4.43	0.012588:5.72	0.012187:6.22	0.014910:6.13	0.013799:5.81	0.013696:6.50	0.014110:6.26	0.012259:5.75	0.013476:6.35	0.013248:6.31	0.012705:6.28
Chr01A	18950001	0.019854:5.96	0.019336:6.06	0.019620:5.96	0.019401:6.27	0.021954:6.60	0.020308:5.75	0.018994:6.25	0.020022:6.86	0.016937:5.74	0.018440:6.28	0.019355:6.96	0.019242:5.98	0.009380:5.26	0.017458:6.07	0.018251:6.27	0.019202:6.26	0.017726:5.79	0.019902:6.31	0.019895:6.03	0.019693:6.21	0.018494:6.50	0.019305:5.89	0.019464:5.80	0.016358:5.96	0.016606:5.81	0.018955:5.61	0.020265:6.15	0.017808:5.95	0.018556:6.30	0.019706:5.84	0.020403:5.64	0.020767:6.82	0.017915:5.75	0.019395:6.50	0.019157:6.03	0.021396:7.08	0.017500:6.55	0.019120:5.95	0.017891:5.61	0.019279:6.41	0.019579:6.34	0.018708:5.65	0.017346:6.10	0.018346:6.20	0.016670:5.58	0.017664:6.25	0.018684:6.20	0.019595:6.19
Chr01A	19000001	0.021705:5.66	0.021792:5.74	0.021489:5.55	0.021412:6.18	0.024301:5.96	0.024079:5.56	0.022993:5.80	0.021252:5.97	0.020175:4.95	0.020927:6.20	0.023310:5.82	0.020180:5.99	0.010093:3.84	0.019425:5.82	0.022853:5.96	0.022025:5.71	0.022822:5.97	0.023342:5.82	0.020740:5.54	0.022286:5.90	0.022197:4.90	0.023091:5.59	0.021881:5.72	0.022264:5.65	0.023383:5.66	0.022726:5.79	0.022241:5.80	0.020682:5.86	0.023062:6.19	0.021585:5.48	0.022558:5.81	0.021875:5.56	0.022361:5.71	0.021127:5.28	0.021472:5.58	0.021068:5.78	0.021353:5.79	0.017477:4.18	0.022833:5.57	0.024027:6.01	0.022030:5.87	0.022773:5.32	0.022699:5.79	0.021657:5.81	0.020393:5.66	0.022162:6.00	0.021707:5.78	0.021048:5.81
Chr01A	19050001	0.022929:5.18	0.023536:5.17	0.020595:4.70	0.024176:5.09	0.022734:5.27	0.024262:4.80	0.025682:5.12	0.025365:5.55	0.024175:4.40	0.023976:4.76	0.025778:5.21	0.024724:4.81	0.007432:4.09	0.026370:5.32	0.023068:5.28	0.023929:5.52	0.023196:5.18	0.023346:5.23	0.025202:5.17	0.021533:4.87	0.021335:4.58	0.023275:5.13	0.024583:5.39	0.024459:5.10	0.023480:4.94	0.024157:4.97	0.025874:5.27	0.025132:5.30	0.022032:5.46	0.024361:5.07	0.022055:4.57	0.023751:4.83	0.024540:4.95	0.023906:4.58	0.025036:5.34	0.024508:5.28	0.023041:5.14	0.021500:3.80	0.019872:4.97	0.022737:4.84	0.025508:5.19	0.024360:4.62	0.026093:5.51	0.023663:4.86	0.022785:5.09	0.024335:5.06	0.020008:5.04	0.023213:5.10
Chr01A	19100001	0.020934:5.81	0.022078:6.39	0.022522:5.74	0.021565:6.30	0.023158:6.20	0.019451:5.79	0.021470:6.10	0.022468:6.25	0.022165:5.22	0.019798:6.17	0.022257:6.34	0.022735:6.12	0.007661:5.51	0.021563:6.05	0.019773:5.71	0.021299:6.22	0.020586:5.95	0.020492:6.17	0.022505:6.01	0.021119:6.36	0.020644:5.99	0.020447:5.51	0.019608:5.79	0.021078:5.73	0.019139:5.80	0.020733:5.57	0.020552:5.99	0.019182:5.84	0.019955:6.07	0.022210:5.96	0.021291:5.81	0.020425:6.15	0.022353:5.96	0.021437:5.93	0.019881:6.30	0.022181:6.40	0.020012:5.93	0.021857:5.29	0.019264:5.33	0.020354:5.92	0.021545:6.05	0.022516:5.46	0.020842:6.10	0.019592:5.74	0.021160:6.05	0.022315:6.16	0.018904:5.94	0.020557:6.39
Chr01A	19150001	0.014737:4.07	0.014011:4.22	0.013806:4.24	0.015201:4.64	0.016665:4.28	0.014407:4.16	0.014192:4.12	0.013067:3.95	NA:2.86	0.014726:4.14	0.014668:3.86	0.015180:4.13	NA:2.24	0.016351:4.38	0.015943:4.53	0.014120:4.38	0.013333:4.20	0.013560:4.18	0.013249:4.15	0.012858:4.04	NA:3.03	0.015126:4.24	0.012655:3.81	0.013420:4.20	0.014131:4.15	0.015240:4.02	0.015094:4.40	0.013110:4.38	0.013511:4.50	0.015980:4.27	0.013252:4.14	0.013074:4.12	0.014266:4.29	0.014418:3.40	0.015569:4.24	0.015017:4.21	0.013974:4.00	NA:2.60	0.012828:4.07	0.013061:3.87	0.013835:4.52	0.015187:3.83	0.014686:4.35	0.014509:4.26	0.015119:4.05	0.013653:4.22	0.015152:4.41	0.012102:4.17
Chr01A	19200001	0.014596:3.45	0.015009:3.56	NA:3.34	0.013591:3.73	0.013461:3.69	0.015084:3.89	0.013675:3.50	0.014807:3.74	0.013353:3.06	0.014108:3.75	0.012607:3.37	0.013246:3.81	NA:2.32	0.012618:3.79	0.012906:3.62	0.015464:3.83	0.012428:3.26	0.012944:3.63	0.012699:3.54	0.012946:3.75	NA:2.78	0.014396:3.69	0.012300:3.46	0.015935:3.59	0.015028:3.78	0.014257:3.54	0.016468:3.68	0.014760:3.79	0.014429:3.72	0.016667:3.66	0.012206:3.32	NA:3.30	0.012986:3.81	0.011688:3.06	0.013112:3.74	0.012774:3.42	0.013729:3.41	NA:2.65	0.012813:3.38	0.014278:3.60	0.013799:3.55	0.015233:3.39	0.013596:3.84	0.013527:3.62	0.014311:3.60	0.014853:3.72	0.013291:3.64	0.013953:3.40
Chr01A	19250001	0.022789:6.84	0.020131:6.62	0.022802:6.30	0.022484:7.31	0.021652:6.68	0.021124:6.11	0.022728:6.48	0.022079:7.55	0.022862:6.72	0.021366:6.75	0.021956:6.97	0.019478:6.44	0.007054:5.66	0.021845:6.39	0.022218:6.84	0.022580:6.88	0.022304:6.51	0.022542:6.85	0.022751:6.89	0.021224:6.36	0.022053:6.51	0.020731:6.54	0.024685:6.29	0.022625:6.71	0.021131:6.37	0.022614:6.57	0.023462:6.86	0.020670:6.45	0.021256:6.66	0.021381:6.61	0.020970:5.98	0.024526:6.93	0.022249:6.60	0.021596:6.13	0.023658:6.36	0.022078:7.05	0.023871:6.92	0.019825:5.70	0.018519:5.21	0.022444:7.06	0.022835:6.69	0.023670:6.38	0.022258:6.85	0.021911:6.81	0.021015:6.69	0.019517:6.89	0.022434:6.75	0.020231:6.32
Chr01A	19300001	0.018566:6.46	0.019145:6.62	0.018845:6.52	0.018283:6.64	0.020663:6.75	0.020922:5.91	0.018327:6.58	0.019310:7.41	0.017380:5.49	0.020179:6.35	0.019386:6.38	0.019571:6.25	0.008177:4.82	0.019550:6.49	0.020332:6.46	0.019577:6.61	0.019662:6.28	0.019925:6.43	0.020563:6.39	0.018278:6.50	0.021005:5.98	0.019937:6.53	0.020546:6.17	0.020205:6.49	0.018534:6.26	0.017250:6.20	0.020520:6.65	0.020870:6.43	0.019541:6.53	0.019569:6.59	0.019096:6.34	0.018760:6.20	0.019764:6.35	0.019504:5.75	0.019148:7.07	0.019014:6.38	0.018923:6.42	0.015054:4.73	0.016982:6.41	0.018400:6.13	0.020339:6.95	0.020124:6.13	0.020471:6.70	0.019826:6.35	0.017308:6.44	0.018316:6.77	0.019244:6.62	0.019179:6.61
Chr01A	19350001	0.015426:5.60	0.017420:5.39	0.016847:5.49	0.015463:5.95	0.015172:5.49	0.014556:5.25	0.015880:5.58	0.018061:5.89	0.015349:4.84	0.015696:5.59	0.016558:5.72	0.016144:5.39	0.005134:4.58	0.016151:5.43	0.017130:5.69	0.016043:5.46	0.015162:5.41	0.017166:5.43	0.015940:5.49	0.014466:5.59	0.015605:5.32	0.014377:5.27	0.015399:5.28	0.015398:5.42	0.014976:5.36	0.014691:5.42	0.015958:5.47	0.014616:5.28	0.016456:5.85	0.013902:5.45	0.017270:5.10	0.015832:5.52	0.015217:5.50	0.015843:5.58	0.016339:5.14	0.015374:5.64	0.015386:5.78	0.012156:4.23	0.015643:5.14	0.015720:5.64	0.016267:5.70	0.014461:5.07	0.015788:5.98	0.016970:5.71	0.014391:5.45	0.014960:5.25	0.016577:5.19	0.016317:5.80
Chr01A	19400001	0.018743:6.87	0.023003:6.70	0.021487:6.29	0.020579:6.72	0.021076:7.05	0.021363:6.58	0.020652:6.98	0.021477:7.18	0.022091:5.77	0.022669:6.99	0.021557:6.55	0.019487:6.54	0.013474:4.61	0.020069:6.46	0.019784:6.60	0.021658:6.88	0.019927:6.43	0.023276:6.42	0.021032:6.48	0.021968:6.69	0.022203:5.66	0.020951:6.44	0.022187:6.76	0.021169:6.54	0.021071:6.52	0.018841:6.79	0.022864:7.03	0.021608:6.45	0.019936:7.06	0.020759:6.89	0.021338:5.99	0.019564:6.15	0.020712:6.50	0.019591:5.57	0.019875:6.45	0.022492:6.72	0.021103:6.75	0.019090:4.89	0.021769:6.24	0.022479:6.89	0.020203:7.10	0.018412:6.01	0.019753:7.07	0.021801:6.90	0.020107:6.41	0.021708:6.87	0.021667:6.59	0.019819:6.53
Chr01A	19450001	0.013112:6.03	0.013748:6.20	0.013655:6.06	0.013729:6.35	0.013996:6.04	0.014619:5.73	0.015494:6.37	0.013014:6.82	0.013048:5.65	0.012191:5.84	0.014223:6.28	0.013342:5.90	0.007306:4.91	0.013439:6.05	0.013467:6.38	0.012963:6.20	0.013703:6.07	0.013640:5.69	0.014184:5.75	0.013662:6.19	0.013982:5.74	0.014059:6.24	0.014389:5.64	0.014812:5.92	0.013600:5.76	0.012986:5.97	0.013674:6.33	0.012366:5.75	0.015136:6.03	0.012952:5.86	0.013774:5.70	0.014339:5.93	0.015146:5.79	0.014624:5.38	0.013934:6.07	0.013463:5.84	0.013069:6.30	0.013581:4.71	0.012870:5.48	0.013665:6.12	0.013635:6.03	0.015241:5.77	0.013938:6.41	0.013650:6.02	0.014062:6.05	0.014165:6.11	0.012168:6.06	0.013183:6.24
Chr01A	19500001	0.011152:5.95	0.012882:6.50	0.012663:6.38	0.012662:6.25	0.011950:6.32	0.011708:5.88	0.013420:6.54	0.013190:7.36	0.011183:5.77	0.012471:6.38	0.012568:6.39	0.012784:6.08	0.005359:5.11	0.013137:6.54	0.011771:5.99	0.012904:6.77	0.012245:5.80	0.011295:6.31	0.012132:5.99	0.011762:6.25	0.012332:6.39	0.011876:6.02	0.011425:5.89	0.012436:6.19	0.012397:5.94	0.011788:5.85	0.012903:6.38	0.012534:6.14	0.012578:6.55	0.012363:6.31	0.011260:5.53	0.012537:6.25	0.012766:6.05	0.012464:6.02	0.011036:6.02	0.013156:6.36	0.012205:6.62	0.011399:5.37	0.011768:5.92	0.012815:6.40	0.011993:6.38	0.013233:5.57	0.012333:6.37	0.013163:6.14	0.012717:6.46	0.012650:6.55	0.011928:6.03	0.012418:6.56
Chr01A	19550001	0.010339:4.86	0.013544:4.82	0.010962:4.85	0.011507:4.63	0.012683:4.44	0.012284:4.23	0.011118:4.87	0.012275:5.07	0.010945:3.62	0.011698:4.55	0.011417:4.53	0.010468:4.58	NA:2.97	0.012753:4.72	0.011186:4.98	0.012264:5.11	0.013201:4.56	0.012106:4.78	0.012467:4.57	0.011430:4.59	0.013035:4.00	0.012831:4.75	0.011283:4.52	0.012316:4.75	0.008922:4.56	0.011944:4.47	0.010639:4.88	0.010914:4.87	0.012507:4.78	0.011447:4.89	0.012095:4.42	0.012458:4.52	0.011950:4.27	0.010233:4.00	0.011604:4.33	0.012977:4.70	0.012350:4.74	0.010014:3.04	0.012137:4.67	0.011102:4.70	0.012831:4.97	0.012361:4.14	0.011818:4.83	0.011663:4.77	0.011369:4.85	0.012452:4.89	0.011865:4.80	0.012341:4.54
Chr01A	19600001	0.011990:5.24	0.012127:5.31	0.010843:5.47	0.012227:5.35	0.011871:5.55	0.011804:5.33	0.012171:5.70	0.011529:5.81	0.011553:4.86	0.011718:5.41	0.012349:5.35	0.012332:5.05	0.004997:3.95	0.012900:5.64	0.012194:5.63	0.010817:5.69	0.011480:5.53	0.012257:5.59	0.011694:5.35	0.009927:5.05	0.011694:4.75	0.012105:5.50	0.011323:5.19	0.011568:5.44	0.010617:5.20	0.011951:5.57	0.012115:5.39	0.011856:5.61	0.011352:5.70	0.010960:5.54	0.010128:4.91	0.010902:5.15	0.011503:5.56	0.011107:5.30	0.010729:5.63	0.011342:5.15	0.012131:5.41	0.011990:3.99	0.010781:5.07	0.010717:5.75	0.012122:6.02	0.011187:4.99	0.009948:5.54	0.011811:5.43	0.011107:5.44	0.010202:5.44	0.010404:5.38	0.011878:5.52
Chr01A	19650001	0.011344:5.50	0.010904:5.86	0.011421:5.82	0.011868:6.24	0.011949:6.25	0.011856:5.30	0.010721:6.00	0.011591:5.91	0.008710:4.25	0.011970:5.71	0.010181:5.40	0.010441:5.76	0.007541:3.86	0.010460:5.50	0.010566:5.72	0.011030:6.30	0.012054:5.56	0.011290:5.93	0.011363:5.42	0.011152:5.70	0.011736:4.36	0.011207:5.73	0.011904:5.48	0.011981:6.05	0.009596:5.41	0.012430:5.73	0.010750:5.80	0.011656:5.85	0.012646:5.61	0.010901:5.76	0.011931:5.49	0.011212:5.08	0.012183:5.66	0.011454:4.85	0.011720:5.79	0.010194:5.32	0.010974:5.93	0.010066:3.63	0.011392:5.20	0.011670:5.38	0.011729:5.90	0.011052:5.22	0.011699:5.91	0.011861:5.94	0.011138:5.72	0.011091:6.37	0.012006:5.85	0.011655:5.83
Chr01A	19700001	0.010791:4.23	0.007970:4.23	0.010827:4.12	0.008621:4.45	0.009193:4.29	0.010382:4.10	0.009840:4.55	0.011107:4.33	0.008830:3.68	0.009056:4.00	0.010026:4.00	0.009390:4.41	NA:2.10	0.008660:4.27	0.009276:4.32	0.009601:4.38	0.007688:4.23	0.009103:4.67	0.009401:4.31	0.009680:4.04	NA:2.98	0.009620:4.27	0.009789:4.30	0.008723:4.10	0.011007:4.19	0.009195:4.28	0.008906:4.67	0.009102:4.40	0.010887:4.42	0.010619:4.17	0.010663:3.98	0.011364:4.30	0.010328:4.38	0.009888:3.74	0.008354:4.28	0.010064:4.39	0.009823:4.50	0.007690:3.29	0.008331:4.10	0.010735:4.55	0.009654:4.13	0.009832:3.87	0.008103:4.59	0.009692:4.21	0.008453:4.00	0.011571:4.50	0.009760:4.04	0.008730:4.32
Chr01A	19750001	0.023593:5.23	0.024644:5.21	0.025449:5.12	0.022282:5.38	0.023331:5.07	0.021392:4.91	0.024957:5.34	0.021516:5.48	0.022004:4.05	0.021611:5.22	0.022801:4.55	0.020091:5.15	NA:3.06	0.021339:5.43	0.020073:5.11	0.022054:5.14	0.018161:4.91	0.021737:5.07	0.025630:5.18	0.021787:5.04	0.021724:3.94	0.023167:5.10	0.022679:5.19	0.021495:4.96	0.020418:4.87	0.023641:4.81	0.022482:4.95	0.023401:5.34	0.022572:5.38	0.019672:5.19	0.021869:4.93	0.022037:4.93	0.019414:5.17	0.022099:4.15	0.024535:4.72	0.025111:4.67	0.022672:5.07	0.021008:3.26	0.024917:4.86	0.025372:5.27	0.023857:4.98	0.023490:4.72	0.020122:5.18	0.022835:5.09	0.024115:5.02	0.021055:5.05	0.022520:4.99	0.022088:5.00
Chr01A	19800001	0.026011:6.40	0.025851:6.14	0.026704:5.78	0.029310:6.64	0.026207:6.33	0.024993:5.95	0.026354:6.31	0.027025:6.65	0.022389:6.16	0.026977:6.49	0.026972:7.19	0.025581:6.33	0.007691:5.90	0.026169:6.41	0.025382:6.04	0.024982:6.45	0.025939:5.98	0.027053:5.99	0.025821:5.93	0.026691:6.27	0.028313:6.73	0.026540:6.57	0.025908:5.74	0.027406:6.07	0.023624:5.92	0.026650:5.83	0.024562:6.30	0.027396:6.31	0.027524:6.36	0.026309:6.27	0.024754:5.97	0.026179:6.33	0.026014:5.91	0.027642:6.14	0.027258:6.36	0.026347:6.10	0.026865:6.31	0.023967:5.38	0.023594:5.59	0.028028:6.38	0.026205:6.07	0.024708:5.71	0.028104:6.33	0.027943:6.15	0.025892:6.16	0.027195:6.31	0.026379:6.63	0.026012:6.37
Chr01A	19850001	0.015030:5.67	0.015339:5.86	0.015101:5.61	0.016197:5.81	0.014220:6.10	0.015302:5.54	0.017020:6.13	0.016604:6.87	0.014465:5.69	0.016421:5.89	0.015660:6.99	0.015127:5.77	0.005420:5.02	0.016197:6.10	0.014339:5.67	0.014737:5.56	0.014577:5.70	0.016735:5.95	0.015177:5.98	0.016221:5.87	0.016224:6.40	0.014408:5.57	0.015203:5.47	0.015206:5.69	0.013393:5.47	0.015522:5.46	0.016679:5.90	0.014685:5.69	0.015385:6.07	0.014448:6.09	0.016565:5.64	0.014768:6.67	0.015670:5.87	0.014662:5.93	0.015322:6.06	0.015260:7.04	0.016228:5.96	0.014132:6.00	0.015612:5.47	0.015487:6.03	0.015375:5.99	0.014781:5.13	0.014763:6.17	0.015570:5.59	0.015554:5.58	0.014522:5.83	0.015800:5.96	0.017122:5.81
Chr01A	19900001	0.014134:4.83	0.013782:5.01	0.015397:4.64	0.014743:5.24	0.014804:4.95	0.013803:4.61	0.013939:5.10	0.014202:5.43	0.012702:4.34	0.014882:5.10	0.014212:4.81	0.014826:4.66	NA:2.87	0.015574:4.82	0.014072:5.08	0.014317:4.93	0.013099:5.06	0.014448:4.56	0.014265:4.73	0.014468:4.80	0.015433:4.11	0.013711:5.21	0.014314:4.86	0.013079:4.93	0.015476:4.76	0.013988:4.98	0.013345:5.09	0.015705:5.08	0.012582:5.11	0.014233:5.01	0.011930:4.41	0.011570:4.61	0.014390:4.86	0.012143:4.49	0.013149:4.87	0.013729:4.64	0.014276:4.95	0.013196:3.56	0.015273:4.54	0.013969:5.38	0.013932:5.05	0.014921:4.39	0.013972:5.07	0.016500:4.87	0.014126:4.93	0.013509:4.90	0.012438:4.85	0.015210:5.26
Chr01A	19950001	0.015503:6.28	0.014576:6.43	0.016238:6.19	0.016100:6.22	0.015712:6.34	0.017877:6.23	0.017234:6.64	0.017677:7.50	0.016034:6.30	0.015670:6.80	0.017158:7.05	0.016408:6.47	0.004056:6.92	0.015685:6.64	0.016600:6.67	0.017050:6.56	0.016232:6.64	0.016903:6.47	0.014812:6.05	0.017468:6.14	0.016279:7.00	0.016509:6.24	0.016959:6.00	0.016202:6.13	0.015323:6.41	0.015886:6.19	0.018200:6.41	0.015343:6.48	0.016037:6.59	0.015797:6.40	0.016139:5.93	0.016069:6.46	0.015514:6.11	0.015578:6.86	0.015601:6.36	0.016176:7.03	0.017552:6.71	0.016941:6.12	0.016472:6.09	0.015498:6.25	0.015989:6.35	0.015871:5.92	0.015412:6.50	0.015951:6.35	0.016464:6.25	0.017417:6.44	0.015796:6.17	0.015912:6.46
Chr01A	20000001	0.014496:6.86	0.017119:6.64	0.014635:6.49	0.015643:6.79	0.015915:6.50	0.015253:6.41	0.015630:7.42	0.017252:7.33	0.014562:5.94	0.016110:6.87	0.016178:7.15	0.015323:6.56	0.004137:6.66	0.015269:6.85	0.016068:6.56	0.016138:6.80	0.016132:6.49	0.015234:6.67	0.014503:6.44	0.015361:6.91	0.013043:7.27	0.014874:6.64	0.014767:6.31	0.014719:6.70	0.015960:6.59	0.015444:6.47	0.015831:6.78	0.016025:6.60	0.015773:6.75	0.015074:6.65	0.014635:6.43	0.015219:6.83	0.015843:6.52	0.015917:6.68	0.015568:6.74	0.014656:7.33	0.015553:6.82	0.014419:6.02	0.016231:6.24	0.016927:6.75	0.015621:7.13	0.015256:6.13	0.014762:6.87	0.015849:6.84	0.015785:6.63	0.016202:6.89	0.015314:6.57	0.016470:7.00
Chr01A	20050001	0.016375:5.50	0.016396:5.43	0.014567:5.21	0.015442:5.85	0.015749:5.56	0.015749:5.39	0.016896:5.82	0.014611:5.93	0.013903:4.71	0.015716:5.46	0.014184:5.43	0.015973:5.32	0.007021:4.35	0.016155:5.79	0.014430:5.47	0.014739:5.47	0.015768:5.28	0.014058:5.02	0.016705:5.08	0.015901:5.21	0.016148:4.68	0.016102:5.31	0.015755:4.91	0.015310:5.39	0.016640:5.40	0.015600:5.61	0.014716:5.41	0.015317:5.31	0.015378:5.58	0.013954:5.35	0.015045:5.37	0.014657:5.17	0.015398:5.41	0.015012:5.08	0.014534:5.55	0.015705:5.60	0.015398:5.77	0.012632:4.09	0.014440:5.12	0.014513:5.40	0.015159:5.40	0.015499:4.75	0.016977:6.20	0.015128:5.29	0.015719:5.42	0.013085:5.11	0.014603:5.48	0.016380:5.55
Chr01A	20100001	0.015553:6.13	0.015522:6.26	0.017054:6.24	0.015264:6.67	0.016125:6.43	0.016236:5.97	0.016692:6.40	0.015400:7.26	0.014758:6.25	0.015129:6.40	0.016835:7.07	0.015927:6.21	0.007204:5.79	0.016147:6.64	0.015633:6.39	0.016411:6.50	0.015903:6.12	0.015896:6.14	0.014876:6.16	0.015730:6.30	0.015485:6.65	0.017477:6.30	0.014310:5.87	0.015049:6.18	0.016348:6.10	0.016385:6.14	0.016056:6.25	0.019382:6.47	0.017298:6.42	0.016499:6.27	0.014734:5.77	0.017496:6.70	0.015209:5.93	0.015160:6.30	0.017205:6.65	0.016655:7.27	0.016669:6.56	0.015664:5.91	0.016746:6.15	0.014980:6.10	0.015382:6.32	0.016215:6.00	0.016975:6.97	0.016174:6.28	0.015075:6.51	0.016897:6.48	0.016065:6.14	0.018443:6.45
Chr01A	20150001	0.015056:5.28	0.014260:5.47	0.015231:5.26	0.014239:5.62	0.014719:5.57	0.014958:4.98	0.016036:5.60	0.014301:6.17	0.013444:4.82	0.015303:5.56	0.013844:5.47	0.015344:5.50	NA:3.22	0.015364:5.68	0.016368:5.50	0.015907:5.50	0.014616:5.33	0.011195:5.33	0.015640:4.95	0.014003:5.25	0.017679:4.87	0.015123:5.16	0.013392:5.15	0.016867:5.19	0.016213:5.51	0.014653:5.12	0.015120:5.33	0.013243:5.68	0.015762:5.45	0.014941:5.60	0.013579:4.98	0.014565:5.04	0.013336:5.16	0.016002:4.89	0.015544:5.51	0.014425:5.55	0.014930:5.28	0.015287:4.65	0.014888:4.94	0.016069:5.31	0.014116:5.54	0.015604:5.05	0.014479:5.54	0.015103:5.54	0.013541:5.11	0.016744:5.49	0.015808:5.40	0.014960:5.69
Chr01A	20200001	0.016703:4.89	0.015935:5.05	0.015910:4.87	0.014604:5.04	0.015295:5.04	0.014708:4.35	0.014781:5.02	0.015849:5.27	0.013755:4.11	0.014128:4.74	0.015084:4.81	0.015177:5.23	NA:3.28	0.013208:4.83	0.014673:5.04	0.015542:4.78	0.015931:4.73	0.013292:5.06	0.014368:4.91	0.014073:4.98	0.016607:4.36	0.014668:4.73	0.014474:4.53	0.013854:4.47	0.015053:4.91	0.014295:4.73	0.013855:5.00	0.014146:5.15	0.015560:5.35	0.015871:5.12	0.013749:4.49	0.013100:4.75	0.014159:4.89	0.015006:4.45	0.014351:4.88	0.014691:4.63	0.015538:5.06	0.012879:3.67	0.014075:4.52	0.014723:5.14	0.015874:4.99	0.015493:4.71	0.014575:5.08	0.014168:4.62	0.014240:4.94	0.014623:5.15	0.012904:4.86	0.014584:4.84
Chr01A	20250001	NA:2.80	NA:3.05	NA:2.98	NA:3.04	0.012905:3.33	NA:2.96	0.011919:3.37	0.011781:3.69	NA:2.55	0.013566:2.95	0.008751:2.97	0.012196:3.13	NA:1.23	0.011447:3.46	0.012632:3.25	0.014485:3.43	NA:2.97	NA:3.17	NA:2.93	NA:3.11	NA:2.32	0.012755:3.14	NA:3.02	NA:3.00	NA:3.06	NA:3.09	0.013619:3.14	0.010472:3.08	0.013308:3.33	0.012583:3.36	0.011649:3.11	NA:2.81	NA:3.12	NA:2.70	NA:3.14	NA:3.00	0.013771:3.39	NA:2.03	NA:3.10	0.012206:3.21	NA:3.09	NA:2.72	0.013431:3.39	NA:3.07	0.012261:3.01	0.009919:3.16	NA:3.08	NA:3.09
Chr01A	20300001	0.014580:3.99	0.018057:4.02	0.014570:3.79	0.015841:4.42	0.013414:4.01	0.015147:3.73	0.013600:4.12	0.014758:4.37	0.015932:3.61	0.016566:4.26	0.013891:4.22	0.014892:3.98	NA:3.26	0.016007:4.42	0.013492:3.99	0.015486:4.18	0.016210:4.11	0.014882:4.12	0.014695:4.06	0.016341:4.18	0.015124:3.88	0.014129:4.17	0.015046:3.93	0.014155:3.94	0.014062:4.10	0.015638:4.00	0.015540:4.15	0.015246:4.07	0.017064:4.37	0.014482:4.08	0.015421:3.77	0.013942:4.05	0.016607:4.16	0.013687:3.66	0.015308:3.91	0.015437:3.89	0.014602:4.11	0.015346:3.13	0.013909:3.74	0.016196:3.99	0.017579:4.37	0.013605:3.76	0.017944:4.14	0.015663:4.17	0.015030:3.99	0.016366:4.17	0.016500:4.25	0.016843:4.27
Chr01A	20350001	NA:3.32	0.010336:3.54	NA:3.35	NA:3.46	NA:3.69	NA:3.12	NA:3.45	NA:3.57	NA:3.29	NA:3.26	NA:3.56	0.011039:3.45	NA:2.93	0.010373:3.50	NA:3.43	NA:3.66	NA:3.43	NA:3.41	NA:3.40	NA:3.38	NA:3.20	NA:3.08	NA:3.23	NA:3.23	NA:3.16	NA:3.15	NA:3.50	NA:3.36	NA:3.57	NA:3.23	NA:2.96	NA:3.32	NA:3.41	NA:3.23	NA:3.48	NA:3.23	NA:3.65	NA:2.85	NA:3.08	NA:3.30	NA:3.51	NA:3.04	NA:3.40	NA:3.36	NA:3.34	NA:3.34	NA:3.28	NA:3.29
Chr01A	20400001	NA:2.37	NA:2.22	NA:2.24	NA:2.04	NA:2.05	NA:1.84	NA:2.18	NA:2.26	NA:1.51	NA:1.96	NA:2.00	NA:2.03	NA:0.96	NA:2.08	NA:2.26	NA:2.15	NA:2.06	NA:2.35	NA:2.12	NA:1.99	NA:1.46	NA:2.23	NA:2.08	NA:2.19	NA:2.05	NA:2.05	NA:2.23	NA:2.25	NA:2.17	NA:2.20	NA:2.03	NA:1.91	NA:2.15	NA:1.54	NA:2.31	NA:1.87	NA:2.11	NA:1.41	NA:1.76	NA:2.06	NA:2.27	NA:2.00	NA:2.00	NA:2.07	NA:2.05	NA:2.12	NA:2.05	NA:2.27
Chr01A	20450001	NA:3.13	NA:2.93	NA:3.20	NA:2.83	NA:3.05	NA:2.94	NA:3.51	NA:3.52	NA:2.50	NA:3.19	NA:2.93	NA:3.00	NA:1.57	NA:2.90	NA:3.17	NA:2.91	NA:2.98	NA:2.89	NA:3.03	NA:3.19	NA:2.08	NA:2.98	NA:2.90	NA:3.18	NA:2.79	NA:3.00	NA:2.78	NA:3.05	NA:2.92	NA:3.01	NA:2.71	NA:2.81	NA:3.04	NA:2.66	NA:3.11	NA:2.64	NA:3.10	NA:2.05	NA:3.00	NA:2.91	NA:3.05	NA:2.78	NA:2.90	NA:3.04	NA:2.84	NA:3.42	NA:3.01	NA:3.07
Chr01A	20500001	0.010712:5.71	0.012457:5.68	0.010566:5.61	0.011364:6.17	0.012347:5.87	0.011931:5.45	0.011756:6.26	0.011329:6.32	0.011227:5.35	0.011857:5.58	0.011908:6.45	0.010895:5.89	0.004189:4.73	0.011508:5.97	0.012156:5.76	0.012409:6.09	0.011540:5.66	0.011669:6.12	0.010918:5.76	0.011204:5.56	0.012428:5.12	0.010474:5.80	0.011746:5.52	0.011397:5.38	0.012569:5.77	0.011544:5.34	0.011307:6.26	0.010918:5.88	0.010989:6.13	0.011075:5.67	0.011569:5.63	0.011140:5.43	0.012479:5.28	0.010759:5.61	0.010835:5.85	0.011706:5.80	0.011821:5.96	0.010381:4.43	0.011929:5.54	0.012999:5.54	0.011128:5.91	0.010837:5.34	0.011761:6.13	0.010535:5.90	0.012214:5.90	0.011355:6.02	0.011037:5.92	0.010964:6.31
Chr01A	20550001	0.011939:6.19	0.012236:6.28	0.012511:6.52	0.011612:6.31	0.011623:6.23	0.010741:5.88	0.011128:6.25	0.011533:7.08	0.010683:6.22	0.012334:6.60	0.011893:6.95	0.010374:6.18	0.003429:5.50	0.010800:6.41	0.011824:6.45	0.010917:6.39	0.010577:6.11	0.010961:6.57	0.011473:6.45	0.012057:6.33	0.011278:6.31	0.010916:6.42	0.009933:5.67	0.011136:6.09	0.010582:5.98	0.011748:6.15	0.010307:6.36	0.010211:6.32	0.011580:6.56	0.011443:6.27	0.010288:5.71	0.012553:6.45	0.011661:6.14	0.011245:6.33	0.011618:6.34	0.011320:6.59	0.011302:6.46	0.011197:5.53	0.010891:5.94	0.011027:6.24	0.010989:6.32	0.010978:5.77	0.011916:6.51	0.010753:6.10	0.010754:6.27	0.010389:6.04	0.011457:6.27	0.011225:6.89
Chr01A	20600001	0.017854:5.46	0.017297:5.91	0.017237:5.67	0.018171:5.82	0.020754:5.99	0.017485:5.13	0.017471:5.47	0.019024:6.46	0.018146:5.84	0.017564:5.81	0.019746:6.60	0.016533:5.73	0.008335:4.95	0.017633:5.52	0.017335:5.42	0.015897:5.38	0.016784:5.34	0.017563:5.80	0.018172:5.64	0.016011:5.31	0.016091:5.49	0.015948:5.12	0.016083:5.05	0.016238:5.54	0.016382:5.26	0.016711:5.38	0.017605:5.69	0.017285:5.64	0.015844:5.47	0.017562:5.63	0.015281:5.04	0.017919:5.57	0.015730:5.38	0.019317:5.68	0.017568:5.28	0.017185:5.80	0.017627:5.62	0.016973:4.87	0.016790:5.19	0.017970:5.85	0.016790:5.77	0.018163:5.06	0.017531:5.79	0.018262:5.56	0.016998:5.40	0.018815:5.90	0.017140:5.91	0.017452:5.34
Chr01A	20650001	0.016816:6.28	0.018332:6.98	0.019986:6.29	0.016225:6.57	0.019438:6.62	0.017394:6.01	0.018087:6.48	0.019744:7.08	0.017056:5.83	0.016615:6.43	0.016763:6.41	0.018061:6.54	0.007953:5.24	0.017353:6.43	0.017915:6.69	0.017485:6.95	0.018656:6.52	0.019195:6.67	0.017800:6.28	0.015953:6.17	0.017091:5.63	0.018771:6.54	0.019824:6.04	0.016595:6.01	0.018417:6.52	0.017171:6.19	0.017969:6.60	0.018610:6.78	0.017100:6.54	0.020509:6.40	0.017090:5.69	0.017544:6.09	0.017815:6.38	0.015680:5.67	0.020001:6.76	0.017828:6.10	0.017662:6.83	0.016713:4.71	0.016752:6.51	0.019451:6.33	0.016038:6.63	0.017699:6.16	0.019165:6.87	0.019091:6.72	0.018967:6.25	0.018486:6.84	0.019315:7.03	0.018235:6.68
Chr01A	20700001	0.014210:4.57	0.013189:4.80	0.015263:4.75	0.015304:5.22	0.014336:4.65	0.013534:4.66	0.012877:4.77	0.015565:5.63	0.014013:4.37	0.015203:4.92	0.014764:5.42	0.015613:5.14	NA:2.83	0.014943:5.14	0.016349:5.08	0.014595:4.59	0.014472:4.53	0.015576:4.80	0.013715:4.95	0.014543:4.82	0.013526:4.40	0.015314:4.94	0.013649:4.71	0.015185:4.70	0.015698:4.85	0.012831:4.39	0.014605:5.17	0.014540:5.10	0.013866:5.26	0.011448:4.97	0.014515:4.59	0.016389:4.55	0.012529:4.75	0.015434:4.53	0.015607:4.82	0.014208:5.04	0.013889:5.26	0.013562:3.75	0.015025:4.67	0.014798:5.01	0.013980:4.88	0.015417:4.38	0.014290:5.05	0.016863:5.10	0.015093:4.80	0.014101:5.12	0.014072:5.00	0.014909:5.12
Chr01A	20750001	0.017373:5.04	0.015610:4.90	0.014058:4.47	0.015968:5.37	0.018313:4.96	0.014858:4.78	0.017701:5.29	0.016776:4.92	0.013536:3.87	0.017637:4.89	0.016321:4.79	0.016810:4.97	NA:3.16	0.018039:4.90	0.018585:4.92	0.019366:5.12	0.015236:4.83	0.017428:4.93	0.015882:4.70	0.015807:4.85	0.015391:4.34	0.018878:4.65	0.014977:4.62	0.018305:5.01	0.015788:4.92	0.016770:4.65	0.016144:5.08	0.018431:4.66	0.017528:5.01	0.016765:5.13	0.018030:4.57	0.014933:4.89	0.018140:4.91	0.016442:4.66	0.018302:5.04	0.016846:4.79	0.016619:5.01	0.014290:3.54	0.017277:4.48	0.017798:5.01	0.017170:5.03	0.015612:4.71	0.014936:5.22	0.017921:4.83	0.017992:5.20	0.016484:5.09	0.016707:4.85	0.015455:4.82
Chr01A	20800001	0.018251:6.07	0.016245:6.43	0.018355:6.04	0.017947:6.66	0.019451:6.56	0.018839:5.77	0.019374:6.63	0.018194:6.48	0.018555:5.28	0.020085:6.59	0.015687:6.25	0.018752:6.37	0.008538:4.83	0.017934:6.28	0.018486:5.98	0.016800:6.15	0.016689:6.41	0.019153:6.03	0.016177:6.06	0.018141:5.94	0.017671:5.36	0.016973:6.27	0.018598:5.92	0.017809:6.08	0.015886:5.96	0.019026:5.98	0.018016:6.29	0.016058:6.47	0.018426:6.37	0.017910:6.33	0.017977:6.04	0.018444:5.98	0.019512:6.30	0.018781:5.77	0.017468:6.38	0.016988:5.89	0.017020:6.43	0.015143:4.41	0.018347:5.44	0.017193:6.29	0.017089:6.45	0.016465:5.73	0.017039:6.17	0.019276:6.40	0.018132:6.33	0.017156:6.61	0.016202:6.27	0.019210:6.40
Chr01A	20850001	0.021474:6.48	0.022680:6.60	0.022546:6.65	0.023064:6.82	0.021754:6.73	0.021387:6.04	0.021370:6.55	0.022782:7.17	0.020482:6.30	0.021162:7.01	0.020982:6.78	0.021678:6.59	0.005790:6.12	0.020922:7.31	0.021915:7.13	0.022011:6.94	0.020341:6.30	0.020391:6.40	0.022696:6.80	0.023304:6.52	0.020193:6.72	0.019791:6.52	0.020810:6.25	0.020318:6.60	0.019856:6.38	0.019630:6.51	0.021124:6.78	0.021132:6.71	0.022691:6.98	0.022712:7.16	0.021111:5.86	0.022126:7.00	0.022294:6.58	0.022836:6.36	0.023287:7.08	0.022095:7.32	0.022591:7.00	0.019377:5.73	0.020468:6.41	0.021535:6.56	0.022144:6.94	0.022291:5.98	0.023313:7.00	0.020653:6.66	0.020256:6.46	0.022230:6.74	0.021933:6.59	0.022710:6.61
Chr01A	20900001	0.013404:5.06	0.016472:5.15	0.014430:5.02	0.014338:5.89	0.016072:5.70	0.013634:4.93	0.013451:5.40	0.014690:5.03	0.013774:3.79	0.015360:4.93	0.014993:4.72	0.015986:5.12	NA:3.35	0.014253:5.33	0.013708:5.32	0.014045:5.12	0.014416:5.15	0.017415:5.17	0.014742:5.35	0.014205:5.05	0.015780:4.11	0.015426:5.22	0.014246:5.27	0.014692:5.09	0.013388:5.07	0.014620:5.03	0.014824:5.16	0.015269:5.08	0.015441:5.47	0.013268:5.77	0.013344:4.78	0.017082:5.02	0.014641:5.21	0.012900:4.42	0.014479:5.34	0.016063:5.10	0.016027:5.46	0.014655:3.25	0.013174:5.16	0.015610:5.42	0.015742:5.35	0.014064:4.72	0.015715:5.69	0.014512:5.16	0.015035:5.39	0.014711:5.56	0.015198:5.44	0.015770:5.58
Chr01A	20950001	0.017780:5.14	0.019213:5.78	0.019149:5.22	0.020151:5.51	0.020152:5.78	0.019324:5.33	0.019984:5.98	0.018533:5.87	0.016348:3.97	0.017462:5.36	0.019827:5.05	0.018511:5.52	0.014101:3.49	0.017750:5.40	0.018699:5.50	0.019218:5.70	0.019020:5.11	0.016764:5.31	0.018024:5.68	0.018407:5.26	0.017957:4.30	0.017601:5.07	0.017503:5.04	0.020942:5.37	0.017370:5.25	0.019112:5.24	0.017452:5.22	0.018542:5.34	0.018407:5.59	0.018320:5.43	0.017159:4.86	0.017437:4.87	0.018651:5.40	0.019190:4.39	0.019018:5.01	0.018727:5.22	0.019267:5.61	0.016712:3.65	0.018946:5.32	0.020171:5.42	0.017879:5.74	0.018025:4.82	0.019734:5.56	0.019950:5.50	0.018574:5.44	0.021588:5.55	0.020118:5.45	0.017219:5.49
Chr01A	21000001	0.017730:4.41	0.016934:4.70	0.017619:4.49	0.016130:4.79	0.019156:4.93	0.018949:4.33	0.017030:4.67	0.018539:5.11	0.015862:3.93	0.020809:4.39	0.018991:4.74	0.019605:4.73	NA:3.75	0.020682:4.70	0.017611:4.85	0.016838:4.78	0.016137:4.34	0.017512:4.45	0.019299:4.56	0.016402:4.35	0.020212:4.18	0.017458:4.55	0.018791:4.30	0.019353:4.50	0.018030:4.22	0.017495:3.96	0.015493:5.10	0.018101:4.51	0.020894:4.75	0.017731:4.64	0.017271:4.54	0.020992:4.92	0.018250:4.26	0.018133:4.13	0.016267:4.71	0.021515:4.89	0.018773:4.90	0.020998:3.71	0.018005:4.24	0.018055:4.28	0.018525:4.56	0.015867:4.19	0.018143:4.84	0.018501:4.82	0.017293:4.69	0.018733:4.41	0.018943:4.68	0.016282:4.37
Chr01A	21050001	0.016658:5.79	0.017690:5.84	0.019649:5.59	0.017546:5.79	0.017468:5.97	0.018684:5.53	0.018686:5.94	0.019648:6.01	0.016957:4.69	0.019563:5.68	0.019624:5.85	0.018295:5.64	NA:3.99	0.018772:6.27	0.016242:5.72	0.018269:5.71	0.020101:5.78	0.019529:5.64	0.017668:5.73	0.019155:5.56	0.019685:4.98	0.016906:5.65	0.017863:5.53	0.016681:5.73	0.015938:5.95	0.018080:5.88	0.017991:6.00	0.015966:5.46	0.018347:6.16	0.018507:5.85	0.017694:5.56	0.017561:5.50	0.017183:5.89	0.016017:5.23	0.017017:5.90	0.019400:5.44	0.019598:5.77	0.019747:4.55	0.019027:5.39	0.018730:5.61	0.017911:6.02	0.016885:5.04	0.017649:5.91	0.014426:5.64	0.017426:5.82	0.017109:5.78	0.016934:5.88	0.017134:5.75
Chr01A	21100001	0.006059:4.15	0.005731:4.38	0.006127:3.96	0.006748:4.26	0.007653:3.82	0.005724:3.95	0.006049:4.20	0.006454:4.42	0.005425:3.07	0.006234:4.11	0.008661:3.59	0.006636:3.86	NA:1.51	0.007746:4.09	0.006141:4.03	0.006889:4.10	0.004912:3.80	0.006681:4.05	0.007785:3.95	0.006189:4.01	NA:2.68	0.007588:3.70	0.005423:3.75	0.006914:4.03	0.007006:4.00	0.006879:4.09	0.006507:4.27	0.006275:3.98	0.007060:4.07	0.004858:4.24	0.006233:3.67	0.005400:3.90	0.004993:3.94	0.005257:3.36	0.006344:3.81	0.006567:3.52	0.005700:4.25	NA:2.59	0.007497:4.03	0.008995:3.74	0.006853:3.77	0.008073:3.84	0.007121:4.64	0.007556:4.39	0.006348:3.86	0.008647:4.20	0.007068:4.28	0.005625:3.73
Chr01A	21150001	NA:3.30	NA:3.75	NA:3.49	NA:3.86	NA:3.58	NA:3.47	0.015853:3.54	NA:3.36	NA:2.98	NA:3.66	NA:3.21	NA:3.65	NA:1.98	NA:3.45	NA:3.76	NA:3.58	NA:3.37	NA:3.53	NA:3.46	NA:3.62	NA:2.71	NA:3.33	NA:3.31	NA:3.42	NA:3.32	NA:3.59	0.014505:3.73	NA:3.75	0.014233:3.79	NA:3.60	NA:3.05	NA:3.42	NA:3.52	NA:2.91	NA:3.38	NA:3.24	NA:3.63	NA:2.23	NA:3.78	NA:3.76	NA:3.61	NA:3.36	NA:3.43	NA:3.44	NA:3.26	NA:3.49	NA:3.49	NA:3.68
Chr01A	21200001	0.015296:5.56	0.016144:6.08	0.016980:5.86	0.015706:5.96	0.014227:6.12	0.015513:5.45	0.014705:6.12	0.016030:5.69	0.014840:4.52	0.013831:5.69	0.016878:5.25	0.017214:5.71	NA:4.59	0.015988:5.96	0.017088:5.83	0.016074:5.94	0.017490:5.60	0.016974:5.74	0.015168:5.61	0.016497:5.62	0.018392:5.14	0.016586:5.66	0.015989:5.59	0.016330:5.72	0.015245:5.81	0.013536:5.83	0.014384:5.70	0.013561:5.50	0.014297:5.83	0.015847:5.98	0.015915:5.73	0.017644:5.73	0.015721:5.70	0.016908:5.04	0.015858:5.76	0.016664:5.76	0.016738:5.95	0.015015:4.18	0.015454:5.67	0.012720:5.26	0.016168:5.55	0.015860:5.29	0.017136:6.12	0.017442:5.37	0.015561:5.91	0.017519:5.78	0.015237:6.11	0.015992:5.69
Chr01A	21250001	0.009106:5.25	0.010017:5.74	0.011218:5.15	0.010229:5.78	0.010509:5.72	0.011191:5.35	0.009764:5.44	0.010497:5.66	0.009139:4.22	0.011420:5.33	0.009163:5.13	0.010819:5.31	0.006825:4.44	0.010052:5.88	0.010202:5.66	0.009560:5.46	0.009787:5.40	0.009823:5.84	0.009662:5.20	0.010272:5.60	0.011018:5.00	0.008944:5.56	0.010910:5.52	0.010191:5.47	0.010066:5.87	0.010259:5.52	0.008555:5.50	0.008992:5.23	0.009850:5.71	0.008352:5.42	0.010316:5.00	0.010558:5.57	0.010529:5.19	0.011311:4.64	0.010671:5.95	0.011280:5.49	0.010337:5.71	0.010125:4.16	0.009052:5.14	0.010535:5.38	0.010937:5.92	0.008958:4.94	0.011007:5.87	0.008991:5.59	0.009854:5.47	0.009856:5.87	0.009449:5.52	0.010657:5.45
Chr01A	21300001	0.011501:4.18	0.011316:4.13	0.012389:3.83	0.010719:4.52	0.009752:4.37	0.010070:3.81	0.009787:4.24	0.010419:4.43	0.014376:3.75	0.012029:3.96	0.012982:4.32	0.013143:3.81	NA:1.37	0.009905:4.17	0.011105:4.23	0.013357:4.47	0.011377:4.00	0.010254:4.09	0.012018:4.07	0.011329:4.21	NA:3.30	0.010099:4.00	0.012163:3.84	0.011567:4.06	0.010022:3.83	0.011074:3.97	0.011511:4.21	0.012447:4.25	0.012137:4.51	0.009907:4.24	0.009975:3.69	0.009622:4.29	0.008153:3.76	0.012324:4.11	0.010894:4.18	0.013099:3.99	0.012893:4.25	NA:3.05	0.013495:3.67	0.010114:4.40	0.009460:4.41	0.009439:3.48	0.011424:4.41	0.011384:4.35	0.011913:4.22	0.014220:4.32	0.012820:4.37	0.012823:4.16
Chr01A	21350001	NA:2.99	0.002136:3.33	0.002501:3.10	0.002745:3.22	0.001973:3.02	NA:2.89	NA:2.87	0.001740:3.24	NA:2.58	0.002898:3.33	NA:2.88	NA:2.77	NA:0.67	0.001623:3.23	0.001599:3.14	0.002296:3.26	NA:2.94	0.001821:3.07	NA:2.64	NA:2.98	NA:2.04	0.001137:3.04	NA:2.95	NA:2.82	NA:2.96	NA:2.92	0.003146:3.40	0.003015:3.11	0.004749:3.44	0.001920:3.38	0.001772:3.00	0.002118:2.88	0.002562:3.10	NA:2.61	0.002402:3.18	NA:2.64	0.004211:3.25	NA:2.11	NA:2.93	NA:2.94	0.002564:3.28	NA:2.94	0.001954:3.19	0.003735:3.14	0.001320:3.11	0.001656:3.34	0.004220:3.07	0.001996:2.94
Chr01A	21400001	0.012782:4.38	0.011422:4.48	0.013215:4.44	0.012643:4.45	0.012435:4.61	0.012761:4.35	0.012345:4.56	0.012264:4.51	NA:3.29	0.013905:4.65	0.012090:4.08	0.013798:4.27	NA:2.77	0.011848:4.51	0.013043:4.49	0.011055:4.51	0.010956:4.59	0.014165:4.57	0.011988:4.43	0.012899:4.45	NA:3.71	0.012578:4.51	0.011707:4.68	0.013185:4.54	0.013108:4.35	0.013537:4.59	0.010984:4.61	0.010862:4.91	0.012005:4.75	0.011459:4.80	0.010180:4.49	0.012079:4.31	0.011157:4.49	0.009956:4.00	0.012996:4.47	0.013772:4.52	0.012125:4.78	NA:3.03	0.010616:4.58	0.012264:4.63	0.011748:4.65	0.011741:4.00	0.011542:4.79	0.011823:4.68	0.012032:4.56	0.011985:4.80	0.012904:4.59	0.010292:4.28
Chr01A	21450001	0.006338:3.49	0.006699:3.60	0.006363:3.44	0.007653:3.55	0.005855:3.38	0.007704:3.24	0.006680:3.42	0.007513:3.40	NA:2.17	0.005388:3.10	0.005581:2.93	0.006525:3.28	NA:1.01	0.006698:3.54	0.008816:3.43	0.005700:3.40	0.004933:3.40	0.007027:3.52	0.006267:3.40	0.007593:3.35	NA:2.12	0.005642:3.35	0.005745:3.29	0.006497:3.44	0.006825:3.49	0.005223:3.42	0.005491:3.23	0.007612:3.26	0.007421:3.42	0.007063:3.63	0.006414:3.22	0.008507:3.19	0.006513:3.30	NA:2.67	0.006603:3.15	NA:2.91	0.006992:3.63	NA:2.00	0.005802:3.25	0.006133:3.75	0.008008:3.38	0.007047:3.09	0.006044:3.76	0.006421:3.45	0.005470:3.17	0.006081:3.33	0.006518:3.41	0.005591:3.74
Chr01A	21500001	0.010757:3.60	0.011964:3.83	0.011501:3.59	0.012086:3.91	0.013079:3.89	0.012822:3.61	0.010241:3.50	0.012485:3.56	NA:2.50	0.014435:3.71	0.011110:3.60	0.011344:3.45	NA:1.58	0.010665:3.71	NA:3.53	0.011040:3.90	0.012519:3.60	0.012381:3.95	NA:3.64	0.011791:3.89	NA:2.55	0.010461:3.54	NA:3.23	0.010832:3.62	0.012329:3.69	0.011288:3.61	0.012014:3.84	0.012107:3.73	0.011749:3.71	0.011771:3.76	NA:3.34	NA:3.37	0.012371:3.60	NA:3.10	0.012105:3.97	0.011484:3.61	0.013167:3.76	NA:2.79	0.009529:3.11	0.013906:3.54	0.012889:3.59	NA:3.20	0.012568:3.79	0.012760:3.63	0.012358:3.64	0.012101:3.76	0.013198:3.67	0.011629:3.69
Chr01A	21550001	0.012934:4.13	0.013754:4.44	0.014688:4.39	0.012880:4.42	0.013337:4.43	0.011685:3.91	0.015890:4.65	0.013384:4.45	0.011485:3.70	0.013366:4.07	0.013517:3.85	0.014759:4.51	NA:2.20	0.012507:4.15	0.012516:4.39	0.015556:4.27	0.013673:4.21	0.013441:4.32	0.012003:3.98	0.013946:4.19	0.015559:3.29	0.012633:4.36	0.010623:4.32	0.012672:4.14	0.014097:4.04	0.010437:4.53	0.012689:4.59	0.012061:4.30	0.013399:4.17	0.013792:4.53	0.014838:4.14	0.015161:4.11	0.014413:4.31	0.010546:3.75	0.016073:4.47	0.010678:3.98	0.013023:4.40	NA:2.85	0.011608:4.02	0.014488:4.02	0.012951:4.41	0.012739:3.96	0.014034:4.53	0.013982:4.11	0.011927:4.35	0.013133:4.73	0.013088:4.29	0.014716:4.54
Chr01A	21600001	0.010832:4.63	0.012950:4.41	0.012789:4.34	0.011952:4.41	0.013263:4.77	0.013269:4.05	0.011411:4.56	0.012200:4.43	0.012689:3.41	0.014488:4.16	0.013549:4.01	0.011549:4.10	NA:1.93	0.012551:4.58	0.010490:4.51	0.012822:4.36	0.013412:4.15	0.012514:4.61	0.011490:4.21	0.013489:4.58	NA:3.09	0.011459:4.57	0.012506:4.42	0.010982:4.51	0.012935:4.33	0.014718:4.40	0.013818:4.07	0.011288:4.48	0.010682:4.48	0.012121:4.41	0.010845:4.23	0.013079:4.23	0.012482:4.41	0.010346:3.61	0.011477:4.40	0.012142:4.04	0.013577:4.27	0.011879:3.04	0.007416:3.84	0.011843:4.40	0.010281:4.51	0.015966:4.32	0.012055:4.58	0.013919:4.56	0.011284:4.63	0.011688:4.41	0.012010:4.38	0.011930:4.61
Chr01A	21650001	0.011011:5.85	0.010819:5.93	0.011154:5.85	0.010540:6.17	0.010566:6.10	0.010570:5.76	0.010038:5.87	0.013490:6.61	0.011677:4.95	0.011277:6.29	0.010501:5.95	0.011745:6.33	0.007490:4.59	0.011547:6.11	0.012103:5.97	0.010842:6.01	0.011070:5.82	0.011107:5.84	0.010428:5.59	0.010863:5.88	0.010576:4.92	0.011734:6.10	0.011853:5.93	0.010571:5.75	0.011330:5.64	0.010030:5.75	0.010491:6.04	0.011175:5.70	0.011499:6.11	0.011014:5.61	0.010256:5.13	0.011863:5.33	0.011603:5.77	0.010355:5.07	0.010700:6.00	0.010275:5.30	0.010778:6.13	0.010799:4.45	0.010276:5.25	0.010998:6.05	0.010844:6.15	0.010194:5.38	0.011835:6.47	0.009883:5.80	0.011464:5.80	0.011174:6.24	0.011154:5.77	0.010788:5.94
Chr01A	21700001	NA:3.59	NA:3.59	NA:3.31	NA:3.80	NA:3.83	NA:3.23	NA:3.61	NA:3.93	NA:3.23	NA:3.86	NA:4.02	NA:3.69	NA:3.25	NA:3.62	NA:3.56	NA:3.60	NA:3.36	NA:3.67	NA:3.37	NA:3.64	NA:3.59	NA:3.53	NA:3.34	NA:3.44	NA:3.42	NA:3.67	NA:3.53	NA:3.69	NA:3.63	NA:3.54	NA:3.32	NA:3.71	NA:3.63	NA:3.28	NA:3.35	NA:3.87	NA:3.60	NA:3.26	NA:3.37	NA:3.58	NA:3.72	NA:3.70	NA:3.67	NA:3.78	NA:3.51	NA:3.68	NA:3.74	NA:3.76
Chr01A	21750001	0.015373:5.49	0.016441:5.93	0.017328:5.56	0.016829:5.87	0.017537:6.15	0.015578:5.01	0.016300:5.75	0.017298:5.96	0.015444:5.22	0.015868:5.47	0.015709:5.98	0.016588:5.70	0.007551:4.92	0.015964:5.54	0.014620:5.46	0.013875:5.30	0.015781:5.37	0.014656:5.45	0.015925:5.31	0.016279:5.45	0.013945:5.34	0.015119:5.49	0.016893:5.33	0.016590:5.44	0.014474:5.03	0.015929:5.46	0.015560:5.17	0.016680:5.68	0.015053:5.54	0.016056:5.65	0.015879:5.23	0.017189:5.69	0.015593:5.68	0.014719:5.21	0.014834:5.99	0.016645:5.53	0.016060:5.85	0.014897:4.67	0.015527:4.92	0.014343:5.30	0.016019:5.35	0.015037:5.17	0.014444:5.87	0.015350:5.89	0.016620:5.22	0.016113:5.99	0.016834:5.76	0.016144:5.77
Chr01A	21800001	0.012734:6.82	0.012616:7.32	0.012961:6.81	0.013576:7.45	0.013469:6.88	0.012549:6.31	0.013109:6.72	0.013683:7.47	0.012859:5.90	0.012535:6.95	0.013320:6.79	0.012260:6.65	0.006608:5.12	0.014407:7.06	0.013831:6.64	0.013877:7.34	0.013046:6.64	0.013669:6.59	0.013588:6.60	0.013990:6.90	0.012993:6.16	0.014323:6.68	0.014238:6.62	0.013095:6.81	0.014076:6.83	0.013346:6.77	0.014183:7.55	0.013626:7.08	0.013763:7.31	0.014803:7.09	0.013483:6.58	0.013704:6.56	0.012922:6.68	0.013416:6.47	0.013695:6.82	0.014172:6.75	0.014225:6.85	0.012106:5.18	0.012655:6.46	0.013432:6.87	0.014068:7.20	0.013081:6.22	0.013304:7.04	0.013094:6.99	0.013128:6.85	0.013006:7.04	0.012367:6.42	0.014443:7.04
Chr01A	21850001	0.014026:5.59	0.013530:6.24	0.014424:5.84	0.014860:6.34	0.014764:6.07	0.014613:5.59	0.013752:6.14	0.013992:6.28	0.014695:5.15	0.014347:6.26	0.014010:6.40	0.013575:5.74	0.007072:3.88	0.014196:6.06	0.012807:5.79	0.014440:6.02	0.013786:6.02	0.014155:5.59	0.014809:5.65	0.013560:5.96	0.015505:4.79	0.013836:5.70	0.015088:5.46	0.012704:5.51	0.015137:5.71	0.013747:5.75	0.014357:5.83	0.013881:5.78	0.014257:6.03	0.014576:6.05	0.013692:5.46	0.015343:5.37	0.014517:5.76	0.013526:5.24	0.015876:6.04	0.014396:5.57	0.014017:5.99	0.012530:4.76	0.012987:5.43	0.014868:6.10	0.013276:5.82	0.015009:5.49	0.013781:5.93	0.016333:5.62	0.012437:5.54	0.015593:5.88	0.013807:6.00	0.013593:6.17
Chr01A	21900001	0.010382:5.25	0.009607:5.57	0.009844:5.14	0.009259:5.27	0.009609:5.35	0.009823:5.23	0.010248:5.24	0.010706:5.63	0.008378:4.40	0.010533:5.51	0.009593:5.44	0.009337:5.19	0.004459:3.87	0.009722:5.13	0.009153:5.08	0.009416:5.49	0.009000:5.23	0.010316:4.99	0.008945:4.99	0.009538:5.18	0.009207:5.03	0.009331:4.97	0.008854:4.99	0.008691:5.22	0.009360:5.24	0.010124:4.87	0.009993:5.69	0.009698:5.54	0.010168:5.53	0.009730:5.37	0.008215:4.78	0.008790:4.83	0.010280:5.30	0.008392:5.07	0.008848:5.68	0.009157:5.23	0.009053:5.35	0.008947:4.29	0.009177:4.48	0.009840:5.40	0.010485:5.47	0.009658:4.86	0.010046:5.42	0.010136:5.10	0.009567:5.18	0.009331:5.24	0.009834:5.42	0.010046:5.32
Chr01A	21950001	0.011345:7.18	0.011841:7.12	0.011578:7.40	0.012006:7.38	0.011332:7.44	0.011117:6.82	0.011761:7.68	0.013130:7.74	0.010365:6.58	0.011697:7.18	0.011154:7.23	0.011498:7.18	0.003835:5.94	0.011916:7.60	0.011515:7.05	0.012464:7.64	0.011583:7.32	0.011395:7.44	0.011314:7.11	0.011150:7.38	0.010233:6.97	0.012190:7.19	0.011592:7.34	0.012170:7.39	0.010336:7.37	0.012257:7.13	0.011759:7.25	0.011740:7.26	0.011224:7.40	0.011757:7.41	0.011371:6.48	0.011342:6.61	0.012189:7.57	0.010368:6.89	0.011174:7.21	0.011830:7.32	0.012381:7.68	0.009168:5.36	0.010992:7.05	0.011182:7.40	0.011916:7.51	0.011637:7.02	0.012593:7.67	0.011577:7.02	0.011628:7.63	0.011468:7.66	0.010642:7.33	0.011467:7.28
Chr01A	22000001	0.011853:7.15	0.012077:7.09	0.011669:7.07	0.010590:7.24	0.011644:7.37	0.011058:6.85	0.012506:7.26	0.011270:8.03	0.011107:6.59	0.011819:7.38	0.012261:7.62	0.011449:7.17	0.002732:7.29	0.011922:7.23	0.011687:7.42	0.012506:7.10	0.012576:6.96	0.011591:7.52	0.010990:6.95	0.010841:6.75	0.010680:7.73	0.011564:6.97	0.010428:7.14	0.011657:7.16	0.010818:7.21	0.011703:6.88	0.011524:7.17	0.012304:7.20	0.012169:7.28	0.011306:7.31	0.011961:6.38	0.010242:7.17	0.012112:7.19	0.010310:7.23	0.011820:6.98	0.011530:7.98	0.011526:6.93	0.010231:6.04	0.011114:6.63	0.011182:7.40	0.012046:7.42	0.011046:6.32	0.010623:7.45	0.011680:7.46	0.011818:7.18	0.011022:7.30	0.011272:7.07	0.011674:7.33
Chr01A	22050001	0.017197:4.40	0.015649:4.57	0.019946:4.61	0.018983:4.52	0.018821:4.54	0.019719:4.03	0.019557:4.50	0.019209:4.95	0.018429:4.15	0.020131:4.90	0.019065:4.89	0.018614:4.46	0.005761:4.07	0.017011:4.61	0.020019:4.76	0.018341:4.78	0.015701:4.39	0.017282:4.12	0.018852:4.32	0.019073:4.40	0.015583:4.50	0.017406:4.10	0.018224:4.54	0.016674:4.34	0.018130:4.41	0.015476:4.35	0.018839:4.47	0.017973:4.32	0.016427:4.79	0.018633:4.47	0.018041:4.23	0.018408:4.68	0.017979:4.27	0.017369:4.33	0.019544:4.63	0.017342:4.57	0.017853:4.55	0.015148:3.52	0.017307:4.45	0.018567:4.61	0.018081:4.64	0.017410:4.25	0.018656:4.79	0.019250:4.35	0.016335:4.52	0.018226:4.45	0.017641:4.55	0.016681:4.47
Chr01A	22100001	0.019796:5.47	0.017039:5.67	0.020431:5.48	0.020359:6.23	0.019221:5.85	0.019197:5.49	0.020851:5.98	0.020154:6.21	0.022430:5.22	0.022052:5.98	0.019377:5.98	0.021292:5.67	0.008009:4.83	0.020402:5.88	0.018105:5.70	0.017571:5.51	0.019141:5.67	0.018493:5.51	0.017455:5.58	0.019330:5.70	0.019292:5.39	0.019152:5.75	0.020774:5.59	0.019420:5.79	0.020948:5.93	0.021311:5.79	0.021534:6.04	0.022838:5.90	0.021770:5.74	0.020321:5.51	0.020272:5.62	0.019698:6.14	0.020052:5.65	0.018962:5.92	0.020296:5.77	0.021291:6.24	0.019962:5.78	0.020744:4.66	0.020023:5.47	0.021035:5.66	0.020538:5.66	0.019314:5.06	0.020639:6.14	0.020472:5.78	0.017424:5.81	0.019871:5.84	0.020080:5.89	0.018519:5.58
Chr01A	22150001	0.016500:4.68	0.017205:5.06	0.016848:4.60	0.016545:5.41	0.019104:4.97	0.017266:4.75	0.016476:4.99	0.019451:5.69	0.015484:4.68	0.018937:5.24	0.015679:5.26	0.018104:5.05	NA:3.33	0.016806:5.27	0.017881:5.11	0.017951:4.81	0.014411:4.85	0.014485:5.14	0.017701:4.92	0.017303:4.86	0.020007:4.75	0.017145:5.01	0.018259:4.90	0.017932:4.91	0.017544:4.57	0.016963:4.93	0.016101:5.22	0.016802:5.01	0.018658:4.89	0.017236:4.89	0.016635:4.62	0.016165:5.02	0.017399:4.89	0.015476:4.84	0.016064:5.10	0.018175:5.11	0.017650:4.98	0.017367:3.83	0.016458:4.92	0.016877:4.92	0.018591:5.03	0.016654:4.63	0.018239:5.63	0.016370:5.16	0.016040:4.87	0.018111:5.09	0.017161:5.02	0.015181:5.32
Chr01A	22200001	0.016664:5.62	0.016929:5.86	0.017037:5.64	0.019744:5.77	0.018191:6.10	0.017803:4.98	0.018459:5.96	0.018204:6.14	0.018576:5.15	0.018027:6.07	0.017123:6.02	0.019488:5.80	0.012153:3.95	0.016413:5.68	0.018845:5.50	0.016986:6.01	0.018227:5.69	0.018231:5.81	0.017454:5.63	0.017762:5.80	0.019540:4.90	0.016161:5.70	0.017191:5.53	0.016859:5.84	0.016845:5.81	0.017173:5.53	0.016813:5.86	0.017907:5.66	0.017321:5.68	0.015838:5.35	0.017190:5.24	0.019265:5.02	0.016522:5.91	0.017541:5.43	0.018095:5.61	0.018924:5.45	0.018460:6.09	0.018058:4.51	0.016033:5.53	0.016930:5.77	0.019500:5.94	0.018480:5.23	0.017165:5.81	0.017050:5.77	0.015796:5.66	0.017287:5.81	0.017529:5.38	0.015512:6.00
Chr01A	22250001	0.015212:5.75	0.016590:5.56	0.016896:5.90	0.017014:5.70	0.015857:5.81	0.015368:5.53	0.015865:5.98	0.016584:5.04	0.015446:3.84	0.015491:5.22	0.014568:4.94	0.016002:5.54	0.008988:3.90	0.015301:6.10	0.015830:5.84	0.014973:6.19	0.015327:5.72	0.014390:5.64	0.016133:5.70	0.014469:5.69	0.014353:4.47	0.016034:5.83	0.016719:5.32	0.015598:5.78	0.015264:5.84	0.014640:5.55	0.016252:5.75	0.015653:5.73	0.015255:5.84	0.016190:5.69	0.014736:5.29	0.016806:4.87	0.016549:5.65	0.014601:4.82	0.016423:5.81	0.016152:5.08	0.016507:5.50	0.014407:3.41	0.017071:5.40	0.016010:5.59	0.015135:5.97	0.013687:5.11	0.016045:5.66	0.016729:5.68	0.015287:5.38	0.016169:5.64	0.014726:6.05	0.015800:5.87
Chr01A	22300001	0.013472:5.16	0.014211:5.70	0.017050:5.11	0.014324:5.32	0.014865:5.60	0.013675:4.99	0.014570:5.34	0.014220:4.74	0.016720:3.86	0.014735:4.94	0.011882:4.48	0.015787:4.86	NA:3.87	0.012917:5.44	0.012972:5.26	0.015926:5.63	0.013562:5.07	0.012856:5.39	0.012329:5.17	0.014559:5.59	0.016744:4.65	0.013356:5.35	0.015135:5.27	0.014747:5.03	0.013217:4.98	0.014736:5.34	0.012024:5.26	0.014306:5.60	0.012149:5.43	0.013737:5.31	0.011442:4.84	0.014304:4.83	0.014687:5.37	0.011632:4.24	0.014061:5.38	0.014881:5.40	0.013682:5.37	NA:2.96	0.014067:5.31	0.012207:4.96	0.014538:5.85	0.013816:4.97	0.014260:5.76	0.013867:5.32	0.012810:5.48	0.014350:5.90	0.014942:5.44	0.012184:5.41
Chr01A	22350001	0.012821:6.45	0.013901:6.62	0.015665:6.74	0.013913:6.98	0.015714:6.29	0.013206:6.26	0.014449:6.63	0.013113:6.92	0.012090:5.93	0.014322:6.48	0.012984:6.49	0.015693:6.35	NA:4.89	0.015362:6.65	0.014919:6.85	0.015025:6.87	0.012900:6.47	0.013757:6.87	0.014634:6.45	0.013722:6.56	0.015192:5.82	0.014079:6.41	0.014017:6.23	0.014428:6.40	0.012239:6.47	0.014910:6.55	0.014057:6.85	0.012248:6.65	0.013622:6.72	0.013130:6.54	0.013613:6.34	0.013230:6.22	0.012681:6.50	0.012611:6.08	0.013917:6.76	0.014831:6.06	0.012361:6.85	0.014279:4.80	0.014418:6.37	0.016258:6.83	0.014626:6.59	0.014058:5.93	0.013861:6.70	0.013339:6.38	0.015583:6.35	0.014769:6.86	0.013255:6.70	0.014034:6.79
Chr01A	22400001	0.010544:4.00	0.012201:4.25	0.012928:3.78	0.012370:4.17	0.013514:4.03	0.010535:3.86	0.012181:4.05	0.012382:3.75	NA:2.68	0.010960:3.99	0.010385:3.53	0.012377:4.31	NA:2.42	0.010443:4.15	0.015355:3.96	0.013144:4.07	0.012269:4.25	0.012643:4.14	0.011571:3.82	0.012101:3.94	NA:3.09	0.012833:4.31	0.011730:3.56	0.011858:4.16	0.012182:3.69	0.011464:4.22	0.009445:4.02	0.011389:4.20	0.011064:4.13	0.011668:4.29	0.012488:3.72	0.011199:4.18	0.012833:4.14	0.012484:3.38	0.012036:4.09	0.012933:3.79	0.013221:4.32	NA:2.50	0.012078:4.07	0.012293:3.77	0.011159:4.21	0.011771:3.86	0.010438:4.37	0.014598:3.90	0.010345:4.10	0.012647:4.58	0.011577:4.29	0.013068:4.32
Chr01A	22450001	0.002643:2.97	0.003011:3.08	0.002373:3.18	0.003824:3.19	0.003116:3.32	NA:2.89	0.002773:3.09	0.004205:3.47	NA:2.81	0.002711:3.34	0.001971:2.98	0.002959:3.20	NA:0.94	0.002677:3.48	0.002974:3.44	0.003398:3.30	0.003473:3.13	0.001464:3.05	0.002862:3.10	0.002822:3.26	NA:2.01	0.002948:3.02	0.001768:2.90	0.003809:2.97	0.004047:3.25	0.002846:3.44	0.003895:3.12	0.002745:3.17	0.002271:3.32	0.002120:3.24	0.001933:2.90	NA:2.94	0.001488:3.16	0.003045:2.98	0.001945:3.31	0.003946:3.13	0.002569:3.47	NA:2.34	0.001536:2.91	0.003419:3.44	NA:3.09	NA:2.96	0.003796:3.18	0.002619:3.31	0.001816:3.08	0.002433:3.13	NA:2.96	0.002872:3.38
Chr01A	22500001	0.004879:3.53	0.004717:3.79	0.004255:3.27	0.005885:3.75	0.004270:3.77	0.004454:3.35	0.005782:3.59	0.004481:3.47	NA:2.79	0.005921:3.41	0.005204:3.18	0.003792:3.67	NA:0.99	0.006054:3.54	0.003136:3.54	0.005915:3.67	0.006742:3.66	0.005835:3.65	0.005197:3.44	0.002567:3.31	NA:2.01	0.006814:3.41	0.004372:3.55	0.004048:3.64	0.004210:3.57	0.005261:3.35	0.003688:3.49	0.003674:3.56	0.005388:3.86	0.006338:3.56	0.004699:3.10	NA:2.95	0.004464:3.39	NA:2.79	0.006393:3.40	0.004855:3.12	0.004450:4.06	NA:2.10	0.007220:3.57	0.005461:3.62	0.006520:3.45	0.002637:3.38	0.004219:3.51	0.004075:3.53	0.008611:3.58	0.006938:3.60	0.006230:3.63	0.003743:3.42
Chr01A	22550001	0.000946:3.25	0.002998:3.15	0.004245:3.13	0.001541:3.28	0.003907:3.46	0.001141:2.96	0.002636:3.35	0.003102:3.60	NA:2.71	0.001173:3.10	0.003090:3.06	0.001185:2.95	NA:0.58	0.001783:3.54	0.001941:3.43	0.001944:3.56	0.001497:3.27	0.001939:3.23	0.002203:3.28	0.003119:3.19	NA:2.18	0.001744:3.38	0.002540:3.15	0.002033:3.15	0.001438:2.84	0.001215:3.15	0.002154:3.25	0.001945:3.19	0.001950:3.47	0.001876:3.26	0.001848:2.82	0.002279:3.05	0.002656:3.29	NA:2.68	0.002069:3.42	0.000406:3.03	0.001818:3.12	NA:2.47	0.000850:3.00	NA:2.94	0.001248:3.37	0.002908:2.89	0.002963:3.52	0.001665:2.97	0.003578:3.11	0.001033:3.19	0.002124:3.36	0.002335:3.36
Chr01A	22600001	0.002019:3.22	0.002175:3.28	0.001179:3.07	0.002470:3.35	0.001516:3.73	0.000484:3.20	0.002263:3.09	0.002080:3.31	NA:2.78	0.001691:3.28	0.001581:3.25	0.001061:3.04	NA:0.74	0.001121:3.37	0.001589:3.23	0.001797:3.18	0.001279:3.26	0.001937:3.27	0.001923:3.04	0.001267:3.41	NA:2.07	0.000758:3.31	0.001272:3.20	0.001617:3.23	0.001728:3.34	0.002371:3.16	0.001425:3.40	0.001890:3.32	0.001247:3.40	0.001771:3.29	0.001236:3.21	0.001221:3.04	0.000854:3.26	NA:2.82	0.001304:3.35	0.001391:3.04	0.001388:3.43	NA:2.27	0.001144:3.04	0.002397:3.11	0.001800:3.33	0.001444:3.15	0.001827:3.54	0.001484:3.28	0.001645:3.33	0.001811:3.40	0.001793:3.34	0.001276:3.36
Chr01A	22650001	0.001811:3.25	0.002312:3.22	0.002015:3.08	0.002483:3.37	0.002660:3.27	0.002388:3.24	0.002397:3.24	0.002526:3.45	NA:2.69	0.002512:3.26	0.002376:3.35	0.002111:3.39	NA:0.86	0.002550:3.08	0.002134:3.11	0.001826:3.22	NA:2.77	0.002365:2.96	NA:3.04	0.002471:3.09	NA:2.20	0.002252:2.97	0.001909:2.96	0.002099:3.15	0.001873:3.27	NA:2.95	0.001927:3.15	0.002003:3.00	0.003010:3.34	0.001924:3.10	0.001748:2.88	NA:2.83	0.002086:3.09	NA:2.52	0.001384:3.32	NA:3.00	0.002460:3.16	NA:2.31	NA:2.84	0.002067:3.13	0.002143:3.35	0.002636:3.12	0.001668:3.43	0.002114:3.11	0.002213:3.10	0.001488:3.28	0.002470:3.23	0.002514:3.16
Chr01A	22700001	0.005131:4.46	0.005151:4.81	0.005646:4.31	0.004710:4.84	0.005356:4.65	0.004222:4.68	0.007037:4.43	0.005782:4.61	NA:3.64	0.005370:4.29	0.005131:4.37	0.005161:4.68	NA:1.49	0.006331:4.93	0.006533:4.55	0.005371:4.67	0.006090:4.52	0.005956:4.69	0.005794:4.42	0.005361:4.62	NA:2.95	0.004879:4.62	0.004545:4.30	0.005631:4.85	0.005144:4.20	0.004523:4.60	0.004576:4.54	0.005219:4.60	0.004167:4.64	0.005887:4.95	0.006028:4.41	0.004766:3.73	0.004330:4.54	0.005979:3.71	0.005086:4.57	0.006584:4.25	0.004974:4.72	NA:2.96	0.005303:4.45	0.005612:4.69	0.005156:4.78	0.004438:4.40	0.006041:5.03	0.004907:4.65	0.005876:4.44	0.005545:4.72	0.006025:4.40	0.005524:5.05
Chr01A	22750001	0.004271:3.47	0.005158:3.79	0.002724:3.41	0.003652:3.60	0.005703:3.75	0.003850:3.44	0.004487:3.85	0.003065:3.75	0.005467:3.00	0.005374:3.57	0.003491:3.48	0.005222:3.69	NA:0.91	0.005809:3.70	0.004004:3.78	0.003100:3.77	0.005526:3.43	0.005618:3.45	0.003398:3.44	0.003132:3.45	NA:2.42	0.004630:3.48	0.002682:3.53	0.001997:3.52	0.004281:3.88	0.004832:3.50	0.003809:3.58	0.002895:3.61	0.005357:3.74	0.003636:3.94	0.004406:3.25	0.005597:3.21	0.004242:3.71	0.003808:3.12	0.006779:3.48	0.004768:3.39	0.003325:3.63	NA:2.39	0.002190:3.24	0.004505:3.62	0.004192:3.75	0.005266:3.42	0.004400:3.60	0.004167:3.51	0.003253:3.61	0.005138:3.57	0.004621:3.61	0.003331:3.95
Chr01A	22800001	0.002822:3.16	0.003221:3.39	0.003317:3.19	0.003392:3.80	0.002115:3.66	0.002710:3.18	0.002772:3.22	0.003446:3.61	NA:2.50	0.003127:3.19	0.002195:3.45	0.001955:3.35	NA:0.72	0.002290:3.51	0.002745:3.30	0.002433:3.31	0.002148:3.40	0.002063:3.39	0.002070:3.20	0.002123:3.47	NA:2.15	0.002041:3.41	0.002452:3.33	0.001749:3.49	0.002327:3.19	0.002030:3.39	0.001625:3.41	0.003796:3.34	0.003573:3.26	0.002416:3.29	0.001428:3.13	0.002721:3.15	0.002165:3.30	0.002833:3.04	0.001818:3.30	0.002837:3.23	0.002815:3.42	NA:2.47	0.002768:3.26	0.002927:3.54	0.003076:3.30	0.003347:3.31	0.002381:3.53	0.001648:3.35	0.002804:3.35	0.003120:3.64	0.003034:3.45	0.002400:3.34
Chr01A	22850001	0.002593:3.02	NA:3.02	NA:2.76	0.003178:3.18	0.003087:3.13	NA:3.30	0.002904:3.26	0.003490:3.24	NA:2.73	NA:3.05	0.002466:3.16	NA:2.89	NA:1.04	0.002348:3.21	0.003291:3.04	NA:2.89	NA:3.09	NA:2.92	NA:2.84	NA:2.88	NA:2.01	NA:3.00	NA:3.05	0.003029:3.01	NA:3.17	0.003060:3.24	0.002580:3.08	0.003577:3.13	NA:3.14	NA:3.11	NA:2.85	NA:2.88	NA:3.18	NA:2.73	0.002411:3.07	NA:2.83	0.003144:3.21	NA:2.29	NA:2.97	NA:2.95	0.003395:3.09	NA:2.65	0.003607:3.34	NA:3.00	0.002663:3.10	NA:3.15	NA:2.95	0.003278:3.19
Chr01A	22900001	0.005413:3.58	0.005906:3.62	0.006155:3.59	0.004575:3.80	0.007658:3.74	0.006833:3.71	0.005482:4.08	0.006269:4.09	0.006053:3.37	0.007202:3.23	0.007974:3.51	0.004981:3.68	NA:1.28	0.006383:3.93	0.006426:3.83	0.006855:3.87	0.006065:3.73	0.007640:3.58	0.006024:3.68	0.005403:3.47	NA:2.77	0.005827:3.41	0.006611:3.69	0.006378:3.62	0.005489:3.63	0.006494:3.64	0.005850:3.82	0.006672:3.56	0.006458:3.71	0.006651:3.73	0.005014:3.42	0.006975:3.54	0.006954:3.44	0.005434:3.38	0.005803:3.98	0.007378:3.80	0.004288:3.73	NA:3.03	0.005328:3.52	0.006502:3.58	0.005561:3.74	0.005709:3.12	0.005984:3.92	0.005446:3.74	0.007489:3.55	0.005065:3.81	0.006603:3.89	0.006389:3.85
Chr01A	22950001	0.001791:3.99	0.003962:3.51	0.005400:3.44	0.004290:4.05	0.002776:4.40	0.003843:3.77	0.003531:3.83	0.003139:4.49	0.004020:3.54	0.004656:4.02	0.003626:4.13	0.005059:3.77	NA:1.00	0.005436:3.88	0.003565:3.92	0.003888:3.90	0.002325:3.87	0.004050:3.74	0.004697:3.77	0.002811:3.75	NA:2.84	0.003961:4.10	0.003740:3.65	0.004416:3.75	0.003582:3.83	0.003096:3.89	0.003056:4.05	0.003441:3.88	0.004257:4.11	0.002954:3.85	0.002930:3.45	0.003533:3.41	0.003738:3.81	NA:3.27	0.003180:3.96	0.004321:3.61	0.003584:4.19	NA:2.77	0.004040:3.56	0.003628:4.04	0.003477:3.91	0.003615:3.58	0.004259:3.89	0.004064:3.87	0.002681:3.86	0.004253:3.84	0.003231:3.69	0.002926:3.64
Chr01A	23000001	0.001670:3.02	0.001615:3.32	0.001663:3.26	0.001388:3.33	0.001889:3.19	0.000984:2.80	0.001105:3.09	0.001484:3.36	0.001202:2.80	0.002044:3.05	0.001041:3.02	0.001740:3.33	NA:0.67	0.001187:3.39	0.001097:3.13	0.002494:3.29	0.001679:3.03	0.001440:3.34	0.002323:3.30	0.001142:3.10	NA:1.91	0.000983:3.11	0.001379:3.10	0.001877:3.29	0.001501:3.11	0.001090:3.09	0.000956:3.32	0.001260:3.04	0.000694:3.08	0.001936:3.35	NA:2.73	NA:2.64	0.001387:3.25	NA:2.60	0.001710:3.31	NA:2.74	0.000848:3.31	NA:1.94	0.001702:3.05	0.001705:3.26	0.001247:3.42	0.001411:3.00	0.001324:3.07	0.000959:3.16	0.000949:3.53	0.001812:3.51	0.001727:3.13	0.001172:3.20
Chr01A	23050001	0.001701:2.84	0.002120:3.12	0.002298:2.90	0.002206:3.22	0.002002:3.07	NA:2.70	0.003886:3.07	0.002047:3.09	NA:2.24	0.003148:3.00	0.002048:2.93	0.002399:2.91	NA:0.61	0.001605:3.26	NA:2.82	0.002283:3.06	0.001784:2.91	0.001715:3.23	0.002703:3.25	0.001898:2.95	NA:1.97	0.001639:2.79	0.002435:3.01	0.001211:2.96	0.003287:2.97	0.001878:2.86	0.001978:3.13	0.001614:3.09	0.000963:3.13	0.002381:2.97	NA:2.66	NA:2.71	0.002122:3.10	NA:2.44	0.002179:2.99	NA:2.70	0.001743:3.32	NA:2.09	0.001970:2.88	0.001940:3.05	NA:2.81	NA:2.86	0.002420:3.12	0.002730:3.08	0.001486:3.07	0.001692:3.20	0.001842:2.87	0.001610:3.21
Chr01A	23100001	0.008122:3.39	0.009062:3.86	0.010925:3.62	0.008842:3.80	0.008501:3.65	0.009139:3.16	0.009493:3.81	0.009353:3.92	NA:2.70	0.006734:3.77	0.007656:3.62	0.007928:3.43	NA:0.96	0.006565:3.67	0.009235:3.53	0.009250:3.69	0.006984:3.55	0.010700:3.76	0.008194:3.44	0.007700:3.61	NA:2.55	0.008891:3.54	0.008981:3.27	0.006658:3.53	0.008975:3.76	0.009561:3.70	0.009014:3.72	0.006608:3.78	0.007744:3.60	0.008287:3.69	0.005976:3.15	0.010307:3.28	0.008617:3.29	0.008452:3.20	0.008883:3.70	0.009249:3.53	0.010826:3.81	NA:2.91	0.003436:3.02	0.011009:3.85	0.007288:3.86	0.007313:3.36	0.007872:3.77	0.009353:3.56	0.009157:3.62	0.007919:3.57	0.008567:3.34	0.006631:3.57
Chr01A	23150001	0.007996:4.15	0.008125:4.39	0.007265:4.33	0.007568:4.62	0.007621:4.40	0.007655:3.87	0.007417:4.07	0.008134:4.64	0.007298:3.24	0.006317:4.34	0.006911:3.87	0.007645:4.25	NA:1.76	0.006844:4.63	0.007100:4.25	0.007829:4.19	0.007912:3.95	0.006296:4.76	0.006193:4.17	0.006385:4.36	NA:2.98	0.007129:4.48	0.006947:4.08	0.007692:4.58	0.007802:4.07	0.006639:4.36	0.006991:4.43	0.006892:4.11	0.007864:4.44	0.005800:4.28	0.006045:4.15	0.006776:3.97	0.008262:3.92	0.006549:3.98	0.005664:4.20	0.006363:4.21	0.006289:4.24	NA:2.93	0.007636:3.86	0.006982:4.32	0.006874:4.41	0.006317:3.97	0.006128:4.58	0.006293:4.23	0.007256:4.36	0.007660:4.55	0.006371:4.33	0.007251:4.02
Chr01A	23200001	NA:3.32	NA:3.31	NA:3.32	NA:3.57	NA:3.32	NA:3.26	NA:3.16	NA:3.22	NA:2.69	NA:3.05	NA:2.87	NA:3.29	NA:2.01	NA:3.51	NA:3.02	NA:3.43	NA:3.08	NA:3.12	NA:3.11	NA:3.33	NA:2.72	NA:3.15	NA:3.02	NA:3.23	NA:3.11	NA:3.23	NA:3.14	NA:3.27	NA:3.22	NA:3.46	NA:3.05	NA:3.09	NA:3.59	NA:2.97	NA:3.51	NA:3.21	NA:3.40	NA:2.36	NA:2.97	NA:3.11	NA:3.27	NA:2.91	NA:3.37	NA:3.18	NA:3.40	NA:3.18	NA:3.09	NA:3.42
Chr01A	23250001	0.001203:3.02	NA:2.84	NA:2.76	0.002137:3.09	0.000831:2.99	NA:2.49	0.002925:2.88	0.000710:2.95	NA:2.54	0.001171:2.84	0.002128:2.91	NA:2.48	NA:0.63	NA:2.62	NA:2.70	0.000519:2.90	NA:2.93	0.001496:2.90	NA:2.62	0.000984:2.94	NA:1.70	0.000505:2.81	0.001502:2.78	0.000591:2.77	NA:2.67	0.001036:3.01	NA:2.71	NA:2.73	0.000196:2.89	NA:2.61	NA:2.65	NA:2.53	NA:2.56	NA:2.30	0.002007:2.80	NA:2.56	NA:2.82	NA:2.01	NA:2.63	NA:2.77	NA:2.71	NA:2.42	0.000958:3.24	NA:2.50	0.001287:2.78	0.001281:3.00	NA:2.65	NA:2.73
Chr01A	23300001	0.001676:3.65	0.002741:3.91	0.002159:3.71	0.002879:3.76	0.002947:3.91	0.002500:3.45	0.003471:3.97	0.003065:4.05	NA:2.92	0.003014:3.70	0.001973:3.82	0.002631:3.87	NA:0.78	0.002613:3.96	0.002670:4.00	0.002859:3.95	0.002313:3.51	0.001904:3.72	0.003021:3.73	0.002416:3.72	NA:2.33	0.002345:3.91	0.002330:3.51	0.002193:3.61	0.001803:3.72	0.002035:3.70	0.002286:3.95	0.002391:3.80	0.002156:3.90	0.002706:3.66	0.001258:3.39	0.003309:3.20	0.001204:3.55	0.002310:3.08	0.002443:3.66	0.002735:3.24	0.003145:3.72	NA:2.50	0.002350:3.61	0.002587:3.75	0.003212:3.58	0.002876:3.59	0.001664:3.91	0.003284:3.74	0.002378:3.67	0.002431:4.07	0.002379:3.70	0.001970:3.79
Chr01A	23350001	0.005343:3.16	0.005608:3.35	0.006537:3.49	NA:3.41	0.007965:3.45	NA:2.98	0.007588:3.34	0.006509:3.49	NA:2.54	0.006452:3.27	NA:2.95	0.007509:3.44	NA:1.20	0.003726:3.33	0.007055:3.58	0.007309:3.55	0.006900:3.22	NA:3.13	0.006645:3.18	0.005876:3.16	NA:2.04	0.006461:3.29	NA:3.12	0.005693:3.36	0.006310:3.19	0.006022:3.48	0.005375:3.38	0.005620:3.51	0.006944:3.42	0.005693:3.45	NA:3.01	NA:2.86	0.006114:3.72	NA:2.52	0.006013:3.34	NA:3.02	0.008350:3.57	NA:1.82	0.006710:3.02	NA:2.98	0.006491:3.54	NA:3.05	0.006418:3.41	0.005095:3.78	NA:3.51	0.006011:3.44	0.005902:3.54	0.005708:3.41
Chr01A	23400001	0.011800:6.14	0.010774:6.50	0.011080:6.44	0.011397:6.55	0.010609:6.23	0.010532:6.18	0.009891:5.91	0.010634:5.62	0.008669:4.61	0.010762:6.24	0.010655:5.33	0.011287:6.19	0.004311:4.82	0.010829:6.37	0.011393:6.30	0.012112:6.64	0.011408:6.08	0.011491:6.57	0.010478:6.09	0.010836:6.49	0.010737:4.96	0.010637:5.92	0.011447:6.14	0.010916:6.12	0.011382:6.32	0.010508:6.32	0.011385:6.19	0.010221:6.11	0.010863:6.36	0.010885:6.61	0.010996:5.99	0.010433:6.09	0.011319:6.18	0.009765:4.91	0.010302:6.22	0.009962:5.84	0.010233:5.94	0.008798:3.98	0.011846:5.69	0.010823:5.71	0.011412:6.43	0.009920:5.63	0.010711:6.59	0.011321:6.24	0.010675:6.03	0.011407:6.47	0.010679:6.17	0.010983:6.38
Chr01A	23450001	0.012138:4.94	0.011808:5.00	0.012872:4.78	0.013562:5.16	0.011491:5.45	0.010432:4.70	0.012534:5.19	0.012330:5.22	0.013008:3.80	0.011807:4.85	0.010335:4.41	0.013422:4.71	NA:3.21	0.011264:5.10	0.012340:4.90	0.012817:4.92	0.012757:4.83	0.012763:4.62	0.012701:4.93	0.012090:4.65	0.012490:3.84	0.011287:4.84	0.011263:4.42	0.012403:4.85	0.014508:4.86	0.012724:4.73	0.011627:5.21	0.011531:4.98	0.012858:5.08	0.013546:4.86	0.011294:4.63	0.014060:4.08	0.010758:4.75	0.013085:3.80	0.011128:5.02	0.012981:4.52	0.012063:4.90	0.011491:3.19	0.013257:4.49	0.012080:5.02	0.013446:5.00	0.013521:4.55	0.012383:4.88	0.011658:4.62	0.010975:4.89	0.010572:5.18	0.011818:5.29	0.011430:4.82
Chr01A	23500001	0.010682:6.23	0.010345:5.99	0.010445:5.64	0.010324:6.11	0.008871:6.23	0.010940:5.67	0.010867:5.88	0.010166:5.65	0.008854:3.93	0.010001:5.65	0.008991:4.78	0.010665:5.90	0.003750:3.82	0.009958:5.85	0.011361:5.85	0.009681:6.11	0.010370:5.69	0.009658:6.01	0.011111:5.64	0.011570:5.53	0.009823:4.70	0.010770:6.43	0.011399:5.76	0.010785:6.12	0.010578:5.52	0.010226:5.57	0.010776:5.86	0.011072:6.16	0.010231:5.99	0.010804:5.74	0.010182:5.21	0.009795:5.54	0.009860:5.87	0.007868:4.88	0.009295:5.85	0.010900:5.44	0.010381:5.74	0.008814:3.37	0.009905:5.67	0.010872:5.63	0.009906:6.00	0.010178:5.40	0.010201:5.97	0.010142:5.94	0.010213:5.71	0.010893:5.90	0.011045:5.93	0.009875:6.18
Chr01A	23550001	0.008938:5.39	0.010607:5.47	0.010193:5.27	0.009757:5.57	0.009905:5.47	0.010553:4.94	0.009887:5.35	0.010415:5.43	0.008780:4.58	0.009074:5.33	0.009195:5.30	0.010334:5.28	NA:3.11	0.009738:5.68	0.009181:5.22	0.010090:5.24	0.010497:5.24	0.010669:5.31	0.009747:5.05	0.009753:5.14	0.011488:4.78	0.009984:5.15	0.011014:5.08	0.009806:5.13	0.009591:5.39	0.010003:5.06	0.008987:5.64	0.009243:5.29	0.009825:5.53	0.010085:5.28	0.010103:5.03	0.010408:4.89	0.010495:5.72	0.009447:4.84	0.009895:5.53	0.009617:5.09	0.011306:5.13	0.009422:3.70	0.009068:5.02	0.010381:5.11	0.009826:5.60	0.009466:4.93	0.010057:5.82	0.010243:4.95	0.010107:5.31	0.010913:5.34	0.010947:5.84	0.010775:5.47
Chr01A	23600001	0.008476:4.93	0.009099:4.83	0.009470:4.66	0.008658:4.81	0.010471:4.82	0.009565:4.31	0.008947:4.97	0.008731:5.24	0.008728:4.28	0.009285:4.65	0.009559:4.88	0.008200:4.70	NA:2.76	0.009104:4.90	0.009265:4.68	0.009009:4.82	0.008316:4.80	0.010273:4.60	0.008914:4.59	0.008827:4.62	0.010816:3.98	0.009196:4.70	0.008187:4.37	0.009777:4.29	0.008065:4.60	0.009786:4.31	0.008799:5.23	0.007800:4.66	0.009642:4.97	0.009712:4.95	0.009352:4.39	0.008485:4.46	0.009233:4.64	0.009443:4.24	0.009878:4.80	0.010121:4.24	0.009584:4.72	0.008615:3.68	0.009314:4.27	0.009857:4.89	0.008275:4.77	0.010118:4.52	0.009095:4.62	0.008806:4.80	0.009203:4.58	0.009371:4.66	0.008341:4.61	0.009680:4.64
Chr01A	23650001	0.010158:5.96	0.010687:6.17	0.011048:6.01	0.010892:6.26	0.010174:5.83	0.009974:5.47	0.011465:5.87	0.010785:6.36	0.010668:5.48	0.010141:6.19	0.010845:6.21	0.011171:5.83	0.004951:4.54	0.011919:5.92	0.009985:6.15	0.010249:6.45	0.010005:5.76	0.011253:6.17	0.010746:5.81	0.010814:6.30	0.011367:5.45	0.010744:6.03	0.010741:5.57	0.010763:6.03	0.010616:5.92	0.010557:5.86	0.010675:6.13	0.011131:5.96	0.011632:6.45	0.010006:6.11	0.009487:5.73	0.010468:5.52	0.010720:5.77	0.011542:5.47	0.010242:5.98	0.010506:5.80	0.010483:6.33	0.009697:4.34	0.010708:5.51	0.010617:6.24	0.011187:5.93	0.009826:5.44	0.010618:6.45	0.010353:6.34	0.011174:5.63	0.011055:6.15	0.011146:5.93	0.010190:5.83
Chr01A	23700001	0.012028:6.33	0.012239:6.44	0.012715:5.92	0.013252:6.82	0.012843:6.53	0.012159:5.83	0.013227:7.07	0.011882:6.65	0.010510:5.34	0.013147:6.06	0.012167:6.54	0.012191:5.86	0.007658:5.11	0.012633:6.51	0.013416:6.36	0.012586:6.84	0.011595:6.31	0.011976:6.29	0.013077:5.99	0.011462:5.90	0.010841:6.08	0.012745:5.99	0.012387:5.76	0.012127:6.59	0.011887:6.04	0.010645:6.21	0.012270:6.36	0.013108:6.31	0.012587:6.57	0.011697:6.66	0.013550:6.01	0.012020:6.58	0.013168:5.82	0.011349:5.60	0.011849:6.03	0.012046:6.48	0.011646:6.38	0.011144:5.17	0.011799:5.83	0.012342:6.30	0.013762:6.35	0.010738:5.87	0.011347:6.33	0.012203:6.69	0.011730:6.51	0.013428:7.07	0.012895:6.74	0.012962:6.46
Chr01A	23750001	0.013183:5.54	0.013546:5.80	0.013569:5.66	0.014940:6.10	0.013381:5.98	0.013808:5.37	0.014162:5.70	0.014401:5.56	0.011675:4.27	0.012410:5.31	0.012355:5.34	0.013413:5.80	0.005605:3.95	0.014323:5.78	0.014432:5.82	0.013791:6.03	0.012918:5.61	0.011746:5.45	0.013776:5.63	0.014297:5.61	0.012304:4.91	0.014638:5.72	0.013869:5.05	0.013521:5.54	0.014550:5.51	0.014835:5.64	0.013824:5.48	0.015029:5.87	0.013662:6.11	0.015263:5.33	0.013667:5.40	0.013931:5.62	0.013811:5.56	0.012130:4.75	0.013117:5.59	0.012345:5.48	0.014580:5.68	0.011656:3.70	0.013893:5.58	0.013201:5.15	0.013785:5.63	0.013732:5.13	0.014088:5.76	0.012537:5.48	0.014127:5.81	0.014753:5.98	0.015814:5.82	0.015536:5.53
Chr01A	23800001	0.014908:6.85	0.014139:6.25	0.014795:6.69	0.015856:6.83	0.015647:6.91	0.014359:6.38	0.015348:6.34	0.015253:7.00	0.013480:5.18	0.015665:6.39	0.015219:6.53	0.014339:6.67	0.007052:5.02	0.015067:6.90	0.015242:6.71	0.014406:6.60	0.015294:6.35	0.013785:6.33	0.014525:6.68	0.014273:6.58	0.014373:6.02	0.015494:6.56	0.014299:6.34	0.015012:6.25	0.014651:6.09	0.015099:6.43	0.014268:6.76	0.015845:6.32	0.014801:7.03	0.016144:6.57	0.014837:6.10	0.015928:6.13	0.013992:6.54	0.014111:6.00	0.015962:6.39	0.013793:6.82	0.014154:6.61	0.011012:4.67	0.014590:6.13	0.014277:6.57	0.015881:6.56	0.015260:5.71	0.014777:6.78	0.015192:6.39	0.014441:6.67	0.014415:6.71	0.015123:6.46	0.014527:6.54
Chr01A	23850001	0.016810:6.51	0.018875:6.88	0.020428:6.30	0.018121:6.64	0.018183:6.94	0.018089:6.65	0.018701:7.00	0.018528:6.59	0.018124:5.01	0.017046:6.75	0.017792:5.94	0.016635:6.43	0.006645:4.73	0.017424:6.89	0.019105:6.94	0.017804:6.83	0.019274:6.41	0.018017:6.72	0.017266:6.38	0.018361:5.90	0.018754:5.61	0.017928:6.77	0.015532:6.33	0.017079:6.55	0.016902:7.01	0.016709:6.52	0.018472:6.93	0.016379:6.49	0.019634:6.99	0.018765:6.92	0.016903:6.33	0.017201:6.07	0.017238:6.26	0.016798:5.25	0.016137:6.65	0.017357:6.43	0.017626:6.45	0.012694:4.01	0.017839:6.21	0.018146:6.55	0.018309:6.68	0.020001:6.37	0.018046:7.11	0.019728:6.82	0.017753:6.75	0.019057:7.20	0.018007:6.76	0.018129:6.54
Chr01A	23900001	0.018469:5.64	0.018713:6.08	0.018744:5.82	0.019700:5.95	0.018489:5.97	0.019212:5.66	0.020213:6.01	0.019201:5.91	0.015721:4.39	0.018811:5.95	0.017880:5.66	0.017028:5.99	0.006632:4.27	0.019389:6.08	0.018417:6.03	0.018953:5.88	0.018621:5.79	0.019811:5.72	0.018078:5.75	0.018730:5.84	0.016887:4.81	0.019503:5.96	0.018500:5.58	0.018799:5.89	0.016990:5.56	0.019752:6.04	0.017719:6.21	0.017795:5.73	0.019488:6.58	0.019488:6.19	0.017680:5.32	0.016710:5.46	0.019140:5.85	0.017159:5.17	0.017947:5.71	0.018673:5.89	0.017747:5.76	0.015717:3.95	0.017289:5.27	0.018405:5.87	0.020947:6.19	0.018805:5.49	0.018066:6.12	0.018786:5.71	0.020147:5.94	0.018299:6.00	0.018582:5.91	0.017838:6.19
Chr01A	23950001	0.017000:6.22	0.017397:6.18	0.016255:6.10	0.017079:6.47	0.016149:5.98	0.015571:5.65	0.015755:6.19	0.015081:6.13	0.014542:4.82	0.016457:6.43	0.016908:5.52	0.016824:6.27	0.008157:4.34	0.017283:5.88	0.018261:5.88	0.016957:6.22	0.015480:5.66	0.016772:6.02	0.017964:6.17	0.016855:6.06	0.016360:5.37	0.016740:6.18	0.015446:5.70	0.016806:5.87	0.015987:5.74	0.015717:5.89	0.015213:6.02	0.017308:6.03	0.015667:6.20	0.016951:6.05	0.015371:5.63	0.016881:6.21	0.016324:6.15	0.016460:5.36	0.016396:6.08	0.016472:5.84	0.016144:6.45	0.012882:4.22	0.015531:5.60	0.016179:6.10	0.018044:6.26	0.014704:5.58	0.014711:6.29	0.016210:6.21	0.016791:6.12	0.016621:6.15	0.017418:6.10	0.016971:6.36
Chr01A	24000001	0.017176:5.68	0.019053:6.01	0.015968:5.53	0.017222:5.62	0.017214:5.73	0.016763:5.64	0.017981:5.97	0.017617:6.09	0.018139:5.04	0.016785:5.83	0.017324:5.60	0.016257:5.64	0.003769:5.24	0.019017:5.85	0.017421:6.06	0.018103:5.94	0.016942:5.85	0.017669:5.78	0.016203:5.85	0.016682:5.70	0.015523:5.42	0.016369:5.76	0.017396:5.61	0.017512:5.64	0.018936:5.67	0.016756:5.62	0.017615:5.93	0.017315:5.69	0.017398:5.85	0.017361:5.89	0.016908:5.54	0.019136:6.06	0.016732:5.60	0.016656:5.26	0.017877:5.77	0.016949:6.02	0.017947:6.20	0.016154:4.31	0.017661:5.24	0.016899:5.65	0.018277:5.78	0.017309:5.14	0.017539:6.00	0.016473:5.46	0.017758:5.55	0.016821:5.91	0.017563:6.00	0.017078:5.55
Chr01A	24050001	0.015503:5.48	0.014457:5.58	0.018138:5.54	0.014076:5.68	0.016632:5.59	0.014445:5.24	0.015320:5.68	0.014990:5.99	0.012707:4.64	0.016250:5.43	0.015467:5.23	0.015741:5.56	0.005907:4.17	0.015369:5.66	0.016739:6.04	0.014437:5.63	0.015111:5.41	0.016357:5.57	0.015388:5.34	0.017912:5.88	0.014214:4.83	0.016256:5.27	0.016146:5.60	0.015988:5.13	0.015856:5.59	0.015300:5.51	0.016055:5.40	0.016852:5.54	0.015842:5.36	0.016944:5.85	0.015129:5.26	0.016392:5.47	0.016042:5.44	0.014007:4.69	0.015346:5.56	0.015056:5.30	0.014440:5.49	0.012364:4.01	0.015121:5.05	0.015617:5.91	0.016186:5.79	0.015273:5.16	0.017998:5.87	0.015498:5.52	0.017159:5.52	0.016889:5.21	0.016124:5.66	0.016519:6.02
Chr01A	24100001	0.014766:6.26	0.014406:6.60	0.013954:6.33	0.012745:6.66	0.015058:6.65	0.014093:6.28	0.014416:6.59	0.014056:6.66	0.013624:5.32	0.014740:6.46	0.014076:6.16	0.014412:6.48	0.005095:5.28	0.014447:6.39	0.013986:6.52	0.014671:6.64	0.014152:6.70	0.014302:6.12	0.012612:6.41	0.013955:6.30	0.012510:5.80	0.014981:6.56	0.012818:6.17	0.013206:6.44	0.013213:6.70	0.013483:6.51	0.013884:6.11	0.015131:6.48	0.014052:6.68	0.014883:6.18	0.014518:5.84	0.012716:6.53	0.013726:6.52	0.014378:5.59	0.013812:6.42	0.014581:6.81	0.014270:6.66	0.012193:4.61	0.012047:6.28	0.014384:6.57	0.013270:6.60	0.012802:5.91	0.015106:6.56	0.015035:6.63	0.014471:6.57	0.014049:6.79	0.013315:6.50	0.014223:6.81
Chr01A	24150001	0.011756:4.21	0.010826:4.54	0.010491:3.97	0.011658:4.10	0.012803:4.02	0.010832:3.91	0.010061:4.40	0.011013:4.29	0.012440:3.61	0.010260:4.15	0.009037:4.23	0.010150:3.85	NA:2.16	0.011494:3.95	0.011877:4.07	0.009697:3.85	0.011694:4.35	0.010879:3.90	0.013351:4.03	0.011653:4.25	NA:3.17	0.011138:3.74	0.010051:3.99	0.011115:3.82	0.010782:4.24	0.009449:4.02	0.010305:4.21	0.011342:3.80	0.011792:4.27	0.009686:4.05	0.009120:3.86	0.010602:4.10	0.009422:4.10	0.010601:4.08	0.010663:4.05	0.011185:4.24	0.013162:4.12	0.010903:3.13	0.011458:3.59	0.011393:4.28	0.009376:4.41	0.010656:3.84	0.012347:3.96	0.010606:4.06	0.010731:3.81	0.012199:4.16	0.008509:4.20	0.010483:4.22
Chr01A	24200001	0.015616:5.06	0.015514:5.05	0.018512:5.27	0.017104:5.23	0.017818:5.59	0.017657:5.09	0.018672:5.60	0.017151:4.93	0.013743:3.63	0.017335:5.09	0.016610:4.53	0.019356:5.15	NA:3.35	0.018147:5.52	0.019454:5.71	0.015823:5.26	0.016876:4.88	0.016124:5.37	0.016797:4.88	0.017541:5.51	0.015960:4.03	0.019190:5.58	0.016209:5.16	0.016306:5.45	0.017522:5.33	0.017859:5.19	0.016397:5.38	0.017848:5.20	0.018469:5.48	0.017593:5.10	0.015542:4.84	0.015320:4.80	0.018889:5.25	0.015848:4.50	0.018685:5.33	0.014987:4.94	0.018446:5.60	0.011521:3.15	0.016891:5.25	0.017392:5.45	0.018553:5.39	0.017183:4.85	0.016888:5.61	0.017177:5.18	0.017473:5.56	0.017705:5.38	0.019237:5.62	0.017649:5.37
Chr01A	24250001	0.013810:3.77	0.013802:3.98	0.014003:3.62	0.017587:3.81	0.013373:3.92	0.014030:3.33	0.014803:3.85	0.014085:4.20	NA:3.11	0.013976:3.75	0.013851:3.70	0.015903:3.71	NA:2.85	0.012220:3.62	0.014158:4.21	0.013067:3.89	0.013670:3.47	0.013254:3.69	NA:3.32	0.011362:3.79	NA:3.37	0.013185:3.71	0.014025:3.79	0.013603:3.80	0.015016:3.72	0.013985:3.66	0.014991:3.76	0.012797:3.53	0.013878:3.95	0.015363:3.86	0.013270:3.38	0.013212:3.58	0.013150:3.68	NA:3.40	0.013555:3.63	0.014276:3.53	0.012619:3.86	NA:2.70	0.013856:3.43	0.011997:3.79	0.013055:3.73	NA:3.32	0.013482:3.77	0.014577:3.80	0.011234:3.63	0.012061:3.55	0.014309:3.67	0.015744:3.69
Chr01A	24300001	0.009633:4.09	0.008500:3.75	0.010333:3.71	0.008385:4.17	0.010411:3.83	0.008687:3.91	0.011375:4.18	0.010332:4.58	0.008577:3.75	0.009570:4.01	0.010389:4.17	0.009992:3.77	NA:2.30	0.009230:4.01	0.009766:4.00	0.009497:4.08	0.009913:4.06	0.009231:3.99	0.009385:4.02	0.009658:4.03	NA:3.46	0.009366:3.96	0.009934:3.52	0.009370:3.76	0.008683:3.87	0.009486:3.84	0.008745:4.16	0.009143:4.07	0.009727:4.13	0.008815:4.02	0.009106:3.65	0.008780:3.97	0.010290:4.03	0.010098:3.79	0.008992:4.23	0.009102:3.75	0.010377:4.07	NA:3.22	0.009980:3.50	0.010400:3.98	0.010494:4.09	0.010028:3.61	0.009917:4.20	0.009867:4.04	0.009316:3.97	0.009482:4.04	0.008527:3.89	0.009384:4.71
Chr01A	24350001	NA:3.13	0.004281:3.53	NA:3.05	0.005173:3.49	0.003520:3.40	0.003374:3.42	0.003764:3.43	0.004223:3.71	NA:3.05	0.004625:3.45	0.003998:3.51	0.003550:3.44	NA:1.10	0.003152:3.34	0.003938:3.57	0.003207:3.57	NA:3.14	0.003217:3.45	0.003730:3.38	0.003523:3.47	NA:2.44	0.003652:3.25	0.004489:3.28	0.003762:3.11	0.003288:3.39	0.003629:3.26	0.003562:3.37	0.003822:3.50	0.003173:3.34	0.002957:3.43	0.003689:2.98	NA:3.35	0.003411:3.24	0.002434:3.39	0.003162:3.43	0.003404:3.30	NA:3.23	NA:2.47	NA:3.00	0.003704:3.42	0.003206:3.62	0.004355:3.29	0.004633:3.59	NA:3.16	0.004166:3.02	0.004625:3.54	0.004328:3.50	0.003228:3.42
Chr01A	24400001	NA:2.64	NA:3.09	NA:2.64	NA:2.82	NA:2.94	NA:2.65	NA:2.98	NA:3.31	NA:2.62	NA:2.96	NA:3.10	NA:2.92	NA:2.11	NA:2.97	NA:2.80	NA:2.79	NA:2.81	NA:2.82	NA:3.19	NA:2.88	NA:2.58	NA:2.84	NA:2.74	NA:2.96	NA:2.96	NA:2.79	NA:2.94	NA:2.70	NA:2.82	NA:2.79	NA:2.61	NA:2.75	NA:2.75	NA:2.73	NA:2.89	NA:2.91	NA:2.79	NA:2.44	NA:2.56	NA:2.85	NA:2.88	NA:2.54	NA:2.77	NA:2.66	NA:2.66	NA:2.72	NA:2.85	NA:2.96
Chr01A	24450001	NA:2.11	NA:2.37	NA:2.09	NA:2.18	NA:2.07	NA:2.07	NA:2.33	NA:2.47	NA:2.14	NA:2.14	NA:2.35	NA:2.19	NA:1.21	NA:2.34	NA:2.23	NA:2.19	NA:2.08	NA:2.33	NA:2.10	NA:2.28	NA:1.95	NA:2.39	NA:2.10	NA:2.24	NA:2.32	NA:2.23	NA:2.24	NA:2.21	NA:2.17	NA:2.52	NA:2.08	NA:2.23	NA:2.20	NA:2.13	NA:2.09	NA:2.30	NA:2.38	NA:1.76	NA:2.08	NA:2.25	NA:2.36	NA:2.13	NA:2.34	NA:2.05	NA:2.08	NA:2.17	NA:2.08	NA:2.24
Chr01A	24500001	NA:0.00	NA:0.01	NA:0.02	NA:0.02	NA:0.00	NA:0.02	NA:0.03	NA:0.02	NA:0.00	NA:0.03	NA:0.04	NA:0.02	NA:0.02	NA:0.02	NA:0.03	NA:0.01	NA:0.03	NA:0.01	NA:0.01	NA:0.01	NA:0.02	NA:0.01	NA:0.02	NA:0.03	NA:0.02	NA:0.03	NA:0.02	NA:0.02	NA:0.02	NA:0.01	NA:0.02	NA:0.01	NA:0.01	NA:0.03	NA:0.03	NA:0.02	NA:0.01	NA:0.01	NA:0.02	NA:0.03	NA:0.03	NA:0.01	NA:0.02	NA:0.02	NA:0.03	NA:0.01	NA:0.02	NA:0.02
Chr01A	24550001	NA:2.06	NA:1.99	NA:2.05	NA:1.95	NA:2.24	NA:1.88	NA:2.19	NA:2.67	NA:2.25	NA:2.19	NA:2.24	NA:2.12	NA:0.62	NA:2.04	NA:2.05	NA:2.25	NA:1.70	NA:2.04	NA:1.91	NA:1.97	NA:1.83	NA:1.98	NA:2.08	NA:1.79	NA:1.92	NA:2.12	NA:2.11	NA:2.15	NA:2.13	NA:2.16	NA:1.80	NA:2.10	NA:2.12	NA:2.07	NA:1.86	NA:2.36	NA:2.14	NA:1.85	NA:2.01	NA:2.15	NA:2.16	NA:2.06	NA:2.21	NA:1.97	NA:2.01	NA:2.01	NA:2.11	NA:2.21
Chr01A	24600001	0.004861:3.20	0.004775:3.19	NA:3.05	0.005030:3.70	0.005251:3.24	0.004238:3.08	NA:3.20	0.005884:3.39	NA:2.65	NA:3.19	0.004064:3.43	NA:3.11	NA:1.43	0.005460:3.28	0.005192:3.06	0.004782:3.31	0.004525:3.13	NA:3.05	0.005918:2.98	0.003858:3.36	NA:2.47	NA:3.05	NA:2.91	0.005426:3.21	0.004643:3.04	0.004908:3.45	0.005083:3.07	0.004179:3.24	0.004432:3.46	0.005152:3.13	0.005001:3.30	NA:3.22	0.004371:3.15	NA:2.80	0.004052:3.28	0.004307:3.13	0.005262:3.30	NA:2.31	NA:2.72	0.003786:3.33	0.005374:3.46	NA:2.78	0.005036:3.22	NA:3.19	0.005061:3.08	NA:3.09	0.004854:3.15	NA:2.91
Chr01A	24650001	NA:2.21	NA:2.59	NA:2.45	NA:2.45	NA:2.20	NA:2.24	NA:2.49	NA:2.44	NA:2.13	NA:2.48	NA:2.71	NA:2.32	NA:1.21	NA:2.44	NA:2.32	NA:2.39	NA:2.41	NA:2.17	NA:2.28	NA:2.42	NA:1.97	NA:2.39	NA:2.61	NA:2.36	NA:2.20	NA:2.40	NA:2.58	NA:2.41	NA:2.49	NA:2.34	NA:2.35	NA:2.28	NA:2.36	NA:2.06	NA:2.39	NA:2.27	NA:2.34	NA:1.93	NA:2.23	NA:2.45	NA:2.43	NA:2.21	NA:2.67	NA:2.36	NA:2.35	NA:2.34	NA:2.27	NA:2.62
Chr01A	24700001	0.003212:3.50	0.001384:3.62	0.002740:3.33	0.002133:3.44	0.002119:3.59	0.001505:3.37	0.001457:3.52	0.002814:3.90	0.003330:3.37	0.002226:3.67	0.001549:3.85	0.003074:3.31	NA:1.12	0.001831:3.53	0.002426:3.69	0.002572:3.68	0.002747:3.27	0.002599:3.56	0.001937:3.34	0.001913:3.65	NA:2.79	0.002710:3.56	NA:3.24	0.002004:3.41	0.001930:3.40	0.002091:3.28	0.002183:3.55	0.003024:3.51	0.002158:3.58	0.001665:3.30	0.001643:3.25	0.002574:3.75	0.002760:3.16	0.002325:3.31	0.002561:3.62	0.001952:3.98	0.001895:3.79	NA:2.98	0.002436:3.38	0.002403:3.43	0.002282:3.52	NA:3.14	0.001943:3.39	0.002845:3.48	0.001994:3.25	0.002843:3.77	0.002044:3.38	0.002475:3.75
Chr01A	24750001	0.006392:3.76	0.006838:3.94	0.005928:3.83	0.006005:3.88	0.007662:3.96	0.006029:3.31	0.005880:4.11	0.005677:4.09	0.007380:3.37	0.006159:3.95	0.005987:4.13	0.006691:3.88	NA:1.77	0.005949:3.90	0.006047:3.61	0.006713:3.90	0.006086:3.60	0.006051:3.73	0.008222:3.62	0.005965:3.67	NA:3.15	0.006073:3.82	0.005791:3.68	0.003862:4.04	0.007064:3.77	0.005725:3.77	0.004422:3.70	0.006903:4.03	0.005234:3.73	0.006398:4.05	0.006070:3.60	0.006608:3.87	0.006152:3.64	0.006838:3.66	0.006259:3.97	0.007094:3.76	0.006224:4.29	0.006471:3.16	0.006038:3.49	0.005592:4.09	0.006758:3.87	0.006299:3.68	0.005940:3.99	0.005610:3.55	0.005841:3.81	0.005437:3.77	0.007126:3.99	0.005816:3.99
Chr01A	24800001	0.006626:3.93	0.007176:4.10	0.007133:3.97	0.006993:4.28	0.005186:4.25	0.006956:3.55	0.006879:4.13	0.006992:4.71	NA:3.52	0.006558:4.40	NA:3.94	0.007677:3.91	NA:1.63	NA:3.87	0.007695:3.82	0.006743:3.90	0.006025:4.03	0.007493:4.06	NA:3.58	NA:4.00	NA:2.93	NA:3.80	NA:3.91	0.005638:4.11	0.006114:3.93	NA:3.64	0.005709:3.94	0.008322:4.04	0.007210:4.06	0.008762:4.17	0.007330:3.74	NA:3.65	0.007407:4.04	0.004905:3.57	0.005752:3.85	NA:3.77	0.008661:4.26	NA:3.06	NA:3.46	NA:3.64	0.006288:3.90	NA:3.78	NA:3.96	0.006225:4.10	NA:3.62	0.006361:3.94	0.006365:3.76	NA:3.80
Chr01A	24850001	0.016833:5.91	0.018032:6.15	0.016432:5.78	0.018334:5.90	0.018235:6.06	0.017804:5.61	0.016878:6.01	0.016294:6.50	0.017642:5.80	0.017200:6.36	0.018371:6.69	0.017869:5.59	0.006511:6.19	0.018032:6.34	0.018518:6.10	0.019441:5.99	0.017001:5.86	0.017834:5.88	0.018561:5.98	0.017845:6.02	0.016840:6.48	0.018439:5.98	0.016180:5.59	0.017053:5.74	0.016840:5.89	0.015691:5.73	0.018674:6.26	0.015979:5.72	0.017692:6.09	0.018137:6.34	0.015470:5.54	0.017780:6.57	0.017739:5.87	0.019005:6.39	0.018186:6.24	0.018699:6.83	0.017357:6.14	0.018271:5.48	0.017540:5.55	0.018327:6.08	0.018893:6.01	0.016932:5.36	0.016050:6.22	0.018083:5.94	0.018103:6.00	0.017717:6.11	0.017620:5.90	0.017871:6.21
Chr01A	24900001	0.010899:4.28	0.010101:4.81	0.010335:4.08	0.012465:4.62	0.010936:4.76	0.011507:4.13	0.009791:4.59	0.011216:4.93	NA:3.84	0.011087:4.31	0.011660:4.43	0.012672:4.19	NA:2.25	0.009044:4.68	0.011532:4.65	0.011385:4.75	0.010931:4.46	0.010005:5.04	0.008846:4.48	0.008798:4.70	0.012057:3.76	0.009902:4.63	0.011244:4.25	0.009791:4.39	0.010246:4.30	0.011705:4.79	0.010299:4.87	0.008971:4.80	0.008299:4.51	0.008348:4.62	0.010079:3.97	0.012201:4.18	0.008395:4.30	0.010117:4.12	0.011303:4.51	0.012974:4.47	0.011301:4.75	NA:3.07	0.011226:4.11	0.011897:4.79	0.009527:4.62	0.010491:4.48	0.010120:4.60	0.011448:4.70	0.009609:4.66	0.010636:4.62	0.009619:4.72	0.008717:4.63
Chr01A	24950001	0.012145:5.07	0.013640:5.22	0.012819:5.03	0.013681:5.29	0.011779:4.99	0.011794:4.67	0.012510:5.48	0.013944:5.46	0.012369:4.54	0.013517:5.31	0.013430:5.05	0.012648:5.38	NA:3.37	0.012180:5.50	0.009995:5.51	0.010757:5.39	0.012834:5.03	0.012780:4.90	0.011111:5.20	0.012319:5.14	0.013570:4.57	0.013167:5.14	0.011457:5.06	0.011998:5.01	0.012609:5.22	0.013283:4.67	0.012175:5.22	0.012040:5.23	0.012213:5.70	0.012430:5.25	0.012074:4.79	0.011421:5.06	0.011391:5.17	0.012216:5.03	0.013292:5.45	0.012898:4.68	0.012574:5.46	0.011095:3.99	0.012928:5.07	0.011626:5.17	0.012934:5.16	0.010363:5.01	0.011616:5.26	0.012967:5.25	0.011171:5.30	0.011550:5.02	0.012021:4.97	0.011769:5.14
Chr01A	25000001	0.011689:5.56	0.012383:5.72	0.012980:5.89	0.012071:6.09	0.013752:5.98	0.012292:5.25	0.012293:5.90	0.014165:6.37	0.013640:4.91	0.012358:5.63	0.012440:5.75	0.013849:5.96	0.005071:4.60	0.012268:5.70	0.013458:6.01	0.012232:5.93	0.013302:5.62	0.011710:5.83	0.012621:5.83	0.013474:5.73	0.013214:5.39	0.012000:5.72	0.013246:5.42	0.012604:5.76	0.011974:5.61	0.012303:5.28	0.011299:5.76	0.012886:5.65	0.012628:5.81	0.012800:5.96	0.013899:5.12	0.012397:5.54	0.012803:5.85	0.011896:5.20	0.012839:5.59	0.012553:5.83	0.012908:6.11	0.012309:4.43	0.013174:5.42	0.012769:5.59	0.012547:5.78	0.012012:5.19	0.012838:5.80	0.013682:5.72	0.011702:5.93	0.011846:5.74	0.013457:5.63	0.012482:5.75
Chr01A	25050001	0.006928:4.45	0.010650:5.04	0.009870:4.49	0.009023:4.57	0.010681:4.66	0.009464:4.35	0.010584:4.55	0.010909:4.83	0.008414:3.52	0.011113:4.67	0.008704:4.21	0.009124:4.47	NA:2.13	0.009417:4.49	0.009502:4.65	0.009715:4.75	0.009724:4.68	0.010188:4.44	0.010881:4.27	0.009296:4.39	NA:3.09	0.008831:4.80	0.010129:4.13	0.010844:4.36	0.009965:4.37	0.009219:4.53	0.011650:4.54	0.009653:4.59	0.012366:4.80	0.009239:4.46	0.009563:4.07	0.010931:4.43	0.009573:4.68	0.009730:4.06	0.010654:4.74	0.012219:4.15	0.011087:4.27	0.009298:3.05	0.009464:4.39	0.011375:4.71	0.009954:4.37	0.009743:4.09	0.009799:4.69	0.008346:4.81	0.009869:4.51	0.009484:4.54	0.011270:4.54	0.010277:4.76
Chr01A	25100001	0.003216:2.87	0.002756:3.10	0.005086:3.05	0.002694:3.28	0.002968:3.03	0.003805:2.76	0.004472:3.31	0.003136:3.17	NA:2.56	0.004828:3.12	0.004117:3.04	NA:2.96	NA:0.64	0.003100:3.02	0.004236:2.97	0.004497:2.99	NA:2.86	0.004042:2.93	0.003216:3.06	0.004540:3.04	NA:1.74	0.004717:3.30	NA:2.92	0.003507:3.07	0.004784:3.07	0.004457:2.95	0.003662:3.27	0.003500:2.86	0.003081:3.30	0.004615:3.04	NA:2.77	0.002582:2.76	0.004629:2.88	NA:2.51	0.003564:2.94	0.003985:2.91	0.003051:3.06	NA:2.04	0.002045:2.96	0.002641:3.20	0.003586:2.96	NA:3.09	0.003616:3.06	0.003687:2.99	NA:2.68	0.003490:3.40	0.003481:2.87	0.004066:2.99
Chr01A	25150001	NA:2.52	NA:2.70	NA:2.47	NA:2.66	NA:2.85	NA:2.30	NA:2.56	NA:2.69	NA:2.05	NA:2.49	NA:2.51	NA:2.48	NA:0.91	NA:2.50	NA:2.38	NA:2.66	NA:2.53	NA:2.67	NA:2.79	NA:2.77	NA:1.60	NA:2.50	NA:2.69	NA:2.79	NA:2.49	NA:2.75	NA:2.68	NA:2.44	NA:2.71	NA:2.65	NA:2.25	NA:2.28	NA:2.65	NA:2.35	NA:2.79	NA:2.29	NA:2.81	NA:1.71	NA:2.22	NA:2.37	NA:2.95	NA:2.52	NA:2.69	NA:2.40	NA:2.39	NA:2.53	NA:2.42	NA:2.53
Chr01A	25200001	0.003968:3.68	0.005075:3.96	0.005307:3.52	0.005006:3.74	0.004410:3.76	0.004697:3.61	0.004213:3.71	0.005278:3.60	NA:2.81	0.002818:3.67	0.004354:3.13	0.004332:3.46	NA:0.75	0.004118:3.72	0.002962:3.65	0.003965:3.61	0.003522:3.53	0.003102:3.44	0.003704:3.58	0.004519:3.46	NA:2.14	0.003947:3.62	0.004511:3.38	0.004394:3.67	0.004857:3.63	0.003874:3.47	0.004310:3.60	0.003422:3.66	0.004826:3.70	0.005373:3.56	0.002866:3.39	0.004825:3.33	0.003953:3.45	NA:2.61	0.004256:3.68	0.004009:3.22	0.004478:3.44	NA:1.99	0.005482:3.25	0.005330:3.39	0.004107:3.57	0.004663:3.48	0.004558:3.41	0.005272:3.56	0.004477:3.48	0.003105:3.83	0.002984:3.68	0.003790:3.59
Chr01A	25250001	0.012794:5.44	0.015399:5.81	0.012708:5.39	0.015067:5.74	0.014998:5.71	0.013287:5.28	0.015009:5.63	0.015130:5.66	0.011753:4.25	0.015204:5.51	0.014374:5.26	0.015884:5.91	0.010157:3.61	0.013468:5.86	0.014134:5.92	0.014102:5.84	0.015213:5.40	0.016395:5.81	0.013618:5.21	0.014799:5.69	0.015379:4.05	0.014308:5.69	0.014833:5.72	0.014757:5.65	0.014366:5.43	0.014131:5.49	0.015012:5.73	0.014430:5.70	0.015168:6.12	0.013383:5.59	0.014267:5.17	0.014242:4.92	0.013300:5.26	0.013344:4.48	0.015999:5.26	0.014315:5.05	0.013303:5.37	0.012726:3.22	0.015715:5.52	0.012931:5.43	0.015123:5.73	0.013646:5.01	0.013493:5.49	0.013201:5.44	0.014374:5.57	0.015469:5.92	0.017105:5.94	0.015047:5.47
Chr01A	25300001	0.001206:3.71	0.001173:3.86	0.002188:3.50	0.000875:4.04	0.000769:3.63	0.000387:3.48	0.001046:3.65	0.001362:3.94	0.000722:3.19	0.000569:3.46	0.000344:3.77	0.000921:3.64	NA:0.95	0.000760:3.68	0.000554:3.62	0.000743:3.74	0.000458:3.83	0.001403:3.50	0.000717:3.82	0.001137:3.79	NA:2.30	0.000595:3.68	0.001270:3.47	0.001027:3.64	0.001453:3.49	0.000671:3.41	0.000864:3.85	0.000725:3.89	0.001133:3.67	0.000920:3.51	0.000794:3.41	NA:3.20	0.000621:3.45	NA:2.96	0.001231:3.52	0.002042:3.41	0.001073:3.89	NA:2.69	0.000719:3.42	0.001155:3.92	0.000752:3.99	0.001491:3.60	0.001463:3.66	0.000468:3.39	0.000964:3.67	0.000981:3.72	0.000807:3.84	0.000687:3.66
Chr01A	25350001	0.003204:3.30	0.005611:3.55	0.004919:3.62	0.004669:3.64	0.004249:3.52	NA:3.26	0.002982:3.75	0.004742:3.75	0.004016:3.16	0.004460:3.47	0.003867:3.78	0.004966:3.57	NA:1.22	0.003902:3.40	0.005097:3.49	0.003918:3.72	0.004600:3.30	0.003273:3.54	0.004195:3.56	0.003493:3.80	NA:2.56	0.004924:3.59	NA:3.21	0.004224:3.54	0.004646:3.32	0.002714:3.45	0.004300:3.45	0.003776:3.44	0.003489:3.33	0.003497:3.65	0.004367:3.32	0.004772:3.50	0.004883:3.33	NA:3.14	0.003226:3.59	0.003219:3.26	0.004883:3.75	NA:2.60	0.002698:3.38	0.004046:3.47	0.004140:3.57	0.004789:3.41	0.003846:3.61	0.004549:3.72	0.004864:3.56	0.004708:3.62	0.002966:3.81	0.003264:3.79
Chr01A	25400001	0.014671:7.01	0.016831:7.24	0.015592:7.02	0.015159:7.56	0.017882:7.46	0.014509:6.59	0.015048:7.40	0.013470:7.49	0.014401:6.71	0.015680:7.77	0.014164:7.58	0.015409:7.30	NA:6.23	0.015253:7.80	0.016683:6.97	0.013182:7.42	0.013749:7.36	0.015861:7.78	0.016394:6.90	0.016146:7.38	0.014889:7.08	0.015532:7.29	0.015570:7.44	0.014958:7.16	0.012370:7.28	0.014489:7.12	0.015557:7.45	0.013189:7.51	0.016524:7.24	0.013579:7.06	0.014280:6.68	0.014884:6.78	0.015495:7.17	0.013302:6.80	0.014821:7.64	0.014339:6.79	0.013714:7.52	0.013369:5.54	0.014210:7.16	0.015107:7.17	0.012088:7.85	0.015166:6.92	0.015400:7.03	0.016094:7.28	0.015858:6.96	0.014107:7.54	0.015564:7.40	0.012164:7.35
Chr01A	25450001	0.011286:4.80	0.011705:5.09	0.012246:4.78	0.011035:4.90	0.011067:4.98	0.011700:4.89	0.011100:5.13	0.012204:5.13	0.009911:3.96	0.010056:4.96	0.010799:4.68	0.010198:4.94	NA:2.99	0.010823:4.61	0.011687:4.85	0.011604:5.07	0.010683:4.91	0.011377:4.79	0.012263:4.50	0.011337:4.84	0.011849:3.82	0.011161:4.97	0.012191:4.71	0.009933:4.88	0.011480:4.63	0.010983:4.59	0.012073:4.82	0.011474:4.73	0.010809:5.00	0.010642:4.89	0.011307:4.39	0.011667:4.60	0.010142:4.35	0.011805:3.80	0.012921:4.79	0.010694:4.37	0.010709:4.99	0.010864:3.56	0.011718:4.65	0.011921:4.81	0.012600:4.85	0.010731:4.36	0.011085:4.80	0.011513:4.80	0.010179:4.87	0.011476:4.86	0.011347:4.83	0.010289:4.68
Chr01A	25500001	0.013372:6.22	0.013207:6.26	0.013418:5.61	0.013781:6.32	0.014160:6.24	0.012709:5.74	0.012711:6.23	0.013037:5.77	0.012876:4.81	0.012409:5.67	0.013550:5.39	0.011783:5.64	0.005286:4.19	0.013464:5.99	0.012714:5.98	0.012668:5.96	0.011538:5.67	0.012574:6.31	0.012527:5.96	0.013408:5.77	0.011824:4.95	0.012537:5.88	0.011993:5.26	0.011748:5.73	0.012672:5.73	0.011846:5.97	0.014002:5.96	0.011189:6.01	0.012852:6.21	0.012792:6.06	0.011719:5.32	0.012365:5.12	0.012827:6.02	0.012017:4.69	0.013132:5.72	0.011817:5.41	0.012979:6.07	0.009262:3.59	0.013007:5.48	0.012470:5.27	0.012163:6.28	0.012880:5.49	0.012394:6.30	0.012452:5.86	0.012072:5.93	0.014179:6.00	0.013256:5.90	0.013532:5.76
Chr01A	25550001	0.012770:4.72	0.011845:4.99	0.013578:4.84	0.012030:5.02	0.015022:4.96	0.013125:4.47	0.013292:4.92	0.012201:4.69	0.013736:4.11	0.013231:4.62	0.012502:4.49	0.012038:4.90	NA:2.38	0.011888:5.31	0.013284:5.16	0.014299:4.81	0.012783:4.58	0.013900:4.81	0.011309:4.53	0.012306:4.88	0.013682:3.79	0.010403:4.91	0.015442:4.82	0.014691:4.62	0.013251:4.86	0.011873:4.60	0.012155:4.88	0.012159:4.70	0.011387:4.75	0.014133:5.01	0.013398:4.42	0.014608:4.42	0.012868:4.69	0.011643:4.14	0.012568:4.86	0.013047:4.47	0.012492:5.02	0.009682:3.24	0.014458:4.29	0.014023:4.81	0.011855:4.80	0.013419:4.17	0.013480:5.07	0.012369:4.79	0.012760:5.02	0.012938:4.96	0.013192:5.17	0.011759:4.73
Chr01A	25600001	0.011132:4.18	0.011615:4.71	0.010789:4.00	0.011010:4.85	0.010572:4.89	0.009681:4.15	0.009622:4.38	0.011253:4.47	NA:3.18	0.009572:3.96	0.009836:3.94	0.011383:4.33	NA:2.19	0.008770:5.04	0.011100:4.43	0.010686:4.61	0.009290:4.19	0.011239:4.69	0.011546:4.58	0.011768:4.04	NA:3.16	0.010103:4.28	0.008791:4.28	0.009295:4.46	0.010073:4.21	0.009854:4.31	0.010590:4.51	0.009312:4.24	0.010850:4.62	0.008357:4.52	0.009892:3.78	0.010549:3.80	0.009881:4.19	0.011459:3.75	0.011391:4.36	0.010504:4.26	0.009227:4.35	NA:2.66	0.010804:3.88	0.010222:4.62	0.010529:4.40	0.010729:4.09	0.009884:4.80	0.009548:4.38	0.011139:4.32	0.008899:4.68	0.009979:4.40	0.009754:4.61
Chr01A	25650001	0.017268:5.55	0.016076:5.73	0.017794:5.47	0.016408:5.64	0.017445:6.06	0.016164:5.44	0.016791:5.67	0.016417:5.91	0.013677:4.09	0.018300:5.53	0.016138:5.12	0.016590:5.20	0.006614:3.91	0.016180:5.38	0.016479:6.05	0.016997:5.57	0.017015:5.45	0.015718:5.50	0.015226:5.13	0.015754:5.57	0.015668:4.78	0.015775:5.61	0.016516:5.37	0.016133:5.59	0.016272:5.44	0.016493:5.37	0.017135:5.43	0.016576:5.80	0.017312:6.15	0.017475:5.72	0.017062:5.10	0.016298:5.17	0.016576:5.25	0.016272:4.69	0.015817:5.56	0.016840:5.51	0.017176:5.58	0.014922:3.59	0.016306:5.35	0.016657:5.61	0.016769:5.62	0.015888:4.98	0.016019:5.74	0.016623:5.60	0.016179:5.61	0.016522:5.90	0.016574:5.57	0.015853:5.32
Chr01A	25700001	0.015699:5.65	0.015402:5.83	0.016265:5.57	0.015707:5.85	0.014016:5.69	0.015734:5.29	0.015709:5.73	0.015291:6.05	0.014789:5.01	0.015648:5.87	0.015206:5.89	0.014771:5.75	0.004875:4.52	0.015651:6.06	0.014984:5.90	0.014447:5.86	0.014202:5.90	0.013867:5.91	0.015298:5.48	0.014495:5.55	0.015535:5.59	0.015723:5.75	0.015225:5.39	0.015714:5.70	0.015074:5.48	0.015117:5.67	0.015347:5.95	0.015162:5.74	0.014941:5.94	0.013521:5.64	0.016054:5.31	0.015007:5.42	0.014460:5.58	0.014125:5.33	0.015980:6.22	0.015404:5.55	0.015124:5.80	0.013115:4.10	0.015111:5.30	0.014106:5.62	0.015427:6.01	0.015158:5.28	0.015032:5.80	0.014511:5.71	0.015088:5.82	0.014630:5.97	0.014702:5.94	0.014883:5.86
Chr01A	25750001	0.014918:5.34	0.013678:5.59	0.013893:5.46	0.013730:5.74	0.014017:5.66	0.014186:5.13	0.015679:5.22	0.012819:5.16	0.012520:4.17	0.014535:4.86	0.015226:4.66	0.015809:5.19	NA:3.27	0.014539:5.56	0.014131:5.58	0.014676:5.46	0.012857:5.37	0.012095:5.57	0.016677:5.34	0.014074:5.38	0.017427:4.16	0.015280:5.15	0.011974:5.09	0.012502:5.38	0.014218:5.30	0.014009:5.65	0.014402:5.57	0.013841:5.33	0.012281:5.63	0.012137:5.28	0.012521:5.03	0.013749:5.38	0.012953:5.42	0.013018:4.57	0.015020:5.48	0.011898:5.07	0.015104:5.36	0.013222:3.43	0.013171:5.51	0.013776:4.98	0.014724:5.49	0.011081:4.79	0.015016:5.50	0.013979:5.43	0.016179:5.29	0.014479:5.51	0.012485:5.31	0.013894:5.34
Chr01A	25800001	0.017848:5.69	0.020780:6.35	0.019150:5.43	0.019665:6.24	0.019605:6.06	0.019399:5.30	0.018871:6.18	0.018851:5.97	0.019054:4.90	0.019470:5.94	0.019113:5.64	0.019242:5.79	0.009540:4.22	0.019722:5.72	0.020384:6.00	0.018823:5.91	0.019364:5.67	0.019589:5.99	0.019571:5.45	0.019450:5.49	0.019822:5.22	0.020527:5.59	0.019321:5.80	0.019886:5.97	0.019376:5.85	0.019376:6.12	0.020052:5.75	0.019314:5.80	0.022084:6.36	0.019480:5.72	0.019045:5.61	0.017733:5.62	0.020864:5.66	0.016861:5.24	0.019935:5.73	0.019099:5.35	0.020773:6.03	0.018320:4.38	0.019076:5.30	0.019420:5.86	0.020093:5.95	0.018659:5.33	0.020474:5.91	0.019721:5.75	0.018848:5.76	0.018528:5.81	0.019127:6.02	0.019214:5.54
Chr01A	25850001	0.016554:6.82	0.016243:6.49	0.017755:6.18	0.016966:6.70	0.017239:6.70	0.017680:5.79	0.015575:6.60	0.017965:6.53	0.017179:5.56	0.015692:6.27	0.016244:6.55	0.016943:6.37	0.008315:5.73	0.016019:6.63	0.016885:6.73	0.017349:6.71	0.016017:6.21	0.017756:6.43	0.016986:6.39	0.018320:6.49	0.018057:6.17	0.017954:6.66	0.016193:6.09	0.016854:6.21	0.015549:6.03	0.017391:6.14	0.016745:6.70	0.016869:6.41	0.017575:6.55	0.017669:6.71	0.015397:5.90	0.017020:6.69	0.016938:6.23	0.014336:6.40	0.017443:6.76	0.017037:6.77	0.016627:6.55	0.013338:4.73	0.017477:6.08	0.015289:6.57	0.017140:6.52	0.015590:6.12	0.018849:6.78	0.016122:6.59	0.014535:6.60	0.017052:6.62	0.016613:6.40	0.017059:6.35
Chr01A	25900001	0.008337:4.38	0.008378:4.61	0.008035:4.31	0.008774:4.39	0.009322:4.46	0.008454:3.98	0.009607:4.46	0.007348:4.79	0.007345:3.50	0.008050:4.44	0.007877:4.45	0.008053:4.32	NA:3.23	0.007961:4.38	0.007669:4.29	0.008415:4.38	0.005736:4.02	0.007937:4.33	0.006976:4.13	0.008545:4.23	0.009875:3.89	0.006958:4.23	0.009182:4.24	0.007103:4.06	0.008444:4.05	0.008681:4.39	0.007367:4.33	0.007274:4.43	0.007357:4.25	0.006981:4.41	0.008774:3.90	0.007731:4.35	0.008016:4.31	0.006852:4.08	0.007625:4.50	0.009124:4.35	0.006932:4.64	0.007717:3.43	0.006826:4.17	0.007603:4.46	0.008726:4.16	0.008968:3.88	0.007566:4.51	0.007383:4.35	0.006532:4.20	0.008833:4.41	0.007640:4.61	0.009188:4.35
Chr01A	25950001	0.015672:5.53	0.017011:6.03	0.016021:5.67	0.015595:6.22	0.016937:5.98	0.015737:4.98	0.016837:5.90	0.017316:6.28	0.016274:5.36	0.015598:5.84	0.016113:5.89	0.017412:5.78	0.005508:5.09	0.017347:6.10	0.016386:5.47	0.015634:5.60	0.015800:5.68	0.015296:5.50	0.015914:5.75	0.016920:5.50	0.016580:5.92	0.016572:5.81	0.015543:5.32	0.015149:5.06	0.015911:5.31	0.015916:5.47	0.017235:5.64	0.016733:5.76	0.017822:5.93	0.016437:6.26	0.015778:5.46	0.014467:5.30	0.016207:5.48	0.015881:5.30	0.017193:5.99	0.016591:5.69	0.017512:5.69	0.013765:4.67	0.016459:5.32	0.016912:5.60	0.016066:5.54	0.016386:5.24	0.017462:5.86	0.017716:5.71	0.017130:5.46	0.016766:6.08	0.015592:5.80	0.017941:6.08
Chr01A	26000001	0.017164:5.54	0.017758:5.78	0.018164:5.65	0.016985:5.76	0.016233:5.80	0.015509:5.51	0.017606:5.97	0.016636:5.91	0.016381:4.78	0.015927:5.87	0.015742:5.79	0.015732:5.68	0.008462:3.98	0.016860:5.85	0.016696:5.62	0.016342:5.90	0.016095:5.48	0.018203:5.73	0.017415:5.34	0.018718:5.41	0.017206:4.92	0.015723:5.52	0.017298:5.69	0.018525:5.62	0.017502:5.41	0.016479:5.13	0.017709:5.80	0.015649:5.66	0.017436:6.19	0.017545:5.83	0.016142:5.38	0.016486:5.29	0.016816:5.69	0.015371:4.59	0.016320:5.50	0.014309:5.16	0.015512:5.50	0.013017:3.94	0.017338:5.35	0.018697:5.74	0.016981:5.71	0.016484:5.20	0.017854:6.10	0.015996:5.54	0.015748:5.46	0.017131:6.02	0.015446:5.44	0.015518:5.64
Chr01A	26050001	0.011237:4.39	0.011807:4.88	0.013373:4.36	0.012101:4.60	0.013280:4.76	0.012334:4.24	0.009637:4.73	0.013083:4.76	0.012534:3.51	0.012759:4.18	0.012143:4.20	0.013409:4.46	NA:3.08	0.011030:4.78	0.013082:4.46	0.012143:4.73	0.013267:4.60	0.013475:4.61	0.012542:4.45	0.012287:4.62	0.014003:3.78	0.013310:4.83	0.012640:4.13	0.010607:4.54	0.013070:4.51	0.011440:4.44	0.013242:4.60	0.011558:4.53	0.012335:4.79	0.013533:4.83	0.014010:4.27	0.014018:4.10	0.013431:4.51	0.012122:4.02	0.012305:4.99	0.013193:4.26	0.013784:4.91	0.010831:3.35	0.011523:4.29	0.013678:4.71	0.012249:4.70	0.013192:4.30	0.013373:4.78	0.013090:5.01	0.013237:4.59	0.013343:5.08	0.012972:4.57	0.012499:4.73
Chr01A	26100001	0.010663:5.19	0.011815:5.64	0.010846:4.76	0.011070:5.47	0.011282:5.02	0.011576:4.97	0.010533:5.34	0.010937:5.37	0.011149:4.62	0.012806:5.18	0.011542:5.34	0.011570:5.12	0.006176:3.97	0.010965:5.49	0.011660:5.32	0.012642:5.65	0.011164:5.06	0.011592:5.21	0.010914:5.05	0.011827:5.21	0.012583:4.56	0.010653:5.06	0.012041:5.02	0.010984:5.09	0.011977:4.81	0.010266:5.07	0.010460:5.26	0.011688:5.07	0.011905:5.36	0.011383:5.16	0.010991:4.80	0.011363:5.06	0.010799:5.12	0.011206:5.24	0.011777:5.44	0.011586:5.20	0.011126:5.48	0.010403:4.07	0.011325:4.38	0.011973:5.12	0.011708:5.27	0.012123:4.86	0.010149:5.51	0.011793:5.49	0.011610:4.96	0.010086:5.45	0.010873:5.50	0.012068:5.31
Chr01A	26150001	0.014948:6.61	0.015207:6.84	0.016060:6.65	0.014874:6.92	0.014529:6.86	0.013745:6.07	0.013922:6.48	0.014586:7.15	0.014574:5.87	0.015048:6.52	0.014406:6.91	0.015260:6.39	0.008654:5.14	0.014674:6.68	0.016186:6.84	0.014836:6.95	0.013572:6.46	0.015080:6.50	0.015649:6.79	0.015188:6.61	0.013661:5.86	0.015892:6.36	0.015960:6.17	0.014370:6.35	0.014018:6.40	0.014082:6.44	0.014291:6.76	0.013926:6.12	0.014835:6.89	0.015829:6.67	0.014990:6.21	0.014550:6.52	0.013045:6.06	0.014387:5.68	0.015202:6.69	0.015538:6.24	0.015650:6.81	0.013142:5.04	0.014738:5.99	0.015194:6.65	0.016345:6.88	0.014664:6.01	0.014859:6.74	0.016369:6.91	0.015613:6.59	0.014190:6.60	0.013937:6.50	0.015086:6.33
Chr01A	26200001	0.011585:5.88	0.012111:6.62	0.011948:6.18	0.010232:6.35	0.011725:6.46	0.012382:5.83	0.011866:6.21	0.012867:6.75	0.011678:5.17	0.012078:6.54	0.009522:6.10	0.011212:6.25	0.007823:3.86	0.011085:6.35	0.012778:6.41	0.012208:6.26	0.011040:6.01	0.010741:5.71	0.011140:5.98	0.012328:5.59	0.011827:5.54	0.011426:5.90	0.009540:5.49	0.010453:5.69	0.011620:6.09	0.010705:5.93	0.011059:6.17	0.010486:5.87	0.012930:6.47	0.010617:6.01	0.012415:6.07	0.011801:5.71	0.012462:5.99	0.010630:4.98	0.011738:6.24	0.011970:5.87	0.012889:6.11	0.011701:4.33	0.011708:5.75	0.011079:6.20	0.010818:6.48	0.011414:5.36	0.011216:6.52	0.012101:5.93	0.012067:6.44	0.012403:6.25	0.013571:6.47	0.012000:5.98
Chr01A	26250001	0.014477:4.05	0.014236:4.40	0.014863:4.12	0.015137:4.57	0.013966:4.71	0.016636:4.41	0.014417:4.64	0.015634:4.43	0.013920:3.36	0.014200:4.30	0.014660:4.27	0.015022:4.46	NA:2.55	0.015126:4.53	0.016034:4.19	0.015201:4.66	0.014529:4.25	0.016607:4.40	0.015499:4.45	0.015074:4.57	0.015766:3.31	0.014957:4.33	0.012772:4.16	0.013186:4.62	0.013176:4.34	0.015659:4.05	0.013009:4.42	0.016588:4.41	0.015149:4.55	0.014691:4.75	0.015769:4.11	0.017450:4.18	0.012724:4.09	0.016112:3.60	0.015573:4.48	0.017646:4.16	0.015415:4.47	NA:2.60	0.014933:4.07	0.014759:4.30	0.014428:4.57	0.013857:4.02	0.016608:4.55	0.015193:4.37	0.012648:4.28	0.014163:4.40	0.014089:4.52	0.015407:4.62
Chr01A	26300001	0.015802:6.47	0.017551:6.49	0.017360:6.70	0.017502:6.97	0.016015:6.61	0.014417:6.10	0.016671:6.85	0.016748:6.38	0.015012:4.46	0.017150:6.12	0.016678:5.55	0.016441:6.42	0.005181:5.01	0.017059:6.94	0.017785:6.70	0.017794:7.11	0.016951:6.54	0.016809:6.65	0.014972:6.29	0.017135:6.06	0.014244:5.14	0.016552:6.57	0.015839:6.30	0.016573:6.71	0.016862:6.42	0.017379:6.34	0.016515:6.79	0.016112:6.29	0.017512:6.85	0.017726:6.65	0.014352:5.77	0.016574:6.27	0.016831:6.99	0.013130:5.15	0.016505:6.44	0.016455:6.15	0.015950:6.62	0.011554:3.79	0.016409:6.35	0.015752:6.40	0.016179:6.76	0.017359:5.82	0.017197:6.89	0.015953:6.38	0.016704:6.61	0.016464:6.72	0.015651:6.73	0.017216:6.91
Chr01A	26350001	0.013195:5.85	0.015190:6.54	0.014415:5.77	0.015780:6.15	0.015434:6.28	0.014819:5.55	0.014976:6.13	0.014668:6.74	0.013655:5.52	0.014275:6.20	0.013476:6.30	0.014984:6.09	0.007677:4.33	0.014614:6.22	0.015001:6.10	0.014840:6.13	0.014756:6.18	0.014718:6.21	0.014766:6.00	0.015057:6.00	0.015121:5.06	0.014834:6.04	0.015261:5.68	0.015941:6.11	0.015848:6.14	0.015155:5.97	0.013343:5.86	0.014192:6.24	0.014324:6.33	0.014685:6.06	0.014298:5.77	0.014974:5.81	0.013764:5.61	0.014159:5.77	0.014738:6.46	0.013783:5.90	0.015900:6.33	0.012237:4.52	0.015344:5.58	0.012513:6.07	0.014136:6.23	0.015487:5.86	0.013990:6.71	0.015208:6.32	0.013827:6.17	0.014934:6.62	0.016116:6.01	0.015624:6.33
Chr01A	26400001	0.016021:7.18	0.015666:7.14	0.015881:6.96	0.016181:7.66	0.015387:7.57	0.015229:6.90	0.015428:7.44	0.015987:8.60	0.014846:7.84	0.015407:7.72	0.015402:8.63	0.015127:7.02	0.003659:8.18	0.016406:7.38	0.015047:7.40	0.017356:7.43	0.015113:7.01	0.015415:7.09	0.015797:7.26	0.014683:7.55	0.015169:9.32	0.015400:7.20	0.015483:7.07	0.013845:7.13	0.015593:7.05	0.014636:7.32	0.014529:7.17	0.015235:6.81	0.014373:7.28	0.015989:7.36	0.014042:6.82	0.014407:8.28	0.014376:7.23	0.015232:8.66	0.015796:7.39	0.015371:8.85	0.015784:7.18	0.016298:8.13	0.014457:6.78	0.015826:7.49	0.014307:7.48	0.014429:6.82	0.015545:7.91	0.015882:7.20	0.015500:7.19	0.014563:7.57	0.016383:7.41	0.015604:7.29
Chr01A	26450001	0.026000:6.70	0.027328:6.88	0.024602:6.29	0.026002:7.04	0.024779:6.76	0.025409:6.40	0.026188:7.01	0.027100:7.21	0.025457:6.03	0.027790:7.15	0.027145:7.22	0.026616:6.52	0.005779:6.49	0.028174:6.70	0.026158:6.65	0.024521:6.77	0.027870:6.83	0.026913:7.07	0.026725:6.65	0.024749:6.69	0.024904:7.18	0.025966:6.85	0.025791:6.85	0.024570:6.58	0.026012:6.57	0.025831:6.81	0.027876:7.38	0.027865:6.92	0.029152:7.45	0.027041:6.94	0.025957:6.81	0.024872:6.62	0.024917:6.32	0.025626:6.20	0.026545:6.60	0.024938:6.96	0.026846:6.73	0.023547:5.60	0.023485:6.16	0.024609:6.80	0.027404:6.84	0.026580:6.27	0.025930:6.94	0.027142:7.00	0.028850:6.89	0.026246:6.73	0.024330:6.80	0.024197:6.75
Chr01A	26500001	0.018948:5.98	0.016028:5.72	0.018005:5.89	0.020996:6.29	0.020505:6.08	0.017809:5.81	0.017443:6.32	0.017432:5.52	0.016565:4.17	0.016596:5.44	0.016296:5.25	0.017792:5.85	0.004344:3.97	0.017854:6.25	0.018229:6.24	0.016448:5.97	0.018404:5.80	0.018807:5.86	0.017806:5.54	0.017695:5.71	0.016443:4.63	0.019337:5.91	0.019222:5.64	0.019135:5.96	0.017358:6.20	0.018164:5.84	0.019133:6.02	0.018608:5.84	0.019315:5.99	0.017578:6.03	0.015315:5.36	0.018791:5.77	0.018007:5.82	0.018289:5.38	0.016256:5.65	0.018226:5.98	0.017429:5.97	0.017227:4.03	0.020564:5.75	0.017796:5.80	0.019744:6.17	0.018174:5.42	0.018165:6.24	0.020242:6.04	0.019042:5.89	0.017639:6.08	0.018721:6.26	0.018133:6.00
Chr01A	26550001	0.014275:6.79	0.013647:6.80	0.014348:6.68	0.014399:6.90	0.014672:7.24	0.013147:6.40	0.015113:7.22	0.013612:6.56	0.013697:5.22	0.013746:6.18	0.012862:6.06	0.014243:6.72	0.003712:4.90	0.013777:6.76	0.014176:7.04	0.013815:6.69	0.013306:6.35	0.013672:6.74	0.013156:6.54	0.014151:6.87	0.013432:5.91	0.013225:6.88	0.014161:6.60	0.015042:6.97	0.012300:6.29	0.014591:6.69	0.013617:6.83	0.013567:6.68	0.013457:7.03	0.014947:7.34	0.013884:6.17	0.013969:6.10	0.014505:6.65	0.013943:5.71	0.013327:6.57	0.013339:6.07	0.013327:6.71	0.011924:4.52	0.014128:6.48	0.014792:6.47	0.014804:7.17	0.013680:6.19	0.014329:6.97	0.014932:7.10	0.014200:7.10	0.014184:7.44	0.014127:6.46	0.013788:6.99
Chr01A	26600001	0.015918:6.75	0.018108:6.94	0.018714:6.93	0.015472:7.44	0.016427:7.11	0.016062:6.54	0.016828:7.09	0.016728:7.11	0.015844:5.21	0.016638:6.57	0.016514:6.26	0.018375:6.94	0.008221:5.30	0.016227:7.57	0.014775:6.70	0.016462:6.88	0.016073:7.16	0.015238:6.79	0.016067:7.32	0.015549:7.08	0.014431:5.97	0.017697:6.94	0.016660:6.52	0.017290:6.45	0.016336:6.90	0.016981:6.51	0.016460:7.05	0.017743:6.59	0.016068:7.30	0.016439:7.20	0.016063:6.25	0.015940:6.53	0.015909:6.80	0.014617:5.97	0.017214:6.92	0.017696:6.86	0.016989:6.90	0.016397:4.77	0.017248:6.59	0.018043:7.27	0.018431:6.94	0.016116:6.48	0.017294:7.11	0.015237:7.02	0.015938:6.99	0.015838:7.10	0.015965:6.65	0.015276:7.01
Chr01A	26650001	0.020760:6.65	0.023153:6.62	0.020416:6.55	0.021060:6.69	0.019160:6.75	0.020157:6.00	0.020755:6.97	0.019978:6.35	0.016264:4.65	0.019258:5.88	0.018355:5.90	0.019826:6.37	0.004482:5.51	0.019594:6.64	0.021003:6.79	0.019356:6.40	0.020499:6.71	0.018617:6.44	0.021187:6.74	0.019565:6.70	0.017566:5.56	0.021135:6.70	0.019413:6.30	0.021092:6.30	0.019454:6.45	0.019718:6.17	0.020826:6.56	0.020362:6.44	0.020985:6.79	0.020299:6.67	0.018477:5.93	0.021376:6.46	0.020610:6.29	0.019411:5.34	0.020536:6.65	0.019823:6.76	0.020420:7.15	0.016713:4.57	0.019022:6.01	0.019430:6.49	0.021162:6.55	0.019507:6.21	0.021709:6.68	0.018782:6.64	0.020145:6.50	0.021839:6.45	0.021660:6.80	0.020230:6.54
Chr01A	26700001	0.015364:4.23	0.015188:4.23	0.014834:3.92	0.015647:4.45	0.013275:4.55	0.012597:4.09	0.015152:4.29	0.012246:4.09	0.013481:3.30	0.010920:3.99	0.011018:3.97	0.012026:4.30	NA:2.14	0.014774:4.33	0.014691:4.43	0.013940:4.40	0.015124:4.04	0.014459:4.20	0.013120:4.11	0.015047:4.00	NA:3.13	0.015015:4.29	0.015645:3.76	0.013683:4.45	0.013045:4.22	0.014032:4.19	0.015390:4.33	0.010846:4.07	0.013689:4.67	0.014363:4.09	0.015008:3.75	0.011717:3.76	0.015312:3.88	0.013368:3.63	0.013286:4.27	0.012710:3.93	0.013625:4.33	NA:2.93	0.014213:4.04	0.010794:4.20	0.014415:4.21	0.015647:4.16	0.012712:4.41	0.013130:4.40	0.014731:3.95	0.013511:4.13	0.013355:4.44	0.014757:4.25
Chr01A	26750001	0.024730:5.85	0.022527:6.06	0.024123:5.46	0.027036:6.30	0.022583:6.02	0.025020:5.68	0.025580:6.23	0.024733:5.94	0.023205:4.70	0.023966:5.63	0.022395:5.46	0.023515:5.69	0.012139:4.11	0.026986:5.84	0.025927:5.91	0.024912:5.94	0.024356:6.05	0.024141:6.08	0.024547:5.83	0.024639:5.82	0.025397:5.10	0.026266:5.79	0.025464:5.50	0.026171:5.83	0.026374:5.75	0.024492:5.26	0.023092:6.04	0.026207:5.65	0.025916:5.94	0.025634:5.97	0.026434:5.34	0.023602:5.76	0.024117:5.72	0.023912:4.90	0.024702:6.02	0.025112:5.94	0.024760:5.76	0.020539:4.17	0.023252:5.64	0.020308:5.59	0.026735:6.19	0.024856:5.34	0.025228:6.24	0.025142:5.84	0.025042:6.40	0.026962:6.08	0.025071:6.15	0.025124:5.79
Chr01A	26800001	0.022797:5.60	0.023797:5.88	0.025574:5.46	0.023396:5.79	0.023001:5.58	0.022674:4.94	0.022923:5.46	0.021785:4.80	0.016730:3.14	0.024475:5.04	0.023683:4.26	0.024950:5.80	0.007958:3.40	0.023759:5.68	0.022778:5.32	0.025978:5.76	0.023747:5.39	0.022901:5.86	0.020974:5.25	0.023479:5.51	0.021984:3.76	0.023752:5.63	0.023049:5.58	0.021277:5.80	0.021694:5.67	0.023519:5.47	0.022467:5.46	0.023605:5.39	0.022991:5.50	0.021622:5.67	0.020610:4.96	0.024776:4.86	0.022900:5.46	0.020852:3.89	0.022414:5.16	0.020579:4.82	0.024656:5.40	0.014837:3.01	0.021570:5.49	0.022667:5.71	0.021869:5.50	0.023563:4.62	0.022225:5.60	0.021447:5.17	0.021936:5.51	0.022940:5.63	0.023720:5.55	0.024102:5.51
Chr01A	26850001	0.008742:6.60	0.008690:6.90	0.008820:6.29	0.009299:6.93	0.009001:6.74	0.008350:6.38	0.008711:6.72	0.008685:6.63	0.006455:4.84	0.008348:5.95	0.008446:6.03	0.007906:6.50	0.003389:5.37	0.008647:6.39	0.009318:7.06	0.009536:6.64	0.009341:6.67	0.008811:6.56	0.008335:6.59	0.008576:6.55	0.008287:6.00	0.008509:6.65	0.008682:6.35	0.009055:6.24	0.009439:6.24	0.008468:6.46	0.008832:6.55	0.008191:6.43	0.008162:6.72	0.008929:6.60	0.007633:5.75	0.009259:6.75	0.008817:6.49	0.008162:5.80	0.008239:6.48	0.009569:6.54	0.008047:6.29	0.008778:4.91	0.007888:6.12	0.008179:6.44	0.008665:6.57	0.009333:5.91	0.009166:6.93	0.008800:6.63	0.008313:6.51	0.009091:6.72	0.008384:6.44	0.009665:6.87
Chr01A	26900001	0.013860:5.27	0.012755:5.36	0.013206:5.34	0.013473:5.70	0.013052:5.22	0.012740:5.02	0.012500:5.73	0.013251:5.88	0.011025:4.30	0.012863:5.44	0.012287:4.98	0.013029:5.43	0.003222:4.38	0.012859:5.54	0.012820:5.03	0.012717:5.61	0.012176:5.09	0.012216:5.30	0.013335:5.30	0.013185:5.17	0.010636:4.90	0.012573:5.23	0.012401:5.15	0.012438:4.78	0.013485:5.18	0.012289:4.96	0.013016:4.99	0.012814:5.08	0.012406:5.39	0.012842:5.11	0.011983:4.81	0.012837:4.90	0.012687:5.34	0.011752:4.55	0.012735:4.81	0.012792:5.14	0.012578:5.26	0.011561:4.11	0.010911:4.85	0.011717:4.95	0.012181:5.32	0.011545:4.84	0.012320:5.40	0.013314:5.49	0.011805:4.85	0.012288:5.20	0.012955:5.00	0.012550:5.13
Chr01A	26950001	0.029023:7.11	0.031739:7.18	0.029700:6.35	0.030607:7.10	0.027793:7.18	0.028349:6.38	0.029573:7.04	0.031285:7.64	0.028925:5.90	0.027824:7.02	0.030085:7.03	0.027934:7.06	0.010055:5.81	0.030156:7.33	0.026871:6.90	0.028989:6.77	0.027426:6.86	0.028878:6.76	0.028390:6.63	0.028448:7.13	0.029233:6.43	0.029422:6.93	0.027426:6.62	0.031879:6.84	0.029143:6.52	0.028960:6.77	0.033631:7.54	0.029669:6.75	0.030415:7.29	0.026925:7.04	0.028895:6.37	0.026861:6.71	0.028530:6.87	0.028957:6.34	0.028484:6.86	0.028128:7.24	0.027811:7.13	0.025914:5.54	0.025190:6.05	0.027549:6.77	0.029571:7.26	0.025962:6.34	0.029168:7.30	0.027788:6.81	0.028038:7.12	0.029436:7.12	0.029570:7.08	0.028552:7.16
Chr01A	27000001	0.013429:4.46	0.014379:4.50	0.013874:4.09	0.013424:4.73	0.014991:4.41	0.015443:4.24	0.013604:4.55	0.014447:4.47	0.013792:3.67	0.015145:4.37	0.016248:4.64	0.013734:4.30	NA:2.88	0.012773:4.56	0.014149:4.68	0.013977:4.34	0.012446:4.28	0.012299:4.18	0.013947:4.40	0.015680:4.24	0.015073:3.94	0.013230:4.55	0.013420:4.24	0.012721:4.11	0.013135:4.27	0.013778:4.01	0.016625:4.49	0.011980:4.08	0.013784:4.56	0.015310:4.52	0.012950:3.84	0.012835:4.40	0.013648:4.33	0.013676:3.95	0.013448:4.37	0.014128:4.20	0.014015:4.43	0.013250:3.75	0.014423:4.15	0.013647:4.44	0.012241:4.19	0.014805:4.29	0.014644:4.75	0.014718:4.44	0.012754:4.13	0.013059:4.47	0.012662:4.38	0.011878:4.37
Chr01A	27050001	0.008821:6.58	0.008732:6.80	0.009432:6.58	0.009120:7.33	0.009897:7.10	0.009490:6.51	0.009960:7.14	0.009353:7.37	0.009747:6.42	0.009154:7.19	0.010193:7.18	0.009089:6.80	0.002873:6.54	0.009674:6.64	0.009818:7.13	0.009393:6.97	0.009834:6.44	0.009964:6.62	0.009666:6.81	0.009521:6.59	0.009513:7.17	0.009006:6.77	0.008540:6.49	0.009050:6.38	0.009095:7.06	0.009430:6.74	0.009205:6.95	0.009829:6.94	0.009864:6.49	0.009312:6.90	0.009160:6.35	0.009421:6.99	0.009463:6.89	0.010037:6.96	0.010422:7.17	0.009816:7.04	0.008818:6.81	0.008042:5.62	0.008403:6.53	0.009797:7.12	0.009582:7.07	0.008585:6.20	0.009829:6.72	0.009902:6.58	0.008926:6.53	0.010140:7.35	0.009400:7.00	0.009008:7.07
Chr01A	27100001	0.012637:4.92	0.013659:5.76	0.013158:5.31	0.013873:5.75	0.010613:5.68	0.012052:4.98	0.012370:5.42	0.012530:5.92	0.010314:4.59	0.012177:5.12	0.011374:5.75	0.011643:5.09	0.004921:4.52	0.011493:5.43	0.012587:5.42	0.012262:5.34	0.011736:5.37	0.011433:5.74	0.011880:5.05	0.012762:5.10	0.011615:5.46	0.011935:5.11	0.011768:5.17	0.011568:5.07	0.012388:5.48	0.012558:5.13	0.013425:5.37	0.012870:5.58	0.012077:5.15	0.010944:5.63	0.011878:4.99	0.012427:4.98	0.012473:5.17	0.010866:5.00	0.011885:5.03	0.012164:5.19	0.013003:5.64	0.012131:4.05	0.011999:4.96	0.012491:5.46	0.012410:5.12	0.013061:5.26	0.012694:5.47	0.012419:5.39	0.011701:5.26	0.011903:5.43	0.012238:5.53	0.012499:5.57
Chr01A	27150001	NA:2.57	NA:2.80	NA:2.60	NA:2.86	NA:2.83	NA:2.58	NA:2.78	NA:3.22	NA:2.87	NA:2.78	0.004433:3.22	NA:2.93	0.002744:5.30	NA:2.75	NA:2.67	NA:2.85	NA:2.70	NA:2.92	NA:2.96	NA:2.55	0.004439:3.55	NA:2.65	NA:2.59	NA:2.72	NA:2.67	NA:2.68	NA:2.70	NA:2.58	NA:2.97	NA:2.50	NA:2.40	NA:2.94	NA:2.74	NA:2.90	NA:2.76	NA:3.07	NA:3.02	NA:2.57	NA:2.60	NA:2.67	NA:2.81	NA:2.53	NA:2.85	NA:2.49	NA:2.46	NA:2.89	NA:2.71	NA:2.97
Chr01A	27200001	0.009343:4.70	0.011445:4.83	0.011299:4.59	0.008490:4.76	0.009531:4.82	0.009614:4.16	0.008068:4.60	0.010835:5.08	0.010958:4.02	0.011756:4.64	0.010223:4.70	0.010296:4.54	0.005312:4.94	0.010962:4.50	0.010696:4.26	0.009092:4.84	0.009691:4.45	0.011143:4.79	0.012867:4.83	0.009973:4.61	0.007103:4.52	0.009317:4.12	0.009733:4.33	0.009985:4.25	0.010944:4.63	0.011727:4.52	0.011827:4.49	0.008044:4.49	0.008630:4.66	0.010010:4.60	0.009881:4.16	0.010367:4.26	0.010460:4.22	0.009140:4.14	0.009375:4.76	0.010406:4.49	0.012276:4.80	0.011189:3.75	0.010694:4.47	0.009734:4.34	0.011328:4.68	0.011767:4.09	0.009703:4.92	0.012100:4.75	0.009293:4.62	0.009978:4.46	0.011635:4.45	0.009588:4.66
Chr01A	27250001	0.010955:5.72	0.012515:5.95	0.011829:5.43	0.012048:6.01	0.013270:6.18	0.012501:5.87	0.013921:5.81	0.013027:6.16	0.011222:4.79	0.013619:5.74	0.012008:5.47	0.012877:5.62	0.005304:4.45	0.012464:5.85	0.013070:5.98	0.012128:5.74	0.012974:5.55	0.012515:6.01	0.012757:5.66	0.012672:5.51	0.012512:4.73	0.012569:5.67	0.012165:5.58	0.012908:5.73	0.012481:5.66	0.013250:5.55	0.012063:5.72	0.011118:6.05	0.013210:6.02	0.014070:6.10	0.013327:5.65	0.013077:5.41	0.011847:5.71	0.010602:4.69	0.013179:6.19	0.012537:5.38	0.012426:5.56	0.010982:3.63	0.013303:5.71	0.011813:5.61	0.012917:6.09	0.012612:5.39	0.012676:5.95	0.012953:5.83	0.011888:6.03	0.013868:6.10	0.011346:5.78	0.011978:6.21
Chr01A	27300001	0.016724:4.63	0.019080:4.97	0.018539:4.87	0.016335:4.83	0.018950:5.06	0.015766:4.38	0.017701:5.04	0.017661:5.41	0.020869:4.34	0.020087:4.88	0.017939:4.79	0.016334:5.04	NA:3.18	0.016682:4.83	0.019187:5.39	0.020898:4.84	0.018296:4.81	0.019508:5.16	0.020694:4.51	0.017230:4.79	0.023536:3.99	0.016899:4.76	0.019998:4.82	0.020069:4.74	0.017681:5.11	0.017057:5.04	0.016821:5.28	0.018884:4.71	0.017117:4.86	0.016471:4.87	0.017475:4.60	0.019925:4.66	0.017974:4.88	0.017705:4.44	0.017263:4.94	0.017457:4.42	0.018620:5.25	0.019039:3.56	0.019315:4.70	0.016834:4.83	0.018306:4.74	0.018212:4.68	0.018832:5.42	0.018795:5.09	0.017201:4.93	0.018481:5.27	0.018220:5.11	0.018252:5.08
Chr01A	27350001	0.015542:4.62	0.015385:4.64	0.015662:4.29	0.015735:4.79	0.014165:4.46	0.013907:4.10	0.014352:4.68	0.011824:4.36	0.015017:3.43	0.016245:4.30	0.011970:4.11	0.016154:4.33	NA:2.73	0.013906:4.56	0.014985:4.64	0.013276:4.36	0.013540:4.56	0.014331:4.45	0.013855:4.76	0.013164:4.37	0.015338:3.46	0.014531:4.39	0.013648:4.53	0.013498:4.39	0.014363:4.32	0.014442:4.08	0.014661:4.64	0.014335:4.73	0.013709:4.54	0.013007:4.32	0.012935:4.22	0.012549:4.03	0.014736:4.73	0.013730:3.81	0.015515:4.30	0.013974:4.09	0.016443:4.45	NA:2.94	0.011751:4.30	0.013630:4.71	0.012879:4.39	0.016303:3.99	0.016266:4.58	0.014307:4.93	0.014270:4.52	0.014503:4.69	0.014836:4.91	0.013887:4.76
Chr01A	27400001	0.014136:4.55	0.013265:4.81	0.011612:4.43	0.011962:5.09	0.008904:4.96	0.012129:4.10	0.011448:4.73	0.011037:5.15	0.011328:4.18	0.010585:4.82	0.010995:4.64	0.013461:4.82	0.008237:3.92	0.012728:4.82	0.012742:4.75	0.012641:4.56	0.011627:4.55	0.011545:4.54	0.012122:4.63	0.011772:4.57	0.013049:4.47	0.012453:4.47	0.012959:4.28	0.012134:4.56	0.010383:4.37	0.010804:4.43	0.011085:4.75	0.011636:4.62	0.012697:5.00	0.012403:5.09	0.011894:4.49	0.012032:4.58	0.013013:4.63	0.012171:4.46	0.011859:4.82	0.010298:4.53	0.012072:4.72	0.012023:3.58	0.012557:4.49	0.012321:4.83	0.011891:4.41	0.010310:4.35	0.010659:4.70	0.011508:4.51	0.013660:4.48	0.011762:4.86	0.011209:4.75	0.013100:4.66
Chr01A	27450001	0.012704:4.39	0.017235:4.44	0.015283:4.36	0.016038:4.80	0.013962:4.66	0.015340:4.16	0.012862:4.45	0.016867:4.84	0.012635:3.97	0.015246:4.53	0.013358:4.86	0.015568:4.10	NA:3.62	0.014798:4.51	0.016021:4.36	0.013451:4.32	0.016073:4.34	0.016160:4.20	0.016820:4.18	0.013266:4.21	0.016135:4.32	0.014277:4.77	0.014039:4.38	0.013947:4.42	0.013726:4.29	0.014624:4.34	0.011845:4.44	0.013080:4.03	0.014920:4.80	0.014277:4.33	0.015493:3.78	0.015800:4.95	0.014201:4.18	0.015993:4.36	0.015591:4.40	0.015495:4.76	0.013607:4.62	0.014563:3.97	0.015539:4.08	0.017688:4.44	0.016623:4.67	0.014967:4.03	0.015723:4.52	0.015444:4.25	0.013065:4.36	0.015127:4.76	0.015377:4.64	0.015900:4.54
Chr01A	27500001	0.006768:3.84	0.009913:4.05	0.009414:3.99	0.010001:4.27	0.009730:4.33	0.008689:3.79	0.011320:3.96	0.009527:4.23	0.008525:3.28	0.008094:3.83	0.008301:3.99	0.008923:3.97	NA:1.31	0.008961:3.90	0.009152:3.96	0.008305:4.26	0.006654:3.88	0.009290:4.25	0.008662:3.92	0.009563:4.00	NA:2.68	0.009675:3.83	0.009540:3.94	0.008676:4.00	0.010128:3.84	0.009352:3.98	0.008583:4.41	0.011427:4.34	0.007574:4.42	0.006879:4.01	0.009135:3.59	0.009573:3.73	0.007733:4.00	0.008962:3.37	0.008003:3.70	0.010908:3.75	0.011231:3.96	NA:2.78	0.006774:3.50	0.007886:3.97	0.007990:4.10	0.008643:3.75	0.009819:4.39	0.009233:4.19	0.009045:3.95	0.008156:4.18	0.009157:4.03	0.010740:3.89
Chr01A	27550001	0.007759:5.97	0.008063:6.18	0.008474:5.88	0.008568:6.19	0.008390:6.22	0.009526:5.63	0.008888:6.70	0.008633:6.51	0.008023:5.63	0.008225:5.98	0.008058:6.45	0.008427:5.82	0.003186:4.67	0.008797:6.08	0.008413:6.03	0.009381:6.20	0.008370:5.78	0.008581:6.30	0.008554:5.99	0.008040:6.34	0.009202:5.52	0.008161:6.29	0.008016:6.06	0.008438:6.04	0.007791:6.05	0.008786:6.03	0.008163:6.24	0.007244:5.96	0.007785:6.12	0.007805:6.39	0.008192:5.42	0.008825:5.80	0.007506:6.02	0.008200:5.56	0.007583:6.52	0.008850:6.39	0.008085:6.42	0.008374:4.91	0.007648:5.42	0.007784:6.23	0.007196:6.03	0.008287:5.91	0.007401:6.59	0.008408:5.98	0.008535:6.23	0.007740:6.41	0.008063:6.08	0.006571:5.93
Chr01A	27600001	NA:3.35	0.009665:3.49	NA:3.55	0.009197:3.60	0.008397:3.60	NA:3.36	0.010080:3.59	0.009868:3.78	NA:3.52	0.008831:3.55	0.009626:3.61	0.010992:3.60	NA:2.14	0.009899:3.45	NA:3.84	0.009745:3.70	0.010342:3.51	0.010840:3.64	0.010617:3.54	NA:3.51	NA:3.03	0.009882:3.67	NA:3.39	0.009887:3.61	0.010250:3.66	0.009279:3.57	0.010476:3.65	0.008000:3.60	0.009801:3.70	NA:3.69	NA:3.44	NA:3.24	0.008322:3.28	NA:3.44	0.009233:3.80	NA:3.65	NA:3.41	NA:2.76	0.010734:3.35	0.009974:3.38	0.008724:3.89	NA:2.96	0.009432:3.72	NA:3.49	0.010006:3.39	0.009136:3.66	0.010321:3.71	0.009785:3.44
Chr01A	27650001	0.012489:5.82	0.012290:5.91	0.012367:6.18	0.011065:6.25	0.012913:6.26	0.011094:5.68	0.012782:6.15	0.013221:6.98	0.011069:5.41	0.012802:6.06	0.012675:6.50	0.012460:5.97	0.005458:5.32	0.013841:6.43	0.012543:6.29	0.013276:6.28	0.012816:6.51	0.012737:6.26	0.011609:5.98	0.012209:5.88	0.011282:5.82	0.012702:5.80	0.010815:5.51	0.012152:6.30	0.012987:5.97	0.012939:6.06	0.012723:6.20	0.013310:6.16	0.013079:6.31	0.012277:6.24	0.012464:5.65	0.011742:5.83	0.012085:5.89	0.011787:5.42	0.011138:5.91	0.012873:6.00	0.012266:6.16	0.010744:4.91	0.010194:5.31	0.011621:6.08	0.011220:6.01	0.012217:5.57	0.013639:6.14	0.011421:5.84	0.011801:5.93	0.012254:6.50	0.011513:6.27	0.012011:6.28
Chr01A	27700001	0.018730:5.92	0.018506:6.33	0.018529:6.04	0.017852:6.44	0.017990:6.26	0.017881:5.68	0.017516:6.37	0.019186:6.48	0.014984:4.94	0.016102:6.43	0.017714:5.96	0.017583:6.17	0.006841:5.02	0.019985:6.47	0.017437:6.45	0.019146:6.14	0.018178:6.16	0.017304:6.41	0.016646:6.26	0.019400:6.29	0.016958:5.58	0.017637:6.09	0.016438:5.92	0.017764:6.16	0.019379:6.20	0.017162:5.95	0.016949:6.20	0.017298:6.02	0.019650:6.44	0.017870:6.19	0.018203:5.94	0.021076:5.97	0.016939:5.98	0.018503:5.49	0.019207:6.30	0.017394:6.05	0.018440:6.29	0.014421:4.54	0.018055:5.65	0.016986:6.20	0.017478:6.28	0.017064:5.81	0.016400:6.30	0.019484:6.34	0.017281:6.26	0.019197:6.55	0.019338:6.23	0.018412:6.19
Chr01A	27750001	0.016677:4.88	0.018261:5.36	0.019004:5.19	0.018101:5.25	0.018150:5.49	0.018178:4.98	0.019434:5.56	0.018307:5.63	0.017209:4.07	0.016349:5.24	0.018456:4.84	0.017284:5.10	0.005529:3.98	0.017704:5.40	0.016424:5.38	0.016985:5.33	0.017245:5.08	0.018717:5.45	0.016541:5.39	0.015895:5.27	0.017190:4.16	0.017463:5.21	0.015988:4.87	0.018590:5.34	0.017261:5.11	0.017636:5.13	0.018767:5.40	0.018306:5.40	0.017199:5.46	0.017182:5.27	0.016632:5.10	0.017284:4.18	0.016683:5.07	0.015888:4.47	0.018122:5.40	0.016461:4.69	0.018851:5.27	0.014375:3.34	0.014738:4.76	0.016054:5.22	0.017104:5.03	0.009961:4.95	0.018177:5.52	0.017640:5.38	0.017169:4.96	0.017237:5.04	0.016670:5.12	0.017190:5.41
Chr01A	27800001	0.018375:5.48	0.017797:5.85	0.018730:5.41	0.017367:5.67	0.018995:5.54	0.018490:5.68	0.018791:5.71	0.019599:6.19	0.016644:4.91	0.017084:5.68	0.017809:5.88	0.017788:5.74	0.006545:4.76	0.018125:5.83	0.017840:5.75	0.018386:5.88	0.018222:5.53	0.018136:5.92	0.017935:5.56	0.017363:5.26	0.016444:5.42	0.018535:5.47	0.017900:5.47	0.018426:5.52	0.019785:5.37	0.017109:5.31	0.020117:5.57	0.018227:5.60	0.018439:5.76	0.018004:5.68	0.017357:4.95	0.019067:5.51	0.018829:5.55	0.018170:5.12	0.018593:5.65	0.018383:5.54	0.019085:5.65	0.015352:4.15	0.016087:5.17	0.019366:5.86	0.019443:5.65	0.008236:5.49	0.019281:5.57	0.019167:5.60	0.017542:5.26	0.019500:5.89	0.018182:5.44	0.017537:5.68
Chr01A	27850001	0.016380:5.91	0.016057:6.12	0.015951:6.23	0.017132:6.65	0.016902:6.56	0.017827:5.90	0.016516:6.41	0.016378:6.65	0.015440:5.17	0.016145:6.01	0.016479:6.09	0.017767:6.06	0.003940:5.06	0.017631:6.50	0.015806:6.36	0.016466:6.20	0.017789:5.87	0.016636:6.07	0.015240:5.89	0.015586:6.08	0.014679:5.56	0.015061:5.77	0.014338:5.39	0.017523:5.82	0.013844:5.66	0.015991:5.92	0.016274:6.19	0.015449:6.03	0.016604:5.94	0.015517:6.16	0.016211:5.69	0.017693:6.43	0.015599:5.80	0.015868:5.87	0.015576:5.96	0.018025:6.30	0.017263:6.49	0.015592:4.58	0.016300:5.71	0.017173:6.42	0.015840:6.25	0.007378:5.99	0.016386:6.23	0.017605:6.19	0.017299:5.85	0.016859:5.81	0.017251:6.13	0.015886:5.95
Chr01A	27900001	0.016876:6.47	0.017937:6.73	0.018732:6.29	0.016801:6.34	0.019541:6.61	0.017223:5.97	0.016879:6.86	0.016020:6.57	0.016373:5.52	0.018416:6.34	0.018196:6.46	0.018580:6.60	0.009993:4.96	0.016274:6.64	0.018840:6.39	0.016981:6.73	0.018063:6.18	0.016054:6.69	0.016636:6.56	0.017867:6.53	0.018989:5.58	0.016948:6.05	0.017447:6.02	0.017371:6.32	0.017969:6.04	0.017994:6.32	0.017982:6.09	0.016451:6.34	0.017101:6.60	0.017728:6.42	0.016617:5.77	0.018264:6.25	0.017613:6.16	0.017374:5.76	0.016127:6.53	0.016398:6.07	0.016943:6.55	0.013240:4.61	0.018809:6.16	0.016855:6.52	0.018331:6.41	0.007332:6.06	0.015414:6.58	0.015851:6.47	0.016955:6.41	0.017143:6.39	0.015540:6.68	0.016638:6.30
Chr01A	27950001	0.014940:4.23	0.014048:4.61	0.016332:4.29	0.014788:4.39	0.016909:4.50	0.015135:4.04	0.015290:4.47	0.014605:4.78	0.012623:3.98	0.013342:4.49	0.014377:4.15	0.015475:4.34	NA:2.74	0.014483:4.75	0.016862:4.31	0.017036:4.67	0.014855:4.54	0.015731:4.26	0.015443:4.51	0.014623:4.54	0.017932:3.70	0.017794:4.36	0.015284:4.21	0.015938:4.44	0.016371:4.14	0.016954:4.19	0.015253:4.35	0.012000:3.95	0.015990:4.63	0.015217:4.59	0.015185:4.49	0.014094:4.39	0.013885:4.33	0.016267:3.91	0.014476:4.84	0.015142:4.27	0.015516:4.51	0.014319:3.50	0.016979:4.19	0.013518:4.61	0.016262:4.45	0.004092:4.97	0.014308:4.69	0.015855:4.36	0.015120:4.43	0.014647:4.50	0.014578:4.48	0.013442:4.61
Chr01A	28000001	0.012632:4.80	0.012131:4.60	0.014506:4.87	0.014638:5.35	0.011567:4.90	0.012142:4.76	0.012760:4.94	0.013792:4.66	0.012718:3.62	0.014796:4.54	0.012659:3.94	0.013942:5.02	NA:3.85	0.012749:4.85	0.015267:4.75	0.013154:4.84	0.015708:4.75	0.013363:4.76	0.011752:4.64	0.013007:4.63	0.013906:4.35	0.015073:4.80	0.013207:4.67	0.014601:5.06	0.013408:4.93	0.015496:4.80	0.015126:4.91	0.013846:4.92	0.013667:4.85	0.013032:5.05	0.013868:4.34	0.013048:4.46	0.013854:4.76	0.012452:4.35	0.012263:4.69	0.014419:4.70	0.014739:5.02	0.011324:3.43	0.009874:4.38	0.015362:4.49	0.015206:4.90	0.006126:4.69	0.012813:5.04	0.014954:4.89	0.012320:4.68	0.012717:5.07	0.012322:5.01	0.011164:4.63
Chr01A	28050001	0.006889:4.98	0.007648:5.06	0.009063:4.65	0.007224:4.91	0.008145:5.12	0.007470:4.42	0.008743:5.20	0.008192:5.30	0.011294:4.22	0.009804:4.81	0.008413:4.49	0.008244:4.70	NA:2.17	0.006781:4.97	0.009652:5.06	0.009676:4.91	0.007926:4.85	0.008280:4.77	0.007762:5.23	0.009056:4.56	0.011205:3.56	0.009658:4.32	0.007391:4.65	0.007756:4.42	0.007766:4.66	0.008733:4.51	0.007992:5.13	0.007690:4.81	0.008823:4.89	0.006424:5.20	0.008107:4.70	0.008960:4.64	0.007840:4.72	0.006338:3.94	0.007373:4.80	0.009033:4.35	0.009057:5.05	0.009472:3.23	0.008218:4.52	0.009050:4.84	0.007110:5.06	0.002843:6.19	0.008366:5.15	0.008274:4.87	0.008303:4.63	0.008453:4.87	0.009485:5.01	0.007139:4.98
Chr01A	28100001	NA:2.69	0.005598:2.95	NA:2.85	0.004829:3.19	0.004163:3.50	NA:2.72	0.004207:3.07	0.004096:3.37	NA:2.26	NA:2.88	NA:2.68	0.003276:3.11	NA:1.13	NA:2.87	0.003333:3.03	0.005103:3.05	0.003411:2.87	0.004406:3.09	0.003491:2.90	NA:2.92	NA:2.00	NA:2.88	NA:2.64	0.004005:2.91	0.004088:3.02	NA:2.82	NA:2.93	NA:2.76	0.003975:3.14	0.004450:3.01	NA:2.75	0.004375:3.10	NA:3.07	NA:2.42	0.005371:2.85	NA:2.88	0.004600:3.00	NA:2.12	0.004350:2.81	0.004646:3.08	0.005850:3.08	0.001955:4.05	0.003076:3.09	0.005598:3.32	0.004060:3.11	0.003836:3.14	0.004667:3.29	0.005452:3.00
Chr01A	28150001	0.011881:7.01	0.012102:7.10	0.012460:6.73	0.011445:7.18	0.011286:7.16	0.012242:6.62	0.012634:6.96	0.012738:7.56	0.011374:6.70	0.012253:7.04	0.011961:7.36	0.010983:6.35	0.003963:7.10	0.012528:7.26	0.012035:7.09	0.012096:6.78	0.011293:6.76	0.012030:7.02	0.010878:6.65	0.010744:6.51	0.011149:7.58	0.010350:6.78	0.011766:6.43	0.011142:6.47	0.012520:6.98	0.012594:6.90	0.011909:7.00	0.011446:6.94	0.013044:7.01	0.011195:6.90	0.010675:6.56	0.012142:6.94	0.011960:6.89	0.011508:7.09	0.012796:7.19	0.010888:7.80	0.011541:7.54	0.011644:6.26	0.011748:6.47	0.012212:6.70	0.012613:6.92	0.003923:6.48	0.012803:7.14	0.012728:6.46	0.011929:6.88	0.011550:7.17	0.011652:6.91	0.011494:7.08
Chr01A	28200001	0.011375:3.74	0.011339:3.85	NA:3.72	0.011038:3.66	NA:3.81	NA:3.39	0.010428:3.81	0.012121:4.39	NA:3.28	0.011609:3.71	0.011236:3.97	0.012006:3.64	NA:3.30	0.011040:4.00	NA:4.15	NA:3.60	0.010473:3.55	0.011443:4.04	NA:3.53	0.010650:3.66	0.011228:3.67	NA:3.71	NA:3.33	0.012285:3.65	0.011863:3.59	0.011607:3.54	0.012482:3.92	0.012623:3.76	0.011386:3.68	0.010800:3.69	NA:3.41	0.011664:4.17	0.011408:3.83	0.012069:3.73	0.011231:3.77	0.012163:3.67	0.011630:3.94	NA:3.21	0.011487:3.59	0.011208:3.63	NA:3.52	0.004332:3.73	0.011556:3.67	0.011220:3.53	0.011630:3.75	NA:3.64	0.010906:3.63	0.010267:3.76
Chr01A	28250001	0.008995:6.56	0.009241:6.17	0.009412:6.53	0.009173:6.87	0.009808:7.09	0.009707:5.95	0.009102:6.68	0.009568:7.27	0.009234:6.10	0.009821:7.00	0.009891:6.83	0.009307:6.59	0.002906:6.37	0.008847:6.92	0.009068:6.08	0.009516:6.62	0.008127:6.34	0.009324:6.62	0.009486:6.18	0.008272:5.99	0.009085:6.87	0.009398:6.41	0.008487:6.42	0.008692:6.46	0.009127:6.49	0.010713:6.48	0.009082:6.75	0.008738:6.62	0.009288:6.41	0.009153:6.81	0.009397:6.08	0.010126:6.85	0.009813:6.39	0.009273:6.61	0.009905:6.89	0.009114:7.04	0.009840:6.58	0.009193:5.73	0.009123:6.22	0.008919:6.82	0.009412:6.46	0.004067:6.12	0.008927:6.97	0.009939:6.64	0.007926:6.53	0.008998:6.74	0.009397:6.75	0.009157:6.42
Chr01A	28300001	0.014007:5.99	0.013201:6.40	0.014144:5.97	0.013414:6.37	0.013239:6.55	0.013070:5.69	0.013352:6.45	0.014328:6.78	0.013034:6.09	0.012790:6.33	0.012644:6.74	0.013315:6.12	0.006677:5.05	0.014066:6.61	0.014408:6.21	0.013115:6.15	0.012804:5.84	0.012648:6.34	0.013103:6.40	0.012373:6.01	0.013075:5.81	0.012793:6.08	0.012710:5.82	0.012997:6.34	0.013439:6.06	0.013032:5.97	0.013643:6.63	0.012759:6.22	0.012167:6.31	0.012429:6.00	0.012381:5.40	0.013613:5.92	0.013033:6.38	0.012554:5.62	0.013009:6.13	0.013626:5.94	0.012721:6.51	0.012058:5.00	0.013065:5.75	0.013112:6.24	0.012690:6.47	0.005187:5.77	0.012325:6.53	0.013920:6.49	0.014112:6.02	0.014282:6.74	0.014116:6.41	0.012694:6.15
Chr01A	28350001	0.008381:5.59	0.008305:5.57	0.008278:5.31	0.007927:5.95	0.007723:5.42	0.007960:5.28	0.008652:6.14	0.008166:5.69	0.006125:4.46	0.007931:5.59	0.008434:5.64	0.008381:5.90	0.001828:4.70	0.008841:6.04	0.008118:5.69	0.008390:5.77	0.008401:5.65	0.008666:5.88	0.008425:5.53	0.007749:5.48	0.008712:5.20	0.007755:5.60	0.008613:5.51	0.008510:5.55	0.008246:5.28	0.008544:5.54	0.007884:5.68	0.008061:5.25	0.009326:5.68	0.008330:5.55	0.008124:5.25	0.008707:5.74	0.008423:5.67	0.007920:5.04	0.008355:5.83	0.008462:5.60	0.008268:5.89	0.007477:4.19	0.008650:5.35	0.006935:5.60	0.007746:5.70	0.002765:5.45	0.008351:6.07	0.008462:5.69	0.008803:5.44	0.008339:5.89	0.008192:5.56	0.008130:5.65
Chr01A	28400001	0.015131:5.50	0.013498:5.72	0.013866:5.53	0.016539:6.14	0.014230:5.28	0.014564:5.66	0.015861:6.02	0.012036:4.27	NA:3.05	0.012426:5.15	0.012724:4.23	0.011530:5.18	0.005574:3.76	0.014762:5.76	0.014511:5.65	0.015026:5.81	0.014302:5.61	0.013480:5.65	0.014937:5.31	0.014989:5.24	0.012086:4.35	0.012668:5.36	0.011707:4.83	0.014105:5.41	0.013634:5.44	0.015446:5.32	0.012474:5.17	0.016035:5.61	0.015408:5.64	0.014171:5.71	0.014040:5.03	0.014212:5.60	0.014213:5.52	0.011983:4.78	0.014775:5.32	0.013899:5.55	0.013803:5.47	0.009752:3.31	0.014201:5.31	0.013908:5.25	0.014677:5.76	0.005494:5.07	0.016661:6.01	0.011413:5.43	0.013861:5.43	0.015521:5.66	0.014548:5.69	0.015417:5.60
Chr01A	28450001	0.024479:6.21	0.026267:6.73	0.025027:6.20	0.025015:6.43	0.024006:6.85	0.022485:5.80	0.024465:6.83	0.020471:4.94	0.020789:3.91	0.026873:5.89	0.023742:4.94	0.023484:6.24	0.011893:4.29	0.024929:6.35	0.024895:6.22	0.023848:6.26	0.024406:6.22	0.024916:6.53	0.022762:6.11	0.025743:6.35	0.023232:4.71	0.025642:6.42	0.023650:6.06	0.025121:6.32	0.023754:6.47	0.024417:6.25	0.022664:6.39	0.026554:5.87	0.025651:6.28	0.023037:6.51	0.023453:5.81	0.024431:5.95	0.024300:6.00	0.024039:4.80	0.022024:5.99	0.025487:6.09	0.025760:6.58	0.018932:3.57	0.026397:5.91	0.022636:5.58	0.024877:6.39	0.005076:5.50	0.026870:6.79	0.023482:5.93	0.025499:6.35	0.026593:6.25	0.025582:6.54	0.026058:6.30
Chr01A	28500001	0.015461:6.12	0.015471:6.45	0.017828:6.48	0.016107:6.68	0.015627:6.34	0.017298:5.97	0.017110:6.36	0.016868:6.83	0.017374:5.43	0.017667:6.46	0.017300:6.54	0.017494:6.39	0.007482:5.47	0.016269:6.75	0.017459:6.43	0.017164:6.48	0.015705:6.64	0.016252:6.41	0.016657:6.24	0.017878:6.54	0.016168:5.80	0.016510:6.67	0.016466:6.19	0.016024:6.18	0.016420:6.42	0.017574:5.94	0.018448:6.79	0.016736:6.38	0.016573:6.83	0.016899:6.52	0.015044:5.22	0.017218:6.18	0.016960:6.02	0.016884:6.04	0.017050:6.21	0.017505:6.50	0.016891:6.85	0.016120:5.17	0.016718:5.88	0.016919:6.39	0.017484:6.46	0.006227:6.16	0.015078:6.53	0.017634:6.04	0.016608:6.40	0.017742:6.73	0.016421:6.08	0.017823:6.59
Chr01A	28550001	0.013126:4.66	0.016623:4.95	0.018144:4.93	0.017621:4.97	0.016655:5.10	0.016477:4.44	0.017844:4.93	0.018607:5.26	0.018553:4.60	0.017681:4.88	0.018454:4.55	0.016616:5.07	0.008568:4.05	0.016255:5.06	0.015244:5.05	0.017445:5.00	0.019015:4.93	0.016424:4.97	0.015388:4.63	0.016310:4.91	0.020387:4.96	0.018350:5.02	0.017637:4.64	0.013978:4.58	0.015145:5.11	0.018577:4.95	0.019099:5.20	0.012734:4.66	0.017429:4.78	0.015780:4.63	0.014202:4.68	0.016086:4.85	0.019455:4.67	0.017483:4.58	0.015439:5.14	0.015641:4.81	0.020308:5.03	0.014489:3.69	0.015761:4.47	0.016778:4.76	0.019674:4.86	0.009533:4.85	0.016380:4.83	0.016711:4.64	0.015605:5.00	0.016989:5.25	0.019914:5.07	0.015615:4.72
Chr01A	28600001	0.015245:5.98	0.013022:6.30	0.015145:5.51	0.013956:6.38	0.014460:6.24	0.013770:5.98	0.015206:6.08	0.014780:6.26	0.015573:5.47	0.014790:6.10	0.014261:6.42	0.014555:5.84	0.006951:4.43	0.014715:5.97	0.015175:6.02	0.015693:6.44	0.014122:5.92	0.015369:6.14	0.014553:5.90	0.014415:5.43	0.014229:5.39	0.016252:5.85	0.014948:5.90	0.015733:6.24	0.014177:6.05	0.013708:5.42	0.015886:6.36	0.015774:6.10	0.013866:6.21	0.015035:6.33	0.014972:5.40	0.015127:6.31	0.014511:5.88	0.015474:5.70	0.016776:6.20	0.015958:6.39	0.016480:6.01	0.013983:4.88	0.014813:6.04	0.016462:6.34	0.015180:6.21	0.007290:6.31	0.014221:6.08	0.014676:6.07	0.015690:6.18	0.014931:5.98	0.015981:6.20	0.013490:6.15
Chr01A	28650001	0.010204:3.69	0.010661:4.04	0.010435:3.94	0.010169:4.29	0.011928:4.08	0.011145:4.24	0.011895:4.25	0.010975:3.94	NA:2.73	0.011227:3.85	0.012717:3.69	0.010548:3.89	NA:2.79	0.011150:4.35	0.011189:4.09	0.009868:4.17	0.011106:4.09	0.012067:3.99	0.012606:3.73	0.011369:4.04	0.011829:3.43	0.008947:3.82	0.010909:3.86	0.011447:4.03	0.010320:4.07	0.010736:3.83	0.010229:3.99	0.010948:4.52	0.011001:3.97	0.011467:4.25	0.011809:3.72	0.011253:3.60	0.011034:3.89	0.010780:3.44	0.011247:4.10	0.011212:3.83	0.009744:3.99	NA:2.37	0.010083:4.13	0.010478:4.04	0.011122:4.21	0.002457:4.12	0.011700:4.04	0.011087:3.75	0.012282:4.37	0.012044:4.27	0.012325:4.11	0.010579:4.24
Chr01A	28700001	0.015886:6.00	0.016720:6.44	0.015423:5.83	0.016655:6.63	0.015949:6.23	0.015713:6.05	0.016338:6.50	0.016422:6.73	0.015502:4.99	0.015929:6.22	0.016174:6.07	0.016363:5.86	0.003563:5.19	0.016532:6.01	0.017587:6.07	0.017091:6.35	0.016473:5.76	0.015775:6.11	0.016302:6.28	0.015890:5.98	0.013920:5.59	0.016448:6.17	0.015715:5.99	0.015612:6.05	0.014719:6.16	0.017791:6.17	0.015933:6.23	0.015422:6.43	0.016516:6.23	0.016433:6.10	0.017655:5.83	0.015488:5.61	0.016246:5.81	0.016413:5.31	0.015720:6.07	0.015716:5.98	0.014556:6.06	0.013723:4.45	0.016393:5.81	0.016358:6.15	0.017284:6.32	0.006494:5.94	0.016468:6.46	0.015899:6.12	0.015246:6.07	0.017584:6.51	0.015980:6.28	0.014961:6.15
Chr01A	28750001	0.012057:6.37	0.011303:7.15	0.010717:6.60	0.011655:6.81	0.011611:7.21	0.010880:6.52	0.011400:6.56	0.011970:7.68	0.011271:6.81	0.011556:6.94	0.011982:7.78	0.011285:6.55	0.003950:6.78	0.011859:6.99	0.011317:6.59	0.011264:6.75	0.011103:6.57	0.010970:6.18	0.010759:6.64	0.012383:7.01	0.011607:7.15	0.011458:6.73	0.011368:6.39	0.010938:6.56	0.011185:6.84	0.011102:6.65	0.011712:6.99	0.011743:6.57	0.011614:7.03	0.011618:6.81	0.011460:6.12	0.011418:6.84	0.012095:6.97	0.011467:6.99	0.011957:7.41	0.012113:7.20	0.012281:7.08	0.010986:6.19	0.011428:6.25	0.011805:7.09	0.011786:7.04	0.003617:6.63	0.012318:6.82	0.010937:6.96	0.011102:6.56	0.011551:6.99	0.011260:6.62	0.011530:7.05
Chr01A	28800001	0.013811:6.36	0.013714:6.47	0.014086:6.10	0.013476:6.38	0.013484:6.56	0.012526:5.82	0.013285:6.54	0.013595:6.81	0.014365:5.70	0.014046:6.55	0.014696:6.70	0.013291:5.91	0.007626:5.35	0.013200:6.24	0.013508:6.04	0.012758:6.48	0.012896:6.33	0.013019:6.00	0.013523:6.07	0.013391:6.19	0.013949:6.47	0.012442:6.03	0.013649:6.05	0.012178:6.17	0.013016:6.13	0.014515:5.99	0.013789:6.19	0.012704:6.06	0.014445:6.44	0.012803:6.56	0.012798:5.82	0.013669:6.43	0.012232:6.13	0.012306:6.13	0.014823:6.31	0.014160:7.06	0.013589:6.63	0.012064:5.56	0.012779:5.60	0.012756:5.96	0.013383:6.36	0.005796:6.30	0.013343:6.69	0.012461:6.32	0.012583:6.11	0.013310:6.31	0.013148:6.16	0.013613:5.98
Chr01A	28850001	0.013314:6.74	0.014199:7.13	0.013247:6.74	0.014297:7.54	0.013561:6.85	0.014197:6.36	0.013381:7.20	0.014044:7.92	0.012710:6.59	0.012625:6.83	0.013388:7.87	0.012441:6.39	0.003304:6.78	0.013569:7.07	0.013982:6.89	0.013557:7.13	0.014373:6.47	0.014591:6.92	0.012671:6.72	0.013794:6.69	0.012068:7.26	0.013206:6.55	0.013078:6.90	0.012566:6.62	0.012578:6.62	0.012587:6.88	0.012662:6.83	0.012851:6.94	0.013175:6.93	0.013682:6.61	0.012236:6.61	0.012974:7.02	0.013629:6.80	0.013431:7.09	0.012442:6.66	0.013667:7.35	0.013968:7.43	0.010941:5.87	0.013578:6.51	0.013866:7.31	0.013196:6.61	0.004364:6.95	0.013975:6.79	0.013100:6.66	0.013024:6.79	0.013257:6.96	0.013471:6.47	0.013583:7.49
Chr01A	28900001	0.016589:3.83	0.014599:4.19	0.018031:4.26	0.015227:4.15	0.016167:4.02	0.016255:3.54	0.017996:4.03	0.016943:4.44	0.012529:3.31	0.017020:4.11	0.017349:4.48	0.016814:4.09	NA:2.84	0.014567:4.02	0.016322:4.25	0.016368:3.89	0.015777:3.91	0.015723:4.16	0.016370:3.93	0.015681:4.27	0.017034:3.45	0.016385:4.03	0.015766:3.86	0.015507:3.98	0.016408:3.91	0.016295:3.59	0.017107:4.05	0.016794:4.10	0.017460:4.20	0.017225:4.15	0.018008:3.82	0.015336:3.75	0.015003:3.97	0.015402:3.58	0.015894:4.45	0.015332:3.97	0.016036:4.19	NA:3.06	0.015273:3.73	0.016116:4.00	0.015050:3.92	0.009586:4.06	0.016692:4.10	0.014799:4.11	0.013210:3.70	0.014865:4.06	0.014513:3.79	0.014112:3.80
Chr01A	28950001	NA:1.69	NA:1.76	NA:1.69	NA:1.93	NA:1.78	NA:1.67	NA:1.85	NA:1.85	NA:1.61	NA:1.83	NA:1.73	NA:1.93	NA:1.49	NA:1.91	NA:1.76	NA:1.84	NA:1.80	NA:1.80	NA:1.77	NA:1.78	NA:1.46	NA:1.73	NA:1.91	NA:1.84	NA:1.79	NA:1.82	NA:2.12	NA:1.75	NA:2.02	NA:1.97	NA:1.72	NA:1.61	NA:1.70	NA:1.59	NA:1.85	NA:1.70	NA:2.05	NA:1.33	NA:1.66	NA:2.00	NA:1.89	NA:1.70	NA:1.84	NA:1.80	NA:1.91	NA:2.01	NA:1.73	NA:1.71
Chr01A	29000001	0.015785:4.50	0.014386:4.65	0.017563:4.74	0.015298:4.95	0.015640:4.88	0.014892:4.48	0.016670:5.14	0.016321:4.86	0.015452:4.21	0.016219:4.65	0.016694:4.53	0.017282:4.62	0.004865:4.62	0.014596:4.86	0.014843:4.81	0.017422:4.91	0.015331:4.79	0.013709:4.47	0.014520:4.46	0.016715:4.67	0.012979:4.92	0.015356:4.58	0.013000:4.68	0.014983:4.81	0.014802:4.55	0.016628:4.35	0.014835:4.51	0.015912:5.04	0.015685:4.65	0.015166:4.67	0.014454:4.51	0.015658:4.81	0.015347:4.57	0.015958:4.69	0.015522:4.59	0.015737:5.01	0.014890:4.86	0.014141:3.81	0.014042:4.60	0.015124:4.53	0.014445:4.98	0.008105:4.36	0.016291:4.82	0.015858:4.62	0.015716:4.64	0.014373:4.61	0.015933:4.67	0.013697:4.52
Chr01A	29050001	0.014255:5.25	0.013623:5.97	0.013754:5.40	0.014078:5.74	0.013442:5.67	0.014368:5.26	0.014949:5.59	0.015044:5.66	0.013573:4.75	0.014752:5.50	0.014540:6.05	0.013610:5.60	0.003961:4.72	0.014280:5.48	0.013189:5.55	0.013046:5.53	0.014096:5.47	0.013893:5.87	0.014944:5.29	0.014571:5.35	0.013270:5.25	0.013378:5.43	0.013919:5.35	0.013885:5.75	0.014312:5.69	0.013609:5.21	0.014109:5.69	0.014515:5.58	0.014876:5.78	0.013229:5.44	0.013638:5.05	0.013858:5.20	0.013689:5.59	0.014740:5.15	0.013427:5.26	0.014591:5.44	0.013571:5.69	0.013358:4.57	0.014554:5.15	0.014041:5.61	0.014658:5.78	0.003153:5.21	0.014177:5.66	0.013999:5.52	0.014020:5.53	0.014421:5.68	0.014949:5.78	0.012847:5.53
Chr01A	29100001	0.013631:5.39	0.013759:5.47	0.013149:5.07	0.013297:5.34	0.013803:5.44	0.012704:5.18	0.013164:5.30	0.012508:4.64	0.011897:3.48	0.014431:5.02	0.011138:4.44	0.013479:5.12	0.007477:3.29	0.013287:5.37	0.009879:5.10	0.013075:5.89	0.012697:5.32	0.011981:5.21	0.014129:5.12	0.013729:5.05	0.013683:4.27	0.013534:5.14	0.012689:5.21	0.012301:5.27	0.012630:5.38	0.011027:5.04	0.012323:5.30	0.012174:5.62	0.011612:5.55	0.012860:5.46	0.012359:5.17	0.013213:5.50	0.010753:5.16	0.012804:4.34	0.013949:5.09	0.012324:5.05	0.011785:5.07	0.010217:3.17	0.012384:4.86	0.012476:5.03	0.013645:5.40	0.005320:5.63	0.012393:5.46	0.013058:5.12	0.012623:4.90	0.013819:5.32	0.012561:5.33	0.014171:5.32
Chr01A	29150001	0.016347:5.45	0.015657:5.38	0.016886:5.69	0.017340:5.36	0.015645:5.34	0.016720:5.05	0.015573:5.66	0.018736:4.78	0.016402:3.70	0.014217:4.75	0.015668:4.67	0.016027:5.38	NA:2.55	0.018176:5.32	0.015435:5.39	0.015983:5.37	0.015120:5.13	0.014743:5.35	0.016170:5.09	0.015486:5.19	0.017487:3.96	0.016790:5.37	0.014192:4.97	0.015949:5.26	0.014783:5.06	0.015019:5.29	0.017979:5.46	0.017397:5.14	0.016957:5.39	0.015921:5.50	0.014651:5.19	0.015490:4.47	0.015217:5.34	0.016111:4.19	0.016791:5.28	0.017256:4.68	0.017474:5.26	NA:2.62	0.017074:5.00	0.016193:5.28	0.015216:5.03	0.004809:5.98	0.016849:5.72	0.016126:5.27	0.016698:5.42	0.015840:5.40	0.014639:5.40	0.015417:4.86
Chr01A	29200001	0.014518:4.74	0.015226:5.08	0.016237:5.02	0.018316:5.21	0.017543:5.27	0.016102:4.63	0.016876:5.38	0.016582:5.13	0.013420:4.03	0.016927:5.32	0.015866:4.78	0.016210:4.70	NA:2.71	0.014643:5.50	0.016215:5.19	0.015648:5.24	0.015365:5.07	0.015333:5.00	0.017469:5.14	0.016808:5.29	0.017297:4.05	0.015446:5.00	0.014994:4.71	0.015466:5.27	0.014568:5.06	0.013925:4.82	0.016190:5.10	0.017163:4.92	0.015114:5.26	0.016351:5.30	0.014864:4.74	0.016325:4.71	0.015382:4.64	0.013945:4.37	0.016168:4.89	0.016601:4.48	0.015586:5.10	0.010732:3.52	0.014930:4.43	0.017605:5.09	0.018160:5.57	0.006262:6.14	0.016027:5.58	0.016191:5.15	0.015234:5.00	0.016352:5.19	0.017173:5.16	0.016325:5.06
Chr01A	29250001	0.016825:6.29	0.018481:5.84	0.015835:5.92	0.017497:6.58	0.018915:6.41	0.015145:5.55	0.018468:6.52	0.019291:7.20	0.018526:5.38	0.017628:6.24	0.018914:6.28	0.018177:6.12	0.009147:5.03	0.020342:6.01	0.016749:6.36	0.017585:6.36	0.018125:6.14	0.018214:5.92	0.019550:5.92	0.017950:6.04	0.016780:5.91	0.017773:5.90	0.017735:6.09	0.017069:6.05	0.016580:5.97	0.016167:6.05	0.015911:6.28	0.017248:6.05	0.018127:6.37	0.017051:6.14	0.017916:5.73	0.017447:5.98	0.017867:5.97	0.017009:5.59	0.018172:6.42	0.018579:6.40	0.018355:6.39	0.014922:5.08	0.015631:6.02	0.017058:5.87	0.018482:6.37	0.007232:6.17	0.019328:6.22	0.018146:6.37	0.017419:6.43	0.019317:6.40	0.017716:5.95	0.019417:6.41
Chr01A	29300001	0.015435:4.78	0.016355:5.17	0.016374:4.87	0.016959:5.19	0.016584:4.81	0.015058:4.61	0.016561:5.12	0.018458:4.83	0.017957:3.62	0.017484:5.39	0.017340:4.72	0.016051:4.76	NA:3.72	0.016121:5.13	0.013285:4.87	0.017169:4.89	0.016641:4.80	0.015888:5.04	0.016520:4.61	0.016114:4.77	0.015355:4.44	0.015601:4.53	0.015216:4.52	0.015535:4.81	0.016345:5.13	0.015259:4.75	0.016410:4.97	0.013987:4.65	0.013715:5.19	0.018409:4.83	0.018088:4.34	0.016988:4.74	0.016009:4.90	0.016547:4.30	0.016785:5.01	0.015666:4.86	0.014787:4.77	0.015371:3.62	0.017186:4.75	0.015053:4.77	0.017918:5.14	0.003465:4.87	0.016878:5.18	0.015554:4.93	0.017140:4.95	0.016710:4.90	0.016802:5.00	0.016357:4.87
Chr01A	29350001	0.017772:6.71	0.017928:7.22	0.018587:6.70	0.017695:6.93	0.018409:7.04	0.018656:6.29	0.017208:6.93	0.018936:6.63	0.016907:5.37	0.017478:6.29	0.017526:6.58	0.019382:7.04	0.004639:5.49	0.018423:6.86	0.019064:7.13	0.018532:6.62	0.017676:6.68	0.018605:6.62	0.019599:6.40	0.019160:6.48	0.015250:6.11	0.018457:6.66	0.018676:6.81	0.018275:6.72	0.017842:6.51	0.017728:6.49	0.018204:6.78	0.017244:6.74	0.019357:7.09	0.018324:6.66	0.017386:6.50	0.018096:6.93	0.018095:6.75	0.017915:6.33	0.018253:6.64	0.017178:6.94	0.018771:6.90	0.016119:4.71	0.017165:6.38	0.018069:6.82	0.018448:7.00	0.005723:6.24	0.018296:6.84	0.016960:6.31	0.017356:6.78	0.018693:7.01	0.018779:6.81	0.017428:7.09
Chr01A	29400001	0.018282:6.91	0.020547:7.54	0.021032:7.04	0.020755:6.94	0.018641:7.21	0.019866:6.79	0.019112:7.49	0.021238:7.13	0.019871:5.67	0.018448:6.93	0.018392:6.45	0.020270:6.81	0.006118:5.73	0.020546:7.42	0.020649:7.31	0.021180:7.16	0.019690:7.01	0.018872:7.28	0.019878:7.14	0.019819:6.96	0.016763:6.45	0.019532:6.92	0.019056:6.78	0.019567:6.98	0.018412:6.86	0.019481:6.87	0.019680:7.04	0.018779:6.99	0.019448:7.61	0.021185:7.33	0.019457:6.52	0.018541:6.87	0.018834:7.31	0.018319:5.95	0.018982:7.11	0.018773:6.82	0.020069:7.18	0.018079:4.91	0.020851:6.92	0.019137:7.05	0.019279:6.93	0.006960:6.69	0.019880:7.66	0.020522:6.87	0.020464:7.04	0.021809:7.33	0.019583:7.13	0.021061:7.51
Chr01A	29450001	0.020013:3.70	0.019035:3.70	0.019760:3.70	0.019905:3.72	0.018288:3.93	0.016191:3.49	0.019914:4.03	0.019262:3.73	NA:2.53	0.020629:3.59	0.018863:3.26	0.018908:3.59	NA:2.08	0.019149:4.01	0.018634:3.85	0.020527:3.66	0.018658:3.80	0.017458:3.96	0.019738:3.46	0.018910:3.76	NA:2.42	0.018483:3.56	0.021987:3.74	0.018303:3.69	0.020018:3.63	0.019990:3.61	0.019536:4.00	0.018743:3.62	0.019438:4.06	0.017626:3.81	0.016525:3.20	NA:2.96	0.017776:3.52	NA:2.86	0.017939:3.92	0.020073:3.24	0.020347:3.57	NA:1.89	0.018148:3.37	0.021332:3.44	0.019748:3.61	0.004559:3.87	0.020026:4.05	0.017730:3.92	0.018446:3.83	0.019198:4.01	0.020911:3.52	0.016790:3.94
Chr01A	29500001	0.019127:6.01	0.018583:5.22	0.020508:5.70	0.019147:5.88	0.018473:5.65	0.020830:5.49	0.022754:5.74	0.024843:5.66	0.017901:4.58	0.019755:5.56	0.017676:5.14	0.021159:5.80	0.007660:3.63	0.021080:5.70	0.019631:5.69	0.021536:6.30	0.021197:5.64	0.019710:5.63	0.019267:5.33	0.019276:5.49	0.017818:4.45	0.019423:5.75	0.021586:5.85	0.018285:5.55	0.019880:5.76	0.019789:5.85	0.022192:6.03	0.019183:5.85	0.021682:6.15	0.021766:5.36	0.018882:5.33	0.018387:5.68	0.020143:6.15	0.016574:4.83	0.022044:5.90	0.021594:5.63	0.020044:6.12	0.015305:3.41	0.017836:5.59	0.021464:5.85	0.020748:5.94	0.006227:6.07	0.022259:6.20	0.019493:6.10	0.020219:5.92	0.020875:6.30	0.022407:5.79	0.021916:6.10
Chr01A	29550001	0.019936:5.44	0.021974:5.57	0.019517:5.13	0.019696:5.52	0.020640:5.73	0.020620:4.75	0.019864:5.27	0.019676:5.33	0.017053:3.69	0.019971:4.89	0.019890:4.81	0.020573:5.29	0.008785:3.44	0.020468:5.10	0.020760:5.49	0.021035:5.78	0.018097:4.77	0.018151:4.89	0.021415:5.28	0.021706:5.39	0.018689:4.26	0.021419:5.28	0.019903:5.00	0.019441:5.41	0.020576:4.95	0.019736:5.17	0.020540:5.45	0.022065:5.32	0.021558:5.40	0.021244:5.54	0.018324:5.12	0.019528:4.97	0.020203:5.19	0.019331:4.67	0.019876:5.18	0.019367:5.37	0.020245:5.09	0.017616:3.33	0.020810:5.11	0.019318:5.02	0.018836:5.57	0.006199:5.21	0.020532:5.36	0.018063:4.89	0.021870:5.61	0.021162:5.57	0.017787:5.19	0.020528:5.70
Chr01A	29600001	0.024436:5.29	0.022952:5.72	0.024254:5.34	0.023017:5.92	0.020858:5.63	0.022018:5.22	0.021729:5.30	0.022238:5.79	0.020992:4.87	0.023342:5.90	0.019953:5.40	0.025694:5.54	0.007599:4.04	0.023182:5.69	0.022831:5.38	0.022041:5.70	0.021199:5.42	0.021380:5.28	0.023557:5.28	0.022503:5.39	0.022558:4.55	0.024083:5.14	0.022755:5.41	0.024318:5.39	0.021414:5.45	0.022980:5.44	0.022367:5.47	0.023128:5.16	0.024287:5.60	0.023103:5.51	0.022154:5.00	0.020040:4.90	0.024385:5.60	0.022414:4.86	0.023025:5.43	0.020410:5.44	0.022600:5.71	0.017297:3.57	0.022284:5.10	0.022646:5.36	0.021716:5.51	0.006147:5.31	0.021464:5.77	0.021524:5.28	0.023175:5.51	0.020646:5.82	0.023935:5.68	0.020959:5.38
Chr01A	29650001	0.014502:4.90	0.015447:5.61	0.014354:5.28	0.015941:5.24	0.015171:5.50	0.015350:5.13	0.015017:5.84	0.016811:5.76	0.016435:4.89	0.016447:5.39	0.015844:5.95	0.016524:5.36	0.004423:5.02	0.015324:5.25	0.016097:5.18	0.015254:5.33	0.016373:5.32	0.015201:5.05	0.014696:5.10	0.015172:5.15	0.015256:5.16	0.015587:5.12	0.013622:4.96	0.015472:5.32	0.016084:4.93	0.015522:5.19	0.014986:5.05	0.015671:5.24	0.014900:5.50	0.015638:5.11	0.015428:4.69	0.015608:5.38	0.014905:5.19	0.015395:5.24	0.015336:5.30	0.015468:5.50	0.015178:5.46	0.013331:4.61	0.015792:4.89	0.015322:5.42	0.015660:5.42	0.004222:5.20	0.015945:5.07	0.016416:5.25	0.014939:4.79	0.015401:5.40	0.014613:5.19	0.014600:5.22
Chr01A	29700001	0.019335:5.48	0.019190:5.67	0.018710:5.36	0.018305:5.84	0.021379:5.62	0.016120:5.06	0.020839:5.57	0.020110:5.91	0.018833:4.84	0.020350:5.40	0.019288:5.54	0.018274:5.38	0.012911:4.36	0.018480:5.76	0.019727:5.67	0.017989:5.73	0.019297:5.70	0.018503:5.49	0.020253:5.62	0.019494:5.55	0.020043:5.03	0.019100:5.40	0.019538:5.12	0.017050:5.38	0.019613:5.56	0.019221:5.23	0.019506:5.90	0.018409:5.50	0.020487:5.60	0.017843:5.59	0.019357:5.18	0.019449:5.27	0.015947:5.08	0.020175:4.93	0.019260:5.55	0.020726:5.68	0.019523:5.71	0.020319:3.94	0.018908:5.30	0.019340:5.27	0.019274:5.74	0.007181:6.14	0.017798:5.93	0.020095:5.73	0.018835:5.55	0.020858:5.70	0.017962:5.72	0.017165:5.63
Chr01A	29750001	0.008409:4.30	0.008884:4.41	0.009083:4.27	0.009409:4.19	0.009209:4.13	0.008517:3.96	0.008014:4.33	0.009300:4.71	0.009537:4.12	0.009291:4.37	0.010108:4.15	0.008680:4.33	NA:3.38	0.007269:4.18	0.008774:4.47	0.008901:4.49	0.009152:4.64	0.007967:4.49	0.008796:4.11	0.008631:4.14	0.009943:4.00	0.009166:4.14	0.008098:4.31	0.008074:4.16	0.008285:4.37	0.009086:4.28	0.008467:4.28	0.008898:4.36	0.009140:4.56	0.009252:4.43	0.008857:4.01	0.010548:4.16	0.008603:4.59	0.009945:3.99	0.007456:4.54	0.009753:4.41	0.008434:4.72	NA:3.25	0.007773:3.99	0.009698:4.23	0.008884:4.27	0.003883:4.75	0.009512:4.55	0.009104:4.25	0.009144:4.24	0.009151:4.69	0.007820:4.27	0.007939:4.43
Chr01A	29800001	0.016388:5.43	0.019800:5.63	0.017963:5.01	0.019066:5.54	0.018480:5.65	0.018623:5.48	0.018744:6.09	0.017251:6.25	0.018459:5.21	0.016727:5.37	0.018889:6.01	0.019604:5.66	0.010236:4.90	0.017320:5.53	0.016758:5.82	0.019275:5.56	0.017274:5.27	0.018575:5.63	0.019655:5.62	0.018110:5.63	0.017096:5.61	0.017713:5.45	0.017744:5.27	0.017883:5.41	0.020597:5.51	0.017704:5.39	0.016638:5.69	0.018350:5.39	0.020229:5.58	0.018918:5.45	0.016574:5.14	0.018275:5.94	0.018448:5.43	0.018522:4.91	0.016782:5.66	0.016541:5.95	0.017388:5.64	0.015917:4.26	0.018335:5.20	0.017698:5.55	0.019124:5.84	0.007387:5.67	0.018479:5.47	0.014574:5.32	0.018541:5.32	0.018305:5.37	0.018082:5.69	0.017815:5.64
Chr01A	29850001	0.018772:4.95	0.019516:5.31	0.019010:4.81	0.019260:5.62	0.019656:5.45	0.017753:4.73	0.018920:5.27	0.018137:5.26	0.019440:4.73	0.021321:5.42	0.019718:5.41	0.018437:5.27	0.006399:4.18	0.020496:5.39	0.019855:4.99	0.019777:5.21	0.017020:5.11	0.020218:5.29	0.019333:5.24	0.019224:5.20	0.020848:4.90	0.019763:5.19	0.019725:4.89	0.020680:5.05	0.018741:4.83	0.019294:5.01	0.019300:5.21	0.019594:5.21	0.020113:5.27	0.020007:5.38	0.020896:4.94	0.019702:5.11	0.018541:5.18	0.020692:4.59	0.018232:5.29	0.020782:5.23	0.018868:4.91	0.017803:4.06	0.018703:5.27	0.018932:5.27	0.018332:5.17	0.005953:5.33	0.019653:5.57	0.018503:5.37	0.020194:5.17	0.020054:5.06	0.019084:5.30	0.018154:5.01
Chr01A	29900001	0.028142:5.93	0.025291:5.66	0.027144:5.27	0.026358:6.29	0.025379:5.86	0.027989:5.37	0.024923:5.84	0.027691:6.05	0.021922:4.54	0.023528:6.04	0.027239:5.75	0.026396:5.72	0.016208:3.62	0.024544:5.67	0.026269:5.79	0.027258:6.00	0.027673:5.71	0.024284:5.59	0.026066:5.63	0.025804:5.50	0.029390:5.07	0.028059:5.69	0.027995:5.67	0.025219:5.16	0.027351:6.00	0.027765:5.61	0.028871:6.06	0.023632:5.60	0.025725:5.73	0.025398:5.69	0.024580:5.12	0.028448:6.12	0.025568:5.69	0.024980:5.42	0.023194:5.68	0.028087:6.30	0.024432:5.93	0.023334:4.89	0.023199:5.13	0.026372:5.69	0.031281:5.96	0.011227:6.25	0.028475:5.96	0.024325:5.75	0.026505:5.54	0.026474:6.23	0.028817:5.63	0.028553:5.56
Chr01A	29950001	0.020155:5.62	0.023918:5.84	0.020599:5.83	0.023544:5.95	0.023780:5.88	0.018972:5.78	0.023127:5.90	0.024101:6.40	0.021567:5.24	0.022361:5.97	0.022903:6.08	0.021170:5.45	0.010570:4.28	0.022442:6.00	0.022394:5.37	0.020867:5.90	0.020791:5.63	0.023634:6.13	0.022312:5.66	0.022463:5.69	0.025334:5.36	0.020604:5.70	0.022656:5.64	0.023796:5.69	0.021638:5.35	0.021862:5.74	0.022489:5.80	0.019794:5.70	0.022693:5.93	0.021018:5.82	0.022182:5.53	0.023059:5.97	0.023925:5.59	0.021079:5.25	0.020812:6.00	0.023252:5.97	0.021298:6.03	0.019948:4.44	0.020401:5.15	0.022807:5.83	0.021191:5.90	0.007699:5.95	0.023624:5.99	0.021901:5.89	0.022086:5.69	0.023363:5.80	0.020070:5.66	0.024092:5.85
Chr01A	30000001	0.018595:4.86	0.019834:4.91	0.021947:4.85	0.018831:5.14	0.021026:4.98	0.019494:4.61	0.019630:5.33	0.017557:4.89	0.017796:4.18	0.021134:4.60	0.019684:4.74	0.019474:4.83	NA:3.05	0.019508:4.82	0.020441:5.03	0.020159:5.03	0.018926:4.82	0.018986:4.82	0.020066:4.88	0.020325:4.81	0.022894:3.63	0.019348:4.87	0.019539:4.70	0.020320:4.62	0.018196:4.62	0.019018:4.72	0.021457:5.11	0.019327:4.93	0.018103:4.63	0.020847:5.05	0.019790:4.47	0.022042:4.39	0.022454:4.79	0.016295:4.30	0.020572:5.10	0.019850:4.66	0.020234:5.10	0.017153:3.18	0.020585:4.48	0.021553:4.72	0.019084:4.87	0.007646:5.43	0.019997:4.95	0.023209:4.88	0.017472:4.64	0.019808:5.06	0.021746:4.95	0.019917:4.72
Chr01A	30050001	0.012313:5.44	0.014462:5.44	0.013285:5.26	0.011511:5.93	0.011835:5.87	0.013042:5.24	0.014062:5.58	0.012293:5.23	0.012513:4.35	0.011341:5.31	0.010892:4.91	0.012839:5.39	NA:3.05	0.011764:5.56	0.012875:5.91	0.012636:5.49	0.012424:5.24	0.013932:5.49	0.012337:5.31	0.013340:5.45	0.014075:4.74	0.011824:5.69	0.011830:5.31	0.011629:5.43	0.012087:5.50	0.011023:5.40	0.011316:5.60	0.011207:5.69	0.012911:5.50	0.011817:5.73	0.012156:4.85	0.013117:5.06	0.012785:5.31	0.012862:4.79	0.013459:5.51	0.014887:5.25	0.011752:5.63	0.010949:3.82	0.012096:5.40	0.013359:5.21	0.013553:5.62	0.003347:5.94	0.012718:5.81	0.012313:5.18	0.011209:5.57	0.012514:5.63	0.012428:5.29	0.012987:5.68
Chr01A	30100001	0.022215:5.55	0.024448:5.96	0.022917:6.39	0.022589:6.27	0.021806:6.14	0.023101:5.86	0.024452:6.00	0.022112:5.76	0.022443:4.34	0.026033:5.76	0.021831:5.53	0.023046:5.68	NA:4.67	0.023670:6.17	0.020442:6.20	0.023187:6.08	0.022723:5.69	0.021280:5.71	0.022672:5.79	0.022143:5.71	0.026001:4.68	0.022477:6.23	0.021390:5.75	0.023582:5.87	0.022163:6.00	0.020977:5.87	0.022996:6.19	0.022107:5.83	0.021994:5.90	0.021812:6.34	0.020160:5.48	0.021717:5.81	0.024410:5.68	0.019773:5.15	0.025065:5.58	0.022145:5.53	0.020379:5.86	0.022113:3.87	0.026776:5.80	0.023587:5.88	0.021429:6.11	0.006030:5.35	0.021280:5.97	0.021780:5.69	0.024380:5.74	0.021943:5.71	0.023236:6.03	0.022716:6.06
Chr01A	30150001	0.012333:6.47	0.012056:6.50	0.010718:5.87	0.011117:6.50	0.012160:6.46	0.011915:5.93	0.011689:6.45	0.012270:6.55	0.010536:5.32	0.011041:6.45	0.010988:6.60	0.010621:6.15	0.005866:5.87	0.012166:6.64	0.012495:6.44	0.012139:6.65	0.011810:6.33	0.011098:6.34	0.011250:6.12	0.012177:6.40	0.012490:6.59	0.012597:5.93	0.010910:6.11	0.010791:6.47	0.011190:6.33	0.011939:5.95	0.011488:6.43	0.010397:6.22	0.012343:6.48	0.011508:6.44	0.012066:6.10	0.010665:6.62	0.012350:6.22	0.010910:5.84	0.011680:6.49	0.011215:6.93	0.011665:6.64	0.010417:4.93	0.010668:6.10	0.010440:6.52	0.010863:6.37	0.003644:5.66	0.011632:6.31	0.011909:6.52	0.011534:5.93	0.012076:6.57	0.011458:6.63	0.011820:6.44
Chr01A	30200001	0.021105:6.22	0.022615:6.24	0.020878:6.02	0.021689:6.52	0.021897:6.30	0.021623:5.89	0.019767:6.39	0.021976:6.80	0.021933:5.39	0.018741:6.33	0.022181:6.44	0.022157:6.32	0.005418:5.70	0.023082:6.72	0.022650:6.44	0.020729:6.33	0.021512:6.70	0.021148:6.24	0.021104:6.29	0.020337:6.51	0.022024:6.20	0.019511:6.41	0.021087:6.18	0.019713:6.24	0.022714:6.54	0.019404:5.58	0.020551:6.30	0.021121:6.29	0.022060:6.01	0.021857:6.51	0.020654:5.82	0.021455:6.99	0.020180:6.36	0.022215:6.46	0.020649:6.21	0.021781:7.01	0.020530:6.09	0.021360:5.65	0.023168:5.97	0.021887:6.50	0.020012:6.55	0.006915:6.29	0.023102:6.91	0.020886:6.35	0.021169:6.22	0.020701:6.54	0.019541:6.15	0.018286:6.19
Chr01A	30250001	0.024202:6.02	0.022523:6.24	0.023603:6.31	0.024981:6.32	0.023896:6.50	0.024072:5.81	0.024122:6.37	0.023649:6.33	0.022138:5.36	0.022563:6.09	0.021780:6.37	0.024795:6.29	0.005737:5.66	0.023211:6.16	0.023924:6.21	0.025874:6.49	0.023014:5.81	0.023196:6.23	0.021812:6.00	0.024390:6.33	0.024211:5.70	0.023322:6.13	0.025770:5.95	0.024337:6.32	0.024182:6.06	0.022980:5.86	0.021012:6.06	0.024158:5.90	0.023563:6.48	0.022622:6.04	0.023089:5.94	0.024388:6.13	0.023405:6.12	0.024936:5.58	0.023871:6.37	0.024942:6.57	0.024323:6.46	0.021750:5.25	0.025389:5.98	0.022828:6.11	0.025002:6.49	0.006990:6.16	0.025182:6.33	0.020514:6.30	0.023392:6.09	0.023657:6.15	0.023028:6.26	0.023962:6.37
Chr01A	30300001	0.010522:6.59	0.010812:6.94	0.009518:6.24	0.009899:6.99	0.009383:6.59	0.009519:6.46	0.009443:6.91	0.008992:7.32	0.010044:6.51	0.010167:6.51	0.010341:7.27	0.011104:6.23	0.002541:6.44	0.009707:6.84	0.009424:6.52	0.010482:6.74	0.009472:6.62	0.010387:6.75	0.010715:6.63	0.010130:7.00	0.009511:7.18	0.010837:6.29	0.009189:6.22	0.009780:6.35	0.010274:6.48	0.009856:6.41	0.009772:6.69	0.009439:6.91	0.011274:7.10	0.010830:7.03	0.009338:6.31	0.009829:7.25	0.010511:6.42	0.009060:6.95	0.009686:6.52	0.009535:7.40	0.010633:6.61	0.009876:6.13	0.011092:6.27	0.010381:6.59	0.010639:6.93	0.005166:6.27	0.008660:6.74	0.010065:6.81	0.011057:6.68	0.010634:6.59	0.009803:6.65	0.009714:6.93
Chr01A	30350001	0.008644:4.53	0.010143:4.85	0.009717:4.30	0.009977:5.03	0.010244:4.81	0.008690:4.45	0.009976:4.94	0.009957:5.03	0.011003:4.33	0.010415:5.05	0.010278:4.86	0.009782:4.62	0.002542:4.31	0.009356:4.64	0.010941:4.90	0.010214:5.13	0.009244:4.43	0.010077:5.03	0.009498:4.63	0.010314:4.84	0.008938:4.98	0.010117:4.63	0.010664:4.45	0.010161:4.85	0.010281:4.69	0.009622:4.27	0.009972:4.76	0.010886:5.05	0.010218:4.55	0.010533:4.88	0.009939:4.63	0.010652:5.07	0.008952:4.69	0.010847:4.57	0.010731:5.14	0.009776:4.99	0.010342:4.84	0.008999:4.00	0.008470:4.35	0.010172:4.87	0.009635:5.12	0.003508:4.66	0.009161:4.81	0.010236:4.89	0.010082:4.84	0.009355:4.94	0.009497:4.43	0.010039:4.92
[truncated: 12,490 more rows]
[truncated: 12 more columns]
