# Supplementary material for: Genomic consequences of residual recombination in a hybrid apomictic hickory complex
Source: Nat Commun. 2026 Feb 5;17:2376. doi: 10.1038/s41467-026-68867-6 (PMC12982824; doi:10.1038/s41467-026-68867-6)
Supplement: Supplementary file 9 — Source Data [file 41467_2026_68867_MOESM9_ESM.zip › Source_data/Fig3/3def/Cda60_LOH_Het_Dep.txt]

CHROM	RANGE	01_Cda1-1	02_Cda1-10	03_Cda1-11	04_Cda1-13	05_Cda1-14	06_Cda1-16	07_Cda1-17	08_Cda1-18	09_Cda1-19	10_Cda1-2	11_Cda1-20	12_Cda1-3	13_Cda1-4	14_Cda1-5	15_Cda1-6	16_Cda1-7	17_Cda1-8	18_Cda1-9	19_Cda2-1	20_Cda2-10	21_Cda2-11	22_Cda2-12	23_Cda2-13	24_Cda2-14	25_Cda2-15	26_Cda2-16	27_Cda2-17	28_Cda2-18	29_Cda2-19	30_Cda2-2	31_Cda2-20	32_Cda2-21	33_Cda2-3	34_Cda2-4	35_Cda2-5	36_Cda2-6	37_Cda2-7	38_Cda2-8	39_Cda2-9	40_Cda4-1	41_Cda4-10	42_Cda4-11	43_Cda4-12	44_Cda4-13	45_Cda4-14	46_Cda4-15	47_Cda4-16	48_Cda4-17
Chr01	1	0.001081:3.89	0.001081:3.42	0.001505:3.40	NA:2.45	0.001320:3.57	0.000916:3.75	0.001171:3.72	0.000956:3.18	0.001477:4.03	0.001758:4.16	0.000773:3.53	0.000998:3.40	0.002216:3.44	0.000780:3.90	0.001006:3.41	0.001564:3.45	NA:0.56	0.001468:3.43	0.001283:3.66	0.000740:3.44	0.001383:3.30	0.000830:3.80	0.001000:3.38	NA:0.56	0.001516:3.85	NA:0.61	0.001368:2.95	0.001346:3.80	0.001091:3.28	0.002057:3.67	0.001188:3.82	0.001794:3.42	0.001192:3.60	0.001542:3.65	0.001222:3.72	0.001268:4.08	0.001464:3.72	0.001707:3.39	0.001649:3.72	0.000710:2.92	0.001033:3.31	0.001100:3.31	0.001648:3.36	0.001184:3.29	0.001067:3.44	0.000916:2.91	0.000720:3.54	0.001371:3.64
Chr01	50001	0.001584:3.44	0.002290:3.58	0.001605:3.32	NA:2.50	0.001342:3.34	0.001463:3.76	0.001614:3.70	0.001885:4.03	0.002253:3.71	0.001914:3.95	0.002081:3.44	0.001544:3.59	0.002453:3.20	0.001462:3.48	0.002429:3.39	0.001171:3.42	NA:0.33	0.001719:3.39	0.001810:3.82	0.001784:3.66	0.001541:3.44	0.001858:3.92	0.001382:3.58	NA:0.32	0.002334:3.70	NA:0.27	0.002225:3.46	0.002197:3.85	0.001889:3.56	0.001675:3.57	0.001474:3.48	0.001453:3.27	0.001276:3.69	0.002345:3.94	0.002109:3.65	0.001396:3.72	0.001715:3.60	0.002311:3.81	0.001569:3.79	0.001473:3.05	0.001743:3.39	0.002003:3.48	0.001382:3.52	0.002340:3.41	0.001714:3.43	0.001456:3.04	0.001780:3.65	0.002108:3.79
Chr01	100001	0.002821:5.88	0.003334:6.03	0.004201:6.14	0.004225:5.96	0.003712:5.78	0.003572:6.45	0.004540:6.61	0.003659:6.00	0.002926:6.32	0.002920:7.09	0.003286:6.12	0.003251:6.07	0.003030:5.20	0.003172:6.16	0.003192:6.64	0.003302:5.92	0.002274:5.62	0.003880:6.35	0.003745:6.30	0.003476:5.96	0.003275:5.50	0.003057:6.18	0.003246:5.44	0.001968:5.48	0.003728:6.29	0.003546:4.84	0.003297:5.68	0.003177:6.43	0.002422:5.99	0.002006:5.85	0.003024:6.08	0.003364:5.50	0.003052:6.55	0.003104:6.07	0.003613:6.20	0.002956:6.14	0.003281:6.32	0.003935:6.15	0.003461:5.94	0.002631:5.01	0.003817:6.15	0.003238:6.24	0.003337:5.55	0.002882:5.40	0.003004:5.52	0.003870:5.10	0.003685:6.30	0.003129:5.68
Chr01	150001	0.002924:7.21	0.002799:7.86	0.003015:6.91	0.003321:7.28	0.003707:6.71	0.002712:7.77	0.003579:7.90	0.003048:7.08	0.002826:7.50	0.003354:8.17	0.002976:6.66	0.003137:7.55	0.003352:6.43	0.003422:7.90	0.002631:7.51	0.003226:6.79	0.001995:7.33	0.003377:7.62	0.002983:7.49	0.003641:7.17	0.003297:6.57	0.002497:7.14	0.003255:6.49	0.002347:7.35	0.003192:7.29	0.002218:6.57	0.003684:7.09	0.003252:6.95	0.003960:7.02	0.003575:6.94	0.003431:7.25	0.002794:7.17	0.003195:7.56	0.002922:7.48	0.003033:7.54	0.003441:7.65	0.003287:7.42	0.003507:7.13	0.002644:7.44	0.003012:5.89	0.003129:6.65	0.002769:6.87	0.003530:7.08	0.003698:6.84	0.002870:6.83	0.003834:5.86	0.003909:7.22	0.003183:6.76
Chr01	200001	0.001780:7.01	0.001721:7.31	0.002192:7.15	0.001342:7.30	0.001904:7.06	0.002141:7.55	0.002306:7.83	0.001723:7.09	0.002066:6.97	0.002009:8.71	0.001509:6.62	0.002302:6.94	0.001808:6.33	0.001910:7.24	0.002333:7.08	0.002159:6.49	0.000605:7.14	0.001629:7.44	0.001634:6.88	0.001962:7.23	0.002190:6.54	0.001721:7.64	0.001407:6.57	0.000513:7.02	0.001739:6.91	0.000522:6.86	0.001830:6.23	0.002053:7.17	0.001802:6.96	0.001681:7.19	0.001752:7.25	0.001812:6.82	0.001917:7.26	0.001915:7.13	0.001848:7.26	0.001878:7.74	0.001777:7.05	0.001793:7.01	0.001600:7.31	0.001861:5.72	0.001563:6.92	0.001842:6.80	0.001754:6.57	0.001921:6.73	0.001573:6.59	0.001787:6.03	0.002032:7.05	0.001746:6.60
Chr01	250001	0.001773:6.59	0.001627:6.61	0.001519:5.66	0.001616:6.24	0.002232:6.30	0.001765:6.73	0.001754:6.94	0.001735:6.84	0.001942:6.49	0.001828:7.33	0.001734:6.09	0.001567:6.30	0.001767:5.70	0.001735:6.57	0.001652:6.50	0.001614:5.58	0.000046:6.29	0.001587:6.14	0.001822:6.43	0.001557:6.75	0.001746:5.85	0.001910:6.49	0.001742:5.83	0.000181:6.24	0.001793:6.51	0.000070:5.82	0.001608:5.89	0.001863:6.59	0.001697:6.38	0.001797:6.19	0.001679:6.30	0.001736:6.01	0.001730:6.50	0.001561:6.38	0.001747:6.36	0.001944:6.10	0.001850:6.45	0.001751:5.75	0.001548:6.20	0.001736:5.03	0.001652:6.59	0.001913:6.49	0.001578:5.97	0.001686:5.99	0.001730:6.04	0.001600:5.18	0.001688:6.09	0.001611:6.62
Chr01	300001	0.002265:7.06	0.003626:7.42	0.002938:6.68	0.002569:7.23	0.002689:6.70	0.003227:7.40	0.003371:7.23	0.003421:7.18	0.003209:6.96	0.003308:7.90	0.003130:6.58	0.003684:6.74	0.003623:6.20	0.002831:6.80	0.002842:7.15	0.003207:6.52	0.000884:6.97	0.003563:6.54	0.003401:7.14	0.003066:7.20	0.002743:6.53	0.003275:7.39	0.003477:5.99	0.000717:6.89	0.002667:7.56	0.001546:6.23	0.003418:6.53	0.002549:6.81	0.002736:6.19	0.002585:6.93	0.003061:7.19	0.003545:6.37	0.002770:7.30	0.002923:7.22	0.002907:6.93	0.003132:7.58	0.003145:7.27	0.003968:6.32	0.003473:7.44	0.003359:5.79	0.002775:6.71	0.003049:6.88	0.003076:6.88	0.003633:6.73	0.003492:6.60	0.002690:5.72	0.003217:7.21	0.002543:7.17
Chr01	350001	0.002432:6.81	0.001943:6.84	0.001538:6.39	0.001664:6.58	0.001703:6.31	0.001983:7.31	0.002052:6.90	0.001765:6.82	0.001825:6.89	0.002464:7.40	0.002018:6.32	0.002542:6.70	0.001410:6.02	0.001597:7.10	0.002031:7.15	0.001712:6.14	0.000911:7.37	0.001532:6.54	0.002373:7.15	0.001902:7.17	0.002171:6.43	0.001617:6.82	0.001935:5.88	0.000022:6.68	0.002166:6.42	0.000650:5.96	0.002252:6.44	0.001851:6.78	0.002093:6.46	0.001937:6.36	0.001799:6.61	0.001751:6.01	0.001914:7.24	0.001831:7.08	0.001559:6.92	0.001668:7.24	0.001753:7.23	0.001961:6.74	0.002407:7.25	0.001658:5.54	0.001776:6.47	0.002465:6.94	0.002436:6.52	0.001913:6.75	0.001599:6.53	0.002196:5.96	0.002087:6.77	0.001581:6.59
Chr01	400001	0.003928:6.35	0.004219:5.88	0.003297:5.54	0.003294:6.21	0.003270:5.52	0.003255:6.25	0.003288:6.44	0.003538:6.18	0.003021:6.43	0.003990:6.84	0.003221:5.56	0.003914:6.13	0.004372:5.36	0.003038:6.21	0.002871:5.97	0.003321:5.29	0.001991:5.81	0.004083:5.57	0.002953:6.10	0.003355:5.82	0.004682:5.81	0.003769:6.07	0.003234:5.11	0.001317:5.58	0.003563:6.11	0.002544:5.38	0.003582:5.26	0.003460:5.97	0.002846:5.52	0.003487:5.71	0.004248:5.88	0.003311:5.67	0.003162:5.88	0.003615:6.04	0.003292:6.05	0.003056:6.19	0.003603:6.49	0.003491:5.75	0.003245:5.74	0.004364:4.83	0.003637:5.85	0.002901:5.50	0.003660:5.69	0.002942:5.90	0.002887:5.16	0.002450:4.92	0.003676:6.03	0.002742:5.74
Chr01	450001	0.002593:5.61	0.003061:6.23	0.002464:5.53	0.001697:5.78	0.003255:5.66	0.002378:6.13	0.002054:5.73	0.002137:5.50	0.002022:5.73	0.002904:6.79	0.002271:5.22	0.003120:5.66	0.002270:5.06	0.002264:5.95	0.002333:5.87	0.002430:4.87	0.001433:5.64	0.002519:5.33	0.002221:5.59	0.002544:5.56	0.002130:5.31	0.002863:5.79	0.002665:5.35	0.001019:5.48	0.002004:5.87	0.000937:5.50	0.002111:5.13	0.002393:6.06	0.001936:4.91	0.002485:5.24	0.002343:5.50	0.002429:4.86	0.002413:5.80	0.002106:5.83	0.002245:5.47	0.002131:6.20	0.002115:6.38	0.002529:5.53	0.002435:6.11	0.002273:4.84	0.002210:5.69	0.002827:5.93	0.003438:5.27	0.002963:5.25	0.001844:5.24	0.002420:4.86	0.002685:5.70	0.003183:5.65
Chr01	500001	0.002333:5.49	0.002384:6.16	0.002362:5.18	0.002129:5.64	0.002059:5.48	0.002484:5.72	0.002295:5.90	0.002439:5.49	0.002317:5.29	0.002673:6.21	0.002505:5.18	0.002028:5.65	0.002551:4.93	0.001929:5.52	0.002329:5.85	0.002247:5.21	0.000025:5.61	0.002061:5.34	0.002456:5.81	0.002643:5.91	0.002307:4.91	0.002122:5.73	0.002181:5.11	0.000025:5.17	0.002646:5.73	0.000075:5.21	0.002282:5.13	0.002357:5.58	0.002366:5.34	0.002359:5.51	0.002581:5.84	0.002146:5.26	0.002537:5.90	0.002393:5.57	0.002836:5.88	0.002539:5.73	0.002168:5.50	0.002217:5.92	0.002394:5.46	0.002043:4.46	0.002008:5.27	0.002695:5.36	0.002603:5.32	0.002481:5.30	0.001959:5.26	0.002492:4.48	0.002009:5.54	0.002312:5.42
Chr01	550001	0.002910:5.75	0.003079:6.64	0.002635:5.73	0.002354:6.28	0.003137:5.92	0.002970:7.04	0.002804:6.17	0.003121:6.27	0.002958:6.41	0.003039:6.68	0.002964:5.90	0.002723:5.96	0.002694:5.44	0.002979:6.69	0.002898:6.32	0.002964:5.65	0.000068:5.93	0.002918:5.95	0.003143:6.38	0.002812:6.15	0.002981:5.51	0.003049:6.56	0.003015:5.36	0.000000:6.29	0.003311:6.49	0.000023:5.92	0.002925:5.79	0.002905:6.47	0.002819:5.93	0.002740:6.00	0.003440:6.22	0.002722:5.97	0.003213:6.75	0.002768:6.16	0.002452:6.42	0.003024:6.66	0.002924:6.21	0.002708:6.02	0.003250:6.28	0.002822:4.66	0.002875:5.94	0.003028:6.27	0.002557:5.56	0.003113:5.68	0.002712:5.88	0.002884:5.23	0.002976:6.20	0.003151:6.23
Chr01	600001	0.003131:5.79	0.002932:6.07	0.002822:5.57	0.002423:6.04	0.002424:5.48	0.002925:6.14	0.003124:6.32	0.002650:5.69	0.003107:5.94	0.003097:6.67	0.002628:5.08	0.002609:5.82	0.002775:5.08	0.002554:6.00	0.003069:5.94	0.002755:5.13	0.000144:5.92	0.002372:5.39	0.002821:6.04	0.002648:5.76	0.002695:5.23	0.003211:5.75	0.002643:5.42	0.000146:5.61	0.002815:6.01	0.000267:5.53	0.002600:5.41	0.002956:6.02	0.002903:5.41	0.002754:5.44	0.002778:5.97	0.002304:5.20	0.002825:6.16	0.002903:5.75	0.003141:5.90	0.002983:6.22	0.002826:5.84	0.002791:5.50	0.002615:5.70	0.002819:4.78	0.002655:5.67	0.002554:5.61	0.002980:5.27	0.002930:5.49	0.002629:5.54	0.002771:4.67	0.003085:5.71	0.002846:5.69
Chr01	650001	0.009538:5.47	0.008717:6.13	0.008448:5.80	0.010172:6.14	0.009726:6.27	0.009962:6.60	0.009287:6.58	0.008531:6.15	0.009808:6.20	0.010848:6.98	0.008960:6.08	0.008826:6.15	0.007813:5.54	0.008741:6.02	0.010024:6.18	0.007586:5.46	0.000122:6.22	0.010454:5.68	0.010406:6.26	0.009269:5.81	0.008744:5.61	0.009715:6.35	0.009184:5.19	0.000173:5.75	0.009676:6.29	0.000000:5.90	0.009115:5.82	0.009749:5.99	0.010007:5.75	0.010152:6.06	0.009264:6.05	0.009546:5.40	0.008804:5.96	0.008934:6.22	0.009251:6.16	0.009973:6.33	0.010255:6.11	0.010230:5.98	0.008293:5.99	0.008994:4.91	0.010359:5.83	0.010380:6.24	0.010594:5.42	0.009019:5.90	0.009672:5.88	0.009219:4.88	0.008995:6.15	0.009544:5.64
Chr01	700001	0.007482:6.21	0.007724:6.91	0.007888:6.21	0.007388:6.63	0.007584:6.31	0.007380:6.52	0.007882:6.60	0.007504:6.30	0.007414:6.40	0.008182:7.06	0.007029:6.15	0.007882:6.59	0.007636:5.87	0.008041:6.57	0.008063:6.51	0.008048:5.58	0.000290:5.83	0.007332:6.61	0.008279:6.67	0.007249:6.48	0.007788:5.97	0.007856:6.86	0.007908:5.65	0.000370:5.46	0.007941:6.58	0.000120:5.36	0.007134:5.85	0.007695:6.50	0.007360:6.17	0.006823:6.25	0.007159:6.28	0.007303:5.50	0.007650:6.67	0.007930:6.65	0.007242:6.41	0.008088:6.66	0.007530:6.43	0.007074:5.89	0.007683:6.74	0.006610:5.20	0.007210:6.42	0.008075:6.69	0.006975:5.91	0.007299:5.99	0.007439:5.79	0.007215:5.33	0.007051:6.19	0.007709:6.39
Chr01	750001	0.004313:4.69	0.004116:5.30	0.004852:4.36	0.004076:5.00	0.004554:4.70	0.005250:5.46	0.004641:5.06	0.004785:4.99	0.004390:4.74	0.004784:5.53	0.004272:4.62	0.004089:4.43	0.003331:4.07	0.004791:4.97	0.004852:5.14	0.003304:4.46	0.000057:5.08	0.004149:4.44	0.004486:4.63	0.004392:5.07	0.004428:4.17	0.004653:5.23	0.004074:4.17	0.000000:4.83	0.004085:4.73	0.000090:4.27	0.004339:4.47	0.004289:5.10	0.004912:4.40	0.003987:4.79	0.004649:4.77	0.004809:4.59	0.004381:4.99	0.004415:4.99	0.004771:4.68	0.004299:4.99	0.004909:5.16	0.005345:4.68	0.003780:4.51	0.003928:4.01	0.004385:4.79	0.003522:4.50	0.004223:4.25	0.004174:4.53	0.003975:4.37	0.003811:4.21	0.004211:4.76	0.004583:4.88
Chr01	800001	0.001129:5.68	0.001401:5.96	0.000965:5.21	0.000989:5.37	0.001301:5.48	0.001237:6.35	0.001248:5.41	0.001004:5.97	0.001211:5.81	0.001241:6.12	0.000933:5.12	0.001710:5.52	0.000992:4.88	0.001168:5.62	0.001358:5.97	0.000836:4.90	0.000000:5.81	0.000966:5.28	0.001377:6.02	0.001165:5.62	0.001222:5.44	0.001102:5.82	0.001126:5.18	0.000000:5.57	0.001020:5.73	0.000076:5.30	0.000936:5.16	0.000980:5.72	0.001295:5.67	0.001167:5.46	0.001072:5.94	0.001702:5.14	0.001543:5.66	0.001223:5.82	0.001377:5.85	0.001051:5.83	0.001130:6.25	0.001111:5.49	0.001171:5.77	0.000705:4.61	0.001042:5.81	0.000939:5.69	0.000992:5.30	0.001009:5.45	0.001041:5.32	0.001102:4.71	0.001315:5.71	0.001079:5.45
Chr01	850001	0.001154:5.67	0.001218:5.90	0.000809:5.42	0.001017:5.76	0.001116:5.28	0.001129:6.42	0.001161:5.72	0.001093:5.83	0.000859:5.77	0.001313:6.27	0.001268:5.58	0.001238:5.53	0.001101:5.37	0.001326:5.70	0.001038:5.91	0.001427:5.17	0.000125:5.51	0.000679:5.26	0.001022:6.03	0.001184:5.55	0.000943:5.28	0.001172:5.85	0.000686:5.25	0.000125:5.47	0.001020:5.49	0.000176:5.36	0.001107:5.51	0.000936:5.72	0.001202:5.37	0.000901:5.56	0.001255:5.79	0.001182:5.35	0.001045:6.00	0.001291:5.68	0.001181:5.74	0.000907:5.81	0.001030:6.09	0.001113:5.32	0.000945:5.54	0.000838:4.57	0.001342:5.40	0.000904:5.93	0.000872:5.32	0.001095:5.21	0.001011:5.71	0.000978:4.90	0.001026:6.13	0.001056:5.29
Chr01	900001	0.002586:6.08	0.002882:6.37	0.002841:6.05	0.002955:6.48	0.002541:5.94	0.002665:6.62	0.003008:6.41	0.003115:6.57	0.003110:6.34	0.003230:7.01	0.002713:5.78	0.003008:6.48	0.002746:5.48	0.003025:6.33	0.002516:6.07	0.003185:5.82	0.000067:6.24	0.002842:5.25	0.003063:6.15	0.002913:5.99	0.002816:5.82	0.003146:6.71	0.003136:5.82	0.000046:6.11	0.003095:6.55	0.000023:5.63	0.002522:5.59	0.002498:6.02	0.002788:5.67	0.002589:5.64	0.002610:6.23	0.002865:5.63	0.003271:6.86	0.002831:5.97	0.003088:6.25	0.002892:6.41	0.002831:6.39	0.003012:6.01	0.003080:6.02	0.002602:5.07	0.002844:6.46	0.003080:6.24	0.002887:5.61	0.002935:5.90	0.002545:5.82	0.002808:5.08	0.002794:6.13	0.002774:5.87
Chr01	950001	0.008424:4.99	0.009578:5.45	0.009634:4.99	0.008446:5.01	0.008630:4.88	0.008216:5.96	0.008247:5.65	0.009023:5.18	0.008953:5.26	0.009238:5.79	0.008762:5.04	0.008412:5.56	0.008540:4.69	0.007770:5.33	0.010053:5.46	0.008429:5.04	0.000030:4.77	0.008176:4.92	0.009239:5.47	0.008592:5.57	0.008467:4.77	0.009284:5.61	0.008874:4.77	0.000090:4.38	0.007979:5.07	0.000213:4.67	0.009489:5.11	0.008475:5.08	0.008786:5.23	0.007733:5.07	0.007811:5.05	0.009025:5.17	0.010075:5.45	0.007964:5.45	0.009158:5.40	0.008331:5.90	0.009786:5.53	0.009548:5.09	0.008988:5.36	0.008568:4.27	0.007837:5.45	0.008848:5.30	0.007432:5.00	0.009077:5.19	0.007830:4.95	0.009252:4.60	0.008772:5.54	0.008545:5.40
Chr01	1000001	0.005201:4.78	0.005019:5.15	0.005265:4.72	0.005471:4.83	0.004825:4.82	0.005937:5.52	0.005624:5.40	0.005260:5.11	0.005399:5.35	0.005799:5.59	0.005306:4.84	0.005051:5.18	0.004592:4.58	0.004572:5.22	0.005133:4.93	0.005293:4.51	0.000000:4.03	0.004387:4.69	0.005296:5.03	0.005167:4.89	0.005879:4.89	0.004991:5.41	0.005785:4.56	0.000109:3.72	0.005540:5.02	0.000038:3.41	0.005159:4.91	0.005459:5.30	0.004794:4.92	0.004400:5.03	0.005182:5.29	0.005389:4.78	0.005536:5.11	0.004952:5.27	0.005726:4.98	0.004815:5.66	0.005337:5.30	0.004606:4.61	0.004479:5.16	0.005644:4.30	0.005392:4.94	0.005032:5.20	0.005734:4.88	0.004172:4.93	0.005092:4.73	0.004693:4.31	0.005530:4.94	0.006016:5.05
Chr01	1050001	0.010218:5.39	0.010729:5.75	0.011168:5.34	0.010282:5.48	0.009910:5.16	0.011197:5.88	0.011212:5.37	0.011209:5.71	0.010683:5.51	0.011477:6.13	0.010343:5.01	0.010654:5.38	0.010074:4.94	0.010852:5.62	0.010830:5.55	0.010051:5.02	0.000243:5.35	0.009540:5.20	0.009761:5.16	0.010035:5.33	0.009087:4.93	0.011072:5.47	0.010287:4.84	0.000601:4.85	0.011338:5.69	0.000388:4.84	0.010328:5.10	0.010087:5.35	0.011291:5.22	0.010710:5.17	0.010561:5.58	0.010401:5.03	0.010548:5.44	0.011069:5.66	0.009057:5.23	0.010716:5.80	0.011011:5.59	0.009924:5.18	0.010404:5.38	0.008804:4.47	0.010858:5.22	0.010925:5.74	0.009579:5.05	0.010735:5.23	0.010187:5.10	0.010677:4.32	0.011502:5.45	0.010126:5.29
Chr01	1100001	0.010590:4.86	0.011126:5.46	0.009736:4.81	0.009416:4.63	0.011820:4.94	0.010793:5.43	0.009876:5.17	0.010276:5.10	0.011790:5.06	0.009769:5.46	0.009501:4.87	0.010024:5.02	0.009277:4.42	0.009827:5.64	0.010257:5.13	0.007325:4.53	NA:3.23	0.010207:5.04	0.009870:5.06	0.009632:4.91	0.009932:4.68	0.008960:5.23	0.011109:4.67	NA:3.16	0.010538:4.87	NA:2.76	0.010707:4.49	0.009486:5.40	0.009857:4.92	0.010492:4.82	0.010040:4.97	0.010820:4.89	0.009892:5.15	0.010486:5.34	0.008780:4.88	0.011289:5.33	0.010292:5.39	0.009066:4.79	0.008444:5.12	0.010571:4.07	0.010110:4.94	0.009378:5.20	0.008798:4.80	0.009274:4.70	0.009746:4.89	0.009589:4.22	0.011048:5.07	0.010219:4.76
Chr01	1150001	0.001642:6.03	0.001478:5.90	0.001494:6.04	0.001177:6.23	0.001588:5.95	0.001523:6.62	0.001556:6.86	0.001530:6.79	0.001473:6.11	0.001488:6.49	0.001537:5.65	0.001435:6.15	0.001400:5.42	0.001544:6.34	0.001491:6.35	0.001503:5.51	0.000000:6.37	0.001290:5.34	0.001712:6.54	0.001444:6.02	0.001362:5.37	0.001366:6.07	0.001374:5.53	0.000115:5.71	0.001374:6.19	0.000024:5.73	0.001512:5.50	0.001443:5.97	0.001429:6.02	0.001536:5.94	0.001541:6.12	0.001409:5.60	0.001602:6.56	0.001547:6.59	0.001476:5.74	0.001464:6.62	0.001538:6.16	0.001561:6.05	0.001432:6.20	0.001286:4.65	0.001370:5.95	0.001402:5.94	0.001312:5.91	0.001295:5.79	0.001546:5.95	0.001282:5.28	0.001563:6.63	0.001518:5.80
Chr01	1200001	0.010989:6.03	0.010633:6.57	0.011190:5.27	0.010576:6.34	0.011859:5.89	0.010529:6.55	0.010847:6.52	0.010643:6.37	0.009972:6.44	0.011755:6.70	0.010269:5.48	0.010266:6.09	0.009878:5.52	0.010383:6.43	0.011474:6.18	0.010206:5.61	0.000802:5.69	0.010622:5.53	0.010797:6.46	0.011639:5.85	0.010348:5.78	0.010412:6.13	0.008624:5.62	0.000504:5.44	0.010783:6.15	0.001170:4.97	0.011887:5.44	0.010579:5.94	0.009989:5.40	0.011775:6.14	0.010324:5.89	0.010851:5.62	0.010228:6.15	0.011360:6.56	0.010926:5.99	0.011357:6.23	0.009623:5.94	0.011063:5.82	0.010982:6.21	0.009752:4.93	0.010200:5.98	0.011528:6.01	0.011490:5.78	0.009225:5.89	0.011332:5.67	0.009068:5.10	0.010691:5.63	0.010986:6.00
Chr01	1250001	0.008567:6.58	0.009674:7.23	0.009260:6.27	0.007693:7.08	0.008802:6.23	0.009374:6.95	0.008779:7.00	0.008986:7.00	0.009812:7.03	0.009272:7.34	0.008671:6.42	0.009044:6.43	0.007464:5.80	0.008538:6.85	0.008840:6.86	0.007720:5.74	0.000065:6.45	0.008168:6.30	0.009437:6.57	0.008990:6.61	0.008433:6.65	0.008770:6.69	0.008511:6.12	0.000022:6.54	0.008034:6.63	0.000045:5.90	0.009764:6.22	0.009074:6.57	0.009463:6.23	0.008443:6.55	0.009048:6.84	0.007428:6.01	0.009037:6.84	0.009149:6.86	0.008639:6.62	0.009209:7.04	0.009381:6.86	0.009016:6.62	0.008825:6.96	0.007786:5.72	0.008691:6.43	0.009002:6.61	0.009104:6.54	0.008271:6.35	0.009213:6.21	0.009267:5.81	0.009395:6.72	0.008421:6.27
Chr01	1300001	0.005608:6.00	0.005432:6.52	0.005344:5.49	0.004761:6.43	0.004461:5.65	0.005840:6.75	0.005344:6.40	0.005616:6.01	0.005580:5.91	0.005853:6.99	0.004884:5.90	0.004470:5.82	0.005185:5.39	0.004983:6.06	0.004793:5.86	0.004730:5.67	0.000434:5.75	0.003432:5.12	0.005698:6.14	0.004607:5.88	0.004049:5.52	0.005645:6.28	0.005011:5.83	0.000457:5.30	0.004948:6.05	0.000232:5.82	0.004653:5.43	0.005225:6.16	0.005079:5.58	0.005058:6.12	0.004981:6.45	0.004929:5.69	0.005223:6.18	0.004850:6.21	0.004886:6.15	0.004145:6.03	0.004844:6.34	0.004976:5.79	0.004304:6.05	0.005546:5.11	0.004445:6.17	0.005249:6.33	0.004987:5.61	0.005106:5.57	0.005828:5.63	0.004693:5.10	0.004232:6.06	0.004966:5.84
Chr01	1350001	0.002570:6.47	0.002939:7.08	0.003032:6.56	0.002921:7.11	0.002512:6.17	0.003119:7.12	0.002566:7.46	0.002000:7.33	0.002483:6.95	0.002438:7.48	0.002225:6.42	0.003400:6.87	0.002198:6.12	0.001976:6.98	0.002688:6.60	0.002507:6.46	0.002752:6.89	0.002816:6.57	0.002176:6.95	0.002126:6.37	0.002420:6.16	0.002435:6.71	0.001914:5.91	0.002260:6.67	0.001180:7.16	0.002823:6.09	0.002231:6.25	0.002857:6.61	0.002771:6.43	0.002163:6.46	0.002950:6.50	0.002960:6.11	0.002158:6.62	0.002675:7.29	0.001929:6.71	0.002323:6.96	0.002540:6.94	0.002676:6.64	0.002592:6.75	0.002477:5.61	0.002254:6.51	0.002754:6.71	0.001963:6.23	0.002601:6.49	0.002142:6.52	0.002617:6.00	0.002615:6.83	0.002590:6.58
Chr01	1400001	0.001739:6.91	0.001652:7.23	0.001777:6.43	0.002286:7.02	0.001365:6.61	0.001915:7.55	0.002124:7.42	0.001520:7.12	0.002016:7.19	0.001598:7.78	0.001482:6.84	0.001308:7.09	0.001561:6.20	0.001843:6.97	0.001874:7.43	0.002626:6.40	0.001151:6.95	0.001677:6.41	0.001470:7.45	0.002006:7.21	0.001840:6.21	0.002004:7.08	0.001694:6.12	0.001878:6.85	0.002094:6.87	0.001090:6.13	0.001636:6.67	0.001399:7.20	0.001951:6.39	0.001605:6.35	0.001463:7.09	0.001665:6.51	0.002492:7.07	0.001660:7.43	0.001343:7.04	0.001689:7.64	0.001732:7.49	0.001515:6.68	0.001445:7.12	0.001937:5.85	0.001834:6.89	0.001700:6.87	0.001971:6.59	0.001278:7.19	0.001683:6.71	0.001480:6.14	0.001723:6.85	0.002216:6.86
Chr01	1450001	0.001346:4.16	0.001161:4.55	0.001389:3.79	0.001209:3.95	0.000789:4.13	0.001069:4.55	0.001019:4.38	0.000910:4.57	0.001188:4.35	0.001052:4.55	0.002158:3.94	0.001153:4.32	0.001042:3.90	0.001252:4.51	0.001534:4.39	0.001164:3.90	0.001170:4.48	0.001054:4.35	0.001346:4.23	0.001113:3.83	0.001274:4.07	0.001851:4.03	0.000723:3.79	0.000793:4.11	0.001456:4.39	0.001527:4.21	0.000997:3.94	0.000926:4.25	0.001371:3.70	0.001272:4.09	0.001379:4.21	0.000579:4.07	0.000870:4.61	0.001707:4.27	0.001142:4.30	0.001312:4.57	0.001229:4.27	0.001718:4.34	0.000987:4.27	0.000731:3.75	0.000849:4.24	0.001038:4.12	0.001664:3.79	0.001013:4.38	0.001128:4.27	0.001120:3.51	0.001385:4.31	0.001108:4.35
Chr01	1500001	0.000502:5.98	0.000569:6.50	0.000400:5.57	0.000521:6.20	0.000416:5.81	0.000498:6.41	0.000322:6.38	0.000609:6.03	0.000472:6.59	0.000379:6.34	0.000516:5.81	0.000439:6.12	0.000440:5.17	0.000393:5.88	0.000453:6.25	0.000355:5.55	0.000253:6.17	0.000576:5.50	0.000523:5.91	0.000390:5.99	0.000549:5.63	0.000318:6.15	0.000478:5.34	0.000070:5.94	0.000324:5.92	0.000100:5.09	0.000660:5.88	0.000426:6.43	0.000618:5.90	0.000425:5.60	0.000728:5.78	0.000439:5.78	0.000362:5.94	0.000747:6.09	0.000520:5.94	0.000470:6.44	0.000441:6.22	0.000586:5.81	0.000364:6.32	0.000505:4.81	0.000553:5.85	0.000657:6.30	0.000325:5.92	0.000677:5.96	0.000319:5.42	0.000318:4.81	0.000445:5.92	0.000417:6.23
Chr01	1550001	0.000464:5.09	0.000454:5.75	0.000910:4.99	0.000574:5.85	0.000368:5.03	0.000427:5.61	0.000597:5.45	0.000499:5.37	0.000747:5.60	0.000706:6.15	0.000351:5.23	0.000578:5.28	0.000465:4.58	0.001131:5.45	0.000348:5.46	0.000468:5.35	0.000026:5.57	0.000551:4.99	0.000773:5.60	0.000292:5.44	0.000754:4.99	0.000311:5.52	0.000367:5.06	0.000518:5.41	0.000537:5.62	0.000054:4.83	0.000580:4.58	0.000573:5.07	0.000321:5.32	0.000292:4.98	0.001025:5.19	0.000369:5.46	0.000504:5.48	0.000691:5.68	0.000682:5.42	0.001007:5.72	0.000805:5.76	0.000909:4.93	0.000506:5.60	0.000571:4.30	0.000949:5.23	0.000435:5.50	0.000463:4.77	0.000540:5.31	0.000413:5.33	0.000512:4.52	0.000372:5.21	0.000405:5.26
Chr01	1600001	0.000672:6.48	0.000636:7.35	0.001262:5.79	0.000530:7.17	0.000599:6.36	0.001376:7.33	0.000764:7.12	0.000663:6.74	0.000879:6.82	0.000853:7.56	0.000994:6.57	0.000664:6.97	0.001048:6.44	0.000866:7.00	0.001345:6.86	0.001010:6.26	0.000680:6.99	0.000809:6.90	0.000821:7.30	0.000622:6.65	0.000784:6.48	0.000822:6.57	0.001097:5.87	0.000147:6.74	0.000863:6.85	0.000571:6.21	0.000671:6.15	0.000470:6.80	0.000558:6.70	0.000654:6.26	0.000591:6.51	0.000300:6.49	0.000708:6.86	0.000637:7.37	0.000734:6.91	0.000429:6.82	0.000384:7.28	0.000766:6.53	0.000585:6.97	0.001221:5.49	0.001383:6.72	0.000397:7.44	0.000385:6.48	0.000659:6.18	0.000707:6.30	0.000295:5.45	0.000995:6.84	0.000991:6.82
Chr01	1650001	0.000404:6.28	0.000339:6.93	0.000373:6.31	0.000397:6.76	0.000556:6.35	0.000499:7.28	0.000671:6.62	0.000493:6.63	0.000443:7.17	0.000439:7.44	0.000360:6.31	0.000544:6.43	0.000472:5.68	0.000682:6.81	0.000403:6.86	0.000417:6.12	0.000000:6.75	0.000343:5.86	0.000381:6.68	0.000426:6.61	0.000381:6.51	0.000512:7.33	0.000436:5.97	0.000000:6.24	0.000360:6.72	0.000000:5.98	0.000385:6.34	0.000445:6.51	0.000436:6.29	0.000475:6.47	0.000505:6.89	0.000345:6.07	0.000354:7.06	0.000464:6.87	0.000395:6.10	0.000495:6.54	0.000483:6.86	0.000350:6.60	0.000456:6.75	0.000312:5.65	0.000359:6.48	0.000444:6.67	0.000344:6.08	0.000432:6.10	0.000404:6.43	0.000451:5.57	0.000505:6.71	0.000466:6.55
Chr01	1700001	0.002402:6.44	0.002939:6.99	0.001962:6.73	0.001368:7.20	0.002067:6.55	0.001935:7.35	0.002375:7.21	0.002420:6.93	0.001986:7.18	0.001410:7.48	0.001472:6.32	0.002410:6.71	0.001440:5.88	0.001183:6.74	0.001748:7.09	0.001895:6.30	0.002249:6.77	0.002880:6.04	0.002688:6.95	0.002267:6.99	0.002199:6.47	0.002734:6.82	0.001821:5.80	0.001564:6.33	0.001558:6.58	0.001607:5.87	0.001779:6.14	0.002185:6.92	0.002342:6.38	0.002337:6.51	0.001880:7.16	0.001755:6.54	0.002647:7.34	0.002610:7.24	0.002349:6.97	0.002152:7.02	0.002139:6.96	0.002172:6.67	0.002657:6.86	0.001703:5.48	0.001996:6.87	0.002073:7.26	0.002440:6.57	0.002088:6.32	0.002815:6.83	0.002202:5.87	0.001689:7.01	0.001781:6.80
Chr01	1750001	0.000367:5.14	0.000360:5.83	0.000241:4.88	0.000184:5.24	0.000362:5.32	0.000410:6.05	0.000458:5.69	0.000515:5.43	0.000361:5.51	0.000737:6.00	0.000503:5.04	0.000388:5.35	0.000342:5.00	0.000414:5.52	0.000508:5.37	0.000302:4.46	0.000026:5.62	0.000476:4.94	0.000391:5.61	0.000419:5.02	0.000290:4.96	0.000303:5.88	0.000272:4.79	0.000026:5.47	0.000393:5.40	0.000079:4.89	0.000312:5.09	0.000336:5.31	0.000363:5.09	0.000367:5.10	0.000683:5.80	0.000291:4.74	0.000326:5.77	0.000523:5.47	0.000480:5.20	0.000508:6.10	0.000306:5.61	0.000565:5.28	0.000389:5.61	0.000437:4.83	0.000378:5.59	0.000553:5.09	0.000343:4.87	0.000286:5.15	0.000396:5.13	0.000334:4.47	0.000432:5.55	0.000482:5.64
Chr01	1800001	0.001859:7.00	0.002428:7.30	0.001754:6.83	0.003705:7.39	0.001700:6.82	0.001741:7.53	0.001474:7.70	0.001705:7.40	0.001433:7.18	0.001962:7.51	0.002333:6.60	0.002863:7.25	0.001611:6.28	0.001747:6.92	0.001885:7.16	0.002014:6.23	0.002108:7.54	0.001964:6.52	0.002221:7.12	0.002148:7.06	0.003686:6.81	0.003006:7.08	0.001676:6.45	0.001104:7.03	0.002449:7.07	0.001806:6.37	0.002507:6.46	0.002009:7.08	0.001950:6.39	0.002700:6.94	0.002342:7.00	0.001907:6.66	0.002814:7.38	0.001624:7.22	0.001935:6.82	0.002072:6.93	0.001191:6.84	0.001987:6.32	0.001970:7.70	0.001674:5.88	0.001674:6.74	0.001848:7.11	0.001888:6.77	0.001470:6.54	0.001932:6.65	0.003348:5.73	0.002862:6.75	0.001054:6.65
Chr01	1850001	0.001543:6.83	0.002764:7.45	0.002172:6.77	0.002200:7.22	0.002054:6.34	0.002287:7.73	0.003886:7.64	0.001938:7.46	0.002484:7.12	0.002018:7.87	0.002162:6.49	0.001843:6.77	0.004031:6.42	0.002748:7.20	0.001534:7.30	0.001906:6.25	0.002092:6.83	0.002148:6.49	0.003418:6.95	0.002835:6.87	0.001415:6.30	0.001675:7.39	0.001756:6.71	0.003406:7.13	0.002045:7.15	0.001556:6.51	0.002842:6.09	0.002249:6.87	0.002369:6.59	0.002935:6.55	0.002323:6.78	0.001625:6.36	0.001994:7.40	0.003071:7.34	0.001912:6.85	0.002490:7.34	0.002810:6.95	0.002989:6.49	0.001680:7.04	0.003333:5.83	0.002071:6.97	0.001729:7.13	0.002525:6.56	0.002008:6.77	0.003442:6.71	0.003560:6.00	0.001977:7.02	0.001766:6.64
Chr01	1900001	0.004823:6.42	0.004808:7.21	0.003826:6.58	0.003691:6.88	0.004505:6.18	0.004750:7.21	0.005067:6.68	0.004815:6.70	0.004219:6.84	0.004643:7.12	0.004230:6.31	0.004764:6.79	0.004153:5.83	0.004036:6.72	0.004442:7.16	0.004029:6.07	0.000946:6.66	0.004022:6.49	0.004123:6.80	0.004721:6.65	0.005019:6.13	0.005087:6.91	0.004393:6.06	0.000502:6.27	0.004735:6.92	0.000901:5.58	0.004379:6.41	0.004931:6.59	0.005169:6.35	0.004494:6.30	0.005068:6.79	0.005000:6.25	0.004548:6.86	0.004662:6.85	0.004316:6.46	0.004869:6.99	0.004865:7.12	0.004994:6.49	0.004499:7.06	0.005191:5.50	0.004752:6.64	0.004104:6.83	0.004232:6.71	0.005213:6.41	0.004090:6.43	0.004110:5.67	0.004499:6.14	0.004527:6.40
Chr01	1950001	0.000197:6.41	0.000150:7.36	0.000395:6.21	0.000148:6.90	0.000218:6.32	0.000546:7.40	0.000233:6.93	0.000211:6.87	0.000742:6.63	0.000182:7.32	0.000210:6.60	0.000303:6.64	0.000152:6.26	0.000151:6.47	0.000389:6.49	0.000137:5.80	0.000325:6.77	0.000172:5.96	0.000675:6.31	0.000192:6.55	0.000175:6.25	0.000132:6.59	0.000087:5.92	0.000256:6.32	0.000172:6.32	0.000022:6.05	0.000107:6.36	0.000150:6.54	0.000391:6.52	0.000152:6.14	0.000212:6.44	0.000217:6.26	0.000175:6.18	0.000129:6.87	0.000432:6.60	0.000388:6.47	0.000279:6.79	0.000194:6.34	0.000149:6.68	0.000159:5.68	0.000128:6.79	0.000193:6.85	0.000156:5.97	0.000216:6.17	0.000111:6.05	0.000334:5.61	0.000302:6.23	0.000151:6.11
Chr01	2000001	0.000718:6.35	0.000521:6.81	0.000463:6.23	0.000492:6.54	0.000713:6.50	0.000688:6.77	0.000481:6.53	0.000643:6.89	0.000570:6.36	0.000650:7.41	0.000665:6.21	0.000499:6.37	0.001018:5.99	0.000657:6.90	0.000519:6.60	0.000524:6.07	0.000109:6.65	0.000335:5.55	0.000514:6.64	0.000631:6.64	0.000732:6.55	0.000591:6.62	0.000431:5.60	0.000089:6.40	0.000777:6.61	0.000464:5.93	0.000681:6.28	0.000620:6.40	0.000721:6.58	0.000578:6.33	0.000710:6.59	0.000575:6.02	0.000530:6.70	0.000534:6.97	0.000751:6.47	0.000415:6.85	0.000677:6.97	0.000361:6.38	0.000666:6.84	0.000672:5.56	0.000809:6.67	0.000599:6.42	0.000551:6.58	0.000652:6.29	0.000616:6.67	0.000640:5.73	0.000670:6.77	0.000767:6.38
Chr01	2050001	0.000852:6.31	0.001095:6.00	0.001174:5.51	0.001090:6.01	0.000770:5.82	0.001047:6.37	0.001335:6.32	0.001116:6.11	0.001368:6.24	0.001308:6.78	0.000811:5.38	0.000845:5.67	0.000794:5.27	0.001353:6.05	0.000792:5.67	0.000878:5.58	0.000312:5.79	0.001453:5.20	0.001139:6.27	0.001523:6.05	0.001129:5.26	0.001428:6.23	0.001442:5.54	0.000426:5.83	0.001412:5.96	0.000293:5.44	0.000951:5.68	0.000770:6.13	0.001102:5.73	0.000783:6.09	0.000953:6.10	0.001292:5.78	0.001353:6.46	0.001812:6.12	0.001041:5.63	0.001890:6.14	0.001509:6.04	0.001280:5.97	0.001270:5.84	0.001170:4.87	0.001225:5.99	0.000904:6.02	0.001288:5.67	0.001103:5.60	0.001331:5.95	0.001239:4.96	0.000875:6.06	0.000931:5.77
Chr01	2100001	0.000570:6.01	0.000704:6.65	0.000668:5.96	0.000522:6.59	0.000581:5.86	0.000537:6.76	0.000413:6.64	0.000499:6.63	0.000890:6.26	0.000599:7.39	0.000672:6.10	0.000539:6.09	0.000924:5.70	0.001154:6.89	0.000811:6.29	0.000667:5.64	0.000068:6.51	0.000781:6.10	0.000491:6.49	0.000799:6.20	0.000603:6.04	0.000934:6.47	0.000482:5.95	0.000138:6.22	0.000612:6.41	0.000119:5.77	0.000852:6.04	0.000986:6.32	0.000489:6.07	0.000741:6.07	0.001447:5.94	0.000686:5.91	0.000521:6.65	0.000848:6.78	0.000608:6.15	0.000750:6.73	0.000759:6.84	0.000660:6.17	0.000635:6.59	0.000545:5.25	0.000557:6.02	0.000840:6.14	0.000588:6.34	0.000475:6.46	0.000513:5.75	0.001285:5.41	0.001392:6.53	0.000675:6.24
Chr01	2150001	0.000868:6.08	0.001327:6.22	0.001028:5.98	0.001137:6.33	0.001707:5.89	0.001063:6.56	0.000930:6.22	0.000887:6.38	0.001117:6.28	0.001080:6.58	0.000888:5.74	0.001174:6.27	0.001260:5.97	0.001109:6.67	0.000880:6.39	0.000808:5.65	0.000116:6.09	0.001136:5.62	0.001126:6.88	0.001319:6.32	0.000827:5.46	0.000722:6.05	0.000872:5.42	0.000114:6.10	0.000855:6.24	0.000186:5.98	0.000851:5.59	0.000978:6.41	0.000927:5.82	0.000883:6.10	0.001176:6.32	0.001063:5.71	0.000930:6.03	0.001053:6.20	0.001096:6.10	0.000843:6.74	0.000934:6.39	0.000920:5.97	0.000843:6.55	0.000645:5.05	0.001131:6.09	0.001121:6.21	0.000846:5.82	0.000889:6.24	0.000771:5.78	0.000713:5.13	0.000805:6.23	0.001170:6.38
Chr01	2200001	0.000582:6.96	0.000703:7.04	0.000844:6.11	0.000422:6.82	0.000561:6.29	0.000602:7.07	0.000551:6.70	0.000665:6.89	0.000681:6.65	0.000552:7.97	0.000479:6.16	0.000489:6.54	0.000653:6.22	0.000800:7.03	0.000698:6.88	0.000618:6.16	0.000000:6.98	0.000961:6.25	0.000786:6.88	0.000593:6.69	0.000671:6.02	0.000446:6.64	0.000616:6.25	0.000170:6.63	0.000534:6.52	0.000000:6.34	0.000395:6.09	0.000597:7.20	0.000512:6.60	0.000433:6.49	0.000517:6.70	0.000586:6.11	0.000566:7.11	0.000469:6.94	0.000663:6.90	0.000671:6.94	0.000605:6.74	0.000689:6.50	0.000689:7.48	0.000339:5.38	0.000632:6.82	0.000477:6.69	0.000388:6.40	0.000535:6.26	0.000529:6.54	0.000460:5.46	0.000845:6.71	0.000889:6.73
Chr01	2250001	0.001122:6.60	0.001046:6.84	0.001026:6.19	0.000575:6.47	0.000978:6.11	0.000947:6.73	0.001298:6.85	0.001125:6.74	0.001221:6.79	0.001043:7.27	0.001062:6.39	0.000695:6.63	0.000850:5.85	0.000954:6.59	0.000994:6.67	0.000860:5.72	0.000000:6.78	0.000966:6.36	0.000992:6.61	0.000792:6.71	0.000827:5.98	0.001187:6.95	0.001035:6.01	0.000085:6.53	0.001020:6.66	0.000000:6.10	0.001036:6.14	0.001066:6.88	0.000944:6.38	0.001057:6.34	0.001009:6.95	0.000770:5.81	0.001070:6.72	0.000960:7.22	0.000977:6.52	0.000971:7.00	0.001058:6.93	0.000798:6.52	0.000919:6.77	0.001030:5.78	0.001147:6.65	0.001070:6.75	0.001131:6.24	0.000913:6.09	0.000828:6.22	0.000183:5.65	0.000767:6.83	0.000992:6.71
Chr01	2300001	0.007183:5.82	0.007887:6.01	0.007549:5.90	0.004455:6.53	0.007894:5.80	0.008391:6.47	0.008488:6.18	0.007509:6.11	0.006850:6.28	0.008670:6.72	0.008121:5.92	0.007304:6.13	0.008544:5.43	0.007996:6.19	0.007379:6.02	0.007984:5.49	0.000170:6.90	0.006635:6.01	0.008117:5.91	0.007189:5.88	0.007284:5.76	0.006737:6.31	0.007523:5.33	0.000408:6.81	0.007132:5.96	0.000348:6.11	0.006731:5.47	0.007834:5.84	0.007219:5.56	0.008180:6.09	0.007596:6.37	0.007468:5.22	0.007408:6.08	0.008065:6.17	0.007680:5.87	0.007147:6.16	0.007966:6.27	0.007606:6.12	0.007722:6.37	0.007325:5.11	0.007854:6.03	0.008620:6.08	0.008411:5.48	0.007706:5.64	0.007866:5.74	0.000220:4.70	0.008121:6.44	0.008154:5.87
Chr01	2350001	0.005280:5.92	0.005996:5.90	0.005581:5.10	0.004977:5.70	0.006056:5.26	0.005929:6.09	0.005529:6.00	0.006232:5.79	0.005243:5.70	0.005947:6.38	0.004729:5.45	0.005453:5.54	0.005816:5.20	0.005949:5.88	0.005490:5.98	0.004719:5.10	0.000024:5.85	0.004694:5.07	0.005738:5.84	0.006183:5.96	0.004778:5.57	0.004991:5.67	0.005932:5.19	0.000024:6.02	0.006157:5.80	0.000000:5.37	0.006260:5.35	0.005334:5.55	0.004758:5.81	0.005458:5.52	0.006232:5.98	0.006355:5.34	0.005825:5.83	0.006544:5.85	0.005707:5.58	0.005052:5.80	0.005771:6.08	0.005611:5.66	0.005697:6.10	0.005591:4.35	0.005121:5.66	0.005465:5.68	0.006279:5.92	0.005305:5.33	0.005666:5.33	0.000000:4.57	0.005743:5.60	0.005389:5.72
Chr01	2400001	0.001378:5.24	0.001368:5.87	0.001245:4.81	0.001242:5.77	0.001271:4.86	0.001391:5.95	0.001243:5.63	0.001317:5.41	0.001537:5.62	0.001420:6.25	0.001437:5.02	0.001113:5.30	0.001063:4.97	0.001613:5.64	0.001344:5.65	0.001203:5.00	0.000025:5.67	0.001397:5.02	0.001251:5.68	0.001491:5.59	0.001305:5.22	0.001350:5.81	0.001306:4.97	0.000000:5.13	0.001332:5.56	0.000026:5.14	0.001347:5.29	0.001533:5.63	0.001261:5.11	0.001364:5.37	0.001467:5.42	0.001467:5.09	0.001529:5.88	0.001408:5.77	0.001282:5.39	0.001328:5.82	0.001325:5.50	0.001255:5.34	0.001304:5.45	0.001191:4.45	0.001424:5.36	0.001217:5.76	0.001373:5.08	0.001272:5.36	0.001192:5.01	0.000000:4.62	0.001317:5.66	0.001446:5.70
Chr01	2450001	0.004771:6.13	0.004971:6.18	0.005622:5.48	0.004157:6.03	0.004811:5.81	0.005316:6.88	0.004563:6.44	0.004502:6.35	0.004966:6.09	0.005481:7.07	0.004932:5.65	0.004998:6.00	0.004952:5.62	0.004576:6.78	0.005049:6.46	0.004920:5.39	0.001405:6.41	0.004263:5.47	0.004969:6.24	0.005149:6.00	0.004344:5.79	0.004745:6.24	0.005291:5.63	0.001502:5.92	0.004982:5.95	0.001626:6.07	0.003974:5.45	0.004911:6.07	0.005044:5.70	0.005148:6.15	0.004748:6.47	0.004995:5.75	0.005300:6.33	0.005412:6.41	0.005277:5.81	0.005109:6.79	0.004276:6.56	0.004318:5.91	0.004669:6.49	0.003775:5.18	0.004668:6.24	0.004434:6.43	0.004669:5.26	0.005006:5.91	0.004461:5.84	0.002003:5.34	0.004859:6.12	0.005666:5.93
Chr01	2500001	0.002158:5.68	0.002440:6.16	0.002414:5.50	0.001735:6.04	0.002904:5.14	0.001925:6.09	0.002642:5.85	0.002617:5.80	0.002135:5.86	0.002938:6.59	0.002606:5.47	0.002589:5.79	0.002785:5.19	0.002036:6.25	0.002297:5.89	0.002152:5.26	0.000366:5.57	0.001982:5.39	0.002384:6.12	0.002220:5.81	0.002261:5.13	0.002489:5.76	0.002081:5.27	0.000357:5.81	0.002363:5.86	0.000025:5.41	0.002242:5.51	0.002636:5.86	0.002662:5.60	0.002851:5.56	0.002766:5.87	0.001927:5.39	0.002495:6.05	0.002911:6.14	0.002080:5.93	0.003043:6.05	0.002161:5.79	0.002691:5.68	0.002638:5.74	0.001934:4.89	0.002515:5.37	0.002616:5.56	0.002197:5.81	0.002029:5.72	0.002193:5.74	0.000347:4.89	0.002720:5.89	0.002770:6.03
Chr01	2550001	0.000827:6.64	0.000756:6.92	0.001137:6.25	0.000743:6.52	0.000940:6.29	0.000812:7.33	0.000675:6.88	0.000649:6.87	0.000863:6.74	0.001090:7.79	0.000795:6.18	0.000988:6.62	0.000881:5.99	0.000989:6.68	0.000851:6.61	0.000940:6.25	0.000537:6.71	0.000953:6.06	0.000751:6.65	0.000737:6.48	0.000775:6.16	0.001037:6.76	0.000750:6.06	0.000493:6.35	0.000848:6.33	0.000643:6.13	0.000803:6.26	0.000889:6.87	0.000655:6.20	0.000938:6.71	0.000877:6.37	0.000964:6.21	0.000514:6.73	0.001370:6.90	0.000776:6.64	0.001241:6.78	0.000713:6.34	0.000918:6.18	0.001122:6.78	0.000647:5.64	0.000840:6.64	0.000839:6.33	0.000768:5.91	0.000807:6.16	0.000753:6.11	0.000603:5.40	0.001076:6.06	0.000741:6.64
Chr01	2600001	0.000304:5.89	0.000231:6.21	0.000200:5.44	0.000236:6.31	0.000195:5.58	0.000412:6.41	0.000356:6.40	0.000237:6.37	0.000402:5.98	0.000289:7.08	0.000264:6.05	0.000190:6.13	0.000342:5.52	0.000232:6.18	0.000528:5.94	0.000301:5.39	0.000214:6.03	0.000236:5.50	0.000376:6.41	0.000424:6.09	0.000308:5.78	0.000453:5.98	0.000316:5.25	0.000120:5.78	0.000326:5.99	0.000024:5.59	0.000285:5.75	0.000348:6.31	0.000262:5.89	0.000404:5.94	0.000419:6.04	0.000200:5.64	0.000353:6.17	0.000399:6.34	0.000360:5.83	0.000251:6.42	0.000386:6.28	0.000427:5.73	0.000234:5.85	0.000247:5.19	0.000273:5.67	0.000231:6.43	0.000363:5.43	0.000256:5.79	0.000358:5.83	0.000175:5.18	0.000261:6.10	0.000291:5.67
Chr01	2650001	0.001736:3.61	0.002366:4.27	0.001440:3.69	0.002242:4.05	0.001707:3.90	0.002360:4.22	0.002207:4.17	0.002351:3.93	0.003511:3.77	0.002501:4.44	0.001897:3.80	0.002777:4.17	0.003066:3.75	0.002218:4.03	0.001780:4.07	0.002198:3.46	0.002014:3.72	NA:3.80	0.002692:3.87	0.002151:3.81	0.001769:3.63	0.001958:3.83	NA:3.41	0.001840:3.91	0.002329:4.02	0.002230:3.67	0.002397:3.67	0.002261:3.94	0.002062:3.50	0.002043:3.76	0.002974:3.93	0.002168:3.83	0.002798:3.94	0.002488:4.23	0.002094:4.06	0.001655:4.00	0.001916:4.01	0.001964:3.57	0.001799:3.85	NA:3.10	0.001981:3.94	0.002171:3.94	0.001571:3.80	0.002269:3.73	0.002115:3.60	NA:3.04	0.002986:3.86	0.002206:3.72
Chr01	2700001	0.006701:3.80	0.007318:4.84	0.006724:3.84	0.008443:4.25	0.007702:3.98	NA:4.42	0.006945:4.59	NA:4.12	0.006033:4.53	NA:4.50	0.007160:3.87	0.007273:4.24	NA:3.83	0.007119:4.49	0.008129:4.43	NA:3.71	NA:4.19	NA:3.85	0.006441:4.29	0.006702:4.20	NA:3.70	0.008791:4.29	NA:3.83	NA:3.96	NA:4.00	0.008640:3.96	0.008845:4.01	0.006518:4.07	0.007762:4.08	NA:3.77	NA:3.98	NA:3.81	0.008674:4.11	0.005924:4.35	NA:4.37	0.007160:4.41	0.007127:4.46	NA:3.80	0.006962:4.26	NA:3.58	0.007604:4.27	0.007893:4.21	0.007776:3.77	0.008762:4.17	NA:3.85	NA:3.33	NA:4.12	0.007503:4.43
Chr01	2750001	0.006750:5.18	0.007809:5.51	0.006870:5.08	0.006280:5.14	0.007738:4.61	0.007367:5.78	0.006846:5.20	0.007850:5.29	0.006739:5.60	0.007677:5.67	0.007313:4.85	0.007455:5.14	0.008417:4.49	0.006820:5.25	0.006475:4.92	0.007851:4.58	0.008061:5.34	0.006063:4.77	0.006802:5.25	0.005939:5.14	0.006754:4.82	0.007548:5.13	0.007937:4.82	0.008052:5.09	0.007602:5.13	0.007647:5.09	0.006602:4.81	0.007241:5.24	0.007220:4.93	0.005559:4.60	0.006285:5.30	0.007539:4.88	0.006688:5.50	0.007144:5.20	0.007184:5.03	0.007462:5.12	0.006819:5.51	0.007666:5.03	0.007431:5.39	0.007472:4.00	0.006764:5.23	0.007014:5.18	0.007349:4.99	0.006557:4.92	0.006449:4.82	0.006743:4.12	0.006921:5.23	0.006482:5.06
Chr01	2800001	0.002935:4.64	0.002787:5.56	0.002579:4.49	0.002102:5.17	0.002180:4.83	0.002163:5.61	0.002474:5.66	0.002710:4.99	0.001729:5.01	0.002839:5.72	0.002166:4.63	0.001933:4.90	0.002386:4.75	0.002553:5.31	0.002840:4.91	0.002374:4.72	0.002430:4.88	0.003231:5.14	0.002421:5.22	0.001979:5.26	0.002204:4.75	0.001628:5.07	0.002283:4.74	0.002663:4.65	0.002690:5.07	0.002162:4.41	0.002205:4.55	0.002275:5.13	0.002422:4.76	0.001390:4.94	0.001746:4.97	0.002274:4.61	0.002237:5.00	0.002811:5.44	0.001848:5.19	0.002171:5.37	0.001127:5.24	0.002201:4.99	0.002892:5.14	0.001602:4.27	0.002334:5.09	0.003183:5.08	0.002369:4.96	0.001739:4.81	0.002606:4.96	0.002240:4.45	0.002164:4.90	0.002701:4.67
Chr01	2850001	0.011193:8.92	0.010526:9.54	0.011905:8.21	0.011223:9.21	0.010292:8.44	0.010351:10.37	0.010673:9.27	0.009952:9.31	0.011435:8.96	0.012200:10.21	0.010537:8.70	0.010244:9.33	0.011077:8.06	0.010934:9.16	0.010687:9.38	0.011515:8.50	0.010884:9.36	0.010666:8.48	0.011420:9.37	0.011514:9.28	0.010854:8.52	0.011710:9.14	0.010563:7.98	0.010244:8.75	0.012264:9.02	0.010075:8.52	0.009974:8.67	0.011372:9.52	0.011294:8.32	0.009976:8.56	0.011698:8.54	0.010142:8.58	0.010827:9.16	0.010788:9.60	0.010418:8.96	0.009425:9.81	0.010297:9.75	0.011872:8.36	0.011113:8.95	0.011291:7.46	0.011536:8.81	0.011196:9.56	0.010074:8.53	0.010932:8.95	0.010369:8.67	0.011762:7.31	0.010667:9.42	0.010885:9.35
Chr01	2900001	NA:3.19	NA:3.54	NA:3.19	NA:3.51	NA:3.33	NA:3.54	NA:3.54	NA:3.44	NA:3.68	NA:3.92	NA:3.21	NA:3.49	NA:3.32	NA:3.37	NA:3.30	NA:3.13	NA:3.38	NA:3.06	NA:3.76	NA:3.33	NA:3.08	NA:3.57	NA:3.36	NA:3.34	NA:3.42	NA:3.22	NA:3.33	NA:3.52	NA:3.42	NA:3.23	NA:3.49	NA:3.30	NA:3.42	NA:3.81	NA:3.51	NA:3.73	NA:3.87	NA:3.53	NA:3.58	NA:2.59	NA:3.46	NA:3.56	NA:3.25	NA:3.24	NA:3.22	NA:2.83	NA:3.41	NA:3.14
Chr01	2950001	NA:1.39	NA:1.45	NA:1.47	NA:1.46	NA:1.30	NA:1.39	NA:1.62	NA:1.76	NA:1.61	NA:1.56	NA:1.51	NA:1.47	NA:1.45	NA:1.49	NA:1.58	NA:1.41	NA:1.49	NA:1.22	NA:1.73	NA:1.39	NA:1.20	NA:1.31	NA:1.28	NA:1.38	NA:1.42	NA:1.35	NA:1.40	NA:1.47	NA:1.34	NA:1.29	NA:1.43	NA:1.31	NA:1.45	NA:1.64	NA:1.42	NA:1.57	NA:1.66	NA:1.38	NA:1.34	NA:1.16	NA:1.19	NA:1.53	NA:1.34	NA:1.38	NA:1.32	NA:1.14	NA:1.55	NA:1.44
Chr01	3000001	0.000087:6.37	0.000427:6.99	0.000392:6.07	0.000126:6.82	0.000498:6.14	0.000275:7.23	0.000655:6.98	0.000669:6.64	0.000272:6.86	0.000519:7.26	0.000372:6.04	0.000514:6.56	0.000218:5.89	0.000235:6.70	0.000280:6.73	0.000089:6.13	0.000444:6.87	0.000162:6.23	0.000398:6.92	0.000736:6.52	0.000410:6.34	0.000368:6.28	0.000246:5.77	0.000107:6.30	0.000320:6.75	0.000831:5.97	0.000448:5.97	0.000538:6.37	0.000406:5.66	0.000175:6.21	0.000449:6.80	0.000109:6.24	0.000507:6.57	0.000703:6.74	0.000022:6.47	0.000107:6.76	0.000516:6.68	0.001020:5.98	0.000220:6.19	0.000023:5.60	0.000280:6.73	0.000170:6.73	0.000584:6.34	0.000710:6.43	0.000152:6.27	0.000666:5.31	0.000173:6.34	0.000560:6.41
Chr01	3050001	0.000873:5.87	0.001294:6.12	0.001034:5.59	0.001250:6.41	0.001145:5.69	0.001483:6.24	0.001105:6.31	0.001056:6.25	0.001191:5.93	0.001153:6.52	0.001037:5.51	0.001436:6.54	0.001255:5.64	0.001258:5.99	0.001179:5.76	0.001299:5.73	0.000175:6.41	0.001483:5.23	0.001193:6.35	0.001342:5.94	0.001067:5.30	0.001353:6.48	0.001122:5.30	0.000115:5.77	0.001124:5.69	0.000143:5.54	0.001044:5.62	0.001113:6.03	0.001157:5.56	0.001034:6.00	0.001096:5.89	0.000950:5.82	0.001101:6.24	0.001400:6.55	0.001310:5.88	0.001515:6.09	0.001207:6.18	0.001032:5.95	0.001043:5.94	0.000940:5.12	0.001197:5.93	0.001094:6.24	0.000889:5.82	0.001199:6.07	0.000960:5.71	0.000000:5.04	0.001303:5.89	0.001326:6.22
Chr01	3100001	0.004789:5.75	0.005653:5.92	0.005162:5.25	0.005026:5.89	0.005867:6.00	0.005476:6.45	0.006037:6.39	0.005796:5.86	0.006366:5.65	0.005026:6.62	0.005618:5.45	0.005759:5.84	0.004952:5.28	0.005958:5.87	0.006611:5.80	0.004516:5.09	0.001677:6.37	0.005191:5.55	0.006210:5.74	0.005015:5.62	0.006481:5.57	0.006301:5.89	0.004563:4.84	0.001439:6.11	0.005493:5.55	0.002473:5.52	0.006716:5.47	0.005764:5.85	0.004568:5.67	0.006563:5.27	0.005672:5.81	0.005205:5.14	0.005328:6.06	0.006601:6.18	0.005083:5.67	0.005842:5.81	0.005519:5.96	0.005692:5.53	0.005293:5.90	0.005893:4.78	0.006805:5.47	0.005813:5.70	0.005071:5.50	0.004130:5.36	0.005066:5.59	0.003567:4.36	0.005725:5.82	0.005446:5.60
Chr01	3150001	0.003408:6.29	0.003311:6.56	0.003368:5.70	0.002029:6.75	0.003179:6.00	0.003360:6.94	0.003041:6.48	0.003610:6.60	0.003307:6.60	0.003655:7.27	0.003041:5.84	0.002967:6.14	0.003025:5.67	0.003321:6.18	0.003301:6.41	0.002668:5.67	0.000000:6.36	0.003084:6.03	0.003547:6.36	0.003438:6.39	0.003234:6.01	0.003348:6.59	0.003113:5.33	0.000067:6.11	0.003413:6.61	0.000207:5.64	0.002902:5.62	0.003106:6.20	0.003185:5.92	0.003031:6.06	0.003369:6.66	0.002925:5.57	0.003263:6.25	0.003098:6.60	0.003234:6.21	0.002989:6.41	0.003053:6.63	0.003700:5.82	0.003042:6.30	0.002962:5.07	0.003236:6.13	0.003497:6.22	0.002878:5.72	0.003321:6.11	0.003111:6.13	0.000118:5.27	0.003241:6.23	0.003055:6.21
Chr01	3200001	0.008265:6.16	0.009107:6.81	0.008435:5.83	0.006247:6.54	0.007325:6.12	0.008367:7.02	0.006833:6.62	0.009069:6.47	0.007940:6.14	0.008882:6.99	0.007480:5.87	0.008855:6.22	0.006907:5.87	0.007910:6.57	0.008063:6.39	0.006625:5.72	0.000341:6.64	0.007286:6.22	0.008443:6.35	0.008751:6.42	0.008219:5.64	0.008126:6.65	0.007726:5.76	0.000496:6.10	0.007680:6.47	0.000403:5.82	0.007456:6.06	0.008207:6.25	0.006908:5.91	0.007320:6.22	0.008445:6.51	0.007850:6.13	0.008506:6.62	0.008060:6.63	0.007693:5.92	0.008363:6.68	0.008363:6.51	0.008256:6.05	0.008908:6.49	0.006681:5.27	0.008021:6.06	0.008970:6.53	0.008270:6.13	0.007527:6.14	0.008071:6.26	0.000437:5.12	0.009155:6.74	0.009222:6.34
Chr01	3250001	0.006288:6.25	0.006330:6.86	0.005272:6.07	0.003844:6.32	0.005589:6.32	0.006373:7.12	0.007282:7.17	0.006222:6.64	0.005729:6.76	0.005876:7.08	0.005439:6.12	0.005386:6.82	0.006290:6.10	0.005641:6.97	0.005963:6.63	0.005629:6.19	0.001231:6.63	0.005721:6.63	0.005107:6.51	0.006056:6.75	0.005919:6.02	0.006066:6.44	0.005686:6.09	0.000133:6.03	0.006139:6.47	0.000068:5.69	0.005941:6.35	0.005358:6.59	0.006359:6.36	0.005921:6.28	0.006064:6.72	0.005405:6.03	0.006839:6.93	0.005280:6.67	0.005661:6.45	0.006022:7.11	0.005925:6.67	0.005536:6.47	0.005857:6.48	0.005616:5.66	0.006338:6.29	0.005342:6.77	0.005590:6.38	0.005527:6.86	0.006077:6.53	0.000758:5.40	0.006573:6.62	0.005140:6.22
Chr01	3300001	0.003193:6.80	0.002997:7.22	0.002901:6.80	0.003196:6.85	0.003044:6.48	0.003474:7.48	0.002640:7.24	0.003302:7.15	0.003564:6.88	0.003040:7.37	0.003700:6.53	0.003648:7.18	0.003524:6.46	0.003500:7.06	0.003587:6.99	0.003741:5.99	0.001431:6.70	0.003452:6.51	0.003080:7.37	0.003465:6.93	0.003653:6.40	0.003518:7.05	0.003191:6.12	0.002402:6.82	0.002900:6.86	0.001246:6.00	0.003147:6.68	0.003059:6.63	0.003501:6.57	0.002420:6.32	0.003839:7.38	0.002908:6.22	0.003032:6.94	0.003220:7.32	0.003269:7.00	0.003274:6.71	0.002474:7.74	0.003341:6.27	0.003178:6.75	0.002967:5.68	0.003285:7.10	0.002973:6.77	0.003060:6.36	0.002937:6.71	0.003163:6.32	0.001989:5.47	0.003731:6.79	0.003608:6.65
Chr01	3350001	0.002436:6.66	0.003154:7.40	0.002261:6.50	0.002515:7.31	0.002217:6.41	0.002203:7.36	0.002299:7.35	0.002212:6.95	0.002589:6.99	0.002558:7.82	0.002461:6.32	0.002350:6.72	0.002345:6.15	0.002183:7.26	0.002412:7.11	0.002255:6.41	0.001041:6.76	0.002399:6.84	0.002323:7.09	0.002357:7.00	0.002163:6.36	0.002999:7.39	0.002042:6.14	0.001010:6.69	0.002300:6.69	0.001825:6.50	0.002423:6.16	0.002278:6.87	0.001763:6.47	0.001663:6.22	0.002516:7.05	0.002740:6.18	0.002482:7.32	0.002171:6.99	0.002124:6.89	0.002654:7.38	0.002318:7.03	0.002689:6.81	0.001991:7.22	0.001961:5.81	0.002253:7.11	0.002653:6.37	0.002320:6.36	0.002252:6.59	0.002357:7.05	0.001046:5.78	0.002351:7.22	0.002336:6.78
Chr01	3400001	0.002181:6.40	0.002365:6.75	0.001982:6.08	0.002256:6.39	0.002291:6.47	0.002017:6.95	0.001692:6.60	0.001933:6.57	0.001513:6.75	0.001917:7.46	0.001918:6.02	0.001999:6.01	0.001742:5.55	0.001592:6.43	0.002094:6.76	0.001616:5.96	0.000732:6.33	0.001869:5.55	0.001582:6.33	0.001652:6.33	0.001938:6.23	0.001355:6.79	0.001856:5.79	0.001025:6.28	0.001830:6.53	0.000000:5.77	0.002005:5.56	0.002214:6.49	0.003112:6.08	0.001846:6.38	0.001679:6.71	0.001919:5.82	0.002242:6.77	0.002314:7.03	0.001722:6.37	0.002642:6.71	0.001682:6.49	0.001742:6.06	0.002362:6.82	0.001296:5.07	0.001897:6.24	0.001766:6.54	0.002329:6.48	0.001932:6.32	0.002388:5.97	0.000856:5.91	0.002120:6.59	0.001666:6.15
Chr01	3450001	0.001783:6.48	0.001834:6.84	0.001357:6.09	0.001363:6.38	0.001392:6.36	0.001578:7.01	0.001035:6.60	0.001725:6.46	0.001985:6.59	0.001689:7.36	0.002075:6.25	0.002008:6.74	0.001275:5.93	0.001610:6.88	0.001330:6.20	0.002104:6.43	0.001278:6.43	0.001536:6.26	0.001666:6.87	0.001905:6.32	0.001032:6.02	0.001860:6.70	0.001197:5.96	0.000912:6.36	0.001844:6.67	0.001332:6.01	0.001135:6.15	0.001591:6.72	0.002006:6.22	0.001291:6.05	0.001746:6.61	0.001338:6.19	0.001470:6.95	0.001390:6.66	0.002086:6.56	0.001735:6.94	0.001522:7.06	0.001670:6.46	0.001519:6.67	0.001159:5.44	0.001612:6.36	0.001895:6.55	0.001500:6.28	0.001957:6.42	0.001806:5.99	0.000697:5.32	0.001361:6.40	0.002089:6.13
Chr01	3500001	0.002353:5.10	0.002125:5.03	0.001967:4.46	0.001687:5.16	0.002571:4.46	0.001886:5.27	0.002050:5.05	0.001834:4.92	0.002474:5.25	0.002263:5.48	0.001931:4.55	0.002323:4.83	0.001819:4.07	0.001939:4.72	0.002154:5.34	0.001525:4.43	0.000952:4.81	0.002092:4.77	0.001817:5.20	0.002416:4.82	0.001846:4.31	0.002148:4.95	0.001863:4.12	0.001407:4.57	0.002362:4.66	0.000838:4.29	0.002295:4.66	0.002069:5.17	0.002364:4.41	0.002016:4.73	0.002161:4.81	0.002451:4.52	0.001752:4.92	0.002230:5.07	0.002080:4.85	0.002431:4.98	0.002156:5.31	0.001977:4.61	0.002185:5.14	0.002313:4.19	0.002122:4.98	0.002088:4.74	0.002293:4.34	0.001974:4.72	0.001955:4.40	0.001248:4.03	0.001931:5.00	0.001703:4.92
Chr01	3550001	0.000933:6.04	0.000698:7.05	0.000815:5.86	0.001015:6.60	0.000776:6.05	0.000850:6.66	0.000950:6.75	0.000936:6.52	0.000934:6.18	0.001022:6.70	0.000794:5.52	0.000780:5.97	0.000898:5.69	0.001115:6.25	0.000983:6.66	0.000873:5.62	0.000332:6.05	0.000890:5.80	0.001054:6.39	0.001069:6.20	0.000806:5.81	0.000830:6.55	0.000663:5.74	0.000463:6.01	0.000966:6.43	0.000249:5.92	0.001153:6.35	0.000876:6.48	0.000861:6.34	0.000989:6.12	0.000701:6.41	0.001123:5.64	0.000777:6.30	0.000674:7.04	0.001100:6.05	0.000985:6.71	0.000915:6.68	0.001011:6.07	0.001162:6.44	0.000836:5.23	0.000560:6.09	0.000751:6.29	0.000750:6.02	0.000878:6.10	0.000858:6.13	0.000418:5.48	0.000967:6.71	0.000832:6.32
Chr01	3600001	0.001837:5.59	0.001642:5.74	0.002057:5.20	0.001758:6.08	0.001931:5.36	0.001625:6.37	0.002014:5.94	0.002013:5.74	0.001763:5.56	0.001800:6.16	0.001979:5.22	0.001749:5.72	0.001872:5.37	0.001573:5.62	0.001934:5.87	0.001605:5.26	0.000526:5.68	0.001550:4.94	0.002239:5.70	0.002059:5.73	0.001794:5.66	0.001740:5.81	0.001656:5.38	0.000410:5.88	0.001810:5.88	0.000595:5.34	0.001684:5.51	0.001666:5.92	0.001779:5.67	0.001636:5.54	0.001693:5.51	0.001689:5.56	0.002182:6.25	0.001984:5.86	0.002221:5.62	0.001722:6.15	0.002018:6.24	0.001891:5.58	0.001624:5.76	0.001942:5.06	0.001743:6.19	0.001541:6.04	0.001795:5.58	0.001823:5.71	0.001705:5.82	0.000561:4.88	0.001626:5.85	0.001403:6.06
Chr01	3650001	NA:2.67	NA:3.07	NA:2.63	NA:2.91	NA:2.51	NA:3.13	NA:3.06	NA:2.83	NA:3.17	NA:3.20	NA:2.75	NA:2.77	NA:2.59	NA:2.94	NA:3.01	NA:2.48	0.000191:3.48	NA:2.38	NA:3.00	NA:2.94	NA:2.71	NA:3.02	NA:2.65	0.000110:3.58	NA:3.08	NA:3.23	NA:2.50	NA:2.75	NA:2.81	NA:2.71	NA:3.17	NA:2.48	0.009862:3.20	NA:2.92	NA:2.77	NA:3.15	NA:2.96	NA:3.00	NA:3.10	NA:2.37	NA:2.83	NA:2.84	NA:2.50	NA:2.62	NA:2.42	NA:1.74	NA:2.79	NA:3.11
Chr01	3700001	0.001579:6.43	0.001520:6.83	0.001674:5.94	0.001865:6.40	0.001760:6.13	0.001953:7.12	0.001735:6.64	0.002022:6.46	0.001371:6.72	0.001960:7.31	0.001403:5.66	0.002012:6.30	0.002187:6.17	0.001830:6.84	0.001669:6.70	0.001933:5.87	0.000644:6.49	0.001654:5.54	0.001926:6.61	0.001856:6.93	0.001860:5.98	0.002251:6.69	0.001771:6.13	0.000863:6.42	0.002104:6.35	0.000737:6.10	0.001689:5.96	0.001387:6.48	0.001624:5.99	0.001804:6.56	0.001726:6.54	0.002155:6.04	0.001629:6.55	0.001912:6.44	0.002402:6.10	0.001849:6.49	0.001900:6.74	0.001885:6.44	0.001756:5.99	0.001424:5.47	0.002350:6.21	0.001642:6.59	0.001610:6.18	0.001896:6.44	0.002052:6.34	0.000434:5.63	0.001738:6.46	0.001919:6.51
Chr01	3750001	0.001547:6.76	0.001492:7.70	0.001549:6.34	0.001603:6.59	0.001548:6.51	0.001587:7.55	0.001568:6.96	0.001506:6.45	0.001180:6.39	0.001558:7.70	0.001305:6.28	0.001566:6.84	0.001333:6.17	0.001504:6.79	0.001411:6.60	0.001389:5.98	0.000282:6.50	0.001313:6.08	0.001827:6.98	0.001632:6.50	0.001504:6.06	0.001547:6.89	0.001282:6.09	0.000555:6.67	0.001234:6.76	0.000472:5.60	0.001265:6.14	0.001556:6.53	0.001282:6.34	0.001372:5.84	0.001591:6.54	0.001125:5.87	0.001323:6.19	0.001363:6.66	0.001208:6.13	0.001368:6.56	0.001495:6.68	0.001485:6.23	0.001650:6.31	0.001153:5.54	0.001298:6.25	0.001536:6.35	0.001245:6.15	0.001278:6.50	0.001409:6.11	0.000271:5.51	0.001571:6.74	0.001622:7.04
Chr01	3800001	0.002739:4.87	0.001942:5.35	0.002377:4.33	0.002046:5.24	0.001726:4.57	0.002173:5.64	0.001444:5.17	0.001656:5.02	0.002466:5.09	0.002738:5.51	0.002548:4.92	0.002043:4.99	0.002708:4.80	0.002466:5.38	0.001811:4.98	0.001729:4.59	0.002110:5.15	0.001396:4.74	0.002402:5.38	0.002582:5.16	0.002755:4.96	0.002147:4.85	0.001807:4.55	0.000374:4.72	0.002324:4.96	0.002814:4.63	0.003256:4.88	0.001986:4.71	0.001054:4.58	0.001168:4.54	0.002207:5.15	0.002606:4.34	0.001908:5.06	0.001832:5.04	0.001641:4.88	0.002861:5.23	0.002116:5.16	0.002305:4.80	0.002039:4.76	0.001790:4.15	0.002105:5.06	0.002095:5.18	0.002638:4.64	0.002601:4.74	0.002131:4.77	0.001434:4.28	0.002274:4.78	0.002921:5.30
Chr01	3850001	0.000413:5.17	0.000411:5.74	0.001013:4.98	0.000689:5.69	0.000819:4.97	0.000683:5.54	0.000540:5.22	0.000985:5.31	0.000447:5.36	0.000518:5.94	0.000390:4.91	0.000569:5.09	0.000541:4.48	0.000470:5.37	0.000722:4.94	0.000430:4.75	0.000898:5.26	0.000387:4.71	0.000825:5.29	0.000810:5.11	0.001141:4.59	0.000742:5.34	0.000633:4.68	0.000029:4.93	0.000773:4.87	0.000257:4.72	0.000689:4.51	0.000736:5.56	0.000509:5.06	0.000485:4.89	0.000701:5.55	0.000658:4.56	0.000690:5.44	0.000680:5.12	0.000924:5.08	0.000691:5.57	0.000428:4.96	0.000838:4.97	0.000631:5.03	0.000637:4.52	0.000387:5.13	0.001350:5.43	0.000865:4.73	0.000763:5.00	0.000663:5.00	0.000854:4.32	0.000749:5.23	0.000946:4.94
Chr01	3900001	0.000462:5.68	0.001070:6.99	0.000453:5.78	0.000371:6.48	0.000606:5.92	0.000274:6.57	0.000699:6.81	0.000302:6.54	0.000552:6.11	0.000849:6.93	0.000423:5.82	0.000139:6.24	0.000239:5.72	0.000363:6.65	0.000703:6.33	0.000732:5.82	0.000847:6.45	0.000214:6.11	0.000438:6.27	0.000339:6.18	0.000229:6.15	0.000409:6.30	0.000231:5.88	0.000340:6.17	0.000598:6.16	0.000117:5.80	0.000185:5.96	0.000834:6.28	0.000606:5.61	0.000729:6.02	0.000317:6.57	0.000383:5.28	0.000609:6.70	0.000163:6.05	0.000659:6.36	0.000448:6.63	0.000227:6.61	0.000471:5.78	0.000205:6.41	0.000170:5.01	0.000371:6.30	0.000480:6.18	0.000284:5.68	0.000606:6.18	0.000537:5.77	0.000609:5.47	0.000321:6.10	0.000816:5.81
Chr01	3950001	0.003095:6.46	0.002986:6.80	0.003727:6.21	0.003506:6.64	0.003475:6.17	0.002813:7.10	0.003554:6.58	0.003261:6.51	0.004285:6.27	0.003622:7.26	0.004445:5.59	0.003876:6.12	0.003710:5.55	0.003650:6.72	0.003462:6.21	0.004257:5.65	0.003254:6.47	0.003874:6.24	0.003645:6.68	0.003471:6.16	0.003535:5.86	0.003736:6.49	0.003945:5.53	0.003093:6.27	0.003776:6.21	0.004259:5.71	0.003018:5.91	0.003508:6.31	0.003841:5.69	0.003458:6.19	0.003852:6.38	0.003043:6.05	0.004375:6.25	0.003199:7.01	0.003580:6.28	0.002964:6.27	0.004227:6.56	0.004498:6.14	0.003367:6.39	0.004264:5.21	0.003636:6.33	0.004005:6.21	0.003191:6.05	0.003464:5.84	0.003995:5.83	0.003293:5.54	0.003455:6.56	0.003478:6.43
Chr01	4000001	0.004502:5.89	0.004552:6.28	0.004875:5.74	0.005859:6.56	0.004431:6.11	0.004432:6.74	0.003808:6.86	0.004352:6.71	0.004417:6.31	0.005630:6.89	0.001995:6.06	0.004033:6.48	0.006788:5.82	0.004200:6.44	0.003020:6.76	0.004587:5.75	0.004332:5.87	0.004967:5.41	0.002780:6.56	0.002771:6.29	0.004791:5.68	0.004134:6.80	0.004890:5.82	0.003903:6.17	0.003396:6.08	0.002643:5.49	0.004063:5.91	0.003543:6.22	0.000432:5.69	0.002749:6.03	0.004259:6.22	0.003914:6.00	0.004063:6.49	0.004392:6.36	0.002662:6.32	0.005066:6.19	0.003347:6.38	0.005686:5.87	0.004348:6.19	0.005118:5.45	0.004312:5.83	0.003903:6.41	0.003906:5.95	0.003829:6.42	0.003340:6.14	0.005005:5.34	0.004173:6.46	0.005189:6.16
Chr01	4050001	0.001343:6.78	0.001399:6.97	0.001223:6.32	0.001283:7.30	0.001171:6.77	0.001028:7.21	0.001067:7.16	0.001324:6.70	0.001375:6.77	0.001465:7.46	0.000712:6.42	0.000993:6.59	0.001100:6.12	0.001257:6.81	0.001204:6.66	0.001579:6.47	0.000786:6.91	0.001077:6.68	0.001565:7.10	0.001005:6.65	0.001025:6.03	0.001036:6.69	0.001120:6.24	0.000570:6.71	0.001041:6.69	0.000359:6.18	0.001161:6.37	0.000923:7.20	0.001167:6.50	0.000990:6.38	0.001052:6.78	0.001163:6.66	0.001107:6.72	0.001408:7.20	0.001465:6.59	0.001132:7.16	0.000979:6.83	0.002085:6.47	0.000742:6.58	0.001423:5.88	0.001261:6.26	0.001241:6.69	0.001125:6.74	0.001134:6.37	0.001156:6.82	0.000605:5.86	0.001213:6.29	0.000954:6.46
Chr01	4100001	0.011886:6.11	0.013123:6.46	0.012995:5.23	0.014441:6.18	0.011572:5.17	0.014810:7.01	0.014818:6.11	0.014533:6.22	0.013022:6.17	0.013686:6.64	0.012604:5.61	0.013465:6.00	0.013238:5.66	0.014401:6.23	0.013618:6.62	0.014111:5.51	0.000023:5.93	0.012786:5.79	0.013737:6.44	0.014418:6.30	0.014018:5.65	0.013121:6.30	0.011996:5.57	0.000685:6.15	0.013364:5.63	0.000690:5.73	0.013792:6.01	0.011897:5.82	0.013155:5.52	0.012460:5.52	0.014701:6.17	0.013610:5.85	0.014833:6.39	0.014469:6.27	0.013815:6.01	0.012499:6.28	0.013475:6.07	0.013604:5.86	0.013604:6.01	0.012118:5.15	0.011953:5.95	0.011878:5.72	0.013978:5.98	0.012871:5.82	0.013567:5.83	0.001055:5.32	0.014931:6.06	0.011746:6.13
Chr01	4150001	0.000979:6.38	0.001434:7.02	0.000933:5.99	0.001329:6.58	0.001082:6.10	0.001086:6.88	0.001132:6.67	0.001168:6.70	0.001177:6.39	0.001279:7.25	0.001091:6.13	0.000663:6.22	0.000873:5.74	0.001288:6.75	0.001352:6.17	0.001189:5.79	0.000455:6.60	0.001193:6.23	0.001194:6.46	0.000920:6.26	0.001067:5.96	0.000954:6.56	0.001015:5.89	0.000154:6.44	0.001052:6.46	0.000160:5.45	0.001271:5.61	0.001053:6.57	0.001205:6.02	0.001050:6.41	0.000999:6.53	0.000869:5.95	0.001398:7.04	0.000896:6.91	0.001380:6.00	0.001150:7.09	0.001343:6.68	0.000987:6.22	0.001342:6.46	0.000946:5.33	0.000906:7.00	0.000951:6.60	0.001377:6.01	0.000905:6.26	0.001322:6.46	0.000272:5.40	0.001196:6.70	0.001282:6.30
Chr01	4200001	0.000781:6.62	0.000890:6.99	0.000773:6.01	0.000801:6.76	0.000701:6.62	0.000840:7.12	0.000656:6.92	0.000708:7.31	0.000769:7.19	0.000706:7.11	0.000883:6.41	0.000787:6.60	0.000577:6.03	0.000655:7.07	0.000736:6.55	0.000776:6.26	0.000129:6.38	0.000650:6.36	0.000706:6.64	0.000812:6.66	0.000818:6.45	0.000714:6.70	0.000744:5.95	0.000000:6.67	0.000681:6.56	0.000022:6.02	0.000803:6.28	0.000872:7.13	0.000900:6.14	0.000686:6.32	0.000836:6.37	0.000776:6.36	0.000769:6.52	0.000877:6.46	0.000724:6.77	0.000839:7.12	0.000872:6.91	0.000765:6.64	0.000927:6.63	0.000771:5.48	0.000710:6.47	0.000744:6.47	0.000703:6.19	0.000498:5.91	0.000944:6.48	0.000000:5.62	0.000840:7.15	0.000804:6.72
Chr01	4250001	0.000607:6.01	0.000764:6.64	0.001093:6.12	0.000819:6.83	0.000613:6.25	0.000662:6.85	0.000898:6.91	0.000772:6.55	0.000763:6.28	0.000916:6.83	0.000546:6.23	0.000662:6.62	0.000817:5.93	0.000819:6.66	0.000699:6.63	0.000805:5.55	0.000345:6.34	0.001066:5.67	0.000824:6.32	0.000691:6.58	0.000820:6.15	0.000629:6.46	0.000709:5.60	0.000175:6.29	0.000825:6.53	0.000022:5.75	0.000981:6.23	0.000689:6.52	0.000612:6.30	0.000702:6.62	0.000762:6.98	0.000573:5.94	0.000803:6.76	0.000706:6.73	0.000869:6.64	0.000879:6.59	0.000604:6.70	0.000802:6.51	0.000507:6.35	0.000730:5.52	0.000891:6.36	0.000736:6.49	0.000769:5.82	0.000706:6.37	0.000642:6.33	0.000334:5.24	0.000762:6.78	0.000922:6.28
Chr01	4300001	NA:2.68	NA:3.21	NA:2.77	NA:2.80	NA:2.82	NA:2.96	NA:2.83	NA:3.10	NA:3.10	NA:2.93	NA:2.73	NA:2.83	NA:2.45	NA:3.05	NA:2.84	NA:2.34	NA:2.77	NA:2.60	NA:3.02	NA:2.94	NA:2.57	NA:2.94	NA:2.74	NA:2.84	NA:2.86	NA:2.64	NA:2.67	NA:2.93	NA:2.83	NA:2.81	NA:2.90	NA:2.49	NA:2.92	NA:3.18	NA:2.60	NA:3.13	NA:2.99	NA:2.72	NA:2.57	NA:2.29	NA:2.81	NA:2.74	NA:2.68	NA:2.76	NA:2.73	NA:2.34	NA:2.74	NA:3.03
Chr01	4350001	NA:2.01	NA:2.10	NA:1.91	NA:2.25	NA:2.02	NA:2.30	NA:2.24	NA:2.07	NA:2.15	NA:2.46	NA:2.14	NA:2.13	NA:1.93	NA:2.14	NA:2.06	NA:2.05	NA:2.19	NA:1.92	NA:2.15	NA:2.18	NA:1.85	NA:2.08	NA:1.81	NA:2.05	NA:2.07	NA:2.10	NA:1.97	NA:2.11	NA:1.97	NA:2.09	NA:2.23	NA:1.75	NA:2.18	NA:2.19	NA:2.10	NA:2.20	NA:2.15	NA:2.08	NA:2.24	NA:1.67	NA:1.95	NA:2.24	NA:1.97	NA:2.11	NA:2.13	NA:1.83	NA:2.09	NA:2.00
Chr01	4400001	0.003585:4.94	0.002946:5.10	0.002061:4.64	0.003487:5.14	0.003728:4.96	0.002456:5.41	0.003750:5.59	0.003069:5.35	0.002998:4.98	0.003462:5.38	0.002895:4.58	0.003778:5.52	0.003577:4.60	0.003000:5.15	0.003263:5.06	0.003230:4.51	0.002605:5.22	0.002496:4.63	0.002866:5.37	0.003227:5.05	0.003804:5.03	0.002593:5.31	0.003752:4.51	0.002281:4.92	0.002950:5.23	0.003378:4.60	0.003759:4.95	0.003462:4.82	0.002844:5.03	0.003280:4.87	0.004071:5.09	0.003029:4.61	0.003675:5.19	0.003976:5.22	0.003299:4.82	0.003132:4.97	0.003085:5.28	0.002828:4.90	0.003046:5.05	0.002349:4.05	0.003147:5.02	0.002583:4.96	0.003078:5.06	0.002959:4.81	0.002387:4.84	0.001993:4.07	0.003144:4.92	0.002969:4.70
Chr01	4450001	0.002065:5.15	0.002987:5.33	0.002342:4.50	0.001987:5.31	0.002651:5.04	0.002932:5.95	0.003488:5.40	0.002646:5.15	0.001979:5.32	0.002782:5.47	0.002926:4.63	0.001888:5.10	0.002650:4.31	0.002606:5.17	0.002255:5.13	0.002321:4.64	0.002694:4.98	0.002679:4.62	0.001781:5.43	0.002154:5.17	0.002706:4.60	0.002361:5.26	0.002563:4.60	0.002422:5.21	0.002309:5.06	0.003043:4.76	0.002184:4.74	0.002810:5.49	0.002750:4.76	0.001696:5.23	0.002569:4.85	0.002505:4.44	0.002713:5.12	0.001941:5.14	0.002474:4.99	0.002280:5.53	0.002113:5.58	0.002756:5.04	0.002773:5.18	0.002784:4.04	0.003126:5.09	0.001962:4.96	0.002056:4.83	0.002481:4.98	0.002574:4.65	0.001506:4.27	0.002712:5.06	0.002939:5.25
Chr01	4500001	0.000664:4.12	0.000634:4.38	0.000736:4.15	0.000722:4.43	0.000685:3.89	0.000773:4.89	0.000557:4.38	0.000818:4.35	0.000499:4.40	0.000864:4.31	0.000736:4.08	0.000811:4.21	0.000795:3.74	0.000822:4.13	0.000760:4.38	0.000583:3.52	0.000033:4.15	0.000446:3.52	0.000613:4.18	0.000729:4.26	0.000658:3.83	0.000572:4.26	0.000751:3.74	0.000033:4.05	0.000811:4.25	0.000098:3.98	0.000652:3.95	0.000658:4.37	0.000550:4.27	0.000828:4.16	0.000783:4.36	0.000742:4.18	0.000741:4.58	0.000560:4.27	0.000655:4.11	0.000695:4.06	0.000740:4.38	0.000473:4.13	0.000597:4.25	0.000587:3.59	0.000641:4.27	0.000674:4.57	0.000668:4.05	0.000859:4.13	0.000796:3.81	0.000000:3.49	0.000628:4.55	0.000766:4.10
Chr01	4550001	0.006121:4.34	0.005316:4.69	0.007518:3.90	0.005782:4.64	0.005411:4.28	0.005393:4.64	0.006957:4.61	0.006549:4.48	0.006965:4.48	0.006860:4.73	0.006397:3.94	0.006197:4.30	0.006591:3.80	0.006339:4.61	0.006702:4.24	0.007400:3.91	NA:2.58	0.004189:3.84	0.007022:4.35	0.005998:4.09	0.006384:4.23	0.006636:4.32	0.006108:3.99	NA:2.61	0.007418:4.31	NA:2.75	0.005572:4.35	0.005754:4.48	0.005797:4.17	0.007237:4.45	0.005503:4.16	0.005520:3.88	0.007936:4.69	0.006545:4.16	0.006583:4.30	0.006643:4.80	0.005645:4.48	0.005296:3.97	0.006492:4.37	0.005297:3.52	0.007308:4.31	0.006267:4.49	0.006978:3.98	0.006574:4.19	0.006447:4.33	0.000477:4.97	0.006105:4.19	0.008233:4.12
Chr01	4600001	0.016221:4.09	0.015599:4.63	0.014182:3.99	0.013931:4.28	0.014170:4.09	0.016727:4.60	0.016561:4.56	0.014171:4.42	0.014480:4.28	0.017761:4.95	0.011023:3.93	0.014961:4.52	0.013720:3.87	0.014221:4.55	0.016030:4.38	0.012188:3.82	NA:3.39	0.014245:3.81	0.013352:4.19	0.014618:3.97	0.015423:4.21	0.013718:4.41	0.013072:3.64	NA:3.14	0.013417:4.46	NA:2.81	0.014917:4.05	0.013671:4.24	0.015339:4.15	0.015933:4.46	0.016414:4.58	0.014659:3.91	0.012991:4.46	0.012768:4.57	0.014619:4.49	0.014112:4.51	0.015376:5.01	0.013819:3.87	0.014670:4.61	0.013927:3.82	0.016304:4.31	0.013434:4.11	0.012671:3.83	0.013811:4.15	0.013693:4.00	0.000824:4.66	0.013893:4.40	0.014414:4.08
Chr01	4650001	NA:3.20	0.007688:3.74	NA:3.33	0.007903:3.69	0.008025:3.34	0.007570:3.80	0.009548:3.67	0.007678:3.56	0.006989:3.71	0.010345:4.00	0.008019:3.24	0.007408:3.47	NA:3.28	0.007554:3.74	0.008991:3.79	0.005707:3.15	NA:2.43	NA:3.53	0.008662:3.66	0.008111:3.53	0.009108:3.19	0.008318:3.65	0.006881:3.28	NA:2.51	0.008109:3.64	NA:2.28	0.008001:3.24	0.008353:3.72	0.007987:3.45	0.006400:3.50	0.006920:3.51	NA:3.09	0.008496:3.76	0.007496:3.88	0.008375:3.51	0.006866:3.77	0.009005:3.98	0.008072:3.51	0.008226:3.62	0.005832:3.07	0.008013:3.41	0.007359:3.66	NA:2.93	0.007063:3.63	0.007487:3.57	0.000717:3.99	0.007314:3.62	0.007690:3.59
Chr01	4700001	0.004978:4.83	0.004703:4.99	0.004869:4.31	0.005161:4.82	0.005178:4.67	0.004770:5.33	0.003212:4.89	0.005444:5.05	0.004920:4.61	0.004918:5.59	0.005148:4.59	0.004660:4.86	0.004506:4.44	0.003416:4.52	0.004683:4.92	0.004232:4.33	0.001655:4.79	0.005881:4.07	0.004722:4.81	0.004886:4.75	0.004087:4.45	0.005054:4.94	0.004945:4.46	0.001667:4.70	0.003794:4.91	0.002334:4.21	0.004430:4.56	0.004248:5.01	0.004648:4.51	0.004198:4.31	0.003987:4.80	0.004121:4.41	0.005986:4.86	0.004358:5.17	0.004985:4.68	0.004306:5.15	0.004824:5.11	0.003905:4.37	0.003487:4.84	0.003903:3.94	0.004581:4.91	0.005113:5.09	0.004741:4.59	0.004681:4.83	0.003890:4.71	0.000208:4.25	0.004745:4.69	0.004676:4.97
Chr01	4750001	0.011203:3.70	0.012585:4.23	0.011338:3.79	0.009539:3.62	0.011153:3.72	0.012222:4.37	0.010422:4.07	0.011556:3.78	0.012227:3.73	0.012121:4.09	0.010815:3.51	0.009937:3.77	0.011597:3.67	0.010831:4.07	0.011355:3.86	NA:3.28	NA:3.53	0.010933:3.69	0.011014:3.82	0.011265:3.77	0.012206:3.52	0.011710:3.89	0.011657:3.68	NA:3.33	0.012550:3.76	NA:3.17	0.011020:3.50	0.012061:3.76	0.011299:3.69	0.011752:3.54	0.011419:3.91	0.011275:3.63	0.011981:3.99	0.011711:4.19	0.011311:3.68	0.010633:3.62	0.010447:3.99	0.009231:3.70	0.011105:3.88	0.008820:3.17	0.012501:3.66	0.009908:3.47	0.010668:3.59	0.010320:3.67	0.011204:3.64	0.000212:3.56	0.011048:3.94	0.012784:3.92
Chr01	4800001	0.009860:4.72	0.008379:4.55	0.009393:4.57	0.008963:4.95	0.008556:4.63	0.010369:5.07	0.008672:5.07	0.008797:4.74	0.009350:4.89	0.008989:5.31	0.008569:4.48	0.008072:4.76	0.009436:4.25	0.009128:4.67	0.009048:4.65	0.008594:4.30	0.000257:4.20	0.007800:4.41	0.009418:4.68	0.008974:4.76	0.009045:4.47	0.008837:4.74	0.009290:3.94	0.000797:4.00	0.007669:4.44	0.000620:3.59	0.009531:4.35	0.008709:4.56	0.009122:4.59	0.009286:4.82	0.010004:5.06	0.006979:3.96	0.009732:4.92	0.009387:5.26	0.008398:4.59	0.009180:5.18	0.007814:4.86	0.008750:4.38	0.009090:4.81	0.007809:4.05	0.009606:4.69	0.008371:4.79	0.008292:4.59	0.008834:4.51	0.007870:4.42	0.000802:4.56	0.009556:4.29	0.009013:4.89
Chr01	4850001	0.009572:5.66	0.008699:5.81	0.008442:5.19	0.009210:5.62	0.008184:5.08	0.008859:5.91	0.008330:6.03	0.008905:5.64	0.009093:5.72	0.010237:5.94	0.008985:5.16	0.009280:5.75	0.008760:4.98	0.009114:5.97	0.009188:5.15	0.007850:4.79	0.001919:4.35	0.008476:5.26	0.010036:5.66	0.008826:5.58	0.008852:5.05	0.008498:5.62	0.008147:4.99	0.000250:4.10	0.008247:5.82	0.002514:4.28	0.009137:4.96	0.009164:5.67	0.008535:4.95	0.007929:5.09	0.009052:5.31	0.009105:5.32	0.008237:5.56	0.008438:5.61	0.008810:5.25	0.010290:5.53	0.008262:5.46	0.009227:5.02	0.008159:5.59	0.008457:4.79	0.008805:5.35	0.007755:5.77	0.008757:5.21	0.008962:5.38	0.008567:5.50	0.002018:5.47	0.008390:5.49	0.009358:5.17
Chr01	4900001	0.013365:6.41	0.013417:7.13	0.011961:6.31	0.012253:6.93	0.012520:6.49	0.013032:6.79	0.012397:6.66	0.011905:6.63	0.013987:6.27	0.014415:7.28	0.013523:6.14	0.013331:6.54	0.014243:6.16	0.011742:6.76	0.011974:6.52	0.013353:6.10	0.006143:5.43	0.013347:6.44	0.012779:6.82	0.013076:6.70	0.012320:5.98	0.014151:6.52	0.013643:5.80	0.004710:5.83	0.012301:6.91	0.005961:5.21	0.012755:6.17	0.011904:6.63	0.012034:6.68	0.013935:5.91	0.013275:6.94	0.014056:5.98	0.013163:6.66	0.013146:6.54	0.013383:6.54	0.012790:6.85	0.013634:6.70	0.012520:6.44	0.012681:6.58	0.012221:5.12	0.013512:6.52	0.014464:7.01	0.012451:5.91	0.013576:6.16	0.013093:5.89	0.005103:5.72	0.013085:6.62	0.013440:6.55
Chr01	4950001	0.008508:4.98	0.009187:5.12	0.008196:4.56	0.007504:5.11	0.008605:4.83	0.009647:5.47	0.008292:5.32	0.009373:4.92	0.008809:5.17	0.008092:5.54	0.008376:4.49	0.009530:4.91	0.009279:4.56	0.007356:5.01	0.009130:5.01	0.009284:4.51	NA:3.06	0.008404:4.66	0.009551:4.87	0.009671:5.21	0.008670:4.47	0.008229:5.20	0.006910:4.50	NA:2.99	0.008482:4.78	NA:2.78	0.008202:4.36	0.008367:4.95	0.008596:4.84	0.008667:4.66	0.008222:5.01	0.008292:4.71	0.008509:4.82	0.009216:5.31	0.009134:4.88	0.008061:5.27	0.007268:5.34	0.010760:4.54	0.008323:4.80	0.007310:4.13	0.008119:4.88	0.008196:5.17	0.007928:4.76	0.009231:5.23	0.008301:4.52	0.001263:5.99	0.008156:4.94	0.007180:4.88
Chr01	5000001	0.005717:5.85	0.007282:6.12	0.006141:5.67	0.006231:6.04	0.005730:5.53	0.007428:6.71	0.006353:6.28	0.006644:6.28	0.006631:5.67	0.005912:6.85	0.006114:5.73	0.005866:5.64	0.006482:5.70	0.005714:6.08	0.006487:6.02	0.004702:5.18	0.000340:5.47	0.005241:5.57	0.007102:6.22	0.006596:6.36	0.006411:5.60	0.006067:5.91	0.005489:5.27	0.000026:5.33	0.005579:6.24	0.000028:4.57	0.005618:5.60	0.006971:6.66	0.006337:6.04	0.007007:5.78	0.006175:5.96	0.004789:5.95	0.006983:6.16	0.006676:6.56	0.006264:5.74	0.004435:6.21	0.005462:6.10	0.005653:5.98	0.005720:6.06	0.006502:4.76	0.005896:5.83	0.006611:5.82	0.006613:5.87	0.005822:5.77	0.005048:5.65	0.000022:5.81	0.007602:5.85	0.006285:5.85
Chr01	5050001	0.002200:5.46	0.002169:5.55	0.002465:5.04	0.002254:5.41	0.002156:5.24	0.002204:5.93	0.002235:5.70	0.002602:5.72	0.002378:5.84	0.002510:6.43	0.002055:5.36	0.002356:5.50	0.002001:4.85	0.001990:5.28	0.002309:5.73	0.002072:4.95	0.000198:5.68	0.001949:4.77	0.002440:5.73	0.002215:5.52	0.002172:5.19	0.002197:5.34	0.001932:5.18	0.000077:5.20	0.002002:5.60	0.000025:5.04	0.002132:5.45	0.002165:5.73	0.002284:5.26	0.002138:5.35	0.002254:5.47	0.002282:5.08	0.002196:5.86	0.002094:5.65	0.002057:5.31	0.001967:5.70	0.002221:5.72	0.002522:5.41	0.002302:5.40	0.002119:4.40	0.002133:5.05	0.002196:5.84	0.001947:5.22	0.002165:5.21	0.002538:5.29	0.000051:4.89	0.002329:5.71	0.002156:5.20
Chr01	5100001	0.001308:4.35	0.001203:4.81	0.001444:4.17	0.001590:4.73	0.001196:3.96	0.001786:5.32	0.001472:4.61	0.001397:4.48	0.001606:4.74	0.001558:5.15	0.001135:4.61	0.001017:4.81	0.001342:3.75	0.001447:4.68	0.001322:4.73	0.001224:4.03	0.000000:4.70	0.000836:3.87	0.001537:4.90	0.001620:4.91	0.001304:4.30	0.001304:4.78	0.001535:4.10	0.000000:4.27	0.001687:4.68	0.000059:4.45	0.001350:4.36	0.001456:4.86	0.001528:4.38	0.001559:4.43	0.001074:4.59	0.001419:3.98	0.001438:4.79	0.001414:5.12	0.001387:4.22	0.001342:4.63	0.001762:4.45	0.001548:4.75	0.001331:4.85	0.001171:3.86	0.001553:4.60	0.001580:4.99	0.001770:4.65	0.001427:4.48	0.001231:4.41	0.000000:4.14	0.001302:4.73	0.001540:4.52
Chr01	5150001	0.004159:6.34	0.004682:6.63	0.005064:5.53	0.004565:6.40	0.004353:6.20	0.004993:6.76	0.004944:6.55	0.004824:6.01	0.004109:6.18	0.005299:7.07	0.004778:5.74	0.004546:6.18	0.004901:5.33	0.004332:6.34	0.004638:6.59	0.004108:5.32	0.000110:6.35	0.003931:5.86	0.005387:6.08	0.004132:6.18	0.004382:5.96	0.004580:6.21	0.005850:5.59	0.000022:6.27	0.004491:5.77	0.000022:5.90	0.004278:6.12	0.004681:5.90	0.003984:5.87	0.005236:6.05	0.004185:6.16	0.004667:6.00	0.005264:6.58	0.003811:6.33	0.004243:6.29	0.005489:6.38	0.005337:6.24	0.004471:5.82	0.005212:6.03	0.004266:5.29	0.004801:6.48	0.005031:5.91	0.004398:5.85	0.004310:5.89	0.004312:5.94	0.000048:5.16	0.004261:6.31	0.004413:6.15
Chr01	5200001	0.008008:4.80	0.007024:4.67	0.007302:4.40	0.006416:4.91	0.008044:4.68	0.007784:5.02	0.006880:4.98	0.008953:4.64	0.008370:5.17	0.008317:5.17	0.008334:4.04	0.006956:4.52	0.008910:4.46	0.007756:4.64	0.008044:4.83	0.007068:4.34	0.000195:4.74	0.007403:4.25	0.007658:4.73	0.008267:5.13	0.008057:4.51	0.008111:4.66	0.006271:4.42	0.000085:4.66	0.007778:4.88	0.000084:4.74	0.007633:4.70	0.007155:4.66	0.007819:4.35	0.007270:4.53	0.007182:4.94	0.008625:4.79	0.007972:5.01	0.008510:4.67	0.007978:4.93	0.008226:4.99	0.008252:4.73	0.007606:4.32	0.007723:4.65	0.007516:3.79	0.006914:4.46	0.008402:4.61	0.008130:4.56	0.007941:4.58	0.007925:4.40	0.000200:3.78	0.008211:4.71	0.007649:4.98
Chr01	5250001	0.002328:6.04	0.002905:6.63	0.002485:5.74	0.002712:7.13	0.002204:5.71	0.002433:7.15	0.003150:6.78	0.002626:6.63	0.002725:6.67	0.003151:7.40	0.002765:6.25	0.002845:6.25	0.002683:5.97	0.002916:6.43	0.002679:6.60	0.002769:5.57	0.000000:6.34	0.002527:5.92	0.003012:6.37	0.002981:6.92	0.002911:5.90	0.002687:6.53	0.002694:5.86	0.000000:6.34	0.002926:6.31	0.000000:5.77	0.002449:5.89	0.002727:6.24	0.002959:6.26	0.002979:6.22	0.002721:6.30	0.002884:5.99	0.002739:6.92	0.002542:6.78	0.002467:6.56	0.002826:6.42	0.002678:6.59	0.002646:6.50	0.002954:6.80	0.002716:5.48	0.002686:6.41	0.002911:6.71	0.002209:6.21	0.002618:6.37	0.002396:6.09	0.000023:5.47	0.003138:6.37	0.002663:6.46
Chr01	5300001	0.000798:6.12	0.001001:6.64	0.001023:5.89	0.000931:6.44	0.000902:6.07	0.000941:6.85	0.000960:6.38	0.001098:6.27	0.001133:6.15	0.000955:6.95	0.000996:6.12	0.000869:6.05	0.000855:5.51	0.001357:6.59	0.001061:6.11	0.001116:5.36	0.000000:6.09	0.001179:5.55	0.000858:6.22	0.000974:6.12	0.001530:5.55	0.001025:6.13	0.001048:5.75	0.000022:6.25	0.001242:6.15	0.000071:5.27	0.001107:5.68	0.000916:6.36	0.000852:5.66	0.000942:5.82	0.001059:5.89	0.001149:5.86	0.000813:6.68	0.001210:6.50	0.000942:6.18	0.000995:6.39	0.001000:6.10	0.000906:5.79	0.000850:6.03	0.000706:5.27	0.001026:6.31	0.001068:6.18	0.001064:5.66	0.001073:5.81	0.001122:5.86	0.000000:5.14	0.000929:6.16	0.001179:6.10
Chr01	5350001	0.001511:4.26	0.001699:4.79	0.001250:4.15	0.001846:4.72	0.001586:4.36	0.001867:5.19	0.001515:4.62	0.001268:4.65	0.001665:4.75	0.001624:5.03	0.001580:4.22	0.001471:4.57	0.001253:4.14	0.001285:4.58	0.001573:4.49	0.001387:4.20	0.000000:4.51	0.001351:4.60	0.001416:4.43	0.001637:4.28	0.001418:4.35	0.001952:4.52	0.001370:4.06	0.000031:4.46	0.001559:4.74	0.000000:4.11	0.001333:4.20	0.001373:5.04	0.001680:4.08	0.001638:4.39	0.001355:4.70	0.001032:4.00	0.001712:4.46	0.001371:4.70	0.001451:4.52	0.001469:4.33	0.001778:4.50	0.001817:4.18	0.001632:4.54	0.001640:3.52	0.001110:4.54	0.001416:4.84	0.001566:4.34	0.001499:4.50	0.001425:4.21	0.000033:3.76	0.001371:4.63	0.001692:4.39
Chr01	5400001	0.002824:3.99	0.002323:4.14	0.002536:4.06	0.002254:4.20	0.002127:3.76	0.002924:4.80	0.002543:4.51	0.002546:3.89	0.002530:4.11	0.002925:4.95	0.002610:4.03	0.002114:3.94	0.001943:3.67	0.001990:4.10	0.002506:4.06	0.002090:4.00	0.000034:3.86	0.001872:3.77	0.001923:4.05	0.002497:4.22	0.002241:3.75	0.003134:4.72	0.002602:3.84	0.000035:3.90	0.002917:4.14	0.000067:3.73	0.002469:3.83	0.002714:4.22	0.002424:3.96	0.002731:3.77	0.002033:4.32	0.002238:3.82	0.002197:4.36	0.002141:4.45	0.002259:4.21	0.002589:4.52	0.002635:4.06	0.002418:3.97	0.002487:4.65	0.002247:3.65	0.002661:4.28	0.002632:4.02	0.002332:3.90	0.002413:4.24	0.002436:4.05	0.000035:3.66	0.001668:4.11	0.002416:4.16
Chr01	5450001	0.008267:5.89	0.007755:6.24	0.007884:5.71	0.007888:6.40	0.008807:6.06	0.008335:6.56	0.007546:6.28	0.008178:6.20	0.008331:6.19	0.009148:6.65	0.008133:5.70	0.009375:6.13	0.006378:5.41	0.008652:6.03	0.007956:6.41	0.008065:5.96	0.000730:5.05	0.008720:5.71	0.008815:6.36	0.008296:6.16	0.007777:5.88	0.008737:6.32	0.008873:5.51	0.000632:5.01	0.009252:6.29	0.000677:4.85	0.008793:5.37	0.008621:6.54	0.008141:6.28	0.008546:5.99	0.007758:6.28	0.009090:6.10	0.009102:6.31	0.008469:6.32	0.008707:5.98	0.008009:6.71	0.008698:6.46	0.008648:6.20	0.008230:6.45	0.007947:4.92	0.007912:5.82	0.007826:6.37	0.008892:5.88	0.007953:6.02	0.009010:6.02	0.000456:6.17	0.008117:6.24	0.009368:6.02
Chr01	5500001	0.013176:5.92	0.011788:6.45	0.011690:5.93	0.012526:6.50	0.012877:5.94	0.013379:7.00	0.013836:6.47	0.012771:6.37	0.012816:6.46	0.012761:7.09	0.012875:6.12	0.011399:6.38	0.013298:5.92	0.013699:6.55	0.011922:6.35	0.012925:5.68	0.004771:5.39	0.013155:6.25	0.012778:6.55	0.012629:6.11	0.011362:5.56	0.012915:6.35	0.013227:5.72	0.005467:5.37	0.012456:6.64	0.005135:5.23	0.012569:5.96	0.012446:6.23	0.011386:6.09	0.011812:5.88	0.012035:6.52	0.012739:5.41	0.013540:6.43	0.013752:6.83	0.012541:5.92	0.012806:6.47	0.012639:6.36	0.012336:6.25	0.011067:6.31	0.011513:5.13	0.012384:6.35	0.013064:6.27	0.012261:6.01	0.013059:5.99	0.012480:5.97	0.000594:5.70	0.012508:6.43	0.012009:6.11
Chr01	5550001	0.004266:5.58	0.004729:6.14	0.004964:5.46	0.005356:6.23	0.005848:5.77	0.005250:6.30	0.006330:6.08	0.004661:6.12	0.005049:5.58	0.005596:6.52	0.004343:5.75	0.006487:5.89	0.005736:5.20	0.004967:6.09	0.004114:6.01	0.006664:5.00	0.006540:5.72	0.006326:5.43	0.004575:6.40	0.007132:5.86	0.006930:5.42	0.006473:5.66	0.005398:5.04	0.005683:5.76	0.005578:5.54	0.007766:5.25	0.004636:5.22	0.007565:5.77	0.004440:5.60	0.003443:5.49	0.006002:5.80	0.005726:5.45	0.006053:6.15	0.005062:5.98	0.004703:6.08	0.003549:5.93	0.005325:6.02	0.005036:5.66	0.006636:6.07	0.006245:4.80	0.005144:5.79	0.005500:5.63	0.005450:5.36	0.005975:5.66	0.005175:5.56	0.004913:4.88	0.002967:6.16	0.005456:5.56
Chr01	5600001	0.002856:6.19	0.003349:6.82	0.003138:5.75	0.003455:6.63	0.003527:5.79	0.004042:6.90	0.004094:6.96	0.002954:6.36	0.003636:6.65	0.003893:6.63	0.002378:5.86	0.002816:6.38	0.004092:5.51	0.003977:6.51	0.004209:6.33	0.003725:5.73	0.003978:6.90	0.003664:6.20	0.004252:6.45	0.003800:6.29	0.003546:5.93	0.004497:6.24	0.002980:5.71	0.004818:6.34	0.003899:6.02	0.004507:6.32	0.004024:6.14	0.004254:6.52	0.003781:6.01	0.004197:5.92	0.003441:6.48	0.003809:5.63	0.003436:6.42	0.004459:6.41	0.003818:6.20	0.003621:6.68	0.003676:6.51	0.003683:6.13	0.003619:6.63	0.002927:5.19	0.004069:6.16	0.002914:6.12	0.003583:5.86	0.004435:6.08	0.004261:5.91	0.000048:5.11	0.003841:6.31	0.004106:5.82
Chr01	5650001	0.004489:6.84	0.004400:7.37	0.002867:6.29	0.003934:6.91	0.004078:6.02	0.004035:7.34	0.004618:7.10	0.003745:7.12	0.003447:6.97	0.004208:7.58	0.003587:5.87	0.003484:6.94	0.004328:6.06	0.004289:6.79	0.003475:6.83	0.003344:5.89	0.003705:6.82	0.003215:6.47	0.004433:7.00	0.003949:6.56	0.003523:6.05	0.004496:7.16	0.003273:5.99	0.003000:6.61	0.003373:6.74	0.003622:6.50	0.003476:6.22	0.003880:6.94	0.004378:6.24	0.003387:6.68	0.003648:6.65	0.003874:6.24	0.003147:7.06	0.004069:7.10	0.004456:6.80	0.004948:6.97	0.003830:6.86	0.004165:6.46	0.003850:6.93	0.003660:5.40	0.003453:6.53	0.004092:6.68	0.003494:6.33	0.004108:6.07	0.003899:5.91	0.000255:5.62	0.004383:6.94	0.004481:6.68
Chr01	5700001	0.002694:6.73	0.002869:6.92	0.002502:6.36	0.002519:6.89	0.002951:6.23	0.003820:7.50	0.002714:7.19	0.002839:6.82	0.003322:6.71	0.003233:7.88	0.003322:6.53	0.002504:7.02	0.002507:6.26	0.003065:6.65	0.003014:6.47	0.003065:6.00	0.001050:6.73	0.003102:6.22	0.003064:6.96	0.002341:6.87	0.003050:6.12	0.002760:7.14	0.003285:6.28	0.000918:6.73	0.002590:6.42	0.001033:6.02	0.003278:6.41	0.003006:6.87	0.003122:6.31	0.002853:6.35	0.002360:6.79	0.002427:6.44	0.003243:7.38	0.002722:6.91	0.002479:6.43	0.003219:6.82	0.002861:6.75	0.003100:7.09	0.002300:7.22	0.002377:5.74	0.002796:7.04	0.002907:6.98	0.002919:6.53	0.002820:6.56	0.002557:6.45	0.001122:5.60	0.002439:7.13	0.002627:6.63
Chr01	5750001	0.007091:5.89	0.006716:6.63	0.007716:5.80	0.007714:6.19	0.007334:5.62	0.007633:6.92	0.007137:5.93	0.006825:6.38	0.007679:6.29	0.009127:6.86	0.007165:5.87	0.007306:5.84	0.007461:5.25	0.007274:6.06	0.007901:6.15	0.007574:5.88	0.001854:5.57	0.007625:5.33	0.008604:6.24	0.007701:6.34	0.006179:5.45	0.006929:6.41	0.007604:5.19	0.003148:5.85	0.006804:5.66	0.002324:5.20	0.008888:5.65	0.007876:6.04	0.007175:5.99	0.006262:5.48	0.008212:6.07	0.007364:5.49	0.007123:6.24	0.006939:6.44	0.008000:6.01	0.007769:6.10	0.008329:6.35	0.007208:5.63	0.006906:5.98	0.006999:4.99	0.008317:5.60	0.007953:5.57	0.006851:5.55	0.007863:5.46	0.007187:5.88	0.001851:5.08	0.007727:5.81	0.008581:6.13
Chr01	5800001	0.011181:6.25	0.011295:6.43	0.009755:5.85	0.011173:6.53	0.010517:5.94	0.011852:7.20	0.012408:6.40	0.010805:6.23	0.011880:6.49	0.010832:6.98	0.011726:6.26	0.011212:6.43	0.010423:5.87	0.010791:6.36	0.010209:6.36	0.010297:5.49	0.000218:6.61	0.010355:5.61	0.010835:6.27	0.011012:6.74	0.010653:5.68	0.011517:6.78	0.009825:5.93	0.000313:6.20	0.011183:6.89	0.000328:5.83	0.011327:6.13	0.011438:6.35	0.009392:5.95	0.010737:6.13	0.011262:6.49	0.010717:6.07	0.011545:6.86	0.011449:6.81	0.011433:6.15	0.011437:6.44	0.011303:6.38	0.011484:6.26	0.011157:6.67	0.009729:5.41	0.010225:6.03	0.011674:6.21	0.010957:5.87	0.011109:6.13	0.011784:5.64	0.000254:5.55	0.011410:6.00	0.011750:6.37
Chr01	5850001	0.015094:4.74	0.015481:5.18	0.013795:4.21	0.015124:4.67	0.014120:4.35	0.017391:5.29	0.016086:5.08	0.014862:4.62	0.015629:4.75	0.016309:5.38	0.016571:4.66	0.017673:4.96	0.014945:3.99	0.015873:4.97	0.016527:4.40	0.013421:4.34	0.000034:4.07	0.016754:4.79	0.014059:4.59	0.014471:4.61	0.014507:4.58	0.016233:4.87	0.016094:4.56	0.000033:4.10	0.014750:4.52	0.000098:4.15	0.013786:4.32	0.015359:4.90	0.015038:4.29	0.015266:4.61	0.017033:4.78	0.014722:4.47	0.016721:4.69	0.014385:4.97	0.015289:4.32	0.015470:4.98	0.016392:5.03	0.013259:4.60	0.015971:4.97	0.015890:3.87	0.015910:4.85	0.014396:4.72	0.013360:4.39	0.015392:4.28	0.018393:4.47	0.000088:4.21	0.015820:4.69	0.015649:4.54
Chr01	5900001	0.021715:3.71	0.022169:4.13	0.018177:3.36	0.016875:3.87	0.016679:3.68	0.019352:4.30	0.021146:4.19	0.019187:4.01	0.019471:3.84	0.024874:4.11	0.019972:3.45	0.019565:4.03	0.019302:3.57	0.019695:3.84	0.020216:3.77	0.019427:3.45	NA:2.19	0.020716:3.65	0.018435:3.89	0.014163:3.54	0.017917:3.66	0.019210:3.79	0.017428:3.38	NA:1.84	0.019980:3.92	NA:1.94	0.019127:3.50	0.019273:3.81	0.020489:3.65	0.019314:3.57	0.019547:3.77	0.019979:3.51	0.019876:3.67	0.019909:4.14	0.018722:3.80	0.020125:3.98	0.022187:3.93	0.018705:3.68	0.020088:3.84	0.016783:2.93	0.016248:3.50	0.017751:3.88	0.018922:3.56	0.017655:3.56	0.021459:3.74	0.000518:4.59	0.017020:4.03	0.019467:3.32
Chr01	5950001	0.020144:5.59	0.020317:6.00	0.018347:5.14	0.017710:5.73	0.020120:5.30	0.019159:6.19	0.020697:6.22	0.017899:5.88	0.019820:5.84	0.022439:6.50	0.017472:5.60	0.020273:5.94	0.017569:5.24	0.020565:5.82	0.019213:5.89	0.016655:5.32	0.009520:4.94	0.020283:5.44	0.021778:5.90	0.019943:5.73	0.020122:5.22	0.018952:5.94	0.017346:5.09	0.009521:4.59	0.019945:5.67	0.007074:4.48	0.016457:5.43	0.019838:5.94	0.018765:5.40	0.018146:5.75	0.017484:5.80	0.015407:5.01	0.021248:5.99	0.017356:6.20	0.019160:5.62	0.019330:6.05	0.018110:5.89	0.018718:5.26	0.017618:5.70	0.017740:4.75	0.019197:5.79	0.018743:5.52	0.020815:5.41	0.017418:5.36	0.017473:5.78	0.000677:5.14	0.019115:6.12	0.022202:5.81
Chr01	6000001	0.010476:5.18	0.009263:5.30	0.010375:4.99	0.009248:5.79	0.009899:5.20	0.010121:6.20	0.010744:5.71	0.009641:5.85	0.010812:5.52	0.010920:6.06	0.009394:5.11	0.009301:5.39	0.010917:4.77	0.010377:5.62	0.009742:5.30	0.010778:4.97	NA:3.31	0.008218:5.57	0.008929:5.63	0.010062:5.58	0.009110:5.01	0.009025:5.47	0.010610:4.93	NA:3.20	0.009212:5.22	NA:2.68	0.010950:4.66	0.009751:5.83	0.009104:5.38	0.008255:5.19	0.009666:5.49	0.009094:4.88	0.008166:5.59	0.010654:5.25	0.008155:5.36	0.010066:5.52	0.009480:5.74	0.009895:5.31	0.008353:5.36	0.008377:4.24	0.008441:5.46	0.009475:5.31	0.010042:4.99	0.009208:5.13	0.010297:5.19	0.002077:6.27	0.008977:5.25	0.009321:5.32
Chr01	6050001	0.005806:4.35	0.007632:4.49	0.007272:3.73	0.006528:4.44	0.006104:3.84	0.007237:4.72	0.007153:4.52	0.005590:3.97	0.006897:4.38	0.008086:4.63	0.006991:3.95	0.006635:4.33	0.005857:3.84	0.006222:4.15	0.006100:4.11	0.006173:3.74	NA:1.53	0.006476:4.17	0.005460:4.10	0.005380:3.71	0.006557:3.47	0.006588:4.18	0.005456:3.39	NA:1.54	0.006968:4.19	NA:1.52	0.007219:3.93	0.006097:4.12	0.007035:4.18	0.007412:3.81	0.004894:4.27	0.006473:3.84	0.005820:4.43	0.006106:4.38	0.005413:4.00	0.005563:4.24	0.006836:4.06	0.006424:3.96	0.005435:3.96	0.007357:3.45	0.006902:3.93	0.005828:4.36	0.007239:3.87	0.006870:3.94	0.005908:3.88	0.000755:5.38	0.007064:4.18	0.006641:4.18
Chr01	6100001	0.008005:3.35	0.008591:3.83	0.006813:3.11	0.008771:3.33	0.007615:3.10	0.007613:3.55	0.007516:3.49	0.007023:3.58	0.009038:3.37	NA:3.81	0.006714:2.98	0.007262:3.41	0.007626:2.94	0.007126:3.42	0.008823:3.34	0.010145:3.01	NA:1.27	NA:2.94	0.009373:3.55	0.008286:3.51	0.007402:2.98	0.005278:3.29	0.008336:3.13	NA:1.39	0.006353:3.44	NA:1.22	0.006730:3.49	0.007238:3.35	0.008205:3.18	0.007345:3.31	0.007589:3.44	0.006870:3.11	0.007008:3.52	0.007030:3.66	0.008327:3.59	0.006861:3.21	0.006312:3.78	0.007358:3.02	0.007930:3.35	NA:2.78	0.009115:3.31	0.008661:3.54	0.008092:3.01	0.006717:3.32	0.009941:3.42	0.000056:4.53	0.007173:3.57	0.008784:3.24
Chr01	6150001	0.011908:4.66	0.009713:4.81	0.012371:4.10	0.010442:4.48	0.011553:4.24	0.009895:4.83	0.010358:4.54	0.011049:4.60	0.011638:4.58	0.014263:5.01	0.010248:4.13	0.012103:4.51	0.011852:3.96	0.011960:4.62	0.011360:4.57	0.011305:4.03	NA:2.18	0.012384:4.18	0.010745:4.94	0.011183:4.45	0.011969:3.94	0.010055:4.65	0.010717:4.23	NA:1.94	0.010747:4.41	NA:1.87	0.011544:4.01	0.011507:4.40	0.011924:4.23	0.010158:3.88	0.012011:4.47	0.010871:4.11	0.012724:4.50	0.010946:4.63	0.012200:4.33	0.015232:5.03	0.010046:4.60	0.013258:4.09	0.011786:4.55	0.009626:3.51	0.010670:4.42	0.012881:4.70	0.010164:4.25	0.010962:4.23	0.011631:4.06	0.000133:5.78	0.011998:4.14	0.010476:4.26
Chr01	6200001	0.010983:3.96	0.011595:4.16	0.009478:3.42	0.012043:3.96	0.009030:3.59	0.010124:4.15	0.012280:4.47	0.012994:3.87	0.009050:3.96	0.014837:4.58	0.009967:3.78	0.011931:3.73	0.010325:3.41	0.010724:4.10	0.010431:4.15	0.010985:3.51	NA:1.55	0.014929:3.53	0.011077:4.02	0.011184:4.05	0.012688:3.68	0.010413:3.73	0.011653:3.57	NA:1.45	0.009517:4.08	NA:1.28	0.014550:3.63	0.010270:3.92	0.007554:3.67	0.011665:3.84	0.010474:4.03	0.012881:3.66	0.012029:4.06	0.010790:4.29	0.009567:3.63	0.009702:4.13	0.009960:4.19	0.011419:3.58	0.011202:4.14	0.008735:3.08	0.011967:3.73	0.010455:3.97	0.013066:3.60	0.010521:3.62	0.010263:3.62	0.001283:5.57	0.009917:3.91	0.009724:3.92
Chr01	6250001	0.012037:4.50	0.013471:4.81	0.012117:4.56	0.014925:4.44	0.014138:4.27	0.012580:4.92	0.012104:4.90	0.014550:4.79	0.012483:4.84	0.018489:5.09	0.010915:4.24	0.012010:4.44	0.011802:4.25	0.016211:4.63	0.014504:4.76	0.012433:4.21	NA:2.13	0.012014:4.18	0.013057:4.64	0.013152:4.40	0.012806:4.14	0.012211:4.85	0.011329:4.16	NA:2.31	0.012615:4.54	NA:2.41	0.013269:4.23	0.012965:4.35	0.011026:4.35	0.012234:4.10	0.011402:4.68	0.013232:4.25	0.015223:4.76	0.014474:4.54	0.013902:4.51	0.014056:4.92	0.012111:4.48	0.012661:4.66	0.013437:4.75	0.012196:3.90	0.011815:4.41	0.012776:4.56	0.013582:4.33	0.011848:4.19	0.013324:4.01	0.002140:5.70	0.014091:4.42	0.010971:4.19
Chr01	6300001	0.008816:4.11	0.008478:4.73	0.007747:3.95	0.011251:4.36	0.010311:4.00	0.008750:4.65	0.009886:4.47	0.009659:4.08	0.010363:4.14	0.013336:4.64	0.009617:3.86	0.010692:4.21	0.008267:3.74	0.009293:4.56	0.008927:4.30	0.009545:3.92	NA:1.45	0.010863:3.89	0.010802:4.36	0.008820:4.10	0.006912:3.94	0.008488:4.41	0.007739:4.00	NA:1.57	0.008504:4.29	NA:1.25	0.010237:3.97	0.008123:4.38	0.010936:4.26	0.008313:4.09	0.009193:4.41	0.009164:4.23	0.009982:4.28	0.011462:4.44	0.008894:4.12	0.010057:4.54	0.010719:4.29	0.009162:3.90	0.009482:4.56	0.009019:3.55	0.008555:4.22	0.009018:4.09	0.010419:3.77	0.010419:4.21	0.009689:4.01	0.002649:5.85	0.009655:4.19	0.009794:3.95
Chr01	6350001	0.006772:3.31	0.007286:3.81	0.009321:3.35	0.007326:3.78	0.006928:3.54	0.008446:4.21	0.008073:3.72	0.009941:3.67	0.008410:3.86	NA:3.94	0.006255:3.66	0.007519:3.68	0.008209:3.65	0.006100:3.77	0.008626:3.69	0.006358:3.41	NA:1.32	0.005818:3.21	0.006809:3.76	0.008301:3.59	0.005937:3.26	0.007061:3.78	0.008310:3.24	NA:1.57	0.006286:3.64	NA:1.49	0.007072:3.35	0.008824:3.68	0.007970:3.50	0.009653:3.72	0.006404:3.61	0.008567:3.47	0.009167:4.00	0.010636:3.87	0.007000:3.30	0.007050:3.69	0.008246:3.91	0.006570:3.46	0.007580:3.54	0.008474:3.15	0.009607:3.74	0.008887:3.91	0.006808:3.59	0.007632:3.59	0.008055:3.50	0.000913:4.64	0.008276:3.82	0.006452:3.60
Chr01	6400001	0.004385:3.12	0.004353:3.35	0.003677:3.02	0.004141:3.30	0.005396:2.97	0.005444:3.25	0.004816:3.37	0.006284:3.28	0.004977:3.31	NA:3.28	0.004041:3.04	0.004780:3.10	NA:2.78	0.004703:3.05	0.005865:3.19	NA:2.85	NA:0.84	0.004639:3.10	0.005905:3.33	0.004931:3.11	NA:2.77	0.003846:3.09	0.003466:2.64	NA:0.86	NA:2.87	NA:0.87	NA:2.86	0.005784:3.20	0.004993:3.02	NA:2.78	0.004782:3.13	0.005446:3.09	0.004944:2.98	0.004386:3.14	0.005462:3.01	0.005768:3.18	0.003604:3.04	NA:2.84	0.005754:2.97	NA:2.57	0.004692:3.17	0.004975:3.22	0.004149:2.84	0.005999:3.12	NA:2.88	0.000055:4.62	0.004938:3.21	0.004173:3.22
Chr01	6450001	0.001348:6.51	0.001674:6.52	0.001471:6.17	0.001595:6.69	0.001529:6.13	0.001546:7.09	0.001483:6.87	0.001440:6.60	0.001400:6.71	0.001552:7.05	0.001390:6.53	0.001317:6.66	0.001526:5.95	0.001513:6.65	0.001254:6.70	0.001574:5.83	0.000109:6.24	0.001545:6.29	0.001602:6.75	0.001852:6.51	0.001417:6.20	0.001540:6.60	0.001815:5.49	0.000237:6.47	0.001317:6.67	0.000743:5.94	0.001468:5.94	0.001887:6.67	0.001307:6.81	0.001631:6.52	0.001771:6.10	0.001062:5.82	0.001660:6.80	0.001473:6.56	0.001217:6.64	0.001523:6.93	0.001372:6.86	0.002003:6.31	0.001424:6.87	0.001178:5.51	0.001472:6.37	0.001402:6.74	0.001332:6.04	0.001496:6.55	0.001483:6.07	0.000449:5.65	0.001464:6.71	0.001563:6.35
Chr01	6500001	0.002367:6.35	0.002816:6.68	0.002524:6.16	0.002722:6.58	0.001807:6.36	0.002385:7.05	0.002856:6.77	0.002140:6.72	0.002532:6.63	0.002710:7.26	0.002141:6.01	0.002316:6.37	0.002661:6.01	0.002661:6.81	0.002300:6.32	0.002452:5.48	0.001417:6.43	0.002302:6.23	0.002728:6.67	0.002181:6.31	0.002284:6.00	0.001761:6.45	0.002013:5.90	0.001155:6.13	0.002346:6.63	0.001761:5.63	0.002694:5.91	0.001943:6.62	0.002381:6.16	0.002606:5.89	0.002723:6.85	0.001979:6.00	0.001870:6.31	0.002568:6.65	0.001915:6.41	0.002856:6.94	0.001635:6.66	0.002037:6.12	0.002268:6.55	0.001775:5.28	0.002755:6.50	0.002756:7.08	0.002503:6.51	0.001640:6.21	0.002284:6.00	0.000937:5.20	0.002113:6.45	0.002212:6.16
Chr01	6550001	0.002314:6.73	0.002794:7.09	0.002820:6.21	0.003171:7.21	0.002662:6.42	0.002564:7.42	0.002935:7.13	0.002374:6.84	0.002819:7.10	0.002744:7.33	0.002321:6.32	0.002355:6.80	0.002726:6.55	0.002474:7.21	0.002965:6.92	0.002237:6.07	0.002010:7.10	0.002691:6.52	0.002271:6.78	0.002395:6.85	0.002621:6.15	0.002349:6.75	0.002205:6.26	0.001684:6.78	0.002321:6.94	0.001358:6.43	0.002501:6.07	0.002224:6.89	0.002046:6.66	0.002298:6.94	0.002225:6.99	0.002277:6.37	0.002324:6.84	0.002267:6.83	0.002505:6.73	0.002360:7.07	0.002110:7.12	0.002260:6.33	0.002317:6.96	0.002310:5.69	0.002046:6.91	0.002711:6.88	0.002818:6.46	0.003010:6.38	0.002160:6.40	0.000445:5.87	0.002813:6.50	0.002753:7.00
Chr01	6600001	0.001178:5.61	0.001154:6.05	0.001248:5.30	0.001297:6.01	0.001129:5.47	0.001408:6.25	0.001357:6.26	0.000952:5.98	0.001053:6.07	0.001414:6.43	0.001260:5.73	0.001220:5.71	0.001068:5.23	0.001385:5.95	0.001368:5.91	0.001081:5.10	0.000465:6.19	0.001285:5.85	0.001461:6.33	0.001248:6.04	0.001262:5.78	0.000989:5.88	0.001094:5.02	0.000324:5.61	0.001310:5.65	0.000311:5.27	0.001301:5.15	0.001133:6.07	0.001237:5.65	0.001312:5.50	0.001475:5.86	0.001113:5.73	0.001054:6.07	0.001323:6.33	0.001232:5.61	0.001188:5.73	0.000935:5.99	0.001080:5.66	0.000863:5.79	0.001025:4.60	0.001304:5.70	0.001302:5.87	0.001186:5.55	0.001428:5.97	0.001139:5.52	0.000177:5.01	0.001842:5.79	0.001113:5.71
Chr01	6650001	0.002132:5.90	0.002076:6.55	0.002105:5.99	0.001853:6.48	0.001872:6.11	0.002000:6.59	0.002104:6.27	0.001702:6.43	0.001623:6.35	0.001981:6.92	0.001808:5.84	0.002122:6.54	0.002188:5.72	0.001994:6.35	0.002148:6.28	0.001720:5.10	0.001202:6.09	0.001591:6.15	0.001875:6.44	0.001717:6.16	0.001532:5.56	0.001799:6.64	0.001916:5.82	0.000977:6.05	0.001703:5.93	0.000986:6.06	0.002036:5.74	0.002699:6.76	0.002392:6.11	0.001972:5.99	0.001902:6.10	0.002015:5.79	0.002102:6.32	0.001829:6.55	0.001786:6.03	0.001933:6.69	0.001760:6.06	0.001609:6.03	0.001932:6.30	0.001662:5.33	0.001750:5.99	0.001525:6.00	0.001830:5.71	0.001775:6.08	0.002399:5.97	0.001104:5.56	0.001505:6.27	0.002091:5.78
Chr01	6700001	0.005321:6.22	0.005389:6.65	0.005403:5.94	0.005298:6.33	0.004931:5.91	0.004875:6.86	0.004551:6.62	0.005550:6.63	0.005229:6.68	0.005734:7.29	0.005061:6.15	0.005192:6.63	0.004872:5.84	0.005701:6.46	0.005505:6.40	0.005156:6.08	0.000548:6.28	0.005360:6.04	0.005094:6.42	0.005727:6.36	0.004921:5.89	0.004879:6.36	0.004861:5.83	0.000790:6.19	0.005318:6.52	0.000119:5.81	0.004809:5.73	0.005244:6.24	0.005004:6.12	0.005268:6.20	0.004995:6.69	0.005174:5.90	0.005148:6.59	0.005493:6.49	0.004540:6.19	0.005511:6.46	0.004706:6.80	0.004815:5.96	0.004849:6.30	0.004929:5.08	0.005532:6.32	0.004925:6.29	0.005497:6.23	0.004420:6.05	0.005087:6.27	0.000415:5.49	0.004517:6.28	0.005057:6.16
Chr01	6750001	0.011470:5.24	0.010842:5.71	0.010601:5.30	0.011451:5.53	0.008519:5.16	0.010264:5.57	0.011064:5.74	0.009959:5.35	0.010340:5.02	0.012529:6.30	0.009988:5.11	0.010699:5.42	0.009443:4.57	0.012134:5.27	0.010049:5.59	0.009164:4.67	0.000034:4.47	0.011237:5.76	0.011882:5.49	0.010416:5.37	0.011341:5.01	0.011862:5.71	0.010362:4.78	0.000202:4.17	0.010533:5.33	0.000186:3.56	0.010010:4.94	0.010964:5.12	0.010760:4.86	0.011093:5.28	0.010536:5.31	0.010423:5.11	0.011628:5.65	0.011237:5.52	0.009490:5.50	0.010129:5.37	0.010446:5.80	0.011227:5.15	0.010355:5.51	0.009782:4.80	0.009574:4.90	0.010496:5.49	0.011240:5.29	0.011140:4.96	0.011835:5.19	0.000824:5.32	0.010538:5.19	0.010214:5.16
Chr01	6800001	0.009052:4.49	0.009596:5.29	0.009555:4.34	0.009579:4.97	0.009869:4.62	0.009882:5.39	0.010885:5.06	0.009439:4.78	0.008940:4.80	0.010153:5.56	0.009157:4.48	0.011154:5.10	0.010637:4.31	0.009880:4.93	0.010016:4.58	0.009733:4.42	NA:3.01	0.010490:5.06	0.009875:5.14	0.011938:4.87	0.011043:4.64	0.010781:5.13	0.008425:4.68	NA:2.61	0.010260:5.02	NA:2.68	0.009881:4.70	0.010409:4.88	0.011708:4.64	0.010288:4.88	0.009046:5.09	0.010633:4.13	0.009451:4.98	0.010964:4.79	0.009924:4.58	0.010015:5.02	0.009599:5.20	0.009797:4.86	0.008803:4.84	0.008881:3.85	0.009541:4.69	0.009119:4.90	0.011140:4.48	0.009926:4.46	0.009931:4.39	0.000568:5.80	0.009344:4.72	0.009854:4.84
Chr01	6850001	0.002490:3.37	0.004239:3.87	0.006279:2.91	0.003957:3.58	0.002852:3.30	0.004394:3.69	0.004483:3.79	0.003746:3.34	0.005325:3.33	NA:3.71	0.004445:3.30	0.004286:3.58	0.004341:3.16	0.004423:3.67	0.006074:3.53	0.004813:3.28	NA:0.86	0.003445:3.08	0.004619:3.48	0.006363:3.55	0.004651:3.18	0.003064:3.56	0.004731:3.23	NA:0.78	0.003060:3.56	NA:0.66	0.005104:3.21	0.005382:3.58	0.004929:3.20	0.002377:3.36	0.003398:3.33	0.004301:3.28	0.003701:3.46	0.004468:3.53	0.004521:3.20	0.005195:3.49	0.003754:3.70	0.006006:3.28	0.004495:3.58	0.002822:2.83	0.003469:3.54	0.004296:3.24	0.003322:3.06	0.005765:3.47	0.005296:3.42	0.000049:5.16	0.006959:3.36	0.003793:3.54
Chr01	6900001	0.009071:5.81	0.009500:5.66	0.007957:5.32	0.009598:6.13	0.009132:5.33	0.010275:6.37	0.009029:6.17	0.009776:6.23	0.008931:6.01	0.009464:6.43	0.009612:5.46	0.008616:5.75	0.009685:4.63	0.009287:6.07	0.008695:6.22	0.008141:5.19	0.001088:5.44	0.008781:4.88	0.009548:6.26	0.008675:5.78	0.009207:5.28	0.008677:5.80	0.008046:5.28	0.000799:5.23	0.008995:5.73	0.001134:4.93	0.009024:5.63	0.010169:5.85	0.009028:5.43	0.008273:5.92	0.008988:5.88	0.009433:5.37	0.009520:5.90	0.009682:5.99	0.008988:5.93	0.007964:5.85	0.009464:6.11	0.008204:5.31	0.010094:6.20	0.009408:4.66	0.008938:6.15	0.010092:6.10	0.009628:5.73	0.009878:5.70	0.008156:5.62	0.000288:5.05	0.009387:5.93	0.009681:5.61
Chr01	6950001	0.013468:4.32	0.012615:5.06	0.012597:4.52	0.012612:4.62	0.012326:4.59	0.013093:5.34	0.012754:4.94	0.012557:4.66	0.014797:4.71	0.015844:5.34	0.012848:4.27	0.012683:4.79	0.013552:4.50	0.014379:4.79	0.013881:4.63	0.011942:3.94	0.000625:3.85	0.012416:4.27	0.013720:4.56	0.014552:4.86	0.012981:4.39	0.014613:4.75	0.012515:4.43	0.001041:3.72	0.014444:4.71	0.000559:3.34	0.011480:3.89	0.011003:4.75	0.012631:4.48	0.012184:4.57	0.013537:4.73	0.013717:4.23	0.013729:4.72	0.016148:4.88	0.012797:4.55	0.010982:4.73	0.012456:4.73	0.014289:4.79	0.014176:4.97	0.011460:3.87	0.012962:4.70	0.013985:4.62	0.011765:4.29	0.013458:4.93	0.011995:4.69	0.000074:5.09	0.013271:4.94	0.013267:4.70
Chr01	7000001	0.011371:4.81	0.012436:5.30	0.011618:4.80	0.012822:5.34	0.011153:5.04	0.011151:5.96	0.011145:5.58	0.012819:5.09	0.010020:5.56	0.012692:5.82	0.013486:4.84	0.011998:5.55	0.011344:4.63	0.011583:5.13	0.012156:4.99	0.011314:4.61	NA:4.56	0.012693:4.82	0.012236:5.39	0.011127:5.20	0.011275:4.79	0.011669:5.46	0.010412:4.64	NA:3.89	0.011945:5.25	NA:3.98	0.012532:4.74	0.012261:5.09	0.011941:4.64	0.011053:5.10	0.011487:5.15	0.010914:4.73	0.010890:5.75	0.012332:4.98	0.009276:5.00	0.011351:5.28	0.010001:5.23	0.012796:4.56	0.010409:5.21	0.013079:4.14	0.011091:4.95	0.011474:4.84	0.010901:4.99	0.010273:4.81	0.012310:4.95	0.000025:5.09	0.012428:4.86	0.014519:5.15
Chr01	7050001	0.006066:4.37	0.005951:4.63	0.006212:4.22	0.006647:4.66	0.006677:4.34	0.007271:5.01	0.006145:4.29	0.006929:4.75	0.005670:4.25	0.006506:4.83	0.008096:4.13	0.005566:4.34	0.005778:4.10	0.006866:4.59	0.006502:4.44	0.006035:4.12	NA:2.55	0.005762:4.35	0.005278:4.68	0.006666:4.26	0.005157:4.27	0.006623:4.31	0.005634:4.27	NA:2.93	0.006910:4.21	NA:2.38	0.005582:4.05	0.007471:4.21	0.005944:4.18	0.006131:4.20	0.006442:4.42	0.006306:4.47	0.005954:4.47	0.006814:4.86	0.006366:4.26	0.006329:4.46	0.006054:4.47	0.007236:4.00	0.006531:4.39	0.005917:3.56	0.005340:3.95	0.005536:4.27	0.007594:4.29	0.006525:4.22	0.006622:4.12	0.000478:5.10	0.005917:4.29	0.007002:4.24
Chr01	7100001	0.007180:4.39	0.007882:5.25	0.008187:4.17	0.008434:4.81	0.007154:4.48	0.008621:5.31	0.009914:4.97	0.008089:4.78	0.008566:4.88	0.008415:5.45	0.008836:4.61	0.007822:4.87	0.009616:4.01	0.007409:4.83	0.007782:5.00	0.007942:4.30	NA:3.58	0.008627:4.64	0.007398:5.04	0.008847:5.07	0.009197:4.48	0.007458:4.89	0.008715:4.19	NA:2.95	0.008884:5.01	NA:2.92	0.007214:4.69	0.008225:4.84	0.009395:4.52	0.008033:4.40	0.007264:4.87	0.008798:4.60	0.008699:5.08	0.010141:5.22	0.008567:4.22	0.007446:5.11	0.008007:5.25	0.007204:4.74	0.006459:4.83	0.007189:3.82	0.010104:4.78	0.006416:4.87	0.007371:4.36	0.008207:4.46	0.008296:4.52	0.000000:5.06	0.007172:4.81	0.008547:4.63
Chr01	7150001	NA:2.80	NA:3.38	NA:2.79	NA:3.10	NA:2.81	0.006866:3.72	NA:3.14	0.005574:3.12	NA:3.14	NA:3.30	NA:2.82	NA:2.99	NA:2.63	0.007008:3.25	NA:2.97	NA:2.69	NA:2.04	NA:2.67	NA:3.08	NA:3.07	NA:2.68	0.006605:3.42	NA:2.70	NA:2.01	0.006172:3.16	NA:1.74	NA:2.66	NA:3.30	NA:2.97	NA:3.01	NA:3.01	NA:2.63	NA:3.02	0.005374:3.34	NA:3.06	0.006723:3.29	NA:3.18	NA:2.82	NA:3.14	NA:2.43	0.004875:3.28	NA:2.76	NA:3.12	NA:2.97	NA:2.95	0.000139:3.53	NA:3.05	NA:2.94
Chr01	7200001	0.004455:3.25	0.004517:4.10	0.004174:3.08	0.005111:3.54	0.003923:3.37	0.004683:3.93	0.004538:3.61	0.004875:3.66	0.004646:3.56	0.005329:4.10	0.004171:3.19	0.005350:3.57	0.005090:3.01	0.003781:3.55	0.004431:3.48	0.004492:3.28	NA:1.33	0.003911:3.30	0.005297:3.48	0.003663:3.57	0.005136:3.21	0.004657:3.60	0.003597:3.06	NA:1.21	0.004245:3.44	NA:1.12	0.004344:3.49	0.004768:3.45	0.004808:3.19	0.003785:3.45	0.004418:3.50	0.004108:3.19	0.004243:3.63	0.003692:3.60	0.004429:3.30	0.004608:3.66	0.005056:3.58	0.004038:3.34	0.003834:3.55	0.005153:2.83	0.004099:3.26	0.004070:3.42	0.004535:2.90	0.004326:3.29	0.004565:3.12	0.000454:4.52	0.005178:3.84	0.004216:3.33
Chr01	7250001	0.012271:5.28	0.011884:5.80	0.012460:5.12	0.012981:5.73	0.012497:4.98	0.013112:5.69	0.013500:5.40	0.013004:5.50	0.012991:5.69	0.013648:5.98	0.012272:5.11	0.013212:5.55	0.012554:4.78	0.014426:5.25	0.012589:5.42	0.012736:4.90	0.000147:4.98	0.011519:4.82	0.012767:5.47	0.011971:5.37	0.012551:4.99	0.012450:5.60	0.012158:4.92	0.000238:4.41	0.012265:5.18	0.000419:4.58	0.012779:5.02	0.013179:5.34	0.012620:4.97	0.012335:5.18	0.014823:5.40	0.013457:5.30	0.013343:5.64	0.013308:5.88	0.013193:5.49	0.012562:5.73	0.012891:5.98	0.012870:5.54	0.012688:5.45	0.012231:4.60	0.013069:5.27	0.013599:5.54	0.012181:5.00	0.012727:5.35	0.012440:5.05	0.000511:5.22	0.013775:5.79	0.012642:5.12
Chr01	7300001	0.007207:6.09	0.007813:6.21	0.007518:5.72	0.007032:6.61	0.006799:5.84	0.006916:6.77	0.008284:6.38	0.006689:6.46	0.009132:6.47	0.007170:7.19	0.006740:5.79	0.008121:5.96	0.007707:5.41	0.005259:6.02	0.008163:6.25	0.006885:5.56	0.000091:5.94	0.006140:5.61	0.008337:6.38	0.008527:6.56	0.007312:5.37	0.008598:6.40	0.006930:5.17	0.000069:5.82	0.008166:6.19	0.000117:5.53	0.007891:6.09	0.005607:5.93	0.007897:5.63	0.007659:5.82	0.007259:6.19	0.007209:5.88	0.009265:6.54	0.007583:6.35	0.007329:5.92	0.007351:6.38	0.007735:6.40	0.008037:5.76	0.008081:6.27	0.004723:5.08	0.006501:5.75	0.006421:6.02	0.007331:6.26	0.006103:5.60	0.007540:6.05	0.000000:5.32	0.006846:6.31	0.007850:6.23
Chr01	7350001	0.000425:5.08	0.000470:5.75	0.000431:4.94	0.000420:5.51	0.000428:4.71	0.000510:5.64	0.000464:5.74	0.000467:5.30	0.000306:5.89	0.000519:5.99	0.000351:4.80	0.000417:5.18	0.000516:5.13	0.000487:5.22	0.000446:5.05	0.000555:5.16	0.000103:5.49	0.000380:5.70	0.000694:5.42	0.000435:5.05	0.000543:4.95	0.000465:5.67	0.000432:4.77	0.000027:5.15	0.000346:4.87	0.000111:4.58	0.000451:5.12	0.000459:5.84	0.000495:5.19	0.000454:5.19	0.000434:5.59	0.000551:5.00	0.000628:5.61	0.000662:5.29	0.000406:4.82	0.000836:5.68	0.000527:5.50	0.000519:5.58	0.000782:5.32	0.000502:4.37	0.000563:5.46	0.000520:5.45	0.000555:5.21	0.000547:5.13	0.000590:5.33	0.000139:4.45	0.000650:5.28	0.000444:5.08
Chr01	7400001	0.004367:6.26	0.004192:6.71	0.004405:5.74	0.004398:6.38	0.004395:5.70	0.004890:6.93	0.004153:7.07	0.004270:6.54	0.003911:6.73	0.004690:7.54	0.004113:5.95	0.004698:6.34	0.004799:5.77	0.004380:6.72	0.003931:6.40	0.004315:6.02	0.004691:6.61	0.003877:6.20	0.005372:6.58	0.003586:6.25	0.001225:5.64	0.003601:6.13	0.003566:6.11	0.000690:6.11	0.003832:6.63	0.002820:5.80	0.003494:6.31	0.003525:6.88	0.001247:5.44	0.005165:5.94	0.003514:6.29	0.003329:5.94	0.004033:6.74	0.004265:6.57	0.003806:6.31	0.004540:6.48	0.004086:6.71	0.003540:6.45	0.004000:6.50	0.003516:5.31	0.004611:6.42	0.004843:6.82	0.004488:6.00	0.005030:6.75	0.003518:6.08	0.003556:5.14	0.003996:6.87	0.003090:6.24
Chr01	7450001	0.004201:6.49	0.004735:7.00	0.004720:6.06	0.005339:6.90	0.005316:6.70	0.004938:7.35	0.004361:6.74	0.005680:7.21	0.004627:6.62	0.004600:7.58	0.004537:6.55	0.004187:6.32	0.004000:6.21	0.004704:6.87	0.004488:6.43	0.004904:6.07	0.002669:6.67	0.004436:6.34	0.003982:6.52	0.004604:7.19	0.004862:6.63	0.004053:6.87	0.004412:6.21	0.000660:6.61	0.004740:6.41	0.001525:6.06	0.004945:6.11	0.004617:6.89	0.004005:6.48	0.003778:6.32	0.004157:6.76	0.003695:6.23	0.004938:7.09	0.004439:6.65	0.005726:6.23	0.004402:6.74	0.004845:7.24	0.004353:6.23	0.004096:6.65	0.004841:5.49	0.004367:6.80	0.003879:6.52	0.003744:6.04	0.004292:6.50	0.004799:6.25	0.002108:5.71	0.005686:6.77	0.004419:6.31
Chr01	7500001	0.012233:6.02	0.012129:6.23	0.010135:5.56	0.011930:6.10	0.011273:5.40	0.011651:6.28	0.010859:6.08	0.012042:5.92	0.013796:6.03	0.013531:6.74	0.012839:5.65	0.012136:5.83	0.011339:5.18	0.012510:6.14	0.012516:6.03	0.010636:5.11	0.000159:6.04	0.011021:5.25	0.010606:6.30	0.012526:5.79	0.011819:5.97	0.012812:6.32	0.010795:5.29	0.000297:5.53	0.012484:6.08	0.001409:5.86	0.012415:5.81	0.013110:5.92	0.012100:5.47	0.010250:5.93	0.013333:6.04	0.009620:5.25	0.012012:6.19	0.010894:6.08	0.011259:5.67	0.013029:6.25	0.011842:6.37	0.010220:5.68	0.012344:6.23	0.009509:4.86	0.010849:5.69	0.012872:5.90	0.011375:5.61	0.010780:5.65	0.010020:5.53	0.001796:5.23	0.012273:6.09	0.012502:6.11
Chr01	7550001	0.010850:5.40	0.013057:5.65	0.012134:5.01	0.012735:5.67	0.012520:5.16	0.011551:5.90	0.012188:5.58	0.012231:5.03	0.013486:5.41	0.013530:6.10	0.011190:5.08	0.011514:5.07	0.013929:5.12	0.011429:5.50	0.013469:5.51	0.011937:4.95	0.000697:6.39	0.011764:4.80	0.012996:5.48	0.013218:5.57	0.013834:5.24	0.011006:5.34	0.012716:4.55	0.000961:6.21	0.013114:5.44	0.001690:5.81	0.012963:5.04	0.012147:5.47	0.011693:4.99	0.012258:5.02	0.012018:5.09	0.010850:4.97	0.014217:5.39	0.014191:5.39	0.012471:4.90	0.012664:5.17	0.012678:5.60	0.011513:4.86	0.011538:5.27	0.010425:4.28	0.012885:4.90	0.014820:5.34	0.012328:5.01	0.012831:5.09	0.011075:5.18	0.001092:3.50	0.011132:4.88	0.012199:5.24
Chr01	7600001	0.014375:4.18	0.016040:4.94	0.015838:4.30	0.015867:4.73	0.015797:4.31	0.015451:4.97	0.015305:4.81	0.015998:4.95	0.014647:4.81	0.015264:5.09	0.013879:4.43	0.015209:4.55	0.013960:4.17	0.015896:4.67	0.016246:4.64	0.015880:4.43	0.000677:5.25	0.014687:4.11	0.015366:4.62	0.015300:4.59	0.015599:4.46	0.013517:4.78	0.013340:4.25	0.001133:4.89	0.013256:4.68	0.000516:4.44	0.014456:4.42	0.014366:4.68	0.013615:4.38	0.013893:4.35	0.015423:5.00	0.014569:4.42	0.015650:5.02	0.014813:4.75	0.015781:4.62	0.014297:4.90	0.013519:4.47	0.017204:4.23	0.015655:4.67	0.013086:3.72	0.015420:4.53	0.015146:4.45	0.014627:4.40	0.013076:4.46	0.013570:4.29	0.001051:3.43	0.012959:4.04	0.013870:4.58
Chr01	7650001	0.004011:4.59	0.004603:5.17	0.003880:4.18	0.004825:4.92	0.004325:4.36	0.004206:5.55	0.004656:5.22	0.004810:5.04	0.004114:5.08	0.004106:5.43	0.004739:4.65	0.004222:5.05	0.003382:4.37	0.004396:5.30	0.004330:5.19	0.003921:4.48	0.001105:5.35	0.004600:4.64	0.004323:4.89	0.004199:4.84	0.004150:4.47	0.003643:4.74	0.004219:4.60	0.001281:5.28	0.004042:4.94	0.001246:5.20	0.004308:4.62	0.004301:4.83	0.004046:4.15	0.004564:4.71	0.003999:4.86	0.003885:4.52	0.004623:5.17	0.004197:4.83	0.003927:4.52	0.004679:5.47	0.004281:4.79	0.004528:4.50	0.003651:5.14	0.004240:4.07	0.004082:4.81	0.003825:4.93	0.004239:4.38	0.004324:4.74	0.004584:4.50	0.000738:3.59	0.003991:5.21	0.004451:4.69
Chr01	7700001	0.008541:6.15	0.008004:6.12	0.007959:5.39	0.008843:6.16	0.006804:5.52	0.008744:6.46	0.007919:5.99	0.008274:6.19	0.008199:6.05	0.009503:6.53	0.007620:6.06	0.008109:5.95	0.007436:5.30	0.008013:5.89	0.008451:5.96	0.008956:5.74	0.000089:6.06	0.007779:5.26	0.008633:6.12	0.008332:6.01	0.008337:5.48	0.008081:6.37	0.008345:5.54	0.000000:5.69	0.007900:5.86	0.000190:5.37	0.007961:5.59	0.008524:6.01	0.008107:5.65	0.009160:5.64	0.008715:5.95	0.008070:5.48	0.008885:6.05	0.008092:6.11	0.008161:5.61	0.008905:6.43	0.008660:6.07	0.008405:5.59	0.009841:5.88	0.008294:4.88	0.008195:5.94	0.008368:5.94	0.008435:5.71	0.007876:5.94	0.008217:5.52	0.000100:4.95	0.007633:5.97	0.008309:5.78
Chr01	7750001	0.000503:5.89	0.001020:5.85	0.000328:5.59	0.000593:6.35	0.000716:5.42	0.000488:6.49	0.000368:6.15	0.000227:5.77	0.000593:6.15	0.000775:6.37	0.000511:5.70	0.000556:5.79	0.000941:4.92	0.000420:5.77	0.000543:6.03	0.000820:5.53	0.001230:6.07	0.000163:5.20	0.000496:6.07	0.000655:5.83	0.000479:5.60	0.000251:6.14	0.000586:5.56	0.000197:5.92	0.000937:5.87	0.000872:5.23	0.000718:5.48	0.000664:5.99	0.000357:5.56	0.000677:5.62	0.000637:6.09	0.000465:5.22	0.000389:5.71	0.000614:6.53	0.000481:5.60	0.000740:5.96	0.000171:6.06	0.000652:5.45	0.001113:5.66	0.000188:4.73	0.001185:5.48	0.000701:6.14	0.000447:5.62	0.000658:5.35	0.000249:5.88	0.000000:4.88	0.000653:5.61	0.000302:5.92
Chr01	7800001	0.000612:6.27	0.000421:6.79	0.000498:5.84	0.000419:6.37	0.000661:6.40	0.000695:6.85	0.001461:6.67	0.000662:6.38	0.000519:6.57	0.000490:6.79	0.000595:6.30	0.000647:6.28	0.000548:5.77	0.000373:6.70	0.000667:6.66	0.000687:5.92	0.000828:6.57	0.000316:5.67	0.000684:6.31	0.000307:6.14	0.001157:5.84	0.000765:6.28	0.000542:5.76	0.000714:6.25	0.000881:6.46	0.000560:6.08	0.000447:5.93	0.000485:6.64	0.000976:5.92	0.000501:6.26	0.000398:6.29	0.000239:6.10	0.000773:6.28	0.000769:6.76	0.000697:6.26	0.000345:6.67	0.000723:6.82	0.000530:6.02	0.000909:6.69	0.000461:5.40	0.000259:6.31	0.000415:6.42	0.000606:6.12	0.001001:6.12	0.000876:6.02	0.000329:5.23	0.000486:6.46	0.000910:6.24
Chr01	7850001	0.000768:5.73	0.000544:6.24	0.000751:5.63	0.000610:6.43	0.000470:5.54	0.001301:6.42	0.000856:6.52	0.001110:6.19	0.000801:6.11	0.001014:6.67	0.000883:5.74	0.000844:6.11	0.001229:5.50	0.000635:6.71	0.000859:6.15	0.000828:5.19	0.000555:5.95	0.000959:5.68	0.000947:6.01	0.000768:5.97	0.001193:5.97	0.000760:6.02	0.000867:5.44	0.000286:5.75	0.001202:5.78	0.001032:5.42	0.000673:5.69	0.000584:6.36	0.000934:5.76	0.000585:5.61	0.000622:5.96	0.001147:5.68	0.001040:6.14	0.001151:5.96	0.001062:6.03	0.000856:6.60	0.000762:6.11	0.000517:5.62	0.001045:6.09	0.000915:4.93	0.000906:6.08	0.000639:5.83	0.000636:5.42	0.001043:5.53	0.000891:5.84	0.000344:5.03	0.001289:6.08	0.001087:6.08
Chr01	7900001	NA:2.81	NA:3.26	NA:2.69	NA:3.00	NA:2.87	NA:3.35	NA:3.10	NA:3.06	NA:3.23	NA:3.31	NA:2.58	NA:3.09	NA:2.73	NA:3.46	NA:3.22	NA:2.64	NA:3.10	NA:2.92	NA:3.01	NA:2.99	NA:2.62	NA:3.13	NA:2.71	NA:3.02	NA:2.94	NA:2.68	NA:2.73	NA:2.88	NA:2.80	NA:2.74	NA:3.05	NA:2.42	NA:2.99	NA:3.08	NA:2.89	NA:3.15	NA:3.03	NA:2.82	NA:2.90	NA:2.43	NA:3.14	NA:2.87	NA:2.65	NA:2.94	NA:2.96	NA:2.59	NA:3.18	NA:2.88
Chr01	7950001	NA:0.17	NA:0.11	NA:0.10	NA:0.16	NA:0.11	NA:0.17	NA:0.09	NA:0.10	NA:0.14	NA:0.13	NA:0.09	NA:0.14	NA:0.15	NA:0.14	NA:0.12	NA:0.10	NA:0.14	NA:0.15	NA:0.14	NA:0.09	NA:0.15	NA:0.13	NA:0.09	NA:0.07	NA:0.09	NA:0.12	NA:0.08	NA:0.10	NA:0.04	NA:0.14	NA:0.10	NA:0.16	NA:0.17	NA:0.13	NA:0.11	NA:0.10	NA:0.11	NA:0.08	NA:0.09	NA:0.10	NA:0.13	NA:0.08	NA:0.08	NA:0.13	NA:0.12	NA:0.09	NA:0.13	NA:0.10
Chr01	8000001	NA:0.29	NA:0.35	NA:0.27	NA:0.32	NA:0.28	NA:0.29	NA:0.26	NA:0.31	NA:0.28	NA:0.30	NA:0.28	NA:0.32	NA:0.25	NA:0.27	NA:0.28	NA:0.23	NA:0.37	NA:0.27	NA:0.23	NA:0.30	NA:0.27	NA:0.32	NA:0.26	NA:0.28	NA:0.28	NA:0.20	NA:0.25	NA:0.28	NA:0.25	NA:0.28	NA:0.24	NA:0.28	NA:0.31	NA:0.33	NA:0.28	NA:0.36	NA:0.34	NA:0.24	NA:0.29	NA:0.20	NA:0.20	NA:0.32	NA:0.28	NA:0.22	NA:0.26	NA:0.24	NA:0.34	NA:0.23
Chr01	8050001	0.000214:3.85	0.000541:4.00	0.000216:3.61	0.000251:3.83	0.000540:3.77	0.000349:4.09	0.000140:4.19	0.000141:3.78	0.000182:4.02	0.000154:4.23	0.000290:3.60	0.000254:3.88	0.000328:3.83	0.000175:4.40	0.000500:3.91	0.000442:3.55	0.000146:3.72	NA:3.30	0.000361:4.09	0.000322:4.11	0.000299:3.34	0.000176:3.98	0.000220:3.61	0.000179:3.72	0.000205:3.94	0.000224:3.42	0.000325:3.65	0.000146:3.64	0.000146:3.57	0.000177:3.78	0.000286:3.96	0.000073:3.54	0.000141:3.94	0.000415:4.00	0.000431:3.84	0.000390:3.96	0.000179:3.68	0.000283:3.89	0.000145:3.74	0.000374:3.25	0.000071:4.04	0.000143:3.87	0.000409:3.39	0.000075:3.47	0.000290:3.65	0.000223:3.13	0.000142:3.85	0.000327:3.84
Chr01	8100001	0.000286:5.54	0.000171:6.27	0.000098:5.38	0.000190:6.06	0.000148:5.59	0.000353:6.21	0.000243:5.93	0.000189:5.78	0.000214:5.85	0.000075:6.22	0.000145:5.55	0.000313:5.94	0.000344:5.23	0.000094:6.21	0.000192:5.71	0.000100:5.14	0.000167:5.61	0.000106:5.48	0.000071:6.38	0.000097:6.01	0.000250:5.13	0.000310:5.69	0.000264:5.17	0.000118:5.89	0.000214:5.91	0.000025:5.33	0.000342:5.31	0.000290:5.95	0.000169:5.51	0.000142:5.90	0.000168:6.08	0.000151:5.16	0.000117:6.18	0.000119:5.91	0.000127:5.59	0.000142:6.05	0.000119:5.71	0.000199:5.31	0.000223:5.82	0.000177:4.99	0.000212:6.15	0.000117:6.20	0.000318:5.06	0.000073:5.47	0.000149:5.48	0.000368:4.73	0.000148:5.77	0.000145:5.42
Chr01	8150001	0.000175:5.38	0.000215:6.01	0.000525:5.41	0.000466:5.53	0.000124:5.44	0.000430:6.17	0.000148:5.83	0.000147:5.96	0.000117:6.01	0.000153:6.50	0.000147:5.53	0.000364:5.77	0.000341:5.22	0.000597:5.73	0.000299:5.33	0.000280:5.30	0.000281:5.79	0.000134:5.22	0.000145:5.96	0.000123:5.41	0.000632:5.55	0.000192:5.75	0.000126:5.22	0.000024:5.35	0.000410:5.81	0.000000:5.32	0.000226:5.26	0.000171:5.70	0.000176:5.53	0.000119:5.22	0.000169:5.92	0.000100:5.03	0.000260:6.20	0.000546:6.00	0.000621:5.69	0.000348:5.79	0.000624:5.68	0.000605:5.35	0.000266:5.57	0.000637:4.90	0.000615:5.62	0.000245:5.50	0.000102:5.25	0.000100:5.40	0.000334:4.95	0.000079:4.70	0.000594:6.06	0.000193:6.03
Chr01	8200001	0.000093:5.85	0.000046:6.48	0.000092:5.77	0.000091:6.33	0.000072:5.60	0.000067:6.92	0.000068:6.52	0.000092:6.60	0.000070:6.24	0.000094:7.14	0.000047:5.60	0.000071:5.81	0.000096:5.25	0.000068:6.17	0.000091:6.04	0.000141:5.58	0.000000:6.37	0.000025:5.94	0.000046:6.00	0.000092:5.89	0.000024:5.75	0.000068:6.27	0.000119:5.42	0.000000:6.21	0.000092:6.06	0.000046:5.98	0.000047:5.64	0.000137:6.43	0.000047:5.88	0.000046:6.06	0.000068:6.34	0.000094:5.78	0.000112:6.55	0.000157:6.59	0.000068:6.04	0.000092:6.47	0.000203:6.55	0.000163:6.02	0.000046:6.27	0.000073:5.18	0.000069:6.13	0.000135:6.22	0.000070:5.80	0.000069:5.86	0.000162:5.64	0.000000:5.14	0.000068:5.95	0.000095:6.00
Chr01	8250001	0.000789:6.53	0.000787:6.60	0.000623:5.94	0.000904:6.90	0.000859:6.40	0.000397:7.45	0.000917:7.06	0.000684:6.87	0.000704:6.67	0.000952:6.95	0.000780:6.21	0.000747:6.63	0.001561:6.08	0.000435:6.83	0.001052:6.67	0.000653:6.16	0.000890:6.88	0.000620:6.25	0.000674:7.06	0.000819:6.49	0.000881:6.32	0.000594:6.98	0.000728:5.97	0.000739:6.47	0.000700:6.58	0.001037:5.99	0.000892:5.89	0.000694:7.07	0.000827:6.58	0.000547:6.38	0.000444:7.23	0.001083:6.49	0.000960:6.77	0.000598:6.95	0.000402:6.33	0.001171:6.76	0.000851:6.83	0.000882:6.35	0.000623:6.97	0.001139:5.75	0.000670:6.32	0.000673:6.38	0.000827:6.45	0.000637:6.19	0.000534:6.48	0.000969:5.80	0.000637:6.94	0.000674:6.64
Chr01	8300001	0.000219:6.21	0.000500:6.73	0.000284:5.97	0.000368:6.44	0.000414:6.23	0.000253:6.78	0.000380:6.80	0.000304:6.59	0.000216:6.37	0.000134:7.23	0.000112:6.29	0.000173:6.58	0.000132:5.91	0.000299:6.65	0.000280:6.42	0.000153:6.03	0.000236:6.11	0.000309:5.83	0.000256:7.00	0.000131:6.30	0.000153:6.15	0.000172:6.53	0.000360:5.48	0.000367:6.30	0.000307:6.41	0.000309:5.93	0.000130:5.92	0.000064:6.23	0.000228:5.98	0.000217:6.06	0.000152:6.33	0.000133:5.84	0.000192:6.70	0.000468:7.03	0.000065:6.29	0.000193:6.61	0.000066:6.61	0.000388:6.58	0.000108:6.68	0.000581:5.43	0.000258:6.42	0.000131:6.64	0.000131:6.15	0.000199:6.10	0.000454:6.14	0.000069:5.42	0.000173:6.60	0.000478:6.19
Chr01	8350001	0.000664:4.12	0.000826:4.85	0.000789:4.39	0.000782:4.42	0.000814:4.52	0.000641:4.76	0.000744:4.78	0.000800:4.74	0.000835:4.43	0.000940:4.91	0.000790:3.87	0.000729:4.36	0.000755:3.77	0.000814:4.71	0.000933:4.77	0.000786:4.51	0.000000:4.81	0.000701:3.92	0.000682:4.71	0.000719:4.66	0.000669:4.10	0.000474:4.25	0.000682:4.14	0.000031:4.58	0.000795:4.75	0.000031:4.08	0.000692:4.04	0.000708:4.51	0.000752:4.51	0.000820:4.11	0.000697:4.45	0.000760:4.03	0.000592:4.36	0.000811:4.90	0.000863:4.34	0.000713:4.47	0.000718:4.50	0.000670:4.14	0.000623:4.30	0.000572:3.62	0.000739:4.32	0.000660:4.53	0.000655:4.19	0.000716:4.15	0.000712:4.09	0.000032:3.97	0.000880:4.68	0.000689:4.46
Chr01	8400001	0.001202:4.95	0.001383:5.97	0.001316:5.07	0.001237:5.65	0.000917:5.08	0.001260:5.96	0.001424:5.76	0.001103:5.79	0.001405:5.64	0.001452:6.00	0.001475:4.90	0.001244:5.33	0.001357:4.93	0.001253:5.92	0.001317:5.65	0.001339:4.84	0.000179:5.70	0.001300:5.56	0.001154:5.60	0.000856:5.30	0.001201:4.91	0.001029:5.78	0.000870:4.76	0.000257:5.55	0.001111:5.46	0.000364:5.13	0.001275:4.80	0.001335:5.41	0.001503:5.14	0.001035:5.15	0.000997:5.54	0.000907:5.10	0.001291:5.26	0.001567:5.70	0.001199:5.50	0.001483:5.53	0.001327:5.78	0.001226:5.49	0.001267:5.82	0.000960:4.45	0.001285:5.41	0.001116:5.46	0.001032:5.09	0.001258:4.94	0.001268:5.57	0.000340:4.47	0.000948:5.51	0.001242:5.39
Chr01	8450001	0.005562:5.73	0.004750:6.54	0.004971:5.80	0.004258:6.06	0.004702:5.78	0.005816:6.78	0.005415:6.46	0.005424:6.63	0.004407:6.02	0.005949:6.82	0.004780:5.94	0.004563:6.22	0.003862:5.07	0.004478:6.25	0.005914:6.31	0.003965:5.76	0.000159:6.33	0.004264:5.40	0.005147:6.37	0.005562:6.17	0.004597:5.44	0.004873:5.93	0.005559:5.42	0.000158:6.08	0.005680:6.00	0.000140:5.74	0.004009:6.05	0.005187:5.91	0.004575:5.64	0.004152:5.89	0.005292:6.17	0.005017:6.04	0.005147:6.06	0.004278:6.71	0.004177:5.87	0.005045:6.50	0.005066:6.19	0.005080:5.95	0.004068:5.93	0.004756:5.10	0.005200:6.30	0.005007:6.48	0.004981:5.70	0.004898:6.15	0.005130:5.82	0.000261:5.24	0.004599:6.24	0.005955:6.12
Chr01	8500001	0.012200:5.86	0.013290:6.21	0.011773:4.99	0.012325:5.74	0.012627:5.22	0.013169:6.36	0.012217:5.96	0.011048:5.86	0.011086:5.53	0.014119:6.74	0.011726:5.52	0.012476:5.76	0.010065:5.15	0.013804:6.02	0.010922:6.00	0.012074:5.52	0.000000:4.54	0.011533:5.63	0.012494:6.07	0.011618:5.34	0.012326:5.58	0.013276:6.04	0.012389:5.03	0.000516:4.46	0.011244:5.68	0.000215:4.52	0.012287:5.45	0.010837:5.71	0.012188:5.50	0.011418:5.76	0.011407:5.49	0.011926:5.42	0.011918:5.75	0.011699:5.72	0.012714:5.36	0.011790:6.02	0.013012:6.12	0.012495:5.51	0.013048:6.04	0.012897:4.81	0.012219:5.99	0.013944:5.89	0.011421:4.99	0.013177:5.34	0.012185:5.51	0.000091:5.54	0.010926:5.92	0.011754:5.85
Chr01	8550001	0.007367:6.25	0.006723:6.79	0.005723:5.66	0.005226:6.22	0.006441:5.95	0.007188:6.63	0.007583:6.56	0.006634:6.34	0.007322:6.48	0.008069:6.71	0.005677:6.06	0.006706:6.15	0.006240:5.71	0.006701:6.01	0.005959:6.62	0.006210:5.49	0.000156:6.10	0.004957:5.47	0.006574:6.38	0.007039:6.06	0.006306:5.97	0.007894:6.47	0.006760:5.49	0.000182:5.94	0.006665:6.23	0.000070:5.91	0.005681:5.86	0.007610:6.12	0.006924:6.02	0.005560:5.90	0.006079:6.21	0.006163:5.75	0.006402:6.81	0.005732:6.38	0.006949:5.96	0.005736:6.60	0.006806:6.60	0.006730:6.25	0.007420:6.38	0.004667:5.12	0.005674:5.83	0.006329:6.16	0.006131:5.76	0.005087:5.92	0.005261:6.05	0.000111:5.51	0.007964:5.97	0.006815:6.07
Chr01	8600001	0.000760:5.65	0.000974:5.80	0.000948:5.39	0.001036:5.82	0.000793:5.35	0.000735:6.22	0.000922:5.69	0.001069:5.56	0.000737:5.88	0.000814:6.54	0.000967:5.29	0.001059:5.34	0.000827:4.96	0.000730:5.82	0.000707:5.70	0.000971:4.72	0.000404:5.95	0.001037:5.16	0.001032:5.39	0.000660:5.68	0.000960:5.07	0.000807:5.37	0.000788:5.29	0.000094:5.65	0.001002:5.57	0.000196:5.45	0.001187:5.34	0.001144:5.84	0.000968:5.36	0.000598:5.17	0.000790:5.61	0.000681:5.36	0.000727:5.90	0.000766:6.03	0.000954:5.67	0.000838:5.48	0.000967:5.79	0.000653:5.61	0.000810:5.96	0.001136:4.86	0.000760:5.72	0.000947:5.74	0.000891:5.18	0.000801:5.58	0.000800:5.08	0.000105:4.50	0.001042:6.09	0.000756:5.38
Chr01	8650001	0.001217:6.79	0.001388:6.95	0.001005:5.90	0.001183:6.94	0.001077:6.26	0.001291:7.45	0.001324:6.93	0.001171:6.68	0.001122:6.68	0.001173:7.96	0.001609:6.24	0.001265:6.55	0.001171:6.20	0.001189:6.94	0.001246:6.62	0.001206:5.89	0.000109:6.50	0.000920:6.05	0.001371:6.68	0.001194:6.44	0.001244:5.92	0.001280:6.40	0.001352:6.66	0.000345:6.10	0.001358:6.58	0.000425:5.92	0.001168:6.07	0.001326:6.73	0.001206:6.11	0.001382:6.21	0.001081:6.73	0.001268:6.20	0.001275:6.77	0.001370:7.20	0.001198:6.36	0.001164:7.21	0.001296:7.08	0.001324:6.63	0.001335:6.56	0.001441:5.39	0.001218:6.39	0.001212:6.65	0.001301:6.48	0.001139:6.36	0.001078:6.23	0.000066:5.97	0.001350:6.65	0.001363:6.32
Chr01	8700001	0.007961:5.52	0.007824:5.82	0.007952:5.05	0.009840:5.83	0.008340:5.73	0.008274:5.95	0.007930:5.74	0.007385:5.79	0.008215:5.88	0.009479:6.47	0.008698:5.32	0.009446:5.84	0.008385:5.05	0.009073:5.83	0.008100:5.77	0.006483:5.02	0.000050:5.34	0.007119:4.76	0.007993:5.81	0.007923:5.74	0.009407:5.48	0.008517:5.96	0.007967:5.29	0.000050:5.30	0.009103:5.57	0.000025:4.90	0.008956:5.62	0.009359:5.62	0.007523:5.48	0.007150:5.27	0.007209:5.58	0.007694:5.22	0.008603:5.71	0.008621:5.68	0.009621:5.64	0.008661:5.81	0.008588:5.99	0.007452:5.28	0.008667:5.67	0.006711:4.75	0.008833:5.48	0.007746:5.78	0.007664:5.47	0.008847:5.71	0.007109:5.56	0.000000:5.01	0.008099:5.95	0.008172:5.83
Chr01	8750001	0.005825:6.67	0.005513:7.63	0.005613:6.73	0.005682:7.11	0.005803:6.58	0.005742:7.16	0.005658:7.48	0.005758:7.10	0.005104:7.09	0.006136:7.85	0.005395:6.63	0.005320:6.58	0.005421:6.37	0.006272:7.34	0.005492:7.15	0.005688:6.59	0.000682:7.02	0.005596:7.16	0.005267:6.78	0.005970:7.02	0.005467:6.50	0.005727:7.03	0.005721:6.51	0.000702:6.69	0.005641:7.43	0.000798:6.26	0.005865:6.55	0.005749:6.57	0.005845:6.58	0.005924:6.75	0.005842:7.22	0.005631:6.75	0.005661:6.85	0.005385:6.90	0.005837:7.23	0.005665:7.46	0.005252:7.20	0.005894:6.65	0.005579:6.85	0.005306:5.64	0.005469:6.83	0.005979:6.80	0.005092:6.37	0.005468:6.98	0.005530:6.65	0.000463:5.70	0.005291:6.80	0.005512:6.79
Chr01	8800001	0.006429:5.69	0.007667:5.68	0.006996:5.04	0.006213:5.94	0.006611:5.36	0.007001:6.20	0.006560:6.12	0.007000:5.74	0.006524:5.92	0.006521:6.09	0.005202:5.34	0.006644:5.58	0.006052:5.38	0.006360:5.72	0.005982:5.65	0.004672:4.95	0.000621:5.64	0.004806:4.90	0.006835:6.13	0.006787:5.79	0.006873:5.20	0.006072:5.56	0.006111:5.05	0.000630:5.30	0.006312:5.44	0.000776:4.94	0.006328:5.52	0.004822:5.56	0.007464:5.25	0.005663:5.21	0.006611:5.93	0.006447:5.21	0.005782:5.78	0.006683:5.75	0.005332:5.76	0.006257:5.71	0.006692:6.16	0.006776:5.63	0.006530:5.64	0.005891:5.14	0.006555:5.73	0.006760:5.65	0.006468:5.44	0.006679:5.58	0.006536:5.45	0.000000:4.89	0.007092:5.95	0.006449:5.71
Chr01	8850001	0.001808:6.04	0.002063:6.00	0.002091:5.56	0.002297:6.14	0.001506:5.60	0.002274:6.67	0.002247:6.08	0.001607:5.98	0.002088:5.95	0.002032:6.75	0.002153:5.71	0.002137:5.62	0.001888:5.65	0.001968:6.05	0.001843:5.79	0.002200:5.38	0.000093:5.90	0.001778:5.47	0.002233:6.19	0.002223:6.06	0.001888:5.18	0.002341:6.17	0.002022:5.77	0.000024:5.59	0.002093:6.18	0.000075:5.19	0.002065:5.73	0.002430:6.02	0.002293:5.78	0.001971:6.03	0.001989:5.75	0.002082:5.58	0.001768:6.18	0.001960:6.42	0.002313:5.77	0.002149:6.19	0.002094:6.16	0.002084:5.79	0.002389:6.17	0.002011:4.88	0.002116:5.84	0.002270:6.12	0.002275:5.87	0.002242:5.74	0.002333:5.37	0.000000:5.21	0.002068:5.80	0.002072:5.74
Chr01	8900001	0.001204:6.57	0.001366:7.18	0.001371:6.07	0.001365:6.76	0.001521:6.23	0.001275:7.19	0.001280:7.04	0.001532:6.61	0.001360:6.60	0.001373:7.48	0.001642:6.21	0.001509:6.67	0.001648:6.13	0.001266:7.00	0.001221:6.72	0.001103:5.83	0.000131:6.51	0.001199:5.99	0.001429:6.74	0.001418:6.85	0.001383:6.38	0.001650:7.02	0.001105:5.88	0.000153:6.23	0.001414:6.54	0.000086:6.43	0.001392:6.48	0.001185:6.78	0.001295:6.47	0.001396:6.38	0.001501:6.64	0.001329:6.01	0.001251:7.00	0.001542:7.10	0.001327:6.52	0.001597:7.04	0.001441:7.00	0.001232:6.59	0.001072:7.05	0.001130:5.70	0.001216:6.28	0.001317:7.09	0.001280:6.61	0.001143:6.37	0.001264:6.14	0.000000:5.62	0.001330:6.98	0.001281:6.23
Chr01	8950001	0.000797:6.49	0.001017:7.23	0.000827:6.30	0.000743:6.97	0.000921:6.55	0.000903:7.56	0.000719:7.41	0.000818:7.31	0.000982:7.01	0.000813:8.00	0.000936:6.74	0.000848:7.13	0.000925:6.15	0.000910:6.81	0.001012:6.59	0.000630:6.44	0.000191:6.95	0.001030:6.39	0.000835:6.94	0.001062:7.01	0.000852:6.21	0.000906:7.14	0.000938:6.23	0.000043:6.71	0.000718:6.83	0.000022:6.52	0.000914:6.57	0.000883:6.96	0.001017:6.32	0.000757:6.46	0.000965:7.01	0.000870:6.49	0.001065:7.16	0.000869:7.67	0.001071:6.63	0.000864:7.31	0.000651:6.97	0.000964:6.92	0.000912:6.92	0.000606:5.56	0.001032:6.97	0.000816:6.53	0.000904:6.37	0.000846:6.39	0.000794:6.47	0.000066:6.28	0.000926:7.37	0.000670:6.90
Chr01	9000001	0.001414:6.61	0.001409:6.91	0.001385:5.71	0.001638:6.77	0.001621:6.33	0.001508:7.29	0.001468:7.25	0.001519:6.59	0.001816:6.85	0.001621:7.43	0.001188:6.05	0.001406:6.58	0.001445:5.70	0.001436:7.12	0.001479:6.69	0.001377:5.86	0.000105:6.40	0.001551:6.07	0.001573:6.62	0.001349:6.35	0.001384:6.07	0.001351:7.10	0.001312:5.97	0.000511:6.43	0.001544:6.40	0.000195:6.18	0.001523:6.20	0.001477:7.05	0.001945:6.16	0.002141:6.24	0.001527:6.75	0.001243:6.22	0.001854:6.76	0.001760:6.94	0.001420:6.64	0.001529:6.88	0.001638:7.20	0.001288:6.50	0.001841:6.62	0.001653:5.57	0.001776:6.66	0.001551:6.72	0.001335:6.06	0.001537:6.46	0.001292:6.18	0.000180:5.44	0.001310:6.53	0.001397:6.49
Chr01	9050001	0.002471:6.61	0.002356:7.28	0.002345:6.45	0.002039:7.23	0.002918:6.60	0.002179:7.23	0.002810:7.07	0.003662:6.64	0.002555:6.95	0.002776:7.41	0.003393:6.52	0.002174:6.85	0.002444:6.09	0.002340:7.09	0.002432:6.94	0.001591:6.41	0.000566:6.45	0.002039:6.08	0.002368:6.69	0.002871:6.57	0.002907:6.35	0.002297:6.90	0.001804:5.97	0.000871:6.62	0.002334:6.79	0.000711:6.29	0.002275:6.20	0.002362:6.85	0.002968:6.17	0.003390:6.48	0.002220:7.02	0.002617:5.99	0.002507:6.96	0.002403:6.66	0.002627:6.49	0.002267:6.89	0.002271:7.35	0.003093:6.56	0.001888:6.69	0.002616:5.71	0.002317:6.88	0.002725:6.23	0.002119:6.65	0.002383:6.30	0.001901:6.17	0.000372:5.68	0.002167:6.85	0.002166:6.55
Chr01	9100001	0.009196:6.18	0.009235:7.19	0.008826:6.03	0.009269:7.03	0.007723:6.02	0.009113:6.96	0.007209:6.21	0.009056:6.72	0.009925:6.86	0.009010:7.60	0.009572:5.88	0.008636:6.85	0.008277:5.62	0.009525:6.53	0.008327:6.72	0.008544:5.81	0.001414:5.85	0.008599:6.44	0.009088:7.08	0.009383:6.43	0.009773:5.97	0.009077:6.80	0.008272:5.77	0.002702:5.85	0.008278:6.34	0.003630:5.25	0.008980:6.04	0.008362:6.77	0.008980:6.51	0.007813:5.94	0.007187:6.27	0.009337:5.73	0.008471:6.82	0.009040:7.27	0.009851:6.60	0.009013:6.95	0.009106:7.15	0.008501:6.39	0.008959:6.42	0.008683:5.43	0.008974:6.43	0.009114:6.77	0.009691:6.04	0.008790:6.50	0.007999:6.29	0.002031:6.10	0.009307:6.76	0.007577:6.45
Chr01	9150001	0.008228:5.80	0.007272:6.27	0.005771:5.41	0.006274:5.83	0.007186:5.77	0.007227:5.91	0.006235:6.04	0.007017:5.57	0.006377:5.69	0.007371:6.42	0.007509:5.47	0.007850:5.84	0.006846:5.48	0.007645:5.91	0.006750:5.91	0.006636:5.27	0.000967:5.09	0.006150:5.11	0.006341:5.72	0.007578:5.42	0.006400:5.17	0.007461:6.27	0.007529:5.26	0.000658:4.86	0.007209:5.70	0.001427:4.80	0.006535:5.58	0.006852:5.80	0.007061:5.21	0.006689:5.64	0.006675:5.74	0.006602:5.37	0.007682:6.26	0.006438:6.13	0.006733:6.32	0.007603:6.04	0.007349:5.94	0.006754:5.64	0.006755:5.69	0.006546:4.68	0.006584:5.66	0.007047:5.76	0.006894:5.34	0.007512:6.20	0.006967:5.56	0.000089:5.56	0.006741:5.49	0.006632:5.78
Chr01	9200001	0.002021:5.73	0.001723:5.70	0.001985:4.85	0.002257:6.07	0.001976:4.89	0.002363:5.99	0.001870:5.50	0.001997:5.60	0.002132:5.54	0.001932:6.10	0.001976:5.34	0.001709:5.26	0.002040:4.93	0.002184:5.54	0.002007:5.56	0.002068:5.02	0.000338:4.92	0.002121:5.19	0.002327:5.50	0.001580:5.34	0.002219:5.00	0.002179:5.79	0.001950:4.96	0.000057:4.61	0.002127:5.73	0.000281:4.65	0.002146:5.16	0.002005:5.57	0.001653:5.66	0.002170:5.29	0.002042:5.47	0.002258:5.25	0.001988:5.74	0.002086:5.72	0.001803:5.60	0.002242:5.52	0.002301:5.81	0.001833:5.35	0.001898:5.54	0.001913:4.74	0.002117:5.49	0.001956:5.74	0.001915:5.03	0.002180:5.02	0.001896:4.91	0.000229:4.93	0.002162:5.28	0.002059:5.23
Chr01	9250001	0.001769:6.04	0.001605:6.27	0.001562:5.53	0.001679:6.38	0.001238:5.70	0.001773:6.49	0.001816:6.29	0.001627:6.58	0.001664:6.29	0.001725:6.75	0.001705:5.72	0.001677:5.95	0.001877:5.63	0.001585:6.45	0.001475:6.66	0.001725:5.46	0.000141:5.99	0.001210:5.39	0.001596:6.54	0.001251:6.35	0.001753:6.01	0.001716:6.46	0.001463:5.76	0.000047:5.85	0.001557:6.13	0.000237:5.74	0.001316:5.71	0.001713:6.10	0.001749:5.89	0.001466:5.88	0.001586:6.32	0.001773:5.61	0.001886:6.35	0.001497:6.12	0.001694:5.87	0.001669:6.21	0.001456:6.21	0.001490:5.92	0.001793:6.18	0.001542:5.05	0.001778:6.33	0.001700:6.00	0.001476:5.53	0.001702:5.98	0.001485:5.49	0.000000:4.79	0.001437:6.79	0.001534:6.49
Chr01	9300001	0.000756:6.35	0.001283:6.27	0.001616:5.98	0.000835:6.48	0.001439:5.94	0.001415:6.97	0.002089:6.53	0.000972:6.60	0.001127:6.47	0.000808:6.81	0.000899:6.08	0.001481:6.14	0.001167:5.13	0.001149:6.39	0.001600:6.21	0.000785:5.57	0.001401:6.57	0.001321:5.58	0.001600:6.44	0.001764:6.52	0.000749:5.54	0.000841:6.25	0.001276:6.07	0.001474:6.35	0.001062:6.42	0.001026:5.97	0.001319:5.97	0.001473:6.31	0.002047:5.83	0.000970:5.75	0.001738:6.21	0.001411:5.72	0.001048:6.71	0.001016:6.38	0.001909:5.93	0.001228:6.09	0.000695:6.57	0.001060:5.93	0.000627:5.84	0.000606:4.89	0.001357:6.41	0.001591:6.56	0.001205:6.05	0.001168:5.92	0.001244:6.10	0.001022:5.25	0.001056:6.61	0.001296:6.07
Chr01	9350001	0.000216:6.35	0.000146:7.26	0.000321:6.28	0.000192:6.81	0.000195:6.49	0.000268:7.29	0.000191:7.17	0.000153:6.25	0.000342:7.01	0.000199:7.77	0.000153:6.53	0.000425:6.85	0.000262:6.06	0.000256:6.59	0.000211:7.03	0.000403:6.15	0.000169:6.89	0.000158:6.39	0.000233:6.84	0.000321:6.73	0.000212:6.70	0.000212:6.91	0.000130:6.20	0.000087:6.56	0.000233:6.66	0.000133:6.20	0.000447:5.94	0.000278:6.71	0.000158:5.95	0.000296:6.45	0.000148:6.41	0.000201:6.02	0.000364:6.58	0.000275:7.11	0.000215:6.56	0.000191:6.92	0.000170:6.56	0.000131:6.52	0.000232:6.74	0.000178:5.79	0.000264:6.45	0.000126:6.69	0.000279:6.50	0.000256:6.40	0.000303:6.08	0.000045:5.97	0.000255:6.60	0.000281:6.49
Chr01	9400001	0.000652:6.27	0.000425:6.68	0.000492:5.72	0.000818:6.53	0.000693:5.95	0.000739:7.08	0.000549:6.69	0.000526:6.59	0.000441:6.50	0.000570:7.24	0.000590:6.43	0.000402:6.41	0.000376:6.01	0.000308:6.32	0.000695:6.80	0.000546:5.70	0.000407:6.51	0.000402:5.81	0.000415:6.87	0.000445:6.08	0.000411:6.22	0.000526:6.54	0.000400:5.72	0.000491:6.70	0.000306:6.27	0.000466:5.69	0.000472:5.87	0.000477:6.37	0.000624:5.84	0.000616:6.11	0.000261:6.47	0.000178:6.06	0.000429:6.69	0.000416:6.58	0.000471:6.29	0.000662:7.03	0.000512:6.53	0.000376:6.12	0.000151:6.68	0.000448:5.36	0.000236:6.52	0.000554:6.50	0.000385:5.94	0.000333:6.02	0.000372:6.33	0.000142:5.36	0.000842:6.86	0.000547:6.45
Chr01	9450001	0.000495:5.99	0.000627:6.28	0.001145:6.16	0.000721:6.51	0.001433:6.33	0.000492:7.22	0.000925:6.41	0.000733:6.51	0.001000:6.34	0.000721:6.92	0.000233:6.35	0.001180:6.61	0.001075:5.97	0.001162:6.33	0.000783:6.39	0.000351:5.96	0.000207:6.43	0.001123:5.84	0.000707:6.67	0.000928:6.53	0.000848:5.82	0.000496:6.94	0.000965:5.78	0.000931:6.03	0.000274:6.78	0.001557:5.80	0.000643:6.06	0.001179:6.59	0.000967:6.25	0.001203:6.34	0.000820:6.02	0.000579:6.30	0.000914:6.48	0.001063:6.52	0.000781:6.47	0.001171:6.43	0.000719:5.97	0.001060:6.13	0.000972:6.40	0.001096:5.23	0.000882:6.49	0.000926:6.43	0.000984:6.01	0.001149:6.43	0.000789:6.22	0.000445:5.24	0.000725:6.46	0.000611:6.14
Chr01	9500001	0.000022:5.93	0.000111:6.66	0.000110:5.73	0.000065:6.50	0.000087:5.75	0.000064:7.04	0.000085:6.97	0.000044:6.35	0.000107:6.59	0.000090:7.05	0.000089:6.05	0.000067:6.07	0.000092:5.56	0.000088:6.29	0.000067:6.24	0.000068:5.67	0.000043:6.36	0.000100:5.58	0.000087:6.46	0.000066:6.23	0.000068:5.59	0.000087:6.66	0.000044:6.17	0.000022:6.27	0.000107:6.74	0.000045:5.83	0.000111:5.91	0.000087:6.51	0.000133:5.95	0.000110:6.01	0.000066:6.24	0.000090:5.63	0.000085:6.43	0.000107:6.65	0.000044:5.99	0.000043:6.37	0.000091:6.13	0.000326:6.10	0.000044:6.03	0.000069:5.33	0.000132:6.15	0.000177:6.27	0.000022:5.97	0.000066:5.77	0.000135:5.63	0.000069:5.36	0.000065:6.07	0.000108:6.30
Chr01	9550001	0.000970:5.72	0.001027:6.66	0.001030:5.62	0.001009:6.16	0.000905:5.86	0.001124:6.63	0.001197:6.18	0.000994:6.46	0.000975:6.14	0.001145:6.85	0.000794:5.51	0.001052:6.17	0.001162:5.45	0.001168:6.35	0.001339:6.25	0.000993:5.67	0.000214:5.91	0.001387:5.89	0.000939:6.13	0.001009:6.14	0.000993:5.48	0.001111:6.38	0.001010:5.67	0.000024:5.80	0.000972:6.01	0.000000:5.41	0.001015:5.55	0.000987:6.23	0.001086:5.74	0.001038:5.84	0.001075:6.50	0.001136:5.77	0.001463:6.27	0.001213:6.45	0.001113:6.15	0.001259:6.61	0.001185:6.49	0.001056:5.87	0.001186:6.24	0.000852:4.84	0.001200:6.01	0.000989:6.43	0.001047:5.81	0.000937:6.09	0.000900:5.81	0.000190:5.05	0.001005:6.02	0.001154:5.90
Chr01	9600001	NA:3.41	NA:3.71	NA:3.34	NA:3.69	NA:3.42	NA:3.84	NA:3.65	NA:3.49	NA:3.85	NA:4.02	NA:3.25	NA:3.63	NA:3.24	NA:3.64	NA:3.68	NA:3.15	NA:2.87	NA:3.56	0.001478:3.73	NA:3.56	NA:3.38	0.001581:3.55	NA:3.17	NA:2.76	0.001521:3.68	NA:2.56	NA:3.42	0.001563:3.70	NA:3.37	NA:3.34	NA:3.31	NA:3.46	NA:3.54	NA:3.68	NA:3.69	0.001585:3.73	0.001477:3.66	NA:3.49	NA:3.58	NA:2.97	NA:3.58	NA:3.48	NA:3.29	NA:3.23	NA:3.31	0.000238:3.45	0.001567:3.93	NA:3.36
Chr01	9650001	NA:0.03	NA:0.05	NA:0.04	NA:0.01	NA:0.03	NA:0.03	NA:0.02	NA:0.03	NA:0.03	NA:0.03	NA:0.02	NA:0.01	NA:0.03	NA:0.02	NA:0.05	NA:0.03	NA:0.01	NA:0.03	NA:0.04	NA:0.05	NA:0.06	NA:0.07	NA:0.03	NA:0.01	NA:0.05	NA:0.00	NA:0.02	NA:0.04	NA:0.03	NA:0.03	NA:0.03	NA:0.04	NA:0.03	NA:0.04	NA:0.04	NA:0.03	NA:0.02	NA:0.02	NA:0.02	NA:0.02	NA:0.04	NA:0.01	NA:0.02	NA:0.03	NA:0.03	NA:0.04	NA:0.04	NA:0.01
Chr01	9700001	NA:0.12	NA:0.07	NA:0.07	NA:0.11	NA:0.09	NA:0.11	NA:0.08	NA:0.07	NA:0.08	NA:0.09	NA:0.08	NA:0.10	NA:0.11	NA:0.09	NA:0.14	NA:0.06	NA:0.08	NA:0.08	NA:0.11	NA:0.13	NA:0.09	NA:0.09	NA:0.09	NA:0.09	NA:0.09	NA:0.06	NA:0.09	NA:0.10	NA:0.04	NA:0.11	NA:0.08	NA:0.08	NA:0.08	NA:0.12	NA:0.09	NA:0.10	NA:0.05	NA:0.07	NA:0.07	NA:0.07	NA:0.07	NA:0.11	NA:0.08	NA:0.07	NA:0.07	NA:0.07	NA:0.12	NA:0.10
Chr01	9750001	NA:0.10	NA:0.11	NA:0.16	NA:0.18	NA:0.12	NA:0.07	NA:0.07	NA:0.06	NA:0.06	NA:0.11	NA:0.09	NA:0.14	NA:0.09	NA:0.10	NA:0.15	NA:0.10	NA:0.09	NA:0.14	NA:0.11	NA:0.08	NA:0.10	NA:0.06	NA:0.07	NA:0.06	NA:0.10	NA:0.09	NA:0.08	NA:0.15	NA:0.11	NA:0.09	NA:0.13	NA:0.11	NA:0.11	NA:0.10	NA:0.10	NA:0.18	NA:0.09	NA:0.11	NA:0.15	NA:0.14	NA:0.09	NA:0.11	NA:0.09	NA:0.07	NA:0.10	NA:0.07	NA:0.08	NA:0.09
Chr01	9800001	NA:0.02	NA:0.07	NA:0.03	NA:0.05	NA:0.03	NA:0.05	NA:0.04	NA:0.06	NA:0.05	NA:0.06	NA:0.04	NA:0.05	NA:0.02	NA:0.05	NA:0.05	NA:0.03	NA:0.04	NA:0.02	NA:0.06	NA:0.03	NA:0.05	NA:0.03	NA:0.08	NA:0.04	NA:0.09	NA:0.04	NA:0.01	NA:0.05	NA:0.07	NA:0.04	NA:0.02	NA:0.04	NA:0.07	NA:0.03	NA:0.06	NA:0.10	NA:0.03	NA:0.03	NA:0.03	NA:0.07	NA:0.02	NA:0.03	NA:0.03	NA:0.05	NA:0.03	NA:0.03	NA:0.07	NA:0.05
Chr01	9850001	NA:0.05	NA:0.05	NA:0.02	NA:0.05	NA:0.05	NA:0.06	NA:0.05	NA:0.07	NA:0.06	NA:0.05	NA:0.07	NA:0.05	NA:0.03	NA:0.05	NA:0.03	NA:0.02	NA:0.02	NA:0.04	NA:0.05	NA:0.05	NA:0.03	NA:0.03	NA:0.06	NA:0.01	NA:0.07	NA:0.00	NA:0.05	NA:0.06	NA:0.03	NA:0.03	NA:0.04	NA:0.03	NA:0.04	NA:0.07	NA:0.07	NA:0.08	NA:0.05	NA:0.04	NA:0.07	NA:0.02	NA:0.03	NA:0.05	NA:0.06	NA:0.04	NA:0.07	NA:0.07	NA:0.07	NA:0.07
Chr01	9900001	NA:0.02	NA:0.03	NA:0.02	NA:0.03	NA:0.00	NA:0.02	NA:0.03	NA:0.02	NA:0.00	NA:0.01	NA:0.00	NA:0.01	NA:0.01	NA:0.02	NA:0.01	NA:0.00	NA:0.00	NA:0.02	NA:0.02	NA:0.03	NA:0.01	NA:0.01	NA:0.01	NA:0.01	NA:0.03	NA:0.00	NA:0.01	NA:0.01	NA:0.02	NA:0.02	NA:0.00	NA:0.01	NA:0.01	NA:0.01	NA:0.01	NA:0.02	NA:0.02	NA:0.01	NA:0.04	NA:0.03	NA:0.00	NA:0.02	NA:0.00	NA:0.01	NA:0.02	NA:0.01	NA:0.01	NA:0.03
Chr01	9950001	NA:0.15	NA:0.12	NA:0.06	NA:0.09	NA:0.07	NA:0.12	NA:0.07	NA:0.10	NA:0.10	NA:0.09	NA:0.09	NA:0.07	NA:0.04	NA:0.05	NA:0.05	NA:0.06	NA:0.06	NA:0.06	NA:0.08	NA:0.06	NA:0.07	NA:0.04	NA:0.07	NA:0.05	NA:0.09	NA:0.01	NA:0.06	NA:0.09	NA:0.09	NA:0.12	NA:0.10	NA:0.05	NA:0.10	NA:0.11	NA:0.09	NA:0.09	NA:0.08	NA:0.12	NA:0.09	NA:0.05	NA:0.06	NA:0.09	NA:0.07	NA:0.06	NA:0.11	NA:0.09	NA:0.10	NA:0.11
Chr01	10000001	NA:0.04	NA:0.05	NA:0.05	NA:0.05	NA:0.09	NA:0.05	NA:0.04	NA:0.06	NA:0.06	NA:0.10	NA:0.05	NA:0.06	NA:0.02	NA:0.06	NA:0.09	NA:0.08	NA:0.05	NA:0.08	NA:0.06	NA:0.05	NA:0.05	NA:0.08	NA:0.05	NA:0.06	NA:0.05	NA:0.02	NA:0.05	NA:0.04	NA:0.07	NA:0.01	NA:0.04	NA:0.06	NA:0.05	NA:0.07	NA:0.05	NA:0.06	NA:0.08	NA:0.07	NA:0.10	NA:0.03	NA:0.04	NA:0.07	NA:0.06	NA:0.06	NA:0.09	NA:0.04	NA:0.04	NA:0.06
Chr01	10050001	0.001471:5.03	0.001238:5.86	0.001125:4.90	0.001124:5.39	0.000958:5.04	0.001374:5.89	0.001159:5.53	0.001141:5.52	0.001197:5.48	0.001175:6.05	0.000976:5.14	0.000996:5.34	0.001368:5.07	0.001274:5.81	0.000992:5.41	0.001043:5.01	0.000106:5.48	0.000991:5.36	0.001410:5.49	0.001021:5.20	0.001191:5.00	0.001064:5.20	0.001335:5.01	0.000079:5.37	0.000977:5.36	0.000190:4.97	0.001479:4.68	0.001224:5.45	0.001070:5.42	0.001209:4.95	0.001123:5.35	0.001076:5.11	0.001100:5.28	0.001676:5.41	0.001053:5.33	0.001137:5.80	0.001224:5.48	0.001051:4.97	0.001111:5.21	0.001099:4.38	0.001085:5.41	0.001209:5.52	0.001351:5.02	0.001535:5.34	0.001097:5.09	0.000054:4.50	0.001187:5.52	0.001173:5.48
Chr01	10100001	0.000877:4.81	0.001043:5.47	0.000817:4.89	0.001103:5.58	0.001115:5.17	0.000781:5.75	0.000955:5.51	0.001090:5.52	0.000892:5.26	0.001035:5.78	0.000758:4.78	0.000899:5.28	0.000926:4.91	0.000890:5.42	0.001040:5.42	0.000903:4.64	0.000080:5.43	0.001010:4.79	0.001148:5.74	0.001000:5.33	0.001005:4.73	0.000925:5.58	0.001057:4.71	0.000193:4.88	0.000901:5.23	0.000000:4.92	0.001040:4.97	0.001083:5.04	0.000889:4.95	0.000993:5.21	0.000966:5.21	0.001026:4.68	0.000922:5.66	0.000853:5.51	0.001132:5.24	0.001056:5.29	0.001061:5.58	0.001024:5.11	0.001341:5.73	0.000993:4.35	0.001110:4.87	0.000877:5.37	0.001199:4.64	0.000940:5.17	0.000846:4.85	0.000056:4.34	0.001243:5.48	0.001017:5.27
Chr01	10150001	0.001092:5.55	0.001326:6.54	0.001152:5.71	0.001175:6.37	0.001518:5.97	0.001067:6.84	0.001345:6.49	0.001490:6.52	0.000960:6.22	0.001265:7.52	0.001171:5.90	0.001648:6.13	0.000961:5.38	0.001418:6.34	0.001070:6.07	0.001056:5.48	0.000235:6.08	0.001291:5.71	0.001266:6.07	0.001702:6.00	0.001018:5.78	0.001158:6.16	0.001626:5.46	0.000862:5.71	0.001688:6.43	0.000048:5.53	0.001229:6.01	0.001412:6.16	0.001165:5.93	0.001478:5.79	0.001694:6.00	0.001592:5.75	0.001196:6.44	0.001054:6.54	0.001476:6.03	0.001252:6.19	0.001178:6.21	0.001526:5.55	0.001241:6.55	0.000861:5.03	0.001382:6.36	0.001035:6.00	0.001047:5.51	0.001335:5.83	0.001149:6.06	0.000093:5.31	0.001673:6.60	0.001493:5.95
Chr01	10200001	0.007692:5.75	0.008793:5.86	0.008128:5.56	0.008261:5.86	0.008842:5.19	0.009327:6.21	0.007826:5.83	0.008403:6.05	0.008378:6.08	0.009688:6.70	0.008480:5.57	0.007182:5.64	0.007383:5.38	0.008387:5.77	0.008700:6.19	0.007641:5.06	0.000050:5.40	0.008895:5.22	0.007751:5.92	0.008328:5.95	0.008108:5.37	0.008061:6.07	0.008074:5.38	0.000050:5.53	0.007954:5.81	0.000027:5.01	0.008054:5.60	0.007573:6.17	0.007813:5.53	0.007115:5.33	0.007679:5.61	0.008178:5.28	0.008059:6.30	0.008363:6.00	0.008555:5.91	0.007965:5.89	0.008038:5.91	0.008235:5.76	0.008448:5.55	0.007736:4.94	0.008799:6.03	0.009410:5.80	0.008507:5.71	0.008047:5.35	0.007769:5.62	0.000100:5.00	0.008328:5.94	0.008550:5.73
Chr01	10250001	0.022936:6.46	0.024442:7.22	0.021472:6.28	0.021475:7.02	0.023541:6.35	0.023943:7.28	0.026048:7.29	0.023077:6.97	0.023106:6.42	0.023544:7.61	0.020495:6.27	0.021038:6.45	0.022944:5.90	0.022283:6.98	0.024303:6.50	0.022429:6.14	0.001136:5.96	0.021511:6.13	0.024758:6.80	0.023614:6.85	0.023007:6.22	0.025298:7.04	0.020862:6.10	0.000557:6.07	0.020698:6.24	0.001543:5.81	0.023796:6.49	0.022562:6.77	0.023173:6.66	0.022339:6.31	0.022634:6.85	0.022518:5.91	0.024230:6.84	0.022245:6.90	0.024543:6.86	0.024709:7.12	0.023571:7.03	0.024519:6.75	0.023408:6.58	0.020912:5.70	0.022508:6.81	0.021938:6.66	0.022376:6.39	0.022911:6.41	0.021083:6.27	0.000451:6.18	0.023745:6.79	0.022906:6.77
Chr01	10300001	0.005595:5.91	0.005214:6.16	0.005253:5.66	0.005580:6.19	0.004841:5.89	0.005260:6.94	0.005562:6.06	0.004855:5.98	0.005404:6.17	0.005359:6.71	0.005311:5.60	0.005360:5.77	0.004915:5.42	0.005190:6.23	0.004926:6.07	0.005169:5.74	0.000000:5.99	0.004176:5.87	0.004872:6.14	0.005508:5.81	0.005536:5.71	0.004955:5.85	0.005859:5.20	0.000151:6.03	0.005020:6.41	0.000480:5.42	0.004650:5.93	0.006129:6.22	0.005182:5.44	0.004172:5.83	0.004886:5.70	0.005440:5.35	0.005920:6.23	0.005717:6.02	0.005437:5.73	0.005247:6.36	0.005018:5.98	0.005494:5.66	0.005028:6.27	0.004127:4.63	0.005317:5.90	0.004902:6.17	0.005654:5.51	0.004869:5.52	0.004999:5.70	0.000101:5.08	0.005829:5.90	0.005240:5.85
Chr01	10350001	0.005740:6.24	0.005984:7.26	0.005114:5.95	0.005943:6.52	0.005633:6.76	0.006206:7.63	0.005134:7.16	0.005910:7.06	0.005175:7.22	0.005661:7.65	0.004694:6.52	0.005858:6.65	0.004771:6.10	0.005716:6.91	0.006102:6.79	0.005862:6.36	0.002291:6.58	0.005341:6.28	0.005996:6.78	0.006899:6.68	0.005173:6.17	0.006133:7.03	0.005161:6.58	0.003347:6.55	0.005707:6.84	0.004156:6.18	0.005123:6.55	0.005752:7.11	0.005043:6.71	0.004798:6.55	0.005378:7.09	0.004843:6.07	0.004818:6.99	0.005141:6.65	0.006013:7.28	0.005491:6.93	0.004537:6.93	0.005369:6.50	0.004950:6.81	0.005264:5.45	0.005488:6.72	0.004856:7.44	0.005781:6.19	0.005549:6.45	0.005555:6.64	0.002729:5.50	0.005505:6.49	0.006806:6.74
Chr01	10400001	0.004592:6.86	0.004721:7.91	0.004238:6.63	0.005527:7.18	0.004904:6.62	0.004808:7.32	0.004746:7.34	0.005689:7.43	0.005823:7.13	0.005462:7.74	0.004212:7.13	0.005352:7.08	0.004434:6.33	0.005144:7.34	0.005541:7.40	0.005427:6.69	0.000305:6.25	0.004435:7.21	0.005412:6.87	0.004305:7.27	0.003874:6.32	0.004456:7.46	0.005333:6.62	0.000364:6.57	0.004522:6.97	0.000067:5.95	0.004305:6.70	0.004811:7.28	0.004524:6.50	0.004886:6.67	0.004032:7.43	0.004195:6.59	0.005205:7.35	0.004796:7.75	0.005203:7.31	0.004982:7.54	0.004528:7.26	0.003993:6.85	0.005657:7.02	0.004845:5.51	0.005242:6.99	0.004469:7.11	0.004841:6.59	0.004322:6.73	0.004120:6.80	0.004582:6.33	0.004380:7.10	0.004448:6.72
Chr01	10450001	0.002524:5.48	0.002592:6.28	0.002223:5.61	0.002900:6.04	0.002643:5.54	0.002842:6.42	0.002322:5.91	0.002238:5.72	0.002332:5.83	0.002802:6.75	0.002668:5.02	0.002594:6.02	0.002290:5.39	0.002068:5.98	0.002853:5.55	0.002543:5.35	0.000264:5.85	0.002236:5.33	0.003070:6.26	0.002494:5.56	0.002843:5.39	0.002182:6.36	0.002431:5.31	0.000441:5.41	0.002433:6.04	0.000124:5.15	0.002682:5.68	0.002452:6.41	0.002818:5.76	0.002221:5.74	0.002710:5.44	0.002197:5.56	0.002323:6.37	0.002414:6.08	0.002817:5.56	0.002380:5.87	0.002447:5.92	0.002709:5.80	0.002466:5.66	0.002279:4.75	0.002688:5.87	0.002372:5.80	0.002576:5.61	0.002663:5.64	0.002748:5.54	0.000053:4.61	0.002607:5.71	0.002468:5.39
Chr01	10500001	0.011690:5.11	0.012890:6.00	0.012277:5.24	0.012516:5.55	0.013704:4.88	0.012002:5.81	0.013586:5.77	0.012617:5.63	0.012511:5.89	0.014432:5.72	0.013575:5.23	0.013120:5.52	0.013921:4.83	0.013022:5.57	0.012897:5.49	0.013372:5.06	0.003848:7.10	0.012963:5.67	0.012630:5.67	0.012866:5.28	0.012407:4.79	0.014130:5.52	0.012314:4.90	0.005023:6.96	0.012213:5.39	0.005203:5.65	0.011754:4.88	0.012262:5.49	0.012653:5.33	0.012823:5.35	0.013494:5.49	0.013271:5.16	0.012458:5.61	0.012423:5.64	0.013215:5.73	0.014006:5.49	0.013924:5.53	0.013275:5.02	0.013416:5.42	0.012035:4.36	0.013944:5.29	0.012145:5.38	0.011162:4.86	0.012505:5.25	0.013038:5.12	NA:3.13	0.013905:5.44	0.012852:5.37
Chr01	10550001	0.014940:3.64	0.015668:3.88	NA:3.40	0.017630:4.00	0.013602:3.70	0.016646:4.17	0.014282:4.11	0.015527:3.84	0.016355:3.96	NA:3.92	0.015367:3.81	0.016171:3.78	0.014290:3.42	0.017721:4.07	0.017341:4.01	0.019672:3.63	0.000093:4.37	NA:3.13	0.014053:3.86	0.015824:4.05	0.013503:3.64	0.014928:4.14	0.014391:3.49	0.000062:4.18	0.014569:3.90	0.000165:3.85	0.012902:3.75	0.013951:4.01	0.014187:3.56	0.016190:3.73	0.014277:4.01	0.015670:3.53	0.016295:3.92	0.017538:4.23	0.013473:3.36	0.017203:3.96	0.015935:4.27	0.014881:3.90	0.013274:3.79	0.014060:3.30	0.015959:3.85	0.012924:3.97	0.014338:3.62	0.013339:3.77	0.013584:3.49	NA:2.82	0.014548:3.96	0.017451:3.96
Chr01	10600001	0.016079:6.20	0.017105:6.52	0.014608:5.88	0.016820:6.49	0.017142:6.36	0.016561:7.13	0.016294:6.86	0.018369:6.41	0.016423:6.58	0.016684:6.78	0.013871:5.79	0.015315:6.46	0.016452:5.67	0.016671:6.18	0.016001:6.59	0.016841:5.84	0.000000:6.74	0.015448:6.00	0.017429:6.60	0.017658:6.62	0.017398:5.92	0.015496:6.28	0.015222:5.99	0.000022:6.31	0.017201:6.60	0.000000:6.09	0.015460:6.14	0.016349:6.44	0.014406:6.07	0.014531:6.39	0.016306:6.13	0.016207:5.80	0.016179:6.83	0.017654:6.62	0.015787:6.20	0.016952:6.79	0.016867:6.68	0.015720:5.98	0.016778:6.29	0.014141:5.30	0.015517:6.36	0.015787:6.19	0.013414:6.40	0.015003:5.92	0.014942:5.51	0.000490:5.57	0.015535:6.03	0.016853:6.26
Chr01	10650001	0.012476:5.61	0.011758:5.87	0.011978:5.38	0.009771:5.68	0.010261:5.43	0.009280:5.84	0.014205:5.89	0.010270:5.52	0.011211:5.62	0.012312:6.04	0.010720:5.22	0.010872:5.53	0.012351:5.08	0.011455:5.74	0.009849:5.41	0.010452:4.63	0.003743:6.82	0.010895:5.22	0.010136:5.65	0.011041:5.59	0.008436:5.08	0.009477:5.47	0.008957:5.16	0.000000:5.60	0.010921:5.83	0.001954:5.73	0.011675:5.40	0.009607:5.53	0.009709:5.19	0.012213:5.10	0.010119:5.65	0.009931:5.54	0.011792:6.11	0.011203:5.65	0.010527:5.46	0.010030:5.74	0.010013:6.08	0.011736:5.66	0.010395:5.66	0.009607:4.55	0.010503:5.47	0.010235:5.80	0.010678:5.57	0.013214:5.45	0.009951:5.11	0.002338:4.33	0.010224:5.43	0.009415:5.99
Chr01	10700001	0.006267:6.14	0.007261:6.79	0.006344:5.61	0.007295:6.44	0.007021:5.83	0.007846:6.90	0.007810:6.78	0.007318:6.67	0.006750:6.45	0.007952:7.18	0.007684:6.02	0.008114:6.02	0.006347:5.58	0.007392:6.77	0.007047:6.51	0.007246:5.76	0.000022:6.66	0.006625:6.01	0.006838:6.59	0.007310:6.33	0.006208:6.02	0.007100:6.62	0.005906:5.58	0.000066:6.06	0.007546:6.63	0.000261:6.10	0.007409:6.04	0.006840:6.83	0.006283:6.28	0.006243:6.15	0.007056:6.71	0.006242:6.05	0.006797:6.56	0.006632:6.80	0.007314:6.52	0.007408:6.72	0.007837:7.16	0.006903:6.24	0.006813:6.22	0.006209:5.22	0.007468:6.45	0.007583:6.91	0.006947:6.37	0.007345:6.04	0.006861:6.20	0.000995:5.72	0.007234:6.15	0.007097:6.75
Chr01	10750001	0.000489:5.85	0.000540:6.74	0.000486:5.59	0.000498:6.32	0.000680:5.76	0.000770:6.78	0.000390:6.36	0.000491:6.45	0.000602:6.30	0.000442:6.74	0.000502:5.67	0.000436:6.12	0.000453:5.33	0.000481:6.37	0.000680:5.99	0.000629:5.54	0.000236:5.89	0.000626:5.62	0.000966:6.16	0.000343:6.26	0.000534:5.73	0.000610:6.47	0.000653:5.70	0.000046:6.04	0.000532:6.14	0.000069:5.68	0.000496:6.23	0.000575:6.05	0.000512:5.76	0.000543:6.38	0.000494:6.15	0.000497:5.74	0.000502:5.89	0.000573:6.14	0.000445:5.80	0.000788:6.49	0.000574:6.15	0.000814:5.97	0.000524:6.29	0.000292:5.12	0.000459:5.98	0.000520:6.17	0.000312:5.45	0.000507:5.89	0.000520:6.06	0.000123:5.27	0.000538:6.57	0.000470:6.01
Chr01	10800001	0.000440:5.45	0.000195:6.11	0.000252:5.44	0.000383:5.93	0.000344:5.47	0.000456:6.49	0.000290:6.03	0.000403:5.97	0.000546:5.70	0.000185:6.30	0.000172:5.55	0.000205:5.88	0.000262:4.80	0.000341:6.08	0.000605:6.11	0.000577:5.19	0.000154:5.56	0.000206:5.42	0.000242:5.81	0.000239:5.93	0.000195:5.44	0.000367:5.88	0.000224:5.08	0.000097:5.72	0.000274:5.86	0.000000:5.56	0.000222:5.44	0.000411:6.18	0.000645:5.50	0.000473:5.66	0.000246:5.85	0.000305:5.32	0.000271:5.70	0.000236:6.20	0.000465:5.99	0.000434:6.21	0.000564:5.76	0.000527:5.64	0.000341:5.67	0.000400:4.56	0.000316:5.66	0.000483:5.82	0.000628:5.66	0.000170:5.73	0.000245:5.44	0.000671:4.72	0.000487:5.74	0.000408:5.58
Chr01	10850001	0.001252:5.83	0.001419:6.16	0.001027:5.70	0.001203:6.45	0.000612:5.66	0.001154:6.74	0.001147:6.36	0.001146:6.24	0.000727:6.33	0.000903:6.73	0.001137:5.45	0.001229:6.15	0.001348:5.12	0.000593:5.98	0.001437:6.20	0.000826:5.22	0.000499:5.77	0.001028:6.02	0.000977:6.30	0.001142:5.85	0.000875:5.36	0.001239:6.04	0.001118:5.52	0.000608:5.62	0.001197:5.81	0.000934:5.34	0.001169:5.77	0.000879:5.79	0.001105:5.65	0.001071:5.45	0.000940:6.00	0.001414:5.74	0.000895:6.38	0.000998:6.23	0.000995:6.02	0.000889:6.03	0.001252:6.09	0.001305:6.15	0.001030:5.90	0.000695:5.02	0.001544:5.79	0.000880:6.06	0.000938:5.48	0.001082:5.36	0.000959:5.74	0.000328:5.04	0.001117:6.19	0.000655:5.78
Chr01	10900001	0.000448:5.99	0.000542:6.18	0.000627:5.74	0.000405:5.81	0.000536:5.84	0.000586:6.64	0.000684:5.93	0.000451:5.62	0.000390:5.97	0.000413:6.43	0.000457:5.49	0.000424:6.00	0.000540:5.35	0.000320:6.15	0.000465:6.05	0.000222:5.42	0.000149:5.54	0.000400:5.76	0.000514:6.06	0.000457:6.16	0.000299:5.33	0.000396:5.72	0.000452:5.37	0.000615:5.28	0.000514:5.85	0.000279:5.48	0.000492:5.18	0.000518:6.16	0.000426:5.61	0.000354:5.60	0.000494:5.85	0.000532:5.25	0.000537:6.07	0.000437:5.93	0.000453:6.09	0.000591:6.01	0.000341:6.20	0.000590:5.42	0.000652:5.63	0.000528:4.74	0.000552:5.76	0.000477:5.55	0.000350:5.55	0.000389:5.80	0.000665:5.66	0.000347:4.87	0.000645:5.96	0.000717:5.78
Chr01	10950001	0.000946:6.12	0.001284:6.26	0.000762:5.66	0.000781:6.09	0.000879:5.48	0.001237:6.72	0.000904:6.14	0.000997:6.36	0.000476:6.17	0.000921:6.50	0.000734:5.75	0.001043:6.26	0.000937:5.15	0.000952:5.92	0.001256:6.20	0.001075:5.53	0.000482:5.95	0.001299:5.48	0.001320:5.90	0.001240:6.13	0.001410:5.54	0.000840:6.21	0.000803:5.18	0.000830:6.08	0.000735:6.09	0.000949:5.42	0.001034:5.76	0.001370:5.83	0.001153:5.42	0.000538:5.66	0.000838:6.21	0.000989:5.90	0.001275:6.41	0.001168:6.06	0.000827:5.80	0.001468:6.33	0.000780:6.16	0.001014:5.98	0.000770:6.18	0.000433:4.93	0.000714:5.65	0.000997:6.03	0.000744:5.83	0.000387:5.89	0.001251:5.86	0.000000:5.00	0.000948:6.38	0.000960:6.21
Chr01	11000001	0.000991:5.61	0.001361:6.35	0.001347:5.32	0.001291:6.12	0.001422:5.72	0.001243:6.55	0.001152:6.22	0.001271:5.46	0.001798:5.82	0.001543:6.42	0.001023:5.49	0.001629:5.80	0.001430:5.26	0.001181:5.78	0.001415:5.51	0.001316:5.26	0.000548:6.01	0.001375:4.89	0.000971:6.20	0.001317:6.09	0.001428:5.27	0.001198:5.87	0.001428:5.20	0.001162:5.67	0.001305:5.66	0.000903:5.56	0.001448:5.49	0.001207:5.77	0.000915:5.29	0.001122:5.46	0.001357:5.98	0.001250:5.23	0.001084:5.96	0.001207:6.39	0.001460:5.76	0.001194:5.99	0.001002:6.43	0.001218:5.96	0.001194:5.79	0.000990:4.99	0.002068:5.50	0.001417:6.11	0.001360:5.65	0.001101:5.73	0.001285:5.48	0.000765:4.93	0.001196:6.10	0.001374:6.02
Chr01	11050001	0.000592:6.48	0.001026:6.82	0.000952:6.10	0.000779:6.68	0.000725:6.29	0.000684:7.33	0.000762:6.79	0.000820:6.88	0.000800:6.79	0.000855:7.42	0.000833:6.25	0.000928:6.62	0.000746:6.10	0.000837:6.43	0.000834:6.83	0.000758:6.21	0.000106:6.78	0.001135:6.43	0.001055:6.90	0.000747:6.60	0.000784:6.10	0.000753:6.81	0.000723:6.00	0.000635:6.27	0.000814:6.33	0.000000:6.00	0.000820:6.27	0.000724:6.75	0.000719:6.10	0.000832:6.29	0.000781:6.55	0.000715:6.06	0.000857:7.00	0.000920:7.08	0.000787:6.76	0.000687:6.86	0.000974:7.26	0.000912:5.97	0.000675:6.80	0.000776:5.26	0.000718:6.28	0.000778:6.94	0.001039:6.04	0.000996:6.25	0.000734:6.14	0.000067:5.47	0.000987:6.24	0.000764:6.77
Chr01	11100001	0.002194:4.68	0.002175:5.18	0.002623:4.39	0.002878:5.05	0.002635:4.40	0.002505:5.32	0.002534:4.74	0.002430:5.04	0.002570:4.76	0.002964:5.48	0.002667:4.50	0.002388:5.17	0.002400:4.36	0.002517:4.92	0.002676:4.71	0.002941:4.24	0.001622:4.44	0.002732:4.07	0.002344:4.90	0.002638:4.77	0.003032:4.32	0.002013:4.69	0.002812:4.09	0.002345:4.40	0.002711:4.65	0.001505:4.68	0.002382:4.36	0.002449:4.54	0.003175:4.59	0.002735:4.54	0.002668:4.69	0.003056:4.20	0.002787:5.00	0.002268:5.19	0.002586:4.86	0.003068:4.91	0.002446:4.88	0.002760:4.21	0.002253:4.82	0.001944:3.65	0.002646:4.13	0.002308:4.47	0.002077:4.36	0.002337:4.49	0.002565:4.68	0.001472:4.01	0.002375:4.78	0.002529:4.55
Chr01	11150001	0.002766:5.25	0.003185:5.51	0.002881:5.31	0.002553:5.63	0.003322:5.19	0.003012:6.09	0.002919:5.93	0.003352:5.75	0.003064:5.89	0.003021:6.15	0.003287:5.50	0.003358:5.85	0.003107:5.14	0.003377:5.87	0.003589:5.58	0.002945:5.34	0.000025:5.53	0.003084:5.40	0.002705:5.75	0.003044:5.68	0.003394:5.20	0.003135:5.92	0.003297:4.69	0.003245:5.62	0.003300:5.62	0.002363:5.04	0.003300:5.29	0.002621:5.87	0.002705:5.43	0.002911:5.27	0.003247:5.80	0.003290:5.51	0.002858:5.47	0.002678:5.39	0.002791:5.85	0.003541:6.09	0.002770:5.61	0.002882:5.32	0.003305:5.59	0.002855:4.77	0.003536:5.58	0.003180:5.97	0.002819:5.30	0.003239:5.67	0.002752:5.54	0.000053:4.51	0.003495:5.63	0.003259:5.52
Chr01	11200001	0.001782:6.62	0.001804:6.57	0.001274:6.17	0.001346:6.58	0.001226:6.28	0.001361:7.06	0.001545:6.96	0.001784:6.83	0.001947:6.17	0.001638:7.46	0.001366:6.24	0.001329:6.28	0.001550:5.77	0.001215:6.31	0.001143:6.39	0.001398:6.06	0.000261:6.54	0.001279:5.91	0.001223:6.84	0.001267:6.63	0.001250:5.82	0.001051:6.29	0.001410:5.72	0.001426:6.03	0.001639:6.51	0.000915:5.69	0.000981:5.88	0.001708:6.69	0.001284:5.98	0.001300:6.19	0.001232:6.83	0.001145:5.83	0.001519:6.14	0.001589:6.46	0.001225:6.49	0.001125:6.29	0.001508:6.38	0.001409:6.16	0.001135:6.37	0.001068:5.33	0.001198:6.22	0.001416:6.89	0.001848:5.83	0.001202:6.42	0.001345:6.48	0.000207:5.45	0.001250:6.14	0.001186:6.32
Chr01	11250001	0.001283:5.87	0.001185:5.83	0.001131:5.27	0.001363:5.98	0.001171:5.43	0.001376:6.14	0.001151:5.78	0.001271:5.74	0.001218:5.75	0.001297:6.31	0.001247:4.98	0.001372:5.51	0.001331:5.06	0.001322:6.00	0.001139:5.91	0.001018:5.11	0.000000:5.77	0.001544:5.48	0.001233:6.03	0.001353:5.74	0.001165:4.87	0.001218:5.70	0.001812:5.40	0.001117:5.39	0.001334:5.61	0.000939:4.98	0.001185:5.51	0.001199:5.66	0.001107:5.15	0.001082:5.24	0.001385:5.82	0.001134:5.20	0.001208:5.88	0.001233:5.98	0.001175:5.20	0.001212:5.94	0.001293:5.46	0.001103:5.43	0.001086:5.81	0.001044:4.69	0.001161:5.83	0.001178:5.46	0.001115:5.33	0.001181:5.10	0.001213:5.43	0.000081:4.78	0.001331:5.57	0.001037:5.45
Chr01	11300001	0.009082:5.99	0.009865:6.35	0.008869:5.87	0.009658:6.40	0.009464:5.37	0.009704:6.55	0.010094:6.28	0.008751:6.30	0.009659:6.18	0.010534:6.67	0.009306:5.67	0.008819:5.90	0.008812:5.68	0.009297:6.13	0.009627:6.11	0.008471:5.38	0.000108:6.32	0.008657:5.51	0.008766:6.26	0.009644:6.02	0.008454:5.48	0.009763:5.96	0.009202:5.50	0.009672:6.22	0.010055:6.01	0.008298:5.27	0.010569:5.93	0.008430:6.06	0.009618:5.54	0.009351:5.97	0.009176:5.92	0.009148:5.33	0.010008:6.29	0.008638:5.87	0.009709:5.58	0.009871:6.22	0.009737:6.18	0.009306:5.77	0.009376:5.97	0.008586:5.04	0.010277:6.15	0.009266:6.07	0.008733:5.80	0.009552:5.85	0.009758:5.94	0.000517:4.95	0.009317:5.91	0.008757:5.87
Chr01	11350001	0.006518:5.33	0.006642:5.94	0.006527:5.46	0.006422:6.09	0.006474:5.38	0.007646:6.58	0.006397:6.09	0.007271:5.76	0.007225:5.97	0.008187:6.11	0.006958:5.64	0.006842:5.73	0.007693:5.16	0.006720:5.85	0.007067:6.01	0.007015:5.47	0.001844:5.81	0.007439:5.62	0.007779:6.14	0.006759:5.73	0.008263:5.56	0.007596:5.75	0.006965:5.04	0.006122:5.87	0.007051:5.72	0.006235:5.25	0.007644:5.23	0.006656:5.59	0.008216:5.50	0.007996:5.54	0.007025:5.84	0.006226:5.51	0.006971:6.06	0.006492:6.16	0.006757:5.47	0.007113:6.14	0.006764:5.97	0.007110:5.56	0.007110:5.85	0.007420:5.05	0.007425:5.87	0.007612:6.13	0.007317:5.15	0.007108:5.66	0.007666:5.53	0.006473:5.02	0.006514:5.75	0.006732:5.53
Chr01	11400001	0.006671:5.73	0.006447:5.89	0.005546:5.45	0.006046:5.93	0.006603:5.54	0.006805:6.79	0.006849:5.87	0.005567:5.52	0.006198:5.94	0.007325:6.62	0.007362:5.51	0.006190:5.69	0.004833:5.25	0.006949:6.15	0.006349:5.83	0.006588:5.35	0.000370:5.53	0.005692:4.99	0.006319:6.22	0.006512:5.84	0.006808:5.50	0.007038:5.84	0.005585:5.01	0.006069:5.61	0.006371:5.72	0.004346:4.94	0.007456:5.39	0.005608:5.90	0.006084:5.45	0.008034:5.93	0.006485:6.18	0.006193:5.53	0.006347:6.08	0.007261:6.10	0.005157:5.66	0.006869:6.13	0.006538:6.07	0.006809:5.42	0.007113:5.83	0.005544:5.01	0.007354:5.90	0.006204:5.82	0.005811:5.56	0.006895:5.31	0.007352:5.57	0.007187:4.94	0.006230:5.88	0.006609:6.04
Chr01	11450001	0.008127:5.16	0.006198:5.11	0.006852:4.68	0.007132:5.48	0.006821:4.88	0.006826:5.71	0.005701:5.24	0.007161:4.93	0.006985:5.33	0.008152:5.16	0.007442:4.88	0.007324:5.23	0.007517:5.05	0.005761:5.10	0.008193:5.19	0.007040:4.44	0.000165:5.74	0.006770:4.14	0.006335:5.40	0.006665:5.37	0.006368:4.84	0.006957:5.17	0.007043:4.82	0.007993:5.00	0.006262:4.95	0.006904:4.42	0.007126:5.01	0.008361:5.32	0.006895:4.71	0.005754:4.69	0.006994:5.22	0.007311:4.64	0.007081:5.00	0.007557:5.59	0.007342:4.68	0.008085:5.44	0.007762:5.29	0.008178:4.99	0.007012:4.99	0.006345:4.30	0.006916:4.82	0.007403:5.04	0.007275:4.96	0.007256:4.77	0.007302:5.04	0.006603:4.40	0.007157:4.92	0.006556:5.30
Chr01	11500001	0.004563:5.92	0.005566:6.04	0.005362:5.47	0.005432:5.88	0.005083:5.94	0.005290:6.67	0.005943:6.22	0.005495:6.07	0.005667:6.36	0.006424:6.68	0.005168:5.56	0.005524:5.73	0.005631:5.28	0.005656:6.31	0.005740:6.01	0.004753:5.38	0.000645:6.54	0.005818:5.55	0.005750:6.21	0.005792:5.89	0.005716:5.97	0.005267:6.15	0.004756:5.48	0.005521:6.12	0.005888:5.98	0.005043:5.47	0.005655:6.02	0.005389:6.01	0.005229:5.74	0.005082:5.73	0.005364:6.39	0.005231:5.52	0.005341:6.66	0.005857:5.98	0.005577:5.86	0.005742:6.16	0.005268:5.84	0.004984:5.60	0.005465:6.26	0.005267:4.82	0.005200:6.05	0.004792:5.94	0.006102:5.48	0.004909:5.79	0.005108:5.44	0.004773:4.95	0.005005:5.99	0.005105:5.69
Chr01	11550001	0.003045:6.54	0.003873:7.23	0.003776:6.27	0.004296:6.52	0.003644:6.22	0.003766:7.10	0.003339:6.71	0.003476:7.03	0.004238:6.75	0.004162:7.44	0.004100:5.92	0.003963:6.67	0.003383:5.86	0.003778:6.78	0.003629:6.68	0.003498:5.97	0.000414:6.51	0.003976:6.18	0.003835:6.68	0.004041:6.60	0.004288:6.11	0.003807:6.87	0.003850:5.91	0.004163:6.74	0.003213:6.59	0.002638:6.02	0.002826:6.29	0.003882:7.31	0.003461:6.27	0.003639:5.94	0.003209:6.51	0.004534:5.93	0.003934:6.87	0.003525:7.16	0.003573:6.28	0.003708:6.62	0.003962:6.61	0.003741:6.26	0.003797:6.15	0.002934:5.42	0.003613:6.67	0.003153:6.64	0.003888:6.08	0.004373:6.45	0.003783:6.53	0.003214:5.71	0.004364:6.72	0.003503:6.54
Chr01	11600001	0.002765:6.26	0.002544:6.34	0.002483:5.88	0.002990:6.27	0.002610:5.56	0.002619:6.61	0.002491:6.27	0.002452:6.12	0.002809:6.33	0.002767:6.63	0.002745:5.48	0.002481:6.26	0.002500:5.13	0.003056:6.19	0.002900:6.12	0.002061:5.27	0.000253:6.23	0.002798:5.33	0.002593:6.60	0.002656:6.31	0.002213:5.54	0.002732:6.28	0.002605:5.35	0.002965:5.76	0.002837:6.02	0.002357:5.36	0.002725:5.78	0.003304:6.06	0.002966:5.82	0.002828:5.70	0.002739:6.31	0.002627:5.75	0.002972:6.41	0.003133:6.50	0.003056:5.72	0.002885:6.42	0.002789:6.13	0.002876:6.08	0.002603:6.14	0.002613:4.75	0.003094:5.77	0.002577:5.78	0.002302:5.59	0.002598:5.66	0.002798:5.45	0.002133:5.09	0.002897:6.22	0.002613:5.83
Chr01	11650001	0.001411:6.52	0.001685:6.96	0.001779:6.34	0.001534:7.10	0.001468:6.70	0.001424:7.51	0.001940:6.76	0.001708:6.59	0.001634:6.96	0.001781:7.70	0.001507:6.54	0.001531:6.98	0.001646:6.27	0.001388:7.09	0.001370:6.73	0.001441:6.05	0.000000:6.93	0.001786:6.38	0.001661:7.03	0.001801:6.38	0.001853:6.60	0.001586:6.88	0.001525:6.29	0.001420:6.52	0.001557:7.09	0.001469:6.20	0.001828:6.20	0.001789:7.05	0.001698:6.61	0.002065:6.62	0.001473:6.47	0.001340:6.78	0.001629:7.28	0.001616:6.87	0.001319:6.80	0.001628:6.93	0.001761:7.08	0.001556:6.76	0.001610:7.01	0.001359:5.71	0.001420:6.56	0.001507:7.37	0.001835:6.22	0.001943:6.81	0.001469:6.12	0.001314:5.52	0.001606:6.71	0.001770:6.64
Chr01	11700001	0.000761:5.25	0.000710:5.50	0.000729:5.04	0.000691:5.65	0.000802:4.68	0.000817:6.09	0.000921:5.43	0.001008:5.65	0.000801:5.65	0.000959:5.94	0.000698:5.00	0.000979:5.07	0.000608:4.57	0.000798:5.21	0.000756:5.48	0.000883:4.51	0.000027:5.25	0.000681:5.00	0.000794:5.35	0.001065:5.38	0.000796:4.81	0.000982:4.98	0.000924:4.96	0.000837:5.08	0.000742:5.10	0.000745:4.88	0.000785:4.80	0.000834:5.09	0.000679:4.89	0.000580:5.08	0.000813:5.04	0.000621:4.80	0.000915:5.34	0.000801:5.26	0.000966:4.94	0.000589:5.22	0.000876:5.67	0.000757:5.27	0.000823:5.14	0.000741:4.20	0.000703:5.48	0.000784:5.53	0.000920:4.73	0.000871:4.98	0.000669:5.09	0.000662:4.11	0.000832:5.44	0.000604:5.11
Chr01	11750001	0.000572:6.63	0.000569:6.75	0.000696:6.04	0.000594:6.86	0.000621:6.50	0.000617:7.18	0.000649:6.91	0.000596:7.14	0.000657:6.68	0.000635:7.64	0.000637:6.10	0.000502:6.46	0.000681:6.02	0.000573:6.55	0.000468:6.88	0.000560:6.03	0.000064:6.86	0.000682:6.27	0.000904:6.78	0.000736:6.14	0.000728:6.25	0.000908:6.54	0.000611:6.23	0.000607:6.49	0.000648:6.60	0.000522:5.69	0.000663:6.52	0.000635:6.84	0.000551:6.48	0.000604:6.61	0.000651:6.33	0.000638:5.92	0.000602:6.63	0.000697:7.02	0.000749:6.35	0.000663:6.57	0.000469:6.94	0.000571:7.02	0.000587:6.19	0.000529:5.25	0.000749:6.03	0.000642:6.47	0.000521:6.14	0.000633:6.17	0.000654:6.12	0.000762:5.27	0.000644:6.40	0.000532:6.42
Chr01	11800001	0.007350:6.33	0.006769:6.81	0.005485:6.10	0.006678:6.49	0.008257:6.30	0.007346:6.99	0.007254:6.68	0.007626:6.63	0.007061:6.94	0.008429:7.31	0.004647:6.18	0.006804:6.09	0.009173:6.16	0.006638:6.74	0.006936:6.54	0.006936:5.96	0.007042:6.46	0.004937:6.59	0.007337:6.72	0.006028:6.73	0.008757:6.28	0.006964:6.68	0.007526:5.93	0.007528:6.05	0.006291:6.26	0.007222:6.03	0.008867:5.99	0.007175:6.41	0.006449:6.15	0.006400:6.40	0.007313:6.29	0.008115:6.05	0.008153:6.48	0.005857:6.73	0.008226:6.40	0.007942:6.73	0.006788:6.61	0.007551:6.23	0.006631:6.75	0.007035:5.09	0.008078:6.32	0.006692:6.56	0.007280:5.68	0.007617:6.12	0.006387:6.54	0.008202:5.33	0.007075:6.52	0.008294:6.42
Chr01	11850001	0.003363:5.09	0.002805:5.19	0.002032:4.53	0.001933:5.31	0.001928:5.03	0.002289:5.70	0.001994:5.28	0.002246:5.31	0.002316:5.26	0.002690:5.89	0.002559:4.80	0.002100:4.99	0.002261:5.07	0.002187:5.35	0.002169:5.32	0.002196:4.50	0.000883:5.40	0.002818:5.01	0.002392:5.16	0.002194:5.20	0.002692:4.69	0.002036:5.14	0.002078:4.52	0.002643:5.08	0.001776:5.17	0.002393:4.73	0.002946:4.93	0.002439:5.03	0.001770:4.96	0.001772:4.89	0.002598:4.84	0.002294:4.61	0.002650:5.57	0.002545:5.28	0.002003:5.03	0.002156:5.43	0.002356:5.19	0.002371:4.82	0.001844:5.26	0.002783:4.24	0.002555:5.25	0.002416:5.01	0.002342:5.00	0.002270:4.92	0.002088:4.79	0.001976:4.16	0.002583:5.16	0.002410:5.00
Chr01	11900001	NA:3.32	NA:3.55	NA:3.22	NA:3.42	NA:2.88	NA:3.58	NA:3.75	NA:3.25	0.000514:3.49	NA:3.74	NA:3.10	NA:3.21	NA:3.21	NA:3.43	NA:3.39	NA:3.32	NA:3.38	NA:3.34	NA:3.53	NA:3.34	NA:3.17	NA:3.35	NA:2.94	NA:3.32	NA:3.47	NA:2.94	NA:3.07	NA:3.37	NA:3.15	NA:3.13	NA:3.37	NA:3.08	NA:3.54	NA:3.57	NA:3.35	NA:3.40	NA:3.57	NA:3.00	NA:3.19	NA:2.87	NA:3.39	NA:3.33	NA:3.45	NA:3.11	NA:2.87	NA:2.64	NA:3.50	NA:3.19
Chr01	11950001	0.000582:5.92	0.000450:6.26	0.000713:5.87	0.000631:5.86	0.000475:5.32	0.000353:6.04	0.000049:6.01	0.000662:5.80	0.000686:6.22	0.000595:6.72	0.000486:5.68	0.000480:5.90	0.000625:5.47	0.000579:6.07	0.000649:5.88	0.000291:5.51	0.000409:5.74	0.000458:5.52	0.000622:5.62	0.000669:6.02	0.000454:5.49	0.000883:5.72	0.000501:5.19	0.000399:5.45	0.000441:5.74	0.000640:5.30	0.000388:5.28	0.000487:6.08	0.000828:5.57	0.000575:5.59	0.000487:5.98	0.000436:5.17	0.000531:6.11	0.000521:5.65	0.000531:5.71	0.000879:6.11	0.000467:5.59	0.000518:5.24	0.000619:5.80	0.000527:5.03	0.000523:5.83	0.000621:5.97	0.000715:5.29	0.000519:5.62	0.000579:5.58	0.000899:4.77	0.000515:5.79	0.000423:5.59
Chr01	12000001	0.006115:4.38	0.006542:4.83	0.008235:4.70	0.007504:4.98	0.008247:4.32	0.007487:5.10	0.002820:4.80	0.006556:4.74	0.007800:4.72	0.007829:5.26	0.007164:4.39	0.005408:4.62	0.005848:4.13	0.008051:4.83	0.006558:4.55	0.005816:4.17	0.002801:4.50	0.005604:3.92	0.007871:5.21	0.007468:4.97	0.007855:4.45	0.006891:4.70	0.005239:4.28	0.007222:4.54	0.006833:4.38	0.004945:4.20	0.006271:4.27	0.006470:4.61	0.007570:4.40	0.007539:4.34	0.006547:4.79	0.006984:4.23	0.008503:5.17	0.007209:4.78	0.005525:4.23	0.005708:4.83	0.006838:4.67	0.005802:4.61	0.006927:4.48	0.005269:3.60	0.007452:4.56	0.007225:4.84	0.007807:4.41	0.007314:4.72	0.006557:4.39	0.005614:3.98	0.007011:4.64	0.007349:4.66
Chr01	12050001	0.002391:4.82	0.002880:5.24	0.002491:4.88	0.002916:5.00	0.002624:4.67	0.002467:5.65	NA:3.62	0.002709:5.34	0.002513:4.90	0.002753:5.68	0.002447:4.55	0.002013:5.17	0.002441:4.77	0.003078:5.14	0.002029:5.44	0.002313:4.84	NA:3.51	0.002572:5.00	0.003143:5.16	0.002686:4.90	0.002322:4.76	0.002590:4.83	0.002477:4.60	0.002432:4.89	0.002353:5.22	0.001997:5.03	0.002272:4.66	0.002263:5.17	0.003186:4.96	0.002263:5.03	0.002641:5.04	0.002484:4.59	0.002751:5.39	0.003035:5.23	0.002535:5.01	0.002449:5.37	0.002625:5.62	0.002285:4.93	0.002147:4.90	0.003036:4.07	0.002085:5.01	0.002587:4.98	0.002380:4.74	0.002192:4.78	0.002400:4.70	0.002709:4.21	0.002587:5.15	0.002928:5.11
Chr01	12100001	0.001431:3.32	0.001092:3.70	0.000571:3.24	0.001221:3.51	0.000868:3.09	0.001145:3.68	NA:0.30	0.001200:3.64	0.001020:3.72	0.001333:3.91	0.000429:3.38	0.000384:3.26	0.000899:2.95	0.001825:3.44	0.002047:3.67	0.000622:3.23	NA:0.25	0.000763:3.58	0.001566:3.74	0.001180:3.33	0.003034:3.09	0.001887:3.62	0.001278:2.97	0.000422:3.52	0.000398:3.57	0.000447:4.02	0.000447:3.14	0.000534:3.65	0.001888:3.20	0.000383:3.10	0.000927:3.40	0.001318:3.43	0.002130:3.46	0.000683:3.57	0.000828:3.56	0.002981:3.54	0.000507:3.50	0.002375:3.25	0.000791:3.37	0.000917:2.89	0.000395:3.29	0.001509:3.45	0.002260:3.17	0.001167:3.28	0.000315:3.07	NA:2.71	0.001425:3.40	0.000554:3.13
Chr01	12150001	0.001562:3.79	0.001558:4.29	0.001749:3.46	0.001327:4.02	0.001696:3.63	0.002521:3.94	NA:1.36	0.001742:4.19	0.001461:4.02	0.001927:4.38	0.001913:3.75	0.001628:3.94	0.001230:3.55	0.001606:4.20	0.001601:3.92	0.001630:3.65	NA:1.57	0.001695:3.73	0.001787:4.17	0.001198:3.89	0.002081:3.47	0.001636:3.91	0.001649:3.57	0.000709:3.13	0.001913:4.02	0.001486:4.11	0.001665:3.75	0.001558:3.84	0.001276:3.68	0.001259:4.00	0.001630:3.96	0.002304:3.64	0.001563:4.06	0.001985:3.98	0.001770:3.96	0.001321:4.28	0.001457:3.91	0.001417:3.84	0.002042:3.77	0.001346:3.60	0.001884:3.92	0.001735:4.20	0.002249:3.71	0.001933:3.76	0.001004:4.13	0.001315:3.07	0.001895:4.08	0.001861:3.91
Chr01	12200001	0.002481:6.94	0.002595:7.73	0.002353:6.63	0.002293:7.18	0.002794:6.49	0.001892:7.39	0.001480:7.37	0.002699:6.83	0.002599:7.09	0.002226:7.91	0.002825:6.64	0.002411:6.34	0.002188:6.23	0.002491:7.27	0.002489:7.13	0.002759:6.10	0.001482:6.95	0.002372:7.06	0.002549:6.87	0.002080:6.92	0.002567:6.28	0.002726:7.07	0.002728:6.16	0.002193:6.70	0.002413:7.01	0.001998:6.38	0.002750:6.50	0.002372:7.24	0.002806:6.67	0.001608:6.75	0.002795:7.11	0.003130:6.23	0.002434:7.28	0.002195:7.28	0.002469:6.78	0.002786:7.27	0.002192:7.04	0.002218:6.76	0.002410:6.96	0.002414:5.63	0.002726:6.78	0.002418:6.99	0.002209:6.49	0.002138:6.54	0.002735:6.41	0.002426:5.83	0.002205:7.01	0.002508:6.99
Chr01	12250001	0.001026:6.44	0.001117:6.65	0.001335:6.11	0.001056:6.55	0.001221:6.18	0.001359:6.90	0.000000:6.64	0.001317:6.62	0.001101:6.27	0.001410:7.10	0.000943:5.97	0.001445:6.55	0.001239:5.96	0.001189:6.52	0.001204:6.10	0.001250:5.95	0.000022:6.09	0.001210:6.14	0.001180:6.44	0.001149:6.28	0.001120:6.09	0.001443:6.82	0.001230:5.81	0.001278:6.28	0.001183:6.17	0.001123:5.93	0.001172:5.58	0.001281:6.65	0.001267:6.40	0.001449:6.14	0.001218:6.40	0.001062:5.73	0.001081:6.45	0.001456:6.45	0.001204:6.42	0.001169:6.28	0.001230:6.54	0.001224:6.13	0.000945:6.30	0.001176:5.32	0.001309:6.21	0.001090:6.37	0.001131:5.79	0.001434:6.25	0.001028:5.57	0.000947:5.37	0.001241:6.54	0.001167:6.23
Chr01	12300001	0.000890:6.30	0.000866:7.09	0.000811:6.58	0.000978:7.03	0.000874:6.16	0.001041:7.56	0.000195:7.27	0.001187:6.90	0.000825:7.41	0.000922:7.17	0.000792:6.42	0.000962:6.54	0.000962:5.92	0.000958:6.79	0.000882:6.67	0.001064:6.26	0.000087:7.02	0.001139:6.08	0.001068:6.97	0.001020:7.20	0.000893:6.06	0.001058:6.70	0.000763:6.16	0.000962:6.44	0.000898:6.74	0.000785:5.85	0.001197:6.33	0.000784:7.07	0.000815:6.19	0.001043:6.61	0.000813:6.71	0.000871:6.28	0.000953:6.74	0.001021:6.97	0.000886:6.37	0.000903:6.95	0.000994:6.72	0.001093:6.47	0.001106:6.73	0.001367:5.77	0.000839:6.69	0.000955:6.66	0.000720:6.09	0.000909:6.43	0.000850:6.33	0.000750:5.70	0.000647:7.09	0.000963:6.62
Chr01	12350001	0.001101:5.56	0.001342:6.25	0.001033:5.61	0.001486:5.75	0.001344:5.47	0.001020:6.10	0.000626:6.10	0.001398:5.96	0.001034:6.13	0.001052:6.42	0.001410:5.66	0.000698:5.59	0.001086:5.00	0.001222:6.10	0.000891:6.05	0.001004:5.23	0.000565:5.92	0.001231:5.48	0.001512:5.95	0.001160:6.04	0.001309:5.51	0.001585:5.82	0.000965:4.90	0.001376:5.57	0.001212:6.19	0.000654:5.38	0.001192:5.39	0.001323:6.16	0.001212:5.36	0.001659:5.56	0.001006:5.78	0.000577:5.44	0.001177:5.65	0.001280:6.07	0.001327:5.65	0.000954:5.92	0.000962:6.04	0.000899:5.43	0.001032:5.51	0.000619:4.59	0.001394:5.66	0.001299:6.06	0.001191:5.55	0.001171:5.27	0.001403:5.68	0.001151:4.80	0.001100:5.65	0.000631:5.96
Chr01	12400001	0.003055:6.84	0.004823:6.83	0.004673:6.25	0.004710:6.77	0.004606:6.58	0.005280:7.86	0.004606:7.72	0.004863:7.13	0.004710:6.99	0.005366:7.56	0.003227:6.48	0.005121:6.74	0.004251:6.17	0.004089:7.15	0.003561:6.61	0.003704:6.09	0.003082:7.47	0.004800:5.65	0.004649:6.99	0.004155:6.74	0.005255:6.72	0.003847:6.99	0.004662:6.22	0.005070:6.70	0.003290:6.91	0.003875:6.03	0.005604:6.30	0.003829:6.76	0.005143:6.44	0.004916:6.30	0.005044:6.94	0.004882:6.48	0.004443:7.55	0.004502:7.11	0.004127:6.39	0.004802:7.15	0.004902:6.91	0.003901:6.53	0.004010:7.14	0.004498:5.68	0.004100:6.92	0.003964:6.96	0.004452:6.53	0.004457:6.82	0.003542:6.65	0.003313:5.81	0.005282:7.01	0.004339:7.04
Chr01	12450001	0.012090:8.21	0.009232:9.34	0.013402:7.87	0.010618:8.47	0.012266:8.39	0.010885:8.91	0.012395:10.68	0.009984:8.04	0.012711:8.15	0.012112:9.18	0.010821:7.66	0.010880:8.38	0.011055:7.92	0.011438:8.29	0.013735:8.20	0.010990:7.44	0.013758:9.96	0.011800:8.22	0.012617:8.97	0.011355:8.29	0.013074:7.68	0.010797:8.28	0.013064:7.43	0.010901:8.09	0.011796:8.19	0.010140:6.95	0.011791:8.30	0.011791:8.33	0.011570:8.01	0.011331:7.96	0.012104:8.20	0.011685:7.23	0.011823:8.26	0.012192:8.57	0.012728:7.70	0.011866:8.16	0.011660:8.24	0.011251:7.73	0.012323:8.39	0.012428:7.04	0.011922:8.44	0.012666:8.40	0.011145:7.48	0.012965:8.13	0.013029:7.70	0.013575:7.08	0.012755:8.74	0.011290:7.88
Chr01	12500001	0.005534:7.33	0.005624:8.09	0.005506:7.27	0.005345:8.10	0.005929:7.65	0.004966:8.19	0.005852:8.70	0.005242:8.14	0.006722:7.60	0.005243:8.47	0.006288:7.33	0.005720:8.07	0.004666:6.62	0.005725:7.91	0.005649:7.81	0.005553:7.50	0.006183:7.85	0.005814:7.68	0.005197:7.74	0.005466:7.72	0.005818:7.36	0.006076:8.05	0.004954:7.12	0.003508:7.05	0.005261:7.52	0.002696:6.94	0.005044:7.15	0.005986:7.72	0.006024:7.97	0.005678:7.66	0.004871:7.60	0.005221:7.30	0.005363:7.90	0.005554:7.48	0.006657:7.94	0.005979:7.88	0.004375:8.12	0.005961:7.57	0.005516:7.72	0.004316:5.76	0.005593:7.56	0.005342:7.88	0.004910:7.39	0.004990:7.33	0.005996:7.24	0.006077:6.92	0.004513:7.99	0.005749:7.27
Chr01	12550001	0.014371:8.53	0.014283:9.19	0.014152:8.20	0.014645:8.71	0.014502:8.54	0.015101:9.51	0.019161:10.89	0.011008:8.56	0.013265:9.23	0.013143:9.55	0.015059:7.87	0.014503:8.81	0.014390:7.84	0.015103:8.91	0.012641:8.90	0.014595:8.03	0.020061:10.97	0.014893:8.27	0.014939:9.07	0.016040:8.42	0.013717:8.01	0.011970:8.97	0.013885:7.75	0.013551:8.39	0.014246:8.68	0.010751:7.49	0.013984:8.31	0.014451:8.75	0.012727:8.22	0.012079:8.58	0.013529:8.88	0.014815:8.25	0.013871:8.98	0.013820:8.97	0.014678:8.46	0.013902:8.97	0.013357:9.06	0.014835:8.48	0.015193:8.71	0.011942:7.51	0.013460:8.42	0.012333:8.97	0.013901:7.93	0.013104:8.22	0.013696:8.46	0.013683:6.83	0.015270:8.49	0.012264:8.97
Chr01	12600001	0.003093:6.89	0.003873:7.20	0.003024:6.60	0.003687:6.92	0.003331:6.62	0.003776:7.69	0.003929:7.94	0.003995:6.77	0.003606:7.61	0.004210:7.92	0.004133:6.75	0.003686:6.75	0.003543:6.41	0.003102:7.15	0.004048:6.90	0.004520:6.11	0.004677:7.41	0.003473:6.49	0.004010:6.98	0.003936:7.03	0.004096:6.42	0.003157:7.25	0.002985:6.36	0.003500:6.67	0.003874:6.99	0.001756:6.21	0.003017:6.35	0.003159:6.66	0.002827:6.70	0.003493:7.05	0.003030:7.29	0.004510:6.45	0.003127:7.23	0.004135:7.42	0.003435:6.87	0.002853:6.95	0.003806:7.13	0.003422:6.75	0.002925:6.95	0.003309:5.66	0.003676:6.94	0.003671:6.98	0.003729:6.41	0.003452:6.13	0.003606:6.38	0.003132:5.67	0.004213:7.09	0.003849:6.95
Chr01	12650001	0.005626:5.97	0.005418:6.56	0.005868:5.52	0.005265:6.41	0.005592:6.14	0.005300:6.55	0.001194:6.73	0.005214:6.20	0.005820:6.76	0.006359:7.13	0.005029:5.85	0.004725:6.09	0.006139:5.46	0.005105:6.37	0.005240:6.61	0.004309:5.37	0.002500:6.21	0.005547:5.92	0.005644:6.15	0.005778:6.15	0.006208:5.95	0.004928:6.44	0.004275:5.80	0.004747:5.92	0.005320:6.28	0.005155:6.04	0.006482:5.94	0.004658:6.20	0.005826:5.97	0.006839:6.20	0.005434:5.94	0.005238:6.08	0.005602:6.44	0.004959:6.55	0.005722:6.50	0.005166:6.60	0.005380:6.60	0.005195:5.87	0.004939:6.92	0.006359:5.30	0.005850:6.44	0.005480:6.22	0.005876:6.01	0.005852:6.29	0.005519:5.77	0.005475:5.17	0.005850:6.19	0.006203:6.13
Chr01	12700001	0.010911:4.19	0.009388:4.22	0.009507:3.61	0.010090:4.16	0.009543:4.15	0.011024:4.71	0.001800:3.84	0.009888:4.37	0.008947:4.22	0.011422:4.88	0.010034:4.07	0.011230:4.17	0.010816:3.70	0.010050:4.54	0.010392:4.50	0.010672:3.65	NA:3.56	0.009612:3.89	0.009813:4.47	0.011698:4.39	0.010777:3.88	0.010471:4.58	0.011278:3.95	0.010951:4.28	0.011242:4.17	0.008701:4.03	0.010354:4.27	0.010977:4.59	0.009828:4.17	0.008901:4.21	0.010805:4.40	0.010103:4.00	0.009631:4.33	0.009881:4.22	0.010705:4.06	0.010823:4.42	0.009442:4.31	0.009592:4.00	0.008713:4.44	0.008198:3.63	0.010109:4.42	0.010807:4.30	0.010626:4.13	0.010641:4.08	0.010052:3.89	0.009969:3.28	0.011117:4.76	0.009799:4.38
Chr01	12750001	0.018412:6.07	0.019603:6.67	0.019959:5.96	0.020805:6.54	0.022020:6.36	0.022800:7.03	0.020175:7.21	0.020150:6.51	0.020173:6.33	0.025117:7.19	0.020828:5.88	0.020362:6.58	0.018515:5.68	0.021379:6.41	0.021635:6.14	0.022018:5.70	0.017554:7.20	0.020930:6.09	0.021695:6.68	0.021996:6.13	0.019984:5.70	0.020670:6.48	0.019639:6.08	0.020496:6.06	0.020255:6.30	0.013296:5.75	0.019533:6.06	0.020354:6.55	0.020189:6.26	0.021457:6.22	0.020726:6.13	0.021350:6.03	0.020126:6.53	0.019162:6.64	0.020770:6.25	0.021600:6.71	0.020384:6.73	0.020341:5.86	0.021670:6.62	0.020301:5.21	0.020099:6.26	0.022336:6.26	0.018472:5.88	0.019644:6.11	0.020773:5.89	0.018962:5.25	0.020073:6.60	0.021327:6.40
Chr01	12800001	0.019115:6.05	0.022561:6.83	0.019576:6.17	0.020776:6.26	0.020654:6.05	0.022336:6.85	0.015083:6.27	0.017689:6.10	0.021416:6.51	0.021422:7.77	0.019679:5.71	0.022501:6.63	0.021951:5.79	0.022073:6.56	0.021301:6.53	0.020293:5.92	0.013056:5.85	0.019014:6.24	0.019513:6.26	0.019267:6.33	0.018481:5.67	0.020552:6.26	0.019990:5.82	0.021822:6.26	0.021407:6.47	0.014309:5.91	0.017007:6.10	0.023304:6.55	0.019143:5.83	0.018546:5.74	0.017919:6.23	0.020331:6.18	0.021602:6.44	0.021482:6.43	0.020576:6.09	0.022251:6.73	0.020093:6.83	0.021285:6.19	0.022191:6.20	0.019063:5.27	0.020743:6.54	0.020902:6.52	0.019909:5.86	0.018798:5.87	0.020797:6.21	0.020002:5.53	0.019808:6.31	0.020618:6.39
Chr01	12850001	0.014815:4.02	0.015010:4.56	0.015830:3.97	0.012254:4.41	0.011287:4.06	0.012975:4.61	NA:2.52	0.014014:4.48	0.012772:4.58	0.017197:4.83	0.013405:3.84	0.011890:4.51	0.012823:3.97	0.014510:4.55	0.013694:4.49	0.013673:4.07	NA:2.54	0.014048:4.23	0.013964:4.63	0.012801:3.98	0.013437:4.25	0.015198:5.04	0.013629:4.13	0.014173:4.46	0.012534:4.35	0.007387:4.48	0.014441:4.08	0.015397:4.53	0.012928:4.05	0.012866:4.20	0.012955:4.65	0.014631:4.05	0.012810:4.56	0.010411:4.40	0.012610:4.50	0.015298:4.56	0.011030:4.37	0.014052:4.32	0.015052:4.47	0.014304:3.73	0.013047:4.41	0.014053:4.43	0.013666:3.68	0.014294:4.60	0.013038:4.29	0.013021:3.71	0.013956:4.32	0.014072:4.33
Chr01	12900001	0.014083:4.61	0.013977:4.55	0.014977:4.24	0.014873:4.77	0.015275:4.31	0.013933:5.21	NA:3.55	0.012995:4.97	0.014591:4.91	0.018405:5.19	0.013220:4.56	0.014511:4.39	0.014329:4.06	0.012600:4.71	0.014685:4.60	0.013307:4.28	NA:3.65	0.015300:4.21	0.016200:5.13	0.015273:4.94	0.015741:4.37	0.014610:4.76	0.014165:4.20	0.014712:4.97	0.016247:5.02	0.010173:4.62	0.015284:4.58	0.013625:5.11	0.016026:4.32	0.013970:5.03	0.014960:4.53	0.014592:4.53	0.015934:4.76	0.013920:5.07	0.014225:4.59	0.016188:5.12	0.015163:4.92	0.014648:4.50	0.014822:4.67	0.018148:3.89	0.016791:4.93	0.014232:4.89	0.013252:4.58	0.016349:4.79	0.017064:4.67	0.015469:4.08	0.017055:4.98	0.012869:4.88
Chr01	12950001	0.027734:6.04	0.025395:6.24	0.028379:5.63	0.028699:6.19	0.028112:5.69	0.027081:6.70	0.011714:5.62	0.028921:5.53	0.028337:6.28	0.028239:6.70	0.027225:5.39	0.024918:5.90	0.026854:5.27	0.029308:5.98	0.028093:5.88	0.025891:5.62	0.007856:5.34	0.027731:5.99	0.029631:5.85	0.025981:6.27	0.027426:5.50	0.028367:6.03	0.024168:5.10	0.023771:5.73	0.027562:6.16	0.017812:5.77	0.028024:5.78	0.026769:6.07	0.025088:6.01	0.026045:5.62	0.030673:6.23	0.028695:6.09	0.027729:6.30	0.025581:6.07	0.026321:6.01	0.026208:5.91	0.026106:6.27	0.025148:5.79	0.029218:6.31	0.024091:5.06	0.025273:6.10	0.025185:6.19	0.025785:5.47	0.025744:5.71	0.027096:5.86	0.026492:4.76	0.026713:6.04	0.029059:5.93
Chr01	13000001	0.002249:5.69	0.002670:6.36	0.002493:5.85	0.002164:6.43	0.002369:6.04	0.002671:6.98	0.000216:6.79	0.002398:6.37	0.002199:6.60	0.002498:7.19	0.002213:6.05	0.002532:6.65	0.002161:5.57	0.002729:6.51	0.002798:6.50	0.002250:5.48	0.000271:6.51	0.002230:6.19	0.002388:6.25	0.002341:6.13	0.002356:6.19	0.002293:6.54	0.002677:5.77	0.002714:6.27	0.002201:6.10	0.001768:5.64	0.002736:6.21	0.002514:6.50	0.002313:6.04	0.002463:6.00	0.002579:6.10	0.002389:5.97	0.002635:6.69	0.002557:6.89	0.002369:6.07	0.002507:6.33	0.002662:6.61	0.002260:5.86	0.002493:6.27	0.002285:5.42	0.002270:6.25	0.002629:5.89	0.002136:5.76	0.002638:5.99	0.002262:5.76	0.002298:5.17	0.002482:6.25	0.002401:6.29
Chr01	13050001	0.002371:5.52	0.002479:5.82	0.002929:5.05	0.002427:5.55	0.002315:5.67	0.002625:5.97	0.000385:5.68	0.002477:5.90	0.002396:5.88	0.002418:5.98	0.002277:5.27	0.002604:5.52	0.002310:4.82	0.002364:5.76	0.002241:5.47	0.002732:5.36	0.000317:5.60	0.002228:5.44	0.002681:5.64	0.002486:5.77	0.002252:5.17	0.002418:5.51	0.002193:4.69	0.002422:5.21	0.002279:5.19	0.002048:5.08	0.002343:5.05	0.002664:5.62	0.002492:5.15	0.002449:5.63	0.002421:5.89	0.002479:5.39	0.002220:5.66	0.003098:5.65	0.002634:5.24	0.002200:5.63	0.002867:6.01	0.002440:5.22	0.002404:5.80	0.002552:4.47	0.002421:5.23	0.002317:5.25	0.002553:5.53	0.002447:5.45	0.002784:5.20	0.002091:4.76	0.002948:5.57	0.002335:5.74
Chr01	13100001	0.012466:5.16	0.012434:5.49	0.013876:4.75	0.012164:5.11	0.012977:4.95	0.012883:5.71	0.000088:4.81	0.012986:5.49	0.013125:5.38	0.013895:5.80	0.012374:4.95	0.012674:5.50	0.013845:4.92	0.013425:5.37	0.013679:5.13	0.012171:4.97	0.000176:4.87	0.013594:5.06	0.013575:5.33	0.011780:5.28	0.013629:5.04	0.012577:5.24	0.014341:4.93	0.012633:5.34	0.012495:5.45	0.008921:4.90	0.013143:4.89	0.013881:5.13	0.012215:5.00	0.013134:5.02	0.011989:5.28	0.013567:4.75	0.011962:5.04	0.013418:5.37	0.013470:5.22	0.013683:5.52	0.013659:5.59	0.012958:4.96	0.013340:5.62	0.010901:4.23	0.013421:5.25	0.012827:5.02	0.012725:4.92	0.012466:5.06	0.012136:5.16	0.011139:4.39	0.012583:5.30	0.013139:4.89
Chr01	13150001	0.009267:4.54	0.010630:5.09	0.010129:4.51	0.010170:4.91	0.008898:4.64	0.010701:5.27	0.000031:4.71	0.009191:4.98	0.009584:4.89	0.010490:5.45	0.009384:4.42	0.008458:4.76	0.008854:4.61	0.010409:4.64	0.009542:4.94	0.009093:4.63	0.000000:4.45	0.008928:4.67	0.009218:4.67	0.010355:4.84	0.009573:4.37	0.010749:5.17	0.010967:4.57	0.009874:4.64	0.010007:4.99	0.006446:4.47	0.011226:4.60	0.009191:4.99	0.009355:4.55	0.009020:4.75	0.010392:5.02	0.009893:4.74	0.008878:4.81	0.010159:4.67	0.010052:4.67	0.009473:4.97	0.009851:5.09	0.010093:4.59	0.010055:5.17	0.009657:4.24	0.010121:4.65	0.009246:5.10	0.009951:4.66	0.009543:4.44	0.010844:4.61	0.008956:4.13	0.009103:4.87	0.010486:4.92
Chr01	13200001	0.016906:6.36	0.019212:7.17	0.016399:6.38	0.018231:6.90	0.017190:6.07	0.017909:7.17	0.000153:6.90	0.017183:6.67	0.016755:6.40	0.019024:7.52	0.017515:5.91	0.018367:7.00	0.016150:5.92	0.017465:6.60	0.017085:6.94	0.017024:6.00	0.000044:6.33	0.017721:6.76	0.016666:6.89	0.017662:6.89	0.017391:5.76	0.018429:6.77	0.017232:6.27	0.017518:6.25	0.016837:6.42	0.012083:6.11	0.017124:6.04	0.017067:6.48	0.017468:6.16	0.017334:6.44	0.016694:6.95	0.016851:6.39	0.017702:6.67	0.018969:7.18	0.016773:6.85	0.017579:6.59	0.017281:6.59	0.017522:6.50	0.018604:6.61	0.016745:5.70	0.017595:6.85	0.018089:6.81	0.017309:6.52	0.017658:6.11	0.017964:6.31	0.015902:5.37	0.017736:6.88	0.017841:6.45
Chr01	13250001	0.006969:4.25	0.008873:4.51	0.008118:4.11	0.007559:4.67	0.008512:4.18	0.008270:4.88	NA:2.25	0.007329:4.79	0.007972:4.55	0.009935:5.36	0.007533:3.99	0.009023:4.61	0.007996:3.95	0.007772:4.44	0.008197:4.56	0.007185:4.10	NA:2.22	0.007845:4.55	0.006302:4.70	0.008313:4.15	0.008887:3.78	0.007447:4.38	0.007911:4.00	0.009124:4.23	0.007512:4.33	0.005657:4.85	0.007857:3.95	0.008114:4.93	0.006925:4.21	0.006654:4.43	0.007789:4.39	0.008969:4.43	0.008120:4.55	0.009536:4.86	0.008733:4.52	0.008372:4.75	0.008782:4.35	0.008787:4.31	0.007959:4.78	0.008098:3.70	0.007247:4.27	0.007628:4.57	0.006339:4.30	0.009190:4.46	0.007162:4.09	0.008457:3.63	0.008565:4.26	0.007726:4.19
Chr01	13300001	0.003798:3.61	0.004660:4.00	0.003794:3.44	0.004041:3.75	0.004628:3.43	0.005154:4.01	NA:0.86	0.005365:3.71	0.005056:3.49	0.005283:4.17	0.003759:3.43	0.002994:3.63	0.003838:3.17	0.004665:3.43	0.004136:3.68	0.003539:3.15	NA:0.85	0.004288:3.60	0.004640:3.77	0.004051:3.71	0.005253:3.33	0.005390:3.58	0.004880:3.15	0.005915:3.62	0.004805:3.57	0.001835:4.21	0.003806:3.09	0.003892:3.77	0.004815:3.42	0.003761:3.27	0.005250:3.34	0.004910:3.09	0.003692:3.81	0.003685:3.80	0.004319:3.37	0.004150:3.85	0.004426:3.53	0.005244:3.55	0.004343:3.61	0.004983:3.03	0.004013:3.68	0.004232:3.91	0.005345:3.36	0.003265:3.33	0.003365:3.29	0.004850:3.14	0.004579:3.76	0.004954:3.55
Chr01	13350001	0.011783:3.23	0.014726:3.45	0.014460:3.12	0.012826:3.34	0.011487:3.11	0.017926:3.68	NA:1.92	0.011955:3.33	0.018115:3.30	NA:3.59	0.014873:3.24	0.016571:3.18	0.016241:3.24	0.016423:3.31	0.012648:3.45	NA:2.99	NA:1.84	0.017244:3.36	0.014229:3.20	0.015092:3.14	0.011076:3.19	0.015501:3.45	NA:3.03	0.013942:3.27	0.013849:2.94	0.010695:3.28	0.014017:3.00	0.014762:3.23	NA:2.75	0.015125:3.15	0.016358:3.08	NA:3.11	0.015089:3.33	0.014259:3.29	0.013391:3.40	NA:3.16	0.016729:3.36	NA:2.97	0.014481:3.37	NA:2.76	0.013933:3.11	0.014310:3.21	0.014238:3.11	NA:2.91	0.015724:3.18	NA:2.70	0.014191:3.30	0.013195:2.97
Chr01	13400001	0.008953:4.27	0.010836:4.54	0.011068:4.12	0.008533:4.39	0.010507:3.96	0.011269:4.87	NA:2.39	0.009791:4.68	0.010597:4.87	0.010786:4.74	0.010168:4.08	0.010421:4.16	0.011383:4.05	0.010917:4.67	0.010339:4.76	0.009457:4.08	NA:2.19	0.009159:4.08	0.010361:4.57	0.009069:4.19	0.009631:4.18	0.011043:4.63	0.009712:4.01	0.009767:4.45	0.009595:4.71	0.008464:4.73	0.009617:4.29	0.011256:4.65	0.009890:4.25	0.009710:4.34	0.010454:4.44	0.009270:4.12	0.009381:4.61	0.009523:4.35	0.010804:4.20	0.009307:4.59	0.009942:4.51	0.009554:4.27	0.009548:4.74	0.011592:3.73	0.008591:4.35	0.010455:4.38	0.009387:4.05	0.011770:4.32	0.010024:4.30	0.009528:3.72	0.009397:4.32	0.009181:4.40
Chr01	13450001	0.002858:3.38	0.003295:3.81	0.002901:3.43	0.002846:3.86	0.003037:3.54	0.002467:3.74	NA:0.82	0.002610:3.57	0.002889:3.67	0.004263:4.20	0.003481:3.20	0.002963:3.94	0.003095:3.37	0.002248:3.78	0.003856:3.57	0.002666:3.47	NA:0.80	0.002805:3.64	0.003025:3.50	0.004177:3.31	0.003592:3.12	0.003211:3.64	0.002822:3.13	0.003166:3.65	0.002640:3.47	0.001984:3.98	0.003189:3.38	0.003213:3.43	0.002466:3.48	0.003580:3.33	0.004537:3.51	0.002607:3.58	0.002496:3.49	0.003740:3.87	0.002873:3.49	0.002349:4.04	0.003109:3.43	0.003690:3.47	0.003232:3.54	0.003863:2.97	0.002961:3.36	0.003213:3.78	0.002343:3.35	0.002800:3.36	0.002622:3.40	0.003810:2.95	0.002943:3.53	0.003983:3.49
Chr01	13500001	0.009157:6.54	0.009766:7.33	0.008852:5.90	0.008553:7.13	0.009075:6.37	0.009024:7.49	0.000715:6.70	0.009201:6.44	0.008860:6.89	0.009289:7.62	0.008748:6.17	0.008293:6.78	0.008690:6.07	0.008697:7.24	0.009021:6.74	0.008691:6.40	0.000396:6.81	0.008483:6.61	0.009366:6.86	0.008278:7.00	0.008826:6.22	0.009525:6.72	0.008659:6.03	0.009527:6.87	0.009397:6.51	0.006724:6.26	0.009160:6.47	0.008440:6.88	0.008910:6.57	0.009216:6.71	0.009195:6.86	0.009078:6.35	0.008927:6.59	0.009645:6.93	0.009632:7.01	0.008939:7.19	0.009144:7.04	0.007650:6.31	0.009574:7.18	0.008495:5.65	0.008895:6.51	0.009410:6.50	0.009526:6.49	0.009232:6.56	0.008666:6.06	0.008705:5.73	0.008447:6.89	0.008924:6.31
Chr01	13550001	NA:0.94	NA:1.18	NA:0.95	NA:1.08	NA:1.00	NA:1.15	NA:1.13	NA:1.26	NA:1.11	NA:1.32	NA:1.14	NA:1.09	NA:1.05	NA:1.15	NA:1.11	NA:1.00	NA:1.21	NA:1.07	NA:1.20	NA:1.17	NA:1.03	NA:1.18	NA:0.98	NA:1.04	NA:1.01	NA:0.92	NA:1.14	NA:1.21	NA:0.97	NA:1.05	NA:1.30	NA:0.95	NA:1.23	NA:1.13	NA:1.00	NA:1.17	NA:1.17	NA:1.15	NA:1.10	NA:0.89	NA:1.14	NA:1.12	NA:1.11	NA:1.09	NA:1.03	NA:0.91	NA:1.21	NA:1.05
Chr01	13600001	NA:0.01	NA:0.01	NA:0.00	NA:0.03	NA:0.03	NA:0.02	NA:0.01	NA:0.02	NA:0.00	NA:0.02	NA:0.02	NA:0.03	NA:0.00	NA:0.02	NA:0.02	NA:0.00	NA:0.02	NA:0.01	NA:0.01	NA:0.01	NA:0.01	NA:0.02	NA:0.02	NA:0.01	NA:0.00	NA:0.01	NA:0.02	NA:0.02	NA:0.00	NA:0.02	NA:0.04	NA:0.01	NA:0.03	NA:0.01	NA:0.01	NA:0.01	NA:0.03	NA:0.01	NA:0.00	NA:0.00	NA:0.01	NA:0.02	NA:0.02	NA:0.02	NA:0.02	NA:0.02	NA:0.02	NA:0.01
Chr01	13650001	NA:0.04	NA:0.03	NA:0.01	NA:0.01	NA:0.02	NA:0.01	NA:0.03	NA:0.02	NA:0.02	NA:0.05	NA:0.01	NA:0.02	NA:0.05	NA:0.03	NA:0.06	NA:0.02	NA:0.02	NA:0.02	NA:0.03	NA:0.00	NA:0.05	NA:0.05	NA:0.04	NA:0.03	NA:0.02	NA:0.05	NA:0.02	NA:0.02	NA:0.03	NA:0.01	NA:0.02	NA:0.01	NA:0.06	NA:0.02	NA:0.04	NA:0.03	NA:0.03	NA:0.00	NA:0.03	NA:0.03	NA:0.02	NA:0.03	NA:0.03	NA:0.04	NA:0.06	NA:0.03	NA:0.03	NA:0.01
Chr01	13700001	NA:2.71	NA:2.92	NA:2.82	NA:2.75	NA:2.92	NA:2.96	NA:2.88	NA:2.77	NA:2.95	NA:3.22	NA:2.97	NA:2.57	NA:2.49	NA:2.84	NA:2.83	NA:2.64	NA:2.86	NA:2.83	NA:3.11	NA:3.15	NA:2.89	NA:3.04	NA:2.54	NA:2.70	NA:2.96	NA:2.88	NA:2.67	NA:2.95	NA:2.55	NA:2.86	NA:2.85	NA:2.57	NA:2.82	NA:3.16	NA:2.85	NA:3.09	NA:2.89	NA:2.73	NA:3.05	NA:2.40	NA:2.72	NA:3.00	NA:2.74	NA:2.93	NA:2.83	NA:2.20	NA:2.82	NA:2.68
Chr01	13750001	0.003296:5.42	0.005297:5.74	0.005119:5.16	0.004586:5.60	0.004502:5.08	0.003796:5.63	0.003737:4.96	0.004679:5.40	0.003704:5.68	0.003764:6.00	0.005401:4.90	0.003974:5.51	0.004090:5.12	0.004115:5.87	0.003621:5.87	0.004963:5.19	0.002696:5.27	0.004586:5.29	0.004648:5.27	0.004128:5.62	0.004119:4.83	0.004907:5.68	0.003352:4.93	0.004514:5.11	0.003870:5.62	0.003956:4.91	0.004243:5.34	0.004647:5.40	0.003877:5.52	0.004634:5.26	0.004246:5.27	0.004131:5.21	0.004896:5.73	0.004302:5.52	0.004155:5.22	0.004790:5.75	0.004100:5.58	0.004917:5.59	0.005180:5.44	0.005090:4.27	0.004662:5.40	0.004226:5.57	0.003990:5.17	0.002826:5.07	0.003704:5.35	0.004772:4.41	0.005168:5.43	0.003997:5.39
Chr01	13800001	0.002163:5.94	0.002063:5.37	0.002159:5.31	0.001960:5.80	0.002353:5.63	0.002461:6.58	0.000065:6.41	0.002594:6.00	0.002333:5.91	0.002697:6.62	0.002342:5.49	0.001978:5.71	0.002112:5.47	0.002586:5.91	0.002257:5.76	0.002253:5.31	0.000089:6.14	0.002302:4.83	0.002996:6.38	0.002093:5.91	0.002153:5.33	0.002575:6.05	0.002261:5.19	0.002533:5.86	0.002407:5.86	0.002073:5.19	0.002540:5.58	0.002415:6.17	0.002273:5.60	0.002553:5.71	0.002475:5.93	0.002347:5.47	0.002486:6.02	0.002139:6.16	0.002674:5.33	0.002339:6.14	0.002576:6.55	0.002239:5.69	0.002368:6.16	0.002491:4.73	0.002004:5.54	0.002319:6.12	0.002281:5.46	0.002377:5.91	0.002120:5.40	0.002300:5.01	0.002513:6.03	0.002504:5.59
Chr01	13850001	0.010090:5.65	0.010915:6.23	0.009435:5.40	0.009302:5.68	0.008688:5.56	0.009256:6.38	0.000543:6.95	0.009963:5.84	0.010352:5.92	0.010685:6.67	0.008518:5.17	0.010117:6.21	0.008525:5.23	0.009557:5.76	0.009469:6.06	0.009285:5.08	0.000302:6.23	0.010231:5.63	0.009771:5.85	0.009302:6.16	0.008983:5.24	0.009689:6.22	0.009375:5.47	0.009952:5.45	0.009412:5.81	0.010080:5.02	0.010149:5.46	0.009694:5.86	0.010325:5.58	0.009295:5.60	0.008957:5.54	0.008259:5.51	0.009565:6.10	0.010304:5.66	0.009911:6.09	0.009957:5.86	0.010387:5.91	0.009735:5.57	0.009941:5.50	0.008813:4.71	0.009699:5.70	0.009726:5.69	0.009127:5.25	0.009584:5.30	0.009082:5.66	0.008208:4.89	0.009403:5.90	0.009332:5.61
Chr01	13900001	NA:3.13	NA:3.29	NA:2.98	0.018609:3.56	NA:2.96	0.020293:3.66	0.000000:3.83	0.022053:3.42	0.017310:3.32	NA:3.69	NA:3.00	NA:3.21	NA:2.80	NA:3.25	NA:3.23	NA:2.91	0.000000:3.83	NA:2.82	0.016168:3.40	0.020152:3.35	NA:2.93	0.019175:3.38	NA:2.91	NA:2.97	0.017766:3.32	NA:2.64	NA:3.08	0.019725:3.13	NA:3.10	NA:3.07	0.017780:3.20	NA:2.78	0.016084:3.39	0.016557:3.37	NA:3.08	NA:3.09	0.019374:3.25	NA:3.19	0.020616:3.46	NA:2.53	0.018530:3.20	NA:3.31	NA:3.16	0.017332:3.17	NA:3.16	NA:2.67	NA:3.36	0.015812:3.25
Chr01	13950001	0.011571:5.90	0.011247:6.23	0.011082:5.32	0.012135:6.06	0.011839:5.62	0.011853:6.28	0.001002:7.05	0.011745:6.24	0.012984:5.75	0.012748:6.84	0.011303:5.66	0.011979:6.11	0.012176:5.43	0.011991:5.86	0.011153:6.08	0.011834:5.21	0.000489:7.21	0.010892:5.83	0.012185:6.38	0.012212:6.02	0.012320:5.57	0.011363:5.85	0.012327:5.54	0.012374:5.83	0.011933:5.92	0.012474:5.21	0.011210:5.42	0.012821:5.54	0.009826:5.44	0.010537:5.61	0.012336:5.94	0.010475:5.18	0.011291:6.08	0.013214:6.37	0.012128:5.90	0.012405:6.18	0.012068:5.89	0.011802:5.84	0.012844:6.00	0.011476:4.73	0.012861:6.00	0.011947:5.94	0.011054:5.54	0.012218:5.25	0.011877:5.50	0.012105:4.99	0.012488:6.08	0.012461:5.89
Chr01	14000001	0.014776:6.72	0.013186:6.86	0.014069:6.41	0.014492:6.57	0.012428:5.97	0.014463:7.27	0.000378:7.27	0.015263:6.04	0.014179:6.27	0.015234:7.37	0.014523:5.99	0.014893:6.48	0.014288:5.92	0.014953:6.70	0.014832:6.69	0.013341:5.88	0.000170:7.06	0.014344:6.02	0.015067:6.89	0.014884:6.56	0.013762:5.63	0.015185:6.82	0.014217:5.92	0.013485:6.65	0.013752:6.27	0.012591:5.63	0.014801:6.04	0.014085:6.46	0.013856:6.07	0.013400:6.15	0.014332:6.63	0.014530:5.95	0.012802:6.42	0.014059:6.31	0.013831:6.12	0.014942:6.67	0.013804:6.75	0.014403:6.31	0.015204:6.20	0.012892:5.30	0.013801:6.59	0.013722:6.44	0.013992:6.02	0.014340:6.26	0.014009:6.01	0.014146:5.58	0.015050:6.85	0.014347:6.53
Chr01	14050001	0.012642:5.33	0.014642:5.77	0.013665:4.98	0.012578:5.52	0.013180:5.29	0.014562:5.72	0.000917:6.41	0.013664:5.73	0.012958:5.68	0.014951:6.24	0.013312:5.28	0.015151:5.77	0.013565:4.77	0.014193:5.60	0.013396:5.76	0.014343:5.06	0.000529:6.04	0.014056:5.38	0.014928:5.89	0.012408:5.53	0.013785:5.11	0.014164:5.56	0.012725:4.91	0.013737:4.99	0.014529:5.46	0.012968:4.89	0.013551:5.07	0.013637:5.86	0.013018:5.26	0.014223:5.00	0.012472:5.57	0.013298:5.05	0.014226:5.68	0.012649:5.94	0.013573:5.49	0.013364:5.63	0.013121:5.97	0.013917:4.98	0.013226:5.63	0.011239:4.28	0.012637:5.44	0.013277:5.46	0.014705:5.19	0.013524:5.14	0.014635:5.16	0.013405:4.55	0.014184:5.46	0.013294:5.05
Chr01	14100001	0.008975:5.36	0.008650:5.91	0.008366:5.02	0.008949:5.85	0.007828:5.41	0.010181:6.44	0.001360:6.19	0.008652:5.63	0.009719:5.90	0.009010:6.08	0.008135:5.41	0.008347:5.70	0.008721:5.10	0.007778:5.45	0.009707:5.88	0.008090:4.90	0.001720:5.84	0.008682:5.07	0.009272:6.18	0.008610:5.32	0.009255:5.32	0.008862:5.86	0.008342:5.23	0.008270:5.09	0.008582:5.42	0.008337:5.18	0.008344:5.46	0.008464:5.97	0.008631:5.32	0.007359:5.49	0.007523:5.31	0.009064:5.15	0.008286:5.80	0.009539:5.93	0.008601:5.51	0.009432:5.59	0.008180:5.82	0.008515:5.15	0.008414:5.42	0.007141:4.74	0.008151:5.53	0.008396:5.26	0.009846:5.55	0.007775:5.49	0.007854:5.50	0.007910:4.63	0.009107:5.67	0.007535:5.62
Chr01	14150001	0.002411:6.48	0.002755:6.80	0.002306:6.25	0.003080:6.74	0.002498:6.35	0.002870:7.05	0.000541:7.01	0.002497:6.47	0.002865:6.15	0.002664:7.19	0.002573:6.14	0.002691:6.52	0.002969:6.14	0.003083:6.76	0.002850:6.73	0.002480:6.09	0.000933:6.58	0.003085:6.41	0.002697:6.73	0.002718:6.76	0.002777:6.12	0.002918:6.88	0.002866:5.88	0.002420:6.75	0.003003:6.43	0.002489:5.85	0.002696:6.06	0.002857:6.52	0.003083:6.26	0.002340:6.38	0.002749:6.79	0.002698:6.29	0.002889:6.97	0.002857:6.66	0.002499:6.40	0.002862:6.89	0.003035:6.90	0.002660:6.42	0.002890:6.91	0.002938:5.51	0.002963:6.51	0.003035:6.68	0.002891:6.22	0.002358:6.19	0.002883:6.32	0.002822:5.33	0.003311:6.49	0.002561:6.06
Chr01	14200001	0.008677:5.93	0.010325:6.34	0.009595:5.81	0.008796:5.85	0.008292:5.68	0.010539:6.52	0.000087:6.54	0.008895:5.84	0.008290:6.23	0.008943:6.83	0.009887:5.93	0.009504:5.97	0.010219:5.12	0.010937:6.24	0.009896:6.10	0.010672:5.65	0.001003:6.48	0.008782:5.48	0.008553:5.97	0.009120:6.08	0.008548:5.75	0.008983:6.41	0.009002:5.38	0.009298:6.10	0.009224:5.96	0.009473:5.44	0.008280:6.04	0.009725:5.84	0.009240:5.45	0.008845:5.91	0.009096:6.20	0.008331:5.82	0.010096:6.94	0.010016:6.23	0.009031:5.91	0.009747:6.25	0.009123:5.99	0.009085:5.89	0.009742:6.27	0.008107:4.75	0.009421:5.65	0.009657:6.43	0.009010:5.33	0.009534:5.80	0.009386:5.76	0.008701:4.94	0.009748:6.04	0.009676:5.88
Chr01	14250001	0.011304:4.90	0.010913:4.82	0.012985:4.35	0.011372:4.89	0.012675:4.25	0.011566:5.13	0.000128:6.62	0.011910:4.62	0.012230:5.04	0.011271:5.32	0.010681:4.50	0.012964:4.59	0.011943:4.11	0.011681:4.98	0.011390:4.57	0.012402:4.23	0.001485:6.89	0.012542:4.36	0.011268:4.79	0.011416:4.48	0.009834:3.99	0.011962:4.87	0.012845:4.29	0.011004:4.45	0.009093:4.73	0.012549:3.69	0.011141:4.33	0.011481:4.77	0.009705:4.52	0.010290:4.50	0.011086:4.62	0.011615:4.54	0.011333:5.05	0.011105:4.99	0.012854:4.65	0.010407:4.57	0.010221:5.00	0.011030:4.30	0.010913:4.76	0.010658:3.70	0.012120:4.55	0.010908:4.85	0.011392:4.22	0.012649:4.62	0.012121:4.42	0.010327:3.82	0.012648:4.92	0.010949:4.92
Chr01	14300001	0.036766:6.54	0.029578:7.11	0.031073:6.42	0.034971:6.94	0.030293:6.09	0.031524:6.94	0.000043:6.63	0.032914:6.85	0.033894:6.91	0.033891:7.60	0.029642:6.16	0.032562:6.87	0.033478:5.93	0.034217:7.04	0.034456:6.57	0.032261:5.74	0.000021:6.62	0.033994:6.27	0.033014:6.94	0.032673:6.80	0.028487:5.89	0.032311:6.53	0.033957:5.84	0.033566:6.71	0.032687:6.64	0.037084:6.02	0.030018:6.19	0.029057:7.05	0.029184:6.20	0.029557:6.34	0.034277:6.97	0.028630:5.92	0.033225:6.80	0.032342:6.75	0.031291:6.55	0.035784:6.61	0.033501:6.86	0.031356:6.36	0.036659:6.54	0.030878:5.43	0.030756:6.09	0.030522:6.36	0.033288:6.09	0.033496:6.37	0.032948:6.44	0.031822:5.42	0.034717:6.66	0.032594:6.71
Chr01	14350001	0.026407:6.11	0.027276:6.57	0.024004:6.14	0.024184:6.34	0.025621:6.41	0.025413:6.87	0.000000:6.38	0.024724:6.31	0.026183:6.47	0.029779:7.33	0.027367:5.99	0.025714:6.43	0.025328:5.77	0.025717:6.46	0.025236:6.30	0.022574:5.84	0.000024:6.23	0.026354:5.96	0.024948:6.63	0.025513:6.42	0.026741:6.06	0.025691:6.37	0.023648:5.77	0.026315:5.99	0.024588:5.97	0.026638:6.31	0.024475:6.20	0.027682:6.68	0.024552:5.67	0.025366:6.26	0.025389:6.63	0.025486:5.99	0.025351:6.71	0.024651:6.57	0.023810:6.48	0.025718:6.36	0.028151:6.85	0.025612:6.15	0.026284:6.56	0.023250:5.07	0.025755:6.61	0.027306:6.25	0.024415:6.06	0.025684:5.88	0.024929:5.90	0.024932:5.29	0.026208:6.61	0.025173:6.16
Chr01	14400001	0.015652:5.72	0.014600:6.50	0.016181:5.47	0.017158:6.28	0.016256:5.82	0.016493:6.46	0.000451:6.88	0.016520:6.26	0.015343:6.20	0.015691:6.45	0.017584:6.04	0.017939:6.41	0.013902:5.10	0.017051:6.28	0.016577:6.01	0.016141:5.31	0.000284:6.78	0.015564:5.27	0.015823:6.16	0.016850:6.04	0.015389:5.43	0.014946:5.90	0.016012:5.45	0.016555:6.00	0.015548:6.10	0.014738:5.24	0.015923:5.45	0.016241:5.98	0.014902:5.44	0.015035:5.79	0.017168:6.49	0.015595:5.60	0.016103:6.38	0.015498:6.31	0.016631:5.84	0.015477:6.25	0.016505:6.25	0.015684:5.60	0.016170:6.22	0.016489:4.99	0.017381:5.88	0.015867:6.22	0.015535:5.59	0.016534:5.69	0.016648:5.77	0.016726:5.17	0.015624:6.16	0.017173:5.76
Chr01	14450001	0.011553:5.69	0.012294:5.97	0.012249:5.07	0.010612:5.40	0.010928:5.04	0.012544:6.37	0.000733:6.10	0.013001:5.63	0.011505:5.96	0.013097:6.21	0.009779:5.19	0.011842:5.56	0.010164:5.42	0.013119:6.12	0.011679:5.57	0.012640:4.96	0.000075:6.04	0.010879:5.54	0.012006:5.60	0.012831:5.68	0.012380:5.03	0.012583:6.11	0.011577:5.17	0.013559:5.66	0.012943:5.69	0.010206:5.19	0.011124:5.80	0.012252:5.71	0.011608:5.54	0.012216:5.40	0.011745:5.88	0.012281:5.46	0.012193:5.52	0.012596:5.89	0.011530:5.66	0.012002:6.09	0.012315:5.90	0.012107:5.35	0.013339:5.91	0.010509:4.76	0.013557:5.62	0.011990:5.77	0.012073:5.06	0.012311:5.39	0.012122:5.44	0.010748:4.99	0.012666:5.60	0.011781:5.48
Chr01	14500001	0.007192:4.04	0.006973:4.53	0.006445:4.07	0.007150:4.18	0.006380:3.87	0.007503:4.73	0.000000:4.37	0.006184:4.32	0.006433:4.30	0.007054:4.76	0.005101:3.81	0.007335:3.99	0.006160:3.65	0.005931:4.09	0.006464:4.03	0.005860:3.62	0.000000:4.31	0.005689:3.94	0.006150:4.41	0.006247:4.00	0.006351:3.86	0.006700:4.44	0.005571:3.76	0.005781:4.14	0.006934:4.42	0.005546:3.60	0.006348:3.83	0.006087:4.23	0.005578:3.58	0.006234:3.93	0.006301:4.00	0.005455:3.84	0.006085:4.32	0.006741:4.31	0.006007:3.99	0.006376:4.05	0.007103:4.29	0.005751:3.90	0.005729:4.05	0.005733:3.59	0.006289:4.20	0.006157:3.91	0.005523:3.98	0.007431:3.89	0.006070:4.02	0.005843:3.24	0.006818:4.35	0.006607:4.17
Chr01	14550001	0.005377:5.13	0.005488:5.76	0.005816:4.92	0.005505:5.39	0.005031:4.93	0.006704:5.66	0.002364:4.83	0.005879:5.11	0.006127:5.44	0.006377:5.62	0.005844:4.94	0.005477:5.12	0.005303:4.38	0.005277:5.52	0.006149:5.54	0.005847:4.89	0.002240:4.65	0.004821:4.65	0.005294:5.48	0.005459:5.31	0.005744:4.93	0.005565:5.53	0.005953:4.86	0.005235:5.12	0.005499:5.42	0.004410:5.01	0.005260:5.27	0.006010:5.52	0.005165:4.88	0.005945:5.32	0.006367:5.42	0.005551:4.89	0.006418:4.87	0.006696:5.52	0.006092:5.09	0.006276:5.37	0.005637:5.19	0.005523:5.08	0.005201:5.12	0.005081:4.70	0.005296:5.05	0.005705:5.05	0.005316:4.89	0.005696:4.88	0.005553:5.01	0.005707:4.36	0.006195:5.20	0.005098:5.00
Chr01	14600001	0.009964:6.24	0.009771:6.53	0.010829:5.83	0.010342:6.54	0.009420:5.82	0.009771:6.88	0.000695:6.52	0.010018:6.68	0.009828:6.41	0.010970:7.05	0.009966:5.30	0.010475:6.36	0.010140:5.71	0.010216:6.77	0.009549:6.47	0.010836:5.67	0.000683:6.21	0.010148:6.30	0.009759:6.11	0.009985:6.14	0.010751:6.06	0.010358:6.78	0.010525:6.01	0.011291:6.23	0.010259:5.85	0.007463:5.72	0.010050:5.79	0.009917:6.49	0.009221:5.92	0.010012:5.73	0.010142:6.29	0.009613:5.86	0.009762:6.10	0.010606:6.71	0.010718:6.13	0.010521:6.45	0.010741:6.21	0.008952:5.81	0.009150:6.29	0.008947:5.14	0.009646:6.28	0.011138:6.50	0.009948:6.07	0.010494:6.30	0.010865:6.18	0.010540:5.22	0.010244:6.28	0.010521:6.31
Chr01	14650001	0.008286:5.47	0.009676:6.23	0.008678:5.40	0.009043:6.00	0.009267:5.61	0.008647:6.33	0.000106:5.62	0.008862:5.80	0.008928:6.27	0.010280:6.57	0.008950:5.46	0.008520:5.60	0.009275:5.45	0.008819:5.99	0.008660:5.89	0.007974:5.37	0.000000:5.36	0.009434:5.54	0.008775:5.76	0.008887:5.50	0.008191:5.05	0.009350:6.20	0.009191:5.50	0.008977:6.16	0.009657:5.72	0.005296:5.49	0.008282:5.34	0.009852:5.71	0.008597:5.24	0.008893:5.74	0.008786:6.07	0.009561:5.52	0.008978:5.86	0.009391:6.13	0.008859:5.67	0.009170:6.15	0.009742:5.96	0.008512:5.51	0.009118:6.24	0.009189:4.85	0.009743:5.72	0.008365:5.73	0.007796:5.37	0.008902:5.70	0.008462:5.56	0.009352:4.86	0.008660:5.94	0.008588:5.66
Chr01	14700001	0.021418:5.99	0.020113:5.87	0.019525:5.22	0.020387:5.54	0.020945:5.34	0.019689:5.98	0.001722:5.40	0.021366:6.20	0.021591:5.71	0.019139:6.05	0.019145:5.00	0.017762:5.67	0.017863:5.20	0.017170:5.97	0.019310:5.56	0.019138:5.07	0.000855:5.06	0.018224:5.07	0.020581:5.94	0.020982:5.81	0.017864:5.03	0.020760:5.86	0.018594:5.09	0.020354:5.48	0.020279:5.63	0.014305:5.41	0.018263:5.24	0.019276:5.57	0.020017:5.38	0.017647:5.63	0.020298:5.90	0.017829:4.84	0.019008:6.00	0.017760:5.85	0.021217:6.06	0.020967:5.79	0.020173:5.95	0.018653:5.50	0.019000:5.91	0.019628:4.74	0.019133:5.78	0.022375:5.44	0.021363:5.37	0.020272:5.14	0.020542:5.26	0.016292:5.04	0.018384:5.73	0.018705:5.18
Chr01	14750001	0.002435:5.64	0.002737:5.68	0.002690:5.40	0.002965:5.72	0.002827:5.58	0.002805:6.08	0.000047:5.86	0.002789:5.81	0.002689:5.82	0.002601:6.30	0.002803:5.30	0.003070:5.55	0.002613:5.22	0.002709:5.40	0.002977:5.50	0.002547:5.39	0.000049:5.63	0.002175:5.26	0.002723:5.92	0.003138:5.93	0.002795:4.92	0.003182:5.87	0.003047:5.31	0.002711:5.63	0.002787:5.72	0.002447:4.95	0.002965:5.47	0.002613:5.51	0.002555:5.40	0.002786:5.58	0.002775:5.78	0.002420:5.45	0.002643:5.90	0.002482:5.75	0.002573:5.55	0.002867:5.82	0.003088:5.56	0.002722:5.59	0.002580:5.42	0.002748:4.77	0.002822:5.46	0.002715:5.39	0.002507:5.41	0.002829:5.38	0.002460:5.40	0.002560:5.16	0.002623:5.31	0.002685:5.52
Chr01	14800001	0.004913:5.65	0.004802:6.09	0.004575:5.23	0.004934:5.69	0.004185:5.32	0.005106:6.14	0.000690:6.43	0.004583:5.50	0.004918:5.76	0.006026:6.64	0.004608:5.59	0.004543:5.77	0.004196:5.07	0.004808:5.77	0.004464:5.70	0.004969:5.11	0.000657:5.84	0.004543:5.42	0.005073:5.75	0.004336:5.53	0.004124:5.19	0.004978:5.94	0.004264:5.19	0.004114:5.35	0.004809:5.88	0.005038:4.85	0.004738:5.17	0.004974:5.74	0.004479:5.04	0.004790:5.60	0.004153:5.59	0.005143:5.19	0.005192:5.71	0.004321:6.01	0.004089:5.58	0.004715:5.82	0.004492:5.91	0.004511:5.14	0.004928:5.98	0.003906:4.33	0.004719:5.26	0.005267:5.61	0.004097:5.30	0.004846:5.39	0.004746:4.99	0.004748:4.69	0.004810:5.42	0.004772:5.37
Chr01	14850001	0.004383:7.18	0.004473:7.56	0.004111:6.48	0.003842:7.12	0.005046:7.38	0.004475:8.34	0.001596:7.55	0.004830:7.66	0.004831:7.40	0.004826:8.15	0.004306:6.66	0.004124:7.46	0.003658:6.01	0.004474:7.34	0.004268:7.03	0.004068:6.64	0.001265:7.63	0.004576:6.76	0.004429:7.65	0.004487:7.49	0.004450:6.48	0.004608:7.11	0.004067:6.66	0.004211:6.71	0.004512:6.77	0.003371:6.11	0.004042:6.96	0.004388:7.36	0.005468:6.68	0.005047:7.06	0.004166:6.97	0.004854:6.57	0.004502:7.40	0.004654:7.83	0.004751:7.32	0.004251:6.88	0.004278:7.30	0.004268:7.06	0.004709:7.60	0.004983:5.85	0.003986:7.34	0.004010:7.13	0.004112:6.76	0.004435:6.60	0.004549:6.82	0.004086:5.98	0.004668:7.31	0.004831:6.75
Chr01	14900001	0.003550:5.43	0.003926:5.56	0.003070:4.76	0.004072:5.57	0.004110:4.87	0.004241:5.74	0.001035:5.35	0.003654:5.60	0.003745:5.78	0.004215:6.26	0.004483:4.82	0.004541:5.49	0.004077:4.63	0.004095:5.30	0.004647:5.22	0.004133:5.07	0.001960:5.24	0.003781:5.08	0.004017:5.26	0.003860:5.61	0.004216:4.94	0.003780:5.56	0.003956:5.26	0.003883:5.21	0.004133:5.25	0.003099:4.62	0.003430:4.68	0.003790:5.50	0.003950:4.82	0.004250:4.98	0.004906:5.29	0.003999:4.79	0.003641:5.30	0.003556:5.37	0.003592:5.09	0.003920:5.74	0.004590:5.69	0.003958:5.02	0.003932:5.37	0.004358:4.35	0.003751:5.26	0.003960:5.45	0.004671:4.60	0.003497:5.48	0.003573:4.98	0.004482:4.53	0.003936:5.49	0.004163:5.46
Chr01	14950001	0.003417:5.65	0.003590:6.14	0.003158:4.88	0.003458:5.68	0.004321:5.13	0.003376:6.25	0.000496:5.46	0.003559:5.65	0.003222:5.72	0.003864:6.28	0.003471:5.16	0.003723:5.81	0.003221:4.76	0.003985:5.92	0.004024:5.77	0.003944:5.07	0.000700:5.35	0.003815:5.19	0.003833:5.54	0.003741:5.45	0.003400:5.22	0.003784:5.79	0.003366:5.22	0.003472:5.15	0.003565:5.44	0.002942:5.38	0.003519:5.23	0.003999:5.80	0.003656:5.29	0.003109:5.15	0.003527:5.62	0.003790:5.19	0.003411:5.55	0.003424:5.83	0.003733:5.51	0.003619:6.25	0.004442:5.69	0.003468:5.54	0.004005:5.88	0.003322:4.83	0.003471:5.54	0.003570:5.70	0.003267:5.41	0.003067:5.08	0.003333:5.00	0.003384:4.86	0.003539:5.33	0.003164:5.06
Chr01	15000001	0.005032:6.76	0.004083:6.90	0.004285:6.40	0.006103:6.94	0.004465:6.16	0.005356:7.32	0.000168:6.66	0.004740:6.78	0.005696:6.94	0.005720:7.07	0.004960:6.18	0.004591:6.49	0.005540:6.04	0.004206:6.91	0.005062:6.37	0.005415:6.09	0.001681:6.65	0.004731:5.83	0.004641:6.84	0.005395:7.09	0.005262:6.43	0.004865:6.99	0.004839:6.14	0.004838:6.62	0.004940:6.81	0.004245:6.38	0.005264:6.13	0.004849:6.65	0.003536:5.89	0.004816:6.54	0.004181:6.92	0.004654:6.11	0.004284:7.05	0.004861:6.57	0.004464:6.18	0.004369:6.47	0.005783:6.67	0.004838:6.53	0.005557:6.86	0.005656:5.72	0.003733:6.50	0.005916:6.88	0.005880:6.38	0.004330:5.99	0.004157:6.19	0.003125:5.34	0.004213:6.50	0.004267:6.17
Chr01	15050001	0.000635:5.54	0.000643:5.76	0.000624:5.35	0.000531:5.69	0.000439:5.01	0.000607:6.25	0.000124:5.84	0.000573:5.70	0.000613:6.00	0.000499:6.18	0.000452:5.20	0.000518:5.62	0.000439:5.12	0.000418:5.73	0.000606:5.62	0.000528:5.24	0.000101:5.58	0.000510:4.94	0.000594:6.10	0.000602:5.67	0.000579:5.40	0.000517:5.66	0.000505:5.20	0.000422:5.56	0.000566:5.74	0.000368:4.76	0.000362:5.28	0.000464:6.01	0.000653:5.06	0.000552:5.37	0.000548:5.75	0.000691:5.57	0.000423:5.75	0.000523:6.05	0.000505:5.33	0.000597:6.08	0.000548:5.56	0.000490:5.78	0.000599:5.80	0.000423:4.68	0.000543:5.40	0.000556:5.67	0.000548:5.52	0.000477:5.32	0.000502:5.26	0.000430:4.62	0.000691:5.63	0.000596:5.84
Chr01	15100001	0.004311:6.71	0.004254:7.52	0.004337:6.81	0.004061:7.28	0.004006:6.49	0.004016:7.22	0.002281:7.23	0.003767:6.92	0.003385:7.11	0.005336:7.50	0.004354:6.21	0.005024:7.14	0.005459:6.44	0.004507:7.17	0.004489:7.07	0.004615:6.54	0.003710:6.62	0.005013:6.22	0.004033:7.08	0.003844:7.48	0.003852:6.72	0.005171:6.96	0.004403:6.35	0.003944:6.66	0.004664:6.90	0.004652:6.73	0.004906:6.54	0.004163:7.06	0.004040:6.37	0.004801:6.65	0.004231:6.89	0.003837:6.41	0.005477:6.80	0.005513:6.83	0.004839:6.78	0.004632:6.88	0.004729:7.18	0.004748:6.50	0.003655:7.26	0.004354:6.17	0.004473:6.85	0.003746:6.81	0.003803:6.23	0.004663:6.39	0.004432:6.50	0.004355:5.87	0.004763:6.84	0.003684:7.16
Chr01	15150001	0.002774:6.38	0.002958:6.81	0.002969:6.10	0.002911:6.80	0.002997:6.62	0.002902:7.35	0.000251:7.25	0.002525:6.43	0.002944:6.90	0.002908:7.48	0.002489:6.30	0.002668:6.79	0.002747:5.80	0.002923:7.02	0.002613:6.85	0.002906:6.57	0.000357:6.69	0.002741:6.63	0.003200:7.08	0.003062:6.79	0.002959:5.99	0.002416:6.71	0.002795:6.07	0.002595:6.26	0.002393:6.67	0.002127:6.05	0.002595:6.00	0.002749:6.76	0.002678:5.88	0.002596:6.00	0.002666:6.66	0.002779:6.04	0.002990:7.14	0.003056:6.58	0.002546:6.50	0.002680:6.89	0.003019:6.56	0.002749:6.69	0.002596:6.98	0.002453:5.17	0.002321:6.26	0.002930:6.47	0.002650:6.13	0.002716:6.23	0.002658:6.28	0.002970:6.02	0.002776:6.84	0.002879:6.96
Chr01	15200001	0.002680:5.04	0.003515:5.75	0.003474:5.03	0.002822:5.34	0.003665:4.92	0.003001:5.90	0.001612:5.60	0.003186:5.65	0.002650:5.65	0.003751:5.97	0.002715:5.32	0.003361:5.36	0.002487:4.95	0.003265:5.55	0.003378:5.51	0.003050:4.89	0.000912:5.62	0.003782:5.04	0.003615:5.46	0.003427:5.13	0.002886:5.04	0.002728:5.87	0.002449:5.01	0.002642:4.94	0.002867:5.17	0.003893:5.03	0.004183:5.30	0.002956:5.58	0.002887:5.03	0.002336:5.04	0.002977:5.51	0.003852:4.97	0.002749:5.25	0.002839:5.74	0.003587:5.03	0.003343:5.78	0.003222:5.73	0.002833:5.20	0.003343:5.24	0.003551:4.44	0.002691:5.16	0.003406:5.38	0.003756:4.55	0.002719:5.13	0.003645:5.11	0.002357:4.62	0.003499:5.70	0.002487:5.34
Chr01	15250001	0.003023:5.92	0.002717:5.83	0.002962:5.30	0.002764:5.79	0.003656:5.48	0.003606:6.34	0.001035:6.37	0.003827:5.75	0.002924:5.82	0.003753:6.72	0.002845:5.72	0.003124:5.90	0.002596:5.15	0.003253:6.05	0.003374:5.71	0.003332:5.68	0.001289:5.85	0.003207:5.58	0.002931:5.94	0.003228:5.55	0.002286:5.22	0.002692:5.87	0.003089:5.26	0.002392:5.62	0.003008:5.70	0.003018:5.60	0.003289:5.33	0.002713:5.95	0.003623:5.79	0.003018:5.49	0.003371:5.75	0.003048:5.25	0.003186:6.20	0.003362:5.91	0.002936:5.90	0.003407:6.14	0.003312:5.79	0.003214:5.56	0.002822:5.91	0.003663:5.09	0.002919:5.45	0.002725:5.64	0.002780:5.48	0.003015:5.74	0.002688:5.25	0.003298:4.86	0.002733:5.64	0.002920:5.44
Chr01	15300001	0.003260:6.18	0.003063:6.94	0.003299:5.89	0.003529:6.62	0.003133:6.04	0.003266:6.95	0.000384:6.56	0.003187:6.27	0.003569:6.92	0.003029:7.22	0.003625:6.33	0.003117:5.84	0.002727:5.72	0.003831:6.78	0.003410:6.37	0.003599:6.09	0.000067:6.39	0.003493:6.55	0.003168:6.91	0.003620:6.45	0.002810:6.25	0.003637:6.29	0.003590:5.86	0.003571:6.29	0.003371:6.75	0.003064:5.72	0.003083:6.09	0.003327:6.52	0.003350:6.33	0.003575:6.21	0.003220:6.32	0.002800:5.81	0.003653:6.63	0.003391:6.36	0.003081:6.11	0.003690:6.78	0.003196:6.22	0.003383:5.95	0.003653:6.40	0.003127:5.43	0.003376:6.36	0.003322:6.53	0.002986:5.80	0.003021:6.14	0.002999:6.17	0.003355:5.36	0.003127:6.22	0.003215:6.37
Chr01	15350001	0.004376:6.23	0.003957:6.42	0.004514:6.02	0.004346:6.51	0.003977:5.74	0.004830:6.93	0.000551:6.28	0.004119:6.15	0.004952:6.48	0.004370:6.52	0.003922:5.49	0.004471:6.16	0.004111:5.43	0.004426:6.44	0.004572:6.32	0.004466:5.61	0.000538:5.94	0.004948:5.90	0.004644:6.36	0.004256:6.02	0.004226:5.41	0.004474:6.46	0.004379:5.99	0.004428:6.16	0.004160:6.03	0.003539:5.56	0.004356:5.81	0.004210:6.29	0.004444:6.11	0.004071:6.01	0.004362:6.40	0.004155:5.59	0.004228:5.97	0.004168:6.19	0.004426:5.98	0.004696:6.34	0.004641:6.29	0.004385:6.00	0.004660:6.12	0.004424:4.91	0.004557:6.06	0.004035:6.32	0.004341:5.49	0.004030:5.67	0.004205:5.74	0.003793:5.38	0.004189:6.14	0.004052:5.93
Chr01	15400001	0.003325:6.02	0.003836:5.99	0.003227:5.10	0.003839:6.22	0.003147:5.20	0.003812:6.37	0.000419:6.49	0.004187:6.40	0.003174:5.78	0.004020:6.68	0.003254:5.45	0.003760:5.89	0.003088:5.62	0.003485:5.75	0.003391:6.02	0.003611:5.15	0.000071:5.83	0.003198:5.83	0.003673:6.08	0.003092:5.71	0.003021:5.47	0.003424:6.16	0.003473:5.12	0.003622:5.69	0.003545:5.68	0.002898:4.97	0.004395:5.49	0.003728:5.48	0.003065:5.46	0.003463:5.80	0.003557:5.89	0.003684:5.25	0.003605:5.94	0.003685:6.10	0.003387:5.64	0.003738:6.02	0.003559:6.12	0.003692:5.43	0.003530:6.10	0.003819:4.87	0.003614:5.79	0.003835:6.08	0.003297:5.33	0.003330:5.65	0.003331:5.59	0.003398:5.00	0.002813:5.63	0.003112:5.40
Chr01	15450001	NA:2.53	NA:2.92	NA:2.30	NA:2.56	NA:2.35	NA:2.58	NA:2.79	NA:2.56	NA:2.89	NA:2.84	NA:2.22	NA:2.53	NA:2.37	NA:2.50	NA:2.42	NA:2.50	NA:2.62	NA:2.30	NA:2.51	NA:2.51	NA:2.14	NA:2.41	NA:2.28	NA:2.40	NA:2.45	NA:2.26	NA:2.47	NA:2.40	NA:2.09	NA:2.32	NA:2.68	NA:2.34	NA:2.52	NA:2.74	NA:2.53	NA:2.75	NA:2.78	NA:2.53	NA:2.60	NA:2.13	NA:2.41	NA:2.47	NA:2.39	NA:2.41	NA:2.44	NA:2.35	NA:2.43	NA:2.39
Chr01	15500001	NA:2.14	NA:2.20	NA:1.85	NA:2.16	NA:1.85	NA:2.21	NA:1.99	NA:2.10	NA:2.27	NA:2.19	NA:1.76	NA:2.10	NA:1.80	NA:2.17	NA:2.16	NA:1.89	NA:2.03	NA:1.74	NA:2.02	NA:2.04	NA:1.90	NA:2.07	NA:1.73	NA:1.95	NA:1.77	NA:1.84	NA:1.74	NA:2.09	NA:1.99	NA:1.98	NA:1.97	NA:1.84	NA:1.89	NA:2.13	NA:1.87	NA:2.22	NA:2.21	NA:1.93	NA:2.13	NA:1.75	NA:2.29	NA:2.06	NA:1.91	NA:1.89	NA:1.82	NA:1.84	NA:2.10	NA:2.00
Chr01	15550001	0.004503:3.70	0.005667:4.51	0.005818:4.03	0.005104:4.13	0.004414:4.05	0.005300:4.69	0.002080:3.92	0.004950:4.06	0.005425:4.54	0.006254:5.04	0.005138:3.85	0.005775:4.58	0.004772:3.94	0.006252:4.25	0.005409:4.23	0.005309:3.75	0.000962:3.73	0.005145:4.20	0.005605:4.32	0.005010:4.01	0.005108:3.87	0.004949:4.33	0.004783:3.73	0.005381:4.19	0.004119:4.04	0.005102:3.66	0.004996:3.93	0.005401:4.51	0.005150:4.06	0.004910:3.67	0.004827:4.27	0.004638:3.82	0.005507:4.40	0.004786:4.42	0.005588:4.29	0.006243:4.45	0.004564:4.27	0.004734:4.01	0.005476:4.49	0.004716:3.19	0.005051:3.95	0.005108:4.02	0.005109:4.16	0.005492:3.90	0.005319:4.02	0.005097:3.83	0.005579:4.19	0.004474:4.10
Chr01	15600001	NA:3.41	0.003304:3.85	NA:3.45	0.003482:3.49	NA:3.21	0.003314:3.85	0.000673:3.86	0.003243:3.75	0.003186:3.62	NA:4.16	NA:3.26	0.003809:3.77	NA:3.45	0.003293:3.74	NA:3.41	NA:3.61	0.000395:3.76	NA:3.54	0.003683:4.05	0.004292:3.97	NA:3.07	NA:3.81	NA:3.27	NA:3.62	0.003504:3.58	NA:3.41	NA:3.51	NA:3.39	NA:3.45	0.003389:3.43	0.003515:3.70	NA:3.30	0.003111:3.72	0.003563:3.62	NA:3.61	0.003689:3.97	0.002989:3.60	NA:3.37	NA:3.51	NA:3.22	0.003653:3.51	0.003807:3.77	NA:3.47	0.003219:3.55	NA:3.45	NA:3.13	0.003450:3.78	NA:3.37
Chr01	15650001	0.003589:4.15	0.004149:4.42	0.003177:4.11	0.003424:4.35	0.003596:4.39	0.003784:4.65	0.000647:4.41	0.003359:4.20	0.003733:4.28	0.004063:4.85	0.003300:3.96	0.003365:4.32	0.003489:3.78	0.003296:4.51	0.003135:4.32	0.003182:3.99	0.000260:4.19	0.003658:4.21	0.003321:4.06	0.003539:4.06	0.003496:4.07	0.003781:4.35	0.003665:4.12	0.003059:3.95	0.003017:4.04	0.002934:3.76	0.003458:4.19	0.003885:4.21	0.003419:3.79	0.003770:4.25	0.003572:4.13	0.003712:3.95	0.003660:4.24	0.003346:4.54	0.003222:4.20	0.003676:4.57	0.003401:4.02	0.003242:4.25	0.003615:4.11	0.003671:3.29	0.004014:3.87	0.003022:4.14	0.003029:3.88	0.003301:4.16	0.003619:3.96	0.003365:3.54	0.003427:4.36	0.003578:4.14
Chr01	15700001	0.003176:4.31	0.002933:4.57	0.002515:3.90	0.004123:4.28	0.003239:4.03	0.003248:4.74	0.000564:4.33	0.003689:4.39	0.003075:4.49	0.003129:4.85	0.002577:3.96	0.003111:4.30	0.003528:3.55	0.002341:4.24	0.002759:4.22	0.003111:3.84	0.000499:3.84	0.003539:4.43	0.002672:4.19	0.003306:4.74	0.002900:4.06	0.003479:4.02	0.002555:3.97	0.003115:4.35	0.003100:4.41	0.002357:3.97	0.002887:3.98	0.003171:4.03	0.003418:4.17	0.002845:4.26	0.003373:4.26	0.003072:3.77	0.003581:4.48	0.004073:4.57	0.003357:4.14	0.003094:4.19	0.002988:4.41	0.003735:4.32	0.003025:4.29	0.003318:3.37	0.003450:4.34	0.003336:4.45	0.003094:3.97	0.003124:4.29	0.002986:4.09	0.002939:3.57	0.003626:4.27	0.002892:4.27
Chr01	15750001	0.005852:6.59	0.006515:7.06	0.006100:6.14	0.005910:6.49	0.006422:6.09	0.006931:7.43	0.000126:6.98	0.006654:6.78	0.007105:7.29	0.006787:7.04	0.006824:6.12	0.006864:6.45	0.006550:6.02	0.006270:6.82	0.006000:6.81	0.005002:5.92	0.000000:7.05	0.006222:6.33	0.006196:6.78	0.005943:6.32	0.005538:6.09	0.006661:6.64	0.006198:6.27	0.006674:6.37	0.005990:6.55	0.004652:6.01	0.006182:6.58	0.006369:6.71	0.006363:5.91	0.006151:6.42	0.006324:6.70	0.005639:5.76	0.006138:6.68	0.005841:6.36	0.006444:6.34	0.005116:6.48	0.006483:6.56	0.005510:5.96	0.006062:6.35	0.005899:5.42	0.006307:6.22	0.006193:6.46	0.006020:5.91	0.005652:6.43	0.006146:6.03	0.006313:5.54	0.006412:6.67	0.006325:6.39
Chr01	15800001	0.003775:6.47	0.003915:6.77	0.004094:6.45	0.004060:6.56	0.003664:6.55	0.004013:7.56	0.000540:6.89	0.002969:6.69	0.003729:7.02	0.004498:7.68	0.003723:6.26	0.004065:6.53	0.003494:6.15	0.003514:6.86	0.003948:6.84	0.003582:6.05	0.000677:6.77	0.004104:6.40	0.003888:6.75	0.003610:6.75	0.003818:6.22	0.004300:6.71	0.003822:6.13	0.003735:6.52	0.003605:6.42	0.002965:6.08	0.004286:6.16	0.004588:6.58	0.003536:6.25	0.003835:6.55	0.003597:6.53	0.003429:5.64	0.003848:6.83	0.003465:7.17	0.003763:6.54	0.003636:6.59	0.003565:6.38	0.003721:6.54	0.003920:6.59	0.003677:5.22	0.004107:6.28	0.003994:6.65	0.004469:6.30	0.004191:6.23	0.003736:6.04	0.003731:5.51	0.003833:6.76	0.003230:6.40
Chr01	15850001	0.003871:6.69	0.003765:6.98	0.003873:6.20	0.004302:6.26	0.003966:6.39	0.003598:7.35	0.000042:7.05	0.004122:7.09	0.004493:7.02	0.004069:7.78	0.004159:6.46	0.003839:6.98	0.003667:6.04	0.003960:6.88	0.003540:6.63	0.003678:5.83	0.000214:6.73	0.004014:6.16	0.004024:6.86	0.004405:7.12	0.003797:6.12	0.004055:6.72	0.003555:6.12	0.004022:6.22	0.004599:6.91	0.003714:5.98	0.004158:6.26	0.004424:7.02	0.004584:5.97	0.004183:6.63	0.003795:6.76	0.004244:6.20	0.004147:6.67	0.003942:7.20	0.003864:6.56	0.004575:6.72	0.004396:7.07	0.003894:6.17	0.004310:6.85	0.004049:5.74	0.003686:6.75	0.003695:6.61	0.003419:6.27	0.003789:6.53	0.004235:6.16	0.003744:5.79	0.003890:6.68	0.003964:6.63
Chr01	15900001	0.004098:6.47	0.003840:6.86	0.004151:6.68	0.004338:6.85	0.003888:6.70	0.004045:7.10	0.000220:7.16	0.003856:6.63	0.004320:6.63	0.003923:7.42	0.003968:6.13	0.004104:6.81	0.003683:5.79	0.003847:6.91	0.003896:6.49	0.003946:6.07	0.000270:6.35	0.004080:6.82	0.004587:7.13	0.004015:6.75	0.004246:6.13	0.004051:6.48	0.003730:6.12	0.004015:6.24	0.004057:6.75	0.003087:6.23	0.003400:5.94	0.004124:6.57	0.003960:6.34	0.003276:6.51	0.003687:6.51	0.003573:5.88	0.003868:6.93	0.004319:7.08	0.004226:6.86	0.003837:6.86	0.003862:6.74	0.003560:6.42	0.003863:6.70	0.004276:5.46	0.003700:6.73	0.003757:7.04	0.003283:5.98	0.004223:6.14	0.003632:5.90	0.004082:5.87	0.004177:6.63	0.003877:6.20
Chr01	15950001	0.003708:5.86	0.003601:6.64	0.003773:5.77	0.003863:6.13	0.004075:5.90	0.004069:7.12	0.001070:6.21	0.003512:6.53	0.003781:6.26	0.003845:6.98	0.003846:5.80	0.003887:6.26	0.003847:5.32	0.004106:6.04	0.003560:6.20	0.003665:5.35	0.000445:6.55	0.003551:6.00	0.003813:6.31	0.003666:6.15	0.003516:5.54	0.004122:6.25	0.003901:5.43	0.003516:6.20	0.003678:6.11	0.002951:5.40	0.003408:5.81	0.004562:6.13	0.003966:5.81	0.004074:5.69	0.003772:6.53	0.004126:5.94	0.003882:6.49	0.003854:6.36	0.004094:6.37	0.004089:6.70	0.003913:6.02	0.003368:5.93	0.003760:6.40	0.003203:5.22	0.004306:5.87	0.003745:6.16	0.003618:5.83	0.003581:5.88	0.003331:5.56	0.003033:5.06	0.003562:6.48	0.004121:6.38
Chr01	16000001	0.000539:6.19	0.000610:6.83	0.000732:6.21	0.000839:6.70	0.000579:6.07	0.000669:7.10	0.000345:6.80	0.000740:6.45	0.000676:6.52	0.000700:7.20	0.000672:6.16	0.000531:6.36	0.001111:6.08	0.000689:6.39	0.000576:6.09	0.000821:5.64	0.000044:6.11	0.000716:6.25	0.000574:6.73	0.000753:6.29	0.000757:5.76	0.000531:6.33	0.000550:5.84	0.000912:6.15	0.000668:5.94	0.000539:5.75	0.000715:5.98	0.000671:6.27	0.000725:6.35	0.000838:6.50	0.000601:5.85	0.000390:5.71	0.000692:6.91	0.000683:6.56	0.000631:6.17	0.000672:6.40	0.000509:6.38	0.000794:5.95	0.000642:6.10	0.000664:5.25	0.000506:6.31	0.000499:6.07	0.000582:5.99	0.000789:6.32	0.000636:6.22	0.000531:5.53	0.000579:5.84	0.000711:5.87
Chr01	16050001	0.002673:6.68	0.003239:6.78	0.002950:6.25	0.004569:6.47	0.002378:6.29	0.003947:7.19	0.000068:6.81	0.003771:6.43	0.004097:6.85	0.003544:7.84	0.002883:6.11	0.004141:6.54	0.003690:6.08	0.003738:6.80	0.004221:6.53	0.003745:5.99	0.000069:6.16	0.003252:6.30	0.003071:6.90	0.003238:6.65	0.003268:6.64	0.002981:6.77	0.004220:6.02	0.002317:6.62	0.003038:6.36	0.003196:6.22	0.004539:5.93	0.003890:6.59	0.001996:6.26	0.004080:6.77	0.002896:6.59	0.002870:6.01	0.002946:6.66	0.002873:7.06	0.003785:6.68	0.003632:7.18	0.003329:6.59	0.003333:6.39	0.003307:6.87	0.003216:5.45	0.003844:6.44	0.003394:6.65	0.003146:6.28	0.003210:6.42	0.003853:6.47	0.001294:5.48	0.003781:6.80	0.002649:6.08
Chr01	16100001	0.001958:5.31	0.002504:5.76	0.002065:4.92	0.001171:5.16	0.002482:5.10	0.002636:5.65	0.000540:5.65	0.001840:5.22	0.001996:5.33	0.002651:6.01	0.002415:5.09	0.002075:4.90	0.002306:4.58	0.002197:5.67	0.002591:5.05	0.001811:4.87	0.000110:5.39	0.002188:5.19	0.002120:5.53	0.002137:5.54	0.000512:4.55	0.002132:4.91	0.001826:4.59	0.002247:5.36	0.001954:5.26	0.001969:5.03	0.002258:4.81	0.002100:5.29	0.001981:5.20	0.002301:5.23	0.001990:5.08	0.002096:5.10	0.002207:5.47	0.001909:5.22	0.002088:5.36	0.002003:5.43	0.002110:5.58	0.002100:5.05	0.002128:5.58	0.001953:4.64	0.002523:5.25	0.002142:5.16	0.002014:4.63	0.002177:5.16	0.002270:4.80	0.001852:4.34	0.002221:4.94	0.002483:4.96
Chr01	16150001	NA:3.18	NA:3.15	NA:3.00	NA:3.24	NA:2.97	NA:3.48	NA:3.18	NA:2.99	NA:3.18	NA:3.27	NA:2.92	NA:3.41	NA:3.05	NA:3.08	NA:3.15	NA:2.78	NA:3.10	NA:2.95	NA:3.34	NA:3.04	NA:2.81	NA:3.36	NA:3.13	NA:3.16	NA:3.29	NA:2.73	NA:3.16	NA:3.14	NA:3.05	NA:2.97	NA:3.06	NA:2.98	NA:3.16	NA:3.07	NA:3.13	NA:3.31	NA:3.41	NA:3.15	NA:3.11	NA:2.48	NA:3.09	NA:2.91	NA:2.90	NA:3.01	NA:2.95	NA:2.80	NA:2.98	NA:3.00
Chr01	16200001	0.015115:5.70	0.016072:5.92	0.017604:4.94	0.016545:5.28	0.018201:5.32	0.016492:5.92	0.000977:7.00	0.017533:5.57	0.017300:5.84	0.019556:6.23	0.016049:5.27	0.016417:5.71	0.016162:5.18	0.016989:5.92	0.016083:5.49	0.015689:4.96	0.001176:6.98	0.018132:5.45	0.016361:5.59	0.017884:5.66	0.002145:3.74	0.016348:5.97	0.016218:5.25	0.017352:5.58	0.016541:5.65	0.016051:4.73	0.015745:5.06	0.017309:5.49	0.015925:5.05	0.017088:5.73	0.016077:5.67	0.016133:5.35	0.015738:5.73	0.016977:5.95	0.016255:5.63	0.017173:6.06	0.015515:5.95	0.015207:5.17	0.016447:5.94	0.015572:4.66	0.017015:5.60	0.017103:5.76	0.015539:5.46	0.018412:5.32	0.016347:5.54	0.017152:4.45	0.015264:5.75	0.016520:5.60
Chr01	16250001	0.005921:3.83	0.006448:3.97	0.007717:3.53	NA:2.61	0.005561:3.76	0.007482:3.79	0.000779:6.10	0.006356:3.60	0.005790:3.92	0.006282:4.32	0.007330:3.50	0.006850:3.98	0.006239:3.37	0.006003:3.74	0.007087:3.67	0.005606:3.36	0.000752:6.56	0.006414:3.57	0.007065:3.99	0.005872:3.75	NA:0.90	0.007602:4.05	0.006755:3.24	0.005474:3.58	0.006372:3.70	NA:2.63	0.004984:3.52	0.005346:3.56	0.006873:3.43	0.007385:3.42	0.006065:3.72	0.005989:3.38	0.006780:3.57	0.006604:3.74	0.007435:3.47	0.008238:3.62	0.006713:3.91	0.006930:3.71	0.006471:3.57	NA:2.94	0.005578:3.62	0.006052:3.89	0.006012:3.53	0.008567:3.47	0.006650:3.45	0.006822:3.10	0.006908:3.65	0.006420:3.64
Chr01	16300001	0.007123:3.89	0.007874:4.45	0.007307:3.46	NA:3.18	0.006717:3.85	0.008196:4.19	0.000308:6.04	0.006561:3.82	0.006156:3.99	0.009265:4.41	0.007280:3.77	0.008387:3.96	0.005868:3.72	0.006813:4.06	0.008375:3.56	0.007185:3.60	0.000195:5.54	0.009062:3.63	0.007745:4.12	0.007095:4.03	NA:1.75	0.007789:3.97	0.008018:3.84	0.008697:3.91	0.007510:3.90	0.009134:3.11	0.007106:3.77	0.006748:3.91	0.008105:3.66	0.007274:4.02	0.006896:3.75	0.007010:3.66	0.007994:4.11	0.007109:4.11	0.007186:3.77	0.008440:4.06	0.007047:4.10	0.006541:3.73	0.008075:4.11	0.008452:3.24	0.005570:4.02	0.007704:4.04	0.007417:3.66	0.007824:3.50	0.007986:3.44	0.007565:3.17	0.007669:3.90	0.005563:3.94
Chr01	16350001	0.003836:5.58	0.003606:5.47	0.003183:5.04	0.003552:5.33	0.003437:5.14	0.003478:6.15	0.000025:5.76	0.003845:5.81	0.004075:6.09	0.004196:6.25	0.003692:5.21	0.003576:5.50	0.003360:5.04	0.003852:6.00	0.003575:5.47	0.003475:5.37	0.000025:5.67	0.003383:5.15	0.003518:5.84	0.003431:5.57	0.000134:4.99	0.003881:5.63	0.003523:5.05	0.003420:5.97	0.004070:5.12	0.003275:4.68	0.003894:4.99	0.003802:5.86	0.003509:4.88	0.003967:5.43	0.003914:5.29	0.003741:5.44	0.003603:5.54	0.003462:5.32	0.003798:5.15	0.003848:5.58	0.003863:5.52	0.003362:5.19	0.003436:5.46	0.003792:4.38	0.003595:5.53	0.003852:5.85	0.002981:4.98	0.003763:5.23	0.003637:5.08	0.003284:4.76	0.003864:5.68	0.003341:5.16
Chr01	16400001	0.002373:4.00	0.002213:4.03	0.002187:3.91	0.001837:4.04	0.002386:3.76	0.002277:4.16	0.000100:4.41	0.002346:4.17	0.002095:4.35	0.002194:4.47	0.002137:3.89	0.002362:3.93	0.002251:3.57	0.002129:4.06	0.002317:4.13	0.002225:3.73	0.000000:4.34	0.001974:3.61	0.002575:4.23	0.002357:4.14	0.000000:3.45	0.002305:4.18	0.001955:3.76	0.001855:3.79	0.002032:4.24	0.001889:3.57	0.002177:3.86	0.002650:4.02	0.002328:3.65	0.002019:3.93	0.002393:4.03	0.001955:3.85	0.002715:4.19	0.002093:4.17	0.002311:3.98	0.002429:4.34	0.002504:4.20	0.001963:3.84	0.002465:4.01	0.002004:3.18	0.001823:4.17	0.002279:3.81	0.002315:3.55	0.002300:3.80	0.001937:3.98	0.002119:3.44	0.001900:4.07	0.002480:3.48
Chr01	16450001	0.002658:5.05	0.002678:5.05	0.002336:4.71	0.002542:4.83	0.003154:4.74	0.003066:5.48	0.000360:5.83	0.002723:4.75	0.002806:4.87	0.002958:5.57	0.002629:4.70	0.002400:5.02	0.002467:4.70	0.002467:5.43	0.002810:5.31	0.002433:4.30	0.000105:5.34	0.003040:4.78	0.002873:4.91	0.002744:4.90	0.000630:4.19	0.002601:5.21	0.002681:4.56	0.002684:5.14	0.002807:4.93	0.002582:4.48	0.002738:4.74	0.002645:5.06	0.003136:4.83	0.002731:5.02	0.002654:5.00	0.002968:5.03	0.002962:5.00	0.002837:5.22	0.002928:5.08	0.003120:4.91	0.002562:5.25	0.002907:4.85	0.002870:5.16	0.002116:3.84	0.002848:4.87	0.002550:5.20	0.002807:4.62	0.002700:4.77	0.002826:4.46	0.002809:4.41	0.002579:5.24	0.002262:4.73
Chr01	16500001	0.004703:5.93	0.003963:7.04	0.003794:5.90	0.004223:6.23	0.003793:6.02	0.004391:6.67	0.000970:6.83	0.003691:6.11	0.003862:6.27	0.004105:7.34	0.003560:5.91	0.003800:6.20	0.003451:5.35	0.003344:6.52	0.004301:6.58	0.003801:5.72	0.000599:6.46	0.003928:6.33	0.003210:6.34	0.004251:6.00	0.000077:5.54	0.003894:6.71	0.004520:5.99	0.003333:5.96	0.003374:6.20	0.004458:5.33	0.004390:6.00	0.004348:6.42	0.004162:5.87	0.003374:5.81	0.003706:6.09	0.003529:5.62	0.003742:6.37	0.004867:6.62	0.003688:6.05	0.003446:6.28	0.003784:6.36	0.003784:5.94	0.003470:6.14	0.003960:4.97	0.003793:6.30	0.004067:5.94	0.004011:5.82	0.003942:6.12	0.003469:5.93	0.003677:4.92	0.003821:6.26	0.004384:6.08
Chr01	16550001	0.004215:6.18	0.004466:7.08	0.004414:6.03	0.004013:6.92	0.004462:6.41	0.004497:6.65	0.000296:6.91	0.004900:6.58	0.004086:6.63	0.004616:7.70	0.003991:5.86	0.005013:6.61	0.004845:5.92	0.003895:6.58	0.003762:6.48	0.004276:5.87	0.000380:6.81	0.004566:6.37	0.004358:6.62	0.004031:6.73	0.000629:5.94	0.004837:6.67	0.004195:5.70	0.004631:6.29	0.004320:6.40	0.004284:5.84	0.004680:6.08	0.003851:6.50	0.004620:6.55	0.004288:6.47	0.004431:6.24	0.004579:6.35	0.004522:6.57	0.004404:6.72	0.004623:6.37	0.004745:6.78	0.004320:6.93	0.004070:6.46	0.004904:6.80	0.003903:5.18	0.003861:6.66	0.004775:6.16	0.004801:5.84	0.004610:5.99	0.004079:5.86	0.004400:5.43	0.004708:6.15	0.003955:6.30
Chr01	16600001	0.003336:6.11	0.003783:6.63	0.002977:5.41	0.002999:6.11	0.002883:6.05	0.003082:6.90	0.000245:6.52	0.003363:6.19	0.003802:6.24	0.004189:7.05	0.003274:5.71	0.003278:5.86	0.003049:5.27	0.003696:6.10	0.003070:6.00	0.003524:5.45	0.000544:6.26	0.003270:5.55	0.003427:6.34	0.004164:6.22	0.000536:5.29	0.003551:6.09	0.003151:5.40	0.003913:5.88	0.003409:6.16	0.003203:5.42	0.003095:5.58	0.003435:5.96	0.003031:5.76	0.003273:5.79	0.002943:6.13	0.003020:6.08	0.003310:6.63	0.003403:6.29	0.003887:5.77	0.004051:6.22	0.003355:6.47	0.003104:5.97	0.003500:6.03	0.002985:5.00	0.004916:6.17	0.003571:6.11	0.002848:5.61	0.002900:5.49	0.003657:5.64	0.002806:4.87	0.003203:6.25	0.003877:6.14
Chr01	16650001	0.003599:6.28	0.003437:6.86	0.003271:5.94	0.003672:6.36	0.003664:6.17	0.003574:6.95	0.000758:7.78	0.003589:6.37	0.003905:6.72	0.003789:7.32	0.003265:6.29	0.003055:6.83	0.003095:5.66	0.003619:6.57	0.003725:6.24	0.003463:5.60	0.000569:6.82	0.003572:6.29	0.003309:7.16	0.003389:6.37	0.001203:5.20	0.003639:6.64	0.003505:5.80	0.003236:6.03	0.003466:6.42	0.003672:6.09	0.003315:6.06	0.003835:6.44	0.003403:5.80	0.003302:5.86	0.003569:6.75	0.003488:6.14	0.003605:6.44	0.003511:6.77	0.003489:6.03	0.003748:6.44	0.003453:6.97	0.003289:6.27	0.003490:6.84	0.003519:4.98	0.003693:6.20	0.003623:5.99	0.003616:6.33	0.003270:6.38	0.003475:6.16	0.003707:6.02	0.003281:6.39	0.003472:6.10
Chr01	16700001	0.004551:6.05	0.004365:6.35	0.004362:5.94	0.003939:6.63	0.004480:6.23	0.004085:6.57	0.000188:7.32	0.003797:6.05	0.004828:6.33	0.004521:7.00	0.004035:5.88	0.004283:6.44	0.003732:5.49	0.004550:6.63	0.004377:6.33	0.004588:5.78	0.000343:6.98	0.004765:6.12	0.004920:6.44	0.004375:6.43	0.000430:5.38	0.004700:6.63	0.003705:5.55	0.003914:6.09	0.004124:6.36	0.004399:5.33	0.004029:5.74	0.004375:6.44	0.004429:6.26	0.004371:6.60	0.004125:6.13	0.004080:5.72	0.004132:6.72	0.004695:6.29	0.004238:6.32	0.004723:6.16	0.004725:6.25	0.004086:5.84	0.004099:6.50	0.004062:5.15	0.004751:6.12	0.003969:6.32	0.003976:5.73	0.004877:6.08	0.004536:6.02	0.004521:5.30	0.004311:6.17	0.004474:6.21
Chr01	16750001	0.003702:6.92	0.003730:7.09	0.004099:6.24	0.003151:6.73	0.003239:6.17	0.003904:7.22	0.000593:7.17	0.004050:6.84	0.003700:7.11	0.003788:7.25	0.003974:6.28	0.004055:7.02	0.004019:6.27	0.004010:7.14	0.004009:6.86	0.003661:6.27	0.000428:6.58	0.003851:6.84	0.003971:7.05	0.003904:6.81	0.000476:6.03	0.003891:7.18	0.003872:6.02	0.003702:6.79	0.003502:6.83	0.003799:6.43	0.003787:6.74	0.004066:7.34	0.003848:6.19	0.003718:6.51	0.003939:6.68	0.003431:6.35	0.003839:6.93	0.003795:7.20	0.003417:6.52	0.004029:6.81	0.003776:7.20	0.003785:6.63	0.003974:7.36	0.003816:5.48	0.003763:6.85	0.003661:6.67	0.003374:6.46	0.003449:6.38	0.003404:6.67	0.003751:5.75	0.003615:6.85	0.003305:6.80
Chr01	16800001	0.006569:6.14	0.006397:6.73	0.005563:5.64	0.006094:6.43	0.005651:5.97	0.006288:6.94	0.003536:6.77	0.005933:6.42	0.005636:6.37	0.006105:7.17	0.006119:5.54	0.006791:6.24	0.005691:5.37	0.006164:6.52	0.006539:6.16	0.005345:5.52	0.003520:6.67	0.005319:5.80	0.005493:6.09	0.005958:6.22	0.003603:5.82	0.006112:6.54	0.005868:5.78	0.005467:5.48	0.006063:6.16	0.005794:5.22	0.006120:5.71	0.005955:6.24	0.005182:5.58	0.005078:5.96	0.006034:6.00	0.005123:5.45	0.005837:6.45	0.005742:6.16	0.006015:6.21	0.006086:6.15	0.006121:6.17	0.005836:5.54	0.005843:6.40	0.006698:5.38	0.006364:6.44	0.006122:6.08	0.005916:5.34	0.006285:6.08	0.005980:5.73	0.006351:5.48	0.006360:6.06	0.005820:5.76
Chr01	16850001	0.005177:6.70	0.004726:7.63	0.005325:6.91	0.004624:7.06	0.004409:6.48	0.003481:7.68	0.002427:7.32	0.003822:6.99	0.005151:6.75	0.004302:7.88	0.004547:6.70	0.004802:6.68	0.007202:6.86	0.004587:7.46	0.005148:7.06	0.003897:6.41	0.001970:7.14	0.004818:6.71	0.004243:7.37	0.005443:7.33	0.003823:6.63	0.005607:7.25	0.006159:6.78	0.005106:6.65	0.005103:7.19	0.004027:6.86	0.004660:6.27	0.003863:6.99	0.001993:6.26	0.004249:6.83	0.005266:6.92	0.004559:6.55	0.004934:7.39	0.005695:7.50	0.005098:6.98	0.005142:7.35	0.004541:7.07	0.004977:6.46	0.004336:7.07	0.004246:6.04	0.005890:6.61	0.004926:6.92	0.004235:6.99	0.005067:6.95	0.004076:6.75	0.006247:5.83	0.006081:7.37	0.004549:6.64
Chr01	16900001	0.001804:5.25	0.002033:5.45	0.002118:4.80	0.001505:5.33	0.001932:4.81	0.001892:5.87	0.000440:5.26	0.002365:5.46	0.001953:5.58	0.002143:6.04	0.002484:4.70	0.002185:5.09	0.001881:4.48	0.002163:5.60	0.002154:5.29	0.001823:4.77	0.000193:5.25	0.002140:5.21	0.001899:5.50	0.002223:5.22	0.000267:5.21	0.001917:5.27	0.002098:4.83	0.002505:5.05	0.002179:5.39	0.002200:4.61	0.002294:5.06	0.002222:5.48	0.002015:4.88	0.001733:4.78	0.002477:5.70	0.002039:4.96	0.002025:5.13	0.002070:5.55	0.002185:5.19	0.002047:5.54	0.002390:5.27	0.002281:5.17	0.002012:5.26	0.002122:4.11	0.002220:5.11	0.002287:5.14	0.001983:4.71	0.001838:4.69	0.001870:5.18	0.001734:4.31	0.002834:5.26	0.002520:5.38
Chr01	16950001	0.002115:6.60	0.002424:6.88	0.001607:6.18	0.001844:6.59	0.002007:6.39	0.002623:6.93	0.001077:6.88	0.002428:6.63	0.002591:6.67	0.002108:7.37	0.001691:6.14	0.002110:6.72	0.002494:5.68	0.002319:6.64	0.002326:6.46	0.001942:6.02	0.000274:6.21	0.002374:6.48	0.002315:6.84	0.002837:6.56	0.000976:5.90	0.002268:7.04	0.002179:5.66	0.001887:6.29	0.002253:6.98	0.001505:6.03	0.002646:5.96	0.001768:6.05	0.002823:5.90	0.002116:6.38	0.002166:6.60	0.002096:6.03	0.002099:6.65	0.001925:6.79	0.001886:6.49	0.002130:6.73	0.002035:6.73	0.002326:6.20	0.002005:6.91	0.002093:5.69	0.002735:6.06	0.002247:6.64	0.001817:5.96	0.002183:5.84	0.002490:6.26	0.001631:5.63	0.002172:6.53	0.002803:6.33
Chr01	17000001	0.001863:6.73	0.002097:6.62	0.002029:6.18	0.001728:6.35	0.001903:6.52	0.002239:7.27	0.000000:7.13	0.002098:6.69	0.002164:6.92	0.002135:7.29	0.002137:6.51	0.001752:6.60	0.000267:5.85	0.002310:6.69	0.001862:6.88	0.002075:5.96	0.000021:6.83	0.001771:5.99	0.002086:6.76	0.001959:6.46	0.000000:6.02	0.001961:6.97	0.002131:6.01	0.002011:6.47	0.002190:6.60	0.001728:5.99	0.002059:6.20	0.002025:6.67	0.001963:6.48	0.001991:6.40	0.002121:6.61	0.001740:6.11	0.002239:6.99	0.002097:6.83	0.001944:6.03	0.002162:6.82	0.001996:7.00	0.002094:6.36	0.002235:6.68	0.002146:5.51	0.001910:6.29	0.002101:6.56	0.002005:6.08	0.002386:6.57	0.002024:6.33	0.002042:5.78	0.001934:6.80	0.001867:6.00
Chr01	17050001	0.003371:6.38	0.003318:6.98	0.003009:6.42	0.002824:6.91	0.003532:6.10	0.003400:6.99	0.000191:6.88	0.003243:6.43	0.003338:6.81	0.003688:7.30	0.003137:6.45	0.003046:5.84	0.000132:6.27	0.003742:6.90	0.003529:6.68	0.003559:6.17	0.000000:6.79	0.003501:6.33	0.003011:6.57	0.003252:6.92	0.000065:5.91	0.003397:6.76	0.003159:6.25	0.003827:6.33	0.003622:6.57	0.003181:5.73	0.003366:6.39	0.003363:6.78	0.002955:6.46	0.003373:5.97	0.003532:6.67	0.003301:6.46	0.003130:6.65	0.003240:7.12	0.003413:6.68	0.003304:6.84	0.003463:6.61	0.003275:6.42	0.003432:6.73	0.003236:5.46	0.003179:6.47	0.003473:6.62	0.002893:6.20	0.003477:6.48	0.003029:6.33	0.003250:5.65	0.003127:6.61	0.003193:6.75
Chr01	17100001	0.001876:6.51	0.002639:7.02	0.002195:6.03	0.001783:6.69	0.001993:6.27	0.002197:7.11	0.001061:7.01	0.002120:6.74	0.001993:6.76	0.002183:7.37	0.002037:6.15	0.001892:6.83	0.000465:6.00	0.001810:6.91	0.002045:6.98	0.001666:5.87	0.000964:6.47	0.002017:6.04	0.001960:7.09	0.001883:6.61	0.000650:6.32	0.002246:6.54	0.001683:5.91	0.002068:6.26	0.001959:6.19	0.001857:5.81	0.001869:6.08	0.001689:6.71	0.001863:5.88	0.001961:6.43	0.002692:6.48	0.001855:6.09	0.001990:7.05	0.001840:6.72	0.001807:6.39	0.002480:6.68	0.001580:6.79	0.002224:6.21	0.001872:6.41	0.001898:5.45	0.001870:6.80	0.001820:6.48	0.002006:6.22	0.002221:6.53	0.001785:6.19	0.001353:5.48	0.002501:6.55	0.001976:6.78
Chr01	17150001	0.001075:6.41	0.000827:7.24	0.000717:6.21	0.000697:7.11	0.000729:6.02	0.000833:7.21	0.000232:7.07	0.000800:7.18	0.000832:6.98	0.000809:8.29	0.000832:6.40	0.000822:6.46	0.000347:6.26	0.000962:7.42	0.000670:6.94	0.000582:5.84	0.000214:7.02	0.001091:6.07	0.000960:6.94	0.000849:7.26	0.000327:6.13	0.000905:7.04	0.000779:6.26	0.000714:6.37	0.000871:6.87	0.000864:6.20	0.000639:6.41	0.000892:6.99	0.001063:6.27	0.000980:6.43	0.000908:6.64	0.000784:6.09	0.001112:6.64	0.000887:6.75	0.000949:6.85	0.000816:7.14	0.001040:7.08	0.000951:6.38	0.000795:6.75	0.000973:5.51	0.000813:6.67	0.000780:6.85	0.001124:6.23	0.000899:6.27	0.001086:6.38	0.000711:5.73	0.001064:6.71	0.000714:6.67
Chr01	17200001	0.001111:6.34	0.000943:6.70	0.000810:5.78	0.000867:6.49	0.001073:5.75	0.000995:6.80	0.001293:6.64	0.001454:6.20	0.000782:6.57	0.001086:7.13	0.000958:5.98	0.001355:6.48	0.000493:6.19	0.001083:6.58	0.001168:6.42	0.001055:5.79	0.000360:6.48	0.000933:6.36	0.001105:6.66	0.000879:6.14	0.000270:6.27	0.001575:6.30	0.000846:5.56	0.000762:6.29	0.000814:6.44	0.001082:5.77	0.000970:6.24	0.000606:6.46	0.000915:5.88	0.000850:6.15	0.000883:6.32	0.000970:6.08	0.000934:6.43	0.001063:6.60	0.001010:6.42	0.000893:6.36	0.001151:6.65	0.001364:6.10	0.000747:6.76	0.000821:5.34	0.000634:6.03	0.000859:6.44	0.000634:6.02	0.001197:6.24	0.000964:6.29	0.000798:5.37	0.001468:6.17	0.000832:6.45
Chr01	17250001	0.000680:5.84	0.000774:6.01	0.000661:5.25	0.000585:5.92	0.000669:5.69	0.000707:6.48	0.000227:6.45	0.000821:6.22	0.000815:6.32	0.000681:6.72	0.000562:5.53	0.001019:5.89	0.000331:5.58	0.000635:6.16	0.000714:6.09	0.000866:5.44	0.000000:6.27	0.000640:5.75	0.001066:6.18	0.000685:6.41	0.000047:5.70	0.000680:6.26	0.000775:5.53	0.000783:5.72	0.000809:5.81	0.000737:5.33	0.000503:5.37	0.000597:6.06	0.000666:5.54	0.000798:5.98	0.000863:5.79	0.000571:5.46	0.000618:6.16	0.000592:6.27	0.000561:5.73	0.000906:6.27	0.000699:5.94	0.000681:5.36	0.000655:5.96	0.000655:5.10	0.000719:5.85	0.000639:6.06	0.000773:5.75	0.000786:5.94	0.000893:5.95	0.000688:4.94	0.000672:5.70	0.000739:5.83
Chr01	17300001	0.003354:6.55	0.003006:7.51	0.002568:6.64	0.003421:7.19	0.002970:6.78	0.002836:7.59	0.002165:7.43	0.003176:7.21	0.002822:7.64	0.003167:8.15	0.003128:6.84	0.003436:6.98	0.002419:6.57	0.002084:7.70	0.003548:6.57	0.003151:6.50	0.001954:7.04	0.002953:6.98	0.002639:7.50	0.002861:7.62	0.003222:6.50	0.003467:7.16	0.003142:6.89	0.002325:7.08	0.002554:7.38	0.002936:6.50	0.002875:7.14	0.003870:7.33	0.003342:6.87	0.002842:7.05	0.002692:7.29	0.002762:7.05	0.002634:7.48	0.002509:7.54	0.002643:7.07	0.003178:7.78	0.002372:7.61	0.002765:7.34	0.002598:7.22	0.003809:5.93	0.003564:7.05	0.003289:7.61	0.002510:7.08	0.002955:7.09	0.003431:6.68	0.003163:6.16	0.002917:6.84	0.004234:6.81
Chr01	17350001	0.000719:5.93	0.000836:6.56	0.001494:5.58	0.000729:6.02	0.001125:5.50	0.000845:6.34	0.000389:6.19	0.000895:5.90	0.000812:6.22	0.001572:6.85	0.000882:5.45	0.000734:5.89	0.000191:5.71	0.001331:6.07	0.000898:6.04	0.000780:5.36	0.001301:6.35	0.001520:6.00	0.000813:5.80	0.000953:5.60	0.000426:5.29	0.001508:6.06	0.000639:5.41	0.001121:5.99	0.001062:5.81	0.000649:5.16	0.000721:5.36	0.000706:5.97	0.000822:5.64	0.000701:5.52	0.001315:6.29	0.000628:5.38	0.000799:6.42	0.000664:6.45	0.000580:5.79	0.000757:6.04	0.000755:6.13	0.000772:5.82	0.000626:6.16	0.000820:4.78	0.000782:5.90	0.000699:5.93	0.000785:5.60	0.001428:5.68	0.001007:5.26	0.000731:4.86	0.001094:6.27	0.001297:5.74
Chr01	17400001	0.001670:5.68	0.001427:6.22	0.001947:5.53	0.001473:5.95	0.002039:5.76	0.001647:6.48	0.000837:6.38	0.002055:5.80	0.001746:5.95	0.001669:6.50	0.001635:5.14	0.001466:5.78	0.000886:5.61	0.001842:5.89	0.001597:6.02	0.002167:4.86	0.000513:5.92	0.001533:5.74	0.001508:5.93	0.001663:5.79	0.001103:5.21	0.001756:6.39	0.001549:5.21	0.001656:5.81	0.001652:5.67	0.001752:5.36	0.001446:5.23	0.001963:6.04	0.001944:5.62	0.001918:5.46	0.001805:5.58	0.001773:5.60	0.001508:6.04	0.002118:6.07	0.001542:5.92	0.002427:6.33	0.002019:6.26	0.001636:5.62	0.001723:5.91	0.001427:4.97	0.001678:5.64	0.001730:6.11	0.002061:5.82	0.001826:5.44	0.001708:5.60	0.002014:4.81	0.001557:5.98	0.001732:5.58
Chr01	17450001	0.001404:7.04	0.002310:7.00	0.001707:6.01	0.001836:6.34	0.001989:6.19	0.001976:7.11	0.000380:6.89	0.001853:6.66	0.001867:6.73	0.001719:7.60	0.001541:6.01	0.002209:7.12	0.000087:5.99	0.001387:6.60	0.001680:6.56	0.001331:6.12	0.000231:6.58	0.001695:6.36	0.001269:6.67	0.001261:6.80	0.000290:6.04	0.001601:6.73	0.001766:6.33	0.001699:6.66	0.001845:6.80	0.001247:6.01	0.001519:6.48	0.001903:6.91	0.001809:6.04	0.001797:6.72	0.001282:6.93	0.001183:6.07	0.001734:7.04	0.001603:6.93	0.001570:6.50	0.001475:7.11	0.001422:6.96	0.001377:6.53	0.001376:6.85	0.001554:5.82	0.001198:6.60	0.001971:6.72	0.001226:6.16	0.001455:6.40	0.001734:6.45	0.001654:5.41	0.001803:6.79	0.001422:6.54
Chr01	17500001	0.001719:6.35	0.002579:7.60	0.002114:6.33	0.002012:6.69	0.002663:6.63	0.002201:7.33	0.000391:7.10	0.002536:6.90	0.001873:6.99	0.002896:7.34	0.003019:6.45	0.002869:6.73	0.000912:6.09	0.002216:6.78	0.001849:6.71	0.003020:5.65	0.000661:7.04	0.002348:6.66	0.002512:6.71	0.002349:6.46	0.001644:6.34	0.002475:6.87	0.001498:6.05	0.002397:6.76	0.002263:6.58	0.002189:6.39	0.002122:6.18	0.002105:6.95	0.003414:6.88	0.002487:6.45	0.002001:6.87	0.001576:6.12	0.003125:6.72	0.001981:6.99	0.001867:6.67	0.002820:6.58	0.002792:7.16	0.002350:6.51	0.002363:6.93	0.001839:5.08	0.001631:6.53	0.002742:6.41	0.001642:6.08	0.001981:6.21	0.002474:6.66	0.001698:5.49	0.002836:6.59	0.002908:7.05
Chr01	17550001	0.002923:5.25	0.002790:6.10	0.002963:5.32	0.002061:5.10	0.002457:5.36	0.003101:5.98	0.000266:6.32	0.003102:5.52	0.002716:5.68	0.003398:6.49	0.003204:5.25	0.002715:5.43	0.000441:5.11	0.002721:5.81	0.002448:5.44	0.002782:5.09	0.000476:5.89	0.002389:5.49	0.003275:5.38	0.002726:5.11	0.000587:4.87	0.002973:5.50	0.003020:5.23	0.002936:5.75	0.002786:5.55	0.002643:4.88	0.002382:5.01	0.002978:5.53	0.002679:5.33	0.002924:5.50	0.002732:5.64	0.003018:5.19	0.002972:5.93	0.002750:5.65	0.002751:5.25	0.002947:5.89	0.002900:5.79	0.002579:5.30	0.002595:5.56	0.002261:4.42	0.003014:5.35	0.002656:5.65	0.002575:5.22	0.002905:5.40	0.002822:5.37	0.002329:4.69	0.002977:5.50	0.002762:5.18
Chr01	17600001	0.003799:5.93	0.003930:6.34	0.003901:5.64	0.004184:5.97	0.003674:5.64	0.003986:6.67	0.000687:7.37	0.004239:5.99	0.004062:6.13	0.003810:6.83	0.003302:5.44	0.003889:5.84	0.000278:5.83	0.003659:6.07	0.003873:5.93	0.004725:5.50	0.000427:6.28	0.003945:5.63	0.004168:6.05	0.003952:5.66	0.001036:4.88	0.003815:5.80	0.003692:5.32	0.003910:5.68	0.003769:6.09	0.004895:4.88	0.003822:5.64	0.004111:6.08	0.003342:5.13	0.003481:5.78	0.003891:5.86	0.003740:5.56	0.003843:6.02	0.003780:5.86	0.003335:5.90	0.003855:6.03	0.003835:5.88	0.004148:5.90	0.003602:6.19	0.003671:4.67	0.003845:5.59	0.003889:5.82	0.003629:5.40	0.004026:5.54	0.003375:5.46	0.003536:5.08	0.003763:5.80	0.003662:5.72
Chr01	17650001	0.002062:5.79	0.002157:6.28	0.002244:5.45	0.002033:5.52	0.001864:5.34	0.001999:6.16	0.000478:7.02	0.002053:5.60	0.002336:6.10	0.002482:6.72	0.002197:5.73	0.002085:5.99	0.000092:5.70	0.002017:5.88	0.001895:5.91	0.002077:5.18	0.000152:6.37	0.001802:5.44	0.001754:6.31	0.001977:5.78	0.000399:5.18	0.002020:6.27	0.002229:5.51	0.002150:5.76	0.002073:5.99	0.002098:5.19	0.001846:5.54	0.002027:5.98	0.002150:5.65	0.002095:5.36	0.002080:5.91	0.001989:5.47	0.001900:5.80	0.002111:5.92	0.002116:5.91	0.002253:6.02	0.002379:5.92	0.001734:5.82	0.002453:5.93	0.001582:4.69	0.002460:5.52	0.001808:5.83	0.002307:5.51	0.001680:5.81	0.002332:5.56	0.001802:4.65	0.002094:5.56	0.002272:5.64
Chr01	17700001	0.001706:5.88	0.002469:6.49	0.002006:5.54	0.001625:6.09	0.001912:5.79	0.001878:6.27	0.000047:6.56	0.001826:6.37	0.001712:5.69	0.002202:6.95	0.002070:5.55	0.001897:6.07	0.000731:5.64	0.002047:6.55	0.002367:6.11	0.002299:5.73	0.000094:6.43	0.001941:6.11	0.002077:6.30	0.002050:6.08	0.000074:5.89	0.001867:6.08	0.001969:5.47	0.001809:6.31	0.002336:6.17	0.001692:5.50	0.002282:5.42	0.001880:6.06	0.001859:5.70	0.001890:5.56	0.002063:5.82	0.002273:5.99	0.002108:6.17	0.002193:6.19	0.002590:5.95	0.001978:6.47	0.002734:6.12	0.002168:5.74	0.002227:6.18	0.002023:5.14	0.001901:5.85	0.002703:5.99	0.001800:5.56	0.001999:5.90	0.002243:5.62	0.001600:5.17	0.001927:6.14	0.001860:5.98
Chr01	17750001	0.001266:4.28	0.001521:4.46	0.001158:4.10	0.001175:4.19	0.001487:4.09	0.001143:4.22	0.000092:4.74	0.001282:4.50	0.001159:4.20	0.001185:4.62	0.001401:3.82	0.001306:4.23	0.000033:3.96	0.001147:4.37	0.001216:4.36	0.001417:3.96	0.000215:4.52	0.001315:4.25	0.001247:4.13	0.001151:3.85	0.000000:3.47	0.001057:4.18	0.001230:3.75	0.001436:4.31	0.001287:4.35	0.001211:3.54	0.001451:3.97	0.001214:4.29	0.001124:3.89	0.001319:3.95	0.001180:4.22	0.001344:3.89	0.001447:4.13	0.001375:4.30	0.001030:4.29	0.001044:4.18	0.001511:4.39	0.001170:4.01	0.001194:4.46	0.001414:3.56	0.001478:4.17	0.001237:4.32	0.001549:3.83	0.001350:4.14	0.001088:4.06	0.001314:3.40	0.001297:4.24	0.001370:4.02
Chr01	17800001	0.002138:6.39	0.001969:6.57	0.002488:5.95	0.002149:6.77	0.001857:6.13	0.002298:7.26	0.000211:6.51	0.002263:6.49	0.001932:6.25	0.002433:7.13	0.002106:6.08	0.002658:6.77	0.000916:5.90	0.002269:6.42	0.002164:6.82	0.002008:5.66	0.000509:6.85	0.002473:5.83	0.002191:6.37	0.002120:6.35	0.000090:5.96	0.002059:6.33	0.002395:6.18	0.002047:6.31	0.002343:6.63	0.002361:5.84	0.002115:5.99	0.002471:6.38	0.001903:6.17	0.002119:5.93	0.002404:6.33	0.002412:6.25	0.002282:6.72	0.002543:6.75	0.002034:6.21	0.002173:6.66	0.002122:6.70	0.002099:6.03	0.001913:6.56	0.002117:5.09	0.002550:6.20	0.002269:6.19	0.002286:6.02	0.002375:5.88	0.002175:5.94	0.001931:5.37	0.002596:6.50	0.001955:6.40
Chr01	17850001	0.006454:7.19	0.005636:7.68	0.005410:6.63	0.005577:7.03	0.006242:6.93	0.006275:7.71	0.002469:7.27	0.005375:7.45	0.005215:7.40	0.006087:8.06	0.005523:6.83	0.005882:7.19	0.003204:6.52	0.006032:7.04	0.006148:7.49	0.005990:6.58	0.002770:7.44	0.006049:7.22	0.006392:7.55	0.006114:7.23	0.002254:6.44	0.006291:7.23	0.006513:6.39	0.006427:6.80	0.005611:6.98	0.006116:6.44	0.006194:6.89	0.006954:7.33	0.006286:6.86	0.005383:6.88	0.005705:7.01	0.005031:6.64	0.005707:7.30	0.006259:7.43	0.005973:7.45	0.006922:7.30	0.005626:7.63	0.005542:6.97	0.006359:7.28	0.006312:6.21	0.006505:6.92	0.006046:7.31	0.006344:6.47	0.005806:6.82	0.004924:6.61	0.005570:6.05	0.005945:6.97	0.006164:6.79
Chr01	17900001	0.004348:5.73	0.004790:6.77	0.004707:5.53	0.004415:5.98	0.004022:5.45	0.004759:6.74	0.000616:6.72	0.004669:5.99	0.004891:6.28	0.004513:6.73	0.004531:5.80	0.004410:6.09	0.000648:5.80	0.004640:6.33	0.004350:6.00	0.004358:5.48	0.000709:6.68	0.004786:5.90	0.004253:6.01	0.004467:5.63	0.000698:5.23	0.005414:6.37	0.004311:5.74	0.005193:6.40	0.004357:5.91	0.004378:5.30	0.003943:5.81	0.004644:5.96	0.004212:5.47	0.004454:5.77	0.004611:6.54	0.004687:5.51	0.004475:6.03	0.004248:6.21	0.004724:5.81	0.004723:6.47	0.004292:6.11	0.004382:5.59	0.004240:6.39	0.004430:4.98	0.004725:5.85	0.005033:5.90	0.004341:5.55	0.004491:5.88	0.004304:5.61	0.004376:5.30	0.004597:6.20	0.004059:5.67
Chr01	17950001	0.003719:5.53	0.003960:5.99	0.004329:5.30	0.003243:5.33	0.003888:5.41	0.003846:6.02	0.000377:6.22	0.004405:5.96	0.004008:5.55	0.004464:6.50	0.003997:5.56	0.004017:5.60	0.000341:5.44	0.003771:5.86	0.004236:5.47	0.003989:5.29	0.000405:6.27	0.003989:5.70	0.004249:5.59	0.004201:5.60	0.000250:4.96	0.004156:5.94	0.004248:5.42	0.003782:5.49	0.003625:5.75	0.003670:5.12	0.003917:5.25	0.003954:5.94	0.003484:5.36	0.003618:5.43	0.003899:5.55	0.003818:5.49	0.004035:5.75	0.003603:5.82	0.003694:5.42	0.003956:6.13	0.003930:5.70	0.004204:5.62	0.003728:5.95	0.003604:4.62	0.003653:5.56	0.003760:5.57	0.003546:5.52	0.003899:5.43	0.003831:5.49	0.003609:4.73	0.003548:5.61	0.003870:5.60
Chr01	18000001	0.002364:6.56	0.002604:6.90	0.002331:5.99	0.002405:6.58	0.002181:6.41	0.002391:7.29	0.000350:6.81	0.002481:6.49	0.002837:6.47	0.002633:7.32	0.002484:6.27	0.002355:6.67	0.000045:5.76	0.002669:6.67	0.002576:6.30	0.002532:5.91	0.000108:6.40	0.002760:6.51	0.002560:6.78	0.002566:6.47	0.000458:5.98	0.002451:6.65	0.002255:6.16	0.002490:6.40	0.002512:6.17	0.002681:5.79	0.002348:6.22	0.002394:6.59	0.002963:6.44	0.002158:6.39	0.002640:6.16	0.002846:6.19	0.002527:6.86	0.002610:6.98	0.002472:6.03	0.002441:6.93	0.002520:7.03	0.002354:6.22	0.002435:6.49	0.002395:5.71	0.002365:6.28	0.002687:6.49	0.002869:6.37	0.002609:6.25	0.002536:5.98	0.002171:5.51	0.002704:6.68	0.002428:6.55
Chr01	18050001	0.002114:5.91	0.001981:6.50	0.001902:5.85	0.001607:5.99	0.001570:5.98	0.002122:6.37	0.000744:5.89	0.001866:6.00	0.002502:6.32	0.001733:6.94	0.002230:5.90	0.002287:6.04	0.001289:5.34	0.002375:6.52	0.002108:6.53	0.002150:5.70	0.000647:6.23	0.002441:6.32	0.002258:6.02	0.002261:5.96	0.000934:5.76	0.002663:6.55	0.001956:5.22	0.002075:6.49	0.002215:6.01	0.001764:5.76	0.001866:5.97	0.002059:6.43	0.002237:6.21	0.002058:6.05	0.002160:6.02	0.001864:5.82	0.002077:6.36	0.001830:6.36	0.002294:5.74	0.001819:6.39	0.001856:6.20	0.002150:5.70	0.001758:6.20	0.001762:4.70	0.002080:6.13	0.002463:6.08	0.002072:5.90	0.001933:5.75	0.002367:5.77	0.002522:5.14	0.002244:6.02	0.001880:6.00
Chr01	18100001	0.001636:5.62	0.002051:6.43	0.001740:5.69	0.001611:6.50	0.002064:5.55	0.001831:6.35	0.000810:6.71	0.002103:6.02	0.001933:6.34	0.002045:6.56	0.001552:5.55	0.001641:5.95	0.000633:5.49	0.002005:6.41	0.001510:6.16	0.001784:5.60	0.000590:5.87	0.002084:6.02	0.001821:6.24	0.001720:5.99	0.000642:5.64	0.001728:5.80	0.001706:5.30	0.001539:5.86	0.001956:5.79	0.001565:5.44	0.001990:5.60	0.001838:6.02	0.001939:5.73	0.001544:5.62	0.001722:5.84	0.001637:5.22	0.001566:5.73	0.001711:5.96	0.001821:5.88	0.001735:6.35	0.002122:6.05	0.002086:5.70	0.001888:6.28	0.001653:4.84	0.001528:6.07	0.001669:6.04	0.001899:5.64	0.002020:5.67	0.001969:5.69	0.001785:4.80	0.001515:5.89	0.001894:5.75
Chr01	18150001	0.001625:5.44	0.002083:5.95	0.001988:5.48	0.002130:5.77	0.001822:5.71	0.001939:5.89	0.000668:5.78	0.002213:5.83	0.002344:6.14	0.001899:6.48	0.001685:5.42	0.001617:5.88	0.000922:5.06	0.002182:6.05	0.002118:5.85	0.002059:4.81	0.000269:5.85	0.002241:5.32	0.001708:5.60	0.002538:5.42	0.000593:5.30	0.002051:5.76	0.001951:5.34	0.002163:5.60	0.001885:5.67	0.001836:5.21	0.001725:5.86	0.001958:5.90	0.002005:5.57	0.001877:5.47	0.001779:6.05	0.002043:5.66	0.001750:6.16	0.002681:6.01	0.001892:5.39	0.001943:6.00	0.002183:5.99	0.002372:5.55	0.001658:5.77	0.001722:5.03	0.001954:5.60	0.001871:5.92	0.001773:5.41	0.002214:5.65	0.001861:5.26	0.002118:4.67	0.001786:5.82	0.002099:5.35
Chr01	18200001	0.001964:7.10	0.002101:7.60	0.002097:6.52	0.001751:7.56	0.002117:6.69	0.001574:7.58	0.000333:7.19	0.001933:7.29	0.002218:7.64	0.001989:7.96	0.002137:6.82	0.001752:7.31	0.000973:6.25	0.001993:7.20	0.001879:6.80	0.001696:6.79	0.000265:7.49	0.002022:7.01	0.001774:7.28	0.002205:7.23	0.001242:6.43	0.002109:7.39	0.001755:6.67	0.001753:6.67	0.001799:7.35	0.001523:6.45	0.001771:6.63	0.002042:7.22	0.001919:6.78	0.001767:7.04	0.002150:6.88	0.001729:6.48	0.001805:7.36	0.001910:6.95	0.001966:7.16	0.001784:7.51	0.002311:7.37	0.002271:7.08	0.001755:7.37	0.002194:5.99	0.002122:6.77	0.001917:7.01	0.002250:6.70	0.002207:6.73	0.001874:6.75	0.002144:6.16	0.002075:7.13	0.002148:7.00
Chr01	18250001	0.001581:6.64	0.001397:7.66	0.001721:6.38	0.001172:6.90	0.001405:6.95	0.001329:7.62	0.000504:6.93	0.001506:6.73	0.001260:6.97	0.001585:7.95	0.001347:6.32	0.001266:7.18	0.000770:6.35	0.001660:7.35	0.001591:6.96	0.001470:6.32	0.000188:7.09	0.001285:6.84	0.001538:7.07	0.001642:7.07	0.000279:6.32	0.001367:7.35	0.001315:6.30	0.001549:6.54	0.001429:6.91	0.001192:6.47	0.001318:6.07	0.001373:6.65	0.001707:6.84	0.001393:6.48	0.001427:6.85	0.001156:6.41	0.001412:7.02	0.001704:7.46	0.001168:6.96	0.001534:7.14	0.001459:7.43	0.001387:6.45	0.001428:6.92	0.001256:5.58	0.001303:6.65	0.001224:6.82	0.001492:6.53	0.001312:6.57	0.001793:6.64	0.001127:5.84	0.001410:6.70	0.001275:6.89
Chr01	18300001	0.000934:6.32	0.001165:6.92	0.000940:6.50	0.001139:7.03	0.001267:6.43	0.000953:7.12	0.000096:6.24	0.000891:6.58	0.001301:6.63	0.000976:7.17	0.000839:6.15	0.000729:6.41	0.000000:5.26	0.000927:6.80	0.000950:6.40	0.000729:6.03	0.000073:6.22	0.001014:6.68	0.000880:6.57	0.000988:6.68	0.000173:6.48	0.000842:6.57	0.000849:6.04	0.000860:6.28	0.000874:6.66	0.000760:6.29	0.001211:6.12	0.001100:6.24	0.001063:6.21	0.000736:6.21	0.000812:6.44	0.000756:5.78	0.000772:6.67	0.000937:6.95	0.001163:6.59	0.000942:6.85	0.000919:6.34	0.001069:6.11	0.001125:6.47	0.000861:5.17	0.001060:6.27	0.000898:6.12	0.000775:5.88	0.000944:5.86	0.000848:6.08	0.000845:5.42	0.000887:6.73	0.000803:6.07
Chr01	18350001	0.001347:6.92	0.001349:7.20	0.001662:6.22	0.000998:6.60	0.001360:6.36	0.001267:7.05	0.000387:6.97	0.001477:6.58	0.001385:7.01	0.001438:7.21	0.001098:6.27	0.001372:6.97	0.000594:6.35	0.001263:6.71	0.001985:6.90	0.001202:6.30	0.000772:6.84	0.001182:6.26	0.001324:6.73	0.000921:6.83	0.000723:6.54	0.001694:7.08	0.001175:6.24	0.001552:6.30	0.001186:6.69	0.001434:6.13	0.001341:6.13	0.001908:6.86	0.001534:6.36	0.001478:6.52	0.001371:6.59	0.001134:6.57	0.001621:7.27	0.001595:7.01	0.001222:6.85	0.001298:6.83	0.001442:6.90	0.001334:6.42	0.001216:6.87	0.001645:5.61	0.001036:6.73	0.001183:6.67	0.001419:6.58	0.001304:6.85	0.001457:6.57	0.001320:5.63	0.001614:6.64	0.001407:6.39
Chr01	18400001	0.001369:6.76	0.001509:7.58	0.001284:6.43	0.001357:6.80	0.001652:6.48	0.001758:7.33	0.000104:6.98	0.001627:6.59	0.001332:7.04	0.001301:7.89	0.001420:6.43	0.002019:6.98	0.000731:6.26	0.001514:6.94	0.001422:7.29	0.001065:6.16	0.000363:6.55	0.002546:6.85	0.001618:6.92	0.001775:6.86	0.000348:5.96	0.001319:7.10	0.001328:6.34	0.001188:6.75	0.002366:7.26	0.001358:6.04	0.001119:6.22	0.001823:6.73	0.001484:6.51	0.001629:6.79	0.001357:6.70	0.001778:6.54	0.001590:6.87	0.001558:7.22	0.001615:6.84	0.001315:6.92	0.001388:7.17	0.001317:6.52	0.001197:7.28	0.001716:5.60	0.001492:6.54	0.001283:6.51	0.002237:6.28	0.001343:6.57	0.001346:6.64	0.001126:6.01	0.001476:7.02	0.001486:6.82
Chr01	18450001	0.004089:6.83	0.004896:6.92	0.003613:6.68	0.001817:6.94	0.003537:7.03	0.003680:7.69	0.002383:7.06	0.004024:7.05	0.006004:7.28	0.002935:7.70	0.004684:6.49	0.003870:6.68	0.001965:6.35	0.004334:7.32	0.003544:7.21	0.004507:6.29	0.003713:6.73	0.004372:6.81	0.002803:7.33	0.004807:6.98	0.002204:6.69	0.003320:6.84	0.004037:6.40	0.004021:7.04	0.004188:7.36	0.005109:6.55	0.003342:6.94	0.004088:7.03	0.001845:6.35	0.001156:6.39	0.002411:6.78	0.003651:6.61	0.003264:7.09	0.003351:7.05	0.003965:6.80	0.005154:6.99	0.004998:6.75	0.003631:6.63	0.004237:7.02	0.001114:5.79	0.004767:6.90	0.003845:7.05	0.003363:6.32	0.004755:6.66	0.004775:6.35	0.003371:5.91	0.002975:6.86	0.004574:6.60
Chr01	18500001	0.002249:6.64	0.002319:6.71	0.002323:5.99	0.002286:6.54	0.002534:6.39	0.002147:6.99	0.001306:7.08	0.002262:6.74	0.001895:6.47	0.002156:7.39	0.002222:6.21	0.002373:6.27	0.001370:5.58	0.002582:7.19	0.002283:6.54	0.002253:6.26	0.002479:6.78	0.001658:6.61	0.002227:6.88	0.002522:6.53	0.001599:6.04	0.002233:6.63	0.002451:6.27	0.002255:6.34	0.001976:6.82	0.001363:5.97	0.002765:6.02	0.002121:6.80	0.001427:6.31	0.002408:6.16	0.002502:6.65	0.002346:6.18	0.002435:6.46	0.001998:7.04	0.002167:6.65	0.001830:7.14	0.002393:6.66	0.002238:6.26	0.002265:7.01	0.001218:5.54	0.002357:6.49	0.002114:6.79	0.002489:5.88	0.002384:6.14	0.002472:6.23	0.002397:5.87	0.002523:6.70	0.002382:6.16
Chr01	18550001	0.002729:6.03	0.002025:6.55	0.002113:5.88	0.001245:6.49	0.001950:6.07	0.002298:6.71	0.000460:6.39	0.002869:5.94	0.001870:6.21	0.002448:7.23	0.002435:6.07	0.002118:6.13	0.001182:5.79	0.002541:6.22	0.002482:5.75	0.002769:5.79	0.002222:6.23	0.002191:5.81	0.002577:6.29	0.001971:5.87	0.000913:5.66	0.002590:6.21	0.002254:5.42	0.002204:6.06	0.002186:6.18	0.002367:5.82	0.002339:5.81	0.002088:6.15	0.002144:5.65	0.001566:5.55	0.002158:6.14	0.002138:5.59	0.002402:6.33	0.002778:6.51	0.002518:5.69	0.002428:6.32	0.002050:6.07	0.001998:5.81	0.002096:6.16	0.001327:5.16	0.002386:6.06	0.002249:5.98	0.002399:5.65	0.002088:5.49	0.002249:5.75	0.001482:5.24	0.002430:6.28	0.002374:5.85
Chr01	18600001	0.003663:5.60	0.004219:6.14	0.004041:5.55	0.003783:5.55	0.003576:5.49	0.003472:6.31	0.000850:6.26	0.004241:5.67	0.003506:5.63	0.004093:6.50	0.003847:5.58	0.004207:5.76	0.001001:5.20	0.004273:5.75	0.003999:5.65	0.003684:5.44	0.003739:5.91	0.003373:5.59	0.003650:6.18	0.004554:5.63	0.000608:4.81	0.004099:6.03	0.003702:5.26	0.003339:5.84	0.003659:5.63	0.003972:5.02	0.003125:5.15	0.004192:6.12	0.000598:5.08	0.004176:5.43	0.003786:5.72	0.003419:5.26	0.003885:5.97	0.004261:5.78	0.004268:5.83	0.004058:6.04	0.004176:6.16	0.003860:5.73	0.004062:5.91	0.003731:4.80	0.003879:5.83	0.004063:5.85	0.003771:5.77	0.004156:5.57	0.003463:5.62	0.003671:4.86	0.004195:5.64	0.003823:5.48
Chr01	18650001	0.003751:5.36	0.003978:5.92	0.004355:5.43	0.003291:5.13	0.004127:5.56	0.004415:5.98	0.001075:5.93	0.004124:5.80	0.003973:5.84	0.004326:5.79	0.004168:5.15	0.003712:5.78	0.000870:5.03	0.004373:5.58	0.004552:5.73	0.004334:5.06	0.004190:5.56	0.004128:5.32	0.003932:5.79	0.004176:5.59	0.001212:4.93	0.003544:5.76	0.004272:4.96	0.004248:5.32	0.004263:5.32	0.003713:4.51	0.003772:5.20	0.004631:5.45	0.000956:5.56	0.004256:5.55	0.003859:5.45	0.003632:5.07	0.004118:5.89	0.003498:5.70	0.004221:5.45	0.003377:5.98	0.003978:6.10	0.003881:5.19	0.004672:5.90	0.004052:4.39	0.004639:5.32	0.003928:5.40	0.003669:5.40	0.004359:5.32	0.003799:5.14	0.004189:4.70	0.004264:5.85	0.004719:5.31
Chr01	18700001	0.002962:4.57	0.002712:4.82	0.002277:4.36	0.002948:4.06	0.002793:4.48	0.002509:5.29	0.000930:6.69	0.002579:4.80	0.002242:5.05	0.002730:5.13	0.002514:4.40	0.001700:4.64	0.000567:6.12	0.002891:4.98	0.002793:4.55	0.003131:4.08	0.003041:4.73	0.002153:4.12	0.002353:4.75	0.002061:4.56	NA:2.72	0.002292:4.53	0.002122:4.41	0.002789:4.62	0.002323:4.72	0.003253:3.45	0.001999:4.40	0.002108:4.78	NA:2.83	0.002326:4.70	0.002615:4.52	0.002362:4.61	0.002431:4.82	0.002798:4.92	0.002928:4.54	0.002227:4.76	0.002525:4.92	0.002454:4.52	0.002294:4.58	0.002706:3.87	0.001731:4.53	0.002882:4.69	0.002778:3.99	0.002149:4.34	0.002753:4.55	0.002402:3.68	0.003222:4.92	0.003319:4.60
Chr01	18750001	0.003726:6.02	0.003788:6.55	0.003390:5.91	0.002991:6.30	0.003472:5.82	0.003336:6.56	0.000688:6.59	0.003821:6.28	0.003769:6.54	0.003777:6.79	0.003464:5.60	0.003959:5.74	0.001254:5.36	0.003357:6.25	0.003352:6.34	0.003608:5.70	0.003631:6.12	0.003620:5.95	0.003966:6.26	0.003626:5.86	0.000756:5.50	0.003492:6.37	0.003494:5.47	0.003701:6.12	0.004060:6.39	0.003587:5.75	0.003877:5.86	0.003475:6.29	0.000384:5.98	0.003771:6.14	0.003552:6.37	0.003517:6.39	0.003726:6.51	0.003711:6.31	0.003494:5.81	0.003395:6.35	0.003036:6.31	0.003410:5.71	0.003758:5.97	0.003445:5.25	0.003625:6.30	0.003773:6.24	0.003797:5.75	0.003240:5.86	0.003253:5.95	0.003413:5.08	0.003495:6.04	0.003409:5.87
Chr01	18800001	0.004390:5.57	0.004741:5.98	0.004451:5.18	0.003943:5.72	0.004884:5.35	0.004455:6.27	0.002238:5.77	0.004422:5.96	0.004812:5.77	0.004763:6.49	0.005053:5.54	0.005128:5.58	0.002251:4.73	0.004736:6.27	0.005003:5.86	0.005191:5.26	0.004431:5.50	0.004652:5.56	0.004817:5.87	0.004701:5.77	0.002678:5.33	0.004425:5.83	0.004899:5.01	0.004425:5.57	0.004413:5.90	0.004094:4.68	0.004557:5.05	0.005423:5.50	0.003024:5.04	0.004385:5.10	0.004808:5.72	0.004670:5.38	0.004521:5.82	0.004630:5.74	0.005129:5.45	0.004866:5.91	0.004866:5.77	0.005332:5.41	0.004521:5.70	0.004594:4.66	0.004910:5.53	0.004477:5.63	0.005641:5.06	0.004955:5.78	0.005195:5.24	0.004903:5.00	0.004451:5.63	0.005235:5.27
Chr01	18850001	0.004823:5.32	0.004102:5.88	0.003803:4.86	0.004121:5.55	0.004559:5.23	0.004467:6.33	0.003084:5.74	0.003734:5.44	0.004110:5.90	0.004273:5.96	0.003065:5.23	0.004077:5.26	0.002295:4.68	0.004375:5.25	0.003472:5.38	0.005613:5.09	0.005140:5.50	0.002687:4.59	0.003129:5.74	0.004250:5.66	0.002550:5.33	0.003957:5.72	0.004945:5.10	0.004865:5.40	0.003106:5.46	0.003790:4.87	0.004804:5.01	0.003311:5.49	0.002095:5.38	0.003348:5.63	0.004073:5.78	0.003138:5.02	0.003083:5.82	0.003334:5.47	0.004808:5.05	0.003936:5.26	0.004116:5.66	0.004008:5.40	0.004131:5.63	0.004647:4.45	0.003510:5.59	0.003909:5.56	0.003999:4.82	0.003960:5.52	0.004584:5.41	0.003766:4.44	0.004217:5.56	0.004078:5.70
Chr01	18900001	0.002020:6.25	0.001897:7.11	0.002149:6.05	0.001623:6.45	0.001961:6.52	0.002092:7.04	0.000524:6.73	0.002103:6.72	0.002024:6.79	0.002271:6.99	0.002251:6.41	0.002407:6.44	0.000161:5.92	0.002170:6.87	0.001972:6.81	0.001916:6.01	0.002184:6.75	0.002243:6.28	0.002153:6.82	0.002046:6.44	0.000601:5.91	0.002067:6.46	0.001974:6.17	0.001664:6.55	0.002009:6.47	0.001898:6.37	0.002170:5.98	0.002356:6.52	0.000636:6.29	0.002193:6.34	0.001904:6.54	0.002063:6.32	0.002068:6.77	0.002278:6.99	0.002113:6.61	0.001787:7.03	0.002115:6.74	0.002107:6.11	0.001997:6.45	0.002150:5.54	0.001925:6.40	0.002122:6.62	0.001933:5.90	0.002021:6.14	0.002022:6.33	0.002364:5.50	0.002237:6.38	0.002401:6.80
Chr01	18950001	0.002317:6.79	0.002351:7.26	0.002767:6.72	0.002903:7.41	0.002374:7.07	0.002239:7.59	0.001664:7.59	0.002445:7.51	0.002407:7.40	0.002761:8.13	0.002568:6.65	0.002691:6.97	0.001179:5.95	0.002721:7.31	0.002569:7.07	0.002755:6.58	0.002700:7.07	0.002414:7.40	0.002682:7.46	0.002988:6.86	0.002068:6.81	0.002436:7.16	0.002552:6.14	0.002850:6.84	0.002738:7.04	0.002785:6.50	0.002972:6.67	0.002735:7.12	0.001616:6.87	0.002578:6.86	0.002918:7.10	0.002590:6.04	0.002853:7.01	0.002539:7.26	0.002353:7.00	0.002415:7.32	0.003036:7.38	0.002635:6.74	0.002693:7.65	0.002448:5.79	0.002169:7.04	0.002558:6.98	0.002583:6.58	0.002338:6.52	0.002704:6.85	0.002494:5.86	0.003209:6.69	0.002659:7.14
Chr01	19000001	0.001640:6.82	0.002104:7.55	0.001799:6.15	0.001963:7.06	0.001604:6.42	0.002080:7.86	0.000132:6.58	0.002067:6.94	0.002006:7.18	0.002197:7.80	0.002088:6.37	0.002082:6.92	0.000310:6.04	0.002342:6.61	0.002167:6.69	0.001994:6.19	0.002058:7.14	0.002086:7.00	0.001654:6.95	0.002179:6.72	0.000235:6.41	0.001977:7.05	0.002064:6.03	0.002204:6.26	0.002038:6.63	0.001519:6.44	0.001968:6.63	0.002020:6.51	0.000250:6.67	0.001740:6.75	0.002263:6.72	0.001883:6.56	0.002214:7.12	0.002369:7.02	0.002042:6.96	0.002143:6.92	0.001872:7.48	0.002090:6.25	0.001662:6.34	0.001519:5.59	0.002461:6.71	0.001858:6.80	0.002049:6.45	0.002186:6.39	0.001959:6.36	0.002035:5.71	0.002195:6.80	0.002197:6.55
Chr01	19050001	0.002818:5.57	0.002484:6.08	0.002486:5.63	0.002002:5.77	0.002302:5.62	0.002711:6.16	0.000026:5.74	0.002804:6.01	0.001667:5.82	0.002608:6.71	0.003246:5.64	0.002075:5.74	0.000051:5.17	0.002061:5.65	0.002502:5.75	0.001762:5.26	0.002697:5.68	0.002264:5.82	0.002024:5.62	0.002021:5.70	0.000904:5.14	0.002764:5.92	0.002020:5.50	0.002008:5.42	0.001913:5.29	0.002109:5.26	0.002311:5.43	0.001950:5.65	0.000711:5.39	0.001962:5.38	0.002131:5.56	0.002553:5.06	0.002154:5.62	0.002072:5.89	0.002367:5.48	0.002143:5.83	0.001937:6.05	0.002438:5.32	0.002200:5.81	0.002644:4.67	0.002315:5.61	0.002373:6.05	0.002256:5.48	0.002075:5.29	0.002233:5.51	0.002348:4.87	0.002181:5.54	0.002488:5.67
Chr01	19100001	0.002725:6.61	0.003860:6.65	0.003498:6.30	0.003348:6.86	0.001970:5.91	0.002415:7.00	0.000783:6.79	0.002607:6.78	0.002189:6.53	0.002740:7.36	0.002500:6.52	0.003171:6.37	0.000851:6.26	0.002509:6.64	0.002975:6.54	0.002682:6.33	0.003633:6.42	0.002059:6.59	0.003157:6.37	0.002676:6.61	0.001602:6.39	0.002165:6.75	0.002521:5.95	0.002863:6.45	0.002017:6.45	0.001764:6.34	0.002547:6.31	0.002626:6.60	0.001707:6.20	0.002405:6.32	0.002812:6.44	0.001984:6.23	0.003412:6.71	0.002964:6.83	0.002858:6.41	0.003215:6.92	0.002267:6.49	0.002432:6.30	0.002389:6.42	0.003328:5.21	0.003051:6.31	0.002249:6.81	0.003227:6.14	0.003154:6.42	0.002760:6.25	0.002824:5.22	0.002287:6.61	0.002363:6.32
Chr01	19150001	0.010234:4.58	0.007628:4.81	0.007869:4.23	0.005433:5.08	0.009809:4.16	0.009001:5.21	0.000518:4.84	0.010856:4.69	0.010203:5.03	0.008162:5.14	0.008570:4.70	0.007487:4.36	0.000000:3.81	0.008076:4.89	0.010032:4.87	0.008916:4.26	0.010171:5.31	0.010007:4.60	0.010400:5.11	0.009137:4.92	0.000027:4.94	0.008099:5.02	0.007892:4.31	0.009907:4.83	0.009564:4.79	0.004714:4.51	0.007076:4.54	0.008203:5.17	0.000000:5.07	0.008620:4.64	0.010536:4.72	0.009174:4.42	0.008630:4.98	0.010297:4.82	0.007755:4.80	0.008771:4.77	0.008486:5.02	0.006449:4.64	0.006865:4.66	0.006180:4.00	0.008733:4.65	0.009382:4.78	0.008163:4.55	0.008740:4.55	0.007941:4.27	0.007184:3.71	0.010795:4.70	0.009006:4.70
Chr01	19200001	0.017827:4.35	0.018321:4.46	0.015642:4.27	0.012221:4.47	0.016713:4.24	0.018249:4.42	0.000000:4.24	0.015843:4.12	0.016158:4.35	0.019052:4.69	0.017084:4.14	0.016470:4.06	0.000337:3.52	0.015450:4.43	0.019061:4.36	0.013805:3.75	0.015391:4.29	0.017155:4.27	0.017366:4.28	0.016086:4.30	0.000194:4.25	0.015091:4.31	0.013964:4.02	0.015995:4.02	0.015984:4.39	0.009963:3.72	0.014849:3.86	0.015510:4.35	0.000066:4.11	0.017935:4.10	0.018109:4.22	0.017434:3.68	0.018402:4.50	0.017730:4.69	0.016549:4.15	0.017398:4.38	0.016393:4.36	0.015180:4.03	0.016088:4.35	0.014402:3.38	0.017994:4.02	0.019173:4.19	0.015706:3.75	0.016692:3.94	0.013748:3.76	0.013051:3.25	0.013355:4.03	0.017464:3.99
Chr01	19250001	0.010711:5.83	0.011849:6.23	0.011815:6.02	0.008966:6.42	0.011113:5.94	0.011577:6.35	0.002130:5.50	0.012275:6.29	0.012777:6.59	0.011330:6.94	0.012433:6.07	0.011646:6.42	0.001168:5.08	0.013202:6.50	0.012140:6.71	0.012677:5.88	0.011599:6.46	0.012870:6.45	0.010794:6.60	0.010904:5.77	0.004099:6.66	0.012356:6.64	0.012023:5.45	0.010301:5.63	0.012336:6.14	0.009472:5.53	0.011114:5.86	0.011462:6.30	0.004137:6.31	0.012074:6.11	0.012554:6.52	0.011422:5.65	0.010970:6.12	0.011464:6.48	0.012561:6.06	0.012238:6.45	0.011814:6.76	0.012672:5.96	0.012242:6.39	0.010421:5.46	0.013066:6.04	0.011687:6.35	0.011882:5.81	0.010768:5.70	0.011125:5.81	0.012022:5.65	0.011076:6.32	0.011132:6.28
Chr01	19300001	0.010663:5.97	0.011451:6.86	0.010707:6.04	0.008778:6.45	0.010758:6.15	0.011665:6.79	0.000000:6.49	0.010989:6.72	0.010775:6.36	0.011361:6.95	0.010466:5.91	0.011400:6.14	0.000120:5.31	0.011054:6.79	0.011530:6.20	0.010920:6.00	0.011428:6.52	0.010933:6.04	0.009951:6.28	0.011169:6.59	0.000021:6.54	0.010877:6.40	0.010310:5.63	0.011335:6.52	0.010738:6.21	0.008032:5.96	0.010485:5.97	0.011059:6.51	0.000131:6.37	0.011289:6.43	0.010566:6.66	0.010593:5.86	0.010858:6.97	0.010944:6.26	0.010241:6.34	0.011331:6.50	0.011877:6.78	0.010259:6.31	0.011016:6.25	0.010240:5.09	0.010725:6.09	0.010860:6.26	0.011761:6.17	0.010865:5.88	0.010347:5.98	0.010579:5.43	0.010463:6.21	0.010352:6.14
Chr01	19350001	0.011781:5.49	0.010951:5.86	0.011312:5.32	0.008829:5.77	0.010971:4.92	0.012334:6.22	0.000079:5.38	0.012033:5.72	0.011859:5.70	0.012590:6.27	0.011815:5.34	0.012896:5.64	0.000055:4.89	0.012391:5.73	0.013475:5.79	0.011488:5.09	0.012863:5.59	0.011247:5.30	0.011676:5.63	0.012849:5.44	0.000025:5.49	0.011994:6.09	0.012104:5.06	0.011330:5.36	0.012140:5.29	0.008859:5.22	0.011906:5.39	0.010713:5.28	0.000144:5.53	0.011858:5.27	0.012427:5.42	0.012607:5.07	0.011766:5.99	0.012540:5.66	0.011643:5.45	0.012294:6.07	0.012578:5.84	0.011600:5.60	0.011695:5.76	0.011064:4.64	0.011732:5.53	0.012528:5.86	0.012426:5.02	0.012166:5.75	0.012041:5.54	0.010864:4.63	0.012856:5.62	0.012469:5.28
Chr01	19400001	0.011181:6.82	0.009618:7.14	0.008731:6.26	0.008467:6.87	0.008970:6.72	0.009918:7.05	0.002960:6.72	0.010111:6.89	0.010631:7.06	0.010070:7.80	0.011235:6.50	0.010166:6.36	0.004096:5.52	0.010529:6.88	0.010114:6.82	0.011441:6.22	0.010022:6.63	0.009739:6.90	0.008406:6.77	0.010586:6.65	0.003868:6.54	0.009871:7.18	0.011120:6.24	0.009341:6.52	0.010536:6.51	0.008096:6.63	0.010415:6.28	0.009084:6.74	0.003166:6.60	0.009496:6.73	0.009373:6.73	0.009332:6.22	0.009977:7.03	0.009741:7.35	0.010201:6.32	0.010248:7.34	0.008732:6.91	0.010972:6.38	0.009219:6.79	0.010732:5.58	0.010011:6.34	0.010534:6.91	0.009155:6.54	0.010528:6.28	0.010159:6.15	0.008840:5.83	0.010361:7.22	0.010525:6.77
Chr01	19450001	0.006769:5.87	0.007716:6.79	0.007099:5.69	0.005631:6.28	0.007673:5.51	0.007735:6.47	0.000522:5.44	0.007605:6.08	0.006671:6.29	0.008683:6.99	0.007068:5.93	0.007501:6.36	0.000321:5.18	0.007144:6.13	0.007910:6.55	0.007686:5.43	0.007669:6.24	0.007270:5.87	0.007742:6.20	0.007829:6.08	0.000367:6.23	0.006893:6.37	0.006911:5.26	0.007535:5.88	0.007864:5.98	0.005430:5.41	0.007466:5.68	0.007681:6.32	0.000466:6.50	0.007836:5.87	0.007082:6.11	0.007273:5.48	0.007782:5.89	0.007568:6.03	0.008461:6.01	0.007790:6.23	0.006994:6.10	0.007807:5.98	0.007067:5.81	0.006915:4.94	0.007728:5.85	0.007968:6.24	0.007068:5.58	0.007763:5.93	0.006803:5.89	0.007043:5.27	0.007883:6.30	0.007221:5.65
Chr01	19500001	0.009411:5.79	0.009219:6.28	0.009641:5.29	0.006873:6.21	0.008531:5.23	0.009796:6.15	0.000401:5.28	0.008648:5.57	0.008758:5.83	0.009773:6.19	0.008435:5.17	0.008368:5.71	0.000030:4.16	0.009177:5.90	0.009211:5.99	0.008552:5.19	0.009060:5.53	0.008865:5.86	0.008169:5.78	0.009374:5.75	0.000088:6.13	0.009087:5.92	0.009098:5.05	0.008816:5.50	0.008138:5.40	0.006802:5.50	0.008339:5.34	0.009097:5.83	0.000338:6.21	0.007883:5.20	0.008958:5.79	0.009047:5.15	0.008989:5.62	0.009545:5.79	0.008746:5.65	0.009718:6.03	0.008855:5.91	0.008588:5.43	0.009050:5.68	0.008558:4.38	0.008354:5.86	0.009126:5.67	0.008491:5.12	0.009013:5.57	0.008906:5.34	0.007925:5.05	0.008753:6.02	0.008101:5.61
Chr01	19550001	0.009924:4.81	0.010474:5.29	0.009650:4.84	0.007294:5.76	0.009845:4.67	0.010088:5.17	0.001158:4.09	0.009067:5.11	0.009296:4.99	0.009923:5.64	0.008902:4.64	0.008433:4.90	0.000330:3.44	0.010311:5.18	0.010177:5.21	0.009082:4.66	0.009198:5.12	0.008956:4.87	0.008870:4.92	0.010414:4.73	0.000410:5.49	0.010194:4.86	0.009731:4.40	0.008173:4.80	0.009978:4.95	0.006716:4.70	0.009277:4.64	0.008759:5.03	0.000575:5.83	0.009599:4.79	0.009056:4.87	0.009353:4.80	0.009788:5.09	0.008988:5.36	0.008416:4.68	0.010593:4.98	0.009508:5.06	0.009383:4.77	0.009489:5.03	0.009035:4.09	0.008933:4.96	0.008777:5.30	0.009433:4.65	0.008396:4.72	0.008928:4.80	0.008982:4.19	0.010093:5.11	0.008062:4.69
Chr01	19600001	0.007884:5.76	0.008269:6.49	0.008619:5.64	0.005703:6.35	0.007818:5.47	0.008466:6.04	0.000171:6.18	0.008310:6.25	0.007047:6.00	0.009526:6.67	0.007877:5.58	0.007983:5.83	0.000377:5.39	0.008132:6.00	0.009230:6.15	0.008926:5.60	0.007555:5.82	0.009081:6.33	0.008057:5.86	0.008629:5.56	0.000072:5.60	0.008584:6.07	0.008202:5.34	0.007742:5.80	0.007415:5.50	0.007244:5.81	0.007416:5.36	0.009067:6.02	0.000394:6.03	0.008099:5.87	0.008002:5.74	0.007894:5.76	0.007615:6.13	0.007706:6.39	0.007333:5.64	0.008650:6.23	0.009135:5.98	0.007601:5.65	0.008130:5.85	0.008204:4.95	0.007860:5.79	0.007750:6.20	0.007899:5.68	0.008158:5.48	0.007054:5.70	0.007961:5.20	0.007352:5.92	0.007778:5.83
Chr01	19650001	0.005017:4.32	0.004940:4.68	0.004721:4.19	0.003215:5.26	0.004611:3.91	0.005555:4.67	NA:2.34	0.004433:4.02	0.005068:4.18	0.006035:4.77	0.004334:4.12	0.005341:4.20	NA:2.07	0.004653:4.33	0.006048:4.38	0.004958:3.96	0.005214:4.30	0.005694:4.27	0.005088:4.44	0.004507:4.21	0.000486:5.87	0.005198:4.63	0.004969:3.96	0.004826:4.38	0.004912:4.14	0.003292:4.61	0.005320:4.38	0.005108:4.09	0.000714:6.13	0.004813:4.04	0.005296:4.15	0.004129:4.08	0.004515:4.52	0.005212:4.32	0.004361:4.24	0.004701:4.45	0.005418:4.15	0.004956:3.94	0.004488:4.29	0.005823:3.45	0.004997:4.32	0.004495:4.25	0.004564:3.89	0.004148:4.35	0.006115:4.15	0.004453:3.62	0.004529:4.04	0.005130:3.95
Chr01	19700001	0.004577:5.94	0.004438:6.35	0.004543:5.53	0.003303:6.27	0.004588:5.85	0.004575:6.80	0.000484:6.26	0.004481:6.25	0.004493:5.96	0.004754:6.48	0.004432:5.91	0.004617:6.05	0.000170:5.44	0.004591:6.55	0.004319:6.24	0.004310:5.54	0.004837:6.28	0.004333:6.15	0.004291:6.54	0.004677:5.82	0.000237:5.61	0.004832:6.30	0.003419:5.52	0.003705:5.81	0.004552:6.24	0.003488:5.81	0.003992:5.63	0.004748:6.38	0.000402:5.96	0.004096:5.90	0.004561:6.44	0.004423:5.69	0.004349:6.17	0.004436:6.42	0.004423:6.15	0.004624:6.35	0.004620:6.27	0.004703:6.12	0.004057:6.21	0.003637:4.88	0.004588:5.91	0.004400:6.27	0.004332:5.75	0.004369:5.76	0.004918:6.17	0.003739:5.02	0.004242:6.19	0.004270:5.96
Chr01	19750001	0.011593:5.83	0.012580:6.25	0.010340:5.23	0.011216:5.82	0.012528:5.49	0.011732:6.34	0.000584:6.78	0.009619:5.63	0.011195:5.86	0.011918:6.71	0.011416:5.36	0.011017:5.77	0.000961:5.70	0.011859:6.37	0.010991:6.09	0.011189:5.26	0.010132:5.81	0.011111:5.58	0.011136:6.24	0.010675:5.76	0.001336:4.74	0.011924:5.96	0.010655:5.43	0.010369:5.54	0.011183:6.07	0.011066:5.27	0.010925:5.52	0.011758:5.69	0.001026:5.14	0.010424:5.62	0.012016:5.98	0.011115:5.21	0.011012:5.74	0.012227:5.99	0.011044:5.75	0.011246:6.26	0.011287:6.02	0.010528:5.49	0.010893:5.58	0.010371:4.78	0.011628:5.51	0.011331:6.09	0.010367:5.59	0.011050:5.72	0.010812:5.23	0.010097:4.93	0.011683:5.80	0.011429:5.76
Chr01	19800001	0.005467:6.07	0.006216:6.59	0.005403:6.09	0.005227:6.59	0.005207:6.15	0.005789:6.76	0.000044:6.61	0.005018:6.43	0.005993:6.86	0.005773:7.31	0.005682:6.01	0.005294:6.35	0.000023:5.89	0.005600:7.09	0.005583:6.55	0.005630:6.08	0.005541:6.42	0.005761:6.54	0.005290:6.64	0.006334:6.43	0.000120:5.67	0.005855:6.98	0.004980:5.63	0.006060:6.12	0.005959:6.50	0.004635:5.84	0.005094:6.15	0.005398:6.74	0.000185:5.86	0.005044:6.14	0.005728:6.13	0.005000:5.59	0.005536:6.45	0.005347:6.20	0.005063:6.48	0.005342:6.56	0.005288:6.48	0.006060:6.30	0.005313:6.46	0.004887:5.19	0.005336:6.51	0.005511:6.18	0.005357:5.91	0.005209:6.25	0.005430:5.98	0.005150:5.18	0.005581:6.37	0.005196:6.57
Chr01	19850001	0.002449:6.91	0.002707:7.35	0.002655:6.89	0.001633:7.41	0.002347:6.88	0.002276:7.51	0.000735:7.16	0.002304:6.84	0.002091:7.05	0.003446:7.93	0.002538:6.39	0.002942:7.00	0.000663:6.36	0.002869:7.13	0.002565:7.47	0.002045:6.32	0.002266:7.10	0.002426:7.22	0.002188:7.26	0.002664:6.88	0.000021:6.33	0.002434:7.16	0.002147:6.13	0.003280:6.80	0.003099:6.80	0.001711:6.22	0.001958:6.27	0.002300:7.17	0.000555:6.52	0.002276:6.63	0.002222:6.83	0.002902:6.43	0.002255:6.84	0.002830:6.98	0.002915:6.86	0.003007:7.27	0.002556:7.32	0.002209:6.56	0.002119:7.05	0.001962:5.72	0.003144:6.95	0.002488:7.15	0.002585:6.59	0.002154:6.34	0.002118:6.73	0.002124:5.79	0.003052:6.62	0.002941:7.12
Chr01	19900001	0.003811:6.47	0.003961:7.13	0.003979:6.04	0.003346:6.95	0.004321:6.50	0.004312:7.38	0.000806:6.93	0.004267:6.42	0.004131:6.84	0.004295:7.93	0.003707:6.09	0.004506:6.86	0.000387:6.26	0.003504:6.71	0.004008:6.74	0.004164:5.94	0.003695:6.95	0.003742:6.55	0.003814:7.21	0.004166:7.06	0.000474:6.54	0.004354:6.75	0.003670:5.69	0.004171:6.74	0.003921:6.76	0.003699:6.07	0.003882:6.20	0.004423:6.80	0.000520:6.31	0.003774:6.23	0.003650:6.78	0.003659:6.00	0.003482:6.66	0.003822:6.84	0.004123:6.47	0.004044:7.04	0.004117:7.03	0.003716:6.13	0.003727:6.40	0.003296:5.41	0.003895:6.21	0.004340:6.86	0.003443:6.28	0.003827:6.30	0.004178:6.19	0.003331:5.86	0.003574:6.59	0.003954:6.72
Chr01	19950001	0.002169:6.26	0.002082:7.03	0.002083:6.31	0.002366:6.78	0.002074:6.29	0.002229:6.97	0.001062:6.63	0.002544:6.67	0.002837:6.58	0.002833:7.53	0.002312:6.27	0.002964:6.73	0.000384:6.31	0.003153:7.06	0.002984:6.71	0.002623:5.93	0.001992:6.39	0.003104:6.60	0.002955:6.75	0.002600:6.67	0.001907:6.16	0.001958:6.72	0.002202:6.00	0.002555:6.55	0.002547:6.64	0.002588:6.21	0.002223:6.28	0.002063:6.78	0.000775:6.14	0.002481:6.50	0.002104:6.71	0.003037:5.92	0.002686:6.47	0.002532:6.78	0.003366:6.84	0.004042:6.76	0.002842:6.64	0.003705:6.29	0.002462:6.70	0.002548:5.52	0.002740:6.25	0.002061:6.62	0.002791:6.28	0.002154:6.40	0.002751:6.25	0.002230:5.57	0.002614:6.46	0.002366:6.63
Chr01	20000001	0.001342:6.43	0.001584:7.10	0.001723:6.58	0.001241:6.99	0.002027:6.15	0.001756:7.65	0.000296:7.27	0.001724:6.89	0.001595:6.65	0.001560:7.82	0.001402:6.26	0.001546:6.77	0.000000:6.30	0.001580:7.19	0.001597:6.95	0.001878:5.94	0.001702:6.69	0.001976:6.98	0.002663:6.75	0.001481:6.31	0.000000:6.00	0.001425:7.00	0.001899:5.90	0.001592:6.45	0.001929:6.66	0.001327:6.16	0.002337:6.24	0.001389:6.40	0.001101:5.96	0.001456:6.43	0.001606:7.02	0.001422:6.50	0.001438:7.46	0.002118:7.05	0.001600:6.85	0.001590:6.83	0.002462:7.33	0.001783:6.26	0.001678:6.60	0.001453:5.37	0.001788:6.50	0.001767:6.59	0.001670:6.35	0.001423:6.43	0.001551:6.69	0.001257:5.69	0.001777:6.78	0.001808:6.07
Chr01	20050001	0.003181:6.11	0.003159:6.10	0.002446:5.85	0.002575:6.48	0.002873:5.58	0.003330:6.75	0.000316:6.51	0.003070:6.24	0.003149:6.39	0.003426:6.99	0.002947:5.94	0.002810:6.31	0.000475:6.09	0.003254:6.48	0.002666:6.29	0.002883:5.63	0.002602:6.21	0.002712:5.95	0.002599:6.26	0.002963:6.07	0.000463:5.73	0.002641:6.05	0.002953:5.45	0.002644:5.88	0.003303:6.47	0.002219:5.49	0.002514:5.71	0.002812:6.36	0.000471:5.49	0.002494:5.87	0.003007:6.18	0.003726:5.60	0.002414:6.22	0.002730:6.72	0.002944:5.76	0.002682:5.97	0.003144:6.47	0.002663:5.82	0.002855:6.08	0.002843:4.97	0.002699:6.08	0.002779:6.55	0.002496:5.63	0.002540:5.93	0.002333:6.24	0.002922:5.19	0.002858:6.21	0.002704:6.07
Chr01	20100001	0.004204:7.03	0.003520:7.83	0.005508:6.84	0.003597:7.39	0.003059:6.86	0.003363:7.50	0.002262:7.45	0.003191:7.06	0.003170:7.12	0.004081:8.02	0.004426:6.18	0.003535:7.11	0.002217:6.68	0.003727:7.34	0.004034:7.23	0.003082:6.33	0.003849:7.23	0.003286:7.06	0.002352:7.24	0.002956:6.90	0.001772:6.30	0.004006:6.92	0.003443:6.63	0.003578:7.08	0.003787:6.92	0.003555:6.16	0.003489:6.32	0.003579:6.86	0.001899:6.97	0.003714:7.19	0.003307:7.22	0.003998:6.36	0.003482:6.98	0.004368:7.31	0.003505:7.25	0.003887:7.50	0.003041:7.57	0.003548:6.75	0.003018:7.08	0.003509:5.70	0.003695:7.03	0.003393:7.58	0.003557:6.54	0.003248:7.08	0.004215:6.51	0.003257:5.78	0.003611:7.27	0.003277:7.01
Chr01	20150001	0.003201:6.66	0.004024:7.48	0.003641:6.51	0.004036:7.07	0.003467:7.00	0.003548:7.94	0.000893:7.33	0.003328:7.11	0.003388:7.44	0.003617:7.95	0.004010:6.50	0.003551:7.11	0.001724:5.99	0.003634:6.98	0.003370:6.88	0.003440:6.14	0.003312:7.19	0.004326:6.87	0.003657:7.35	0.003467:6.85	0.001576:6.47	0.003615:7.41	0.003496:6.46	0.003827:6.49	0.003622:6.93	0.003481:6.42	0.003776:6.41	0.003703:7.32	0.000870:6.43	0.003665:6.27	0.003672:7.14	0.003695:6.41	0.003599:7.49	0.003440:7.27	0.004332:6.83	0.003955:7.23	0.004094:7.06	0.003612:6.80	0.003347:7.02	0.003660:5.49	0.003561:7.13	0.003762:6.79	0.003471:6.50	0.003368:6.62	0.004311:6.42	0.003081:5.58	0.003908:7.32	0.003569:7.05
Chr01	20200001	0.003331:6.41	0.003241:6.62	0.003151:5.87	0.002957:6.38	0.003623:6.14	0.004120:6.85	0.000253:7.13	0.003357:6.53	0.003525:6.63	0.003725:7.56	0.003041:5.87	0.003309:6.29	0.000180:5.72	0.003922:6.84	0.003272:6.36	0.003376:6.04	0.003465:6.32	0.003462:6.33	0.003351:6.32	0.003295:6.35	0.000930:5.60	0.003337:6.80	0.003028:5.71	0.003179:6.04	0.003520:6.35	0.002949:5.96	0.003846:5.90	0.003796:6.49	0.000459:5.40	0.003345:6.34	0.003860:6.09	0.003302:5.98	0.003738:6.96	0.004291:6.72	0.003594:6.40	0.003558:6.75	0.003720:6.58	0.003511:5.93	0.003811:6.46	0.002985:5.05	0.003479:6.25	0.003702:6.36	0.003728:6.02	0.003357:5.99	0.003233:5.86	0.003226:5.35	0.003804:6.55	0.003409:6.45
Chr01	20250001	0.010082:4.61	0.011050:5.48	0.009786:4.83	0.009066:4.89	0.009366:4.67	0.009467:5.62	0.000500:6.09	0.009256:5.08	0.009829:5.33	0.010920:5.80	0.009477:5.04	0.010148:5.18	0.000049:5.43	0.010220:5.08	0.011217:5.27	0.010349:4.31	0.011630:5.37	0.009929:5.28	0.009777:5.43	0.010000:4.96	0.000599:4.06	0.010279:5.30	0.008921:4.36	0.011242:4.90	0.010411:5.08	0.009015:4.30	0.011667:4.81	0.010498:5.20	0.000780:4.45	0.010216:4.66	0.009680:4.92	0.010355:4.63	0.009505:5.18	0.009622:5.48	0.009937:5.18	0.010111:5.30	0.010270:5.08	0.009769:4.89	0.010539:4.99	0.010803:4.46	0.010411:4.99	0.010446:4.95	0.009510:5.09	0.011074:4.82	0.009966:4.67	0.010198:4.21	0.009654:4.99	0.011191:5.03
Chr01	20300001	0.008078:3.83	0.007822:4.36	0.007861:3.93	0.008431:3.72	0.008403:4.01	0.008417:4.31	0.000000:4.81	0.008419:4.09	0.008847:4.42	0.009566:4.56	0.008096:3.86	0.008029:4.02	0.000061:4.32	0.007441:4.17	0.008071:4.27	0.007440:3.78	0.008193:4.18	0.008100:4.02	0.009361:4.30	0.008622:4.21	NA:3.19	0.007792:4.03	0.007552:3.80	0.008427:3.98	0.008145:4.11	0.007706:3.64	0.007891:4.03	0.007604:4.06	NA:3.22	0.007688:3.81	0.008763:3.96	0.006924:4.00	0.008077:4.46	0.007773:4.46	0.008023:4.07	0.008171:4.46	0.008578:4.26	0.007706:4.18	0.008452:4.31	0.006879:3.41	0.007792:4.46	0.007921:4.28	0.008986:3.84	0.007913:3.90	0.008782:3.75	0.007373:3.50	0.008749:4.02	0.008052:4.11
Chr01	20350001	0.007322:4.69	0.006944:4.91	0.007482:4.25	0.008457:4.09	0.008222:4.29	0.007713:5.05	0.000532:5.71	0.008429:4.73	0.007410:4.72	0.008502:5.01	0.008305:4.27	0.007857:4.36	0.000304:5.23	0.008107:4.91	0.007856:4.47	0.007266:4.17	0.008237:4.72	0.008125:4.45	0.007647:4.80	0.007890:4.51	NA:2.92	0.007125:4.77	0.007705:4.01	0.007668:4.27	0.006679:4.48	0.008619:3.50	0.007342:4.14	0.006947:4.53	NA:2.66	0.007295:4.34	0.006561:4.51	0.006999:4.27	0.007618:4.78	0.007774:4.53	0.008086:4.50	0.008395:4.41	0.007057:4.67	0.007159:4.21	0.006994:4.52	0.006984:3.62	0.007324:4.20	0.008062:4.41	0.008336:4.07	0.007478:4.46	0.007786:3.67	0.007640:3.94	0.008452:4.44	0.007674:4.25
Chr01	20400001	0.001202:3.28	0.001084:3.57	0.001048:2.84	NA:2.45	0.001405:2.95	0.001440:3.71	0.000737:6.00	0.001322:3.25	0.001589:3.30	0.002110:3.77	0.001277:3.37	0.001297:3.66	0.000474:5.39	0.001664:3.41	0.001711:3.44	0.001224:3.15	0.001511:3.41	0.001448:3.10	0.001455:3.19	0.001262:3.29	NA:0.51	0.001945:3.34	NA:2.77	0.001221:3.23	0.001239:3.37	NA:2.06	0.001234:2.91	0.001406:3.35	NA:0.42	0.001120:3.37	0.000522:3.17	0.001563:2.94	0.001251:3.44	0.001258:3.36	0.001184:3.04	0.001000:3.57	0.001559:3.32	0.001727:3.07	0.001455:3.49	0.000912:2.71	0.001805:2.96	0.001206:3.29	0.001005:3.25	0.000773:3.24	0.000947:3.10	NA:2.78	0.001467:3.31	0.001428:3.25
Chr01	20450001	0.004527:3.28	0.003032:3.56	0.005248:3.19	NA:2.57	0.004858:3.10	0.005249:3.81	0.000936:5.91	0.004440:3.31	0.003157:3.49	NA:3.54	0.004040:3.19	0.004515:3.65	0.001236:4.79	0.003807:3.54	0.004469:3.54	0.003736:3.19	0.003337:3.32	NA:2.97	0.004013:3.54	NA:2.98	NA:1.26	0.003520:3.25	0.003673:2.98	0.003098:3.12	0.003835:3.32	NA:2.37	0.004034:3.27	0.004235:3.80	NA:1.17	0.004010:3.14	0.003194:3.43	0.003666:3.20	0.003903:3.59	0.004299:3.34	0.004663:3.34	0.004715:3.58	0.003908:3.66	0.004294:3.34	0.003800:3.55	NA:2.53	0.004543:3.38	0.003413:3.43	NA:3.10	NA:2.93	NA:3.02	NA:2.80	0.004462:3.32	0.004150:3.28
Chr01	20500001	0.005655:4.97	0.006086:5.36	0.006778:4.48	0.006477:4.66	0.006250:4.97	0.005757:5.18	0.000605:7.10	0.006630:5.04	0.005703:5.34	0.006297:5.79	0.005514:4.51	0.006474:5.14	0.000493:6.39	0.006166:5.40	0.005911:5.18	0.005673:4.66	0.006346:4.82	0.006523:4.66	0.006887:5.15	0.005437:5.20	NA:2.85	0.006009:4.92	0.005276:4.60	0.005140:5.08	0.005537:5.06	0.007932:4.06	0.007068:4.90	0.005902:5.47	NA:2.93	0.005562:4.89	0.007383:5.04	0.006399:4.79	0.005436:5.04	0.006238:5.12	0.006453:4.96	0.005924:5.12	0.006019:5.06	0.006262:4.65	0.006467:5.35	0.005518:4.08	0.006503:4.94	0.006236:5.19	0.005350:4.89	0.005642:4.97	0.005957:4.92	0.006130:4.09	0.006952:4.92	0.005580:4.93
Chr01	20550001	0.008909:5.68	0.008792:6.39	0.008224:5.69	0.008411:5.65	0.008844:5.79	0.009101:6.19	0.000148:7.17	0.008662:5.90	0.009067:6.46	0.009199:6.93	0.008007:5.63	0.008310:6.15	0.000689:6.35	0.008908:5.98	0.008680:6.10	0.008621:5.47	0.008410:6.01	0.008833:5.83	0.008240:6.23	0.008665:5.98	0.000760:4.92	0.008676:6.50	0.008149:5.37	0.008822:5.83	0.009090:6.30	0.009208:5.40	0.008428:5.64	0.008500:6.03	0.000419:5.18	0.008380:5.69	0.008533:6.16	0.008375:5.80	0.008991:5.98	0.008791:6.50	0.009229:5.92	0.008857:6.22	0.008944:5.99	0.009009:5.69	0.008982:6.12	0.008378:5.03	0.008833:5.96	0.009222:6.19	0.008380:5.34	0.008951:5.92	0.008154:5.68	0.008281:4.89	0.008683:5.56	0.008437:5.55
Chr01	20600001	0.013454:4.86	0.014113:5.12	0.013501:5.11	0.013636:4.82	0.012547:4.73	0.013599:5.82	0.001568:6.41	0.014981:5.04	0.015160:5.51	0.015496:6.00	0.013667:4.86	0.014259:5.25	0.001248:5.88	0.014985:5.39	0.014453:5.32	0.013247:4.93	0.015479:5.39	0.014196:5.34	0.012718:5.19	0.014442:4.87	0.001080:3.72	0.014905:5.39	0.014768:4.55	0.014981:5.39	0.013866:5.10	0.016639:4.70	0.014521:4.97	0.014960:5.27	0.002471:3.69	0.013850:4.57	0.014709:5.11	0.014688:4.96	0.014845:5.04	0.014264:5.24	0.013752:4.96	0.013549:4.92	0.016177:5.59	0.012739:5.08	0.013093:5.40	0.013231:4.49	0.013285:5.01	0.017023:5.16	0.013687:4.58	0.013616:4.96	0.013678:4.88	0.013968:4.51	0.015169:5.12	0.014466:5.22
Chr01	20650001	0.018580:6.15	0.020234:6.57	0.019581:5.93	0.019293:6.29	0.019505:5.91	0.020111:6.77	0.001020:7.28	0.019699:6.39	0.019498:6.55	0.021076:6.90	0.020735:6.05	0.018768:6.09	0.000819:6.19	0.020014:6.42	0.019970:6.40	0.018509:5.81	0.019065:6.41	0.019684:6.38	0.018937:6.18	0.019641:6.29	0.001767:5.52	0.020729:6.50	0.017580:5.68	0.020043:5.85	0.020309:6.00	0.017654:5.18	0.018569:5.88	0.018728:6.09	0.002064:5.13	0.019633:5.70	0.019134:6.18	0.018159:5.84	0.020298:6.31	0.019424:6.07	0.019064:6.53	0.019586:6.51	0.020248:6.34	0.019384:5.95	0.018656:6.18	0.018337:4.85	0.019524:6.21	0.019565:6.21	0.019120:5.82	0.020240:6.30	0.019244:6.10	0.017525:5.12	0.018904:6.67	0.019471:5.99
Chr01	20700001	0.019499:5.48	0.019652:5.60	0.020739:5.10	0.019595:4.87	0.021001:5.26	0.019077:5.75	0.000210:6.94	0.020853:5.05	0.021352:5.39	0.020348:5.95	0.019337:5.31	0.020561:5.34	0.000721:5.89	0.020903:5.75	0.018945:5.35	0.020184:4.97	0.018251:5.27	0.021711:5.54	0.020913:5.59	0.020935:5.66	0.000576:3.85	0.018280:5.20	0.019391:4.73	0.021625:5.18	0.019762:5.40	0.018707:4.58	0.017373:4.72	0.018825:5.29	0.000187:3.87	0.018892:5.36	0.020105:5.12	0.019405:4.79	0.018981:5.48	0.021370:5.80	0.018059:5.28	0.020431:5.78	0.021736:5.80	0.018406:5.23	0.019840:5.47	0.020776:4.33	0.022051:5.27	0.021200:5.24	0.020234:5.14	0.018343:5.11	0.019795:4.99	0.017973:4.09	0.020416:5.34	0.021185:5.25
Chr01	20750001	0.017597:5.62	0.018447:5.55	0.015471:4.62	0.015408:5.06	0.017680:5.17	0.017796:5.54	0.000455:6.09	0.018334:5.31	0.019796:5.71	0.018368:5.74	0.017897:5.09	0.017542:5.25	0.001501:5.78	0.016321:5.73	0.019054:5.41	0.017692:5.09	0.017350:4.87	0.017178:5.17	0.017189:5.31	0.016983:5.50	0.001871:4.71	0.016271:5.12	0.018080:4.79	0.018025:5.17	0.017390:5.39	0.015756:4.53	0.020812:5.02	0.018555:5.16	0.003240:4.59	0.016596:4.87	0.019678:5.10	0.017635:5.19	0.017053:5.18	0.017066:5.22	0.018583:5.18	0.017981:5.33	0.019192:5.53	0.017565:4.89	0.015616:5.30	0.015271:4.35	0.017405:5.11	0.017962:5.41	0.017364:5.03	0.018691:4.95	0.018380:4.75	0.016730:4.34	0.016737:4.71	0.017189:4.99
Chr01	20800001	0.015008:5.67	0.014049:5.96	0.014757:5.20	0.017847:5.17	0.015432:5.09	0.017412:6.09	0.000124:7.24	0.014979:5.31	0.014151:5.87	0.017012:6.25	0.015561:5.24	0.013128:5.38	0.000454:5.98	0.015825:5.80	0.016296:5.91	0.014401:5.02	0.015651:5.72	0.014860:5.39	0.015772:5.74	0.013000:5.39	0.000166:4.17	0.016269:5.39	0.015599:5.10	0.015561:5.51	0.013697:5.71	0.015666:4.75	0.013944:5.06	0.013843:5.45	0.000922:4.17	0.014500:5.12	0.012731:5.63	0.015202:5.23	0.015517:5.74	0.014925:5.82	0.015844:5.57	0.015257:5.57	0.016034:5.91	0.015267:5.51	0.013539:5.53	0.014875:4.75	0.014466:5.18	0.014384:5.45	0.015791:5.15	0.014777:5.23	0.014916:5.10	0.014692:4.70	0.015838:5.65	0.013995:5.60
Chr01	20850001	0.013582:5.94	0.014829:6.77	0.014504:5.65	0.013481:5.97	0.013483:5.60	0.014433:6.70	0.000591:6.98	0.014269:5.96	0.013056:6.17	0.016324:6.96	0.013164:5.54	0.013521:5.99	0.000000:6.35	0.014629:6.04	0.013795:6.12	0.013855:5.70	0.014636:6.06	0.014561:6.25	0.014860:6.34	0.013641:5.73	0.000341:4.87	0.015098:6.39	0.013626:5.47	0.014375:6.04	0.014307:5.91	0.013641:4.97	0.012792:5.68	0.014766:6.20	0.001080:4.89	0.014342:5.65	0.013779:5.94	0.014305:5.63	0.014180:6.28	0.015104:5.96	0.014124:6.02	0.012932:6.21	0.013409:5.98	0.013969:5.75	0.015120:6.06	0.013773:5.23	0.014113:5.89	0.013741:5.87	0.014421:5.80	0.014031:5.72	0.014558:5.38	0.013540:4.84	0.014432:5.88	0.014207:5.72
Chr01	20900001	0.011969:4.85	0.015008:5.17	0.014415:4.42	0.015251:5.09	0.014429:4.68	0.016728:5.43	0.000641:6.17	0.014957:4.83	0.014935:5.13	0.014196:5.19	0.014434:4.73	0.013420:4.85	0.001093:5.50	0.013991:5.35	0.014094:4.92	0.012426:4.48	0.013737:5.05	0.014352:4.88	0.012936:5.01	0.013858:4.81	0.001612:3.47	0.013508:5.04	0.011525:4.48	0.017263:4.90	0.013961:5.09	0.015788:4.15	0.012974:4.76	0.013546:5.20	0.001283:3.55	0.012967:4.94	0.012922:4.97	0.014130:4.13	0.014151:5.26	0.015315:5.14	0.015785:4.73	0.014644:5.50	0.014275:5.19	0.012843:4.62	0.012910:5.06	0.013773:4.27	0.013400:4.73	0.014839:5.13	0.013574:4.67	0.013421:4.49	0.014551:4.55	0.015066:4.08	0.013098:4.66	0.012775:4.99
Chr01	20950001	0.012801:5.88	0.012413:5.86	0.013202:5.03	0.011725:5.79	0.012021:5.45	0.012140:6.24	0.000576:6.44	0.012161:5.60	0.013529:5.90	0.012238:6.30	0.011853:5.57	0.012851:5.56	0.000239:5.57	0.012427:5.87	0.012657:5.76	0.012095:5.08	0.011632:5.73	0.012820:5.67	0.012189:5.87	0.013047:5.59	0.000853:4.53	0.012180:5.75	0.011871:5.26	0.011783:5.71	0.012314:5.71	0.011295:4.87	0.012286:5.18	0.012019:6.11	0.000207:5.12	0.012192:5.26	0.011593:5.71	0.011817:5.65	0.011857:5.74	0.012337:6.29	0.011940:5.57	0.012577:5.95	0.013163:6.11	0.012349:5.46	0.012505:5.70	0.011876:4.70	0.012058:4.99	0.012673:5.57	0.012309:5.29	0.012276:5.41	0.012512:5.79	0.011428:4.89	0.012548:5.69	0.011894:5.57
Chr01	21000001	0.008756:5.50	0.008432:5.80	0.007927:5.08	0.008167:5.54	0.007691:5.13	0.008247:6.13	0.000271:5.92	0.008889:5.61	0.007974:5.40	0.008642:5.97	0.008030:5.15	0.008508:5.16	0.000000:4.85	0.008254:5.39	0.008079:5.42	0.008894:4.95	0.008020:5.43	0.008131:4.92	0.008315:5.62	0.008251:5.41	0.000769:4.76	0.008429:5.17	0.008195:4.74	0.008272:5.27	0.008875:5.28	0.008196:5.02	0.008866:4.93	0.008591:5.49	0.001158:4.98	0.008416:5.33	0.008054:5.38	0.008164:4.65	0.008369:5.66	0.008323:5.64	0.008145:5.48	0.007898:5.63	0.008016:5.62	0.009146:5.43	0.008484:5.39	0.007692:4.16	0.008186:5.36	0.008518:5.52	0.008393:4.99	0.008108:5.22	0.008806:4.97	0.008106:4.58	0.007730:5.62	0.007991:5.53
Chr01	21050001	0.016706:5.59	0.014666:6.12	0.015219:5.40	0.017414:5.82	0.018790:5.35	0.018361:6.16	0.000822:6.54	0.017221:5.85	0.017325:6.02	0.016296:6.53	0.015210:5.49	0.016060:5.70	0.000923:6.05	0.018279:5.89	0.016540:5.83	0.015184:5.23	0.017444:5.92	0.016939:5.64	0.016154:5.96	0.016301:5.97	NA:4.90	0.015702:5.81	0.014054:5.31	0.016480:5.29	0.015602:5.88	0.019709:5.14	0.015428:5.40	0.015471:5.88	NA:4.97	0.015002:5.62	0.015318:5.69	0.015799:5.16	0.018157:5.83	0.015648:5.69	0.016797:5.68	0.017187:6.22	0.016797:6.07	0.016850:6.09	0.017318:5.79	0.016523:5.05	0.016671:5.75	0.018398:5.51	0.015746:5.87	0.017273:5.56	0.014577:5.50	0.017162:4.89	0.017776:5.56	0.015868:5.97
Chr01	21100001	0.014846:7.22	0.015680:7.97	0.015351:6.82	0.017522:7.60	0.014344:6.56	0.014911:7.51	0.000728:7.02	0.014244:7.27	0.013522:7.37	0.017458:8.07	0.014774:6.93	0.017002:7.35	0.000689:5.98	0.014877:6.85	0.016665:7.03	0.014926:6.88	0.014942:7.12	0.017409:7.25	0.013378:7.21	0.017537:7.31	0.013904:7.28	0.015890:7.50	0.013583:6.37	0.015929:7.11	0.016594:7.07	0.016544:6.66	0.012622:6.63	0.015602:7.46	0.016047:7.22	0.013967:6.67	0.013780:7.31	0.015092:6.39	0.016479:7.30	0.015776:7.69	0.015629:7.26	0.016597:7.97	0.014621:7.31	0.014921:6.99	0.014240:7.33	0.014828:6.31	0.016124:7.14	0.017188:7.17	0.016313:6.73	0.014906:7.00	0.014868:6.82	0.012380:6.11	0.014394:6.81	0.015035:6.76
Chr01	21150001	0.010790:5.26	0.010039:5.81	0.010026:4.95	0.010294:5.29	0.009327:4.90	0.011396:5.40	0.000175:4.87	0.010366:5.37	0.009924:5.21	0.011986:5.79	0.010555:4.89	0.011036:4.95	0.001036:4.52	0.009769:5.26	0.010157:5.18	0.009665:4.73	0.011652:5.07	0.008865:5.43	0.009490:5.31	0.008828:5.23	0.006971:4.81	0.010335:5.53	0.009678:4.73	0.010200:5.08	0.010542:5.39	0.009620:4.98	0.009538:5.04	0.011011:4.94	0.006066:4.79	0.009601:5.18	0.010716:5.04	0.011410:4.83	0.010774:5.18	0.011816:5.62	0.011124:4.83	0.011226:5.49	0.009677:5.43	0.009982:4.98	0.009842:5.11	0.010892:4.24	0.011780:5.26	0.009608:5.38	0.008796:4.89	0.009795:5.21	0.011102:5.20	0.008688:4.26	0.010053:5.31	0.010647:5.19
Chr01	21200001	0.005766:5.89	0.004275:5.99	0.003942:4.86	0.003742:5.87	0.004144:5.80	0.004456:6.26	0.001175:5.35	0.004829:5.59	0.004957:5.99	0.004939:6.21	0.003896:5.15	0.004587:5.58	0.001163:4.62	0.004674:5.84	0.004941:5.75	0.004727:4.95	0.004568:5.46	0.004172:5.06	0.004654:6.10	0.004658:5.95	0.002692:5.61	0.004795:5.79	0.004605:5.42	0.006237:5.46	0.004635:5.69	0.004114:5.03	0.005166:5.20	0.003824:5.84	0.001426:5.42	0.003803:5.07	0.004881:5.67	0.004614:5.30	0.005414:5.93	0.005064:5.66	0.003423:5.16	0.004636:5.98	0.004961:5.48	0.004187:5.21	0.004094:5.28	0.004201:5.05	0.003637:5.08	0.004375:5.98	0.003966:5.39	0.004104:5.22	0.004027:5.43	0.004113:4.57	0.003667:5.39	0.004904:5.38
Chr01	21250001	0.000988:6.26	0.001411:6.76	0.001099:6.11	0.001404:6.82	0.001169:6.45	0.001228:7.08	0.000845:6.59	0.001434:6.57	0.001036:6.46	0.001249:7.23	0.001015:6.05	0.001147:6.41	0.001147:6.06	0.001646:6.58	0.001003:6.87	0.001474:5.76	0.000923:6.73	0.001196:6.10	0.001010:6.71	0.001530:6.48	0.000560:5.73	0.001035:6.48	0.001236:5.77	0.001201:6.52	0.001036:6.38	0.000941:5.80	0.001261:6.02	0.001195:6.47	0.000874:6.45	0.000947:6.32	0.002077:5.95	0.001357:5.95	0.001454:6.64	0.001414:6.17	0.001336:6.43	0.001082:6.90	0.001274:6.78	0.001190:6.34	0.001272:6.18	0.001296:5.33	0.001205:6.39	0.001207:6.33	0.000876:5.72	0.001542:6.39	0.000782:5.93	0.001373:5.42	0.001129:6.45	0.001265:6.35
Chr01	21300001	0.003323:5.31	0.002633:6.32	0.003034:5.51	0.002897:5.50	0.003293:5.34	0.001935:6.17	0.000851:6.03	0.004028:5.60	0.002350:5.58	0.002150:6.79	0.002867:5.27	0.003466:5.63	0.001765:4.94	0.003255:5.86	0.002209:5.91	0.003662:5.18	0.003805:5.82	0.002613:5.70	0.002518:5.81	0.002133:5.71	0.002640:5.25	0.002717:5.75	0.003058:5.34	0.002213:5.77	0.003492:5.84	0.003639:5.30	0.002701:5.49	0.003026:5.57	0.001642:5.57	0.002009:5.57	0.003069:5.54	0.002506:5.18	0.004092:5.82	0.003690:5.99	0.003766:5.90	0.004150:5.86	0.003290:6.07	0.002800:5.40	0.002688:6.25	0.003584:4.62	0.002592:5.29	0.002519:5.82	0.003708:5.08	0.002636:5.56	0.004175:5.46	0.002412:4.76	0.002450:5.94	0.003558:5.59
Chr01	21350001	0.002217:5.50	0.001834:6.06	0.002408:5.15	0.001650:5.42	0.002100:5.37	0.001910:6.05	0.000913:6.05	0.002250:5.34	0.002191:5.62	0.001961:6.08	0.001999:5.20	0.002161:5.54	0.000784:5.05	0.002232:5.63	0.002278:5.43	0.002167:5.02	0.001982:5.38	0.001959:5.47	0.002282:5.96	0.002046:5.47	0.000498:5.30	0.001811:5.65	0.002151:4.99	0.001886:5.45	0.001990:5.79	0.002194:5.18	0.001676:5.65	0.002310:5.75	0.000563:5.28	0.002218:5.26	0.002128:5.81	0.001833:4.93	0.001973:5.90	0.001894:5.59	0.002200:5.28	0.002307:5.71	0.002097:5.73	0.001843:5.64	0.002033:5.76	0.001844:4.70	0.002398:5.41	0.002250:5.49	0.001762:5.08	0.001933:5.36	0.001930:4.96	0.001469:4.39	0.002057:5.73	0.001833:5.57
Chr01	21400001	0.001582:5.83	0.001848:6.47	0.001285:5.31	0.001235:5.99	0.001553:5.62	0.001705:6.74	0.000879:6.26	0.001557:6.15	0.001749:6.62	0.001920:6.72	0.001518:5.73	0.001564:6.01	0.000908:5.54	0.001951:6.01	0.001734:6.14	0.001337:5.11	0.001896:6.07	0.001715:5.21	0.001731:6.12	0.001575:5.94	0.000357:5.77	0.001661:6.31	0.001563:5.46	0.001848:5.87	0.001840:5.96	0.001474:5.49	0.001861:5.48	0.001858:6.13	0.000520:5.36	0.001855:5.62	0.001704:6.13	0.001848:5.76	0.001491:6.00	0.001868:6.40	0.001944:6.00	0.002251:6.25	0.001547:6.55	0.001760:5.50	0.001505:6.09	0.002310:5.12	0.001637:5.63	0.001847:6.27	0.001482:5.48	0.001819:5.86	0.001724:5.59	0.001865:5.07	0.001513:6.29	0.002004:5.48
Chr01	21450001	0.002349:5.65	0.002634:6.04	0.002404:5.40	0.002217:5.80	0.002598:5.43	0.002656:6.38	0.000047:6.13	0.002619:5.86	0.002869:5.91	0.002750:6.52	0.002432:5.32	0.002934:5.78	0.000319:5.29	0.002596:5.88	0.002534:6.05	0.002207:5.23	0.002270:5.74	0.002579:5.14	0.002513:6.26	0.002399:5.85	0.000072:5.51	0.002361:5.89	0.002436:5.18	0.002742:5.51	0.002672:5.82	0.001688:5.00	0.002402:5.55	0.002659:6.05	0.000072:5.77	0.002665:5.76	0.002663:6.12	0.002580:5.40	0.002496:5.62	0.002627:6.04	0.002325:5.56	0.002378:5.70	0.002821:6.00	0.002316:5.53	0.002527:5.82	0.002104:4.72	0.002228:5.67	0.002914:5.49	0.002531:5.61	0.002381:5.46	0.002582:5.34	0.002669:4.78	0.002295:5.97	0.002539:5.52
Chr01	21500001	0.004056:4.82	0.004442:5.25	0.004219:4.16	0.003620:5.03	0.003832:4.50	0.004441:5.10	0.001918:5.01	0.004092:4.99	0.004088:5.00	0.003878:5.85	0.004317:4.28	0.003614:5.12	0.002361:4.41	0.004448:5.05	0.003969:4.59	0.003792:4.57	0.003631:4.97	0.004467:4.67	0.003849:5.12	0.004362:4.75	0.002379:4.57	0.004151:5.18	0.003434:4.50	0.003572:4.91	0.004242:4.87	0.003601:4.39	0.003983:4.64	0.004198:4.88	0.002521:4.60	0.004570:4.67	0.003856:4.90	0.004539:4.75	0.004368:4.81	0.004132:5.58	0.004302:4.77	0.003985:5.39	0.003538:4.76	0.003847:4.61	0.004197:4.85	0.003949:3.87	0.003922:4.91	0.003874:4.76	0.004634:4.52	0.003665:4.82	0.003686:4.92	0.004004:3.99	0.003588:4.86	0.003833:4.76
Chr01	21550001	0.002398:6.11	0.002363:6.57	0.002771:5.70	0.002099:6.06	0.002693:5.73	0.002557:6.71	0.000809:6.64	0.002481:6.10	0.002864:6.28	0.003201:6.81	0.002465:5.95	0.001956:6.14	0.000668:5.71	0.002459:6.36	0.002376:5.96	0.002409:5.42	0.002900:6.39	0.002891:6.23	0.002861:6.34	0.002832:6.00	0.001098:5.66	0.003025:6.70	0.003001:5.97	0.003003:6.04	0.002470:5.73	0.002027:5.38	0.002727:5.99	0.002441:6.38	0.000960:5.84	0.002457:5.96	0.002619:6.44	0.002700:5.76	0.002317:6.32	0.002755:6.16	0.002648:5.77	0.002799:6.15	0.002298:6.38	0.002470:5.69	0.002830:6.69	0.002278:4.87	0.002585:6.06	0.002328:5.86	0.003049:5.99	0.002486:5.85	0.002539:5.82	0.002650:4.80	0.001961:6.10	0.002822:5.56
Chr01	21600001	0.003673:5.76	0.003231:6.25	0.002629:5.50	0.002209:5.67	0.002308:5.79	0.002565:6.32	0.000767:6.44	0.002691:6.09	0.002797:5.77	0.002368:6.35	0.002802:5.51	0.002586:5.59	0.001582:5.29	0.002931:5.93	0.002789:5.92	0.003194:5.10	0.002384:5.80	0.002885:5.42	0.002795:5.88	0.002802:5.45	0.000821:5.41	0.002295:5.91	0.002637:5.30	0.002665:5.70	0.002349:5.36	0.001619:5.22	0.002694:5.39	0.002376:5.83	0.001063:5.49	0.002616:5.75	0.003992:5.72	0.002359:5.28	0.003137:5.61	0.003079:5.84	0.002272:5.63	0.002731:6.17	0.002093:5.92	0.003361:5.52	0.002367:5.80	0.002443:4.92	0.002862:5.94	0.002450:6.13	0.002705:5.78	0.002484:5.40	0.002645:5.18	0.002773:4.96	0.002522:5.88	0.002579:5.87
Chr01	21650001	0.002124:5.92	0.002702:6.58	0.002400:6.18	0.001913:6.26	0.002780:6.00	0.002545:6.66	0.000362:6.57	0.002260:6.37	0.002628:6.31	0.003118:7.16	0.002846:5.97	0.002242:5.81	0.000671:5.53	0.002563:6.38	0.002574:6.09	0.002344:5.84	0.002757:6.58	0.001749:5.85	0.002161:6.38	0.002152:6.45	0.000449:5.94	0.002382:6.38	0.002625:5.56	0.002239:6.02	0.002282:6.11	0.002093:5.67	0.002697:5.72	0.002116:6.27	0.000579:6.15	0.002406:6.39	0.002387:6.07	0.002549:5.89	0.002360:6.38	0.002905:6.59	0.002255:6.43	0.002448:6.55	0.002262:6.44	0.002046:5.66	0.002530:6.24	0.002415:5.23	0.003157:6.23	0.002158:5.93	0.002512:5.64	0.002656:6.09	0.002518:5.97	0.001705:5.48	0.002105:6.15	0.002476:6.06
Chr01	21700001	NA:3.57	0.002943:4.19	NA:3.77	0.002214:4.09	NA:3.63	0.002624:4.27	NA:3.84	0.002656:4.13	0.002422:3.87	NA:4.48	0.002599:3.71	0.002482:3.77	NA:3.22	0.002436:3.94	0.002404:3.62	0.002936:3.71	0.002261:3.74	0.002837:3.71	0.002794:4.00	NA:3.85	0.000479:3.54	0.002498:3.61	NA:3.53	0.002249:3.83	0.002573:3.74	0.001895:3.88	0.001997:3.39	0.002219:3.95	0.000311:3.58	NA:3.60	0.002201:3.81	NA:3.52	0.002648:4.08	0.002777:4.15	NA:3.63	0.003566:4.09	0.002553:3.97	NA:3.67	0.002580:3.70	0.002226:3.36	0.002454:3.62	NA:3.89	NA:3.64	NA:3.83	0.002070:3.62	NA:3.30	NA:3.30	0.002328:3.91
Chr01	21750001	0.003278:5.86	0.002977:6.22	0.003125:5.53	0.002669:5.94	0.002392:5.52	0.004129:6.51	0.001540:5.91	0.003639:6.06	0.003403:5.81	0.003605:6.43	0.003211:5.62	0.003261:6.17	0.000327:5.15	0.003281:6.04	0.003119:5.95	0.002881:5.36	0.001675:5.76	0.003808:6.24	0.003017:6.08	0.001915:5.83	0.001978:5.51	0.002588:6.23	0.003485:5.21	0.003306:5.96	0.003852:5.91	0.002150:5.56	0.002902:5.52	0.003019:5.98	0.001661:5.72	0.003268:5.70	0.002792:5.83	0.003088:5.87	0.003688:5.80	0.002863:6.05	0.003100:6.07	0.002238:6.13	0.003398:6.46	0.003169:5.93	0.002994:5.81	0.002860:4.92	0.002379:5.90	0.003393:6.21	0.002698:5.44	0.003777:5.59	0.002780:5.60	0.001676:5.20	0.002654:5.73	0.002574:5.93
Chr01	21800001	0.002363:6.94	0.002722:7.41	0.002509:6.52	0.001857:7.09	0.002982:6.87	0.002908:7.54	0.000942:7.64	0.002788:7.19	0.002356:7.37	0.002883:8.08	0.002958:6.79	0.002668:7.20	0.000601:6.65	0.002771:7.63	0.003077:6.76	0.003220:6.27	0.002417:7.20	0.002688:7.27	0.002876:7.55	0.003292:7.11	0.001157:6.67	0.002444:7.29	0.002698:6.39	0.002475:6.99	0.002778:6.70	0.002275:6.63	0.002647:6.76	0.002551:7.22	0.001216:6.64	0.002409:6.93	0.002396:6.76	0.002875:6.37	0.002762:7.27	0.003023:7.54	0.002758:6.87	0.002785:7.50	0.002408:7.05	0.002627:6.92	0.002664:7.23	0.002901:5.73	0.003087:6.94	0.002691:7.01	0.002190:6.69	0.002722:6.56	0.002353:6.48	0.002603:6.44	0.002722:7.20	0.003147:6.64
Chr01	21850001	0.007769:5.13	0.008347:5.98	0.007300:5.19	0.007661:5.74	0.007109:5.45	0.008594:5.99	0.000556:6.18	0.008181:5.28	0.008471:5.83	0.008786:6.15	0.006717:5.09	0.008087:5.76	0.001077:5.45	0.007987:5.78	0.008342:5.56	0.007706:5.16	0.007075:5.57	0.007670:5.69	0.007680:5.67	0.007911:5.48	0.001728:4.55	0.007655:5.15	0.007520:5.14	0.008092:5.48	0.007839:5.61	0.008281:4.58	0.007095:5.26	0.008090:5.61	0.001823:4.31	0.007441:5.29	0.007572:5.28	0.007900:5.14	0.007376:5.76	0.007040:5.45	0.007476:5.15	0.007739:5.87	0.008487:5.72	0.007327:5.38	0.007929:5.65	0.006823:4.77	0.007540:5.22	0.008533:5.68	0.007698:5.16	0.008000:5.14	0.006840:5.30	0.006514:4.22	0.007359:5.58	0.008357:5.28
Chr01	21900001	0.012436:4.11	0.010777:4.44	0.011166:3.89	0.012475:3.61	0.012587:3.82	0.013112:4.43	0.000414:5.66	0.013163:4.49	0.011168:4.51	0.014390:4.85	0.012445:3.83	0.011913:4.03	0.000194:4.65	0.011586:4.34	0.011044:4.13	0.011953:3.61	0.011641:4.03	0.011478:4.33	0.011289:4.19	0.012967:4.34	NA:2.37	0.011326:4.23	0.011914:3.84	0.013195:3.84	0.012213:3.86	0.011723:3.46	0.011302:3.91	0.011916:3.89	NA:2.55	0.010095:4.03	0.011025:3.97	0.010774:3.85	0.010683:4.17	0.012294:4.34	0.010784:3.73	0.010124:4.16	0.012555:4.49	0.011537:4.34	0.012315:4.08	0.011829:3.44	0.010654:4.00	0.011345:4.36	0.012129:3.98	0.013158:4.08	0.013477:3.79	0.012917:3.65	0.013146:4.25	0.012093:4.18
Chr01	21950001	0.010157:6.16	0.010011:6.63	0.010724:5.91	0.008477:6.46	0.009991:6.47	0.010178:7.23	0.000537:6.93	0.010576:6.86	0.009860:6.82	0.011034:7.20	0.010126:5.69	0.009605:6.19	0.000325:6.11	0.009777:6.76	0.009657:6.19	0.009110:5.96	0.010051:6.72	0.009500:6.20	0.010168:6.51	0.010036:6.29	0.000099:5.42	0.010064:6.31	0.010519:6.16	0.010372:6.49	0.009710:6.47	0.008835:5.76	0.009836:6.19	0.010804:6.38	0.000346:5.66	0.009653:6.13	0.009914:6.29	0.009610:5.91	0.010136:6.40	0.010222:6.37	0.009283:5.95	0.010175:6.63	0.010768:6.86	0.009859:5.95	0.010027:6.74	0.009493:5.33	0.010014:6.29	0.009456:6.07	0.009618:6.25	0.010359:6.11	0.009623:6.10	0.008837:5.20	0.010863:6.31	0.009585:6.15
Chr01	22000001	0.005956:6.57	0.006257:7.20	0.007371:6.62	0.006191:6.86	0.007328:6.38	0.006765:7.44	0.000900:7.23	0.006531:6.89	0.006500:6.78	0.006688:7.92	0.006022:6.51	0.006623:6.97	0.001248:6.54	0.005542:6.68	0.006516:6.80	0.007096:6.35	0.007586:6.82	0.007149:6.87	0.006295:6.94	0.006927:6.71	0.001051:6.45	0.007298:6.84	0.005397:6.11	0.006675:6.84	0.006802:6.82	0.006622:5.96	0.006820:6.14	0.006952:6.90	0.000752:6.36	0.006348:6.55	0.006494:6.67	0.005943:6.25	0.006499:7.39	0.006675:7.06	0.006874:6.65	0.006565:7.40	0.006262:7.41	0.006642:6.43	0.006059:6.86	0.007024:5.73	0.006801:6.66	0.006672:6.95	0.006139:6.42	0.006279:6.56	0.006588:6.41	0.006347:5.85	0.006985:6.76	0.006240:6.45
Chr01	22050001	0.003655:4.46	0.003581:4.76	0.002802:4.21	0.002830:4.72	0.002889:4.66	0.003264:5.07	0.000572:4.71	0.002667:4.65	0.003060:4.78	0.003009:5.27	0.003317:4.17	0.003293:4.58	0.000065:4.02	0.003163:4.76	0.002819:4.62	0.002640:4.40	0.003171:4.58	0.003292:4.36	0.003403:4.82	0.002273:4.59	0.000129:4.11	0.002783:4.50	0.002514:4.08	0.003139:4.52	0.002444:4.44	0.002060:3.83	0.002826:4.39	0.002983:4.61	0.000063:4.28	0.002660:4.57	0.002968:4.63	0.003180:4.34	0.003697:4.51	0.002721:4.55	0.002619:4.50	0.002948:4.81	0.003278:4.60	0.002883:4.17	0.002894:4.76	0.002835:3.77	0.002800:4.36	0.003245:4.50	0.003068:4.20	0.003559:4.32	0.003183:4.13	0.003841:3.80	0.003174:4.73	0.002333:4.45
Chr01	22100001	0.001877:6.74	0.001637:6.83	0.001724:6.18	0.001717:6.73	0.001691:6.46	0.001906:7.42	0.000213:6.62	0.002043:6.71	0.001927:6.82	0.002063:7.87	0.001753:6.36	0.001772:6.71	0.000305:6.21	0.001563:6.73	0.001921:6.55	0.001900:6.05	0.002243:6.86	0.002069:6.34	0.002203:6.72	0.001796:6.39	0.000022:6.07	0.002471:6.81	0.001589:6.36	0.001909:6.66	0.001884:6.70	0.001978:6.29	0.002287:6.13	0.002073:7.10	0.000087:6.21	0.001546:6.78	0.001751:6.64	0.002046:6.37	0.001924:6.41	0.002027:7.08	0.002074:6.59	0.001642:6.89	0.001615:6.60	0.001800:6.15	0.001888:6.76	0.001923:5.70	0.001703:6.47	0.001955:6.88	0.002099:6.69	0.001857:6.12	0.001741:6.10	0.002083:5.42	0.001874:6.46	0.001681:6.53
Chr01	22150001	0.002417:6.58	0.002560:7.01	0.002485:6.04	0.002421:6.54	0.002520:6.38	0.002461:6.98	0.000301:6.99	0.002908:6.49	0.002572:6.58	0.002861:7.08	0.002607:6.00	0.002470:6.24	0.000156:6.11	0.002988:6.54	0.002596:6.74	0.002657:5.92	0.002561:6.71	0.002657:6.63	0.002318:6.73	0.002696:6.54	0.000186:5.96	0.002689:7.08	0.002834:5.90	0.002733:6.06	0.002685:6.59	0.002466:5.75	0.003238:6.05	0.002550:6.77	0.000592:6.18	0.002530:6.14	0.002423:6.32	0.002507:6.29	0.002547:6.65	0.002745:6.84	0.002617:6.61	0.002843:6.80	0.002822:6.64	0.002620:6.51	0.002412:6.65	0.002388:5.46	0.002465:6.43	0.002419:6.06	0.002051:6.04	0.002581:6.12	0.002574:5.99	0.002702:5.52	0.002771:6.12	0.002541:6.46
Chr01	22200001	0.002246:7.35	0.002213:7.53	0.002333:6.60	0.002155:7.26	0.002085:7.10	0.002284:7.82	0.000418:7.46	0.002101:7.17	0.002514:7.67	0.002095:7.95	0.002222:6.58	0.001971:7.55	0.000457:6.26	0.002247:7.41	0.002048:6.85	0.002126:6.55	0.002571:7.35	0.002167:6.85	0.002410:7.34	0.002081:7.12	0.000534:6.68	0.002017:7.08	0.001988:6.64	0.002044:6.81	0.002196:7.10	0.001985:6.26	0.002145:6.94	0.002558:7.32	0.000463:6.73	0.002089:7.23	0.002161:7.03	0.002236:6.41	0.002246:7.35	0.002463:7.38	0.002231:6.89	0.002457:7.25	0.002167:7.09	0.002349:6.71	0.002413:7.07	0.001802:5.99	0.002621:7.24	0.002348:7.22	0.002333:6.82	0.002099:7.06	0.002397:6.98	0.001967:6.12	0.001959:6.62	0.002043:7.30
Chr01	22250001	0.005188:6.74	0.005474:7.26	0.005822:5.96	0.004306:6.42	0.004916:6.14	0.005754:7.30	0.000556:6.92	0.005123:6.97	0.005301:7.33	0.005384:7.80	0.005189:6.12	0.005188:6.56	0.000355:5.75	0.005574:6.72	0.005238:6.87	0.004446:5.93	0.005202:6.51	0.005456:6.40	0.005215:6.80	0.005262:6.65	0.001411:5.82	0.005310:7.20	0.005052:5.93	0.005123:5.87	0.005400:7.08	0.004709:6.13	0.005035:6.26	0.004549:6.74	0.000775:6.36	0.005195:6.47	0.005246:6.85	0.004517:6.13	0.005369:7.05	0.005269:6.68	0.005340:6.55	0.004866:6.74	0.005997:6.65	0.005315:6.14	0.005391:6.86	0.004660:5.20	0.005808:6.44	0.005431:6.67	0.004881:6.15	0.004963:6.31	0.004499:6.41	0.005017:5.49	0.005407:6.68	0.005229:6.62
Chr01	22300001	0.003598:5.49	0.003684:5.49	0.003912:4.96	0.004218:5.33	0.003769:5.42	0.003612:5.94	0.000338:6.19	0.003680:5.33	0.004270:5.79	0.003718:6.32	0.003332:5.19	0.003859:5.54	0.000101:5.37	0.004202:5.72	0.003836:5.55	0.003322:5.11	0.003701:5.09	0.003696:4.85	0.003943:5.91	0.003687:5.19	0.000419:4.96	0.003738:5.78	0.003130:4.87	0.003522:5.43	0.004261:5.67	0.003834:4.70	0.004456:4.95	0.003754:5.43	0.000972:4.74	0.004408:5.20	0.004305:5.30	0.003868:5.10	0.003802:5.51	0.004176:5.65	0.003835:5.65	0.004085:5.69	0.004125:5.62	0.003600:5.13	0.003675:5.56	0.003791:4.42	0.003840:5.62	0.003777:5.14	0.004204:5.18	0.003421:5.21	0.003866:4.80	0.003960:4.56	0.004552:5.78	0.003838:5.26
Chr01	22350001	0.005583:7.02	0.006147:7.81	0.005765:6.75	0.004869:7.44	0.005031:7.39	0.005655:7.77	0.003077:7.90	0.004686:7.07	0.006085:7.72	0.005693:8.24	0.005695:6.77	0.004388:7.69	0.003479:6.75	0.005523:7.30	0.004614:7.52	0.005103:6.89	0.004976:7.55	0.005345:7.40	0.004818:7.56	0.004913:7.21	0.003256:6.45	0.004489:7.40	0.006331:6.76	0.004263:6.77	0.004979:7.27	0.004556:5.96	0.005127:6.47	0.005543:7.25	0.003076:6.28	0.005312:7.28	0.004436:7.30	0.004761:6.91	0.004793:7.65	0.004882:7.76	0.006038:7.51	0.005776:7.60	0.004820:7.63	0.005754:6.91	0.004548:7.35	0.005353:6.12	0.006067:7.06	0.004780:7.31	0.005624:6.91	0.005973:7.20	0.005220:7.11	0.005163:5.69	0.005210:7.06	0.005887:7.07
Chr01	22400001	0.002422:4.95	0.002129:4.94	0.002397:4.89	0.002278:5.03	0.002495:4.96	0.002520:5.59	0.000214:5.34	0.002155:4.89	0.002530:5.06	0.002586:5.48	0.002092:5.07	0.001962:4.98	0.000160:4.70	0.002592:5.16	0.002650:5.08	0.002437:4.41	0.002507:5.00	0.002579:4.46	0.002354:5.27	0.002939:4.92	0.000000:4.53	0.002547:5.08	0.002480:4.59	0.001980:4.88	0.002743:4.97	0.002097:4.62	0.002360:4.81	0.002141:5.31	0.000084:4.83	0.002515:4.42	0.002668:5.10	0.002740:4.60	0.002047:5.14	0.002717:5.33	0.002232:5.09	0.002531:5.01	0.002669:5.44	0.002182:4.79	0.002174:4.94	0.002787:4.19	0.002891:5.24	0.002488:4.99	0.002675:4.71	0.002399:4.77	0.002356:4.28	0.002219:3.97	0.002157:5.03	0.002574:4.73
Chr01	22450001	0.002123:4.93	0.002721:5.63	0.002891:4.98	0.002375:5.29	0.002338:5.16	0.003173:5.71	0.000660:6.19	0.001985:5.31	0.002681:5.43	0.003239:6.19	0.002971:4.52	0.002685:5.88	0.000772:4.78	0.002375:5.24	0.002112:5.49	0.003037:4.97	0.002643:5.48	0.002580:5.53	0.002860:5.41	0.003317:5.02	0.000939:4.63	0.002467:5.41	0.002411:4.84	0.002717:4.98	0.002326:5.03	0.002351:4.90	0.002548:5.18	0.002832:5.49	0.000412:4.69	0.001961:5.12	0.002501:5.37	0.002848:4.88	0.002356:5.39	0.002280:5.52	0.002241:5.27	0.002775:5.40	0.002652:5.81	0.002954:5.03	0.002745:5.17	0.002560:4.09	0.002769:5.07	0.002473:5.11	0.002338:4.70	0.002819:4.97	0.002910:4.83	0.002626:4.11	0.002689:5.21	0.002437:5.11
Chr01	22500001	0.011153:6.07	0.011685:6.68	0.011465:5.85	0.010458:6.20	0.010550:5.89	0.011966:6.75	0.001593:6.71	0.011227:6.14	0.011200:6.62	0.012066:7.26	0.010632:5.90	0.011973:6.16	0.001003:5.79	0.012121:6.43	0.010788:5.98	0.010417:5.74	0.010921:6.13	0.011704:5.64	0.010460:6.24	0.012724:6.10	0.002043:5.53	0.011576:6.03	0.011403:5.49	0.010834:5.72	0.010950:6.03	0.010893:5.39	0.010703:5.90	0.011008:6.21	0.001503:5.19	0.009362:5.45	0.011717:6.06	0.010370:5.40	0.010519:6.23	0.011646:6.26	0.011186:5.81	0.010921:6.28	0.011087:6.23	0.010701:5.76	0.011448:5.77	0.009819:4.61	0.010298:6.11	0.010391:5.94	0.011087:5.84	0.010170:5.93	0.010706:6.09	0.010478:5.08	0.011160:5.97	0.011975:6.07
Chr01	22550001	0.001852:3.99	0.002884:4.06	0.002903:3.57	NA:2.77	0.002381:3.57	0.002139:4.25	0.000334:6.93	0.002819:3.83	0.002408:3.83	0.002628:4.21	0.002043:3.60	0.001987:4.09	0.000633:5.63	0.002460:3.99	0.002253:3.93	0.002661:3.51	0.002212:3.99	0.002919:3.53	0.002474:4.13	0.002212:4.00	NA:1.33	0.002280:4.00	0.002610:3.46	0.002248:3.77	0.002181:3.58	NA:2.72	0.002391:3.66	0.002612:3.82	NA:1.17	0.002233:3.59	0.002465:4.33	0.001958:3.65	0.002395:3.86	0.002463:4.28	0.002837:3.70	0.002682:3.84	0.002908:3.82	0.002896:3.88	0.002054:3.92	0.002608:3.26	0.002655:4.13	0.002145:3.91	0.001844:3.94	0.002365:3.64	0.002148:3.35	0.002363:3.15	0.001979:3.97	0.002089:3.76
Chr01	22600001	0.000883:3.06	0.001630:3.57	0.001845:3.16	NA:2.41	0.001140:3.05	0.001769:3.83	0.000526:6.43	0.001577:3.01	0.001313:3.38	NA:3.56	0.001257:2.86	0.001672:3.45	0.000448:5.46	0.000982:3.13	0.001174:3.42	0.001434:3.04	0.000948:3.39	0.001161:3.18	0.001336:3.55	0.000525:2.88	NA:0.58	0.001172:3.24	0.001041:2.97	0.001348:3.01	0.001151:3.25	NA:2.14	0.001339:3.20	0.001310:3.17	NA:0.40	0.001064:3.04	0.001464:3.42	0.001255:3.16	0.001774:3.26	0.001261:3.25	0.001479:3.24	0.001110:3.24	0.000762:3.25	0.001646:3.20	0.001081:3.24	NA:2.68	0.001141:3.04	0.001681:3.24	0.001283:3.05	0.000961:2.99	0.001172:3.02	0.001345:2.84	0.001064:3.24	0.001622:3.37
Chr01	22650001	NA:2.87	0.002495:3.63	0.001679:3.25	NA:2.35	0.002024:3.01	0.001910:3.43	0.000687:5.86	0.003074:3.43	0.002301:3.30	NA:3.57	NA:2.75	0.001517:3.06	0.000737:5.43	NA:3.08	0.002448:3.28	0.002641:3.03	0.002169:3.32	0.001369:3.24	0.001692:3.11	0.001854:3.09	NA:0.64	0.001555:3.21	NA:2.81	0.002044:3.00	0.001612:3.10	NA:2.09	0.001892:3.03	0.002262:3.14	NA:0.70	0.002845:3.13	NA:3.02	0.002007:2.94	0.001980:3.34	0.001885:3.39	0.002162:3.10	0.001973:3.25	0.001823:3.30	0.001984:2.98	0.002214:3.07	NA:2.62	0.001304:3.23	0.002014:3.24	0.002295:2.89	0.002661:2.95	0.001823:3.04	NA:2.77	0.001571:3.29	0.001914:2.96
Chr01	22700001	0.001555:3.38	0.002830:3.98	0.002227:3.50	NA:2.59	0.002270:3.36	0.002882:3.99	0.000302:6.60	0.002337:3.14	0.002371:3.53	0.001906:4.15	0.002901:3.30	0.002180:3.61	0.000230:5.86	0.001881:3.79	0.001835:3.53	0.002411:3.35	0.002170:3.52	0.001707:3.36	0.001740:3.47	0.001576:3.66	NA:0.64	0.001995:3.72	0.001987:3.32	0.001962:3.69	0.002316:3.49	NA:2.20	0.001693:3.22	0.002296:3.72	NA:0.85	0.002405:3.36	0.001839:3.57	0.001763:3.34	0.001534:3.54	0.001885:3.69	0.001547:3.55	0.002556:3.83	0.002854:3.77	0.002067:3.41	0.001894:3.84	0.002293:2.98	0.002262:3.47	0.001665:3.59	0.001945:3.47	0.003022:3.25	0.001436:3.32	0.001740:2.81	0.002409:3.65	0.002289:3.57
Chr01	22750001	0.000626:3.14	0.000034:3.16	0.000189:2.93	NA:1.94	0.000066:3.22	0.000646:3.56	0.000515:6.45	0.000732:3.41	0.000392:3.60	NA:3.56	0.000469:3.18	0.000867:3.20	0.000115:5.93	0.000688:3.50	0.000295:3.04	0.000257:2.89	0.000355:3.06	0.000207:3.13	0.000457:3.35	0.000607:3.22	NA:0.06	0.001012:3.27	0.000823:2.98	0.000453:3.05	0.000377:2.89	NA:2.05	0.000661:3.00	0.000875:3.27	NA:0.10	0.000034:3.14	0.001454:3.27	0.000220:2.91	0.000415:3.35	0.000261:3.34	0.000885:3.04	0.000572:3.02	0.001911:3.14	0.000842:3.13	0.000512:3.12	NA:2.43	0.000686:3.15	0.001261:3.13	NA:2.67	0.000106:3.08	0.000069:3.17	0.000467:2.96	0.001067:3.01	0.001311:3.24
Chr01	22800001	0.001365:3.22	0.001346:3.46	0.000858:2.83	NA:2.18	0.001169:3.11	0.000809:3.61	0.000828:6.35	0.000929:3.16	0.001158:2.94	NA:3.27	0.000778:3.18	0.001217:2.91	0.000467:5.22	0.000926:3.48	0.001388:3.32	0.001258:2.81	0.001419:3.37	0.001278:3.06	0.001263:3.30	0.000579:3.31	NA:0.28	0.001013:3.48	0.000935:2.89	0.001146:3.09	0.001313:3.32	NA:2.08	0.001219:2.75	0.000996:3.07	NA:0.20	0.000779:2.94	0.000572:3.24	0.001058:3.02	0.000909:3.22	0.001539:3.04	0.001646:3.19	0.001055:3.19	0.001266:3.39	0.000993:3.18	0.001250:3.34	NA:2.38	0.001245:3.14	0.001168:2.95	0.000746:3.02	NA:2.76	0.001076:3.10	0.000691:2.88	0.001144:3.03	0.001057:3.08
Chr01	22850001	0.001768:2.87	0.001609:2.86	NA:2.73	NA:2.19	NA:2.80	0.001918:3.15	0.001431:5.81	NA:2.82	0.002024:3.00	NA:3.08	NA:2.71	NA:2.78	0.000858:5.04	0.002580:3.04	NA:2.86	NA:2.56	NA:2.89	NA:2.69	NA:2.97	NA:2.66	NA:0.43	0.002232:2.93	NA:2.72	NA:2.60	NA:2.71	NA:1.88	NA:2.66	NA:2.78	NA:0.57	0.002052:2.81	NA:2.83	NA:2.76	0.001877:3.03	NA:2.91	NA:2.53	NA:2.91	0.001903:3.16	NA:2.82	NA:2.76	NA:2.32	0.002415:3.03	NA:2.84	NA:2.59	NA:2.87	NA:2.59	NA:2.26	0.003226:2.99	NA:2.84
Chr01	22900001	NA:2.83	0.000757:3.29	NA:2.43	NA:2.09	0.000467:2.93	0.000905:3.14	0.000391:5.55	NA:2.80	0.000767:3.08	NA:3.49	NA:2.53	NA:2.77	0.000294:5.09	0.000754:2.99	NA:2.77	NA:2.63	0.001042:3.01	0.000798:2.80	0.000661:3.08	0.000872:2.90	NA:0.26	NA:2.85	0.000676:2.80	0.000854:2.90	0.000611:2.92	NA:1.72	NA:2.55	NA:2.78	NA:0.34	NA:2.73	0.000821:2.80	NA:2.65	NA:2.81	NA:2.71	NA:2.78	NA:2.70	0.000898:3.00	NA:2.84	0.001072:3.00	NA:2.47	NA:2.50	0.000789:2.86	0.000793:2.80	NA:2.56	0.001074:2.90	NA:2.20	0.000750:2.90	0.000729:2.89
Chr01	22950001	NA:2.73	0.000540:3.41	NA:2.79	NA:2.19	0.000904:2.96	0.001791:3.24	0.000367:5.91	NA:2.88	0.000726:2.92	NA:3.51	0.001427:2.97	0.001204:3.13	0.000365:5.58	0.001101:3.20	0.001233:3.23	0.001247:2.88	0.000654:3.23	0.001184:2.93	0.000994:3.09	0.001110:3.10	NA:0.29	0.001363:2.98	NA:2.83	0.000634:3.02	0.001289:2.98	NA:2.05	NA:2.77	0.000854:3.29	NA:0.28	0.001467:2.96	0.000436:2.79	0.000897:2.73	0.001066:3.04	0.000540:3.17	0.001321:3.05	0.001744:3.21	0.000830:3.12	0.000715:2.95	0.000879:3.34	NA:2.72	0.001536:3.26	0.000730:3.03	NA:2.83	0.001117:3.10	NA:2.76	NA:2.46	0.000833:2.91	0.000713:2.97
Chr01	23000001	0.000688:2.94	0.000613:3.36	NA:2.48	NA:2.01	0.000697:2.98	0.000703:3.45	0.000316:6.04	0.000971:2.90	0.000508:3.12	0.000683:3.74	0.000404:3.05	0.000638:3.22	0.000491:5.46	0.000961:3.08	0.000915:3.13	0.000756:3.04	0.001104:3.19	0.000673:2.96	0.000895:3.11	0.000684:3.06	NA:0.14	0.000382:3.18	0.000532:2.83	0.000892:2.96	0.000754:2.86	NA:1.89	0.000398:2.82	0.000711:3.37	NA:0.19	0.000304:2.79	0.000900:2.97	NA:2.74	0.000390:3.30	0.000881:3.10	0.000727:3.02	0.000529:2.91	0.000660:3.37	0.000456:2.90	0.000496:3.09	NA:2.40	0.000524:3.13	0.000430:3.14	0.000728:2.77	0.000622:3.17	0.000518:2.73	NA:2.66	0.000381:3.18	0.000230:2.85
Chr01	23050001	0.000261:2.86	0.000614:2.91	NA:2.55	NA:1.93	0.000660:2.71	0.000643:3.19	0.000292:5.56	NA:2.71	0.000336:2.92	NA:3.29	0.000509:2.70	0.000736:2.96	0.000108:4.85	0.000552:2.91	0.000119:2.70	NA:2.54	0.000308:2.75	NA:2.51	0.000607:2.86	0.000403:2.91	NA:0.19	0.000362:2.96	NA:2.37	0.000199:2.63	0.000263:2.88	NA:1.57	NA:2.47	0.000187:2.94	NA:0.23	NA:2.48	0.000409:2.81	NA:2.41	0.000714:3.00	0.000334:2.83	NA:2.68	0.000699:2.93	0.000426:2.83	NA:2.50	0.000966:2.90	NA:2.46	NA:2.60	0.000192:2.74	NA:2.52	NA:2.51	0.000440:2.72	NA:2.18	NA:2.58	0.000506:2.84
Chr01	23100001	0.000443:2.96	0.001020:3.53	0.000666:2.85	NA:2.06	0.000700:2.96	0.001675:3.40	0.000569:6.09	0.000559:3.16	0.000770:3.25	NA:3.58	0.000933:2.82	0.000698:3.26	0.000175:5.26	0.000307:3.13	0.000800:3.09	0.000388:2.76	0.001304:3.09	0.000195:2.81	NA:2.85	0.000913:3.07	NA:0.15	0.000592:3.13	0.000809:2.84	0.000535:2.89	0.001666:3.06	NA:1.77	NA:2.80	0.001536:3.02	NA:0.18	0.001367:2.98	0.000569:3.28	0.000664:2.81	0.001119:2.96	0.000551:3.05	0.001447:3.19	0.000983:3.16	0.000773:3.18	NA:2.76	0.000549:3.26	NA:2.36	0.001062:3.20	0.000506:2.99	NA:2.63	0.000335:2.86	NA:2.74	NA:2.53	0.000215:3.03	0.000727:3.02
Chr01	23150001	0.002406:3.61	0.004732:3.76	0.005250:3.37	NA:2.51	0.003412:3.50	0.005434:3.68	0.000668:7.35	0.005583:3.45	0.003154:3.65	0.005041:4.28	0.003852:3.35	0.004007:3.76	0.000625:6.10	0.002160:3.62	0.003531:3.41	0.002553:3.35	0.004120:3.65	0.002442:3.31	0.003073:3.30	0.003252:3.45	NA:0.42	0.002973:3.44	0.002952:3.30	0.004248:3.50	0.004543:3.57	NA:2.36	0.004149:3.37	0.002150:3.58	NA:0.49	0.003437:3.45	0.004844:3.44	0.002173:3.41	0.002052:3.64	0.002921:3.50	0.001815:3.59	0.005119:3.79	0.004557:3.48	0.006742:3.30	0.002711:3.64	0.002341:3.01	0.002944:3.43	0.003047:3.83	0.003775:3.54	0.002290:3.25	0.005187:3.37	NA:2.63	0.001678:3.45	0.005306:3.53
Chr01	23200001	NA:1.95	NA:2.09	NA:1.78	NA:1.37	NA:1.84	NA:2.14	0.000785:4.22	NA:1.82	NA:2.36	NA:2.15	NA:1.78	NA:2.06	0.000511:3.36	NA:2.12	NA:2.07	NA:1.90	NA:1.98	NA:1.81	NA:2.08	NA:1.92	NA:0.09	NA:1.97	NA:1.54	NA:1.92	NA:2.16	NA:1.24	NA:1.79	NA:2.13	NA:0.06	NA:1.94	NA:1.92	NA:1.94	NA:1.87	NA:2.13	NA:1.97	NA:2.04	NA:2.06	NA:2.11	NA:2.16	NA:1.77	NA:1.97	NA:1.95	NA:1.81	NA:1.89	NA:1.79	NA:1.76	NA:1.91	NA:2.04
Chr01	23250001	0.003838:3.92	0.003908:3.98	0.003410:3.65	0.004672:3.47	0.003531:3.61	0.003915:3.91	0.000130:5.46	0.004687:3.85	0.003767:3.80	0.004906:4.41	0.003693:3.47	0.003563:3.94	0.000465:4.68	0.004174:4.35	0.003953:3.90	0.003575:3.65	0.003521:4.10	0.004335:3.64	0.004700:4.18	0.004112:3.89	NA:2.36	0.003935:3.75	0.003975:3.82	0.003996:3.79	0.004454:3.85	NA:2.93	0.003976:3.61	0.004321:4.08	NA:2.28	0.003808:3.80	0.004595:4.05	0.004536:3.81	0.004166:4.10	0.004288:3.91	0.004161:3.82	0.003860:3.95	0.004251:4.07	0.003825:3.62	0.004603:4.04	0.003278:3.13	0.003915:4.13	0.004146:4.06	0.003890:3.82	0.003324:3.55	0.003862:3.67	0.004091:3.09	0.004425:3.93	0.004333:3.70
Chr01	23300001	0.004432:4.59	0.004583:5.17	0.004523:4.75	0.006110:4.20	0.005390:4.87	0.004867:5.11	0.000537:6.64	0.004406:4.58	0.004931:4.87	0.005185:5.80	0.005188:4.40	0.004143:5.35	0.001019:6.44	0.004448:5.14	0.004733:4.62	0.005087:4.34	0.005354:5.14	0.004419:4.74	0.004477:4.87	0.003907:4.76	NA:2.96	0.004787:5.35	0.003970:4.34	0.004993:4.78	0.004185:5.11	0.005380:3.54	0.004419:4.63	0.005614:4.82	NA:2.89	0.004212:4.74	0.004259:4.53	0.004349:4.29	0.004497:5.21	0.004661:5.14	0.004538:5.10	0.004163:5.11	0.004764:4.93	0.004702:4.73	0.004625:5.00	0.004649:3.99	0.004939:4.89	0.004911:4.80	0.003987:4.38	0.004581:4.87	0.004624:4.26	0.005025:4.35	0.005153:4.92	0.004733:4.95
Chr01	23350001	0.007127:4.09	0.007293:3.92	0.006186:3.80	0.007096:3.82	0.006376:3.66	0.008096:4.22	0.000391:5.23	0.007933:3.70	0.006477:3.90	0.007740:4.36	0.006942:3.65	0.007113:3.90	0.000378:4.39	0.007628:4.02	0.006859:3.80	0.007011:3.36	0.007279:3.97	0.007044:3.75	0.007345:3.94	0.007735:3.94	NA:2.62	0.006501:4.20	0.006782:3.66	0.006209:3.79	0.006875:3.71	0.007996:3.35	0.006667:3.73	0.007860:3.88	NA:2.93	0.006803:4.04	0.005941:3.80	0.006216:3.46	0.007018:4.06	0.007665:3.74	0.006898:3.93	0.006634:4.14	0.007059:3.94	0.006942:3.57	0.006991:3.86	0.007850:3.32	0.007282:3.95	0.006816:3.99	0.006770:3.90	0.007298:3.83	0.006608:3.84	0.007245:3.45	0.006193:3.76	0.006014:3.77
Chr01	23400001	0.012975:5.12	0.013360:5.51	0.012128:4.95	0.012431:4.61	0.013677:5.06	0.013183:5.91	0.001613:6.47	0.013134:5.20	0.013201:5.37	0.015325:5.85	0.012671:5.26	0.012750:5.42	0.000000:5.33	0.013000:5.27	0.013286:5.21	0.012555:4.82	0.014242:5.65	0.013425:4.77	0.012433:5.23	0.013828:5.55	0.001016:4.15	0.012459:5.37	0.013546:4.81	0.013381:5.02	0.014012:5.14	0.012440:4.51	0.012313:5.05	0.012235:5.38	0.001090:4.09	0.012502:5.17	0.013992:5.62	0.013273:5.09	0.012299:5.62	0.015260:5.85	0.014045:5.19	0.013561:5.55	0.014695:5.80	0.013891:5.23	0.013347:5.27	0.013339:4.24	0.012980:5.41	0.012399:5.28	0.013678:5.26	0.014475:5.16	0.012498:4.98	0.012197:4.54	0.013332:5.08	0.012939:5.36
Chr01	23450001	0.014596:4.06	0.013965:4.35	0.013758:3.50	0.017643:3.84	0.015372:3.83	0.015224:4.53	0.000710:5.20	0.015185:4.11	0.013886:4.14	0.016745:4.57	0.016444:3.81	0.014801:3.86	0.000353:4.53	0.013890:4.37	0.013985:4.30	0.014576:3.67	0.013531:4.17	0.015044:3.96	0.014150:4.30	0.012952:4.08	NA:2.72	0.013773:4.20	0.014272:3.62	0.014069:3.75	0.016088:4.16	0.015383:3.19	0.016021:3.80	0.014678:4.22	NA:3.08	0.013670:3.66	0.013494:4.22	0.014330:3.84	0.013340:4.12	0.014367:4.24	0.015933:3.93	0.015198:4.36	0.014849:4.62	0.014399:3.84	0.015255:4.49	0.013165:3.31	0.013935:3.68	0.015420:3.97	0.013493:3.80	0.015505:3.91	0.012796:3.94	0.014967:3.63	0.014963:4.12	0.014270:3.96
Chr01	23500001	0.011231:5.50	0.013103:5.56	0.011722:4.73	0.013183:4.87	0.012533:5.09	0.013347:5.92	0.000286:6.29	0.012719:5.06	0.012863:5.16	0.012824:5.73	0.012677:4.93	0.011133:4.94	0.000181:5.63	0.012100:5.18	0.011203:5.34	0.012225:4.62	0.013475:5.60	0.012788:5.04	0.013041:5.22	0.010267:5.13	0.000300:3.91	0.013144:5.44	0.011616:4.52	0.012739:4.89	0.011905:5.03	0.012015:4.30	0.011685:4.84	0.012819:5.41	0.000066:3.82	0.012396:4.55	0.012712:5.01	0.011975:4.93	0.012746:5.26	0.012402:5.38	0.012412:5.10	0.011181:5.33	0.013684:5.54	0.012204:5.00	0.011790:5.10	0.009909:4.31	0.013132:5.18	0.011483:5.18	0.011143:5.05	0.010529:5.17	0.011619:4.69	0.010984:4.16	0.012457:5.33	0.012475:5.06
Chr01	23550001	0.007925:4.65	0.008487:4.92	0.007347:4.38	0.008670:4.01	0.007539:4.35	0.007622:4.88	0.000712:7.03	0.008500:4.76	0.008956:4.90	0.009173:4.96	0.006496:4.29	0.007482:4.72	0.000909:5.89	0.008475:4.68	0.006860:4.37	0.008021:4.29	0.008053:4.83	0.007713:4.56	0.007999:4.45	0.009001:4.71	NA:2.52	0.008851:4.49	0.007602:4.06	0.006972:4.60	0.007805:4.60	0.009609:3.38	0.007987:4.39	0.007592:4.68	NA:2.16	0.006995:4.35	0.008394:4.95	0.007380:4.28	0.006322:4.76	0.007254:4.60	0.008762:4.53	0.007984:4.85	0.007774:4.48	0.008128:4.31	0.008052:5.02	0.007167:3.83	0.006449:4.35	0.007610:4.52	0.006811:4.37	0.007959:4.73	0.006968:4.39	0.007567:3.57	0.006906:4.87	0.007128:4.29
Chr01	23600001	0.009844:4.11	0.010551:4.21	0.009615:3.90	NA:3.27	0.010085:3.78	0.010790:4.53	0.000554:6.49	0.009056:4.16	0.010576:4.32	0.012103:4.58	0.009589:3.76	0.010131:4.16	0.000930:5.58	0.011097:4.13	0.008907:3.96	0.010642:3.70	0.009985:4.09	0.009587:4.54	0.010576:4.02	0.010627:4.02	NA:1.89	0.008831:4.01	0.009988:3.92	0.011004:4.05	0.010691:4.11	NA:3.08	0.011457:4.03	0.011342:4.20	NA:1.71	0.009901:3.93	0.009184:4.18	0.009296:3.75	0.008681:3.81	0.010920:4.19	0.009617:3.95	0.010524:4.49	0.009457:4.25	0.009765:4.14	0.010124:4.31	0.009677:3.76	0.010831:3.67	0.009141:4.24	0.011256:3.93	0.010033:3.87	0.010983:3.78	0.010561:3.35	0.010008:3.91	0.008893:3.93
Chr01	23650001	0.018966:6.53	0.019834:7.13	0.019333:6.17	0.016892:6.72	0.018012:6.17	0.019075:6.83	0.001708:7.13	0.019576:6.78	0.017871:7.03	0.021569:7.77	0.018157:5.89	0.019393:6.58	0.000587:6.25	0.020098:6.76	0.018486:6.18	0.020008:5.96	0.019638:6.75	0.020414:7.00	0.019598:7.07	0.020825:7.10	0.000696:5.67	0.019817:6.64	0.018069:5.83	0.018299:6.25	0.021551:6.64	0.018019:5.81	0.018909:6.51	0.020393:6.70	0.001166:6.10	0.018091:6.43	0.018630:6.73	0.018765:6.24	0.019623:6.68	0.019456:6.89	0.019389:6.37	0.019483:6.64	0.019951:6.96	0.017730:6.26	0.019530:6.66	0.017652:5.40	0.019490:6.73	0.018795:6.64	0.019751:6.40	0.018963:6.07	0.019867:6.21	0.018498:5.40	0.021302:7.20	0.018356:6.83
Chr01	23700001	0.010389:4.95	0.010916:5.23	0.010714:4.91	0.011915:4.21	0.010279:4.72	0.011294:5.52	0.000978:6.82	0.011997:5.33	0.010676:5.38	0.011468:5.62	0.010854:4.91	0.010251:5.03	0.001309:5.99	0.010165:5.10	0.011364:5.37	0.008731:4.50	0.011283:5.03	0.010654:5.20	0.011301:5.15	0.009520:4.94	NA:3.47	0.011491:4.97	0.010573:4.72	0.010725:4.78	0.008574:4.97	0.011784:4.14	0.009834:4.80	0.011781:5.25	NA:2.96	0.010444:4.86	0.010177:5.03	0.010303:4.53	0.011349:5.06	0.010956:5.30	0.010626:5.22	0.010235:5.33	0.009713:5.30	0.011292:4.98	0.011962:5.15	0.010800:4.03	0.010632:5.16	0.011028:5.02	0.009943:4.70	0.010131:4.81	0.010798:4.65	0.010179:4.21	0.010750:4.93	0.010742:4.87
Chr01	23750001	0.013993:5.49	0.015497:6.01	0.012669:4.73	0.013094:5.38	0.014077:5.36	0.014632:6.12	0.000136:6.54	0.015358:5.58	0.013880:5.69	0.015520:5.98	0.013583:5.15	0.014136:5.23	0.000095:5.36	0.013938:5.84	0.013828:5.55	0.012984:4.98	0.013735:5.44	0.014454:5.19	0.013908:5.53	0.013081:5.29	0.000241:4.26	0.013259:5.64	0.015306:4.93	0.013441:5.27	0.014997:5.50	0.013679:5.00	0.014666:5.03	0.013935:5.42	0.000269:4.51	0.013200:5.33	0.014915:5.45	0.014723:4.99	0.014773:5.54	0.013417:5.71	0.012428:4.87	0.014541:5.72	0.014141:5.73	0.013178:5.12	0.014529:5.19	0.013342:4.71	0.014587:5.43	0.013290:5.42	0.013809:4.89	0.014465:5.08	0.013445:5.02	0.014194:4.34	0.013662:5.32	0.013741:5.37
Chr01	23800001	0.005264:6.30	0.005628:6.48	0.005998:5.68	0.005566:5.97	0.006428:6.07	0.005549:6.71	0.000378:7.27	0.004945:6.08	0.005760:6.46	0.006039:7.24	0.005902:5.75	0.005768:6.28	0.000506:6.26	0.006364:6.56	0.005539:6.35	0.005379:5.48	0.005240:6.35	0.006245:6.20	0.005007:6.53	0.005268:6.14	0.000775:5.32	0.005578:6.36	0.005228:5.47	0.005366:6.22	0.005934:6.34	0.006621:5.46	0.004975:5.57	0.005748:6.22	0.001677:5.21	0.004776:5.57	0.005201:5.86	0.005443:5.46	0.005687:6.47	0.005145:6.28	0.004474:5.99	0.005194:6.15	0.005584:6.61	0.005807:5.67	0.006105:6.31	0.005548:4.92	0.005459:5.84	0.004703:6.21	0.005149:5.78	0.004817:6.07	0.005206:6.14	0.005665:5.52	0.005417:5.98	0.005489:6.10
Chr01	23850001	0.008180:6.29	0.009389:6.61	0.008932:5.66	0.008955:6.22	0.008969:5.97	0.009471:6.99	0.000083:7.10	0.009725:6.23	0.009522:6.57	0.009660:7.02	0.008430:6.18	0.009399:6.78	0.000311:6.11	0.008762:6.47	0.009692:6.20	0.009297:5.27	0.009055:6.30	0.009556:6.37	0.009073:6.48	0.009765:6.11	0.000291:5.65	0.010259:6.35	0.009780:5.57	0.009830:6.48	0.010229:6.22	0.008497:5.43	0.009318:6.02	0.010284:6.50	0.000880:5.35	0.008837:6.31	0.008895:6.43	0.009303:6.00	0.009605:6.55	0.008995:6.72	0.010027:6.09	0.009900:6.52	0.008975:6.45	0.009079:6.08	0.009202:6.37	0.008954:4.99	0.009642:6.33	0.009409:6.23	0.009232:5.83	0.008694:5.81	0.009165:6.20	0.008048:5.52	0.009260:6.20	0.009962:6.33
Chr01	23900001	0.007244:5.92	0.007896:5.97	0.007913:5.64	0.007407:6.02	0.008280:5.52	0.008304:6.29	0.000911:6.53	0.008673:6.22	0.007935:6.15	0.008310:6.77	0.007876:5.68	0.008764:6.04	0.000512:5.82	0.007358:6.35	0.009017:6.22	0.008079:5.54	0.007444:6.06	0.007331:5.65	0.008342:6.05	0.008245:5.90	0.000932:5.08	0.008227:6.15	0.007460:5.36	0.008209:5.68	0.008855:5.78	0.006323:5.31	0.008024:5.61	0.008872:6.28	0.000485:5.28	0.007682:5.54	0.008301:6.08	0.007873:5.45	0.009246:5.93	0.007239:6.42	0.007985:5.87	0.009632:6.28	0.008527:6.29	0.008414:5.80	0.008306:5.71	0.007952:4.96	0.008084:5.79	0.007695:6.13	0.007472:5.85	0.007232:6.01	0.007844:5.69	0.008330:4.90	0.007732:6.51	0.008025:6.17
Chr01	23950001	0.000580:6.52	0.000806:7.17	0.000670:6.18	0.000410:6.37	0.000568:6.48	0.001336:6.80	0.000147:7.32	0.000409:6.68	0.000429:6.90	0.001046:7.73	0.000987:6.17	0.001117:6.56	0.000022:6.09	0.000474:6.73	0.001149:6.63	0.000455:5.80	0.000804:6.77	0.001044:6.66	0.000446:6.95	0.000799:6.52	0.000321:6.31	0.000973:6.58	0.000807:6.36	0.001023:6.54	0.000509:6.72	0.000876:6.06	0.000782:6.27	0.000974:6.98	0.000548:6.33	0.000522:6.28	0.000635:6.78	0.000546:5.82	0.001262:6.86	0.000493:6.88	0.000913:6.19	0.000608:7.32	0.001027:6.86	0.000389:6.47	0.001020:6.83	0.000361:5.59	0.000469:6.94	0.000820:6.56	0.000939:6.27	0.000655:6.50	0.000727:5.98	0.000623:5.65	0.000419:6.58	0.001029:6.63
Chr01	24000001	0.000773:5.82	0.000817:6.09	0.000888:5.29	0.000787:5.69	0.000577:5.40	0.001032:6.29	0.000633:6.15	0.001179:5.84	0.000672:6.33	0.000877:6.20	0.000817:5.46	0.000756:5.83	0.001143:5.28	0.000926:6.12	0.000885:5.98	0.000666:5.36	0.000674:5.88	0.000562:5.89	0.000826:5.76	0.000627:5.71	0.000475:5.41	0.000896:5.91	0.000808:5.44	0.001101:5.48	0.000711:5.98	0.000466:5.20	0.000772:5.33	0.000729:6.13	0.000074:5.32	0.000916:5.70	0.001112:5.69	0.000752:4.97	0.001073:5.96	0.000735:6.24	0.000633:5.77	0.000698:5.95	0.000716:5.91	0.000711:5.74	0.000613:5.65	0.000799:4.78	0.000692:5.65	0.000627:5.90	0.000729:5.31	0.000819:5.39	0.000618:5.33	0.000756:4.98	0.001105:5.53	0.000883:5.41
Chr01	24050001	0.000903:5.64	0.000772:6.18	0.000607:5.58	0.000681:5.59	0.001052:5.88	0.000734:6.17	0.000000:6.17	0.001042:5.86	0.000866:5.86	0.000832:7.13	0.000725:5.73	0.000871:5.69	0.000074:5.44	0.000848:6.08	0.000728:5.93	0.000734:5.04	0.000711:5.58	0.000791:5.88	0.000789:6.34	0.000789:6.02	0.000048:5.46	0.000871:6.11	0.000832:5.34	0.000827:6.00	0.000841:6.06	0.000731:5.37	0.000773:5.89	0.000706:5.89	0.000096:5.60	0.000704:5.48	0.000832:5.76	0.000812:5.44	0.000853:5.75	0.000855:6.12	0.000872:5.88	0.000843:6.10	0.000803:6.12	0.001009:5.35	0.000926:6.08	0.000603:4.68	0.000780:5.69	0.000749:5.80	0.000756:5.44	0.000833:5.57	0.000803:5.14	0.000737:4.88	0.000861:5.67	0.000899:5.70
Chr01	24100001	0.000642:6.58	0.000796:6.70	0.000513:6.46	0.000473:6.85	0.000709:5.88	0.000604:7.34	0.000129:6.94	0.000649:7.03	0.000525:6.43	0.000689:7.29	0.000553:5.97	0.000593:6.71	0.000088:5.74	0.000944:7.11	0.000747:6.57	0.000652:5.92	0.000727:6.87	0.000534:5.99	0.000734:6.85	0.000653:6.95	0.000044:6.01	0.000661:6.50	0.000610:5.88	0.000643:6.31	0.000773:6.34	0.001194:5.95	0.000615:6.22	0.000641:6.68	0.000065:6.35	0.000767:6.28	0.000646:6.38	0.000562:6.20	0.000492:6.75	0.000723:6.60	0.000717:6.26	0.000722:6.80	0.000744:6.70	0.000461:6.14	0.000826:5.99	0.000526:5.34	0.000577:6.22	0.000741:6.46	0.000558:5.87	0.000594:6.31	0.000673:6.39	0.000651:5.44	0.000833:6.51	0.000679:6.27
Chr01	24150001	0.001414:5.81	0.001613:6.01	0.001767:5.71	0.001728:6.12	0.001413:5.55	0.001471:6.22	0.000911:6.14	0.002199:5.80	0.001811:6.20	0.001697:6.91	0.001579:5.66	0.001411:5.93	0.000449:5.66	0.001922:6.03	0.001769:6.08	0.001677:5.23	0.001354:5.91	0.001862:6.00	0.001925:5.87	0.002141:5.83	0.001628:5.10	0.001603:5.96	0.001628:5.16	0.002259:5.55	0.002020:5.87	0.001185:5.48	0.001265:5.47	0.001912:6.11	0.000752:5.47	0.001844:5.81	0.001810:5.76	0.001527:5.50	0.001816:5.61	0.001519:6.32	0.001470:5.78	0.002442:5.83	0.001506:5.84	0.002144:5.69	0.001645:6.09	0.001420:4.89	0.001412:6.20	0.001631:6.15	0.001986:5.88	0.002120:5.75	0.001819:5.21	0.001063:4.78	0.002188:5.87	0.001872:5.70
Chr01	24200001	0.001128:5.51	0.001124:6.37	0.001035:5.20	0.000951:6.04	0.001028:5.50	0.001237:6.35	0.000142:5.92	0.001023:5.59	0.001093:5.58	0.001358:6.56	0.001254:5.40	0.001299:5.83	0.000049:5.14	0.001384:5.98	0.001018:5.88	0.001116:5.38	0.000984:5.70	0.001175:5.50	0.001240:5.76	0.001182:5.53	0.000199:5.31	0.001094:6.01	0.000952:4.98	0.001098:5.82	0.000955:5.82	0.000747:5.07	0.001236:5.51	0.001250:5.84	0.000332:5.58	0.000868:5.15	0.001125:5.61	0.001083:4.98	0.001288:6.05	0.001347:6.02	0.001060:5.80	0.001124:5.81	0.001229:5.87	0.001307:5.60	0.001002:5.78	0.000796:4.51	0.000829:6.04	0.001109:5.87	0.001284:5.35	0.001180:5.36	0.001187:5.35	0.001223:5.09	0.001147:6.07	0.001107:5.65
Chr01	24250001	0.001058:5.32	0.001118:5.68	0.000813:4.82	0.001050:5.15	0.000779:4.94	0.000833:5.75	0.000363:5.21	0.001363:5.53	0.000871:5.59	0.001213:6.07	0.001194:5.12	0.000879:5.24	0.000329:5.01	0.001000:5.82	0.001019:5.43	0.001133:4.76	0.000885:4.38	0.000896:5.26	0.001135:5.39	0.001202:5.20	0.000331:4.51	0.001262:4.85	0.000859:4.60	0.001173:5.12	0.001367:5.30	0.001210:4.62	0.000903:4.79	0.000995:5.11	0.000262:4.78	0.000994:5.33	0.000862:5.32	0.001431:5.29	0.000898:5.48	0.001012:5.29	0.001396:4.96	0.001026:5.04	0.001006:5.61	0.000886:4.91	0.001016:5.55	0.000987:4.35	0.000908:5.10	0.001187:5.23	0.000989:4.72	0.001010:5.23	0.000955:5.09	0.000905:4.52	0.001001:5.26	0.000862:5.40
Chr01	24300001	0.001962:5.69	0.002061:6.31	0.002324:5.61	0.002227:6.12	0.002785:5.56	0.002442:5.99	0.000879:6.19	0.002221:5.57	0.003088:5.93	0.003445:6.75	0.002709:5.33	0.002682:5.96	0.001888:5.19	0.003064:5.97	0.002721:5.93	0.002565:5.59	0.001901:6.33	0.002645:6.03	0.002403:5.90	0.002591:5.79	0.000979:5.24	0.002603:5.87	0.002445:5.39	0.002374:5.86	0.002321:5.79	0.002603:5.53	0.001851:5.38	0.003051:6.23	0.001386:5.29	0.002572:5.33	0.002426:5.65	0.001933:5.72	0.002112:5.81	0.002521:6.05	0.003303:5.71	0.002785:6.01	0.002056:6.17	0.002757:5.61	0.002232:5.92	0.002280:4.84	0.003019:5.76	0.003198:6.14	0.001933:5.10	0.001905:5.56	0.002047:5.37	0.002291:4.45	0.002344:5.62	0.002716:5.96
Chr01	24350001	0.002167:4.94	0.003131:5.72	0.002137:5.19	0.001659:5.59	0.002207:5.09	0.002674:6.10	0.001428:5.56	0.002540:5.17	0.001784:5.32	0.002689:5.95	0.002198:4.83	0.002250:5.13	0.001539:4.73	0.002700:5.40	0.001973:5.60	0.002062:4.76	0.001622:5.48	0.002786:5.09	0.002281:5.30	0.002301:5.23	0.001275:5.34	0.002228:5.34	0.002410:4.66	0.002483:5.12	0.001493:5.42	0.002325:5.01	0.001960:4.71	0.002038:5.34	0.000773:5.22	0.002248:4.92	0.002602:5.13	0.002420:4.94	0.002431:5.64	0.002288:5.48	0.002023:5.22	0.002610:5.35	0.002344:5.57	0.002979:5.43	0.002510:5.36	0.003005:4.47	0.002422:5.40	0.002922:5.57	0.002800:5.22	0.002541:5.03	0.002614:4.80	0.002232:4.36	0.002042:5.43	0.001991:4.87
Chr01	24400001	0.000774:3.50	0.000859:4.42	0.000913:3.41	0.001018:3.83	0.000928:3.57	0.000841:3.94	0.000272:4.16	0.001696:3.82	0.000922:3.85	0.000758:4.31	0.000956:3.64	0.001229:3.40	0.000414:3.29	0.000840:4.23	0.000962:3.99	0.000717:3.19	0.000816:3.89	0.000911:3.76	0.000955:3.80	0.001217:3.76	0.000147:3.33	0.000999:3.89	0.000954:3.49	0.000832:3.76	0.001007:4.14	0.000882:3.60	0.000786:3.55	0.001087:4.06	0.000000:3.55	0.000857:3.58	0.000855:3.65	0.000675:3.18	0.000880:4.16	0.001039:3.93	0.001066:3.65	0.000987:4.22	0.000835:3.79	0.000962:3.66	0.000798:3.69	NA:3.05	0.001481:3.70	0.000789:3.63	0.000708:3.64	0.001219:3.81	0.000932:3.52	0.000739:3.28	0.001025:3.69	0.000640:3.77
Chr01	24450001	NA:3.00	NA:3.11	NA:2.64	NA:3.19	NA:2.66	NA:3.27	NA:3.03	NA:3.11	NA:2.99	NA:3.27	NA:2.72	NA:2.92	NA:2.50	NA:3.14	NA:3.15	NA:2.90	NA:3.28	NA:3.24	NA:2.96	NA:3.09	NA:2.92	NA:3.19	NA:2.73	NA:2.78	NA:2.93	NA:2.81	NA:2.73	NA:3.09	NA:2.64	NA:3.03	NA:3.01	NA:2.83	NA:3.00	NA:2.80	NA:3.02	NA:3.13	NA:3.05	NA:2.92	NA:3.17	NA:2.32	NA:2.95	NA:2.94	NA:2.79	NA:2.81	NA:2.97	NA:2.35	NA:3.11	NA:2.90
Chr01	24500001	NA:0.02	NA:0.02	NA:0.04	NA:0.03	NA:0.03	NA:0.03	NA:0.02	NA:0.03	NA:0.01	NA:0.03	NA:0.03	NA:0.03	NA:0.01	NA:0.03	NA:0.04	NA:0.02	NA:0.05	NA:0.02	NA:0.03	NA:0.02	NA:0.02	NA:0.03	NA:0.03	NA:0.03	NA:0.04	NA:0.04	NA:0.04	NA:0.02	NA:0.03	NA:0.04	NA:0.02	NA:0.04	NA:0.01	NA:0.03	NA:0.02	NA:0.02	NA:0.02	NA:0.03	NA:0.02	NA:0.02	NA:0.03	NA:0.05	NA:0.02	NA:0.04	NA:0.05	NA:0.02	NA:0.01	NA:0.04
Chr01	24550001	0.002028:3.48	0.002006:4.25	0.002421:3.50	0.002020:4.06	0.002130:3.80	0.002401:4.14	0.000288:4.09	0.002214:3.76	0.002200:4.02	0.002625:4.31	0.002026:3.73	0.002126:3.96	0.000112:3.48	0.002314:4.08	0.002311:3.81	0.002094:3.32	0.002626:3.93	0.002508:3.85	0.001859:3.86	0.002418:3.83	NA:3.35	0.001971:3.86	0.002061:3.58	0.001892:3.77	0.002223:3.69	NA:3.00	0.002010:3.47	0.002602:3.79	0.001071:3.65	0.001843:3.80	0.001937:3.79	0.002438:3.58	0.002645:3.85	0.002281:4.01	0.002113:3.70	0.002178:3.96	0.002196:4.09	0.001950:3.67	0.002531:4.03	0.001829:3.10	0.002375:3.60	0.002337:3.82	0.001879:3.41	0.001777:3.53	0.002473:3.74	NA:2.80	0.002399:3.74	0.002322:3.98
Chr01	24600001	0.001765:5.01	0.001745:5.36	0.002437:4.43	0.001876:4.73	0.001914:4.57	0.002520:5.24	0.000270:5.32	0.002233:4.96	0.002058:5.08	0.002001:5.72	0.002054:4.52	0.001924:4.99	0.000266:4.20	0.002028:4.92	0.002242:4.84	0.002195:4.49	0.002032:5.18	0.002274:4.94	0.002059:4.89	0.001768:4.79	0.000852:4.34	0.002119:5.03	0.001532:4.48	0.002303:5.07	0.002296:4.75	0.002015:4.56	0.002038:4.55	0.001700:4.94	0.000698:4.61	0.001610:5.00	0.002152:4.81	0.002525:4.28	0.002084:4.92	0.002034:5.15	0.002516:4.75	0.001996:4.90	0.001903:4.85	0.002394:4.56	0.001836:4.63	0.001878:4.05	0.001933:4.75	0.001930:4.53	0.001915:4.77	0.002166:4.72	0.001625:4.40	0.002158:4.09	0.002135:4.76	0.002408:4.90
Chr01	24650001	NA:3.27	0.002029:3.89	0.001958:3.49	0.001740:3.42	NA:3.39	0.001883:3.78	0.000210:3.89	0.001512:3.34	0.002206:3.54	NA:3.97	0.001609:3.32	0.001942:3.58	0.000038:3.21	0.002037:3.76	0.001723:3.72	0.001943:3.29	0.001866:3.77	0.002415:3.77	0.001819:3.71	0.001752:3.69	NA:2.94	0.002039:3.46	0.001822:3.40	0.002479:3.73	0.001809:3.27	NA:3.29	0.001918:3.36	0.001814:3.47	NA:2.99	0.001260:3.42	0.001702:3.66	0.002314:3.25	0.001773:3.81	0.001982:4.04	0.001952:3.51	0.001618:3.53	0.001893:3.96	0.001740:3.60	0.001730:3.49	NA:2.83	0.001611:3.55	0.001956:3.71	NA:3.19	0.002428:3.32	0.001413:3.40	NA:2.69	NA:3.48	0.001438:3.46
Chr01	24700001	0.001437:5.76	0.001891:6.40	0.001350:5.48	0.001643:5.59	0.001440:5.56	0.001921:6.16	0.000359:6.04	0.001389:5.71	0.001525:6.06	0.001745:6.20	0.001710:5.36	0.001538:5.81	0.000050:5.35	0.001234:6.07	0.001845:5.79	0.001112:5.24	0.001413:5.86	0.001898:5.74	0.001713:5.96	0.001663:5.76	0.000360:5.12	0.001911:5.97	0.001535:5.37	0.001839:5.23	0.001618:5.51	0.001437:4.78	0.001392:5.45	0.001700:5.63	0.000409:5.16	0.001619:6.08	0.001513:5.58	0.001481:5.59	0.001831:6.10	0.001695:5.77	0.001456:5.83	0.001616:5.75	0.001604:5.59	0.001543:5.05	0.001471:6.38	0.001286:4.58	0.001420:5.39	0.001759:5.68	0.001922:5.23	0.001729:5.16	0.001882:5.33	0.001306:5.06	0.001713:5.46	0.001539:5.45
Chr01	24750001	0.001749:5.36	0.002171:6.32	0.001782:5.24	0.001427:5.78	0.002214:5.59	0.001576:5.94	0.000674:6.38	0.002125:5.89	0.001800:5.86	0.002123:6.16	0.001651:5.43	0.001527:5.76	0.000564:5.56	0.001739:5.85	0.001904:5.83	0.001696:5.34	0.001479:5.78	0.001698:5.26	0.002105:5.60	0.002018:5.60	0.000834:5.26	0.001753:5.88	0.001674:5.04	0.001724:5.32	0.001847:5.65	0.001410:5.18	0.001878:5.30	0.001769:6.14	0.000815:4.95	0.002117:5.30	0.001948:5.75	0.001530:5.16	0.001430:5.68	0.001678:5.65	0.001957:5.15	0.001769:6.02	0.001920:6.04	0.001784:4.99	0.001530:5.82	0.002087:4.67	0.001672:5.50	0.001490:5.55	0.001716:5.21	0.002153:5.69	0.001648:5.51	0.001779:4.67	0.001780:5.80	0.001468:5.34
Chr01	24800001	0.002539:4.76	0.002666:5.09	0.002229:4.43	0.001890:4.80	0.002369:4.67	0.002618:5.49	0.001187:5.32	0.002051:5.07	0.002161:4.89	0.001640:5.67	0.002311:4.51	0.001844:5.04	0.001216:4.50	0.001958:5.22	0.002044:5.22	0.002320:4.60	0.002933:4.94	0.002668:4.59	0.002954:4.95	0.002704:5.03	0.000963:4.52	0.001553:4.99	0.002385:4.33	0.002239:4.72	0.002414:4.81	0.001613:4.66	0.002105:4.55	0.002101:4.69	0.000990:4.39	0.002176:4.74	0.001856:5.08	0.002675:4.46	0.001898:4.75	0.001976:5.31	0.002853:4.71	0.002343:5.62	0.002036:5.24	0.002694:4.63	0.002096:4.74	0.002715:4.17	0.001998:4.96	0.001739:5.01	0.002355:4.65	0.001888:4.68	0.002675:4.42	0.002541:4.24	0.002424:4.87	0.001776:4.86
Chr01	24850001	0.001314:6.05	0.001282:6.51	0.001468:6.26	0.001551:6.31	0.001248:6.13	0.001524:6.75	0.000817:6.17	0.001433:6.70	0.001045:6.53	0.001296:6.89	0.001169:5.72	0.001333:6.58	0.000653:6.01	0.001851:6.43	0.001688:6.20	0.001352:5.83	0.001377:6.06	0.001341:5.92	0.002210:6.45	0.001425:6.05	0.001147:5.84	0.001647:6.35	0.000947:5.27	0.001363:6.21	0.001252:6.35	0.000835:5.65	0.001276:5.81	0.001533:6.41	0.000523:5.99	0.001413:5.96	0.001802:6.39	0.001621:5.79	0.001223:6.57	0.001374:6.57	0.001621:6.43	0.000884:6.00	0.001407:6.51	0.001636:5.95	0.001199:6.19	0.001190:5.02	0.001706:6.40	0.001048:5.98	0.001486:6.01	0.001372:5.98	0.001594:6.01	0.000918:5.45	0.000953:6.06	0.001432:5.69
Chr01	24900001	0.002453:6.12	0.002471:7.27	0.003478:6.14	0.002198:6.80	0.003057:6.24	0.003789:6.90	0.001825:6.71	0.003830:6.63	0.003215:6.40	0.003245:7.18	0.003286:6.15	0.002590:6.39	0.002152:5.60	0.003380:6.53	0.003555:6.11	0.003284:5.91	0.002256:6.31	0.002712:6.13	0.002613:6.23	0.002990:6.69	0.001992:5.87	0.002615:6.74	0.004034:6.09	0.002746:6.23	0.003301:6.52	0.003155:5.93	0.003317:5.79	0.001699:6.74	0.001064:6.23	0.002899:6.37	0.003007:6.57	0.002288:5.96	0.003584:6.74	0.003036:6.55	0.002769:6.06	0.002690:6.51	0.002499:6.73	0.003184:6.47	0.002892:6.29	0.002602:5.54	0.002947:6.08	0.002633:6.57	0.002333:6.27	0.003273:6.30	0.003075:5.94	0.002892:5.18	0.002943:6.49	0.002958:6.22
Chr01	24950001	0.002105:6.15	0.003561:6.72	0.003865:5.79	0.002132:6.51	0.001417:5.98	0.002936:6.75	0.002543:7.10	0.002732:6.73	0.002672:6.77	0.003666:7.46	0.001978:6.15	0.002233:6.19	0.002141:5.89	0.001969:6.90	0.001725:6.37	0.002928:5.81	0.002343:6.85	0.003039:6.56	0.002071:7.02	0.002275:6.37	0.000805:5.97	0.002342:6.35	0.002214:5.71	0.002294:6.23	0.002915:6.63	0.002056:5.88	0.003722:6.22	0.002381:6.74	0.002336:6.16	0.002561:6.48	0.002775:6.36	0.002398:5.92	0.002370:6.71	0.002679:6.77	0.002336:6.59	0.003724:6.76	0.002346:6.49	0.002304:6.21	0.002188:6.62	0.002589:5.26	0.001205:6.49	0.002382:6.53	0.002831:6.10	0.003595:6.20	0.003321:5.95	0.001975:5.50	0.004024:6.28	0.003324:6.14
Chr01	25000001	0.000807:6.06	0.001134:6.93	0.000890:5.81	0.000653:6.59	0.000874:5.97	0.001284:6.91	0.000090:6.36	0.000652:6.71	0.000689:6.57	0.000774:6.90	0.000727:5.63	0.001341:6.27	0.000046:5.77	0.000870:6.35	0.000998:6.11	0.000681:5.60	0.001158:6.41	0.001174:5.86	0.001208:6.50	0.000774:6.04	0.000291:5.18	0.000917:6.61	0.000766:5.81	0.001353:6.15	0.000792:6.11	0.000813:5.79	0.000953:6.09	0.001182:6.03	0.000119:5.77	0.000837:6.17	0.000957:6.23	0.000572:5.51	0.001110:6.70	0.000973:6.49	0.000981:6.71	0.000739:6.39	0.000559:6.41	0.001027:6.17	0.001040:6.39	0.000818:5.07	0.000786:5.96	0.001055:6.76	0.000712:6.02	0.001390:6.14	0.000774:5.82	0.000587:5.29	0.001204:6.53	0.000811:6.11
Chr01	25050001	0.000984:6.28	0.000806:6.73	0.000896:6.06	0.000734:6.48	0.000906:6.10	0.000969:6.76	0.000109:6.56	0.000998:6.42	0.000867:6.74	0.001154:7.10	0.000842:5.93	0.001020:6.50	0.000158:5.98	0.000957:6.52	0.000991:6.16	0.000903:5.70	0.000981:6.61	0.000902:5.88	0.001045:6.39	0.001000:6.54	0.000226:5.94	0.000994:6.48	0.000875:5.57	0.000972:6.11	0.001018:6.51	0.000868:5.67	0.000958:5.78	0.000817:6.53	0.000134:6.02	0.001045:6.05	0.000874:6.41	0.000739:5.86	0.000993:6.48	0.001074:6.64	0.000825:6.25	0.001137:6.63	0.001041:6.35	0.000951:6.21	0.000744:6.49	0.001033:5.06	0.000923:6.06	0.000926:6.42	0.000784:5.83	0.001151:6.02	0.000896:6.17	0.000965:5.16	0.000801:6.55	0.001316:6.41
Chr01	25100001	0.002217:5.19	0.001932:6.03	0.002333:5.14	0.001861:5.38	0.002107:5.06	0.002298:5.88	0.000960:5.85	0.001694:5.35	0.002044:5.45	0.001956:5.96	0.002417:5.07	0.002749:5.26	0.000107:5.13	0.002564:5.48	0.002456:5.57	0.001475:4.76	0.001934:5.43	0.002400:5.29	0.002046:5.50	0.002086:4.84	0.000946:4.86	0.002445:5.55	0.001282:4.79	0.001719:5.37	0.002187:5.30	0.001106:4.97	0.002437:4.98	0.001899:5.39	0.000115:4.71	0.001503:5.12	0.002247:5.20	0.002218:5.19	0.002359:5.53	0.001905:5.34	0.001994:5.21	0.002060:5.72	0.002297:5.47	0.002274:5.03	0.001868:5.28	0.001847:4.53	0.002296:5.42	0.001951:5.04	0.002177:4.96	0.001551:4.71	0.002312:4.81	0.001158:4.48	0.002247:5.19	0.002004:5.14
Chr01	25150001	0.001949:4.14	0.002204:4.82	0.001864:3.87	0.002397:3.99	0.002411:3.97	0.002360:4.46	0.000334:4.33	0.002151:4.30	0.002230:4.42	0.002460:4.68	0.002119:4.07	0.002310:4.48	0.000034:3.76	0.002198:4.27	0.002268:4.17	0.001900:3.81	0.002023:4.43	0.002509:4.17	0.002524:4.60	0.002291:4.44	0.000309:3.94	0.002614:4.64	0.001872:3.80	0.002257:4.18	0.001649:4.12	0.001787:3.60	0.002363:4.10	0.001760:3.87	0.000242:4.15	0.002399:3.87	0.002043:4.36	0.002009:3.77	0.002350:4.12	0.001947:4.39	0.002590:3.95	0.002459:4.29	0.002434:4.39	0.002476:4.18	0.002268:4.26	0.002375:3.36	0.002229:4.35	0.002457:4.22	0.002328:3.94	0.002135:4.46	0.002074:4.20	0.002318:3.36	0.002094:4.08	0.002735:3.79
Chr01	25200001	0.001282:6.69	0.001498:6.73	0.001223:6.05	0.001177:6.76	0.001646:6.39	0.001310:6.96	0.000264:6.66	0.001399:6.72	0.001413:6.73	0.001440:7.27	0.001347:6.13	0.001545:6.77	0.000580:5.79	0.001207:6.53	0.001321:6.57	0.001198:5.71	0.001360:6.63	0.001244:5.69	0.001281:6.49	0.001309:6.49	0.000550:6.10	0.001338:6.74	0.001381:5.56	0.001330:6.47	0.001336:6.25	0.001449:5.97	0.001382:5.85	0.001483:6.70	0.000543:6.13	0.001238:6.23	0.001256:6.74	0.001521:5.77	0.001269:6.73	0.001515:6.62	0.001311:6.12	0.001451:6.77	0.001763:6.67	0.001233:6.30	0.001208:6.37	0.001228:5.22	0.001333:6.20	0.001569:6.71	0.001509:5.81	0.001522:6.12	0.001125:6.20	0.001327:5.67	0.001795:6.48	0.001349:6.76
Chr01	25250001	0.001172:6.67	0.002084:7.36	0.001174:6.00	0.000808:6.64	0.001098:6.49	0.001269:7.37	0.000065:6.83	0.001396:6.91	0.001793:7.44	0.001259:7.56	0.001066:6.39	0.001559:6.81	0.000110:6.01	0.001003:6.60	0.000950:6.39	0.001146:5.95	0.001738:6.54	0.001000:6.80	0.001263:7.24	0.001339:6.74	0.000518:5.99	0.001174:6.91	0.001200:6.22	0.000967:6.36	0.001355:6.69	0.001349:5.96	0.001344:6.44	0.001018:6.64	0.000643:5.95	0.001111:6.54	0.001450:6.49	0.001271:6.24	0.001151:6.69	0.001216:6.76	0.001229:6.50	0.001232:6.92	0.001218:6.76	0.001214:6.12	0.001060:7.03	0.001212:5.76	0.001325:6.67	0.001144:6.70	0.001372:6.08	0.001511:6.42	0.001447:6.39	0.001224:5.69	0.002021:6.58	0.001389:6.38
Chr01	25300001	0.001064:6.16	0.001104:7.02	0.001305:5.93	0.001064:6.53	0.001266:6.17	0.001286:7.57	0.000199:6.77	0.001152:6.29	0.001176:6.86	0.001175:7.37	0.001108:5.56	0.000997:6.77	0.000024:5.53	0.001151:6.56	0.001332:6.23	0.001143:5.72	0.001209:6.50	0.001371:6.13	0.001075:6.67	0.001032:6.90	0.000067:5.79	0.001151:6.18	0.001123:5.83	0.001390:6.34	0.001130:6.37	0.001382:5.89	0.001254:6.03	0.001117:6.44	0.000385:5.67	0.001160:6.25	0.001194:6.46	0.001185:6.07	0.001319:6.67	0.001271:6.63	0.001232:6.38	0.001007:6.45	0.001163:6.53	0.001315:5.84	0.001232:6.06	0.001242:5.26	0.001169:6.41	0.001166:6.42	0.001188:5.90	0.001013:5.99	0.001164:6.04	0.001157:5.23	0.001360:6.41	0.001062:6.22
Chr01	25350001	0.001603:5.47	0.001590:5.93	0.001528:5.27	0.002206:5.78	0.001561:5.65	0.002206:6.51	0.000777:5.90	0.002479:5.54	0.001583:5.69	0.001526:6.19	0.001666:5.17	0.001774:5.40	0.001072:5.30	0.001666:5.77	0.001977:5.78	0.001784:5.15	0.001503:5.86	0.001904:5.81	0.001640:5.82	0.001666:5.54	0.001186:4.96	0.001983:5.67	0.002215:4.93	0.001695:5.61	0.002076:5.48	0.001844:4.85	0.001832:5.37	0.001675:5.51	0.001114:5.24	0.001758:5.49	0.002097:5.59	0.001906:4.88	0.001411:5.93	0.001935:5.53	0.002054:5.44	0.002243:5.58	0.001537:5.71	0.001673:5.40	0.001403:5.79	0.001995:4.71	0.001549:5.51	0.002217:5.57	0.001844:5.25	0.002001:5.32	0.001632:5.28	0.002142:4.69	0.002040:5.65	0.001500:5.14
Chr01	25400001	0.005165:7.35	0.005174:8.34	0.006579:7.13	0.005839:7.89	0.005753:7.37	0.005242:8.43	0.003716:7.93	0.006169:7.83	0.005058:7.70	0.006020:8.69	0.006795:7.16	0.005099:7.66	0.006659:7.32	0.005994:7.77	0.007208:7.70	0.005176:7.26	0.005200:7.88	0.005379:7.63	0.005249:7.96	0.006413:8.14	0.006412:7.02	0.005575:7.74	0.006722:6.95	0.006438:7.01	0.005531:7.43	0.006001:6.78	0.006331:7.09	0.005922:7.55	0.005531:6.85	0.004565:7.50	0.006791:7.72	0.006215:7.24	0.005118:8.15	0.004710:7.89	0.005702:7.39	0.006081:7.68	0.005882:7.68	0.005928:7.44	0.005804:7.56	0.007013:6.09	0.005942:7.48	0.006906:7.67	0.005491:7.01	0.005331:7.05	0.007054:7.15	0.008408:6.41	0.006447:7.73	0.007216:7.43
Chr01	25450001	0.002807:6.05	0.002247:6.79	0.002588:5.85	0.002252:6.73	0.002782:6.10	0.002180:7.33	0.001317:6.98	0.002982:6.42	0.002692:6.92	0.002619:7.93	0.002296:6.45	0.002394:6.79	0.001247:5.62	0.002297:6.60	0.002823:6.43	0.002210:5.91	0.002727:6.41	0.002087:5.98	0.001972:6.43	0.002982:6.37	0.000351:5.47	0.003169:6.68	0.002458:5.86	0.002577:6.26	0.002678:6.35	0.002102:6.03	0.002774:6.43	0.002202:6.54	0.000600:5.98	0.002236:6.34	0.002355:6.54	0.002127:5.98	0.002627:6.74	0.002101:6.66	0.002246:6.46	0.002890:6.72	0.002461:6.68	0.002733:6.18	0.002105:6.49	0.001897:5.29	0.003944:6.59	0.002338:6.91	0.001957:5.88	0.002075:6.26	0.001956:6.29	0.002827:5.26	0.002340:6.31	0.002355:6.08
Chr01	25500001	0.001406:5.88	0.001736:6.64	0.001032:5.49	0.001080:6.08	0.001273:5.68	0.001978:6.47	0.000047:6.17	0.000991:6.26	0.001236:6.53	0.001615:7.08	0.001320:5.58	0.001773:6.04	0.000071:5.28	0.001244:6.50	0.001241:6.12	0.001126:5.84	0.001153:6.16	0.001169:5.85	0.001402:6.22	0.001777:6.09	0.000138:5.69	0.001027:6.11	0.001617:5.27	0.001028:5.62	0.001455:6.05	0.001037:5.48	0.002188:5.55	0.001397:6.08	0.000483:5.99	0.001523:5.85	0.001246:6.60	0.000970:5.85	0.001444:5.98	0.001184:6.40	0.001383:6.24	0.001470:6.28	0.001021:6.21	0.001755:5.81	0.001345:6.24	0.001021:4.93	0.001408:5.96	0.001350:6.53	0.001284:5.60	0.001260:5.68	0.001139:5.77	0.001523:5.01	0.001479:6.50	0.001255:6.25
Chr01	25550001	0.002333:5.47	0.001641:6.11	0.002770:5.38	0.002612:5.86	0.001777:5.21	0.002173:6.44	0.001617:6.15	0.002231:5.89	0.002288:6.07	0.002329:6.52	0.001893:5.62	0.002638:5.83	0.001003:5.16	0.002353:5.80	0.002772:5.67	0.001852:5.22	0.002668:5.95	0.002549:6.10	0.001804:5.71	0.002093:5.70	0.001772:5.25	0.002758:6.16	0.001565:5.35	0.002562:6.14	0.002119:5.60	0.001815:5.06	0.002415:5.58	0.002588:6.00	0.001752:5.29	0.001688:5.28	0.002236:5.57	0.002653:5.71	0.002140:6.00	0.002240:5.78	0.002486:5.73	0.001546:6.35	0.002723:6.02	0.001101:5.49	0.001610:6.04	0.002592:4.96	0.002261:5.48	0.001946:5.70	0.002259:5.55	0.002801:5.29	0.001812:5.61	0.001973:4.69	0.002253:5.76	0.001790:5.63
Chr01	25600001	0.002068:5.22	0.001800:5.38	0.002459:5.05	0.002294:5.27	0.002318:5.11	0.001898:5.76	0.000674:5.63	0.002095:5.09	0.002343:5.43	0.002215:5.88	0.001745:5.23	0.002636:5.57	0.000847:5.15	0.002192:5.74	0.001805:5.31	0.002006:4.89	0.002157:5.12	0.002274:4.72	0.001588:5.42	0.001856:5.43	0.001171:4.83	0.001993:5.48	0.002731:4.57	0.001882:5.35	0.001892:4.92	0.002049:4.72	0.001790:5.25	0.002169:5.35	0.001485:4.88	0.002576:5.15	0.001991:5.42	0.001987:5.00	0.001963:5.65	0.002188:5.42	0.002164:5.20	0.002155:5.44	0.002052:5.57	0.001894:4.77	0.001844:5.60	0.001944:4.67	0.001695:4.72	0.002184:5.24	0.002235:5.03	0.002087:5.04	0.002176:4.91	0.001799:4.55	0.002071:5.57	0.002234:5.26
Chr01	25650001	0.000848:6.09	0.000802:6.09	0.001066:5.55	0.000608:6.29	0.000746:5.64	0.000928:6.72	0.000091:6.58	0.000926:6.35	0.001157:6.07	0.001107:6.91	0.001160:5.61	0.000796:5.90	0.000263:5.48	0.001044:6.39	0.001032:6.14	0.000838:5.40	0.000907:5.98	0.001010:6.00	0.001002:6.07	0.001050:5.98	0.000045:5.94	0.000993:6.42	0.000890:5.72	0.001111:6.16	0.000871:5.83	0.000872:5.65	0.001002:5.81	0.000891:6.05	0.000023:5.86	0.000968:5.99	0.000949:6.13	0.000832:5.41	0.001112:6.40	0.000959:6.31	0.001025:6.23	0.000828:6.17	0.000873:5.99	0.000903:5.49	0.000993:5.76	0.000727:4.90	0.001039:5.95	0.000936:6.75	0.000959:5.62	0.000859:5.90	0.000855:5.66	0.000971:5.18	0.001182:6.18	0.000735:5.95
Chr01	25700001	0.001255:6.16	0.001158:7.05	0.001511:6.14	0.001295:6.79	0.001364:5.67	0.001197:7.13	0.000463:6.60	0.001167:6.72	0.001089:6.56	0.001326:7.09	0.001183:5.78	0.001193:6.66	0.000419:5.26	0.000969:6.46	0.001550:6.24	0.001382:5.99	0.001065:6.57	0.001190:5.94	0.001109:6.97	0.001568:6.34	0.000474:5.97	0.000854:6.41	0.001033:5.73	0.000915:6.18	0.001463:6.50	0.000855:5.98	0.000889:6.10	0.001042:6.56	0.000691:6.16	0.001309:6.20	0.000795:6.49	0.001211:5.63	0.001309:6.45	0.001378:6.80	0.001506:6.13	0.001331:6.69	0.001187:6.57	0.001227:6.00	0.001096:6.39	0.001102:5.33	0.000814:6.34	0.001325:6.28	0.001554:6.04	0.000883:5.82	0.001771:5.97	0.001719:5.20	0.000931:6.57	0.001095:5.87
Chr01	25750001	0.001097:6.46	0.001591:6.60	0.001462:6.15	0.000894:6.89	0.001182:6.46	0.001775:7.54	0.000151:6.77	0.001404:6.76	0.001806:7.18	0.001389:7.58	0.001134:6.30	0.001076:6.82	0.000357:6.31	0.001150:7.19	0.000994:6.70	0.001185:6.01	0.001190:6.99	0.001175:6.31	0.000843:6.61	0.001818:6.98	0.000501:6.38	0.001343:6.74	0.000731:6.01	0.001216:6.62	0.001849:6.55	0.000753:6.03	0.001022:6.58	0.001367:6.91	0.000310:6.36	0.001147:6.26	0.001208:6.46	0.001059:6.45	0.001370:6.97	0.001235:7.03	0.001182:6.66	0.002228:7.22	0.000821:7.27	0.001144:6.31	0.001009:6.84	0.001041:5.38	0.001584:6.62	0.001135:6.58	0.001035:6.23	0.001132:6.63	0.002168:6.33	0.001329:5.56	0.001642:6.60	0.001938:6.29
Chr01	25800001	0.004711:6.29	0.003748:6.65	0.004033:5.97	0.003121:6.77	0.003599:5.61	0.004031:7.13	0.003363:7.10	0.004527:6.74	0.004002:6.60	0.004138:7.68	0.004368:6.05	0.005064:6.28	0.003524:5.78	0.003210:6.67	0.004138:6.80	0.003997:6.04	0.003807:6.75	0.004466:6.30	0.002853:6.62	0.002749:6.54	0.002865:5.77	0.003701:6.51	0.004039:6.17	0.003487:6.25	0.004518:6.73	0.004461:6.05	0.004303:6.26	0.003426:6.64	0.003487:5.88	0.004447:6.27	0.004361:6.26	0.003652:5.87	0.004773:6.49	0.003845:6.89	0.003943:6.24	0.004110:7.18	0.003265:6.58	0.004595:6.18	0.004351:6.19	0.004292:5.65	0.004652:6.37	0.003588:6.49	0.003127:5.93	0.004205:6.03	0.003955:6.15	0.004494:5.14	0.003737:6.62	0.004119:6.85
Chr01	25850001	0.002444:7.11	0.003169:7.91	0.001765:6.51	0.002406:7.31	0.003066:6.56	0.003507:7.73	0.000933:7.69	0.001972:7.36	0.003493:7.22	0.003445:8.14	0.003467:6.76	0.003080:7.16	0.002352:6.63	0.002954:7.49	0.001984:7.37	0.003808:6.67	0.003248:7.04	0.002497:7.13	0.002890:6.86	0.003454:6.86	0.002938:6.56	0.002452:7.43	0.002846:6.34	0.003592:6.84	0.002304:6.91	0.002317:6.67	0.003336:6.51	0.002074:7.44	0.001940:6.75	0.001894:7.09	0.003752:7.23	0.003213:6.58	0.002458:7.56	0.002900:7.34	0.001832:7.13	0.002959:7.52	0.003547:7.33	0.002584:6.67	0.002656:7.47	0.003622:6.30	0.002704:7.14	0.001945:7.54	0.003278:6.55	0.002349:6.72	0.002439:7.30	0.002657:6.08	0.003444:7.12	0.003462:6.51
Chr01	25900001	0.000703:5.17	0.000613:6.13	0.000558:5.07	0.000612:5.79	0.000452:5.38	0.000507:5.84	0.000305:6.08	0.000447:5.85	0.000601:5.67	0.000595:6.06	0.000329:5.33	0.000650:5.47	0.000169:5.19	0.000757:6.16	0.000368:5.43	0.000460:5.32	0.000676:5.43	0.000570:5.33	0.000672:5.75	0.000527:5.61	0.000106:4.82	0.000629:5.81	0.000529:5.16	0.000557:5.60	0.000630:5.19	0.000506:5.13	0.000292:5.20	0.000442:5.72	0.000053:4.95	0.000627:5.47	0.000437:5.69	0.000560:5.17	0.000390:5.41	0.000534:5.79	0.000583:5.76	0.000513:5.51	0.000395:5.71	0.000845:5.52	0.000676:5.81	0.000316:4.60	0.000516:5.48	0.000647:5.72	0.000831:5.42	0.000536:4.96	0.000323:4.96	0.000479:4.54	0.000564:5.52	0.000517:5.48
Chr01	25950001	0.000810:5.72	0.001734:6.19	0.001816:4.93	0.001105:5.68	0.001308:5.33	0.001351:6.28	0.002116:5.97	0.001120:5.69	0.000807:6.05	0.001544:6.24	0.001892:5.13	0.000684:5.60	0.000862:5.03	0.000812:5.63	0.001104:5.63	0.001027:5.16	0.001479:5.60	0.001126:5.59	0.001057:5.88	0.000743:5.43	0.000728:4.82	0.001272:5.62	0.000675:5.07	0.001476:5.30	0.000776:5.86	0.001564:4.80	0.001582:5.08	0.001025:5.48	0.001050:5.21	0.001057:5.68	0.000651:5.71	0.000709:5.30	0.000815:5.40	0.000903:5.34	0.001179:5.55	0.001505:5.84	0.001635:5.37	0.001557:5.30	0.001192:5.71	0.000733:4.65	0.001052:5.45	0.000503:5.42	0.001442:5.17	0.001149:5.36	0.000973:5.32	0.001394:4.59	0.001083:5.48	0.001447:5.58
Chr01	26000001	0.000962:6.09	0.000945:6.93	0.001671:5.86	0.001415:6.60	0.001005:6.16	0.001632:6.94	0.001240:6.65	0.001421:6.41	0.001746:6.60	0.001861:7.55	0.001499:6.11	0.000747:6.52	0.000351:5.60	0.000888:6.83	0.001412:6.51	0.001351:5.75	0.001399:6.40	0.001691:6.33	0.001253:6.81	0.001709:6.47	0.000732:6.18	0.000835:6.77	0.000864:5.79	0.001492:6.33	0.001317:6.24	0.001622:5.86	0.001418:6.13	0.001228:6.64	0.001108:6.28	0.001068:6.28	0.001076:6.63	0.001673:5.79	0.001019:6.52	0.001287:6.78	0.001342:6.35	0.001416:7.20	0.001011:6.77	0.001657:6.08	0.001083:6.47	0.001045:5.75	0.001235:6.14	0.000930:6.30	0.001353:5.93	0.000783:5.97	0.001042:5.95	0.001249:5.23	0.001005:6.34	0.001370:6.02
Chr01	26050001	0.000966:6.00	0.001908:6.25	0.001855:5.26	0.001340:6.17	0.001474:5.93	0.001300:6.36	0.001779:6.31	0.001638:5.81	0.001772:6.11	0.002229:6.63	0.001911:5.73	0.002650:6.04	0.001213:5.47	0.002025:6.15	0.001510:6.32	0.001483:5.39	0.001974:6.55	0.002867:5.59	0.001415:6.59	0.001729:6.11	0.001504:5.57	0.001749:6.14	0.002361:5.23	0.001511:5.37	0.001132:6.10	0.001471:5.27	0.001526:5.71	0.001630:6.22	0.001690:6.07	0.001621:5.35	0.001833:5.96	0.000936:5.45	0.001348:6.47	0.001846:6.26	0.000928:6.12	0.002767:6.04	0.001128:6.40	0.001329:5.61	0.001856:6.01	0.002450:5.19	0.002355:5.56	0.002027:6.05	0.002049:5.71	0.001572:5.55	0.002133:5.66	0.002271:5.19	0.002031:6.17	0.001850:5.51
Chr01	26100001	0.001127:5.97	0.001095:6.39	0.000894:5.69	0.001070:6.68	0.001029:6.04	0.001005:6.37	0.000409:6.57	0.001032:6.02	0.001089:6.36	0.001067:6.90	0.001121:5.77	0.001021:6.24	0.000446:5.82	0.001122:6.33	0.001166:6.00	0.001075:5.43	0.000908:6.42	0.000917:5.86	0.001212:6.41	0.001316:6.01	0.000438:6.12	0.001172:5.97	0.001138:5.24	0.001141:5.89	0.000893:5.79	0.001329:5.24	0.001195:5.74	0.000761:5.82	0.000507:6.14	0.000927:5.75	0.001394:6.01	0.000816:5.60	0.001005:6.44	0.001082:6.43	0.001242:6.07	0.001188:6.34	0.001022:6.35	0.000879:5.62	0.001042:5.96	0.000938:4.87	0.001273:5.70	0.001073:6.15	0.001126:5.57	0.000903:5.81	0.000829:6.01	0.000951:5.15	0.001119:6.00	0.000879:6.12
Chr01	26150001	0.002935:6.72	0.001804:7.37	0.002828:6.72	0.002269:7.04	0.003340:6.67	0.002828:7.27	0.001949:7.76	0.002829:6.94	0.002545:7.60	0.003161:7.92	0.002201:6.82	0.002066:7.14	0.002568:6.12	0.002368:7.35	0.002964:6.85	0.002636:6.58	0.002007:7.18	0.001722:7.18	0.001408:7.46	0.002567:7.18	0.002039:6.41	0.002472:7.35	0.003176:6.39	0.002890:6.56	0.002504:7.05	0.003312:6.47	0.002410:6.68	0.002329:7.07	0.002100:6.50	0.002213:6.88	0.002738:7.09	0.002411:6.47	0.002458:7.21	0.002839:7.31	0.002906:7.30	0.001877:7.60	0.002113:7.29	0.002678:6.69	0.002501:7.31	0.002855:5.86	0.002650:6.63	0.002717:6.88	0.002797:6.38	0.002898:6.80	0.002741:6.93	0.002453:5.87	0.002497:7.43	0.002374:6.40
Chr01	26200001	0.001797:6.82	0.001831:7.21	0.001902:6.37	0.001526:7.11	0.002624:6.49	0.001908:7.15	0.001042:7.27	0.001848:6.96	0.002258:6.71	0.001765:8.15	0.001592:6.22	0.002032:6.83	0.002234:6.32	0.001201:6.85	0.001672:7.25	0.002241:6.26	0.001708:6.61	0.000903:6.42	0.001460:6.96	0.002257:6.87	0.000951:6.18	0.001328:6.91	0.001351:5.83	0.002117:6.54	0.002190:6.86	0.001827:6.07	0.002353:6.04	0.001449:6.72	0.001224:6.37	0.001801:6.71	0.001661:6.94	0.001985:6.19	0.001360:6.90	0.002294:6.88	0.002339:6.32	0.001945:7.23	0.001650:6.90	0.002623:6.58	0.001394:7.02	0.001644:5.64	0.002192:6.65	0.001365:6.63	0.001923:6.15	0.002069:6.25	0.001686:6.40	0.000984:5.41	0.001846:6.92	0.001971:7.01
Chr01	26250001	0.000975:5.88	0.001791:5.83	0.001412:5.14	0.001474:5.77	0.001056:5.50	0.001341:6.03	0.000531:6.05	0.001685:5.83	0.001690:5.91	0.001321:6.34	0.001302:5.23	0.002421:5.59	0.000488:5.00	0.001121:5.49	0.001278:5.50	0.001279:5.02	0.001106:5.69	0.001562:5.25	0.001985:5.66	0.001431:5.73	0.001006:5.33	0.001307:5.69	0.001356:5.34	0.001407:5.72	0.001326:5.47	0.001877:5.13	0.001495:5.32	0.001330:5.56	0.001225:5.36	0.001706:5.18	0.001155:5.70	0.001215:5.22	0.000811:6.13	0.001957:6.05	0.001644:5.52	0.000922:5.99	0.000994:5.94	0.001286:5.40	0.001729:5.62	0.001700:4.57	0.001744:5.50	0.001561:5.59	0.001532:5.34	0.001102:5.33	0.001139:5.17	0.001515:4.64	0.001611:5.73	0.001466:5.59
Chr01	26300001	0.001006:6.61	0.001335:7.20	0.001141:5.89	0.001228:6.72	0.000879:6.05	0.001256:7.14	0.000962:6.85	0.001411:6.95	0.001311:6.94	0.001365:7.20	0.001432:6.20	0.000898:6.57	0.000725:6.03	0.001330:6.77	0.001107:7.10	0.001116:5.68	0.001065:6.37	0.001241:6.21	0.000843:7.11	0.000807:6.85	0.001100:5.98	0.001591:6.99	0.000997:6.47	0.001320:6.25	0.001428:6.58	0.001547:5.88	0.001170:6.76	0.001192:6.68	0.000654:6.23	0.001002:6.18	0.001092:6.38	0.001093:6.04	0.001160:6.54	0.001422:6.80	0.001337:6.16	0.001179:7.25	0.001165:6.83	0.000980:6.41	0.001230:6.56	0.001393:5.61	0.001226:6.45	0.001228:6.73	0.001285:5.87	0.000969:6.39	0.001132:6.39	0.001221:5.65	0.000983:6.44	0.001556:6.56
Chr01	26350001	0.000823:6.63	0.000824:7.39	0.000946:6.46	0.000938:7.36	0.001078:6.31	0.000841:7.02	0.000105:6.97	0.000829:7.40	0.000886:6.68	0.000838:7.80	0.000953:6.33	0.000937:6.69	0.000364:6.43	0.000926:6.75	0.000868:6.68	0.000710:6.29	0.000364:6.41	0.000768:6.62	0.000838:6.71	0.000771:6.43	0.000258:6.32	0.000788:6.85	0.000683:5.94	0.000731:6.59	0.000758:6.52	0.000437:6.24	0.000755:6.11	0.000831:6.46	0.000555:6.51	0.000643:6.00	0.000857:6.65	0.001001:6.40	0.000956:6.67	0.001057:6.53	0.000565:6.57	0.000957:6.70	0.000603:7.06	0.000725:6.23	0.000825:6.86	0.000822:5.27	0.000727:6.72	0.000696:6.54	0.000770:5.99	0.000765:6.22	0.000832:6.14	0.000956:5.44	0.000664:6.81	0.000829:6.70
Chr01	26400001	0.000594:7.48	0.000466:7.67	0.000343:7.06	0.000443:7.65	0.000345:7.04	0.000568:7.95	0.000127:7.67	0.000326:7.11	0.000305:7.53	0.000439:8.28	0.000323:7.09	0.000388:7.52	0.000044:6.78	0.000275:7.54	0.000456:7.05	0.000255:7.04	0.000021:7.68	0.000284:7.55	0.000294:7.74	0.000360:7.57	0.000218:6.70	0.000235:7.70	0.000238:6.70	0.000337:7.52	0.000295:7.51	0.000194:6.90	0.000321:7.20	0.000549:7.52	0.000043:7.12	0.000292:7.50	0.000294:7.59	0.000301:7.23	0.000276:7.82	0.000467:7.72	0.000235:7.29	0.000451:7.64	0.000549:7.54	0.000299:7.25	0.000362:7.52	0.000200:6.30	0.000365:7.36	0.000368:7.19	0.000172:6.88	0.000321:7.13	0.000193:7.08	0.000340:6.19	0.000297:7.23	0.000849:7.52
Chr01	26450001	0.000776:6.86	0.000884:7.49	0.001213:6.55	0.000874:7.03	0.000880:6.48	0.000517:7.25	0.000508:6.97	0.000971:6.31	0.000647:7.19	0.000811:7.88	0.000891:6.19	0.000929:6.91	0.000572:6.26	0.000765:7.29	0.001149:7.38	0.000522:6.32	0.000485:6.99	0.000959:7.18	0.000909:7.39	0.000883:6.92	0.000234:6.56	0.000913:7.34	0.000758:6.21	0.001034:6.74	0.000900:6.88	0.000988:6.28	0.000918:6.28	0.000949:6.79	0.000383:6.74	0.001062:6.32	0.000817:7.00	0.000864:6.31	0.000628:7.10	0.001083:7.14	0.000576:6.60	0.000827:7.15	0.000865:7.26	0.000830:6.27	0.001023:7.14	0.000595:5.85	0.000506:6.53	0.000821:6.62	0.000635:6.53	0.000432:6.61	0.000798:6.39	0.000595:5.50	0.000715:6.86	0.001003:6.75
Chr01	26500001	0.002628:6.11	0.003138:6.47	0.003254:6.01	0.002248:6.55	0.002899:5.82	0.003326:6.75	0.000423:6.91	0.003045:6.75	0.003440:6.71	0.003024:6.75	0.003186:5.76	0.002776:6.39	0.000024:5.47	0.002517:6.49	0.002988:6.10	0.002446:5.95	0.000207:6.41	0.002269:5.80	0.003052:6.61	0.003317:6.44	0.000320:5.62	0.003398:6.58	0.002614:5.41	0.002643:6.20	0.002325:6.10	0.002844:5.47	0.003404:6.12	0.002947:6.11	0.000336:6.26	0.003113:6.19	0.003137:6.47	0.002717:6.07	0.003261:6.71	0.003406:6.21	0.002777:5.96	0.002627:6.74	0.003434:6.47	0.002420:6.09	0.003294:5.99	0.000538:5.01	0.002980:6.21	0.003595:6.33	0.003050:5.56	0.003169:6.15	0.002438:5.95	0.002312:5.22	0.003165:6.42	0.003419:6.03
Chr01	26550001	0.001981:6.62	0.001704:6.92	0.002288:6.10	0.001830:6.92	0.002601:6.71	0.002379:7.45	0.001201:7.13	0.002228:6.72	0.002435:6.91	0.002835:7.53	0.002773:6.34	0.002294:6.73	0.000670:6.17	0.002490:6.86	0.002604:6.86	0.001982:6.00	0.000533:6.96	0.002518:6.39	0.002588:6.98	0.002610:6.98	0.000869:6.17	0.002625:6.77	0.002092:6.13	0.002265:6.69	0.003116:6.62	0.001776:6.48	0.002488:6.38	0.002329:6.88	0.001414:6.27	0.001670:6.42	0.002085:6.90	0.002536:6.56	0.002339:7.13	0.002301:7.01	0.002188:6.41	0.002470:7.34	0.002653:7.12	0.002060:6.60	0.001783:6.65	0.000253:5.37	0.002088:6.77	0.002155:6.50	0.002266:6.33	0.002005:6.71	0.002207:6.14	0.002506:5.73	0.002283:6.64	0.001679:6.49
Chr01	26600001	0.001244:6.13	0.001087:6.71	0.001099:6.24	0.001149:7.18	0.001265:6.65	0.001578:7.36	0.000021:7.18	0.001342:6.98	0.001294:7.05	0.001290:7.54	0.001295:5.94	0.001233:6.40	0.000089:6.08	0.001390:6.99	0.001185:6.38	0.001220:6.23	0.000152:6.85	0.001290:6.49	0.001121:7.23	0.001149:6.93	0.000088:6.55	0.001053:6.49	0.001041:5.89	0.001114:6.36	0.001279:6.69	0.001016:6.12	0.001459:6.15	0.001466:7.21	0.000108:6.55	0.001230:6.51	0.001325:6.61	0.001308:6.82	0.001184:7.09	0.001214:6.71	0.001416:6.25	0.001228:7.10	0.001200:6.61	0.001134:6.46	0.001239:6.61	0.000000:5.50	0.001490:6.57	0.001210:6.82	0.001075:5.94	0.001343:6.62	0.001250:6.25	0.001153:5.69	0.001257:6.83	0.001274:6.58
Chr01	26650001	0.005424:6.52	0.004066:7.11	0.004439:6.66	0.003220:7.26	0.005400:6.80	0.004864:7.81	0.001437:7.03	0.004077:6.73	0.004199:6.98	0.004276:7.70	0.004485:6.54	0.004083:6.62	0.001113:6.10	0.004284:7.07	0.004438:6.94	0.003770:6.60	0.000835:7.18	0.004365:6.72	0.004139:7.58	0.004640:7.13	0.001883:6.30	0.004462:7.18	0.004261:5.99	0.005327:7.18	0.003878:7.35	0.004753:6.27	0.005415:6.70	0.003866:7.39	0.001819:6.75	0.003904:6.54	0.004341:7.14	0.004425:6.16	0.004895:7.42	0.004391:7.28	0.003932:6.99	0.004418:7.03	0.003974:7.22	0.004494:6.51	0.004502:6.95	0.001804:5.83	0.004633:6.95	0.003784:6.78	0.004131:6.40	0.004699:6.94	0.004555:6.67	0.005310:5.84	0.005110:6.74	0.004357:6.81
Chr01	26700001	0.005557:5.48	0.005587:6.26	0.007273:5.57	0.005507:6.77	0.005741:5.64	0.005823:6.94	0.002867:6.04	0.006035:6.15	0.005969:6.47	0.006066:6.73	0.004600:5.84	0.005701:6.04	0.001112:4.93	0.005018:6.41	0.006254:6.18	0.004565:5.32	0.002443:6.36	0.005887:5.85	0.005317:6.31	0.005376:6.04	0.000633:5.80	0.006004:6.09	0.006081:5.48	0.004935:5.93	0.005094:5.99	0.004772:5.79	0.005384:5.91	0.006136:6.28	0.000543:5.96	0.006575:6.27	0.005412:6.01	0.005196:5.64	0.005588:6.36	0.005613:6.43	0.005008:5.91	0.006276:6.49	0.005434:6.23	0.005289:5.84	0.006041:6.04	0.004061:5.31	0.006526:5.84	0.005532:5.96	0.005226:5.96	0.005508:5.67	0.005696:6.00	0.006602:5.05	0.004986:6.12	0.005184:5.94
Chr01	26750001	0.005711:6.62	0.005319:6.77	0.005444:6.39	0.004639:7.07	0.005533:6.50	0.005588:7.43	0.001102:6.94	0.005491:6.52	0.006383:7.06	0.005745:7.40	0.005972:5.97	0.004802:7.04	0.001700:6.04	0.005221:6.96	0.005003:6.60	0.005527:5.86	0.003152:7.07	0.006090:6.88	0.005468:6.69	0.004891:6.82	0.002119:6.25	0.005856:6.99	0.005892:6.03	0.005449:6.34	0.005672:6.94	0.003671:5.87	0.005669:6.19	0.005110:6.61	0.000962:6.52	0.006011:6.54	0.005907:7.04	0.004311:6.03	0.006193:7.01	0.005919:6.73	0.004840:6.86	0.005153:6.96	0.005530:6.95	0.005955:6.38	0.004935:7.07	0.003977:5.84	0.005004:6.80	0.005003:6.87	0.004542:6.40	0.004405:6.04	0.005050:6.32	0.006476:5.56	0.004225:6.40	0.005428:6.64
Chr01	26800001	0.002755:5.98	0.003256:6.67	0.002797:5.98	0.002182:6.55	0.002799:6.22	0.003086:6.84	0.000135:6.61	0.003400:6.67	0.003668:6.63	0.003564:7.65	0.002949:6.01	0.003024:6.56	0.000202:5.73	0.003086:6.31	0.003256:6.45	0.002733:5.90	0.000021:6.36	0.003154:5.66	0.002573:6.57	0.002879:6.33	0.000193:5.96	0.003406:6.78	0.002824:5.68	0.002770:5.91	0.003073:6.34	0.002642:5.79	0.002939:6.31	0.003328:6.46	0.000021:6.56	0.002661:6.16	0.002850:6.37	0.003136:6.01	0.003082:6.56	0.002944:6.69	0.003281:6.13	0.003164:6.94	0.003180:6.55	0.003043:6.37	0.002980:6.19	0.000158:5.45	0.002988:6.35	0.002978:6.31	0.002873:5.89	0.002979:6.06	0.003035:5.98	0.003216:5.28	0.003103:6.40	0.002942:6.74
Chr01	26850001	0.000569:5.98	0.000529:6.69	0.000758:6.48	0.000576:6.71	0.000690:6.71	0.000745:7.24	0.000306:6.70	0.000664:6.89	0.000620:6.84	0.000668:7.38	0.000614:5.92	0.000645:6.42	0.000022:5.70	0.000757:7.05	0.000664:6.96	0.000677:5.75	0.000043:6.62	0.000856:6.15	0.000631:6.70	0.000956:6.69	0.000090:5.96	0.000833:6.45	0.000623:5.61	0.000678:6.60	0.000648:6.58	0.000774:5.98	0.000597:6.26	0.000971:6.08	0.000222:6.41	0.000733:6.26	0.000684:6.66	0.000879:6.23	0.000659:6.81	0.000968:6.64	0.000587:6.35	0.000744:6.89	0.000644:6.89	0.000696:6.41	0.000687:6.79	0.000396:5.21	0.000771:6.53	0.000670:6.48	0.000636:6.09	0.000874:6.17	0.000618:5.83	0.000519:5.72	0.000675:6.40	0.000678:6.20
Chr01	26900001	0.000606:5.41	0.000594:5.97	0.000547:5.26	0.000701:5.44	0.000599:5.16	0.000583:6.09	0.000000:5.60	0.000778:5.75	0.000931:5.62	0.000700:6.20	0.000604:5.12	0.000635:5.54	0.000028:4.77	0.000580:5.83	0.000879:5.76	0.000664:4.92	0.000000:5.63	0.000408:5.25	0.000667:5.66	0.000645:5.55	0.000051:5.45	0.000569:5.70	0.000639:5.17	0.000664:5.09	0.000652:5.42	0.000706:5.01	0.000531:5.31	0.000507:5.11	0.000052:5.61	0.000724:5.34	0.000675:5.45	0.000425:5.02	0.000645:5.62	0.000603:5.40	0.000626:5.42	0.000631:5.64	0.000442:5.64	0.000511:5.16	0.000728:5.10	0.000054:4.75	0.000596:5.44	0.000528:5.46	0.000529:4.85	0.000485:5.35	0.000592:4.94	0.000553:5.02	0.000537:5.76	0.000842:5.32
Chr01	26950001	0.001209:6.60	0.001476:7.31	0.001202:6.18	0.001176:7.08	0.001003:6.38	0.001380:7.11	0.000042:7.32	0.001124:6.76	0.001226:6.63	0.001184:7.14	0.000974:5.75	0.001387:6.53	0.000409:6.53	0.001221:6.80	0.001076:6.63	0.000823:6.02	0.000255:6.81	0.001315:6.91	0.001339:6.78	0.000947:6.56	0.000237:6.28	0.001090:6.67	0.000997:5.78	0.001144:6.18	0.001319:6.76	0.000780:5.97	0.000927:6.36	0.001115:6.12	0.000198:6.05	0.000879:6.34	0.000900:6.40	0.001088:6.36	0.001200:7.10	0.001127:7.06	0.001181:6.42	0.001347:6.89	0.000956:7.04	0.001345:6.19	0.001058:6.92	0.000841:5.10	0.001136:6.70	0.001039:6.89	0.001164:6.42	0.001342:6.48	0.001290:6.31	0.001103:5.35	0.001411:6.57	0.001161:6.54
Chr01	27000001	0.001862:5.75	0.002284:6.31	0.001675:5.30	0.001838:6.25	0.002022:5.83	0.002426:6.49	0.001418:6.29	0.002621:6.28	0.002075:5.75	0.002201:6.63	0.002197:5.56	0.002872:5.97	0.000570:5.39	0.002708:5.89	0.002026:6.02	0.002149:5.47	0.000882:5.72	0.001924:5.89	0.001861:5.86	0.002337:5.82	0.000614:5.65	0.002705:6.24	0.002319:5.25	0.001757:5.54	0.002268:5.85	0.001934:5.32	0.002204:5.30	0.002386:6.06	0.000614:5.40	0.002333:5.47	0.002173:6.23	0.002202:5.11	0.002344:6.05	0.002388:5.94	0.002008:5.38	0.002105:6.14	0.002488:5.79	0.002143:5.54	0.002375:6.42	0.000820:4.49	0.002312:5.63	0.002520:6.11	0.002156:5.67	0.002327:5.59	0.002041:5.81	0.002802:4.74	0.002172:5.97	0.002379:5.60
Chr01	27050001	0.002200:6.67	0.002563:7.24	0.002418:6.74	0.001973:7.22	0.002135:6.72	0.002316:7.56	0.000272:7.35	0.002613:7.08	0.002327:7.15	0.002629:7.80	0.002674:6.66	0.002470:7.30	0.000238:6.46	0.002444:7.18	0.002566:6.99	0.002028:6.16	0.000109:7.02	0.002290:6.66	0.002341:6.87	0.002234:6.77	0.000044:6.03	0.002669:7.32	0.002188:6.33	0.000107:6.97	0.002299:6.86	0.001779:6.20	0.002574:6.51	0.002372:6.98	0.000212:6.68	0.002245:6.69	0.002464:6.87	0.002298:6.82	0.002477:7.32	0.002562:7.11	0.002718:7.05	0.001923:6.95	0.002397:7.28	0.002355:6.61	0.002361:7.05	0.000089:5.78	0.002083:6.39	0.002248:6.70	0.002491:6.52	0.002409:6.83	0.002575:6.76	0.002202:5.95	0.002371:6.70	0.002598:6.88
Chr01	27100001	0.009697:4.71	0.009649:5.47	0.008097:4.71	0.008624:4.71	0.008970:4.77	0.010236:5.29	0.000725:5.88	0.010498:5.13	0.009960:5.26	0.010068:5.30	0.008748:4.52	0.009724:4.92	0.000652:4.99	0.009202:5.15	0.010166:4.82	0.008806:4.58	0.000882:4.33	0.009448:5.01	0.010053:5.11	0.010024:4.88	0.000033:3.96	0.009149:4.65	0.010110:4.46	0.000998:5.36	0.008847:4.80	0.008411:4.12	0.008099:4.70	0.007561:4.79	0.000298:4.19	0.009324:4.91	0.010327:4.93	0.008535:4.73	0.009476:5.15	0.010212:4.81	0.008927:4.89	0.009560:4.93	0.010628:5.33	0.009572:4.65	0.008857:4.79	0.000000:3.63	0.009397:4.65	0.009075:5.01	0.010439:4.76	0.010163:4.78	0.009594:4.52	0.009280:4.23	0.010011:4.84	0.009196:4.81
Chr01	27150001	0.013171:4.39	0.015481:4.88	0.015850:3.97	0.014181:3.98	0.015030:4.22	0.015251:4.88	0.002035:5.39	0.013098:4.24	0.013360:4.59	0.015441:4.88	0.015498:4.28	0.015763:4.29	0.002833:4.50	0.014211:4.48	0.014080:4.75	0.015514:4.28	NA:3.72	0.014336:4.43	0.013561:4.52	0.014630:4.22	NA:3.42	0.014026:4.43	0.013247:3.97	0.002555:5.19	0.014896:4.31	0.012054:3.85	0.013879:4.17	0.015281:4.59	NA:3.34	0.012452:4.11	0.013366:4.27	0.012964:4.10	0.013826:4.48	0.013692:4.54	0.014562:4.41	0.014053:4.46	0.013243:4.59	0.012869:3.96	0.014032:4.23	NA:3.20	0.014866:4.29	0.015258:4.39	0.015560:4.25	0.014183:4.12	0.014598:4.11	0.014248:3.66	0.017045:4.28	0.013938:4.41
Chr01	27200001	0.005671:6.55	0.004469:7.38	0.004744:6.75	0.004791:7.36	0.004936:6.86	0.005505:7.94	0.002061:7.15	0.004394:6.58	0.003875:7.72	0.005073:8.06	0.004978:6.38	0.005557:7.39	0.002344:6.20	0.004395:7.11	0.005327:7.00	0.004371:6.68	0.002881:7.67	0.005576:7.10	0.004921:7.20	0.004868:6.92	0.003077:6.61	0.005562:6.86	0.004877:6.48	0.001898:7.02	0.005820:6.87	0.005210:6.53	0.004540:6.64	0.005253:7.12	0.002576:6.90	0.005151:7.06	0.005565:7.20	0.005765:6.79	0.004917:6.77	0.005411:7.45	0.005811:7.03	0.005637:7.14	0.004918:7.36	0.004272:6.89	0.004847:7.21	0.003342:5.66	0.004746:6.88	0.005571:7.20	0.004627:6.55	0.004660:6.65	0.005765:6.51	0.003187:6.05	0.004930:7.21	0.005496:7.05
Chr01	27250001	0.002318:6.18	0.002523:6.46	0.002541:5.69	0.002136:6.15	0.002485:5.72	0.002710:6.82	0.000636:6.46	0.003468:6.26	0.002513:6.25	0.003328:6.82	0.002649:5.59	0.002878:6.44	0.000662:5.52	0.002388:6.15	0.002309:5.99	0.002654:5.53	0.000289:6.03	0.002740:6.05	0.002900:6.58	0.002615:6.24	0.000094:5.93	0.002550:6.28	0.002717:5.84	0.000347:6.12	0.002743:6.10	0.002329:5.76	0.002419:5.90	0.002326:5.79	0.000491:5.32	0.002590:5.95	0.003007:6.40	0.002637:5.54	0.002512:6.22	0.002381:6.33	0.002485:5.89	0.003506:6.31	0.002553:6.54	0.003034:5.94	0.002411:6.12	0.000250:4.96	0.002451:5.78	0.002558:6.02	0.002624:5.54	0.002663:6.07	0.002562:5.93	0.002670:5.18	0.003220:6.30	0.003591:6.09
Chr01	27300001	0.001349:6.41	0.001516:7.15	0.001251:5.80	0.001331:6.56	0.001262:5.78	0.001365:7.06	0.000266:6.64	0.001596:6.52	0.001366:6.58	0.001656:7.45	0.001619:5.92	0.001414:6.18	0.000323:5.63	0.001265:6.58	0.001293:6.45	0.001368:5.81	0.000157:6.42	0.001292:6.06	0.001399:6.64	0.001663:6.38	0.000046:5.82	0.001323:6.29	0.001404:5.60	0.000068:6.31	0.001407:6.20	0.000873:5.56	0.001734:6.00	0.001432:6.30	0.000091:5.96	0.001554:6.29	0.001335:6.62	0.001253:5.97	0.001414:6.67	0.001248:6.53	0.001218:6.27	0.001500:6.75	0.001234:6.84	0.001284:6.02	0.001419:6.38	0.000069:5.52	0.001426:6.17	0.001318:6.07	0.001501:5.81	0.001399:6.19	0.001397:5.86	0.001609:5.32	0.001341:6.29	0.001566:6.11
Chr01	27350001	0.002470:5.49	0.002102:5.76	0.002261:5.18	0.001811:5.74	0.002192:5.19	0.002153:6.07	0.002218:5.97	0.002466:5.62	0.002046:5.55	0.002259:6.25	0.002195:5.25	0.002010:5.55	0.001137:4.56	0.002148:5.37	0.002425:5.64	0.001688:5.03	0.001597:5.31	0.001669:5.16	0.001880:5.60	0.001809:5.47	0.001022:4.99	0.001852:5.54	0.002329:4.91	0.000898:5.42	0.002017:5.48	0.001655:5.23	0.002083:5.05	0.001764:5.67	0.001302:4.73	0.002341:5.34	0.001554:5.54	0.002292:5.52	0.002235:5.66	0.002013:6.07	0.001989:5.61	0.002264:5.83	0.002671:5.77	0.002599:5.27	0.002549:5.24	0.000833:4.47	0.001998:5.50	0.002665:5.35	0.002396:4.83	0.002331:5.29	0.002695:5.30	0.002395:4.44	0.002013:5.66	0.002224:5.25
Chr01	27400001	0.000926:5.46	0.001064:6.09	0.000793:5.38	0.000731:6.04	0.000950:5.68	0.001127:6.22	0.000440:5.80	0.000898:5.52	0.000593:5.53	0.000984:6.47	0.000910:5.03	0.000859:5.68	0.000283:4.95	0.000929:5.82	0.000917:5.33	0.001085:5.18	0.000303:5.67	0.001072:5.82	0.000868:5.66	0.000795:5.62	0.000130:5.25	0.000999:5.86	0.000956:5.36	0.000426:5.70	0.001315:5.47	0.000961:5.08	0.000702:5.45	0.001324:5.78	0.000356:5.24	0.001385:5.40	0.000916:5.65	0.000882:5.08	0.000837:5.65	0.000918:5.81	0.001122:5.67	0.001324:5.76	0.000916:5.56	0.000891:5.33	0.000920:5.39	0.000411:4.86	0.001047:5.70	0.000683:5.71	0.000836:5.39	0.001113:5.22	0.001076:5.05	0.000978:4.70	0.000870:5.60	0.000737:5.25
Chr01	27450001	0.000833:6.70	0.000769:7.42	0.000515:5.95	0.000998:6.97	0.000586:6.07	0.000814:7.70	0.000022:6.73	0.000812:6.75	0.000998:6.80	0.000690:7.55	0.000690:6.25	0.001486:6.93	0.000000:6.20	0.000620:6.91	0.000635:6.81	0.000742:6.39	0.000022:6.43	0.000729:7.16	0.000585:6.87	0.000838:6.59	0.000544:6.30	0.000734:6.98	0.000548:5.79	0.000021:6.63	0.000999:6.91	0.000650:6.42	0.000914:6.47	0.000741:6.70	0.000000:5.88	0.000854:6.57	0.000750:6.87	0.000541:6.04	0.000630:7.20	0.000875:6.94	0.000683:6.51	0.001167:7.24	0.000747:6.96	0.000713:6.50	0.000681:6.73	0.000092:5.38	0.000599:6.27	0.000715:6.81	0.000666:6.43	0.000859:6.56	0.000541:6.36	0.001304:5.71	0.000629:6.80	0.000706:6.88
Chr01	27500001	0.001122:6.64	0.001266:7.00	0.001033:6.12	0.000935:6.68	0.001143:6.17	0.001193:7.52	0.000339:6.92	0.001387:6.70	0.001178:6.72	0.001412:7.34	0.001054:5.87	0.001209:6.51	0.000044:5.74	0.001344:6.95	0.001120:6.49	0.001662:5.94	0.000195:6.60	0.001233:6.67	0.001222:6.96	0.001314:6.49	0.000131:6.19	0.001345:6.78	0.001211:5.80	0.000129:6.63	0.001059:6.56	0.001008:5.83	0.001147:6.04	0.001447:6.32	0.000355:6.08	0.001403:6.15	0.001207:6.52	0.001241:6.11	0.001287:7.08	0.001552:6.87	0.001437:6.53	0.001399:6.78	0.001251:6.79	0.001161:6.52	0.001200:6.59	0.000356:5.23	0.001323:6.64	0.001337:6.60	0.001315:6.22	0.001601:6.17	0.001119:6.07	0.001266:5.37	0.001238:6.37	0.001104:6.67
Chr01	27550001	0.001395:6.72	0.001124:7.25	0.001301:6.06	0.001197:7.09	0.001168:6.49	0.001168:7.34	0.000463:7.11	0.001297:6.80	0.001122:7.04	0.001333:7.95	0.001279:6.34	0.001281:6.59	0.000149:6.33	0.001155:6.86	0.001541:6.68	0.001274:5.80	0.000656:6.97	0.001505:6.58	0.001454:6.85	0.001234:6.42	0.000064:6.29	0.001405:6.88	0.001314:6.30	0.000406:6.52	0.001315:6.97	0.001087:6.25	0.001378:6.64	0.001534:6.82	0.000152:6.61	0.001323:6.60	0.001121:7.11	0.001275:6.46	0.001277:6.68	0.001194:7.34	0.001455:6.70	0.001289:6.83	0.001142:6.88	0.001366:6.58	0.001416:7.01	0.000332:5.90	0.001394:6.52	0.001512:6.64	0.001434:6.49	0.001165:6.30	0.001402:6.58	0.001176:6.00	0.001385:6.81	0.001646:6.52
Chr01	27600001	0.001566:4.67	0.001858:5.24	0.001531:4.40	0.001665:4.87	0.001407:4.59	0.001408:5.13	0.000298:4.94	0.001720:4.62	0.001519:4.58	0.001950:5.14	0.001410:4.30	0.001728:4.70	0.000188:4.40	0.001488:5.02	0.002421:4.84	0.001227:4.40	0.000429:4.62	0.001858:4.75	0.001756:5.00	0.001571:4.84	0.000182:4.57	0.001664:4.69	0.001630:4.21	0.000244:4.57	0.001567:4.75	0.001173:4.24	0.001505:4.44	0.001428:4.70	0.000256:4.29	0.001238:4.51	0.001670:4.52	0.001714:4.63	0.001615:4.98	0.001743:4.84	0.001979:4.50	0.001411:4.64	0.001777:5.02	0.001493:4.16	0.001405:4.76	0.000065:3.81	0.001648:4.70	0.001290:4.77	0.001393:4.26	0.001542:4.58	0.001234:4.63	0.001366:3.90	0.001737:4.55	0.001463:4.38
Chr01	27650001	0.001322:5.05	0.002145:5.69	0.002021:4.98	0.001560:4.72	0.002263:5.22	0.001674:6.01	0.001143:6.94	0.001205:5.48	0.002143:5.37	0.002573:6.06	0.001418:4.87	0.002392:5.48	0.001297:5.80	0.001546:5.44	0.001880:5.50	0.002605:5.01	0.000856:4.27	0.002377:5.32	0.002181:5.29	0.001553:5.27	0.000837:4.12	0.001633:5.47	0.001916:4.75	0.000845:6.21	0.001321:5.26	0.001855:4.45	0.001647:5.12	0.001873:5.32	0.000301:4.10	0.001959:5.11	0.001274:5.64	0.001891:5.19	0.002098:5.67	0.002008:5.37	0.001954:5.43	0.002152:5.23	0.002039:5.80	0.002892:4.93	0.001717:5.43	0.000592:3.46	0.002824:4.96	0.002134:5.15	0.002163:5.03	0.001734:4.94	0.001553:4.85	0.001934:4.62	0.001375:5.22	0.001732:5.41
Chr01	27700001	0.004643:6.07	0.005299:6.51	0.004979:5.53	0.004839:6.47	0.005284:5.92	0.005308:6.96	0.001721:6.25	0.005572:6.21	0.004963:6.49	0.005958:7.05	0.004778:5.62	0.005657:6.15	0.002807:5.32	0.005228:6.33	0.005191:6.31	0.004771:5.53	0.002527:6.23	0.005138:5.95	0.005303:5.80	0.004319:6.06	0.002843:5.77	0.005550:6.58	0.005062:5.63	0.001979:6.40	0.004868:6.40	0.004904:5.30	0.005003:5.80	0.005222:6.18	0.002699:6.08	0.005201:5.79	0.005006:6.13	0.005020:5.55	0.004315:6.14	0.004773:6.35	0.004521:5.96	0.004999:6.18	0.004765:6.19	0.004608:5.86	0.004740:6.01	0.002510:5.13	0.005393:6.22	0.004729:6.03	0.005357:5.88	0.005045:5.84	0.005594:5.98	0.005356:4.77	0.004619:5.91	0.004667:5.92
Chr01	27750001	0.013047:5.05	0.013676:5.69	0.012914:4.85	0.009365:5.89	0.012723:5.04	0.013973:6.05	0.001365:5.18	0.013469:5.45	0.013704:5.25	0.015023:6.48	0.012754:5.24	0.013480:5.32	0.001172:4.30	0.012917:5.64	0.012285:5.18	0.012913:4.96	0.000897:6.09	0.011285:5.08	0.012919:5.70	0.012826:5.24	0.000756:5.41	0.013315:5.55	0.013369:4.93	0.000797:4.42	0.012989:5.22	0.010639:5.16	0.013069:4.90	0.012784:5.33	0.000564:5.79	0.012256:4.97	0.012834:5.32	0.013006:4.82	0.014327:5.37	0.012534:5.10	0.012817:5.38	0.012757:5.81	0.012479:5.62	0.013769:5.25	0.013176:5.45	0.000397:4.69	0.012703:5.25	0.013282:5.37	0.013743:4.96	0.013451:4.86	0.013459:5.13	0.010576:4.13	0.012656:5.11	0.013285:5.16
Chr01	27800001	0.014699:5.92	0.015292:6.40	0.015246:5.63	0.010131:6.16	0.014130:5.68	0.016457:6.60	0.000250:5.57	0.013700:6.00	0.015176:6.10	0.015675:6.67	0.013892:5.39	0.014364:5.88	0.003320:4.68	0.014175:6.10	0.015803:5.97	0.013105:5.64	0.000443:6.78	0.014692:5.83	0.015067:5.86	0.013985:5.82	0.000771:5.76	0.014565:6.00	0.013692:5.36	0.000054:5.14	0.014516:5.75	0.012134:5.85	0.015289:5.63	0.014818:6.35	0.000691:5.87	0.014942:5.54	0.015209:5.88	0.014026:5.75	0.014861:6.31	0.013090:6.20	0.014387:5.92	0.013870:5.98	0.014727:6.21	0.014085:5.66	0.015002:5.80	0.002367:5.11	0.015161:5.92	0.015219:6.15	0.014948:5.81	0.015117:5.37	0.014306:5.45	0.014103:4.83	0.014158:5.76	0.014368:5.98
Chr01	27850001	0.009883:6.24	0.009507:6.58	0.008930:6.23	0.006297:6.49	0.009492:5.96	0.008849:6.79	0.000857:6.58	0.009128:6.35	0.008653:6.63	0.010636:7.22	0.008657:5.94	0.008979:6.07	0.002622:5.61	0.009597:6.67	0.009132:6.86	0.007634:5.55	0.000870:6.62	0.009716:6.27	0.008525:6.80	0.008432:6.50	0.001795:6.08	0.008871:6.73	0.008015:5.79	0.000941:5.91	0.009101:6.46	0.007938:6.01	0.008291:6.21	0.008794:6.71	0.001365:6.07	0.008621:5.90	0.008493:6.28	0.008939:5.77	0.009194:6.43	0.007360:6.62	0.008638:6.17	0.008473:6.85	0.008818:6.41	0.008791:6.04	0.008662:6.33	0.002953:5.38	0.008891:6.30	0.008662:6.66	0.009479:5.95	0.008517:5.63	0.009192:5.86	0.008599:5.21	0.008131:6.30	0.008874:6.41
Chr01	27900001	0.002402:5.96	0.002370:6.79	0.002217:5.84	0.002073:6.60	0.002406:5.96	0.002748:6.83	0.000473:6.49	0.003010:6.20	0.002955:6.74	0.003172:7.00	0.001969:5.89	0.002631:6.26	0.000189:5.63	0.002648:6.44	0.003053:6.37	0.002242:5.81	0.000092:5.96	0.002862:5.79	0.002727:6.21	0.002410:6.21	0.000481:5.69	0.002506:6.47	0.002524:5.98	0.000000:6.40	0.002835:6.37	0.002084:5.71	0.002227:5.76	0.002605:6.48	0.000650:6.11	0.002597:5.85	0.002521:6.22	0.002682:5.87	0.002654:6.30	0.002642:6.46	0.002577:6.31	0.002575:6.42	0.002456:6.55	0.002479:6.00	0.002514:5.96	0.000226:4.90	0.002448:6.51	0.002476:6.27	0.002734:6.18	0.002462:5.99	0.002646:6.13	0.002789:5.32	0.002245:6.05	0.002893:6.02
Chr01	27950001	0.003327:4.97	0.003422:5.45	0.003637:4.80	0.003493:5.14	0.003433:4.56	0.003710:5.40	0.001061:5.47	0.004552:5.61	0.004014:5.06	0.003755:5.84	0.003264:4.79	0.003831:5.37	0.001003:4.86	0.003487:5.34	0.003762:4.94	0.003204:4.41	0.000580:4.91	0.003391:4.98	0.003514:5.30	0.003616:5.20	0.000957:4.64	0.003827:5.17	0.003687:4.70	0.001225:5.54	0.003551:5.03	0.003828:4.54	0.003542:4.58	0.003438:5.24	0.000932:4.50	0.003283:4.81	0.003693:4.79	0.003247:4.91	0.003757:5.17	0.003719:5.65	0.003877:5.16	0.003692:5.19	0.003225:5.18	0.003364:4.85	0.003586:5.33	0.000854:4.01	0.003657:5.10	0.003721:4.82	0.002908:5.06	0.003372:4.60	0.003171:4.56	0.003409:4.24	0.003102:5.00	0.003427:5.03
Chr01	28000001	0.002687:4.87	0.002411:4.95	0.002528:4.58	0.002097:4.98	0.002427:4.63	0.002435:5.36	0.000311:5.13	0.002812:4.75	0.002385:4.76	0.002348:5.40	0.002217:4.13	0.002398:4.80	0.000329:4.36	0.002107:5.01	0.002465:4.72	0.002156:4.43	0.000615:4.90	0.002564:4.64	0.002452:5.28	0.002699:4.76	0.000505:4.46	0.002206:5.20	0.002183:4.21	0.000755:5.01	0.002038:4.80	0.002713:4.60	0.002063:4.68	0.002346:4.77	0.000091:4.61	0.002437:4.72	0.002311:4.95	0.002005:4.72	0.002664:5.05	0.002164:4.97	0.002000:4.65	0.002578:5.17	0.002129:5.15	0.002302:4.48	0.002442:5.19	0.000340:3.81	0.002419:4.41	0.002801:5.00	0.002495:4.66	0.002943:4.77	0.002292:4.67	0.002039:3.90	0.002922:4.91	0.002160:4.67
Chr01	28050001	0.001458:6.81	0.001443:7.55	0.001898:6.18	0.001858:7.17	0.001737:6.39	0.001256:7.10	0.001251:7.41	0.001301:7.19	0.001727:7.08	0.001667:8.13	0.001481:6.24	0.001519:6.88	0.000660:6.19	0.001348:7.68	0.001880:7.00	0.001708:6.18	0.000790:6.93	0.002206:6.79	0.001820:6.97	0.001330:7.12	0.001234:6.54	0.001643:7.17	0.001215:6.57	0.001403:6.85	0.002104:6.89	0.001611:6.25	0.001896:6.10	0.001049:6.89	0.001241:6.88	0.002469:6.74	0.001283:6.70	0.001046:6.43	0.002518:7.35	0.001502:6.97	0.001225:6.87	0.001833:7.28	0.001521:7.51	0.002160:6.79	0.001648:6.78	0.001535:5.69	0.001284:6.70	0.001106:7.02	0.001335:6.19	0.001889:6.58	0.001467:6.18	0.001768:6.04	0.001767:7.03	0.001314:6.84
Chr01	28100001	0.001363:4.98	0.001075:5.27	0.001096:5.04	0.000922:5.34	0.000948:5.01	0.000902:5.75	0.000499:5.22	0.000975:5.13	0.001046:5.19	0.001162:6.01	0.000958:4.90	0.001068:5.37	0.000322:4.65	0.001105:5.37	0.000846:4.92	0.000905:4.86	0.000190:5.26	0.001463:4.53	0.000973:5.47	0.000912:5.13	0.000085:4.77	0.001160:5.42	0.000712:4.44	0.000108:5.22	0.001358:5.00	0.000616:4.85	0.001213:4.74	0.001053:5.13	0.000355:5.16	0.001141:4.97	0.001323:5.31	0.001356:4.63	0.000895:5.12	0.001202:5.11	0.001038:4.94	0.001035:5.17	0.001121:5.20	0.001081:4.93	0.001097:5.19	0.000174:4.45	0.001167:4.94	0.000862:5.17	0.000898:4.70	0.001281:5.14	0.001142:4.77	0.000780:4.43	0.001282:4.89	0.000990:5.32
Chr01	28150001	0.000941:6.87	0.001984:6.96	0.000745:6.90	0.000402:7.37	0.001116:6.47	0.001579:7.34	0.001093:7.34	0.001103:6.69	0.001665:6.96	0.001251:7.89	0.001873:6.23	0.001231:6.92	0.000932:6.24	0.001525:7.13	0.001519:7.00	0.001440:6.55	0.000951:6.96	0.001991:6.87	0.000884:6.90	0.001874:6.87	0.000237:6.34	0.001529:7.23	0.001199:6.47	0.000517:6.61	0.001239:6.82	0.001458:6.33	0.001211:6.40	0.000682:7.00	0.001007:6.43	0.002281:6.51	0.001893:7.17	0.001663:6.24	0.001570:7.17	0.001680:6.78	0.000543:6.68	0.001422:6.96	0.000984:6.69	0.000723:6.52	0.000573:6.58	0.000406:5.48	0.001497:6.46	0.001656:6.71	0.001659:6.71	0.000923:6.39	0.001120:6.49	0.002053:5.63	0.001362:7.04	0.001705:6.54
Chr01	28200001	0.002332:4.14	0.002394:4.55	0.002049:3.92	0.001701:4.29	0.002012:3.81	0.001721:4.45	0.001064:4.16	0.001628:4.04	0.002252:3.90	0.002665:4.45	0.001916:3.80	0.002273:3.80	0.001028:3.63	0.002610:4.38	0.001990:4.13	0.001641:3.49	0.001525:4.15	0.002371:4.13	0.002264:4.18	0.001611:4.09	0.001332:3.78	0.002516:4.12	0.001847:3.56	0.000880:3.83	0.002542:4.14	0.002401:3.92	0.001326:3.72	0.002032:4.23	0.002097:3.59	0.001446:3.80	0.002050:3.97	0.001886:3.67	0.001871:4.30	0.002048:4.02	0.001843:3.93	0.002365:4.42	0.002091:4.36	0.001779:3.91	0.002039:4.08	0.000940:3.16	0.002030:3.91	0.002109:4.31	0.002001:3.93	0.002639:3.76	0.001889:3.67	0.001873:3.27	0.001699:4.00	0.001693:3.90
Chr01	28250001	0.000499:6.41	0.000499:7.13	0.000460:5.61	0.000543:6.79	0.000515:6.57	0.000658:7.24	0.000044:6.62	0.000438:6.54	0.000616:6.96	0.000599:7.36	0.000543:5.96	0.000608:6.71	0.000000:6.24	0.000429:6.57	0.000502:6.65	0.000464:5.82	0.000000:6.62	0.000554:6.60	0.000500:6.97	0.000548:6.42	0.000022:6.00	0.000564:6.83	0.000532:5.98	0.000000:6.31	0.000644:6.75	0.000348:6.11	0.000574:6.23	0.000605:6.63	0.000022:5.91	0.000542:6.50	0.000466:6.58	0.000535:5.92	0.000501:6.68	0.000541:6.87	0.000542:6.57	0.000522:6.54	0.000604:6.72	0.000392:6.11	0.000606:6.13	0.000047:5.45	0.000571:6.17	0.000440:6.46	0.000430:5.98	0.000397:6.19	0.000574:6.28	0.000569:5.74	0.000506:6.72	0.000510:6.26
Chr01	28300001	0.001052:6.11	0.000953:6.81	0.001227:5.64	0.000643:6.50	0.000941:6.07	0.000825:6.60	0.000276:6.66	0.001068:6.51	0.001383:6.09	0.001684:6.99	0.001080:5.56	0.000796:5.64	0.000096:5.36	0.000637:6.45	0.001063:6.36	0.000954:5.63	0.000139:6.33	0.001168:6.38	0.000727:5.93	0.000963:6.32	0.000193:5.58	0.001157:6.13	0.000927:5.61	0.000139:6.05	0.000976:6.06	0.000848:5.40	0.000826:5.32	0.001021:6.12	0.000599:5.91	0.000959:6.08	0.001052:6.31	0.001234:5.70	0.000789:6.12	0.000885:6.14	0.000842:6.25	0.000726:6.32	0.001289:6.31	0.000668:6.06	0.000724:6.43	0.000097:4.94	0.000699:6.17	0.000792:6.40	0.001095:5.99	0.001122:6.07	0.001149:5.96	0.000949:5.16	0.001110:5.94	0.001321:6.00
Chr01	28350001	0.001232:5.76	0.001420:6.13	0.001420:5.22	0.001142:5.82	0.001186:5.81	0.001425:6.60	0.000238:6.46	0.001506:6.01	0.001249:6.04	0.001328:6.68	0.001238:5.62	0.001360:5.55	0.000324:5.20	0.001201:5.95	0.001349:6.04	0.001044:5.45	0.000097:5.55	0.001094:5.74	0.001191:6.18	0.001235:5.60	0.000124:5.13	0.001226:6.19	0.000983:5.45	0.000264:5.70	0.001460:5.65	0.000791:5.27	0.001257:5.30	0.001438:6.20	0.000100:5.40	0.001004:5.87	0.001316:6.16	0.001325:5.33	0.001486:5.83	0.001630:5.98	0.001412:5.75	0.001246:6.14	0.001023:6.11	0.001247:5.79	0.001372:6.35	0.000428:5.02	0.001248:5.79	0.001552:6.12	0.001340:5.79	0.001533:5.55	0.001218:5.73	0.000965:5.06	0.001513:5.91	0.001539:5.99
Chr01	28400001	0.004327:5.52	0.003591:5.76	0.004175:5.10	0.004159:5.65	0.004460:5.31	0.004529:6.12	0.000343:6.14	0.004477:5.73	0.004064:5.66	0.004828:6.36	0.003722:5.21	0.004609:5.94	0.000291:5.22	0.004330:5.84	0.004384:5.82	0.004068:5.04	0.000191:5.79	0.003549:4.89	0.004646:5.88	0.004647:5.90	0.000199:5.04	0.004274:5.94	0.003840:5.24	0.000316:5.79	0.004419:5.72	0.004213:5.14	0.004948:5.48	0.003985:5.68	0.000076:5.02	0.003304:5.54	0.004739:5.61	0.003987:5.44	0.003213:5.75	0.004464:6.17	0.003760:5.25	0.003883:5.67	0.004086:6.09	0.004504:5.41	0.003563:5.62	0.000078:4.70	0.004201:5.50	0.004050:5.87	0.003737:5.21	0.004061:5.60	0.004162:5.35	0.004033:4.92	0.004131:5.18	0.003986:5.63
Chr01	28450001	0.002248:6.25	0.002701:6.15	0.002291:5.68	0.002677:6.36	0.002401:5.99	0.002761:6.60	0.000379:6.06	0.003100:6.34	0.002282:6.61	0.003124:6.89	0.002696:6.01	0.002578:6.28	0.000023:5.92	0.002520:6.23	0.002362:6.38	0.002446:5.45	0.000111:6.14	0.002473:5.36	0.002629:6.51	0.002774:6.04	0.000835:5.71	0.002556:5.96	0.002426:5.89	0.000202:6.06	0.002517:6.02	0.002296:5.68	0.002373:6.18	0.002468:6.08	0.000046:5.83	0.002728:5.87	0.002530:6.65	0.002568:6.00	0.002577:6.37	0.002579:6.71	0.002876:5.96	0.002855:6.55	0.002420:6.47	0.002619:5.88	0.002818:6.33	0.000163:5.44	0.002798:6.14	0.002509:6.54	0.002999:5.87	0.002742:5.97	0.002515:6.00	0.002225:5.44	0.002905:6.49	0.002963:6.28
Chr01	28500001	0.004128:5.82	0.004406:6.77	0.005095:5.71	0.004069:6.62	0.004022:5.88	0.004205:7.10	0.001507:6.75	0.004347:6.25	0.004181:6.29	0.005037:7.23	0.004159:6.04	0.004070:6.54	0.001135:5.74	0.004168:6.43	0.004356:6.41	0.004646:6.03	0.001600:6.60	0.004156:6.12	0.004776:6.38	0.004511:6.19	0.001527:5.50	0.004282:6.74	0.004162:5.81	0.001919:6.33	0.004955:6.46	0.003757:5.55	0.004561:5.92	0.004469:6.46	0.001291:6.21	0.004770:6.13	0.004790:5.93	0.005036:5.93	0.004908:6.70	0.004368:6.28	0.004903:6.33	0.004764:6.52	0.004337:6.64	0.003686:6.06	0.004775:6.42	0.000963:5.02	0.004248:6.09	0.004292:6.48	0.004276:5.65	0.003874:6.12	0.003981:5.62	0.004680:5.19	0.004337:6.49	0.003933:6.32
Chr01	28550001	0.002512:4.89	0.002472:5.14	0.002752:4.50	0.002674:5.10	0.003009:4.84	0.002686:5.48	0.000056:5.50	0.002795:5.13	0.003356:5.40	0.002786:5.64	0.002840:4.71	0.002998:4.67	0.000147:4.78	0.003333:5.12	0.002695:4.79	0.002811:4.54	0.000209:5.33	0.002694:4.69	0.002622:5.16	0.002688:5.02	0.000717:4.38	0.002814:5.48	0.002834:4.45	0.000029:4.79	0.002679:5.16	0.002212:4.46	0.002584:4.55	0.002517:4.82	0.000372:4.74	0.002687:4.89	0.002904:5.10	0.002811:4.63	0.002816:5.27	0.002931:5.02	0.002981:4.75	0.002738:5.40	0.002715:5.24	0.002392:4.79	0.002909:5.06	0.000190:4.24	0.002999:4.81	0.003115:4.97	0.002727:4.83	0.002594:4.80	0.002641:4.58	0.002395:4.19	0.002742:4.86	0.002762:4.90
Chr01	28600001	0.005272:7.24	0.005399:7.93	0.005555:6.71	0.004818:7.02	0.005214:6.68	0.005367:7.58	0.002334:7.57	0.004803:6.92	0.005030:7.42	0.005518:8.21	0.005189:6.34	0.005707:7.15	0.002193:6.29	0.005241:7.10	0.004627:7.25	0.004642:6.28	0.002412:7.06	0.004924:7.36	0.005122:7.12	0.004490:6.72	0.001600:6.46	0.004542:7.09	0.005109:6.69	0.002354:7.08	0.004793:6.98	0.005235:6.56	0.005245:6.60	0.005365:6.81	0.002265:6.68	0.004968:7.13	0.004788:6.92	0.004756:6.73	0.004991:6.99	0.005156:7.36	0.005606:6.72	0.004806:7.49	0.005421:7.37	0.005257:7.03	0.004485:7.32	0.003251:5.61	0.005490:6.78	0.005651:7.00	0.005358:6.79	0.005720:6.58	0.005670:6.51	0.003850:5.39	0.004616:7.28	0.005134:6.74
Chr01	28650001	0.002711:4.41	0.002672:4.39	0.002618:3.91	0.003009:4.11	0.003336:4.36	0.003488:4.77	0.000179:4.54	0.002790:4.49	0.002766:4.30	0.003702:5.23	0.002988:4.02	0.002903:4.09	0.000030:4.49	0.002805:4.23	0.003123:4.46	0.002555:3.78	0.000215:3.88	0.002893:3.80	0.002923:4.76	0.002579:4.22	0.000243:3.83	0.002870:4.49	0.002728:3.68	0.000089:4.56	0.002868:4.34	0.002421:3.78	0.003042:4.22	0.003202:4.02	0.000000:3.54	0.002758:4.11	0.002814:4.39	0.003148:4.15	0.003256:4.58	0.002793:4.50	0.003323:4.11	0.003165:4.60	0.003029:4.41	0.003137:4.11	0.002707:4.45	0.000220:3.41	0.003344:4.53	0.002910:4.42	0.002779:3.92	0.002512:4.14	0.002988:3.89	0.002993:3.67	0.002967:4.19	0.002870:4.16
Chr01	28700001	0.003151:6.55	0.003129:6.69	0.003134:6.12	0.002660:6.24	0.003415:6.31	0.003400:7.22	0.000022:6.82	0.003500:6.30	0.003285:6.76	0.002993:7.32	0.003177:6.26	0.002792:5.85	0.000652:5.81	0.003217:6.37	0.002839:6.40	0.002654:5.67	0.000138:6.52	0.002962:6.21	0.003118:6.56	0.002975:6.37	0.000349:5.89	0.002853:6.43	0.002731:5.69	0.000518:6.24	0.002991:5.78	0.002922:5.63	0.003186:6.11	0.002868:6.43	0.000637:5.97	0.002914:6.04	0.003233:6.03	0.003037:5.96	0.003180:6.80	0.002963:6.82	0.003274:5.79	0.003193:6.70	0.002753:6.47	0.003113:6.06	0.003150:6.54	0.000601:5.10	0.003014:6.49	0.003119:6.03	0.002724:5.65	0.003029:6.00	0.002792:6.00	0.002854:5.38	0.003080:6.44	0.003223:6.14
Chr01	28750001	0.002144:7.17	0.002202:7.62	0.002136:6.48	0.001864:7.28	0.002026:6.66	0.002067:7.37	0.000456:7.24	0.001982:6.89	0.001982:7.12	0.002243:7.98	0.002118:6.35	0.002015:6.97	0.000149:6.46	0.002125:7.26	0.002136:7.04	0.001953:6.20	0.000000:6.89	0.002138:7.24	0.002235:7.02	0.002039:6.84	0.000021:6.34	0.002096:6.73	0.001820:6.01	0.000021:6.89	0.002297:6.85	0.002003:6.19	0.001928:6.62	0.002003:6.94	0.000127:6.49	0.001929:6.63	0.002137:6.64	0.002105:6.31	0.002528:7.14	0.001918:7.09	0.002217:7.32	0.002418:6.96	0.001941:6.98	0.001927:6.49	0.002223:7.23	0.000133:5.92	0.001924:6.94	0.002059:7.03	0.002059:6.67	0.002132:6.67	0.001968:6.43	0.001833:5.63	0.002145:6.95	0.002081:6.57
Chr01	28800001	0.003209:6.59	0.003429:7.22	0.003581:6.33	0.003495:6.42	0.003566:6.24	0.003585:7.34	0.000766:7.03	0.003159:6.93	0.003676:6.84	0.003927:7.28	0.003183:6.27	0.003352:6.50	0.000777:6.23	0.003191:6.85	0.003302:6.46	0.002914:5.98	0.000929:6.46	0.003237:6.42	0.002979:6.79	0.003539:6.86	0.000902:6.23	0.003296:7.07	0.003390:6.42	0.000667:6.75	0.002939:6.60	0.003237:5.94	0.003365:6.24	0.002985:6.64	0.001217:5.86	0.003320:6.46	0.003397:6.45	0.003374:6.39	0.003138:6.82	0.003396:6.67	0.003413:6.77	0.003199:6.85	0.003090:7.18	0.003607:6.27	0.003183:6.48	0.000841:5.27	0.003522:6.70	0.003168:6.52	0.003249:6.56	0.003581:6.02	0.002970:6.08	0.002656:5.18	0.003207:6.53	0.002790:6.01
Chr01	28850001	0.010605:6.76	0.010636:7.10	0.011497:6.68	0.010596:6.67	0.011171:6.42	0.012056:7.61	0.000837:7.46	0.011118:6.68	0.011954:7.23	0.012209:7.64	0.010218:6.40	0.010871:6.73	0.000542:6.19	0.011227:6.78	0.011354:6.82	0.011287:6.24	0.000043:7.13	0.011408:6.92	0.011386:7.05	0.011685:6.91	0.000022:6.38	0.011793:7.14	0.010855:6.04	0.000555:7.05	0.010793:6.47	0.011030:6.40	0.011461:6.03	0.011547:6.59	0.000846:6.34	0.012485:6.70	0.011065:6.89	0.010969:6.26	0.011648:7.19	0.012325:7.25	0.010804:6.77	0.011563:6.97	0.012583:6.75	0.011426:6.31	0.012129:6.90	0.000094:5.34	0.011813:6.90	0.011322:7.29	0.010897:6.18	0.011260:6.60	0.011250:6.23	0.011667:5.72	0.011445:6.63	0.011185:6.65
Chr01	28900001	0.012701:4.49	0.011883:4.70	0.013620:4.48	0.014073:4.24	0.012543:4.61	0.013891:5.13	0.001225:6.40	0.011412:4.56	0.012673:4.88	0.012839:5.38	0.013174:4.66	0.011255:4.84	0.000575:5.30	0.012374:4.86	0.013680:4.81	0.013729:4.31	NA:3.31	0.014677:4.51	0.011870:4.81	0.012428:4.80	NA:2.65	0.013427:4.87	0.011583:4.54	0.001692:6.17	0.012135:4.66	0.014931:3.92	0.012983:4.21	0.012233:4.70	NA:2.91	0.011741:4.86	0.012296:4.81	0.012607:4.23	0.013849:4.77	0.014710:5.32	0.010575:4.60	0.013021:5.25	0.012437:4.77	0.013380:4.61	0.013182:4.76	NA:2.83	0.010546:4.35	0.011979:4.58	0.012037:4.05	0.012308:4.58	0.013853:4.14	0.010224:3.82	0.012259:4.73	0.014004:4.80
Chr01	28950001	0.006821:3.08	0.008185:3.45	NA:2.97	NA:2.42	NA:3.07	0.008758:3.83	0.000399:4.99	NA:3.10	0.008099:3.33	NA:3.52	0.007592:3.00	0.007446:3.11	0.000469:4.45	0.006948:3.48	0.008122:3.28	NA:2.95	NA:1.54	0.006815:3.22	0.006428:3.53	NA:3.02	NA:1.28	0.007990:3.32	NA:3.08	0.000398:5.11	0.007349:3.25	NA:2.42	NA:2.87	0.007954:3.26	NA:1.39	0.006476:3.23	0.007806:3.39	NA:2.97	0.007447:3.35	0.007266:3.42	0.008038:3.26	0.007825:3.22	0.008314:3.33	0.008387:3.35	0.008635:3.23	NA:1.47	0.007393:3.05	0.007188:3.24	0.007563:3.04	NA:2.87	0.007235:3.06	NA:2.58	0.007363:3.43	0.006929:3.23
Chr01	29000001	0.012316:5.24	0.010897:5.51	0.010978:4.94	0.012062:4.84	0.010855:5.04	0.011304:5.30	0.000427:6.65	0.013232:5.15	0.011400:5.36	0.012831:5.90	0.010682:5.04	0.011682:5.34	0.000621:6.02	0.011270:5.41	0.010604:5.37	0.010921:5.07	0.000319:3.84	0.011141:5.10	0.012706:5.50	0.011256:5.30	0.000070:3.72	0.011547:5.33	0.010843:4.80	0.000660:6.12	0.010169:5.14	0.011992:4.70	0.011441:4.78	0.012329:5.25	0.000255:3.67	0.010895:5.28	0.011283:5.44	0.009951:4.91	0.010887:5.34	0.011041:5.09	0.010700:5.48	0.010758:5.53	0.011234:5.41	0.012629:5.30	0.011402:5.64	0.000000:3.12	0.011337:5.35	0.012865:5.54	0.011020:4.92	0.011654:5.13	0.010453:4.97	0.010276:4.36	0.011508:5.41	0.010336:4.95
Chr01	29050001	0.003522:5.80	0.004337:6.42	0.003670:5.57	0.003531:5.80	0.004212:5.86	0.004101:6.31	0.000288:6.60	0.003701:5.97	0.003683:5.69	0.004256:6.41	0.003681:5.62	0.003840:6.07	0.000024:5.19	0.004115:6.31	0.004014:6.12	0.003796:5.61	0.000182:5.23	0.003689:5.77	0.004019:6.29	0.004116:5.62	0.000076:5.36	0.004196:6.53	0.003704:5.39	0.000230:6.06	0.003651:5.51	0.003666:5.31	0.003716:5.56	0.003747:6.36	0.000107:4.96	0.003677:5.79	0.003943:6.00	0.003688:5.16	0.003682:5.69	0.003618:6.20	0.003712:5.94	0.003498:6.03	0.003619:5.71	0.003536:5.62	0.003597:5.67	0.000197:4.22	0.003736:5.71	0.004075:5.73	0.003378:5.64	0.003834:5.32	0.003763:5.48	0.003702:4.80	0.003741:5.85	0.003740:5.70
Chr01	29100001	0.006704:4.52	0.006479:4.45	0.006762:4.00	0.005668:4.38	0.005966:4.13	0.006879:5.08	0.002077:4.75	0.006866:4.45	0.007194:4.50	0.008061:4.85	0.005980:4.40	0.006792:4.53	0.001700:4.13	0.006668:4.50	0.006906:4.53	0.006521:3.71	0.001368:4.21	0.005391:3.65	0.006988:4.49	0.006868:4.41	0.003019:4.26	0.007827:4.89	0.007051:3.97	0.001577:4.68	0.008075:4.41	0.005592:4.04	0.007090:4.23	0.007658:4.40	0.001785:3.89	0.006693:4.41	0.006876:4.48	0.006910:3.95	0.006590:4.50	0.007680:4.39	0.008223:4.45	0.006821:4.73	0.007633:4.90	0.005904:4.20	0.007172:4.55	0.002788:3.81	0.005337:4.21	0.006582:4.55	0.006863:4.12	0.008165:4.45	0.008591:4.31	0.006156:3.62	0.007887:4.51	0.007578:4.32
Chr01	29150001	NA:2.88	NA:2.79	NA:2.56	NA:2.69	NA:2.66	NA:3.22	NA:3.12	NA:2.69	NA:3.23	NA:3.41	NA:2.75	NA:3.00	NA:2.47	NA:2.90	NA:2.83	NA:2.51	NA:2.79	NA:2.50	NA:3.20	NA:3.03	NA:2.41	NA:3.05	NA:2.72	NA:3.07	NA:2.87	NA:2.61	NA:2.84	NA:2.96	NA:2.59	NA:2.79	NA:2.75	NA:2.73	NA:2.85	NA:3.07	NA:2.83	NA:2.71	NA:2.97	NA:2.57	NA:2.96	NA:2.14	NA:2.74	NA:2.93	NA:2.51	NA:2.88	NA:2.67	NA:2.42	NA:2.96	NA:2.95
Chr01	29200001	NA:2.50	NA:2.64	NA:2.13	NA:2.42	NA:2.46	NA:2.46	NA:2.52	NA:2.32	NA:2.30	NA:2.84	NA:2.01	NA:2.36	NA:2.17	NA:2.59	NA:2.60	NA:2.26	NA:2.22	NA:2.44	NA:2.51	NA:2.42	NA:2.40	NA:2.51	NA:2.30	NA:2.33	NA:2.32	NA:1.94	NA:2.26	NA:2.10	NA:2.44	NA:2.51	NA:2.42	NA:2.17	NA:2.46	NA:2.43	NA:2.38	NA:2.49	NA:2.42	NA:2.31	NA:2.46	NA:1.90	NA:2.30	NA:2.20	NA:2.08	NA:2.02	NA:2.21	NA:1.78	NA:2.45	NA:2.35
Chr01	29250001	NA:2.17	NA:2.11	NA:2.14	NA:1.86	NA:1.92	NA:2.15	NA:2.27	NA:1.85	NA:1.90	NA:2.21	NA:2.07	NA:1.96	NA:1.94	NA:2.25	NA:2.12	NA:1.87	NA:2.14	NA:2.16	NA:1.98	NA:2.23	NA:1.81	NA:2.23	NA:1.79	NA:2.09	NA:2.19	NA:1.86	NA:1.99	NA:2.02	NA:2.09	NA:2.03	NA:2.05	NA:2.04	NA:2.06	NA:2.10	NA:2.02	NA:2.11	NA:2.08	NA:1.95	NA:1.95	NA:1.73	NA:2.27	NA:1.99	NA:2.07	NA:1.92	NA:1.86	NA:1.63	NA:2.00	NA:1.66
Chr01	29300001	0.008192:4.40	0.008411:4.73	0.008056:4.15	0.009061:4.53	0.008542:4.37	0.008118:4.91	0.000145:4.92	0.007859:4.06	0.009835:4.64	0.009450:4.80	0.008125:4.13	0.007457:4.25	0.000150:4.24	0.008605:4.50	0.008086:4.13	0.008538:3.65	0.000226:3.82	0.009071:3.77	0.008178:4.35	0.008981:4.44	0.000294:3.63	0.008687:4.46	0.008293:4.12	0.000255:4.84	0.007010:4.31	0.006764:3.70	0.006682:3.56	0.008307:4.20	0.000111:3.68	0.007474:3.97	0.009485:4.36	0.007795:3.96	0.009475:4.70	0.008142:4.36	0.007867:4.17	0.007349:4.34	0.008068:4.26	0.009170:4.23	0.008733:4.35	NA:3.02	0.008667:4.35	0.008552:4.12	0.009142:3.70	0.006971:4.12	0.007484:3.93	0.008154:3.82	0.008228:4.29	0.007907:4.10
Chr01	29350001	0.015864:6.77	0.016916:7.30	0.016793:6.90	0.013711:6.91	0.015215:6.33	0.016808:7.15	0.000021:7.21	0.016520:7.22	0.015648:6.98	0.017098:8.23	0.015049:6.21	0.015895:6.72	0.000353:5.85	0.016757:7.26	0.015439:7.51	0.015269:6.54	0.000965:7.24	0.015204:6.79	0.015257:6.93	0.016372:7.18	0.000845:6.23	0.016901:7.28	0.016012:6.44	0.000396:7.18	0.016640:7.15	0.015238:6.44	0.015399:6.37	0.016643:6.91	0.000127:6.74	0.015534:6.45	0.014984:6.84	0.015345:6.57	0.016644:7.09	0.016340:7.24	0.016408:6.79	0.015963:7.02	0.016102:7.14	0.016517:6.94	0.016500:7.02	0.000156:5.44	0.014570:6.71	0.016086:6.64	0.015300:6.78	0.015427:6.38	0.016031:6.24	0.015020:5.84	0.015896:6.87	0.016017:6.56
Chr01	29400001	0.014152:6.99	0.013258:7.24	0.013086:6.26	0.012013:6.69	0.014087:6.77	0.012707:7.19	0.000270:7.31	0.013147:7.21	0.014543:7.37	0.014963:7.87	0.012492:6.10	0.013060:6.63	0.000240:6.32	0.013414:7.03	0.012835:6.49	0.013076:5.93	0.001408:6.95	0.013291:6.83	0.012711:6.78	0.013080:6.95	0.002536:6.17	0.012773:6.97	0.013662:6.01	0.000336:6.81	0.012260:6.99	0.011860:6.03	0.013192:6.64	0.013969:6.49	0.001275:6.65	0.012977:6.66	0.014308:6.77	0.012806:6.29	0.013225:6.88	0.012959:7.16	0.012275:6.87	0.012988:6.79	0.013682:7.32	0.013141:6.71	0.013423:6.91	0.000646:5.50	0.013506:6.79	0.013591:7.15	0.012536:6.38	0.012448:6.24	0.012622:6.56	0.011581:5.78	0.013997:6.86	0.012598:7.19
Chr01	29450001	0.015481:3.28	0.020117:3.45	0.014571:3.35	NA:3.25	0.014900:3.38	0.015850:3.68	0.001930:4.64	0.016092:3.49	0.016441:3.64	NA:3.91	0.014847:3.34	0.014807:3.52	0.001739:3.88	0.014332:3.33	0.016476:3.39	0.015733:3.13	NA:2.79	NA:3.21	0.014846:3.85	0.016168:3.31	NA:2.52	0.015892:3.48	0.015155:2.99	0.001747:4.47	0.015713:3.22	NA:2.81	NA:3.14	0.015026:3.68	NA:2.70	NA:3.29	0.014670:3.36	NA:2.89	0.018316:3.34	0.017748:3.69	0.016399:3.29	0.015306:3.69	0.013907:3.55	0.016356:3.42	0.015386:3.45	NA:2.15	0.016642:3.39	0.017221:3.55	0.016599:3.36	0.015805:3.39	NA:3.00	NA:2.65	0.016385:3.48	0.015340:3.53
Chr01	29500001	0.008900:5.90	0.009046:6.56	0.008654:5.97	0.008556:6.61	0.008781:6.18	0.009072:7.14	0.000376:6.48	0.007924:6.17	0.009376:6.48	0.008737:7.21	0.009070:5.94	0.008452:6.52	0.000690:5.65	0.008905:6.37	0.007656:6.16	0.007311:5.40	0.000225:6.26	0.008100:5.89	0.009448:6.35	0.010190:6.17	0.000442:5.69	0.007547:6.05	0.009721:5.51	0.000773:6.21	0.008099:6.11	0.008164:5.86	0.007999:6.15	0.009405:6.59	0.000299:5.77	0.008748:6.23	0.008549:6.47	0.007959:5.49	0.008345:6.43	0.009378:6.65	0.008236:5.97	0.008068:6.70	0.007475:6.25	0.008301:6.04	0.006658:6.11	0.000530:5.28	0.007907:5.98	0.008830:6.06	0.007733:5.61	0.008243:6.16	0.007507:5.72	0.006744:5.36	0.008725:6.33	0.009621:5.84
Chr01	29550001	0.001728:5.56	0.001426:5.90	0.001291:5.55	0.001021:5.59	0.001376:5.71	0.001177:6.12	0.000192:5.87	0.001661:5.86	0.001306:5.99	0.001454:6.40	0.000968:5.53	0.001166:6.17	0.000120:5.52	0.001296:6.20	0.001118:6.03	0.001084:5.08	0.000072:5.68	0.000995:5.49	0.001387:5.70	0.001265:5.93	0.000122:5.21	0.001283:5.58	0.001280:5.50	0.000048:5.96	0.001192:6.02	0.001098:5.24	0.001190:5.35	0.001294:5.73	0.000442:5.56	0.001118:5.50	0.001083:6.05	0.001193:5.50	0.001452:5.81	0.001196:6.13	0.001311:5.29	0.001451:5.73	0.001307:6.44	0.001317:5.49	0.001137:5.75	0.000101:4.96	0.001201:5.70	0.001198:5.81	0.001108:5.43	0.001247:5.51	0.001339:5.95	0.001117:4.86	0.001205:5.58	0.001212:5.80
Chr01	29600001	0.000360:6.39	0.000437:7.02	0.000337:6.24	0.000398:6.49	0.000545:6.04	0.000395:7.19	0.000090:6.69	0.000355:6.42	0.000378:6.54	0.000377:7.00	0.000336:6.05	0.000294:6.33	0.000023:5.64	0.000353:6.73	0.000332:6.24	0.000343:5.84	0.000156:6.52	0.000473:6.15	0.000306:6.67	0.000400:6.46	0.000023:5.67	0.000408:6.62	0.000430:6.07	0.000023:6.15	0.000357:6.38	0.000228:5.85	0.000339:6.02	0.000332:6.58	0.000297:6.11	0.000412:5.95	0.000337:6.34	0.000358:5.99	0.000350:6.96	0.000445:6.45	0.000347:6.05	0.000311:6.63	0.000397:6.61	0.000355:6.27	0.000375:6.32	0.000023:5.37	0.000317:6.15	0.000353:6.72	0.000363:6.12	0.000318:5.83	0.000347:5.60	0.000480:5.52	0.000474:6.18	0.000251:6.02
[truncated: 12,505 more rows]
[truncated: 12 more columns]
