# Supplementary material for: Genomic consequences of residual recombination in a hybrid apomictic hickory complex
Source: Nat Commun. 2026 Feb 5;17:2376. doi: 10.1038/s41467-026-68867-6 (PMC12982824; doi:10.1038/s41467-026-68867-6)
Supplement: Supplementary file 9 — Source Data [file 41467_2026_68867_MOESM9_ESM.zip › Source_data/Fig4/4d/Apom195.hom.het.lof.snp.num.txt]

ind	hom	het	sum	pop
Cca-AJ1	2188	214	4590	Cca
Cca-AJ2	2201	211	4613	Cca
Cca-AJ3	2180	214	4574	Cca
Cca-AJ4	2164	218	4546	Cca
Cca-CA1	2154	209	4517	Cca
Cca-CA2	2129	208	4466	Cca
Cca-CA3	2154	217	4525	Cca
Cca-CA4	2173	216	4562	Cca
Ccacc01	2195	214	4604	Cca
Cca-DS1	2155	213	4523	Cca
Cca-DS2	2179	217	4575	Cca
Cca-DS4	2146	221	4513	Cca
Cca-DS5	2120	210	4450	Cca
Cca-DS6	2144	215	4503	Cca
Ccajlx01	2178	215	4571	Cca
Ccalxs01	2191	216	4598	Cca
Cca-NG1	2175	215	4565	Cca
Cca-QLF10	2172	215	4559	Cca
Cca-QLF11	2108	212	4428	Cca
Cca-QLF12	2195	216	4606	Cca
Cca-QLF1	2187	218	4592	Cca
Cca-QLF2	2119	211	4449	Cca
Cca-QLF3	2191	209	4591	Cca
Cca-QLF4	2131	204	4466	Cca
Cca-QLF5	2072	210	4354	Cca
Cca-QLF6	2201	213	4615	Cca
Cca-QLF7	2199	216	4614	Cca
Cca-QLF8	2126	208	4460	Cca
Cca-QLF9	2018	197	4233	Cca
Ccasx01	2194	215	4603	Cca
Cca-SX1	2137	207	4481	Cca
Cca-SX2	2188	213	4589	Cca
Cca-SX3	2149	214	4512	Cca
Ccasxw01	2194	215	4603	Cca
Ccasy01	2168	209	4545	Cca
Cca-TMS11	2199	215	4613	Cca
Cca-TMS12	2118	215	4451	Cca
Cca-TMS13	2138	213	4489	Cca
Cca-TMS14	2164	210	4538	Cca
Cca-TMS1	2102	204	4408	Cca
Cca-TMS2	2138	216	4492	Cca
Cca-TMS3	2071	200	4342	Cca
Cca-TMS4	2044	205	4293	Cca
Cca-TMS5	2127	211	4465	Cca
Cca-TMS6	2200	214	4614	Cca
Cca-TMS7	2165	207	4537	Cca
Cca-TMS8	2205	209	4619	Cca
Cca-TMS9	2195	213	4603	Cca
Ccawj01	2196	217	4609	Cca
Ccawlk01	2174	218	4566	Cca
Ccaxw01	2190	215	4595	Cca
Ccayk01	2174	217	4565	Cca
Ccayx01	2194	213	4601	Cca
Ccazj01	2164	209	4537	Cca
Ccazx01	2196	212	4604	Cca
Cdaac01	2122	294	4538	Cda
Cdabf01	2091	302	4484	Cda
Cdabf02	2115	295	4525	Cda
Cdabmj01	2117	291	4525	Cda
Cdabmj02	2118	286	4522	Cda
Cda-CY1	2049	294	4392	Cda
Cda-CY2	2028	278	4334	Cda
Cdadw01	2132	276	4540	Cda
Cdadw02	2130	276	4536	Cda
Cda-JZ1	2131	282	4544	Cda
Cda-JZ2	2120	285	4525	Cda
Cda-JZ3	2134	278	4546	Cda
Cda-JZ4	2131	284	4546	Cda
Cda-JZ5	2129	281	4539	Cda
Cda-JZ6	2115	284	4514	Cda
Cda-JZ7	2132	276	4540	Cda
Cda-JZ8	2131	279	4541	Cda
Cda-JZP10	2033	277	4343	Cda
Cda-JZP1	2074	286	4434	Cda
Cda-JZP2	2056	285	4397	Cda
Cda-JZP3	2063	284	4410	Cda
Cda-JZP4	2018	277	4313	Cda
Cda-JZP5	2070	281	4421	Cda
Cda-JZP6	2072	280	4424	Cda
Cda-JZP7	2080	282	4442	Cda
Cda-JZP8	2053	280	4386	Cda
Cda-JZP9	2032	282	4346	Cda
Cdalmy01	2116	287	4519	Cda
Cdalp01	2107	292	4506	Cda
Cdaww01	2110	294	4514	Cda
Cdaww02	2091	302	4484	Cda
Cdaww03	2100	294	4494	Cda
Cdaxt01	2137	270	4544	Cda
Cda-XT1	2076	270	4422	Cda
Cda-XT2	2073	273	4419	Cda
Cda-XT3	2044	278	4366	Cda
Cda-XT4	2007	266	4280	Cda
Cda-XT5	2057	294	4408	Cda
Cda-XT6	2099	277	4475	Cda
Cda-XT7	2049	275	4373	Cda
Cdaxy01	2120	290	4530	Cda
Cdaxz01	2121	292	4534	Cda
Cdazf01	2118	287	4523	Cda
Cdazf02	2121	292	4534	Cda
Cdazgh01	2119	294	4532	Cda
Cdazw01	2114	292	4520	Cda
Cdazy01	2122	283	4527	Cda
Chubq01	352	2052	2756	Chu
Chu-CJ1	353	2061	2767	Chu
Chudmt01	343	2075	2761	Chu
Chuds01	348	2062	2758	Chu
Chudx01	381	2021	2783	Chu
Chugjs01	348	2060	2756	Chu
Chugs01	344	2062	2750	Chu
Chu-GZ1	370	1977	2717	Chu
Chu-GZ2	374	2025	2773	Chu
Chu-GZ3	379	2024	2782	Chu
Chu-HJ1	350	2068	2768	Chu
Chu-HJ2	351	2049	2751	Chu
Chu-HJ3	353	2026	2732	Chu
Chu-HJ4	350	2040	2740	Chu
Chu-HJ5	366	2041	2773	Chu
Chu-HJ6	359	2061	2779	Chu
Chu-HJ7	362	2041	2765	Chu
Chu-HJ8	348	2025	2721	Chu
Chuhq01	357	2061	2775	Chu
Chu-JZ1	352	2059	2763	Chu
Chu-JZ2	363	2054	2780	Chu
Chu-JZ3	359	2054	2772	Chu
Chu-JZ4	360	2052	2772	Chu
Chu-JZ5	353	2057	2763	Chu
Chu-JZ6	351	2064	2766	Chu
Chu-JZ7	351	2070	2772	Chu
Chu-JZ8	359	2065	2783	Chu
Chulca01	363	2059	2785	Chu
Chu-LP1	351	2062	2764	Chu
Chu-LP2	349	2060	2758	Chu
Chu-LP3	349	2054	2752	Chu
Chunms02	350	2062	2762	Chu
Chunms03	349	2067	2765	Chu
Chupt01	343	2069	2755	Chu
Chusd01	350	2057	2757	Chu
Chu-SJ1	347	2053	2747	Chu
Chust01	348	2068	2764	Chu
Chusx01	350	2066	2766	Chu
Chu-TD1	362	2055	2779	Chu
Chu-TD2	350	2071	2771	Chu
Chu-TMS10	359	2066	2784	Chu
Chutj01	359	2063	2781	Chu
Chutm01	349	2071	2769	Chu
Chu-TZ1	363	2058	2784	Chu
Chu-TZ2	347	2070	2764	Chu
Chu-TZ3	361	2059	2781	Chu
Chuxz01	356	2067	2779	Chu
Chu-YL1	380	1995	2755	Chu
Chu-YL2	372	2002	2746	Chu
Chu-YL3	369	2007	2745	Chu
Chu-YL4	358	2032	2748	Chu
Chu-YL5	372	2017	2761	Chu
Chu-YL6	371	2030	2772	Chu
Chu-YL7	386	2009	2781	Chu
Chuyp01	358	2033	2749	Chu
Chuzm01	353	2057	2763	Chu
Chuzy01	379	2016	2774	Chu
Cto-GJ1	2227	91	4545	Cto
Cto-GJ2	2217	86	4520	Cto
Ctolc01	2248	82	4578	Cto
Ctolc02	2249	88	4586	Cto
Ctoldh01	2247	84	4578	Cto
Cto-LX1	2230	93	4553	Cto
Cto-LX2	2193	99	4485	Cto
Cto-LX3	2216	83	4515	Cto
Cto-LX4	2177	78	4432	Cto
Cto-LX5	2183	88	4454	Cto
Ctoml01	2256	81	4593	Cto
Cto-NJ1	2244	92	4580	Cto
Cto-NJ2	2256	77	4589	Cto
Ctosb01	2250	79	4579	Cto
Cto-SZ1	2254	77	4585	Cto
Cto-SZ2	2262	72	4596	Cto
Cto-SZ3	2256	78	4590	Cto
Cto-YD1	2253	76	4582	Cto
Cto-YD2	2215	82	4512	Cto
Cto-YD3	2237	96	4570	Cto
Cto-YJ1	2223	83	4529	Cto
Cto-YJ2	2220	91	4531	Cto
Cto-YJ3	2246	83	4575	Cto
Cto-YJ4	2242	83	4567	Cto
Cto-YJ5	2247	89	4583	Cto
Cto-YJ6	2222	88	4532	Cto
Cto-YP1	2241	79	4561	Cto
Cto-YP2	2245	86	4576	Cto
Cto-YP4	2207	97	4511	Cto
Cto-YP5	2188	88	4464	Cto
Cto-YP6	2246	89	4581	Cto
Cto-YP7	2231	92	4554	Cto
Cto-YP8	2228	80	4536	Cto
Cto-YP9	2224	92	4540	Cto
Ctozj01	2258	78	4594	Cto
Ctozj02	2247	84	4578	Cto
