# Supplementary material for: Genomic consequences of residual recombination in a hybrid apomictic hickory complex
Source: Nat Commun. 2026 Feb 5;17:2376. doi: 10.1038/s41467-026-68867-6 (PMC12982824; doi:10.1038/s41467-026-68867-6)
Supplement: Supplementary file 9 — Source Data [file 41467_2026_68867_MOESM9_ESM.zip › Source_data/Fig4/4d/Apom195.hom.het.del.snp.num.txt]

ind	hom	het	sum	pop
Cca-AJ1	1869	295	4033	Cca
Cca-AJ2	1869	290	4028	Cca
Cca-AJ3	1869	286	4024	Cca
Cca-AJ4	1876	289	4041	Cca
Cca-CA1	1825	281	3931	Cca
Cca-CA2	1779	293	3851	Cca
Cca-CA3	1849	281	3979	Cca
Cca-CA4	1856	294	4006	Cca
Ccacc01	1867	299	4033	Cca
Cca-DS1	1832	291	3955	Cca
Cca-DS2	1859	294	4012	Cca
Cca-DS4	1825	280	3930	Cca
Cca-DS5	1795	291	3881	Cca
Cca-DS6	1806	291	3903	Cca
Ccajlx01	1884	289	4057	Cca
Ccalxs01	1880	291	4051	Cca
Cca-NG1	1853	295	4001	Cca
Cca-QLF10	1861	289	4011	Cca
Cca-QLF11	1791	285	3867	Cca
Cca-QLF12	1891	288	4070	Cca
Cca-QLF1	1871	295	4037	Cca
Cca-QLF2	1823	281	3927	Cca
Cca-QLF3	1866	287	4019	Cca
Cca-QLF4	1808	281	3897	Cca
Cca-QLF5	1756	279	3791	Cca
Cca-QLF6	1887	293	4067	Cca
Cca-QLF7	1884	295	4063	Cca
Cca-QLF8	1794	283	3871	Cca
Cca-QLF9	1719	261	3699	Cca
Ccasx01	1876	297	4049	Cca
Cca-SX1	1818	280	3916	Cca
Cca-SX2	1870	299	4039	Cca
Cca-SX3	1810	289	3909	Cca
Ccasxw01	1890	288	4068	Cca
Ccasy01	1863	297	4023	Cca
Cca-TMS11	1887	291	4065	Cca
Cca-TMS12	1800	293	3893	Cca
Cca-TMS13	1810	288	3908	Cca
Cca-TMS14	1855	289	3999	Cca
Cca-TMS1	1773	279	3825	Cca
Cca-TMS2	1826	276	3928	Cca
Cca-TMS3	1717	280	3714	Cca
Cca-TMS4	1731	276	3738	Cca
Cca-TMS5	1803	280	3886	Cca
Cca-TMS6	1884	290	4058	Cca
Cca-TMS7	1849	283	3981	Cca
Cca-TMS8	1891	288	4070	Cca
Cca-TMS9	1889	295	4073	Cca
Ccawj01	1885	289	4059	Cca
Ccawlk01	1870	295	4035	Cca
Ccaxw01	1886	285	4057	Cca
Ccayk01	1861	298	4020	Cca
Ccayx01	1880	290	4050	Cca
Ccazj01	1848	289	3985	Cca
Ccazx01	1882	291	4055	Cca
Cdaac01	1794	403	3991	Cda
Cdabf01	1758	402	3918	Cda
Cdabf02	1785	405	3975	Cda
Cdabmj01	1841	342	4024	Cda
Cdabmj02	1794	395	3983	Cda
Cda-CY1	1727	386	3840	Cda
Cda-CY2	1674	383	3731	Cda
Cdadw01	1863	313	4039	Cda
Cdadw02	1864	321	4049	Cda
Cda-JZ1	1844	342	4030	Cda
Cda-JZ2	1843	335	4021	Cda
Cda-JZ3	1846	344	4036	Cda
Cda-JZ4	1850	339	4039	Cda
Cda-JZ5	1848	337	4033	Cda
Cda-JZ6	1843	338	4024	Cda
Cda-JZ7	1850	332	4032	Cda
Cda-JZ8	1848	343	4039	Cda
Cda-JZP10	1772	335	3879	Cda
Cda-JZP1	1794	338	3926	Cda
Cda-JZP2	1785	334	3904	Cda
Cda-JZP3	1790	324	3904	Cda
Cda-JZP4	1736	339	3811	Cda
Cda-JZP5	1776	343	3895	Cda
Cda-JZP6	1802	337	3941	Cda
Cda-JZP7	1801	337	3939	Cda
Cda-JZP8	1760	339	3859	Cda
Cda-JZP9	1757	327	3841	Cda
Cdalmy01	1838	346	4022	Cda
Cdalp01	1822	355	3999	Cda
Cdaww01	1811	363	3985	Cda
Cdaww02	1771	400	3942	Cda
Cdaww03	1808	369	3985	Cda
Cdaxt01	1866	315	4047	Cda
Cda-XT1	1819	308	3946	Cda
Cda-XT2	1814	305	3933	Cda
Cda-XT3	1798	305	3901	Cda
Cda-XT4	1750	300	3800	Cda
Cda-XT5	1755	356	3866	Cda
Cda-XT6	1803	314	3920	Cda
Cda-XT7	1787	300	3874	Cda
Cdaxy01	1838	343	4019	Cda
Cdaxz01	1793	400	3986	Cda
Cdazf01	1836	353	4025	Cda
Cdazf02	1823	356	4002	Cda
Cdazgh01	1796	392	3984	Cda
Cdazw01	1789	400	3978	Cda
Cdazy01	1824	372	4020	Cda
Chubq01	642	1562	2846	Chu
Chu-CJ1	657	1532	2846	Chu
Chudmt01	665	1550	2880	Chu
Chuds01	654	1548	2856	Chu
Chudx01	557	1639	2753	Chu
Chugjs01	634	1556	2824	Chu
Chugs01	643	1547	2833	Chu
Chu-GZ1	529	1603	2661	Chu
Chu-GZ2	546	1662	2754	Chu
Chu-GZ3	538	1669	2745	Chu
Chu-HJ1	655	1549	2859	Chu
Chu-HJ2	645	1554	2844	Chu
Chu-HJ3	636	1501	2773	Chu
Chu-HJ4	652	1521	2825	Chu
Chu-HJ5	666	1538	2870	Chu
Chu-HJ6	645	1567	2857	Chu
Chu-HJ7	665	1538	2868	Chu
Chu-HJ8	637	1521	2795	Chu
Chuhq01	660	1551	2871	Chu
Chu-JZ1	655	1540	2850	Chu
Chu-JZ2	645	1558	2848	Chu
Chu-JZ3	658	1549	2865	Chu
Chu-JZ4	665	1545	2875	Chu
Chu-JZ5	666	1538	2870	Chu
Chu-JZ6	655	1557	2867	Chu
Chu-JZ7	656	1551	2863	Chu
Chu-JZ8	646	1560	2852	Chu
Chulca01	657	1552	2866	Chu
Chu-LP1	642	1558	2842	Chu
Chu-LP2	637	1557	2831	Chu
Chu-LP3	636	1540	2812	Chu
Chunms02	661	1543	2865	Chu
Chunms03	646	1552	2844	Chu
Chupt01	655	1557	2867	Chu
Chusd01	662	1538	2862	Chu
Chu-SJ1	643	1544	2830	Chu
Chust01	664	1545	2873	Chu
Chusx01	644	1556	2844	Chu
Chu-TD1	657	1557	2871	Chu
Chu-TD2	667	1554	2888	Chu
Chu-TMS10	666	1556	2888	Chu
Chutj01	652	1566	2870	Chu
Chutm01	663	1552	2878	Chu
Chu-TZ1	663	1551	2877	Chu
Chu-TZ2	649	1564	2862	Chu
Chu-TZ3	659	1531	2849	Chu
Chuxz01	653	1567	2873	Chu
Chu-YL1	518	1651	2687	Chu
Chu-YL2	522	1615	2659	Chu
Chu-YL3	530	1631	2691	Chu
Chu-YL4	525	1660	2710	Chu
Chu-YL5	533	1647	2713	Chu
Chu-YL6	514	1652	2680	Chu
Chu-YL7	515	1659	2689	Chu
Chuyp01	527	1657	2711	Chu
Chuzm01	663	1550	2876	Chu
Chuzy01	426	1750	2602	Chu
Cto-GJ1	1946	100	3992	Cto
Cto-GJ2	1916	118	3950	Cto
Ctolc01	1991	94	4076	Cto
Ctolc02	1958	125	4041	Cto
Ctoldh01	1975	92	4042	Cto
Cto-LX1	1974	96	4044	Cto
Cto-LX2	1910	110	3930	Cto
Cto-LX3	1932	98	3962	Cto
Cto-LX4	1914	80	3908	Cto
Cto-LX5	1914	102	3930	Cto
Ctoml01	2007	93	4107	Cto
Cto-NJ1	1988	102	4078	Cto
Cto-NJ2	1995	99	4089	Cto
Ctosb01	1980	93	4053	Cto
Cto-SZ1	1992	82	4066	Cto
Cto-SZ2	1989	86	4064	Cto
Cto-SZ3	1999	88	4086	Cto
Cto-YD1	1980	91	4051	Cto
Cto-YD2	1920	99	3939	Cto
Cto-YD3	1979	106	4064	Cto
Cto-YJ1	1941	94	3976	Cto
Cto-YJ2	1953	108	4014	Cto
Cto-YJ3	1973	103	4049	Cto
Cto-YJ4	1983	95	4061	Cto
Cto-YJ5	1950	108	4008	Cto
Cto-YJ6	1971	87	4029	Cto
Cto-YP1	1987	73	4047	Cto
Cto-YP2	1962	123	4047	Cto
Cto-YP4	1938	115	3991	Cto
Cto-YP5	1942	74	3958	Cto
Cto-YP6	1982	87	4051	Cto
Cto-YP7	1989	104	4082	Cto
Cto-YP8	1976	92	4044	Cto
Cto-YP9	1987	78	4052	Cto
Ctozj01	1961	118	4040	Cto
Ctozj02	1986	100	4072	Cto
