# Supplementary material for: Genomic consequences of residual recombination in a hybrid apomictic hickory complex
Source: Nat Commun. 2026 Feb 5;17:2376. doi: 10.1038/s41467-026-68867-6 (PMC12982824; doi:10.1038/s41467-026-68867-6)
Supplement: Supplementary file 9 — Source Data [file 41467_2026_68867_MOESM9_ESM.zip › Source_data/Fig4/4abc/1m_Apom195_refChuNE_whole_fold0_fold4.het.txt]

ind	0-fold	4-fold	pop
Cca-AJ1	0.00219936	0.00371988	Cca
Cca-AJ2	0.00222501	0.00376008	Cca
Cca-AJ3	0.0022125	0.00374125	Cca
Cca-AJ4	0.00226227	0.0038149	Cca
Cca-CA1	0.00221325	0.00373323	Cca
Cca-CA2	0.00221576	0.00373211	Cca
Cca-CA3	0.0021689	0.00371327	Cca
Cca-CA4	0.0022554	0.00381658	Cca
Cca-DS1	0.00218278	0.00369753	Cca
Cca-DS2	0.00225596	0.00385116	Cca
Cca-DS4	0.00220311	0.00373309	Cca
Cca-DS5	0.0021791	0.00368348	Cca
Cca-DS6	0.00220818	0.00375179	Cca
Cca-NG1	0.0022193	0.00378341	Cca
Cca-QLF1	0.00214304	0.00364777	Cca
Cca-QLF10	0.0021078	0.00360617	Cca
Cca-QLF11	0.00207609	0.00353758	Cca
Cca-QLF12	0.00212143	0.00358944	Cca
Cca-QLF2	0.0021005	0.00354264	Cca
Cca-QLF3	0.00216458	0.00366675	Cca
Cca-QLF4	0.00207705	0.00354081	Cca
Cca-QLF5	0.00212203	0.00357764	Cca
Cca-QLF6	0.00206741	0.00351481	Cca
Cca-QLF7	0.00208095	0.003529	Cca
Cca-QLF8	0.00209143	0.00355655	Cca
Cca-QLF9	0.00204499	0.00345268	Cca
Cca-SX1	0.0021305	0.00363273	Cca
Cca-SX2	0.00221495	0.0037598	Cca
Cca-SX3	0.00223234	0.00376092	Cca
Cca-TMS1	0.00206706	0.00351452	Cca
Cca-TMS11	0.00210089	0.00356245	Cca
Cca-TMS12	0.00206607	0.00355093	Cca
Cca-TMS13	0.00216128	0.00365269	Cca
Cca-TMS14	0.0021299	0.00362838	Cca
Cca-TMS2	0.00211081	0.00358115	Cca
Cca-TMS3	0.00206125	0.00347039	Cca
Cca-TMS4	0.00206398	0.00348248	Cca
Cca-TMS5	0.00208321	0.00354109	Cca
Cca-TMS6	0.00209366	0.00355529	Cca
Cca-TMS7	0.00210542	0.00357932	Cca
Cca-TMS8	0.00210716	0.00354742	Cca
Cca-TMS9	0.00209717	0.00353238	Cca
Ccacc01	0.002213	0.00371665	Cca
Ccajlx01	0.00221778	0.00375882	Cca
Ccalxs01	0.0022006	0.00371201	Cca
Ccasx01	0.00216539	0.00362022	Cca
Ccasxw01	0.00214116	0.00363372	Cca
Ccasy01	0.00216054	0.00363751	Cca
Ccawj01	0.00221332	0.00374841	Cca
Ccawlk01	0.00218466	0.00369852	Cca
Ccaxw01	0.00220095	0.0037189	Cca
Ccayk01	0.00220237	0.00374771	Cca
Ccayx01	0.00217449	0.00365663	Cca
Ccazj01	0.00218707	0.00372157	Cca
Ccazx01	0.00218303	0.0036652	Cca
Cda-CY1	0.00219327	0.00372396	Cda
Cda-CY2	0.00211545	0.00362585	Cda
Cda-JZ1	0.00214219	0.00368179	Cda
Cda-JZ2	0.00214598	0.00366548	Cda
Cda-JZ3	0.00214474	0.00368558	Cda
Cda-JZ4	0.00212756	0.0036839	Cda
Cda-JZ5	0.00215094	0.00370611	Cda
Cda-JZ6	0.00212193	0.00370681	Cda
Cda-JZ7	0.00210691	0.00365255	Cda
Cda-JZ8	0.00213468	0.0036801	Cda
Cda-JZP1	0.00223407	0.00385622	Cda
Cda-JZP10	0.00223113	0.003835	Cda
Cda-JZP2	0.00224612	0.00386142	Cda
Cda-JZP3	0.00220935	0.00378229	Cda
Cda-JZP4	0.00222791	0.00380169	Cda
Cda-JZP5	0.00225547	0.003861	Cda
Cda-JZP6	0.00219592	0.00378889	Cda
Cda-JZP7	0.00217361	0.00374378	Cda
Cda-JZP8	0.00220315	0.00379452	Cda
Cda-JZP9	0.00221395	0.00380084	Cda
Cda-XT1	0.00213805	0.00363569	Cda
Cda-XT2	0.0021288	0.00365663	Cda
Cda-XT3	0.00209685	0.00357581	Cda
Cda-XT4	0.00209306	0.00356049	Cda
Cda-XT5	0.00218473	0.00373956	Cda
Cda-XT6	0.00212335	0.00362753	Cda
Cda-XT7	0.00210439	0.0035931	Cda
Cdaac01	0.00215958	0.00367659	Cda
Cdabf01	0.00223007	0.00377765	Cda
Cdabf02	0.00215522	0.00367448	Cda
Cdabmj01	0.00224172	0.00385285	Cda
Cdabmj02	0.00219058	0.00371721	Cda
Cdadw01	0.00209699	0.00359085	Cda
Cdadw02	0.00213989	0.00365129	Cda
Cdalmy01	0.00220163	0.00379002	Cda
Cdalp01	0.00220783	0.00379072	Cda
Cdaww01	0.00223074	0.0038364	Cda
Cdaww02	0.00224222	0.00380661	Cda
Cdaww03	0.00227895	0.00387857	Cda
Cdaxt01	0.00216762	0.00366562	Cda
Cdaxy01	0.00220896	0.00377189	Cda
Cdaxz01	0.00213004	0.00359591	Cda
Cdazf01	0.00214488	0.00364806	Cda
Cdazf02	0.00217053	0.0036891	Cda
Cdazgh01	0.00216266	0.00368151	Cda
Cdazw01	0.0021847	0.00372424	Cda
Cdazy01	0.00213401	0.00363836	Cda
Chu-CJ1	0.00736354	0.0154872	Chu
Chu-GZ1	0.00729879	0.015218	Chu
Chu-GZ2	0.00735947	0.0154148	Chu
Chu-GZ3	0.00742694	0.0154971	Chu
Chu-HJ1	0.00744887	0.015613	Chu
Chu-HJ2	0.00731547	0.0154121	Chu
Chu-HJ3	0.00723322	0.0151425	Chu
Chu-HJ4	0.00719472	0.0151667	Chu
Chu-HJ5	0.00724123	0.0153205	Chu
Chu-HJ6	0.00729192	0.0153625	Chu
Chu-HJ7	0.00731016	0.0153944	Chu
Chu-HJ8	0.0070887	0.0149989	Chu
Chu-JZ1	0.0074449	0.0156042	Chu
Chu-JZ2	0.0073991	0.0155677	Chu
Chu-JZ3	0.00743318	0.015566	Chu
Chu-JZ4	0.00742705	0.0155498	Chu
Chu-JZ5	0.00745638	0.0156042	Chu
Chu-JZ6	0.00743807	0.0156011	Chu
Chu-JZ7	0.00749031	0.0156598	Chu
Chu-JZ8	0.00744933	0.0156023	Chu
Chu-LP1	0.00746265	0.0156125	Chu
Chu-LP2	0.00743275	0.0156054	Chu
Chu-LP3	0.00744338	0.0155574	Chu
Chu-SJ1	0.00745408	0.0155611	Chu
Chu-TD1	0.00743343	0.0155574	Chu
Chu-TD2	0.00718962	0.0152718	Chu
Chu-TMS10	0.00710649	0.0151137	Chu
Chu-TZ1	0.00742493	0.0155577	Chu
Chu-TZ2	0.00738809	0.0155431	Chu
Chu-TZ3	0.00738936	0.0155184	Chu
Chu-YL1	0.00751621	0.0155995	Chu
Chu-YL2	0.00753874	0.0155649	Chu
Chu-YL3	0.00755591	0.0156596	Chu
Chu-YL4	0.00766841	0.0158359	Chu
Chu-YL5	0.0076473	0.0158321	Chu
Chu-YL6	0.00753027	0.0156988	Chu
Chu-YL7	0.00758574	0.0157424	Chu
Chubq01	0.00740509	0.0155206	Chu
Chudmt01	0.00737905	0.0154873	Chu
Chuds01	0.00741511	0.0155543	Chu
Chudx01	0.00738462	0.0154633	Chu
Chugjs01	0.00742103	0.0155541	Chu
Chugs01	0.00740148	0.0155458	Chu
Chuhq01	0.00742032	0.015542	Chu
Chulca01	0.00740123	0.015472	Chu
Chunms02	0.00740991	0.0155297	Chu
Chunms03	0.0074098	0.0155279	Chu
Chupt01	0.00742252	0.0155553	Chu
Chusd01	0.00736092	0.0154333	Chu
Chust01	0.00731728	0.0153784	Chu
Chusx01	0.00741788	0.0155408	Chu
Chutj01	0.00745397	0.0155764	Chu
Chutm01	0.00745716	0.0156287	Chu
Chuxz01	0.00744575	0.0155725	Chu
Chuyp01	0.00752407	0.0156239	Chu
Chuzm01	0.00738957	0.0155032	Chu
Chuzy01	0.00739128	0.015425	Chu
Cto-GJ1	0.00313711	0.00482565	Cto
Cto-GJ2	0.00305876	0.00469198	Cto
Cto-LX1	0.0031267	0.00482692	Cto
Cto-LX2	0.00321936	0.00499629	Cto
Cto-LX3	0.00314069	0.00479375	Cto
Cto-LX4	0.00311093	0.00476676	Cto
Cto-LX5	0.00321858	0.00496818	Cto
Cto-NJ1	0.00310094	0.00478011	Cto
Cto-NJ2	0.00317703	0.00489593	Cto
Cto-SZ1	0.00292217	0.00441382	Cto
Cto-SZ2	0.00292564	0.00435731	Cto
Cto-SZ3	0.00300499	0.00452655	Cto
Cto-YD1	0.00307682	0.00473527	Cto
Cto-YD2	0.00317448	0.00489987	Cto
Cto-YD3	0.00316963	0.00485939	Cto
Cto-YJ1	0.00321355	0.00496945	Cto
Cto-YJ2	0.00327713	0.00510494	Cto
Cto-YJ3	0.00319871	0.00491013	Cto
Cto-YJ4	0.00316835	0.00485854	Cto
Cto-YJ5	0.00319393	0.00493782	Cto
Cto-YJ6	0.00307682	0.00475397	Cto
Cto-YP1	0.00297977	0.00457124	Cto
Cto-YP2	0.00306588	0.00476282	Cto
Cto-YP4	0.00306163	0.00474736	Cto
Cto-YP5	0.0031143	0.00477337	Cto
Cto-YP6	0.00306878	0.00471124	Cto
Cto-YP7	0.0030465	0.00470941	Cto
Cto-YP8	0.00302766	0.00462072	Cto
Cto-YP9	0.00314809	0.00484646	Cto
Ctolc01	0.00305971	0.00463407	Cto
Ctolc02	0.0032223	0.00491702	Cto
Ctoldh01	0.00319765	0.00494204	Cto
Ctoml01	0.00311547	0.00476578	Cto
Ctosb01	0.00293609	0.00447215	Cto
Ctozj01	0.00308051	0.00466415	Cto
Ctozj02	0.00307449	0.00470337	Cto
