# Supplementary material for: Genomic consequences of residual recombination in a hybrid apomictic hickory complex
Source: Nat Commun. 2026 Feb 5;17:2376. doi: 10.1038/s41467-026-68867-6 (PMC12982824; doi:10.1038/s41467-026-68867-6)
Supplement: Supplementary file 9 — Source Data [file 41467_2026_68867_MOESM9_ESM.zip › Source_data/supplementary_figures/genetic_load/Chu55.refE.hom.het.syn.snp.num.txt]

ind	hom	het	sum	pop
Cca-TMS10	5557	34202	45316	TD
Chubq01	5548	34060	45156	TD
Chu-CJ1	5502	33997	45001	TD
Chudmt01	5545	34215	45305	TD
Chuds01	5542	34012	45096	TD
Chugjs01	5507	34143	45157	TD
Chugs01	5569	34038	45176	TD
Chu-GZ1	6159	32237	44555	YL
Chu-GZ2	6146	33389	45681	YL
Chu-GZ3	6238	33289	45765	YL
Chu-HJ1	5586	34084	45256	TD
Chu-HJ2	5587	33843	45017	TD
Chu-HJ3	5626	33035	44287	TD
Chu-HJ4	5561	33386	44508	TD
Chu-HJ5	5580	33904	45064	TD
Chu-HJ6	5591	34026	45208	TD
Chu-HJ7	5662	33893	45217	TD
Chu-HJ8	5490	33284	44264	TD
Chuhq01	5569	34202	45340	TD
Chu-JZ1	5522	34009	45053	TD
Chu-JZ2	5572	34112	45256	TD
Chu-JZ3	5533	34154	45220	TD
Chu-JZ4	5504	34021	45029	TD
Chu-JZ5	5561	34104	45226	TD
Chu-JZ6	5579	34137	45295	TD
Chu-JZ7	5544	34065	45153	TD
Chu-JZ8	5517	34220	45254	TD
Chulca01	5558	34121	45237	TD
Chu-LP1	5558	34065	45181	TD
Chu-LP2	5478	34097	45053	TD
Chu-LP3	5507	33882	44896	TD
Chunms02	5605	34091	45301	TD
Chunms03	5539	34118	45196	TD
Chupt01	5531	34209	45271	TD
Chusd01	5554	33966	45074	TD
Chu-SJ1	5534	33815	44883	TD
Chust01	5558	34136	45252	TD
Chusx01	5515	34193	45223	TD
Chu-TD1	5541	34133	45215	TD
Chu-TD2	5534	34241	45309	TD
Chutj01	5608	34162	45378	TD
Chutm01	5560	34180	45300	TD
Chu-TZ1	5540	34158	45238	TD
Chu-TZ2	5545	34104	45194	TD
Chu-TZ3	5514	34016	45044	TD
Chuxz01	5571	34191	45333	TD
Chu-YL1	6122	32869	45113	YL
Chu-YL2	6172	32509	44853	YL
Chu-YL3	6208	32803	45219	YL
Chu-YL4	6209	33102	45520	YL
Chu-YL5	6196	33150	45542	YL
Chu-YL6	6120	33158	45398	YL
Chu-YL7	6135	33189	45459	YL
Chuyp01	6158	33244	45560	YL
Chuzm01	5552	34194	45298	TD
