# Supplementary material for: Genomic consequences of residual recombination in a hybrid apomictic hickory complex
Source: Nat Commun. 2026 Feb 5;17:2376. doi: 10.1038/s41467-026-68867-6 (PMC12982824; doi:10.1038/s41467-026-68867-6)
Supplement: Supplementary file 9 — Source Data [file 41467_2026_68867_MOESM9_ESM.zip › Source_data/supplementary_figures/genetic_load/Apom195.hom.het.lof.snp.num.txt]

ind	hom	het	sum	pop
Cca-AJ1	2522	277	5321	Cca
Cca-AJ2	2529	264	5322	Cca
Cca-AJ3	2511	271	5293	Cca
Cca-AJ4	2528	263	5319	Cca
Cca-CA1	2483	253	5219	Cca
Cca-CA2	2453	263	5169	Cca
Cca-CA3	2506	260	5272	Cca
Cca-CA4	2463	274	5200	Cca
Ccacc01	2536	274	5346	Cca
Cca-DS1	2488	265	5241	Cca
Cca-DS2	2506	281	5293	Cca
Cca-DS4	2496	270	5262	Cca
Cca-DS5	2463	259	5185	Cca
Cca-DS6	2467	273	5207	Cca
Ccajlx01	2543	268	5354	Cca
Ccalxs01	2528	265	5321	Cca
Cca-NG1	2509	270	5288	Cca
Cca-QLF10	2524	268	5316	Cca
Cca-QLF11	2453	252	5158	Cca
Cca-QLF12	2550	253	5353	Cca
Cca-QLF1	2539	261	5339	Cca
Cca-QLF2	2464	259	5187	Cca
Cca-QLF3	2530	257	5317	Cca
Cca-QLF4	2501	261	5263	Cca
Cca-QLF5	2406	268	5080	Cca
Cca-QLF6	2555	262	5372	Cca
Cca-QLF7	2552	269	5373	Cca
Cca-QLF8	2474	260	5208	Cca
Cca-QLF9	2345	254	4944	Cca
Ccasx01	2545	257	5347	Cca
Cca-SX1	2461	272	5194	Cca
Cca-SX2	2513	274	5300	Cca
Cca-SX3	2483	268	5234	Cca
Ccasxw01	2535	275	5345	Cca
Ccasy01	2498	275	5271	Cca
Cca-TMS10	344	2546	3234	Chu
Cca-TMS11	2554	251	5359	Cca
Cca-TMS12	2463	265	5191	Cca
Cca-TMS13	2498	271	5267	Cca
Cca-TMS14	2515	266	5296	Cca
Cca-TMS1	2442	253	5137	Cca
Cca-TMS2	2490	263	5243	Cca
Cca-TMS3	2398	249	5045	Cca
Cca-TMS4	2400	247	5047	Cca
Cca-TMS5	2471	253	5195	Cca
Cca-TMS6	2563	258	5384	Cca
Cca-TMS7	2530	252	5312	Cca
Cca-TMS8	2551	260	5362	Cca
Cca-TMS9	2541	256	5338	Cca
Ccawj01	2516	279	5311	Cca
Ccawlk01	2529	253	5311	Cca
Ccaxw01	2541	275	5357	Cca
Ccayk01	2516	282	5314	Cca
Ccayx01	2554	258	5366	Cca
Ccazj01	2494	274	5262	Cca
Ccazx01	2534	276	5344	Cca
Cdaac01	2446	365	5257	Cda
Cdabf01	2417	366	5200	Cda
Cdabf02	2453	336	5242	Cda
Cdabmj01	2469	333	5271	Cda
Cdabmj02	2492	333	5317	Cda
Cda-CY1	2376	351	5103	Cda
Cda-CY2	2341	341	5023	Cda
Cdadw01	2502	311	5315	Cda
Cdadw02	2472	322	5266	Cda
Cda-JZ1	2479	324	5282	Cda
Cda-JZ2	2483	327	5293	Cda
Cda-JZ3	2493	319	5305	Cda
Cda-JZ4	2489	315	5293	Cda
Cda-JZ5	2482	327	5291	Cda
Cda-JZ6	2473	316	5262	Cda
Cda-JZ7	2480	322	5282	Cda
Cda-JZ8	2489	324	5302	Cda
Cda-JZP10	2394	314	5102	Cda
Cda-JZP1	2431	325	5187	Cda
Cda-JZP2	2395	336	5126	Cda
Cda-JZP3	2394	325	5113	Cda
Cda-JZP4	2373	326	5072	Cda
Cda-JZP5	2412	320	5144	Cda
Cda-JZP6	2416	315	5147	Cda
Cda-JZP7	2444	307	5195	Cda
Cda-JZP8	2392	322	5106	Cda
Cda-JZP9	2363	334	5060	Cda
Cdalmy01	2478	320	5276	Cda
Cdalp01	2466	328	5260	Cda
Cdaww01	2481	336	5298	Cda
Cdaww02	2423	358	5204	Cda
Cdaww03	2445	353	5243	Cda
Cdaxt01	2451	316	5218	Cda
Cda-XT1	2409	307	5125	Cda
Cda-XT2	2423	307	5153	Cda
Cda-XT3	2378	307	5063	Cda
Cda-XT4	2357	300	5014	Cda
Cda-XT5	2445	297	5187	Cda
Cda-XT6	2438	303	5179	Cda
Cda-XT7	2389	315	5093	Cda
Cdaxy01	2487	338	5312	Cda
Cdaxz01	2463	348	5274	Cda
Cdazf01	2477	323	5277	Cda
Cdazf02	2482	324	5288	Cda
Cdazgh01	2455	362	5272	Cda
Cdazw01	2447	352	5246	Cda
Cdazy01	2505	293	5303	Cda
Chubq01	314	2556	3184	Chu
Chu-CJ1	341	2541	3223	Chu
Chudmt01	325	2562	3212	Chu
Chuds01	332	2542	3206	Chu
Chudx01	399	2479	3277	Chu
Chugjs01	333	2552	3218	Chu
Chugs01	330	2556	3216	Chu
Chu-GZ1	412	2396	3220	Chu
Chu-GZ2	402	2474	3278	Chu
Chu-GZ3	386	2488	3260	Chu
Chu-HJ1	334	2551	3219	Chu
Chu-HJ2	343	2531	3217	Chu
Chu-HJ3	336	2503	3175	Chu
Chu-HJ4	338	2525	3201	Chu
Chu-HJ5	335	2534	3204	Chu
Chu-HJ6	339	2548	3226	Chu
Chu-HJ7	341	2534	3216	Chu
Chu-HJ8	337	2509	3183	Chu
Chuhq01	320	2569	3209	Chu
Chu-JZ1	331	2560	3222	Chu
Chu-JZ2	341	2552	3234	Chu
Chu-JZ3	342	2550	3234	Chu
Chu-JZ4	352	2531	3235	Chu
Chu-JZ5	322	2561	3205	Chu
Chu-JZ6	339	2559	3237	Chu
Chu-JZ7	333	2559	3225	Chu
Chu-JZ8	327	2570	3224	Chu
Chulca01	338	2548	3224	Chu
Chu-LP1	344	2542	3230	Chu
Chu-LP2	330	2552	3212	Chu
Chu-LP3	335	2543	3213	Chu
Chunms02	319	2566	3204	Chu
Chunms03	323	2554	3200	Chu
Chupt01	326	2571	3223	Chu
Chusd01	328	2554	3210	Chu
Chu-SJ1	329	2546	3204	Chu
Chust01	329	2559	3217	Chu
Chusx01	348	2540	3236	Chu
Chu-TD1	338	2543	3219	Chu
Chu-TD2	326	2568	3220	Chu
Chutj01	333	2555	3221	Chu
Chutm01	330	2560	3220	Chu
Chu-TZ1	341	2538	3220	Chu
Chu-TZ2	330	2560	3220	Chu
Chu-TZ3	332	2553	3217	Chu
Chuxz01	331	2562	3224	Chu
Chu-YL1	398	2452	3248	Chu
Chu-YL2	401	2432	3234	Chu
Chu-YL3	406	2451	3263	Chu
Chu-YL4	390	2481	3261	Chu
Chu-YL5	400	2463	3263	Chu
Chu-YL6	408	2460	3276	Chu
Chu-YL7	396	2467	3259	Chu
Chuyp01	405	2465	3275	Chu
Chuzm01	327	2543	3197	Chu
Chuzy01	358	2470	3186	Chu
Cto-GJ1	2810	62	5682	Cto
Cto-GJ2	2794	64	5652	Cto
Ctolc01	2831	62	5724	Cto
Ctolc02	2806	72	5684	Cto
Ctoldh01	2817	61	5695	Cto
Cto-LX1	2803	66	5672	Cto
Cto-LX2	2725	91	5541	Cto
Cto-LX3	2779	60	5618	Cto
Cto-LX4	2725	67	5517	Cto
Cto-LX5	2787	62	5636	Cto
Ctoml01	2820	58	5698	Cto
Cto-NJ1	2807	61	5675	Cto
Cto-NJ2	2841	46	5728	Cto
Ctosb01	2835	52	5722	Cto
Cto-SZ1	2837	50	5724	Cto
Cto-SZ2	2850	46	5746	Cto
Cto-SZ3	2847	52	5746	Cto
Cto-YD1	2803	57	5663	Cto
Cto-YD2	2772	66	5610	Cto
Cto-YD3	2795	75	5665	Cto
Cto-YJ1	2786	60	5632	Cto
Cto-YJ2	2775	79	5629	Cto
Cto-YJ3	2817	57	5691	Cto
Cto-YJ4	2814	64	5692	Cto
Cto-YJ5	2817	62	5696	Cto
Cto-YJ6	2818	53	5689	Cto
Cto-YP1	2809	63	5681	Cto
Cto-YP2	2817	66	5700	Cto
Cto-YP4	2784	62	5630	Cto
Cto-YP5	2738	75	5551	Cto
Cto-YP6	2816	68	5700	Cto
Cto-YP7	2818	62	5698	Cto
Cto-YP8	2802	58	5662	Cto
Cto-YP9	2792	67	5651	Cto
Ctozj01	2826	61	5713	Cto
Ctozj02	2822	67	5711	Cto
