# Supplementary material for: Genomic consequences of residual recombination in a hybrid apomictic hickory complex
Source: Nat Commun. 2026 Feb 5;17:2376. doi: 10.1038/s41467-026-68867-6 (PMC12982824; doi:10.1038/s41467-026-68867-6)
Supplement: Supplementary file 9 — Source Data [file 41467_2026_68867_MOESM9_ESM.zip › Source_data/supplementary_figures/genetic_load/Chu60.hom.het.del.snp.num.txt]

ind	hom	het	sum	pop
Chu2-10	928	7202	9058	apom
Chu2-11	1126	6806	9058	apom
Chu2-12	977	7242	9196	apom
Chu2-13	949	7200	9098	apom
Chu2-14	1038	6807	8883	apom
Chu2-15	951	7181	9083	apom
Chu2-16	1077	6828	8982	apom
Chu2-17	4192	2985	11369	sexual
Chu2-18	1093	6836	9022	apom
Chu2-19	1043	6836	8922	apom
Chu2-1	998	7020	9016	apom
Chu2-20	3640	3994	11274	sexual
Chu2-2	1029	6966	9024	apom
Chu2-3	929	7278	9136	apom
Chu2-4	951	7145	9047	apom
Chu2-5	941	7155	9037	apom
Chu2-6	1015	7008	9038	apom
Chu2-7	1015	7076	9106	apom
Chu2-8	1015	7045	9075	apom
Chu2-9	950	7225	9125	apom
Chu3-10	1028	7019	9075	apom
Chu3-11	1039	6909	8987	apom
Chu3-12	1008	6910	8926	apom
Chu3-13	1032	6998	9062	apom
Chu3-14	1049	6824	8922	apom
Chu3-15	905	7210	9020	apom
Chu3-16	969	7107	9045	apom
Chu3-17	982	7220	9184	apom
Chu3-18	964	7136	9064	apom
Chu3-19	1126	6693	8945	apom
Chu3-1	1424	6181	9029	apom
Chu3-20	1010	6929	8949	apom
Chu3-2	945	7042	8932	apom
Chu3-3	1049	6776	8874	apom
Chu3-4	924	7179	9027	apom
Chu3-5	928	7258	9114	apom
Chu3-6	940	7145	9025	apom
Chu3-7	1253	5073	7579	apom
Chu3-8	4054	3782	11890	sexual
Chu3-9	998	7091	9087	apom
Chu5-10	2532	5275	10339	apom
Chu5-11	916	7268	9100	apom
Chu5-12	952	7158	9062	apom
Chu5-13	974	7071	9019	apom
Chu5-14	952	7266	9170	apom
Chu5-15	997	7114	9108	apom
Chu5-16	981	7157	9119	apom
Chu5-17	997	7038	9032	apom
Chu5-18	972	7187	9131	apom
Chu5-19	985	7150	9120	apom
Chu5-1	941	7273	9155	apom
Chu5-20	998	7246	9242	apom
Chu5-2	886	7433	9205	apom
Chu5-3	1013	6986	9012	apom
Chu5-4	822	7468	9112	apom
Chu5-5	819	7484	9122	apom
Chu5-6	916	7405	9237	apom
Chu5-7	1012	7058	9082	apom
Chu5-8	783	7698	9264	apom
Chu5-9	945	7231	9121	apom
