# Supplementary material for: Genomic consequences of residual recombination in a hybrid apomictic hickory complex
Source: Nat Commun. 2026 Feb 5;17:2376. doi: 10.1038/s41467-026-68867-6 (PMC12982824; doi:10.1038/s41467-026-68867-6)
Supplement: Supplementary file 9 — Source Data [file 41467_2026_68867_MOESM9_ESM.zip › Source_data/supplementary_figures/genetic_load/Apom_3sp_fruit60_hom_del_lof_loh_num.csv]

Individual	anc_DEL	new_DEL	anc_LOF	new_LOF	Breeding type	Species
Cca1-10	46		11		apomixis	C. cathayensis
Cca1-11	35		13		apomixis	C. cathayensis
Cca1-12	46		14		apomixis	C. cathayensis
Cca1-13	39		8		apomixis	C. cathayensis
Cca1-14	29		14		apomixis	C. cathayensis
Cca1-15	41		12		apomixis	C. cathayensis
Cca1-16	37		12		apomixis	C. cathayensis
Cca1-17	82	47	19	15	sexuality	C. cathayensis
Cca1-18	37		12		apomixis	C. cathayensis
Cca1-19	51		15		apomixis	C. cathayensis
Cca1-1	33		16		apomixis	C. cathayensis
Cca1-20	34		15		apomixis	C. cathayensis
Cca1-2	43		15		apomixis	C. cathayensis
Cca1-3	40		10		apomixis	C. cathayensis
Cca1-4	78	20	21	5	sexuality	C. cathayensis
Cca1-5	38		15		apomixis	C. cathayensis
Cca1-6	35		16		apomixis	C. cathayensis
Cca1-7	79	28	22	5	sexuality	C. cathayensis
Cca1-8	43		13		apomixis	C. cathayensis
Cca1-9	96	34	25	17	sexuality	C. cathayensis
Cca2-10	35		13		apomixis	C. cathayensis
Cca2-11	35		12		apomixis	C. cathayensis
Cca2-12	34		15		apomixis	C. cathayensis
Cca2-13	30		12		apomixis	C. cathayensis
Cca2-14	54		10		apomixis	C. cathayensis
Cca2-15	29		18		apomixis	C. cathayensis
Cca2-16	48		14		apomixis	C. cathayensis
Cca2-17	73	27	20	5	sexuality	C. cathayensis
Cca2-18	30		10		apomixis	C. cathayensis
Cca2-19	84	14	16	0	sexuality	C. cathayensis
Cca2-1	42		12		apomixis	C. cathayensis
Cca2-20	41		12		apomixis	C. cathayensis
Cca2-2	40		14		apomixis	C. cathayensis
Cca2-3	40		15		apomixis	C. cathayensis
Cca2-4	46		16		apomixis	C. cathayensis
Cca2-5	40		13		apomixis	C. cathayensis
Cca2-6	71	25	19	5	sexuality	C. cathayensis
Cca2-7	40		16		apomixis	C. cathayensis
Cca2-8	32		16		apomixis	C. cathayensis
Cca2-9	36		12		apomixis	C. cathayensis
Cca3-10	32		14		apomixis	C. cathayensis
Cca3-11	30		12		apomixis	C. cathayensis
Cca3-12	42		17		apomixis	C. cathayensis
Cca3-13	66	21	23	14	sexuality	C. cathayensis
Cca3-14	38		16		apomixis	C. cathayensis
Cca3-15	40		13		apomixis	C. cathayensis
Cca3-16	40		14		apomixis	C. cathayensis
Cca3-17	34		12		apomixis	C. cathayensis
Cca3-18	34		15		apomixis	C. cathayensis
Cca3-19	41		10		apomixis	C. cathayensis
Cca3-1	42		13		apomixis	C. cathayensis
Cca3-20	33		22		apomixis	C. cathayensis
Cca3-2	47		12		apomixis	C. cathayensis
Cca3-3	40		14		apomixis	C. cathayensis
Cca3-4	38		14		apomixis	C. cathayensis
Cca3-5	43		16		apomixis	C. cathayensis
Cca3-6	41		12		apomixis	C. cathayensis
Cca3-7	41		14		apomixis	C. cathayensis
Cca3-8	32		10		apomixis	C. cathayensis
Cca3-9	30		14		apomixis	C. cathayensis
Cda1-10	50		15		apomixis	C. dabieshanensis
Cda1-11	49		15		apomixis	C. dabieshanensis
Cda1-13	42		12		apomixis	C. dabieshanensis
Cda1-14	41		18		apomixis	C. dabieshanensis
Cda1-16	40		16		apomixis	C. dabieshanensis
Cda1-17	71	11	22	5	sexuality	C. dabieshanensis
Cda1-18	38		17		apomixis	C. dabieshanensis
Cda1-19	45		14		apomixis	C. dabieshanensis
Cda1-1	43		15		apomixis	C. dabieshanensis
Cda1-20	42		11		apomixis	C. dabieshanensis
Cda1-2	39		16		apomixis	C. dabieshanensis
Cda1-3	41		17		apomixis	C. dabieshanensis
Cda1-4	72	6	24	3	sexuality	C. dabieshanensis
Cda1-5	43		18		apomixis	C. dabieshanensis
Cda1-6	35		15		apomixis	C. dabieshanensis
Cda1-7	45		17		apomixis	C. dabieshanensis
Cda1-8	80	15	25	7	sexuality	C. dabieshanensis
Cda1-9	40		17		apomixis	C. dabieshanensis
Cda2-10	38		13		apomixis	C. dabieshanensis
Cda2-11	79	14	23	5	sexuality	C. dabieshanensis
Cda2-12	49		19		apomixis	C. dabieshanensis
Cda2-13	49		18		apomixis	C. dabieshanensis
Cda2-14	71	15	22	2	sexuality	C. dabieshanensis
Cda2-15	48		15		apomixis	C. dabieshanensis
Cda2-16	68	11	24	3	sexuality	C. dabieshanensis
Cda2-17	45		14		apomixis	C. dabieshanensis
Cda2-18	38		10		apomixis	C. dabieshanensis
Cda2-19	81	20	19	5	sexuality	C. dabieshanensis
Cda2-1	45		18		apomixis	C. dabieshanensis
Cda2-20	42		18		apomixis	C. dabieshanensis
Cda2-21	42		15		apomixis	C. dabieshanensis
Cda2-2	87	18	24	9	sexuality	C. dabieshanensis
Cda2-3	45		18		apomixis	C. dabieshanensis
Cda2-4	44		16		apomixis	C. dabieshanensis
Cda2-5	40		12		apomixis	C. dabieshanensis
Cda2-6	40		17		apomixis	C. dabieshanensis
Cda2-7	38		15		apomixis	C. dabieshanensis
Cda2-8	41		23		apomixis	C. dabieshanensis
Cda2-9	39		17		apomixis	C. dabieshanensis
Cda4-10	41		17		apomixis	C. dabieshanensis
Cda4-11	42		19		apomixis	C. dabieshanensis
Cda4-12	46		13		apomixis	C. dabieshanensis
Cda4-13	44		15		apomixis	C. dabieshanensis
Cda4-14	47		16		apomixis	C. dabieshanensis
Cda4-15	67	7	18	0	sexuality	C. dabieshanensis
Cda4-16	47		12		apomixis	C. dabieshanensis
Cda4-17	50		20		apomixis	C. dabieshanensis
Cda4-18	41		17		apomixis	C. dabieshanensis
Cda4-19	34		10		apomixis	C. dabieshanensis
Cda4-1	74	15	20	8	sexuality	C. dabieshanensis
Cda4-20	43		14		apomixis	C. dabieshanensis
Cda4-21	46		14		apomixis	C. dabieshanensis
Cda4-2	44		11		apomixis	C. dabieshanensis
Cda4-3	45		11		apomixis	C. dabieshanensis
Cda4-4	48		14		apomixis	C. dabieshanensis
Cda4-5	36		16		apomixis	C. dabieshanensis
Cda4-6	36		15		apomixis	C. dabieshanensis
Cda4-7	79	16	26	4	sexuality	C. dabieshanensis
Cda4-8	41		15		apomixis	C. dabieshanensis
Cda4-9	44		14		apomixis	C. dabieshanensis
Chu2-10	21		9		apomixis	C. hunanensis
Chu2-11	36		7		apomixis	C. hunanensis
Chu2-12	32		10		apomixis	C. hunanensis
Chu2-13	26		6		apomixis	C. hunanensis
Chu2-14	33		8		apomixis	C. hunanensis
Chu2-15	34		10		apomixis	C. hunanensis
Chu2-16	26		5		apomixis	C. hunanensis
Chu2-17	65	1123	13	488	sexuality	C. hunanensis
Chu2-18	43		12		apomixis	C. hunanensis
Chu2-19	30		7		apomixis	C. hunanensis
Chu2-1	32		12		apomixis	C. hunanensis
Chu2-20	61	52	17	18	sexuality	C. hunanensis
Chu2-2	32		7		apomixis	C. hunanensis
Chu2-3	28		6		apomixis	C. hunanensis
Chu2-4	43		8		apomixis	C. hunanensis
Chu2-5	28		8		apomixis	C. hunanensis
Chu2-6	22		10		apomixis	C. hunanensis
Chu2-7	38		7		apomixis	C. hunanensis
Chu2-8	31		9		apomixis	C. hunanensis
Chu2-9	22		9		apomixis	C. hunanensis
Chu3-10	25		7		apomixis	C. hunanensis
Chu3-11	30		9		apomixis	C. hunanensis
Chu3-12	29		4		apomixis	C. hunanensis
Chu3-13	35		15		apomixis	C. hunanensis
Chu3-14	20		8		apomixis	C. hunanensis
Chu3-15	30		13		apomixis	C. hunanensis
Chu3-16	32		6		apomixis	C. hunanensis
Chu3-17	25		8		apomixis	C. hunanensis
Chu3-18	35		11		apomixis	C. hunanensis
Chu3-19	37		7		apomixis	C. hunanensis
Chu3-1	30		6		apomixis	C. hunanensis
Chu3-20	32		6		apomixis	C. hunanensis
Chu3-2	35		7		apomixis	C. hunanensis
Chu3-3	26		12		apomixis	C. hunanensis
Chu3-4	25		8		apomixis	C. hunanensis
Chu3-5	28		7		apomixis	C. hunanensis
Chu3-6	43		11		apomixis	C. hunanensis
Chu3-7	27		11		apomixis	C. hunanensis
Chu3-8	71	1353	13	667	sexuality	C. hunanensis
Chu3-9	35		10		apomixis	C. hunanensis
Chu5-10	46		7		apomixis	C. hunanensis
Chu5-11	33		11		apomixis	C. hunanensis
Chu5-12	26		6		apomixis	C. hunanensis
Chu5-13	30		3		apomixis	C. hunanensis
Chu5-14	33		9		apomixis	C. hunanensis
Chu5-15	33		4		apomixis	C. hunanensis
Chu5-16	28		8		apomixis	C. hunanensis
Chu5-17	36		5		apomixis	C. hunanensis
Chu5-18	21		7		apomixis	C. hunanensis
Chu5-19	34		4		apomixis	C. hunanensis
Chu5-1	50		11		apomixis	C. hunanensis
Chu5-20	35		4		apomixis	C. hunanensis
Chu5-2	28		7		apomixis	C. hunanensis
Chu5-3	30		13		apomixis	C. hunanensis
Chu5-4	23		8		apomixis	C. hunanensis
Chu5-5	21		6		apomixis	C. hunanensis
Chu5-6	37		7		apomixis	C. hunanensis
Chu5-7	39		8		apomixis	C. hunanensis
Chu5-8	33		10		apomixis	C. hunanensis
Chu5-9	28		7		apomixis	C. hunanensis
