# Supplementary material for: Genomic consequences of residual recombination in a hybrid apomictic hickory complex
Source: Nat Commun. 2026 Feb 5;17:2376. doi: 10.1038/s41467-026-68867-6 (PMC12982824; doi:10.1038/s41467-026-68867-6)
Supplement: Supplementary file 9 — Source Data [file 41467_2026_68867_MOESM9_ESM.zip › Source_data/supplementary_figures/genetic_load/Apom195.gs.hom.het.tol.snp.num.txt]

ind	hom	het	sum	pop
Cca-AJ1	48627	4776	102030	Cca
Cca-AJ2	48556	4752	101864	Cca
Cca-AJ3	48246	4775	101267	Cca
Cca-AJ4	48434	4806	101674	Cca
Cca-CA1	47565	4753	99883	Cca
Cca-CA2	46806	4705	98317	Cca
Cca-CA3	48017	4747	100781	Cca
Cca-CA4	48256	4809	101321	Cca
Ccacc01	48657	4772	102086	Cca
Cca-DS1	47908	4759	100575	Cca
Cca-DS2	48159	4794	101112	Cca
Cca-DS4	47722	4702	100146	Cca
Cca-DS5	46826	4695	98347	Cca
Cca-DS6	47292	4754	99338	Cca
Ccajlx01	48629	4762	102020	Cca
Ccalxs01	48805	4771	102381	Cca
Cca-NG1	48269	4765	101303	Cca
Cca-QLF10	48163	4725	101051	Cca
Cca-QLF11	46480	4575	97535	Cca
Cca-QLF12	48956	4722	102634	Cca
Cca-QLF1	48602	4704	101908	Cca
Cca-QLF2	47203	4632	99038	Cca
Cca-QLF3	48398	4748	101544	Cca
Cca-QLF4	46951	4607	98509	Cca
Cca-QLF5	45611	4548	95770	Cca
Cca-QLF6	48937	4751	102625	Cca
Cca-QLF7	48980	4733	102693	Cca
Cca-QLF8	46708	4602	98018	Cca
Cca-QLF9	44494	4368	93356	Cca
Ccasx01	48896	4751	102543	Cca
Cca-SX1	47254	4605	99113	Cca
Cca-SX2	48589	4760	101938	Cca
Cca-SX3	47278	4704	99260	Cca
Ccasxw01	48840	4721	102401	Cca
Ccasy01	48243	4772	101258	Cca
Cca-TMS10	8010	46005	62025	Chu
Cca-TMS11	48921	4740	102582	Cca
Cca-TMS12	47055	4765	98875	Cca
Cca-TMS13	47064	4677	98805	Cca
Cca-TMS14	48073	4695	100841	Cca
Cca-TMS1	46280	4562	97122	Cca
Cca-TMS2	47294	4673	99261	Cca
Cca-TMS3	45071	4502	94644	Cca
Cca-TMS4	45098	4510	94706	Cca
Cca-TMS5	46892	4597	98381	Cca
Cca-TMS6	48917	4748	102582	Cca
Cca-TMS7	47906	4661	100473	Cca
Cca-TMS8	48954	4710	102618	Cca
Cca-TMS9	48939	4720	102598	Cca
Ccawj01	48769	4800	102338	Cca
Ccawlk01	48530	4747	101807	Cca
Ccaxw01	48722	4802	102246	Cca
Ccayk01	48394	4760	101548	Cca
Ccayx01	48813	4742	102368	Cca
Ccazj01	48056	4714	100826	Cca
Ccazx01	48776	4767	102319	Cca
Cdaac01	47561	6131	101253	Cda
Cdabf01	47169	6171	100509	Cda
Cdabf02	47561	6095	101217	Cda
Cdabmj01	47781	5851	101413	Cda
Cdabmj02	47760	5917	101437	Cda
Cda-CY1	45803	6025	97631	Cda
Cda-CY2	44857	5922	95636	Cda
Cdadw01	47968	5624	101560	Cda
Cdadw02	47940	5655	101535	Cda
Cda-JZ1	47952	5782	101686	Cda
Cda-JZ2	47793	5772	101358	Cda
Cda-JZ3	47986	5783	101755	Cda
Cda-JZ4	48025	5757	101807	Cda
Cda-JZ5	47912	5760	101584	Cda
Cda-JZ6	47654	5745	101053	Cda
Cda-JZ7	47910	5716	101536	Cda
Cda-JZ8	47945	5770	101660	Cda
Cda-JZP10	45810	5656	97276	Cda
Cda-JZP1	46812	5727	99351	Cda
Cda-JZP2	46252	5730	98234	Cda
Cda-JZP3	46065	5652	97782	Cda
Cda-JZP4	45357	5665	96379	Cda
Cda-JZP5	45983	5727	97693	Cda
Cda-JZP6	46685	5746	99116	Cda
Cda-JZP7	46703	5722	99128	Cda
Cda-JZP8	46071	5719	97861	Cda
Cda-JZP9	45275	5655	96205	Cda
Cdalmy01	47920	5780	101620	Cda
Cdalp01	47625	5942	101192	Cda
Cdaww01	47607	5975	101189	Cda
Cdaww02	47042	6126	100210	Cda
Cdaww03	47377	6007	100761	Cda
Cdaxt01	47840	5701	101381	Cda
Cda-XT1	46414	5536	98364	Cda
Cda-XT2	46473	5596	98542	Cda
Cda-XT3	45893	5538	97324	Cda
Cda-XT4	45040	5447	95527	Cda
Cda-XT5	46215	5794	98224	Cda
Cda-XT6	46703	5607	99013	Cda
Cda-XT7	45844	5479	97167	Cda
Cdaxy01	47795	5786	101376	Cda
Cdaxz01	47652	6043	101347	Cda
Cdazf01	47755	5942	101452	Cda
Cdazf02	48037	5672	101746	Cda
Cdazgh01	47624	6083	101331	Cda
Cdazw01	47538	6080	101156	Cda
Cdazy01	47860	5837	101557	Cda
Chubq01	7897	45787	61581	Chu
Chu-CJ1	7922	45648	61492	Chu
Chudmt01	7984	45986	61954	Chu
Chuds01	7865	45808	61538	Chu
Chudx01	9230	44240	62700	Chu
Chugjs01	7850	45929	61629	Chu
Chugs01	7803	45856	61462	Chu
Chu-GZ1	8616	43471	60703	Chu
Chu-GZ2	8711	44876	62298	Chu
Chu-GZ3	8777	44765	62319	Chu
Chu-HJ1	7965	45831	61761	Chu
Chu-HJ2	7959	45586	61504	Chu
Chu-HJ3	7968	44591	60527	Chu
Chu-HJ4	7937	44941	60815	Chu
Chu-HJ5	7950	45635	61535	Chu
Chu-HJ6	7917	45846	61680	Chu
Chu-HJ7	8036	45645	61717	Chu
Chu-HJ8	7856	44864	60576	Chu
Chuhq01	7996	45969	61961	Chu
Chu-JZ1	7874	45753	61501	Chu
Chu-JZ2	7907	45882	61696	Chu
Chu-JZ3	7857	45955	61669	Chu
Chu-JZ4	7885	45766	61536	Chu
Chu-JZ5	7973	45799	61745	Chu
Chu-JZ6	7947	45971	61865	Chu
Chu-JZ7	7916	45891	61723	Chu
Chu-JZ8	7837	46020	61694	Chu
Chulca01	7886	45885	61657	Chu
Chu-LP1	7946	45841	61733	Chu
Chu-LP2	7837	45844	61518	Chu
Chu-LP3	7936	45498	61370	Chu
Chunms02	7945	45847	61737	Chu
Chunms03	7858	45875	61591	Chu
Chupt01	7902	45979	61783	Chu
Chusd01	7884	45708	61476	Chu
Chu-SJ1	7865	45530	61260	Chu
Chust01	7950	45913	61813	Chu
Chusx01	7913	45950	61776	Chu
Chu-TD1	7925	45819	61669	Chu
Chu-TD2	7937	46040	61914	Chu
Chutj01	7963	45998	61924	Chu
Chutm01	7964	45920	61848	Chu
Chu-TZ1	7903	45941	61747	Chu
Chu-TZ2	7881	45871	61633	Chu
Chu-TZ3	7912	45682	61506	Chu
Chuxz01	8000	45955	61955	Chu
Chu-YL1	8590	44251	61431	Chu
Chu-YL2	8754	43721	61229	Chu
Chu-YL3	8707	44099	61513	Chu
Chu-YL4	8705	44579	61989	Chu
Chu-YL5	8670	44582	61922	Chu
Chu-YL6	8664	44538	61866	Chu
Chu-YL7	8657	44574	61888	Chu
Chuyp01	8658	44698	62014	Chu
Chuzm01	7941	45907	61789	Chu
Chuzy01	9498	43906	62902	Chu
Cto-GJ1	49354	1913	100621	Cto
Cto-GJ2	48865	1939	99669	Cto
Ctolc01	50113	1759	101985	Cto
Ctolc02	49936	1944	101816	Cto
Ctoldh01	49980	1891	101851	Cto
Cto-LX1	49554	1787	100895	Cto
Cto-LX2	48469	1977	98915	Cto
Cto-LX3	48737	1796	99270	Cto
Cto-LX4	47781	1746	97308	Cto
Cto-LX5	48661	1914	99236	Cto
Ctoml01	50103	1713	101919	Cto
Cto-NJ1	49842	1845	101529	Cto
Cto-NJ2	49983	1832	101798	Cto
Ctosb01	50010	1783	101803	Cto
Cto-SZ1	50069	1680	101818	Cto
Cto-SZ2	50221	1609	102051	Cto
Cto-SZ3	50292	1689	102273	Cto
Cto-YD1	49957	1686	101600	Cto
Cto-YD2	48485	1849	98819	Cto
Cto-YD3	49725	1944	101394	Cto
Cto-YJ1	48886	1955	99727	Cto
Cto-YJ2	49048	2165	100261	Cto
Cto-YJ3	49740	1882	101362	Cto
Cto-YJ4	49758	1877	101393	Cto
Cto-YJ5	49807	1881	101495	Cto
Cto-YJ6	49296	1738	100330	Cto
Cto-YP1	49763	1757	101283	Cto
Cto-YP2	49470	2021	100961	Cto
Cto-YP4	48949	2066	99964	Cto
Cto-YP5	48551	1793	98895	Cto
Cto-YP6	49863	1759	101485	Cto
Cto-YP7	50000	1893	101893	Cto
Cto-YP8	49644	1870	101158	Cto
Cto-YP9	49260	1754	100274	Cto
Ctozj01	49868	1893	101629	Cto
Ctozj02	49996	1823	101815	Cto
