# Supplementary material for: Genomic consequences of residual recombination in a hybrid apomictic hickory complex
Source: Nat Commun. 2026 Feb 5;17:2376. doi: 10.1038/s41467-026-68867-6 (PMC12982824; doi:10.1038/s41467-026-68867-6)
Supplement: Supplementary file 9 — Source Data [file 41467_2026_68867_MOESM9_ESM.zip › Source_data/supplementary_figures/genetic_load/Cda60.hom.het.del.snp.num.txt]

ind	hom	het	sum	pop
Cda1-10	417	2435	3269	apom
Cda1-11	484	2257	3225	apom
Cda1-13	545	2280	3370	apom
Cda1-14	480	2294	3254	apom
Cda1-16	409	2478	3296	apom
Cda1-17	1270	1578	4118	sexual
Cda1-18	484	2283	3251	apom
Cda1-19	477	2307	3261	apom
Cda1-1	482	2309	3273	apom
Cda1-20	480	2226	3186	apom
Cda1-2	416	2500	3332	apom
Cda1-3	465	2339	3269	apom
Cda1-4	1425	1232	4082	sexual
Cda1-5	455	2359	3269	apom
Cda1-6	453	2339	3245	apom
Cda1-7	521	2210	3252	apom
Cda1-8	1270	1496	4036	sexual
Cda1-9	449	2359	3257	apom
Cda2-10	427	2332	3186	apom
Cda2-11	1595	1101	4291	sexual
Cda2-12	489	2325	3303	apom
Cda2-13	525	2160	3210	apom
Cda2-14	1279	1458	4016	sexual
Cda2-15	479	2299	3257	apom
Cda2-16	1421	1261	4103	sexual
Cda2-17	485	2225	3195	apom
Cda2-18	491	2309	3291	apom
Cda2-19	1516	1211	4243	sexual
Cda2-1	494	2304	3292	apom
Cda2-20	426	2374	3226	apom
Cda2-21	502	2196	3200	apom
Cda2-2	1475	1230	4180	sexual
Cda2-3	451	2380	3282	apom
Cda2-4	443	2386	3272	apom
Cda2-5	441	2373	3255	apom
Cda2-6	461	2390	3312	apom
Cda2-7	408	2376	3192	apom
Cda2-8	479	2232	3190	apom
Cda2-9	480	2322	3282	apom
Cda4-10	485	2296	3266	apom
Cda4-11	434	2369	3237	apom
Cda4-12	495	2192	3182	apom
Cda4-13	492	2208	3192	apom
Cda4-14	482	2265	3229	apom
Cda4-15	1368	1218	3954	sexual
Cda4-16	445	2318	3208	apom
Cda4-17	488	2304	3280	apom
Cda4-18	424	2391	3239	apom
Cda4-19	490	2292	3272	apom
Cda4-1	1487	1069	4043	sexual
Cda4-20	455	2303	3213	apom
Cda4-21	474	2278	3226	apom
Cda4-2	494	2251	3239	apom
Cda4-3	501	2279	3281	apom
Cda4-4	473	2320	3266	apom
Cda4-5	440	2376	3256	apom
Cda4-6	491	2216	3198	apom
Cda4-7	1567	1217	4351	sexual
Cda4-8	441	2437	3319	apom
Cda4-9	422	2461	3305	apom
