# Supplementary material for: Genomic consequences of residual recombination in a hybrid apomictic hickory complex
Source: Nat Commun. 2026 Feb 5;17:2376. doi: 10.1038/s41467-026-68867-6 (PMC12982824; doi:10.1038/s41467-026-68867-6)
Supplement: Supplementary file 9 — Source Data [file 41467_2026_68867_MOESM9_ESM.zip › Source_data/supplementary_figures/genetic_load/Chu55.refE.hom.het.tol.snp.num.txt]

ind	hom	het	sum	pop
Cca-TMS10	7179	44119	58477	TD
Chubq01	7100	43893	58093	TD
Chu-CJ1	7105	43778	57988	TD
Chudmt01	7171	44085	58427	TD
Chuds01	7045	43932	58022	TD
Chugjs01	7061	44046	58168	TD
Chugs01	6985	43990	57960	TD
Chu-GZ1	7953	41539	57445	YL
Chu-GZ2	8032	42858	58922	YL
Chu-GZ3	8107	42742	58956	YL
Chu-HJ1	7140	43951	58231	TD
Chu-HJ2	7153	43702	58008	TD
Chu-HJ3	7165	42762	57092	TD
Chu-HJ4	7120	43086	57326	TD
Chu-HJ5	7105	43774	57984	TD
Chu-HJ6	7102	43947	58151	TD
Chu-HJ7	7207	43761	58175	TD
Chu-HJ8	7061	43017	57139	TD
Chuhq01	7161	44095	58417	TD
Chu-JZ1	7062	43876	58000	TD
Chu-JZ2	7092	43984	58168	TD
Chu-JZ3	7037	44075	58149	TD
Chu-JZ4	7054	43898	58006	TD
Chu-JZ5	7152	43920	58224	TD
Chu-JZ6	7128	44084	58340	TD
Chu-JZ7	7102	43995	58199	TD
Chu-JZ8	7043	44119	58205	TD
Chulca01	7069	43995	58133	TD
Chu-LP1	7140	43950	58230	TD
Chu-LP2	7047	43969	58063	TD
Chu-LP3	7123	43638	57884	TD
Chunms02	7131	43967	58229	TD
Chunms03	7036	44000	58072	TD
Chupt01	7078	44098	58254	TD
Chusd01	7048	43851	57947	TD
Chu-SJ1	7074	43655	57803	TD
Chust01	7111	44054	58276	TD
Chusx01	7111	44052	58274	TD
Chu-TD1	7116	43932	58164	TD
Chu-TD2	7123	44134	58380	TD
Chutj01	7146	44104	58396	TD
Chutm01	7156	44035	58347	TD
Chu-TZ1	7069	44066	58204	TD
Chu-TZ2	7057	43985	58099	TD
Chu-TZ3	7092	43815	57999	TD
Chuxz01	7189	44056	58434	TD
Chu-YL1	7932	42264	58128	YL
Chu-YL2	8106	41756	57968	YL
Chu-YL3	8060	42123	58243	YL
Chu-YL4	8054	42563	58671	YL
Chu-YL5	8012	42581	58605	YL
Chu-YL6	8019	42536	58574	YL
Chu-YL7	8013	42568	58594	YL
Chuyp01	8004	42699	58707	YL
Chuzm01	7110	44041	58261	TD
