# Supplementary material for: Genomic consequences of residual recombination in a hybrid apomictic hickory complex
Source: Nat Commun. 2026 Feb 5;17:2376. doi: 10.1038/s41467-026-68867-6 (PMC12982824; doi:10.1038/s41467-026-68867-6)
Supplement: Supplementary file 9 — Source Data [file 41467_2026_68867_MOESM9_ESM.zip › Source_data/supplementary_figures/genetic_load/Chu55.refE.hom.het.lof.snp.num.txt]

ind	hom	het	sum	pop
Cca-TMS10	359	2066	2784	TD
Chubq01	352	2052	2756	TD
Chu-CJ1	353	2061	2767	TD
Chudmt01	343	2075	2761	TD
Chuds01	348	2062	2758	TD
Chugjs01	348	2060	2756	TD
Chugs01	344	2062	2750	TD
Chu-GZ1	370	1977	2717	YL
Chu-GZ2	374	2025	2773	YL
Chu-GZ3	379	2024	2782	YL
Chu-HJ1	350	2068	2768	TD
Chu-HJ2	351	2049	2751	TD
Chu-HJ3	353	2026	2732	TD
Chu-HJ4	350	2040	2740	TD
Chu-HJ5	366	2041	2773	TD
Chu-HJ6	359	2061	2779	TD
Chu-HJ7	362	2041	2765	TD
Chu-HJ8	348	2025	2721	TD
Chuhq01	357	2061	2775	TD
Chu-JZ1	352	2059	2763	TD
Chu-JZ2	363	2054	2780	TD
Chu-JZ3	359	2054	2772	TD
Chu-JZ4	360	2052	2772	TD
Chu-JZ5	353	2057	2763	TD
Chu-JZ6	351	2064	2766	TD
Chu-JZ7	351	2070	2772	TD
Chu-JZ8	359	2065	2783	TD
Chulca01	363	2059	2785	TD
Chu-LP1	351	2062	2764	TD
Chu-LP2	349	2060	2758	TD
Chu-LP3	349	2054	2752	TD
Chunms02	350	2062	2762	TD
Chunms03	349	2067	2765	TD
Chupt01	343	2069	2755	TD
Chusd01	350	2057	2757	TD
Chu-SJ1	347	2053	2747	TD
Chust01	348	2068	2764	TD
Chusx01	350	2066	2766	TD
Chu-TD1	362	2055	2779	TD
Chu-TD2	350	2071	2771	TD
Chutj01	359	2063	2781	TD
Chutm01	349	2071	2769	TD
Chu-TZ1	363	2058	2784	TD
Chu-TZ2	347	2070	2764	TD
Chu-TZ3	361	2059	2781	TD
Chuxz01	356	2067	2779	TD
Chu-YL1	380	1995	2755	YL
Chu-YL2	372	2002	2746	YL
Chu-YL3	369	2007	2745	YL
Chu-YL4	358	2032	2748	YL
Chu-YL5	372	2017	2761	YL
Chu-YL6	371	2030	2772	YL
Chu-YL7	386	2009	2781	YL
Chuyp01	358	2033	2749	YL
Chuzm01	353	2057	2763	TD
