# Supplementary material for: Genomic consequences of residual recombination in a hybrid apomictic hickory complex
Source: Nat Commun. 2026 Feb 5;17:2376. doi: 10.1038/s41467-026-68867-6 (PMC12982824; doi:10.1038/s41467-026-68867-6)
Supplement: Supplementary file 9 — Source Data [file 41467_2026_68867_MOESM9_ESM.zip › Source_data/supplementary_figures/genetic_load/Cda60.hom.het.lof.snp.num.txt]

ind	hom	het	sum	pop
Cda1-10	148	737	1033	apom
Cda1-11	163	688	1014	apom
Cda1-13	183	683	1049	apom
Cda1-14	151	701	1003	apom
Cda1-16	162	738	1062	apom
Cda1-17	432	433	1297	sexual
Cda1-18	142	709	993	apom
Cda1-19	147	711	1005	apom
Cda1-1	168	706	1042	apom
Cda1-20	180	684	1044	apom
Cda1-2	134	771	1039	apom
Cda1-3	177	703	1057	apom
Cda1-4	462	378	1302	sexual
Cda1-5	171	723	1065	apom
Cda1-6	147	719	1013	apom
Cda1-7	152	680	984	apom
Cda1-8	424	444	1292	sexual
Cda1-9	146	728	1020	apom
Cda2-10	148	730	1026	apom
Cda2-11	511	327	1349	sexual
Cda2-12	152	727	1031	apom
Cda2-13	169	667	1005	apom
Cda2-14	430	438	1298	sexual
Cda2-15	166	687	1019	apom
Cda2-16	430	382	1242	sexual
Cda2-17	175	675	1025	apom
Cda2-18	156	718	1030	apom
Cda2-19	485	348	1318	sexual
Cda2-1	154	707	1015	apom
Cda2-20	160	729	1049	apom
Cda2-21	174	669	1017	apom
Cda2-2	492	366	1350	sexual
Cda2-3	149	701	999	apom
Cda2-4	134	730	998	apom
Cda2-5	159	706	1024	apom
Cda2-6	163	721	1047	apom
Cda2-7	142	746	1030	apom
Cda2-8	160	697	1017	apom
Cda2-9	156	708	1020	apom
Cda4-10	188	690	1066	apom
Cda4-11	160	730	1050	apom
Cda4-12	156	676	988	apom
Cda4-13	147	702	996	apom
Cda4-14	166	681	1013	apom
Cda4-15	404	408	1216	sexual
Cda4-16	160	708	1028	apom
Cda4-17	162	703	1027	apom
Cda4-18	160	713	1033	apom
Cda4-19	158	703	1019	apom
Cda4-1	457	326	1240	sexual
Cda4-20	166	698	1030	apom
Cda4-21	163	700	1026	apom
Cda4-2	172	688	1032	apom
Cda4-3	160	693	1013	apom
Cda4-4	164	712	1040	apom
Cda4-5	151	741	1043	apom
Cda4-6	166	667	999	apom
Cda4-7	469	399	1337	sexual
Cda4-8	145	746	1036	apom
Cda4-9	134	760	1028	apom
