# Supplementary material for: Genomic consequences of residual recombination in a hybrid apomictic hickory complex
Source: Nat Commun. 2026 Feb 5;17:2376. doi: 10.1038/s41467-026-68867-6 (PMC12982824; doi:10.1038/s41467-026-68867-6)
Supplement: Supplementary file 9 — Source Data [file 41467_2026_68867_MOESM9_ESM.zip › Source_data/supplementary_figures/genetic_load/Apom195.hom.het.del.snp.num.txt]

ind	hom	het	sum	pop
Cca-AJ1	8727	685	18139	Cca
Cca-AJ2	8713	677	18103	Cca
Cca-AJ3	8662	685	18009	Cca
Cca-AJ4	8676	713	18065	Cca
Cca-CA1	8530	672	17732	Cca
Cca-CA2	8347	691	17385	Cca
Cca-CA3	8609	668	17886	Cca
Cca-CA4	8523	707	17753	Cca
Ccacc01	8734	676	18144	Cca
Cca-DS1	8588	691	17867	Cca
Cca-DS2	8635	711	17981	Cca
Cca-DS4	8535	681	17751	Cca
Cca-DS5	8417	678	17512	Cca
Cca-DS6	8476	689	17641	Cca
Ccajlx01	8712	686	18110	Cca
Ccalxs01	8732	679	18143	Cca
Cca-NG1	8643	697	17983	Cca
Cca-QLF10	8669	668	18006	Cca
Cca-QLF11	8401	642	17444	Cca
Cca-QLF12	8830	641	18301	Cca
Cca-QLF1	8764	644	18172	Cca
Cca-QLF2	8516	645	17677	Cca
Cca-QLF3	8686	678	18050	Cca
Cca-QLF4	8568	662	17798	Cca
Cca-QLF5	8249	648	17146	Cca
Cca-QLF6	8832	648	18312	Cca
Cca-QLF7	8837	637	18311	Cca
Cca-QLF8	8474	641	17589	Cca
Cca-QLF9	8045	646	16736	Cca
Ccasx01	8765	671	18201	Cca
Cca-SX1	8446	691	17583	Cca
Cca-SX2	8648	686	17982	Cca
Cca-SX3	8508	684	17700	Cca
Ccasxw01	8774	672	18220	Cca
Ccasy01	8656	680	17992	Cca
Cca-TMS10	659	8982	10300	Chu
Cca-TMS11	8835	640	18310	Cca
Cca-TMS12	8477	656	17610	Cca
Cca-TMS13	8521	674	17716	Cca
Cca-TMS14	8661	655	17977	Cca
Cca-TMS1	8384	648	17416	Cca
Cca-TMS2	8533	657	17723	Cca
Cca-TMS3	8184	617	16985	Cca
Cca-TMS4	8152	633	16937	Cca
Cca-TMS5	8457	657	17571	Cca
Cca-TMS6	8835	645	18315	Cca
Cca-TMS7	8675	653	18003	Cca
Cca-TMS8	8812	646	18270	Cca
Cca-TMS9	8802	656	18260	Cca
Ccawj01	8694	681	18069	Cca
Ccawlk01	8706	690	18102	Cca
Ccaxw01	8760	692	18212	Cca
Ccayk01	8697	706	18100	Cca
Ccayx01	8775	672	18222	Cca
Ccazj01	8615	693	17923	Cca
Ccazx01	8746	683	18175	Cca
Cdaac01	8419	1026	17864	Cda
Cdabf01	8336	1050	17722	Cda
Cdabf02	8412	1024	17848	Cda
Cdabmj01	8435	990	17860	Cda
Cdabmj02	8414	1072	17900	Cda
Cda-CY1	8094	1040	17228	Cda
Cda-CY2	7976	1006	16958	Cda
Cdadw01	8532	932	17996	Cda
Cdadw02	8468	938	17874	Cda
Cda-JZ1	8493	970	17956	Cda
Cda-JZ2	8480	967	17927	Cda
Cda-JZ3	8506	951	17963	Cda
Cda-JZ4	8509	967	17985	Cda
Cda-JZ5	8485	965	17935	Cda
Cda-JZ6	8454	958	17866	Cda
Cda-JZ7	8495	959	17949	Cda
Cda-JZ8	8505	967	17977	Cda
Cda-JZP10	8102	961	17165	Cda
Cda-JZP1	8244	986	17474	Cda
Cda-JZP2	8125	990	17240	Cda
Cda-JZP3	8138	975	17251	Cda
Cda-JZP4	7963	971	16897	Cda
Cda-JZP5	8121	970	17212	Cda
Cda-JZP6	8217	976	17410	Cda
Cda-JZP7	8232	978	17442	Cda
Cda-JZP8	8134	976	17244	Cda
Cda-JZP9	7974	961	16909	Cda
Cdalmy01	8463	975	17901	Cda
Cdalp01	8396	1005	17797	Cda
Cdaww01	8451	1007	17909	Cda
Cdaww02	8292	1046	17630	Cda
Cdaww03	8369	1034	17772	Cda
Cdaxt01	8450	955	17855	Cda
Cda-XT1	8195	929	17319	Cda
Cda-XT2	8223	931	17377	Cda
Cda-XT3	8150	917	17217	Cda
Cda-XT4	8006	910	16922	Cda
Cda-XT5	8180	950	17310	Cda
Cda-XT6	8298	926	17522	Cda
Cda-XT7	8112	922	17146	Cda
Cdaxy01	8458	982	17898	Cda
Cdaxz01	8439	1004	17882	Cda
Cdazf01	8424	1043	17891	Cda
Cdazf02	8505	959	17969	Cda
Cdazgh01	8434	1039	17907	Cda
Cdazw01	8379	1057	17815	Cda
Cdazy01	8484	941	17909	Cda
Chubq01	669	8919	10257	Chu
Chu-CJ1	669	8887	10225	Chu
Chudmt01	666	8949	10281	Chu
Chuds01	674	8905	10253	Chu
Chudx01	1143	8427	10713	Chu
Chugjs01	679	8909	10267	Chu
Chugs01	684	8916	10284	Chu
Chu-GZ1	1032	8315	10379	Chu
Chu-GZ2	1053	8539	10645	Chu
Chu-GZ3	1069	8528	10666	Chu
Chu-HJ1	687	8906	10280	Chu
Chu-HJ2	657	8898	10212	Chu
Chu-HJ3	694	8730	10118	Chu
Chu-HJ4	683	8780	10146	Chu
Chu-HJ5	663	8902	10228	Chu
Chu-HJ6	661	8930	10252	Chu
Chu-HJ7	699	8883	10281	Chu
Chu-HJ8	641	8770	10052	Chu
Chuhq01	663	8964	10290	Chu
Chu-JZ1	655	8913	10223	Chu
Chu-JZ2	668	8930	10266	Chu
Chu-JZ3	673	8933	10279	Chu
Chu-JZ4	652	8922	10226	Chu
Chu-JZ5	664	8925	10253	Chu
Chu-JZ6	677	8943	10297	Chu
Chu-JZ7	678	8906	10262	Chu
Chu-JZ8	666	8948	10280	Chu
Chulca01	689	8916	10294	Chu
Chu-LP1	647	8953	10247	Chu
Chu-LP2	640	8943	10223	Chu
Chu-LP3	671	8854	10196	Chu
Chunms02	687	8911	10285	Chu
Chunms03	676	8909	10261	Chu
Chupt01	669	8954	10292	Chu
Chusd01	680	8918	10278	Chu
Chu-SJ1	653	8895	10201	Chu
Chust01	669	8947	10285	Chu
Chusx01	683	8932	10298	Chu
Chu-TD1	680	8918	10278	Chu
Chu-TD2	653	8978	10284	Chu
Chutj01	708	8917	10333	Chu
Chutm01	707	8889	10303	Chu
Chu-TZ1	667	8950	10284	Chu
Chu-TZ2	663	8930	10256	Chu
Chu-TZ3	678	8915	10271	Chu
Chuxz01	683	8944	10310	Chu
Chu-YL1	1047	8413	10507	Chu
Chu-YL2	1079	8339	10497	Chu
Chu-YL3	1056	8398	10510	Chu
Chu-YL4	1067	8473	10607	Chu
Chu-YL5	1091	8474	10656	Chu
Chu-YL6	1055	8473	10583	Chu
Chu-YL7	1070	8456	10596	Chu
Chuyp01	1044	8505	10593	Chu
Chuzm01	661	8950	10272	Chu
Chuzy01	1017	8428	10462	Chu
Cto-GJ1	9424	113	18961	Cto
Cto-GJ2	9269	119	18657	Cto
Ctolc01	9412	122	18946	Cto
Ctolc02	9374	138	18886	Cto
Ctoldh01	9399	130	18928	Cto
Cto-LX1	9317	132	18766	Cto
Cto-LX2	9152	133	18437	Cto
Cto-LX3	9179	117	18475	Cto
Cto-LX4	9046	113	18205	Cto
Cto-LX5	9315	104	18734	Cto
Ctoml01	9414	126	18954	Cto
Cto-NJ1	9372	131	18875	Cto
Cto-NJ2	9430	120	18980	Cto
Ctosb01	9445	104	18994	Cto
Cto-SZ1	9439	103	18981	Cto
Cto-SZ2	9457	99	19013	Cto
Cto-SZ3	9493	90	19076	Cto
Cto-YD1	9396	100	18892	Cto
Cto-YD2	9144	123	18411	Cto
Cto-YD3	9352	126	18830	Cto
Cto-YJ1	9234	116	18584	Cto
Cto-YJ2	9262	139	18663	Cto
Cto-YJ3	9378	119	18875	Cto
Cto-YJ4	9383	120	18886	Cto
Cto-YJ5	9373	134	18880	Cto
Cto-YJ6	9371	116	18858	Cto
Cto-YP1	9392	119	18903	Cto
Cto-YP2	9369	150	18888	Cto
Cto-YP4	9261	125	18647	Cto
Cto-YP5	9172	109	18453	Cto
Cto-YP6	9454	102	19010	Cto
Cto-YP7	9428	119	18975	Cto
Cto-YP8	9357	111	18825	Cto
Cto-YP9	9275	107	18657	Cto
Ctozj01	9388	160	18936	Cto
Ctozj02	9433	131	18997	Cto
