# Supplementary material for: Genomic consequences of residual recombination in a hybrid apomictic hickory complex
Source: Nat Commun. 2026 Feb 5;17:2376. doi: 10.1038/s41467-026-68867-6 (PMC12982824; doi:10.1038/s41467-026-68867-6)
Supplement: Supplementary file 9 — Source Data [file 41467_2026_68867_MOESM9_ESM.zip › Source_data/supplementary_figures/genetic_load/Chu60.hom.het.lof.snp.num.txt]

ind	hom	het	sum	pop
Chu2-10	483	3225	4191	apom
Chu2-11	453	3073	3979	apom
Chu2-12	442	3282	4166	apom
Chu2-13	448	3238	4134	apom
Chu2-14	528	3040	4096	apom
Chu2-15	450	3279	4179	apom
Chu2-16	458	3127	4043	apom
Chu2-17	1835	1347	5017	sexual
Chu2-18	510	3076	4096	apom
Chu2-19	495	3075	4065	apom
Chu2-1	463	3173	4099	apom
Chu2-20	1700	1733	5133	sexual
Chu2-2	496	3165	4157	apom
Chu2-3	474	3255	4203	apom
Chu2-4	474	3209	4157	apom
Chu2-5	473	3185	4131	apom
Chu2-6	476	3158	4110	apom
Chu2-7	439	3200	4078	apom
Chu2-8	505	3161	4171	apom
Chu2-9	431	3286	4148	apom
Chu3-10	474	3159	4107	apom
Chu3-11	476	3124	4076	apom
Chu3-12	476	3121	4073	apom
Chu3-13	521	3125	4167	apom
Chu3-14	470	3121	4061	apom
Chu3-15	453	3231	4137	apom
Chu3-16	463	3208	4134	apom
Chu3-17	431	3271	4133	apom
Chu3-18	392	3257	4041	apom
Chu3-19	506	3046	4058	apom
Chu3-1	729	2736	4194	apom
Chu3-20	475	3104	4054	apom
Chu3-2	476	3121	4073	apom
Chu3-3	487	3010	3984	apom
Chu3-4	467	3233	4167	apom
Chu3-5	448	3220	4116	apom
Chu3-6	456	3208	4120	apom
Chu3-7	612	2261	3485	apom
Chu3-8	1781	1773	5335	sexual
Chu3-9	488	3191	4167	apom
Chu5-10	1083	2455	4621	apom
Chu5-11	434	3277	4145	apom
Chu5-12	466	3212	4144	apom
Chu5-13	481	3166	4128	apom
Chu5-14	438	3232	4108	apom
Chu5-15	451	3228	4130	apom
Chu5-16	470	3222	4162	apom
Chu5-17	459	3138	4056	apom
Chu5-18	499	3171	4169	apom
Chu5-19	435	3278	4148	apom
Chu5-1	475	3215	4165	apom
Chu5-20	412	3309	4133	apom
Chu5-2	407	3370	4184	apom
Chu5-3	502	3093	4097	apom
Chu5-4	411	3357	4179	apom
Chu5-5	416	3364	4196	apom
Chu5-6	427	3326	4180	apom
Chu5-7	464	3168	4096	apom
Chu5-8	363	3453	4179	apom
Chu5-9	458	3241	4157	apom
