# Supplementary material for: Genomic consequences of residual recombination in a hybrid apomictic hickory complex
Source: Nat Commun. 2026 Feb 5;17:2376. doi: 10.1038/s41467-026-68867-6 (PMC12982824; doi:10.1038/s41467-026-68867-6)
Supplement: Supplementary file 9 — Source Data [file 41467_2026_68867_MOESM9_ESM.zip › Source_data/supplementary_figures/genetic_load/Apom195.gs.hom.het.del.snp.num.txt]

ind	hom	het	sum	pop
Cca-AJ1	1174	114	2462	Cca
Cca-AJ2	1170	113	2453	Cca
Cca-AJ3	1171	108	2450	Cca
Cca-AJ4	1169	112	2450	Cca
Cca-CA1	1144	101	2389	Cca
Cca-CA2	1114	111	2339	Cca
Cca-CA3	1162	109	2433	Cca
Cca-CA4	1172	107	2451	Cca
Ccacc01	1171	118	2460	Cca
Cca-DS1	1152	111	2415	Cca
Cca-DS2	1163	116	2442	Cca
Cca-DS4	1151	110	2412	Cca
Cca-DS5	1136	112	2384	Cca
Cca-DS6	1135	114	2384	Cca
Ccajlx01	1166	112	2444	Cca
Ccalxs01	1180	110	2470	Cca
Cca-NG1	1164	116	2444	Cca
Cca-QLF10	1170	113	2453	Cca
Cca-QLF11	1114	108	2336	Cca
Cca-QLF12	1183	112	2478	Cca
Cca-QLF1	1171	114	2456	Cca
Cca-QLF2	1135	106	2376	Cca
Cca-QLF3	1170	110	2450	Cca
Cca-QLF4	1138	108	2384	Cca
Cca-QLF5	1108	102	2318	Cca
Cca-QLF6	1185	109	2479	Cca
Cca-QLF7	1189	106	2484	Cca
Cca-QLF8	1130	106	2366	Cca
Cca-QLF9	1063	107	2233	Cca
Ccasx01	1181	114	2476	Cca
Cca-SX1	1135	110	2380	Cca
Cca-SX2	1177	107	2461	Cca
Cca-SX3	1136	112	2384	Cca
Ccasxw01	1190	107	2487	Cca
Ccasy01	1165	111	2441	Cca
Cca-TMS10	232	1069	1533	Chu
Cca-TMS11	1184	110	2478	Cca
Cca-TMS12	1130	112	2372	Cca
Cca-TMS13	1142	105	2389	Cca
Cca-TMS14	1167	111	2445	Cca
Cca-TMS1	1119	111	2349	Cca
Cca-TMS2	1141	111	2393	Cca
Cca-TMS3	1104	107	2315	Cca
Cca-TMS4	1081	104	2266	Cca
Cca-TMS5	1144	107	2395	Cca
Cca-TMS6	1186	106	2478	Cca
Cca-TMS7	1154	109	2417	Cca
Cca-TMS8	1179	112	2470	Cca
Cca-TMS9	1184	109	2477	Cca
Ccawj01	1175	112	2462	Cca
Ccawlk01	1176	111	2463	Cca
Ccaxw01	1182	110	2474	Cca
Ccayk01	1173	109	2455	Cca
Ccayx01	1176	107	2459	Cca
Ccazj01	1160	107	2427	Cca
Ccazx01	1182	110	2474	Cca
Cdaac01	1140	152	2432	Cda
Cdabf01	1132	146	2410	Cda
Cdabf02	1133	156	2422	Cda
Cdabmj01	1153	136	2442	Cda
Cdabmj02	1148	142	2438	Cda
Cda-CY1	1094	142	2330	Cda
Cda-CY2	1073	147	2293	Cda
Cdadw01	1142	146	2430	Cda
Cdadw02	1140	144	2424	Cda
Cda-JZ1	1165	130	2460	Cda
Cda-JZ2	1157	136	2450	Cda
Cda-JZ3	1162	130	2454	Cda
Cda-JZ4	1162	128	2452	Cda
Cda-JZ5	1159	134	2452	Cda
Cda-JZ6	1153	134	2440	Cda
Cda-JZ7	1164	127	2455	Cda
Cda-JZ8	1164	128	2456	Cda
Cda-JZP10	1101	129	2331	Cda
Cda-JZP1	1125	136	2386	Cda
Cda-JZP2	1118	133	2369	Cda
Cda-JZP3	1112	131	2355	Cda
Cda-JZP4	1084	131	2299	Cda
Cda-JZP5	1113	132	2358	Cda
Cda-JZP6	1124	135	2383	Cda
Cda-JZP7	1112	136	2360	Cda
Cda-JZP8	1119	131	2369	Cda
Cda-JZP9	1092	130	2314	Cda
Cdalmy01	1154	134	2442	Cda
Cdalp01	1140	139	2419	Cda
Cdaww01	1144	141	2429	Cda
Cdaww02	1128	147	2403	Cda
Cdaww03	1141	140	2422	Cda
Cdaxt01	1141	145	2427	Cda
Cda-XT1	1104	142	2350	Cda
Cda-XT2	1117	138	2372	Cda
Cda-XT3	1095	138	2328	Cda
Cda-XT4	1077	133	2287	Cda
Cda-XT5	1109	142	2360	Cda
Cda-XT6	1112	141	2365	Cda
Cda-XT7	1083	138	2304	Cda
Cdaxy01	1153	135	2441	Cda
Cdaxz01	1146	146	2438	Cda
Cdazf01	1143	149	2435	Cda
Cdazf02	1155	137	2447	Cda
Cdazgh01	1138	144	2420	Cda
Cdazw01	1141	151	2433	Cda
Cdazy01	1150	139	2439	Cda
Chubq01	225	1065	1515	Chu
Chu-CJ1	228	1065	1521	Chu
Chudmt01	235	1062	1532	Chu
Chuds01	222	1064	1508	Chu
Chudx01	222	1069	1513	Chu
Chugjs01	236	1062	1534	Chu
Chugs01	225	1067	1517	Chu
Chu-GZ1	231	1028	1490	Chu
Chu-GZ2	236	1049	1521	Chu
Chu-GZ3	233	1052	1518	Chu
Chu-HJ1	224	1069	1517	Chu
Chu-HJ2	230	1058	1518	Chu
Chu-HJ3	225	1028	1478	Chu
Chu-HJ4	227	1042	1496	Chu
Chu-HJ5	218	1069	1505	Chu
Chu-HJ6	225	1065	1515	Chu
Chu-HJ7	232	1051	1515	Chu
Chu-HJ8	228	1042	1498	Chu
Chuhq01	228	1073	1529	Chu
Chu-JZ1	231	1054	1516	Chu
Chu-JZ2	222	1061	1505	Chu
Chu-JZ3	222	1065	1509	Chu
Chu-JZ4	226	1067	1519	Chu
Chu-JZ5	238	1052	1528	Chu
Chu-JZ6	229	1067	1525	Chu
Chu-JZ7	222	1062	1506	Chu
Chu-JZ8	229	1069	1527	Chu
Chulca01	230	1063	1523	Chu
Chu-LP1	221	1062	1504	Chu
Chu-LP2	224	1072	1520	Chu
Chu-LP3	221	1059	1501	Chu
Chunms02	234	1060	1528	Chu
Chunms03	226	1068	1520	Chu
Chupt01	229	1064	1522	Chu
Chusd01	227	1062	1516	Chu
Chu-SJ1	222	1068	1512	Chu
Chust01	228	1070	1526	Chu
Chusx01	226	1060	1512	Chu
Chu-TD1	230	1067	1527	Chu
Chu-TD2	232	1065	1529	Chu
Chutj01	229	1068	1526	Chu
Chutm01	234	1064	1532	Chu
Chu-TZ1	226	1066	1518	Chu
Chu-TZ2	223	1066	1512	Chu
Chu-TZ3	234	1051	1519	Chu
Chuxz01	227	1071	1525	Chu
Chu-YL1	230	1037	1497	Chu
Chu-YL2	247	1021	1515	Chu
Chu-YL3	239	1030	1508	Chu
Chu-YL4	234	1050	1518	Chu
Chu-YL5	234	1045	1513	Chu
Chu-YL6	238	1042	1518	Chu
Chu-YL7	235	1047	1517	Chu
Chuyp01	229	1056	1514	Chu
Chuzm01	234	1067	1535	Chu
Chuzy01	235	1050	1520	Chu
Cto-GJ1	1197	40	2434	Cto
Cto-GJ2	1185	43	2413	Cto
Ctolc01	1207	40	2454	Cto
Ctolc02	1197	54	2448	Cto
Ctoldh01	1207	53	2467	Cto
Cto-LX1	1176	59	2411	Cto
Cto-LX2	1160	48	2368	Cto
Cto-LX3	1179	41	2399	Cto
Cto-LX4	1159	47	2365	Cto
Cto-LX5	1168	47	2383	Cto
Ctoml01	1194	56	2444	Cto
Cto-NJ1	1193	52	2438	Cto
Cto-NJ2	1206	43	2455	Cto
Ctosb01	1211	40	2462	Cto
Cto-SZ1	1196	56	2448	Cto
Cto-SZ2	1216	37	2469	Cto
Cto-SZ3	1221	38	2480	Cto
Cto-YD1	1202	37	2441	Cto
Cto-YD2	1169	54	2392	Cto
Cto-YD3	1186	51	2423	Cto
Cto-YJ1	1190	48	2428	Cto
Cto-YJ2	1176	53	2405	Cto
Cto-YJ3	1197	43	2437	Cto
Cto-YJ4	1186	52	2424	Cto
Cto-YJ5	1182	57	2421	Cto
Cto-YJ6	1173	47	2393	Cto
Cto-YP1	1198	44	2440	Cto
Cto-YP2	1193	51	2437	Cto
Cto-YP4	1170	43	2383	Cto
Cto-YP5	1164	51	2379	Cto
Cto-YP6	1203	39	2445	Cto
Cto-YP7	1204	41	2449	Cto
Cto-YP8	1184	46	2414	Cto
Cto-YP9	1187	36	2410	Cto
Ctozj01	1199	44	2442	Cto
Ctozj02	1201	39	2441	Cto
