# Supplementary material for: Genomic consequences of residual recombination in a hybrid apomictic hickory complex
Source: Nat Commun. 2026 Feb 5;17:2376. doi: 10.1038/s41467-026-68867-6 (PMC12982824; doi:10.1038/s41467-026-68867-6)
Supplement: Supplementary file 9 — Source Data [file 41467_2026_68867_MOESM9_ESM.zip › Source_data/supplementary_figures/genetic_load/Chu55.refE.hom.het.del.snp.num.txt]

ind	hom	het	sum	pop
Cca-TMS10	666	1556	2888	TD
Chubq01	642	1562	2846	TD
Chu-CJ1	657	1532	2846	TD
Chudmt01	665	1550	2880	TD
Chuds01	654	1548	2856	TD
Chugjs01	634	1556	2824	TD
Chugs01	643	1547	2833	TD
Chu-GZ1	529	1603	2661	YL
Chu-GZ2	546	1662	2754	YL
Chu-GZ3	538	1669	2745	YL
Chu-HJ1	655	1549	2859	TD
Chu-HJ2	645	1554	2844	TD
Chu-HJ3	636	1501	2773	TD
Chu-HJ4	652	1521	2825	TD
Chu-HJ5	666	1538	2870	TD
Chu-HJ6	645	1567	2857	TD
Chu-HJ7	665	1538	2868	TD
Chu-HJ8	637	1521	2795	TD
Chuhq01	660	1551	2871	TD
Chu-JZ1	655	1540	2850	TD
Chu-JZ2	645	1558	2848	TD
Chu-JZ3	658	1549	2865	TD
Chu-JZ4	665	1545	2875	TD
Chu-JZ5	666	1538	2870	TD
Chu-JZ6	655	1557	2867	TD
Chu-JZ7	656	1551	2863	TD
Chu-JZ8	646	1560	2852	TD
Chulca01	657	1552	2866	TD
Chu-LP1	642	1558	2842	TD
Chu-LP2	637	1557	2831	TD
Chu-LP3	636	1540	2812	TD
Chunms02	661	1543	2865	TD
Chunms03	646	1552	2844	TD
Chupt01	655	1557	2867	TD
Chusd01	662	1538	2862	TD
Chu-SJ1	643	1544	2830	TD
Chust01	664	1545	2873	TD
Chusx01	644	1556	2844	TD
Chu-TD1	657	1557	2871	TD
Chu-TD2	667	1554	2888	TD
Chutj01	652	1566	2870	TD
Chutm01	663	1552	2878	TD
Chu-TZ1	663	1551	2877	TD
Chu-TZ2	649	1564	2862	TD
Chu-TZ3	659	1531	2849	TD
Chuxz01	653	1567	2873	TD
Chu-YL1	518	1651	2687	YL
Chu-YL2	522	1615	2659	YL
Chu-YL3	530	1631	2691	YL
Chu-YL4	525	1660	2710	YL
Chu-YL5	533	1647	2713	YL
Chu-YL6	514	1652	2680	YL
Chu-YL7	515	1659	2689	YL
Chuyp01	527	1657	2711	YL
Chuzm01	663	1550	2876	TD
