# Supplementary material for: Genomic consequences of residual recombination in a hybrid apomictic hickory complex
Source: Nat Commun. 2026 Feb 5;17:2376. doi: 10.1038/s41467-026-68867-6 (PMC12982824; doi:10.1038/s41467-026-68867-6)
Supplement: Supplementary file 9 — Source Data [file 41467_2026_68867_MOESM9_ESM.zip › Source_data/supplementary_figures/genetic_load/Apom195_genetic_load_compare_snpeff_sift4g_num.csv]

Comparison of deleterious genetic variation among apomixis and sexual hickory species based on 195 adult individuals. Notes: ‘hom’ and ‘het’ indicate the number of homozygous-derived and heterozygous-derived sites, respectively. ‘sum’ represents the total number of derived alleles, calculated by counting each heterozygous genotype as one and each homozygous-derived genotype as two. ‘SYN’, ‘TOL’, …
Individual	hom & SYN	het & SYN	sum & SYN	hom & TOL	het & TOL	sum & TOL	hom & DEL	het & DEL	sum & DEL	hom & LOF	het & LOF	sum & LOF	Species
Cca-AJ1	35749	3692	75190	46359	4403	97121	1869	295	4033	2188	214	4590	C. cathayensis
Cca-AJ2	35658	3677	74993	46283	4388	96954	1869	290	4028	2201	211	4613	C. cathayensis
Cca-AJ3	35520	3648	74688	45989	4410	96388	1869	286	4024	2180	214	4574	C. cathayensis
Cca-AJ4	35626	3695	74947	46155	4440	96750	1876	289	4041	2164	218	4546	C. cathayensis
Cca-CA1	34958	3621	73537	45340	4386	95066	1825	281	3931	2154	209	4517	C. cathayensis
Cca-CA2	34370	3587	72327	44622	4336	93580	1779	293	3851	2129	208	4466	C. cathayensis
Cca-CA3	35228	3666	74122	45769	4389	95927	1849	281	3979	2154	217	4525	C. cathayensis
Cca-CA4	35467	3686	74620	46002	4429	96433	1856	294	4006	2173	216	4562	C. cathayensis
Ccacc01	35841	3662	75344	46388	4397	97173	1867	299	4033	2195	214	4604	C. cathayensis
Cca-DS1	35224	3660	74108	45665	4392	95722	1832	291	3955	2155	213	4523	C. cathayensis
Cca-DS2	35433	3670	74536	45909	4425	96243	1859	294	4012	2179	217	4575	C. cathayensis
Cca-DS4	35052	3609	73713	45490	4347	95327	1825	280	3930	2146	221	4513	C. cathayensis
Cca-DS5	34397	3597	72391	44638	4332	93608	1795	291	3881	2120	210	4450	C. cathayensis
Cca-DS6	34706	3657	73069	45067	4387	94521	1806	291	3903	2144	215	4503	C. cathayensis
Ccajlx01	35737	3661	75135	46341	4396	97078	1884	289	4057	2178	215	4571	C. cathayensis
Ccalxs01	35909	3685	75503	46522	4400	97444	1880	291	4051	2191	216	4598	C. cathayensis
Cca-NG1	35472	3651	74595	46008	4398	96414	1853	295	4001	2175	215	4565	C. cathayensis
Cca-QLF10	35341	3631	74313	45912	4368	96192	1861	289	4011	2172	215	4559	C. cathayensis
Cca-QLF11	33927	3540	71394	44265	4218	92748	1791	285	3867	2108	212	4428	C. cathayensis
Cca-QLF12	36031	3609	75671	46657	4359	97673	1891	288	4070	2195	216	4606	C. cathayensis
Cca-QLF1	35645	3628	74918	46310	4336	96956	1871	295	4037	2187	218	4592	C. cathayensis
Cca-QLF2	34580	3573	72733	44973	4273	94219	1823	281	3927	2119	211	4449	C. cathayensis
Cca-QLF3	35520	3663	74703	46122	4378	96622	1866	287	4019	2191	209	4591	C. cathayensis
Cca-QLF4	34370	3529	72269	44742	4248	93732	1808	281	3897	2131	204	4466	C. cathayensis
Cca-QLF5	33361	3495	70217	43468	4193	91129	1756	279	3791	2072	210	4354	C. cathayensis
Cca-QLF6	36012	3632	75656	46639	4386	97664	1887	293	4067	2201	213	4615	C. cathayensis
Cca-QLF7	36037	3617	75691	46691	4354	97736	1884	295	4063	2199	216	4614	C. cathayensis
Cca-QLF8	34153	3539	71845	44508	4240	93256	1794	283	3871	2126	208	4460	C. cathayensis
Cca-QLF9	32218	3401	67837	42351	4042	88744	1719	261	3699	2018	197	4233	C. cathayensis
Ccasx01	35923	3665	75511	46618	4376	97612	1876	297	4049	2194	215	4603	C. cathayensis
Cca-SX1	34647	3590	72884	45046	4249	94341	1818	280	3916	2137	207	4481	C. cathayensis
Cca-SX2	35754	3680	75188	46327	4383	97037	1870	299	4039	2188	213	4589	C. cathayensis
Cca-SX3	34741	3600	73082	45061	4340	94462	1810	289	3909	2149	214	4512	C. cathayensis
Ccasxw01	35907	3636	75450	46555	4355	97465	1890	288	4068	2194	215	4603	C. cathayensis
Ccasy01	35473	3628	74574	45995	4396	96386	1863	297	4023	2168	209	4545	C. cathayensis
Cca-TMS11	36001	3644	75646	46631	4370	97632	1887	291	4065	2199	215	4613	C. cathayensis
Cca-TMS12	34379	3678	72436	44852	4395	94099	1800	293	3893	2118	215	4451	C. cathayensis
Cca-TMS13	34492	3598	72582	44847	4311	94005	1810	288	3908	2138	213	4489	C. cathayensis
Cca-TMS14	35220	3619	74059	45817	4333	95967	1855	289	3999	2164	210	4538	C. cathayensis
Cca-TMS1	33704	3493	70901	44093	4206	92392	1773	279	3825	2102	204	4408	C. cathayensis
Cca-TMS2	34605	3587	72797	45048	4324	94420	1826	276	3928	2138	216	4492	C. cathayensis
Cca-TMS3	32798	3438	69034	42953	4150	90056	1717	280	3714	2071	200	4342	C. cathayensis
Cca-TMS4	32868	3460	69196	42953	4162	90068	1731	276	3738	2044	205	4293	C. cathayensis
Cca-TMS5	34181	3526	71888	44687	4241	93615	1803	280	3886	2127	211	4465	C. cathayensis
Cca-TMS6	35986	3657	75629	46622	4382	97626	1884	290	4058	2200	214	4614	C. cathayensis
Cca-TMS7	35091	3580	73762	45635	4302	95572	1849	283	3981	2165	207	4537	C. cathayensis
Cca-TMS8	36016	3621	75653	46655	4345	97655	1891	288	4070	2205	209	4619	C. cathayensis
Cca-TMS9	35977	3626	75580	46635	4348	97618	1889	295	4073	2195	213	4603	C. cathayensis
Ccawj01	35883	3673	75439	46476	4428	97380	1885	289	4059	2196	217	4609	C. cathayensis
Ccawlk01	35692	3652	75036	46264	4376	96904	1870	295	4035	2174	218	4566	C. cathayensis
Ccaxw01	35873	3685	75431	46430	4436	97296	1886	285	4057	2190	215	4595	C. cathayensis
Ccayk01	35610	3654	74874	46145	4382	96672	1861	298	4020	2174	217	4565	C. cathayensis
Ccayx01	35920	3620	75460	46523	4374	97420	1880	290	4050	2194	213	4601	C. cathayensis
Ccazj01	35384	3626	74394	45798	4349	95945	1848	289	3985	2164	209	4537	C. cathayensis
Ccazx01	35923	3639	75485	46491	4400	97382	1882	291	4055	2196	212	4604	C. cathayensis
Cdaac01	35208	4376	74792	45364	5654	96382	1794	403	3991	2122	294	4538	C. dabieshanensis
Cdabf01	34943	4355	74241	45025	5679	95729	1758	402	3918	2091	302	4484	C. dabieshanensis
Cdabf02	35207	4344	74758	45377	5608	96362	1785	405	3975	2115	295	4525	C. dabieshanensis
Cdabmj01	35293	4262	74848	45519	5435	96473	1841	342	4024	2117	291	4525	C. dabieshanensis
Cdabmj02	35305	4295	74905	45603	5395	96601	1794	395	3983	2118	286	4522	C. dabieshanensis
Cda-CY1	33712	4298	71722	43681	5555	92917	1727	386	3840	2049	294	4392	C. dabieshanensis
Cda-CY2	33104	4217	70425	42764	5463	90991	1674	383	3731	2028	278	4334	C. dabieshanensis
Cdadw01	35493	4066	75052	45713	5222	96648	1863	313	4039	2132	276	4540	C. dabieshanensis
Cdadw02	35451	4096	74998	45686	5239	96611	1864	321	4049	2130	276	4536	C. dabieshanensis
Cda-JZ1	35397	4245	75039	45701	5357	96759	1844	342	4030	2131	282	4544	C. dabieshanensis
Cda-JZ2	35304	4245	74853	45558	5360	96476	1843	335	4021	2120	285	4525	C. dabieshanensis
Cda-JZ3	35430	4230	75090	45727	5366	96820	1846	344	4036	2134	278	4546	C. dabieshanensis
Cda-JZ4	35419	4236	75074	45759	5338	96856	1850	339	4039	2131	284	4546	C. dabieshanensis
Cda-JZ5	35346	4259	74951	45654	5346	96654	1848	337	4033	2129	281	4539	C. dabieshanensis
Cda-JZ6	35138	4244	74520	45407	5337	96151	1843	338	4024	2115	284	4514	C. dabieshanensis
Cda-JZ7	35312	4232	74856	45656	5301	96613	1850	332	4032	2132	276	4540	C. dabieshanensis
Cda-JZ8	35392	4247	75031	45698	5344	96740	1848	343	4039	2131	279	4541	C. dabieshanensis
Cda-JZP10	33619	4180	71418	43621	5244	92486	1772	335	3879	2033	277	4343	C. dabieshanensis
Cda-JZP1	34418	4225	73061	44610	5310	94530	1794	338	3926	2074	286	4434	C. dabieshanensis
Cda-JZP2	33981	4205	72167	44066	5312	93444	1785	334	3904	2056	285	4397	C. dabieshanensis
Cda-JZP3	33833	4174	71840	43849	5260	92958	1790	324	3904	2063	284	4410	C. dabieshanensis
Cda-JZP4	33220	4156	70596	43211	5251	91673	1736	339	3811	2018	277	4313	C. dabieshanensis
Cda-JZP5	33700	4170	71570	43811	5300	92922	1776	343	3895	2070	281	4421	C. dabieshanensis
Cda-JZP6	34353	4228	72934	44473	5336	94282	1802	337	3941	2072	280	4424	C. dabieshanensis
Cda-JZP7	34310	4177	72797	44465	5322	94252	1801	337	3939	2080	282	4442	C. dabieshanensis
Cda-JZP8	33835	4189	71859	43901	5312	93114	1760	339	3859	2053	280	4386	C. dabieshanensis
Cda-JZP9	33189	4142	70520	43118	5258	91494	1757	327	3841	2032	282	4346	C. dabieshanensis
Cdalmy01	35316	4296	74928	45667	5354	96688	1838	346	4022	2116	287	4519	C. dabieshanensis
Cdalp01	35161	4374	74696	45400	5490	96290	1822	355	3999	2107	292	4506	C. dabieshanensis
Cdaww01	35145	4404	74694	45416	5510	96342	1811	363	3985	2110	294	4514	C. dabieshanensis
Cdaww02	34844	4337	74025	44880	5636	95396	1771	400	3942	2091	302	4484	C. dabieshanensis
Cdaww03	35027	4390	74444	45183	5536	95902	1808	369	3985	2100	294	4494	C. dabieshanensis
Cdaxt01	35419	4127	74965	45594	5288	96476	1866	315	4047	2137	270	4544	C. dabieshanensis
Cda-XT1	34211	4006	72428	44224	5135	93583	1819	308	3946	2076	270	4422	C. dabieshanensis
Cda-XT2	34326	4046	72698	44277	5202	93756	1814	305	3933	2073	273	4419	C. dabieshanensis
Cda-XT3	33784	3994	71562	43709	5137	92555	1798	305	3901	2044	278	4366	C. dabieshanensis
Cda-XT4	33114	3945	70173	42923	5036	90882	1750	300	3800	2007	266	4280	C. dabieshanensis
Cda-XT5	33904	4236	72044	44085	5331	93501	1755	356	3866	2057	294	4408	C. dabieshanensis
Cda-XT6	34457	4006	72920	44520	5197	94237	1803	314	3920	2099	277	4475	C. dabieshanensis
Cda-XT7	33810	3976	71596	43663	5085	92411	1787	300	3874	2049	275	4373	C. dabieshanensis
Cdaxy01	35324	4250	74898	45550	5366	96466	1838	343	4019	2120	290	4530	C. dabieshanensis
Cdaxz01	35273	4296	74842	45454	5558	96466	1793	400	3986	2121	292	4534	C. dabieshanensis
Cdazf01	35374	4243	74991	45541	5492	96574	1836	353	4025	2118	287	4523	C. dabieshanensis
Cdazf02	35508	4114	75130	45855	5185	96895	1823	356	4002	2121	292	4534	C. dabieshanensis
Cdazgh01	35283	4327	74893	45418	5605	96441	1796	392	3984	2119	294	4532	C. dabieshanensis
Cdazw01	35175	4367	74717	45349	5605	96303	1789	400	3978	2114	292	4520	C. dabieshanensis
Cdazy01	35282	4283	74847	45662	5349	96673	1824	372	4020	2122	283	4527	C. dabieshanensis
Chu-TMS10	5557	34202	45316	7179	44119	58477	666	1556	2888	359	2066	2784	C. hunanensis
Chubq01	5548	34060	45156	7100	43893	58093	642	1562	2846	352	2052	2756	C. hunanensis
Chu-CJ1	5502	33997	45001	7105	43778	57988	657	1532	2846	353	2061	2767	C. hunanensis
Chudmt01	5545	34215	45305	7171	44085	58427	665	1550	2880	343	2075	2761	C. hunanensis
Chuds01	5542	34012	45096	7045	43932	58022	654	1548	2856	348	2062	2758	C. hunanensis
Chudx01	6401	33090	45892	8480	42315	59275	557	1639	2753	381	2021	2783	C. hunanensis
Chugjs01	5507	34143	45157	7061	44046	58168	634	1556	2824	348	2060	2756	C. hunanensis
Chugs01	5569	34038	45176	6985	43990	57960	643	1547	2833	344	2062	2750	C. hunanensis
Chu-GZ1	6159	32237	44555	7953	41539	57445	529	1603	2661	370	1977	2717	C. hunanensis
Chu-GZ2	6146	33389	45681	8032	42858	58922	546	1662	2754	374	2025	2773	C. hunanensis
Chu-GZ3	6238	33289	45765	8107	42742	58956	538	1669	2745	379	2024	2782	C. hunanensis
Chu-HJ1	5586	34084	45256	7140	43951	58231	655	1549	2859	350	2068	2768	C. hunanensis
Chu-HJ2	5587	33843	45017	7153	43702	58008	645	1554	2844	351	2049	2751	C. hunanensis
Chu-HJ3	5626	33035	44287	7165	42762	57092	636	1501	2773	353	2026	2732	C. hunanensis
Chu-HJ4	5561	33386	44508	7120	43086	57326	652	1521	2825	350	2040	2740	C. hunanensis
Chu-HJ5	5580	33904	45064	7105	43774	57984	666	1538	2870	366	2041	2773	C. hunanensis
Chu-HJ6	5591	34026	45208	7102	43947	58151	645	1567	2857	359	2061	2779	C. hunanensis
Chu-HJ7	5662	33893	45217	7207	43761	58175	665	1538	2868	362	2041	2765	C. hunanensis
Chu-HJ8	5490	33284	44264	7061	43017	57139	637	1521	2795	348	2025	2721	C. hunanensis
Chuhq01	5569	34202	45340	7161	44095	58417	660	1551	2871	357	2061	2775	C. hunanensis
Chu-JZ1	5522	34009	45053	7062	43876	58000	655	1540	2850	352	2059	2763	C. hunanensis
Chu-JZ2	5572	34112	45256	7092	43984	58168	645	1558	2848	363	2054	2780	C. hunanensis
Chu-JZ3	5533	34154	45220	7037	44075	58149	658	1549	2865	359	2054	2772	C. hunanensis
Chu-JZ4	5504	34021	45029	7054	43898	58006	665	1545	2875	360	2052	2772	C. hunanensis
Chu-JZ5	5561	34104	45226	7152	43920	58224	666	1538	2870	353	2057	2763	C. hunanensis
Chu-JZ6	5579	34137	45295	7128	44084	58340	655	1557	2867	351	2064	2766	C. hunanensis
Chu-JZ7	5544	34065	45153	7102	43995	58199	656	1551	2863	351	2070	2772	C. hunanensis
Chu-JZ8	5517	34220	45254	7043	44119	58205	646	1560	2852	359	2065	2783	C. hunanensis
Chulca01	5558	34121	45237	7069	43995	58133	657	1552	2866	363	2059	2785	C. hunanensis
Chu-LP1	5558	34065	45181	7140	43950	58230	642	1558	2842	351	2062	2764	C. hunanensis
Chu-LP2	5478	34097	45053	7047	43969	58063	637	1557	2831	349	2060	2758	C. hunanensis
Chu-LP3	5507	33882	44896	7123	43638	57884	636	1540	2812	349	2054	2752	C. hunanensis
Chunms02	5605	34091	45301	7131	43967	58229	661	1543	2865	350	2062	2762	C. hunanensis
Chunms03	5539	34118	45196	7036	44000	58072	646	1552	2844	349	2067	2765	C. hunanensis
Chupt01	5531	34209	45271	7078	44098	58254	655	1557	2867	343	2069	2755	C. hunanensis
Chusd01	5554	33966	45074	7048	43851	57947	662	1538	2862	350	2057	2757	C. hunanensis
Chu-SJ1	5534	33815	44883	7074	43655	57803	643	1544	2830	347	2053	2747	C. hunanensis
Chust01	5558	34136	45252	7111	44054	58276	664	1545	2873	348	2068	2764	C. hunanensis
Chusx01	5515	34193	45223	7111	44052	58274	644	1556	2844	350	2066	2766	C. hunanensis
Chu-TD1	5541	34133	45215	7116	43932	58164	657	1557	2871	362	2055	2779	C. hunanensis
Chu-TD2	5534	34241	45309	7123	44134	58380	667	1554	2888	350	2071	2771	C. hunanensis
Chutj01	5608	34162	45378	7146	44104	58396	652	1566	2870	359	2063	2781	C. hunanensis
Chutm01	5560	34180	45300	7156	44035	58347	663	1552	2878	349	2071	2769	C. hunanensis
Chu-TZ1	5540	34158	45238	7069	44066	58204	663	1551	2877	363	2058	2784	C. hunanensis
Chu-TZ2	5545	34104	45194	7057	43985	58099	649	1564	2862	347	2070	2764	C. hunanensis
Chu-TZ3	5514	34016	45044	7092	43815	57999	659	1531	2849	361	2059	2781	C. hunanensis
Chuxz01	5571	34191	45333	7189	44056	58434	653	1567	2873	356	2067	2779	C. hunanensis
Chu-YL1	6122	32869	45113	7932	42264	58128	518	1651	2687	380	1995	2755	C. hunanensis
Chu-YL2	6172	32509	44853	8106	41756	57968	522	1615	2659	372	2002	2746	C. hunanensis
Chu-YL3	6208	32803	45219	8060	42123	58243	530	1631	2691	369	2007	2745	C. hunanensis
Chu-YL4	6209	33102	45520	8054	42563	58671	525	1660	2710	358	2032	2748	C. hunanensis
Chu-YL5	6196	33150	45542	8012	42581	58605	533	1647	2713	372	2017	2761	C. hunanensis
Chu-YL6	6120	33158	45398	8019	42536	58574	514	1652	2680	371	2030	2772	C. hunanensis
Chu-YL7	6135	33189	45459	8013	42568	58594	515	1659	2689	386	2009	2781	C. hunanensis
Chuyp01	6158	33244	45560	8004	42699	58707	527	1657	2711	358	2033	2749	C. hunanensis
Chuzm01	5552	34194	45298	7110	44041	58261	663	1550	2876	353	2057	2763	C. hunanensis
Chuzy01	6803	32596	46202	8893	41860	59646	426	1750	2602	379	2016	2774	C. hunanensis
Cto-GJ1	36759	1323	74841	47046	1754	95846	1946	100	3992	2227	91	4545	C. tonkinensis
Cto-GJ2	36379	1395	74153	46586	1791	94963	1916	118	3950	2217	86	4520	C. tonkinensis
Ctolc01	37329	1209	75867	47727	1623	97077	1991	94	4076	2248	82	4578	C. tonkinensis
Ctolc02	37141	1401	75683	47582	1786	96950	1958	125	4041	2249	88	4586	C. tonkinensis
Ctoldh01	37190	1383	75763	47617	1772	97006	1975	92	4042	2247	84	4578	C. tonkinensis
Cto-LX1	36824	1359	75007	47177	1673	96027	1974	96	4044	2230	93	4553	C. tonkinensis
Cto-LX2	36080	1412	73572	46150	1853	94153	1910	110	3930	2193	99	4485	C. tonkinensis
Cto-LX3	36187	1269	73643	46407	1656	94470	1932	98	3962	2216	83	4515	C. tonkinensis
Cto-LX4	35490	1232	72212	45490	1647	92627	1914	80	3908	2177	78	4432	C. tonkinensis
Cto-LX5	36288	1363	73939	46370	1764	94504	1914	102	3930	2183	88	4454	C. tonkinensis
Ctoml01	37228	1282	75738	47680	1601	96961	2007	93	4107	2256	81	4593	C. tonkinensis
Cto-NJ1	37034	1337	75405	47476	1701	96653	1988	102	4078	2244	92	4580	C. tonkinensis
Cto-NJ2	37126	1324	75576	47591	1696	96878	1995	99	4089	2256	77	4589	C. tonkinensis
Ctosb01	37243	1268	75754	47646	1651	96943	1980	93	4053	2250	79	4579	C. tonkinensis
Cto-SZ1	37298	1172	75768	47699	1567	96965	1992	82	4066	2254	77	4585	C. tonkinensis
Cto-SZ2	37388	1135	75911	47833	1491	97157	1989	86	4064	2262	72	4596	C. tonkinensis
Cto-SZ3	37377	1193	75947	47898	1557	97353	1999	88	4086	2256	78	4590	C. tonkinensis
Cto-YD1	37181	1145	75507	47565	1556	96686	1980	91	4051	2253	76	4582	C. tonkinensis
Cto-YD2	36106	1377	73589	46165	1735	94065	1920	99	3939	2215	82	4512	C. tonkinensis
Cto-YD3	36939	1371	75249	47362	1794	96518	1979	106	4064	2237	96	4570	C. tonkinensis
Cto-YJ1	36422	1364	74208	46582	1816	94980	1941	94	3976	2223	83	4529	C. tonkinensis
Cto-YJ2	36578	1463	74619	46708	2001	95417	1953	108	4014	2220	91	4531	C. tonkinensis
Cto-YJ3	37044	1329	75417	47363	1742	96468	1973	103	4049	2246	83	4575	C. tonkinensis
Cto-YJ4	36968	1324	75260	47390	1723	96503	1983	95	4061	2242	83	4567	C. tonkinensis
Cto-YJ5	37039	1367	75445	47453	1736	96642	1950	108	4008	2247	89	4583	C. tonkinensis
Cto-YJ6	36624	1268	74516	46944	1623	95511	1971	87	4029	2222	88	4532	C. tonkinensis
Cto-YP1	37133	1258	75524	47370	1647	96387	1987	73	4047	2241	79	4561	C. tonkinensis
Cto-YP2	36887	1399	75173	47105	1865	96075	1962	123	4047	2245	86	4576	C. tonkinensis
Cto-YP4	36436	1456	74328	46624	1892	95140	1938	115	3991	2207	97	4511	C. tonkinensis
Cto-YP5	36054	1331	73439	46208	1693	94109	1942	74	3958	2188	88	4464	C. tonkinensis
Cto-YP6	37138	1267	75543	47496	1618	96610	1982	87	4051	2246	89	4581	C. tonkinensis
Cto-YP7	37246	1307	75799	47597	1750	96944	1989	104	4082	2231	92	4554	C. tonkinensis
Cto-YP8	36936	1362	75234	47237	1743	96217	1976	92	4044	2228	80	4536	C. tonkinensis
Cto-YP9	36604	1323	74531	46886	1629	95401	1987	78	4052	2224	92	4540	C. tonkinensis
Ctozj01	37090	1375	75555	47501	1748	96750	1961	118	4040	2258	78	4594	C. tonkinensis
Ctozj02	37270	1260	75800	47620	1687	96927	1986	100	4072	2247	84	4578	C. tonkinensis
