# Supplementary material for: Genomic consequences of residual recombination in a hybrid apomictic hickory complex
Source: Nat Commun. 2026 Feb 5;17:2376. doi: 10.1038/s41467-026-68867-6 (PMC12982824; doi:10.1038/s41467-026-68867-6)
Supplement: Supplementary file 9 — Source Data [file 41467_2026_68867_MOESM9_ESM.zip › Source_data/supplementary_figures/loh/Chu57_LOH_Het_Dep.txt]

CHROM	RANGE	Chu-CJ1	Chu-GZ1	Chu-GZ2	Chu-GZ3	Chu-HJ1	Chu-HJ2	Chu-HJ3	Chu-HJ4	Chu-HJ5	Chu-HJ6	Chu-HJ7	Chu-HJ8	Chu-JZ1	Chu-JZ2	Chu-JZ3	Chu-JZ4	Chu-JZ5	Chu-JZ6	Chu-JZ7	Chu-JZ8	Chu-LP1	Chu-LP2	Chu-LP3	Chu-SJ1	Chu-TD1	Chu-TD2	Chu-TMS10	Chu-TZ1	Chu-TZ2	Chu-TZ3	Chu-YL1	Chu-YL2	Chu-YL3	Chu-YL4	Chu-YL5	Chu-YL6	Chu-YL7	Chubq01	Chudmt01	Chuds01	Chudx01	Chugjs01	Chugs01	Chuhq01	Chulca01	Chunms02	Chunms03	Chupt01
Chr01	1	0.011818:21.47	NA:13.59	NA:13.90	NA:12.77	0.009378:21.18	0.009530:22.58	0.011678:19.26	0.011689:21.10	0.009507:24.06	0.008819:24.06	0.010573:20.58	0.011292:24.12	0.009562:23.13	0.010300:22.54	0.010561:20.36	0.011364:19.73	0.010490:19.75	0.009588:22.79	0.008764:22.67	0.010292:21.18	0.009340:23.87	0.009808:23.14	0.011834:18.28	0.012731:18.08	0.009425:18.22	0.010978:23.96	0.009518:24.43	0.009199:22.77	0.009801:22.90	0.010291:21.24	NA:12.10	NA:12.29	NA:11.09	NA:11.85	NA:11.56	NA:12.39	NA:12.08	0.007676:21.37	0.009761:20.63	0.009812:19.19	NA:12.45	0.010572:18.81	0.010242:17.85	0.010892:18.29	0.010629:19.89	0.011200:18.03	0.009915:20.39	0.011147:18.54
Chr01	50001	0.013639:15.50	NA:5.87	NA:8.50	NA:7.13	0.011110:15.95	0.012791:17.62	0.013787:13.36	0.014214:16.27	0.012096:20.39	0.012078:18.78	0.014333:14.96	0.014934:17.50	0.011954:17.33	0.012020:20.01	0.012133:16.34	0.013822:15.33	0.013958:14.19	0.011846:19.38	0.013449:19.33	0.012758:17.93	0.012614:18.38	0.013865:17.56	0.013322:14.06	0.013709:13.44	0.014825:12.50	0.012222:20.66	0.011902:22.09	0.011703:18.33	0.011984:18.42	0.011634:16.29	NA:5.37	NA:4.91	NA:4.78	NA:5.21	NA:5.01	NA:6.11	NA:5.96	0.014440:13.59	0.013729:15.16	0.012821:14.74	NA:6.12	0.014634:11.75	0.014465:11.53	0.013597:13.40	0.013786:12.68	0.014974:12.22	0.012910:13.70	0.012719:13.34
Chr01	100001	0.015029:21.94	0.011382:25.79	0.011965:22.19	0.012408:19.54	0.016146:20.05	0.016442:22.73	0.015664:21.17	0.015167:24.97	0.015644:24.33	0.015470:23.72	0.015620:20.89	0.015400:29.91	0.016581:20.86	0.016197:21.98	0.016325:20.16	0.016859:21.41	0.015887:18.87	0.016353:21.83	0.016077:22.46	0.016936:20.57	0.016795:22.78	0.016518:21.60	0.016423:16.66	0.015948:18.55	0.015817:18.54	0.016096:25.35	0.015809:25.98	0.016903:19.71	0.016814:21.90	0.016329:18.97	0.012699:16.12	0.012662:17.72	0.012508:14.78	0.013314:15.77	0.012911:14.34	0.012314:17.20	0.012824:17.05	0.015636:19.54	0.014840:19.93	0.015079:18.29	0.011583:21.75	0.016412:17.16	0.016484:16.90	0.015813:18.55	0.015679:17.96	0.015197:17.37	0.016010:18.62	0.015219:18.67
Chr01	150001	0.011553:28.52	0.009765:35.79	0.010658:33.30	0.010130:29.44	0.011833:24.55	0.011247:27.04	0.011734:25.07	0.010767:30.89	0.011443:29.87	0.011330:29.91	0.011189:26.40	0.011219:35.00	0.011633:25.59	0.012330:26.39	0.011623:25.31	0.011629:27.19	0.011935:25.53	0.011467:28.01	0.012905:27.17	0.012234:25.44	0.012178:27.38	0.011893:26.82	0.012862:21.90	0.011131:24.13	0.012045:20.24	0.011759:31.38	0.012043:31.93	0.012119:23.82	0.012009:26.95	0.012072:24.98	0.011018:24.71	0.011314:25.84	0.011630:20.60	0.011119:23.40	0.010757:22.24	0.011516:25.36	0.012132:25.13	0.011551:21.66	0.012224:23.97	0.011675:21.64	0.010381:26.99	0.012455:20.72	0.011939:20.30	0.011742:21.77	0.011419:22.36	0.012355:22.04	0.012378:22.18	0.011647:21.69
Chr01	200001	0.007668:27.81	0.007855:35.08	0.008513:30.78	0.008313:27.04	0.007811:23.19	0.008360:25.84	0.008247:24.26	0.007604:29.33	0.007760:28.28	0.008043:27.62	0.007916:25.48	0.007817:34.55	0.008279:22.45	0.007952:23.35	0.008140:23.02	0.008114:24.59	0.008538:23.00	0.008411:25.09	0.008588:24.19	0.008030:23.06	0.008151:24.79	0.008616:24.76	0.008648:20.79	0.008344:21.84	0.008278:22.12	0.007803:29.35	0.008165:30.28	0.008855:22.34	0.008290:23.68	0.007907:23.70	0.008182:25.07	0.008187:22.65	0.008794:19.78	0.009065:20.56	0.008367:19.48	0.008647:23.97	0.008584:22.17	0.008291:19.06	0.007950:21.74	0.009426:19.26	0.008761:25.84	0.008515:21.13	0.008259:20.20	0.008045:20.81	0.007769:19.97	0.008096:21.77	0.008250:19.57	0.008309:21.45
Chr01	250001	0.013389:26.75	0.013966:27.76	0.013973:29.52	0.013904:24.77	0.013887:22.75	0.013386:26.73	0.013776:23.33	0.013579:26.32	0.013348:28.21	0.013376:26.09	0.013409:22.70	0.013635:33.82	0.013662:23.96	0.013645:26.07	0.013524:22.29	0.014222:24.47	0.013297:22.21	0.013658:24.68	0.014088:24.62	0.013747:23.81	0.013637:24.07	0.013488:24.25	0.014253:20.87	0.013402:20.78	0.014085:16.27	0.013601:27.57	0.013271:28.32	0.013622:22.92	0.013627:25.66	0.013767:23.17	0.014142:23.67	0.014187:23.20	0.014311:18.93	0.014470:21.01	0.014881:19.28	0.014088:24.48	0.013756:23.03	0.013739:16.73	0.013614:20.31	0.013744:19.36	0.015226:20.80	0.013737:16.56	0.013829:16.32	0.013840:17.39	0.014269:17.11	0.013379:17.88	0.013700:17.10	0.013616:18.63
Chr01	300001	0.013504:24.17	0.010774:17.84	0.009331:22.63	0.009949:19.29	0.014575:21.96	0.014648:26.38	0.015144:18.05	0.014667:22.41	0.014403:25.93	0.014207:25.27	0.014918:20.92	0.014532:28.42	0.013802:24.32	0.013960:27.99	0.014740:23.90	0.014120:25.11	0.015036:23.10	0.014613:26.94	0.014662:27.07	0.013817:24.69	0.014169:24.70	0.014085:24.33	0.014928:20.43	0.015408:21.18	0.015072:19.38	0.014334:30.02	0.013779:31.19	0.015041:25.76	0.015048:25.27	0.014269:23.76	0.008348:17.50	0.007679:16.78	0.009243:13.87	0.009730:16.18	0.008750:14.75	0.009448:18.44	0.009051:17.25	0.014577:17.84	0.014278:21.77	0.015054:20.18	0.009454:16.82	0.015450:18.55	0.014768:18.45	0.014249:19.94	0.014360:19.29	0.014454:19.15	0.015069:19.00	0.014189:19.95
Chr01	350001	0.022200:21.90	0.018074:22.78	0.018266:27.95	0.017920:24.68	0.023248:21.84	0.022856:23.77	0.023302:19.37	0.022992:22.15	0.022930:24.81	0.022576:24.50	0.023418:21.72	0.022633:26.35	0.022915:22.64	0.022711:25.42	0.022746:22.83	0.022030:23.98	0.021780:21.26	0.022738:24.98	0.023089:24.78	0.022758:23.63	0.022901:23.32	0.023034:22.46	0.022999:18.47	0.022683:19.69	0.022617:18.86	0.022103:29.27	0.022568:30.96	0.022519:23.69	0.022594:23.83	0.022634:21.42	0.018447:19.75	0.018588:19.32	0.019395:17.07	0.017862:19.13	0.019173:17.85	0.019188:21.36	0.018876:19.03	0.022506:18.05	0.022954:21.49	0.022745:19.59	0.018155:20.44	0.022991:18.32	0.023019:17.85	0.022823:20.03	0.022458:19.02	0.022909:19.46	0.023133:18.72	0.023436:19.71
Chr01	400001	0.022757:16.06	0.021437:18.40	0.021134:22.62	0.021204:20.77	0.019506:16.16	0.019034:17.52	0.019162:15.85	0.019838:18.29	0.020358:19.36	0.019987:18.38	0.020424:16.77	0.019681:21.42	0.021148:15.49	0.023041:17.03	0.020097:16.02	0.020981:16.57	0.022119:15.14	0.020618:17.54	0.020394:17.75	0.021012:16.42	0.020661:17.14	0.021483:16.21	0.021519:13.13	0.021844:14.14	0.021292:13.94	0.020237:21.31	0.019147:22.34	0.020974:16.40	0.020128:17.19	0.022429:16.00	0.023585:15.46	0.022858:14.00	0.023914:13.26	0.023017:14.62	0.022708:13.60	0.023376:16.33	0.021930:15.49	0.021497:12.95	0.020969:14.64	0.022478:13.97	0.021309:15.30	0.020414:12.99	0.022835:12.68	0.021084:14.28	0.019723:13.46	0.021946:13.40	0.021824:12.97	0.021370:13.82
Chr01	450001	0.032417:17.58	0.033379:19.50	0.031949:24.58	0.031742:21.64	0.031712:16.97	0.033055:17.75	0.031859:14.96	0.033143:17.64	0.032306:19.49	0.031668:19.02	0.031555:17.04	0.031134:20.84	0.032485:16.60	0.032756:18.68	0.031450:17.17	0.031272:17.98	0.032933:16.17	0.032310:19.06	0.031750:18.14	0.031894:17.77	0.032394:18.16	0.033413:16.34	0.032842:14.50	0.032165:15.52	0.032660:15.20	0.032202:23.15	0.031573:24.21	0.031546:17.37	0.032059:17.74	0.031614:16.63	0.033438:16.03	0.032808:15.14	0.033758:13.28	0.033018:15.51	0.033205:14.61	0.032573:17.91	0.032936:17.22	0.032648:13.56	0.032581:16.40	0.031966:14.87	0.033232:17.92	0.031751:14.69	0.032667:14.53	0.032981:15.63	0.031674:15.19	0.031808:14.62	0.032473:14.29	0.031544:14.56
Chr01	500001	0.027990:17.86	0.029302:12.67	0.027766:25.29	0.027971:21.90	0.027561:15.81	0.028616:17.32	0.027831:12.01	0.027269:14.14	0.027527:17.55	0.028080:17.55	0.026688:14.36	0.027151:16.02	0.027373:17.45	0.027259:21.55	0.028192:18.41	0.027815:19.51	0.027877:18.55	0.027784:21.01	0.027195:20.50	0.027498:19.51	0.027330:19.00	0.027878:17.76	0.027401:15.00	0.028082:16.69	0.027565:14.11	0.027108:24.03	0.028256:23.76	0.027848:19.75	0.026991:17.55	0.026763:17.75	0.027547:15.53	0.027602:15.20	0.027980:15.30	0.027303:17.76	0.027760:15.76	0.027528:18.69	0.028368:17.74	0.026906:14.55	0.027801:16.79	0.026328:14.22	0.027222:18.02	0.026902:14.86	0.026401:14.13	0.026819:14.84	0.026736:14.34	0.027225:14.68	0.027973:15.35	0.027780:15.15
Chr01	550001	0.021628:18.54	0.022133:19.51	0.021927:25.23	0.022910:22.48	0.021057:17.38	0.021751:19.02	0.023720:14.97	0.021878:19.00	0.020983:20.53	0.022216:19.15	0.022171:17.06	0.022565:21.43	0.022088:17.10	0.021924:19.73	0.021566:16.90	0.022421:18.49	0.022319:17.33	0.021698:20.67	0.022089:19.31	0.023701:18.56	0.022021:18.67	0.022430:17.65	0.020917:14.96	0.022305:16.15	0.022185:15.00	0.021970:23.92	0.021623:24.79	0.023109:18.54	0.022344:17.71	0.022698:16.39	0.023208:15.42	0.023237:15.53	0.024098:14.66	0.022123:16.34	0.023983:15.34	0.023523:17.86	0.023993:16.78	0.021661:14.14	0.021230:16.96	0.020921:14.90	0.022983:17.99	0.021806:15.29	0.021789:14.25	0.021984:15.84	0.023649:15.49	0.021986:14.74	0.022353:15.04	0.022380:16.12
Chr01	600001	0.018773:15.00	0.021295:17.35	0.020189:21.41	0.021668:18.80	0.018496:15.62	0.018492:16.57	0.019495:13.77	0.019747:16.89	0.018821:17.26	0.018810:16.75	0.018272:15.68	0.020858:18.77	0.019835:14.12	0.018993:16.79	0.019258:15.30	0.018930:14.89	0.017681:14.51	0.018587:16.31	0.018576:16.11	0.019454:16.00	0.018032:15.39	0.019090:15.28	0.020408:11.89	0.017506:13.75	0.018291:14.32	0.017500:21.76	0.017522:21.71	0.019282:15.34	0.019511:15.35	0.020222:13.85	0.021878:12.85	0.022012:11.78	0.021693:11.73	0.021119:13.11	0.021288:12.03	0.021980:14.92	0.023126:13.52	0.018780:12.85	0.019384:14.64	0.019010:12.86	0.019485:16.60	0.019065:13.80	0.018574:12.97	0.018080:14.27	0.018590:13.62	0.017648:13.74	0.019103:12.71	0.017583:14.08
Chr01	650001	0.019652:16.18	0.020966:17.56	0.020258:27.05	0.020656:24.11	0.019374:17.73	0.019859:17.91	0.020233:13.69	0.019806:16.44	0.019798:18.32	0.019710:18.96	0.019851:15.82	0.020393:18.67	0.020151:17.68	0.020608:21.10	0.020179:18.75	0.020228:17.43	0.019674:17.10	0.020146:21.34	0.019317:21.22	0.019223:19.92	0.020091:19.42	0.019677:17.43	0.020209:14.74	0.020116:14.87	0.019798:16.97	0.020338:25.61	0.019398:27.69	0.019854:19.87	0.020395:18.27	0.020510:17.59	0.020654:16.72	0.022344:14.91	0.020835:15.01	0.020891:16.98	0.022220:16.19	0.021683:19.59	0.021724:17.61	0.020012:16.28	0.019658:18.48	0.020504:15.00	0.020276:20.60	0.019194:17.03	0.019543:16.57	0.018953:17.65	0.020024:16.78	0.019072:16.75	0.019260:16.75	0.019742:17.48
Chr01	700001	0.016416:21.28	0.018651:22.37	0.017304:27.95	0.018309:24.49	0.015733:19.74	0.016416:19.84	0.016873:17.81	0.015771:21.73	0.016109:22.19	0.015407:21.53	0.016934:20.63	0.017059:24.97	0.016190:19.32	0.015322:23.20	0.016018:20.14	0.016016:21.03	0.016350:19.58	0.015655:22.23	0.016702:21.65	0.016250:21.12	0.016288:20.80	0.015647:19.98	0.016799:17.14	0.016179:19.01	0.015121:20.48	0.015243:28.64	0.015182:29.82	0.016095:21.60	0.016742:20.09	0.016290:19.95	0.018529:16.78	0.018721:17.06	0.017884:15.08	0.018662:17.18	0.017757:16.26	0.018326:19.32	0.018276:18.80	0.016188:17.75	0.015645:19.73	0.015853:16.86	0.015362:22.62	0.015619:19.21	0.016946:17.40	0.016411:19.70	0.017038:18.58	0.016382:17.68	0.016267:17.75	0.015334:18.67
Chr01	750001	0.020506:15.34	0.020770:13.27	0.020755:22.30	0.020762:19.07	0.019399:14.46	0.020502:14.22	0.021277:11.05	0.019130:13.80	0.020451:15.97	0.019977:15.32	0.019482:13.50	0.021340:15.88	0.021431:14.32	0.021319:16.93	0.021656:14.54	0.019948:16.46	0.019506:16.33	0.020313:17.07	0.021192:16.43	0.020175:16.19	0.019940:14.76	0.021151:14.26	0.020044:12.46	0.018995:14.25	0.020175:13.62	0.019092:20.75	0.018777:22.08	0.021224:15.18	0.019744:14.61	0.021028:15.20	0.020733:13.75	0.021954:12.11	0.022050:11.66	0.022294:13.85	0.021380:12.68	0.021531:15.42	0.022254:14.26	0.020675:12.76	0.019550:14.57	0.019281:12.56	0.021198:15.10	0.019454:13.71	0.020009:13.19	0.018771:14.35	0.020326:14.05	0.020513:13.33	0.018844:13.21	0.020646:13.59
Chr01	800001	0.023084:17.25	0.024794:15.49	0.025716:27.20	0.025455:23.09	0.023519:16.54	0.023554:16.00	0.023353:12.61	0.023552:14.10	0.024230:17.28	0.024242:17.40	0.024038:14.58	0.024918:16.50	0.025036:16.49	0.023436:19.10	0.024632:17.04	0.023466:17.94	0.023641:17.49	0.022204:19.44	0.024230:18.99	0.023282:18.68	0.024549:17.46	0.024639:16.86	0.024033:14.26	0.023853:15.27	0.021545:16.05	0.023909:24.50	0.022747:26.97	0.024265:18.36	0.024991:17.84	0.025172:16.77	0.025756:15.07	0.026030:14.60	0.026775:14.12	0.026909:16.93	0.025891:15.38	0.026299:18.90	0.027426:16.77	0.024778:14.72	0.023537:17.27	0.024138:14.45	0.024480:18.41	0.023217:14.76	0.023116:14.35	0.022529:16.19	0.022705:15.86	0.024782:14.46	0.023189:15.08	0.023789:14.90
Chr01	850001	0.015186:14.43	0.016930:11.10	0.017797:21.35	0.017244:18.34	0.016236:14.38	0.016091:13.56	0.015539:10.99	0.017188:12.46	0.016346:15.36	0.017000:15.14	0.015370:13.15	0.016626:14.19	0.015850:14.68	0.017215:16.74	0.015846:15.33	0.017369:14.68	0.015477:14.28	0.016129:17.12	0.016256:16.21	0.015268:16.05	0.015073:15.35	0.015438:14.33	0.016400:12.30	0.014372:12.98	0.015770:13.84	0.013888:22.43	0.014675:24.07	0.015230:16.47	0.015951:14.90	0.015782:15.52	0.016565:11.89	0.018640:10.47	0.016728:11.43	0.017033:12.53	0.017866:11.97	0.018538:14.60	0.017603:13.22	0.014969:13.40	0.016170:15.04	0.015885:13.07	0.013926:15.98	0.014978:13.19	0.015375:12.51	0.016187:14.00	0.015675:14.01	0.015318:12.66	0.015312:13.39	0.015319:13.33
Chr01	900001	0.019565:15.76	0.020751:13.15	0.020305:28.41	0.020832:25.14	0.020155:15.76	0.020168:15.11	0.019072:11.69	0.019172:12.41	0.019625:16.98	0.018534:15.86	0.019787:13.32	0.018773:14.71	0.020461:17.00	0.019317:21.04	0.019207:18.25	0.020080:17.64	0.019677:16.71	0.020338:19.88	0.020118:19.31	0.019468:19.43	0.020066:17.54	0.021133:16.78	0.019797:14.81	0.020189:15.43	0.019361:16.73	0.020139:26.29	0.019872:27.24	0.020087:20.12	0.019270:17.32	0.020004:18.24	0.020964:15.61	0.020325:13.49	0.020635:14.09	0.020844:17.78	0.021295:16.56	0.020526:19.29	0.020409:18.27	0.020420:15.89	0.019004:17.90	0.020052:14.19	0.019816:20.63	0.019596:17.41	0.019235:15.54	0.019044:16.73	0.019275:16.26	0.019515:15.80	0.018794:16.05	0.019292:17.05
Chr01	950001	0.019699:18.31	0.019439:12.83	0.020258:27.40	0.020684:23.91	0.019243:16.21	0.021354:15.97	0.019383:12.49	0.017999:14.40	0.020688:17.73	0.021130:16.53	0.018459:14.47	0.019414:16.47	0.019610:17.94	0.019523:21.74	0.021724:19.19	0.020026:18.74	0.019833:18.37	0.020696:21.37	0.020256:20.81	0.020412:20.47	0.021148:18.50	0.021263:18.04	0.019322:15.58	0.018114:16.39	0.019997:16.77	0.021719:26.64	0.019464:28.81	0.020123:20.27	0.021441:18.51	0.020092:19.91	0.019974:14.99	0.020175:13.35	0.020422:14.53	0.019989:16.72	0.021630:15.88	0.019417:19.21	0.021122:17.89	0.019781:16.34	0.019788:18.41	0.020588:15.00	0.020391:19.91	0.020308:16.90	0.019886:15.73	0.018269:17.34	0.019128:16.73	0.019965:16.72	0.019810:16.81	0.018769:16.75
Chr01	1000001	0.025351:18.34	0.022377:13.22	0.022328:25.49	0.022246:22.09	0.024124:16.61	0.023129:17.08	0.024811:13.20	0.024033:15.87	0.024011:18.10	0.023066:17.25	0.024154:14.95	0.024913:18.36	0.023719:17.36	0.023533:21.55	0.024185:18.21	0.024099:19.04	0.022730:18.60	0.022817:20.54	0.023159:19.89	0.022833:19.45	0.023826:18.63	0.024211:17.94	0.024198:15.03	0.024406:17.29	0.023107:15.95	0.023113:25.15	0.024161:26.82	0.023191:19.17	0.023917:18.90	0.022909:17.41	0.024339:13.16	0.022054:13.99	0.023327:14.11	0.022407:16.67	0.023025:14.95	0.022647:18.08	0.023179:16.47	0.025304:14.94	0.023605:17.38	0.024348:14.49	0.023198:16.66	0.023014:15.23	0.025021:14.04	0.024203:15.98	0.024007:15.43	0.023382:14.73	0.023534:15.11	0.024813:15.09
Chr01	1050001	0.026195:15.45	0.028157:11.86	0.025794:26.35	0.026039:22.72	0.027096:14.54	0.026409:14.43	0.026869:10.21	0.026987:11.61	0.027320:14.44	0.026073:14.85	0.027249:11.96	0.028860:13.32	0.027598:15.51	0.026493:19.93	0.027105:16.41	0.026745:16.21	0.025369:15.53	0.026486:19.50	0.026064:18.40	0.026195:17.85	0.026006:15.96	0.028047:15.36	0.026575:13.37	0.025888:14.12	0.026704:14.46	0.025644:23.93	0.024739:24.50	0.026341:17.19	0.026736:16.22	0.026545:16.30	0.027380:13.63	0.025868:12.35	0.026188:14.30	0.027787:15.57	0.026251:14.90	0.027312:17.22	0.025690:15.50	0.026401:14.86	0.025007:15.98	0.026555:13.19	0.027305:16.51	0.025627:14.58	0.025777:13.73	0.025193:14.76	0.025363:14.79	0.027088:13.95	0.026198:14.24	0.026103:14.51
Chr01	1100001	0.016917:17.91	0.017767:19.04	0.015106:28.07	0.017417:23.97	0.017373:15.91	0.017614:16.20	0.017539:14.48	0.016251:17.31	0.016543:18.21	0.017407:16.81	0.017676:16.01	0.018356:19.37	0.017686:15.55	0.018588:18.36	0.016675:16.58	0.016543:18.39	0.016733:16.81	0.016967:18.67	0.017756:18.16	0.017444:18.11	0.018694:16.67	0.018405:16.46	0.017070:14.03	0.017641:15.83	0.016129:14.65	0.015677:24.64	0.014721:25.45	0.016180:17.37	0.017119:17.56	0.018262:15.26	0.019533:14.85	0.019472:14.36	0.019911:14.37	0.017671:17.07	0.019395:15.06	0.018289:18.39	0.017810:17.27	0.017039:14.08	0.016225:16.30	0.016513:13.27	0.020662:12.26	0.016679:13.81	0.016359:14.09	0.016795:14.52	0.017658:15.59	0.017203:13.78	0.017659:14.15	0.017080:15.45
Chr01	1150001	0.019237:16.60	0.019986:13.72	0.019026:29.13	0.019611:24.70	0.018410:16.26	0.018829:15.00	0.018701:11.28	0.019200:12.99	0.019436:17.75	0.019608:17.12	0.018592:13.88	0.020808:15.32	0.019781:16.77	0.019796:20.21	0.019317:18.52	0.018834:17.99	0.019940:17.55	0.020036:20.16	0.020419:19.48	0.019505:19.05	0.020047:17.36	0.021051:17.07	0.020237:13.98	0.020219:15.73	0.019287:16.70	0.019388:25.74	0.019368:27.18	0.019847:19.24	0.019279:16.81	0.019413:17.42	0.020919:15.89	0.020424:13.85	0.020308:14.87	0.020594:17.45	0.019235:16.74	0.019585:20.03	0.020476:17.97	0.020210:15.96	0.018588:18.12	0.019291:13.64	0.022012:20.28	0.020683:16.53	0.018368:15.45	0.018999:16.70	0.019128:16.26	0.020864:15.69	0.018717:16.12	0.019304:16.00
Chr01	1200001	0.018935:16.44	0.019763:15.83	0.018177:29.68	0.018497:25.12	0.019014:16.79	0.019206:16.77	0.018816:13.77	0.018372:15.47	0.018003:18.86	0.018748:17.99	0.018676:15.75	0.018614:17.89	0.019868:16.77	0.019163:19.35	0.019295:18.25	0.019212:17.63	0.018208:16.73	0.019388:19.68	0.019256:18.89	0.018970:18.87	0.018948:17.59	0.018754:16.58	0.019504:14.47	0.019577:15.39	0.017859:17.86	0.018052:27.29	0.017812:28.52	0.019407:18.25	0.019319:17.44	0.019293:17.45	0.018947:15.97	0.020841:13.70	0.018761:14.42	0.018530:16.69	0.019149:16.21	0.019197:18.68	0.020175:17.93	0.018760:16.43	0.018469:18.29	0.020439:14.16	0.018303:19.93	0.018145:16.64	0.018524:15.02	0.018695:16.23	0.018750:16.49	0.018104:16.02	0.019021:15.30	0.017964:16.75
Chr01	1250001	0.016585:19.71	0.014898:18.29	0.015790:31.45	0.015963:27.84	0.016401:17.81	0.016068:17.22	0.015707:14.16	0.015574:17.12	0.015752:19.26	0.015969:18.72	0.016051:16.86	0.016554:18.49	0.016230:18.21	0.016017:21.08	0.016194:19.36	0.016289:20.92	0.016265:19.12	0.015904:21.39	0.016454:21.23	0.015892:20.17	0.015943:19.66	0.015839:17.91	0.016342:15.52	0.016407:17.93	0.016009:19.46	0.016449:30.29	0.016444:30.74	0.015738:20.22	0.016355:18.51	0.015290:19.18	0.015597:16.39	0.016284:14.50	0.015864:15.56	0.015947:17.35	0.015789:16.22	0.015946:20.65	0.016342:19.15	0.015971:18.38	0.015664:20.70	0.016027:15.44	0.015873:22.88	0.015696:19.61	0.016227:18.44	0.015597:18.58	0.015377:19.77	0.015694:18.34	0.015828:18.40	0.015773:19.06
Chr01	1300001	0.022883:16.01	0.022748:14.75	0.021735:28.14	0.021723:24.93	0.023554:16.55	0.022836:16.90	0.022952:12.65	0.022708:14.13	0.022819:18.28	0.023721:17.91	0.022084:14.49	0.024336:16.75	0.023138:16.99	0.023575:20.60	0.022574:18.04	0.023360:17.73	0.023355:16.46	0.022493:20.48	0.023334:20.07	0.023167:19.57	0.022127:18.15	0.022870:17.56	0.023516:14.70	0.023155:15.25	0.022645:15.70	0.022311:25.47	0.022816:26.86	0.023101:18.79	0.022770:17.96	0.023117:16.89	0.023272:15.96	0.022608:12.78	0.022623:13.97	0.022269:16.80	0.021894:15.92	0.022319:18.70	0.021934:17.63	0.022375:15.53	0.021991:18.09	0.022868:14.37	0.021944:20.15	0.021732:16.13	0.021725:15.10	0.022257:16.16	0.022858:16.83	0.022600:15.67	0.022983:15.45	0.022579:16.35
Chr01	1350001	0.021886:22.29	0.023432:22.59	0.021724:35.51	0.021923:31.18	0.022083:21.57	0.021657:22.07	0.022244:17.46	0.022579:21.33	0.022787:23.99	0.022067:24.77	0.021683:19.91	0.021479:24.07	0.023097:21.52	0.022358:25.05	0.021971:21.99	0.022758:22.16	0.022184:20.68	0.022184:24.17	0.021677:23.66	0.022359:23.81	0.021400:23.46	0.021729:22.25	0.021898:19.08	0.021994:18.72	0.019747:22.15	0.021534:31.85	0.021108:32.79	0.021679:23.55	0.022732:22.80	0.022503:22.39	0.022904:20.03	0.023437:17.99	0.022919:17.98	0.023070:21.02	0.023641:20.04	0.022320:23.12	0.022235:22.62	0.021672:18.38	0.021833:22.42	0.022312:18.91	0.021428:24.42	0.022083:18.72	0.023071:18.37	0.020168:20.79	0.020845:20.58	0.021619:18.72	0.022001:18.63	0.021150:19.38
Chr01	1400001	0.022100:22.92	0.023708:22.61	0.018993:34.46	0.020006:29.76	0.022587:21.74	0.021802:24.07	0.023105:19.09	0.021878:22.57	0.021829:25.78	0.020138:25.40	0.022381:20.23	0.023696:26.54	0.021342:22.92	0.021953:26.96	0.022364:22.83	0.022427:22.73	0.021142:20.83	0.021114:25.79	0.022133:25.25	0.022153:24.72	0.022343:25.74	0.022848:24.18	0.022454:20.26	0.022518:18.88	0.022373:18.20	0.019603:30.50	0.018740:31.38	0.020579:24.61	0.021037:25.37	0.021007:23.79	0.024165:22.86	0.022607:20.78	0.022514:18.71	0.024195:22.48	0.023956:20.83	0.023371:25.29	0.021838:24.35	0.022560:17.78	0.021342:21.35	0.022247:19.54	0.021640:23.25	0.022537:17.89	0.023465:16.69	0.021265:18.39	0.022179:18.91	0.022897:18.54	0.022235:18.58	0.021840:19.91
Chr01	1450001	0.006674:9.24	0.005500:9.02	0.004371:11.68	0.004879:9.80	0.004047:7.93	0.006169:8.63	0.005967:8.16	0.004715:10.01	0.006487:9.62	0.005785:9.41	0.004985:8.25	0.006341:11.25	0.006188:7.73	0.005682:9.40	0.007318:8.03	0.005149:8.56	0.007195:7.82	0.005579:9.06	0.006266:8.50	0.006812:8.13	0.005771:9.12	0.007063:8.49	0.005238:6.91	0.006396:7.56	0.007287:6.56	0.004921:10.85	0.004849:11.30	0.006253:8.58	0.006108:8.98	0.005465:7.85	NA:7.46	0.006725:6.87	NA:6.37	0.006439:7.36	0.006677:6.82	0.007691:8.54	0.007254:7.98	0.006298:6.46	0.004903:7.51	0.003657:6.46	0.007872:8.39	0.005633:6.80	0.004305:6.66	0.003688:7.25	0.003849:7.33	0.005427:6.47	0.006822:6.75	0.004979:7.63
Chr01	1500001	0.026405:24.46	0.030037:23.60	0.027998:36.18	0.028755:30.05	0.027564:22.82	0.028804:25.70	0.030329:21.47	0.030032:25.01	0.028307:27.60	0.028138:27.24	0.028072:21.90	0.030384:27.72	0.028569:24.51	0.026404:27.88	0.028622:24.28	0.029307:24.27	0.028039:22.15	0.027488:26.52	0.027406:25.73	0.027022:25.20	0.027907:27.00	0.027901:24.63	0.028180:21.63	0.027745:22.02	0.029085:19.49	0.026696:32.85	0.028990:33.06	0.027652:25.69	0.030286:25.85	0.028914:23.87	0.029233:21.54	0.027493:20.74	0.029874:19.96	0.028125:21.82	0.027994:21.17	0.029401:25.80	0.028274:24.71	0.027521:18.74	0.027299:22.94	0.028616:20.94	0.027705:25.49	0.027291:18.91	0.030584:17.70	0.029631:20.18	0.028139:20.41	0.027605:19.16	0.026217:19.92	0.027731:20.46
Chr01	1550001	0.016319:21.08	0.017402:20.94	0.017381:26.08	0.016483:22.56	0.017710:17.36	0.016732:19.20	0.017399:16.66	0.015217:20.23	0.017591:20.92	0.016446:19.97	0.016123:17.61	0.016537:23.28	0.017071:18.51	0.016734:20.56	0.017220:17.57	0.015657:19.16	0.017294:16.73	0.017908:19.38	0.017646:18.45	0.017369:18.61	0.015584:19.97	0.016999:19.91	0.017363:16.60	0.017333:16.21	0.019297:14.84	0.016154:23.87	0.017114:24.53	0.016137:18.18	0.016968:19.41	0.017750:18.25	0.017362:18.60	0.017155:17.14	0.016971:16.30	0.019521:15.93	0.018683:16.07	0.017836:19.90	0.016334:18.78	0.016019:14.67	0.016959:17.64	0.017230:15.46	0.015650:18.88	0.016316:15.37	0.016705:15.07	0.017814:15.83	0.016281:15.85	0.016055:16.24	0.017526:15.59	0.016172:16.66
Chr01	1600001	0.017979:30.35	0.018055:34.18	0.018152:32.21	0.018306:28.33	0.018385:24.75	0.017505:28.37	0.017850:27.75	0.017080:33.29	0.017604:32.71	0.017943:27.95	0.017797:27.06	0.017547:39.65	0.018020:24.66	0.018081:26.87	0.017418:24.78	0.018111:25.63	0.017402:23.58	0.017680:26.78	0.018124:25.64	0.018560:24.41	0.018340:26.60	0.018206:26.03	0.018499:22.16	0.018280:21.99	0.017986:20.61	0.018034:30.17	0.017387:30.59	0.017627:23.77	0.017559:27.04	0.017504:27.10	0.018121:26.92	0.018310:25.01	0.018003:22.56	0.019120:22.37	0.018607:21.23	0.019082:27.26	0.019020:25.03	0.018282:18.18	0.018016:21.70	0.017883:21.44	0.018322:24.02	0.018329:19.34	0.018091:18.84	0.019100:20.05	0.018232:20.28	0.018120:21.73	0.017806:20.13	0.018062:21.34
Chr01	1650001	0.021775:24.79	0.023579:25.72	0.022600:29.16	0.022747:24.66	0.022746:22.62	0.023013:24.38	0.022788:23.40	0.022227:28.26	0.021981:29.67	0.021552:25.62	0.022525:22.81	0.022217:32.99	0.023298:21.56	0.022138:24.47	0.023217:21.39	0.022332:20.83	0.021932:18.92	0.022669:23.44	0.022047:22.57	0.022001:21.35	0.021924:23.19	0.022451:22.78	0.022155:20.23	0.022879:17.88	0.022289:17.12	0.022598:26.61	0.022800:27.41	0.022133:21.90	0.021871:24.58	0.021999:22.84	0.022787:21.94	0.023417:20.19	0.022005:19.20	0.022665:19.21	0.023110:19.13	0.022373:23.64	0.022257:22.17	0.023536:15.33	0.022725:19.00	0.022608:19.58	0.022943:20.69	0.023043:16.39	0.023676:16.03	0.023956:17.20	0.022902:17.34	0.022395:17.16	0.022150:16.53	0.022226:18.90
Chr01	1700001	0.011371:16.90	0.012027:18.88	0.011886:23.52	0.011268:20.47	0.010912:17.34	0.010647:18.71	0.010939:16.64	0.011292:18.84	0.010477:21.86	0.011050:20.62	0.010681:17.83	0.010493:22.08	0.011435:17.48	0.011203:20.95	0.012142:17.00	0.012025:16.62	0.011577:15.38	0.012244:18.93	0.012079:18.39	0.011692:16.99	0.011929:18.34	0.011750:16.95	0.011662:15.04	0.013170:14.68	0.013529:13.71	0.011548:22.72	0.010899:23.01	0.010949:18.32	0.010493:19.27	0.011183:17.38	0.011490:16.54	0.012133:14.91	0.012447:14.58	0.011058:15.71	0.011563:15.29	0.011368:18.44	0.011297:17.24	0.012700:13.18	0.012661:16.16	0.011564:15.81	0.012951:17.69	0.012873:13.47	0.013561:12.36	0.012227:13.90	0.012474:13.96	0.012917:14.41	0.012625:13.96	0.012703:14.59
Chr01	1750001	0.014701:16.01	0.015198:18.47	0.012392:24.92	0.011859:22.44	0.012768:16.75	0.013511:18.47	0.012173:16.63	0.012531:18.43	0.012676:21.24	0.012177:19.26	0.012587:16.85	0.014527:20.91	0.015814:15.73	0.012028:20.09	0.013793:16.12	0.015883:15.10	0.015868:13.89	0.015312:17.54	0.015726:17.02	0.012995:16.58	0.013240:17.55	0.015899:15.68	0.013316:14.61	0.016715:12.43	0.015299:13.84	0.012333:21.26	0.012859:22.18	0.013124:17.60	0.012060:18.56	0.014422:15.98	0.016175:15.79	0.014535:14.89	0.015602:13.44	0.013124:15.83	0.012866:16.00	0.013817:18.96	0.014984:17.95	0.016950:12.89	0.011674:15.10	0.014613:15.04	0.014849:16.00	0.015514:13.02	0.014846:12.55	0.013195:13.94	0.014185:13.81	0.015579:12.60	0.013409:13.36	0.013928:14.44
Chr01	1800001	0.008029:13.69	0.011847:15.36	0.008873:22.92	0.008624:19.04	0.006708:14.78	0.006929:15.83	0.007014:14.51	0.007105:16.83	0.006397:18.79	0.006488:17.36	0.007558:14.77	0.006731:18.82	0.008400:14.41	0.007182:16.61	0.007787:14.51	0.008122:13.93	0.007660:12.71	0.008346:16.29	0.007062:15.41	0.008197:14.66	0.007754:15.24	0.007954:14.18	0.008583:12.58	0.008508:11.62	0.007404:12.13	0.007724:18.54	0.005936:20.25	0.007753:15.67	0.008224:15.19	0.007410:13.88	0.012816:12.78	0.012639:12.03	0.009016:12.04	0.010242:13.90	0.011329:12.88	0.012813:15.38	0.009412:14.44	0.007435:11.19	0.007119:13.41	0.007380:13.06	0.009613:15.34	0.007731:11.58	0.006643:10.66	0.007283:12.51	0.007129:11.97	0.007110:11.49	0.007877:11.65	0.007605:11.99
Chr01	1850001	0.014325:16.69	0.018475:21.25	0.012131:28.26	0.013806:25.94	0.012736:18.09	0.012247:18.19	0.011199:15.59	0.013471:17.75	0.013018:20.74	0.012683:20.66	0.013170:17.09	0.013462:21.28	0.012887:17.05	0.013444:19.38	0.014369:17.86	0.014365:17.02	0.013134:16.71	0.013224:19.64	0.013803:18.80	0.012651:18.67	0.012862:18.64	0.014267:17.60	0.012700:15.21	0.015199:14.81	0.013667:17.07	0.013508:24.62	0.011463:25.60	0.012171:19.06	0.013640:18.10	0.014010:17.72	0.019638:18.23	0.015742:17.10	0.016509:18.64	0.014144:18.85	0.015238:18.68	0.015353:21.21	0.017147:19.94	0.012771:15.95	0.013003:17.16	0.012966:15.50	0.012373:21.42	0.013842:16.02	0.013567:15.69	0.013102:16.26	0.012309:17.15	0.012952:15.77	0.012192:15.55	0.014573:16.32
Chr01	1900001	0.021645:19.31	0.022441:17.79	0.020972:30.23	0.021721:25.75	0.021307:18.30	0.021217:18.04	0.021693:14.25	0.021384:16.89	0.021852:19.90	0.021895:20.07	0.020313:17.33	0.023288:19.59	0.021641:18.61	0.021869:21.71	0.021036:19.46	0.021507:20.40	0.021258:19.02	0.021481:21.66	0.021116:20.76	0.021063:20.58	0.021086:19.91	0.021389:18.75	0.021729:15.28	0.020724:18.53	0.020356:18.64	0.021471:27.79	0.019764:28.83	0.021424:21.19	0.021462:19.18	0.021467:18.39	0.022386:16.65	0.021527:15.82	0.021609:16.31	0.022593:18.67	0.022118:17.70	0.022533:20.57	0.022916:19.71	0.021259:18.15	0.021087:19.96	0.021580:16.05	0.021600:22.47	0.020997:18.48	0.020570:16.91	0.020898:18.81	0.020961:18.60	0.020582:17.30	0.021022:17.55	0.020506:18.08
Chr01	1950001	0.015372:16.54	0.013470:13.24	0.014681:29.66	0.014917:24.58	0.014918:15.80	0.015045:15.28	0.014520:10.76	0.014534:12.46	0.014693:15.30	0.015809:15.22	0.015345:13.70	0.014133:14.40	0.015846:18.59	0.015820:21.97	0.015820:19.56	0.015695:19.19	0.014643:19.17	0.015674:22.40	0.015559:21.57	0.015467:21.08	0.015665:18.40	0.015843:18.00	0.015544:15.09	0.015508:16.26	0.015123:18.71	0.015618:26.90	0.014985:28.97	0.015596:21.79	0.016354:17.38	0.015884:18.78	0.014906:15.97	0.014925:14.12	0.014942:14.54	0.014872:18.30	0.015562:17.20	0.014932:19.83	0.015156:18.86	0.015702:16.86	0.015191:19.15	0.014859:14.78	0.014963:21.40	0.015030:17.34	0.015102:15.81	0.014607:17.44	0.015490:17.53	0.015254:16.59	0.015432:17.23	0.015319:16.93
Chr01	2000001	0.020109:16.52	0.018111:13.16	0.020351:28.32	0.019344:23.85	0.019443:14.48	0.020512:13.96	0.018870:10.98	0.017834:11.86	0.020492:14.91	0.019130:14.46	0.017879:12.91	0.019605:14.68	0.019980:17.05	0.019847:20.04	0.021091:17.98	0.019389:17.99	0.018554:17.65	0.019749:21.04	0.020082:20.36	0.019912:18.88	0.020747:17.01	0.019777:17.07	0.020091:14.15	0.020724:15.26	0.018311:16.71	0.018147:26.45	0.018935:26.73	0.019991:19.86	0.019844:17.36	0.019311:17.80	0.021511:15.14	0.020247:13.75	0.020646:13.67	0.019318:17.55	0.019128:16.06	0.020485:19.62	0.019953:18.18	0.019054:16.03	0.018396:17.01	0.019118:13.46	0.020464:20.93	0.019141:15.99	0.018873:14.84	0.017997:16.48	0.018227:17.16	0.018517:15.33	0.017337:15.90	0.019401:15.87
Chr01	2050001	0.024917:15.33	0.020557:12.47	0.026656:27.34	0.025247:23.26	0.025841:14.41	0.023365:14.00	0.023708:11.11	0.022496:11.58	0.024767:14.91	0.025126:14.25	0.022232:12.44	0.023234:14.44	0.025264:15.63	0.025201:18.97	0.024057:16.88	0.025424:16.98	0.024034:16.89	0.024515:20.32	0.024214:19.38	0.025246:18.31	0.024844:16.13	0.025301:15.98	0.024268:14.07	0.025216:14.24	0.024193:15.72	0.024194:25.66	0.023608:26.22	0.024170:18.53	0.025731:16.08	0.025117:16.30	0.026517:14.13	0.025871:12.23	0.025936:13.53	0.027098:15.78	0.026454:14.99	0.025846:18.26	0.026687:16.15	0.024565:14.96	0.023407:17.06	0.023235:13.41	0.024911:19.50	0.024451:15.52	0.023240:14.78	0.023461:15.73	0.024518:16.55	0.023939:13.98	0.024499:14.92	0.024343:15.35
Chr01	2100001	0.018190:17.84	0.017649:16.91	0.015599:27.44	0.016213:24.04	0.015202:16.83	0.016801:16.37	0.016902:14.25	0.016518:17.25	0.017092:18.03	0.016972:17.11	0.016761:16.48	0.017648:19.05	0.017553:16.33	0.017909:18.56	0.016686:16.95	0.017229:17.78	0.016420:17.13	0.017210:18.16	0.017318:18.22	0.017238:18.30	0.017205:17.42	0.017345:16.74	0.017715:14.10	0.017326:15.78	0.016705:16.17	0.016369:26.18	0.016106:26.74	0.017728:18.32	0.016833:17.58	0.018813:15.70	0.018221:13.24	0.017339:12.43	0.017931:14.01	0.016664:14.72	0.017940:14.53	0.017490:16.95	0.016844:15.66	0.017474:15.11	0.016226:17.73	0.015976:14.33	0.015271:19.44	0.016866:16.48	0.016131:15.22	0.015432:16.98	0.015975:16.50	0.016686:15.45	0.016105:15.48	0.015809:15.78
Chr01	2150001	0.022483:17.85	0.021033:16.72	0.020193:27.44	0.020704:23.87	0.021540:16.23	0.023036:15.93	0.022551:12.82	0.021274:15.33	0.021146:17.81	0.021381:17.85	0.021562:14.87	0.022557:17.99	0.022870:16.45	0.023170:19.53	0.021011:16.96	0.022388:18.41	0.021575:16.95	0.021928:18.22	0.022510:18.16	0.021740:18.95	0.023168:16.94	0.021554:16.50	0.022927:14.64	0.022527:15.92	0.020747:15.10	0.020828:24.64	0.020406:25.41	0.023207:17.39	0.022751:17.00	0.022106:16.20	0.021789:14.65	0.022673:13.67	0.021750:13.72	0.021527:16.20	0.021946:14.74	0.022100:17.83	0.021027:16.84	0.021256:14.27	0.021431:16.58	0.021652:14.33	0.022193:18.04	0.022256:14.79	0.023355:14.23	0.019632:15.38	0.023118:15.00	0.022242:14.60	0.023350:14.23	0.021630:14.85
Chr01	2200001	0.013838:16.46	0.015887:16.52	0.014482:27.15	0.014036:22.86	0.013596:15.37	0.014242:15.71	0.013599:12.71	0.013684:15.25	0.015448:17.40	0.014157:16.61	0.013985:15.61	0.014529:16.96	0.014155:16.13	0.013222:19.13	0.014477:17.19	0.013773:17.15	0.013888:15.86	0.013510:18.51	0.014751:18.03	0.012908:18.29	0.014403:17.03	0.014594:16.09	0.013103:13.57	0.013245:14.33	0.013244:16.51	0.013463:25.64	0.012937:27.04	0.013169:18.51	0.013084:16.95	0.014871:16.98	0.015023:15.31	0.014804:12.88	0.016267:13.03	0.014816:15.47	0.014667:15.26	0.013848:17.85	0.014396:16.97	0.013608:14.14	0.013751:16.81	0.014004:14.66	0.013312:19.02	0.013742:15.02	0.012387:14.81	0.012353:16.80	0.013134:16.55	0.013297:14.80	0.012736:14.96	0.013712:15.33
Chr01	2250001	0.019255:18.17	0.018727:16.26	0.019518:31.58	0.019376:26.47	0.019026:17.20	0.018850:17.61	0.018591:12.97	0.017987:14.73	0.019226:18.52	0.018757:19.43	0.018761:15.69	0.018716:17.27	0.019494:19.53	0.019627:23.17	0.019529:20.31	0.019940:19.42	0.018666:18.68	0.019833:21.99	0.019505:22.43	0.019604:21.84	0.019141:19.97	0.019275:19.12	0.019914:16.98	0.018597:17.03	0.018682:17.09	0.018724:28.72	0.018443:29.87	0.019383:21.21	0.019184:19.82	0.018905:19.57	0.019749:17.54	0.019070:15.12	0.018712:15.23	0.019456:19.66	0.019242:17.62	0.019743:20.95	0.019514:19.49	0.019172:17.49	0.018891:19.12	0.018885:16.27	0.020280:20.78	0.019208:17.08	0.018879:16.44	0.018398:17.79	0.018361:17.05	0.018755:16.26	0.018706:16.87	0.018316:17.36
Chr01	2300001	0.017503:18.89	0.017792:15.06	0.017719:28.70	0.017504:25.33	0.018033:16.76	0.017930:16.31	0.016952:13.34	0.017650:15.80	0.017053:18.31	0.017165:17.33	0.016950:16.36	0.017065:18.05	0.017761:16.85	0.017465:20.15	0.017070:18.33	0.017114:19.37	0.016448:17.59	0.016940:19.91	0.017748:19.11	0.016678:19.24	0.015894:17.83	0.017482:17.24	0.016669:15.55	0.017291:17.19	0.017470:18.21	0.017094:27.18	0.017196:28.70	0.017658:18.80	0.017094:17.95	0.018047:17.30	0.018883:15.30	0.018665:14.27	0.017963:14.57	0.017356:17.31	0.017685:16.06	0.018877:18.78	0.017214:18.28	0.018517:16.21	0.017144:18.38	0.017092:14.22	0.016404:21.17	0.016436:16.91	0.016998:16.10	0.017445:17.67	0.017713:17.25	0.017280:16.08	0.016177:16.26	0.016113:16.78
Chr01	2350001	0.019721:14.08	0.017171:10.61	0.020511:25.19	0.019999:21.58	0.019784:14.29	0.017778:13.20	0.018280:9.63	0.016556:11.00	0.017699:15.10	0.018051:14.04	0.018017:11.03	0.019770:12.74	0.018841:15.25	0.018599:18.42	0.019861:16.27	0.020453:15.82	0.017479:15.86	0.018323:19.06	0.018409:18.66	0.019847:18.22	0.020200:15.02	0.020148:15.31	0.019244:12.83	0.019040:13.65	0.019595:14.56	0.019156:23.70	0.019264:24.97	0.018980:17.87	0.019975:15.58	0.019479:15.85	0.018492:12.91	0.019845:11.49	0.018871:13.81	0.020129:15.49	0.018728:14.49	0.019445:16.72	0.018107:15.57	0.018711:13.53	0.018254:15.63	0.018066:12.74	0.019978:16.25	0.017306:14.00	0.017252:12.72	0.017775:14.80	0.017668:13.83	0.019848:12.54	0.018257:13.73	0.018438:13.76
Chr01	2400001	0.018626:14.12	0.017774:9.94	0.020055:25.54	0.020084:22.16	0.019357:13.58	0.020041:12.68	0.017645:9.27	0.019319:10.36	0.019825:13.49	0.019020:12.99	0.018786:10.96	0.019246:12.08	0.020006:14.30	0.019905:17.33	0.019499:16.03	0.019142:14.82	0.019207:14.16	0.019691:17.29	0.019386:17.27	0.019649:16.40	0.019631:15.00	0.019452:14.26	0.019165:12.54	0.019129:13.20	0.019131:14.88	0.019907:24.41	0.018537:25.04	0.019878:16.03	0.019437:14.69	0.019035:15.03	0.019889:12.92	0.018822:11.61	0.018587:12.54	0.019910:15.48	0.020321:14.37	0.020058:16.52	0.020249:15.31	0.018487:13.72	0.018283:16.01	0.018447:12.09	0.019972:18.12	0.018814:14.15	0.019069:13.55	0.018435:15.48	0.018654:14.92	0.018980:13.57	0.017720:13.12	0.018953:14.70
Chr01	2450001	0.021827:15.57	0.022919:11.57	0.023144:26.62	0.022478:21.84	0.021570:13.86	0.023207:14.01	0.022952:10.02	0.021882:11.90	0.023271:15.22	0.022043:15.23	0.022350:11.75	0.025706:13.57	0.023746:15.67	0.023202:19.53	0.021652:17.26	0.022174:17.45	0.022949:15.60	0.022257:19.88	0.022893:19.46	0.022371:18.11	0.022810:16.87	0.023337:16.03	0.022149:13.50	0.021721:14.49	0.021510:14.66	0.022070:23.77	0.021346:24.74	0.022450:18.78	0.023006:16.77	0.022575:16.70	0.024376:13.95	0.025067:12.91	0.023854:13.41	0.023097:15.64	0.024611:15.35	0.024574:18.48	0.023981:16.83	0.024472:14.35	0.021804:15.65	0.022166:13.38	0.024018:17.95	0.021195:15.03	0.020623:14.06	0.020899:15.16	0.021793:15.57	0.022171:13.95	0.022157:14.07	0.022539:15.06
Chr01	2500001	0.022989:18.67	0.022877:19.86	0.022306:29.16	0.022695:26.00	0.023117:19.06	0.022378:19.48	0.021887:16.36	0.022679:19.63	0.021996:21.53	0.022649:19.32	0.022312:18.17	0.021663:21.52	0.022513:17.89	0.022250:20.76	0.022255:18.41	0.022023:19.37	0.021851:18.09	0.022818:20.31	0.022996:19.25	0.021360:20.65	0.023340:19.19	0.023135:18.26	0.022842:15.67	0.022203:16.68	0.021732:15.99	0.021771:26.79	0.021976:26.93	0.021670:19.21	0.023031:19.76	0.022054:18.17	0.023092:15.60	0.022782:14.91	0.023155:14.67	0.022756:17.28	0.022553:16.91	0.023742:19.82	0.022873:18.78	0.020903:15.20	0.022968:17.74	0.021958:15.78	0.023075:18.86	0.022523:15.48	0.022327:15.22	0.021389:16.34	0.020658:15.74	0.021825:15.41	0.021772:15.18	0.021718:15.76
Chr01	2550001	0.021441:17.27	0.020177:17.21	0.020374:28.01	0.020042:23.87	0.019434:17.32	0.021230:17.52	0.021755:14.26	0.021537:16.67	0.020679:19.52	0.020636:19.09	0.019861:16.49	0.020358:19.08	0.021571:16.10	0.020214:20.99	0.021396:18.07	0.021306:17.88	0.022192:16.89	0.020551:20.56	0.021345:19.06	0.021128:19.06	0.021499:18.28	0.022948:17.21	0.021682:15.06	0.020975:16.12	0.021316:16.81	0.019988:26.42	0.020204:26.33	0.021343:18.57	0.021056:18.29	0.021750:16.29	0.021327:13.77	0.020969:12.40	0.020790:15.80	0.020533:16.56	0.020874:16.11	0.020691:18.64	0.021220:16.70	0.021185:15.10	0.020572:17.72	0.021414:14.88	0.021794:19.98	0.021504:15.84	0.021194:14.07	0.019592:16.49	0.021822:15.60	0.020969:15.23	0.021506:14.67	0.021009:16.44
Chr01	2600001	0.021039:18.39	0.021205:19.89	0.021144:28.55	0.021534:24.66	0.020481:19.19	0.020462:20.73	0.021707:16.16	0.021972:19.45	0.021380:21.35	0.021490:21.42	0.021345:17.50	0.022015:22.99	0.022102:18.57	0.021222:22.36	0.021765:18.99	0.021234:18.42	0.020856:16.68	0.021321:21.59	0.021954:21.49	0.021192:19.78	0.021389:20.81	0.022247:20.36	0.021678:16.67	0.020843:15.82	0.020466:15.89	0.020497:26.48	0.020721:26.37	0.021045:19.25	0.021211:20.86	0.021638:18.49	0.022020:16.40	0.022008:14.12	0.021237:15.39	0.021415:16.95	0.021855:16.37	0.021595:19.61	0.021651:18.48	0.022055:15.44	0.020091:18.03	0.021531:17.05	0.020804:19.89	0.020950:15.60	0.019159:14.74	0.019360:16.31	0.019514:15.95	0.021057:15.51	0.020757:15.16	0.020236:16.48
Chr01	2650001	0.015283:21.01	0.015712:24.70	0.015434:24.64	0.015663:21.45	0.016648:17.46	0.017153:19.95	0.016439:18.99	0.015735:22.82	0.016172:20.95	0.015871:20.24	0.015382:19.14	0.015637:26.70	0.017688:17.01	0.016687:18.90	0.016663:17.55	0.016224:18.32	0.017481:16.84	0.016160:18.65	0.018840:17.64	0.017492:17.17	0.015826:19.19	0.018078:18.18	0.018446:16.04	0.017293:15.97	0.017929:16.21	0.016237:22.78	0.015854:22.98	0.016954:16.33	0.016121:19.19	0.017538:18.15	0.017042:19.11	0.017227:18.11	0.017017:17.46	0.016634:16.71	0.016279:16.72	0.016669:20.62	0.016416:18.70	0.016997:14.29	0.016826:15.87	0.017491:15.24	0.014937:19.11	0.016096:14.91	0.016219:14.42	0.016219:15.44	0.016668:15.21	0.017094:15.44	0.017687:13.76	0.017392:15.82
Chr01	2700001	0.009926:19.01	0.007928:23.74	0.011377:23.37	0.011338:19.83	0.010647:14.62	0.013175:16.14	0.011259:16.91	0.009746:20.47	0.013604:17.12	0.011339:17.66	0.010769:16.00	0.009305:23.97	0.011528:15.66	0.012233:16.88	0.011569:15.28	0.012620:17.13	0.012235:14.60	0.011175:16.35	0.010907:15.72	0.011792:15.56	0.009748:17.39	0.011544:16.32	0.010621:14.10	0.011127:14.58	0.011392:13.18	0.009959:19.53	0.009583:19.39	0.012825:12.83	0.010655:17.27	0.012231:16.15	0.010931:19.20	0.011256:17.97	0.009985:18.68	0.011054:16.31	0.011382:16.19	0.009330:20.84	0.010305:19.12	0.012498:12.28	0.012587:14.65	0.010726:14.02	0.009196:16.35	0.011286:12.58	0.012232:11.63	0.010355:13.09	0.012770:13.33	0.010854:13.10	0.011662:12.46	0.010358:13.54
Chr01	2750001	0.015376:21.92	0.012255:28.08	0.015101:27.07	0.014750:23.61	0.015420:17.31	0.016559:18.55	0.017831:16.47	0.016284:19.98	0.018427:18.68	0.015786:20.21	0.015659:17.12	0.017592:23.22	0.014929:17.99	0.015003:20.09	0.014561:18.34	0.014682:19.93	0.014922:18.17	0.014994:19.29	0.015266:18.55	0.015047:18.35	0.014802:20.41	0.015415:20.10	0.015033:15.75	0.013868:16.77	0.014148:16.83	0.014049:24.93	0.013466:25.73	0.017250:16.40	0.014794:20.08	0.015518:18.57	0.014389:22.06	0.015461:20.65	0.014992:21.38	0.016165:18.24	0.015467:18.46	0.015322:24.37	0.015066:21.73	0.014364:15.00	0.014431:17.85	0.015899:17.07	0.013117:21.80	0.014528:16.79	0.014798:16.04	0.015627:16.03	0.015651:16.22	0.012943:17.17	0.015524:16.05	0.013362:17.03
Chr01	2800001	0.014234:20.67	0.011460:24.65	0.014147:22.88	0.016173:19.06	0.015754:16.16	0.012218:18.79	0.013380:18.88	0.012112:22.02	0.015105:19.33	0.015260:19.00	0.013549:17.76	0.010119:26.23	0.015999:16.59	0.017299:17.26	0.015300:16.72	0.015042:17.76	0.016346:15.88	0.015312:16.99	0.015691:16.81	0.017212:15.97	0.015060:18.30	0.015402:18.00	0.015252:14.99	0.015534:15.65	0.016199:13.62	0.014710:20.99	0.011607:21.21	0.019302:13.68	0.014657:18.90	0.014674:17.07	0.013526:18.68	0.015444:17.16	0.014059:17.38	0.016233:15.75	0.015176:15.14	0.014340:19.92	0.016749:18.19	0.017302:12.87	0.016779:15.13	0.017052:14.76	0.013855:18.12	0.016742:14.18	0.015788:12.69	0.016098:13.65	0.017036:13.56	0.014495:13.93	0.014549:13.36	0.014404:14.29
Chr01	2850001	0.019108:22.29	0.017374:23.65	0.016840:24.04	0.018909:19.87	0.021309:18.04	0.020949:20.38	0.019098:19.92	0.019740:24.67	0.019412:22.28	0.020124:20.61	0.019463:18.56	0.018309:28.90	0.019646:18.09	0.019968:19.94	0.021797:18.12	0.019113:19.23	0.022275:17.12	0.020586:19.71	0.021066:19.16	0.019833:18.34	0.021444:20.06	0.021120:20.31	0.022485:16.98	0.021147:16.20	0.021405:14.54	0.018132:22.70	0.020269:22.73	0.020523:16.51	0.020406:20.38	0.021054:19.49	0.017994:19.28	0.019587:17.91	0.019050:17.06	0.019197:16.66	0.020095:15.50	0.017317:20.45	0.018825:19.29	0.021308:13.37	0.020444:16.79	0.020413:16.05	0.020813:18.94	0.021447:14.91	0.021602:13.66	0.020945:14.14	0.022231:14.40	0.022944:14.32	0.021611:14.63	0.021800:15.22
Chr01	2900001	0.021996:18.16	0.024200:21.11	0.022186:24.32	0.022187:20.79	0.021885:16.42	0.020551:18.70	0.023513:16.10	0.021161:19.46	0.021392:19.84	0.021533:19.90	0.021643:16.03	0.022446:22.85	0.022565:16.57	0.020626:20.90	0.021849:17.14	0.020840:17.73	0.021139:15.94	0.019599:19.65	0.021470:18.94	0.020024:18.33	0.020274:19.00	0.019541:19.44	0.020304:15.23	0.022137:16.42	0.023864:13.12	0.019216:20.97	0.020459:21.91	0.021399:16.41	0.022279:18.46	0.023904:17.19	0.021652:18.09	0.022939:17.77	0.021795:16.86	0.023022:16.62	0.022653:15.93	0.021285:20.19	0.021093:18.63	0.025841:12.63	0.022960:15.33	0.023394:14.60	0.022504:16.63	0.025958:12.54	0.023581:12.05	0.021106:14.03	0.023665:13.32	0.024898:13.74	0.021279:13.46	0.022317:13.76
Chr01	2950001	0.010134:15.14	0.011596:15.32	0.008936:20.34	0.009778:17.66	0.009575:12.80	0.010372:15.02	0.009686:13.71	0.009914:15.57	0.008585:16.53	0.009518:15.64	0.009674:12.86	0.009600:18.83	0.009930:13.99	0.011080:16.44	0.010299:14.00	0.009124:14.63	0.008922:13.18	0.008915:15.66	0.009367:15.20	0.009516:14.52	0.009299:15.07	0.009517:14.68	0.009105:12.51	0.008383:12.49	0.008880:10.35	0.008732:17.89	0.008032:18.22	0.010413:13.59	0.009096:15.53	0.009981:14.02	0.010262:14.27	0.009927:14.42	0.010071:12.96	0.008996:14.59	0.010324:12.64	0.009764:16.12	0.009653:15.17	0.009777:9.79	0.009033:11.63	0.009379:11.57	0.010741:12.21	0.009106:9.70	0.009919:9.23	0.008269:10.71	0.009144:10.41	0.011087:9.27	0.009042:10.02	0.009197:10.50
Chr01	3000001	0.018796:20.15	0.018934:22.20	0.018555:31.33	0.019287:27.56	0.018732:19.63	0.019207:19.79	0.018716:16.14	0.017391:18.95	0.018922:21.79	0.017997:21.52	0.017616:18.19	0.019275:22.23	0.019063:20.45	0.018236:23.02	0.019871:20.78	0.018269:20.39	0.018704:20.00	0.018735:23.48	0.019108:22.44	0.019040:21.54	0.018844:20.86	0.018869:20.39	0.019221:17.74	0.019049:17.94	0.017093:18.77	0.018090:27.81	0.018028:29.74	0.018607:21.79	0.018572:21.46	0.019655:20.47	0.020436:19.40	0.020329:18.04	0.019460:16.33	0.020265:20.25	0.019838:18.32	0.020828:22.10	0.020259:19.64	0.019116:17.02	0.017285:19.67	0.019224:17.73	0.018524:22.62	0.018980:18.29	0.018368:16.76	0.018583:18.65	0.017697:18.41	0.018676:17.94	0.018942:17.74	0.019226:17.80
Chr01	3050001	0.023532:17.03	0.021899:17.80	0.021949:27.51	0.021980:22.98	0.022238:16.99	0.023690:17.21	0.022525:14.27	0.022222:15.63	0.022689:19.87	0.022011:19.08	0.022028:15.26	0.021880:18.26	0.023897:17.47	0.024541:21.02	0.022974:17.68	0.024169:17.07	0.022843:16.27	0.022703:20.47	0.023011:19.53	0.023661:19.26	0.023245:18.11	0.022987:18.06	0.023097:15.16	0.022488:14.97	0.021950:14.34	0.023202:24.71	0.022647:24.79	0.023908:19.59	0.023505:18.77	0.023214:17.43	0.023283:15.92	0.021285:14.78	0.021878:14.37	0.022507:17.23	0.021488:16.49	0.022506:19.37	0.023095:17.40	0.020866:14.16	0.020925:16.67	0.023556:14.92	0.023422:17.15	0.021900:14.11	0.022066:13.41	0.021328:14.45	0.022913:14.61	0.022993:14.28	0.022426:14.15	0.021696:14.46
Chr01	3100001	0.024492:18.97	0.025060:20.83	0.026104:23.93	0.026286:21.19	0.025628:16.95	0.025660:18.30	0.024234:16.79	0.023778:19.48	0.023882:20.10	0.024855:19.27	0.024041:16.46	0.024186:23.20	0.025537:16.78	0.024607:18.72	0.027319:17.41	0.025535:18.06	0.025907:16.92	0.025253:18.03	0.026016:17.86	0.025374:17.48	0.026627:17.52	0.026049:16.64	0.026081:14.95	0.026138:15.19	0.025772:15.32	0.025068:23.28	0.024852:22.91	0.025089:17.09	0.025232:18.51	0.025144:16.42	0.025696:16.72	0.025802:15.36	0.026950:13.75	0.027484:15.68	0.026381:15.01	0.028475:17.64	0.026038:17.00	0.026517:13.83	0.024561:16.07	0.026101:14.76	0.025442:18.37	0.026092:13.63	0.025462:13.73	0.025627:15.12	0.026470:14.86	0.026429:13.78	0.024778:13.65	0.026248:14.30
Chr01	3150001	0.012613:17.71	0.011831:20.19	0.012241:23.08	0.013142:19.39	0.012821:16.67	0.013518:17.91	0.012958:16.50	0.012581:19.51	0.013528:20.41	0.013573:17.66	0.012345:16.51	0.012382:22.42	0.013265:15.91	0.013969:16.93	0.013461:15.45	0.012690:16.82	0.013144:14.52	0.012982:16.77	0.013819:16.99	0.014009:16.86	0.013388:16.35	0.012435:16.47	0.012055:14.12	0.012464:14.09	0.013518:13.46	0.012433:21.38	0.013518:21.42	0.014324:16.04	0.012608:17.66	0.013074:16.40	0.013096:15.44	0.013119:14.51	0.014842:12.68	0.013186:14.30	0.012941:14.00	0.013340:16.53	0.013122:16.49	0.014306:12.50	0.012457:15.27	0.012843:14.72	0.012731:16.25	0.013665:12.82	0.014266:12.31	0.014087:13.26	0.012419:13.55	0.014041:13.11	0.014332:12.15	0.014619:13.90
Chr01	3200001	0.023898:19.09	0.023477:18.67	0.024461:30.73	0.023387:26.04	0.023725:19.23	0.024755:17.99	0.023540:14.53	0.024415:17.08	0.024336:21.42	0.023382:20.46	0.024486:17.69	0.024098:19.85	0.025223:19.37	0.024093:21.72	0.024464:20.16	0.025024:20.80	0.024000:19.52	0.023768:21.59	0.024400:21.40	0.024057:21.27	0.025001:20.06	0.025250:18.44	0.024176:16.67	0.024170:17.43	0.023833:19.04	0.023181:28.00	0.023101:30.37	0.024771:20.64	0.023798:19.62	0.024169:20.05	0.024675:17.43	0.025124:15.31	0.024143:15.75	0.024626:17.99	0.025361:16.51	0.024728:19.92	0.023426:19.11	0.024372:17.62	0.023316:20.10	0.024124:17.74	0.024570:22.98	0.023251:18.48	0.024278:17.63	0.023097:18.71	0.024507:18.92	0.023887:18.51	0.023902:17.38	0.024180:18.21
Chr01	3250001	0.017340:21.38	0.017574:21.95	0.016885:32.55	0.017024:28.81	0.017996:20.02	0.017525:19.85	0.017999:16.16	0.017938:19.47	0.018139:22.22	0.017816:21.57	0.017539:18.87	0.017394:22.22	0.018818:20.26	0.018254:23.52	0.017859:21.31	0.018144:21.08	0.017827:20.28	0.017965:24.21	0.018380:23.82	0.018444:23.30	0.018132:22.66	0.019167:20.85	0.019010:17.98	0.017890:18.46	0.018109:18.90	0.017548:31.12	0.017473:31.52	0.019361:22.78	0.018940:22.29	0.018280:20.34	0.018451:19.32	0.017331:17.66	0.018519:16.98	0.017007:20.76	0.016993:19.49	0.017742:22.91	0.017721:22.06	0.017713:18.91	0.017656:21.62	0.017321:18.69	0.016778:22.84	0.017908:18.42	0.018149:18.25	0.018431:20.19	0.016992:19.90	0.018585:18.17	0.017279:18.04	0.017883:19.52
Chr01	3300001	0.016274:14.88	0.025522:19.15	0.022170:29.49	0.023378:25.12	0.015903:14.93	0.015182:14.07	0.015216:11.71	0.015035:13.69	0.015266:16.64	0.015593:15.45	0.014859:13.02	0.014446:15.80	0.016098:15.73	0.014720:18.17	0.016692:16.04	0.015010:15.64	0.014752:15.29	0.015479:17.95	0.017221:17.55	0.015934:16.98	0.014220:16.08	0.017002:15.55	0.017295:13.18	0.014475:13.78	0.015720:13.86	0.014322:20.74	0.014439:21.03	0.014938:18.48	0.014005:16.32	0.016959:15.93	0.026660:18.72	0.024657:17.37	0.026746:16.43	0.024917:19.29	0.024238:18.79	0.025111:21.67	0.024092:21.73	0.015275:12.82	0.013946:14.68	0.015433:13.57	0.024463:19.58	0.014671:12.45	0.015476:12.25	0.014186:13.68	0.016176:14.09	0.016093:12.79	0.016186:12.27	0.014903:13.59
Chr01	3350001	0.019090:16.38	0.023455:19.17	0.021343:27.45	0.020896:24.02	0.017532:17.64	0.017583:18.18	0.017727:15.19	0.017097:19.07	0.017915:21.58	0.017358:19.20	0.018964:17.15	0.018009:20.34	0.017528:16.91	0.018260:18.99	0.017810:17.15	0.019889:16.80	0.017552:15.39	0.017639:18.58	0.019244:18.40	0.018158:17.79	0.016950:17.64	0.019134:16.66	0.019282:14.36	0.018941:14.43	0.018987:17.12	0.019026:23.78	0.018101:24.51	0.019458:18.75	0.018459:18.27	0.017658:17.13	0.023043:17.83	0.022966:16.00	0.025403:13.80	0.022134:17.42	0.023546:17.15	0.023202:19.89	0.022319:18.92	0.018736:14.23	0.017021:17.60	0.017915:15.51	0.021932:19.92	0.017813:14.86	0.018074:14.27	0.020277:15.36	0.019246:15.40	0.016807:15.08	0.019405:14.50	0.017672:15.45
Chr01	3400001	0.010133:15.31	0.011227:17.55	0.009620:25.34	0.010987:20.85	0.009597:16.27	0.009571:16.97	0.009502:14.26	0.008699:16.12	0.008711:19.48	0.008752:17.86	0.008416:15.34	0.009444:18.34	0.009529:16.21	0.009620:18.55	0.010644:15.48	0.009144:15.07	0.009196:14.44	0.009561:17.64	0.010671:17.37	0.009622:16.31	0.010189:16.42	0.010005:16.03	0.009918:13.66	0.010919:13.61	0.009824:12.41	0.009586:19.96	0.008636:20.25	0.009629:17.29	0.009453:17.29	0.010066:15.34	0.011681:16.39	0.011590:15.66	0.011711:13.57	0.011481:17.33	0.012118:15.65	0.011700:18.36	0.011623:17.88	0.009607:11.71	0.010317:14.30	0.009343:13.91	0.011371:15.87	0.009427:12.22	0.009962:11.27	0.009545:12.19	0.009782:11.98	0.009722:11.99	0.008597:11.85	0.009612:13.08
Chr01	3450001	0.022127:18.94	0.021970:21.60	0.021733:30.40	0.022379:26.22	0.022117:21.16	0.022237:21.36	0.021881:18.41	0.022301:21.47	0.021798:25.08	0.021526:23.28	0.021958:20.28	0.022691:23.40	0.022835:20.54	0.022883:23.61	0.021995:20.04	0.022398:19.22	0.022865:17.59	0.022811:22.57	0.022642:22.20	0.022363:21.55	0.022275:22.12	0.022656:20.91	0.022577:17.33	0.022725:16.59	0.021450:16.23	0.022312:27.87	0.022039:28.99	0.022617:22.14	0.022556:22.13	0.022814:20.31	0.022474:18.50	0.022377:17.51	0.022670:17.41	0.022122:19.29	0.021773:19.09	0.022553:21.62	0.022868:20.41	0.022182:16.06	0.021819:18.88	0.022038:17.96	0.021933:20.89	0.022223:15.72	0.021549:16.03	0.021605:17.51	0.021537:17.23	0.021956:15.94	0.022028:16.28	0.022464:17.22
Chr01	3500001	0.020351:17.13	0.019631:17.29	0.018516:26.19	0.019148:22.54	0.020456:17.18	0.019095:18.31	0.018456:15.01	0.018716:17.37	0.019255:19.88	0.019100:20.03	0.019053:16.37	0.019253:20.12	0.020471:17.71	0.019382:20.41	0.019745:17.22	0.020152:17.06	0.019584:17.15	0.018115:20.94	0.019488:19.44	0.020196:18.54	0.018537:18.97	0.019779:17.52	0.019573:15.36	0.018904:14.80	0.018609:15.05	0.018939:24.47	0.019420:25.39	0.019175:19.54	0.019753:19.37	0.019633:17.45	0.019575:16.34	0.019161:15.15	0.019121:14.60	0.018793:17.02	0.019273:15.68	0.019224:19.22	0.019434:17.64	0.020354:13.86	0.018607:16.50	0.018905:16.28	0.019171:17.89	0.019375:14.20	0.020121:13.21	0.019173:15.51	0.019257:14.85	0.018922:13.96	0.019776:14.27	0.018973:14.88
Chr01	3550001	0.022375:24.51	0.024631:22.73	0.024067:31.62	0.024267:27.15	0.022332:24.03	0.022134:27.04	0.021425:22.22	0.022304:26.76	0.020858:29.98	0.022159:28.07	0.022271:24.01	0.021128:30.82	0.022375:24.06	0.022697:28.77	0.021910:23.50	0.022596:23.43	0.022403:22.65	0.021807:27.60	0.022083:26.43	0.021855:25.79	0.021385:27.34	0.021397:26.43	0.021058:22.07	0.022786:20.94	0.022452:21.82	0.021612:31.44	0.022017:33.64	0.021561:25.88	0.022207:27.13	0.022719:24.67	0.025153:19.90	0.024107:18.60	0.024351:17.18	0.024303:19.52	0.024378:19.00	0.024812:23.07	0.024582:21.42	0.022672:18.21	0.022524:22.69	0.022293:22.17	0.025456:22.78	0.023057:19.44	0.022962:17.91	0.021948:21.24	0.023047:20.35	0.023266:18.95	0.023001:18.92	0.022943:19.87
Chr01	3600001	0.022470:21.66	0.024061:19.21	0.020857:29.03	0.021784:24.40	0.019816:22.28	0.020055:25.41	0.020430:20.08	0.019928:23.97	0.019492:26.30	0.020902:24.96	0.020660:19.92	0.021436:27.51	0.020376:22.64	0.020458:26.72	0.020467:23.12	0.021611:22.16	0.021270:20.77	0.019933:25.41	0.020249:25.68	0.021412:23.89	0.020978:24.32	0.020662:24.23	0.021143:20.94	0.022053:17.87	0.023601:18.47	0.021279:29.49	0.022377:29.84	0.020597:24.56	0.021059:25.17	0.020492:22.92	0.022611:18.69	0.022227:18.11	0.023951:15.59	0.021923:18.64	0.023358:18.02	0.022385:21.98	0.022480:21.39	0.021823:16.57	0.020833:20.43	0.020919:20.58	0.022648:18.53	0.022671:16.29	0.023441:15.52	0.023449:17.56	0.021955:17.36	0.023345:16.78	0.021798:16.80	0.021081:17.63
Chr01	3650001	0.012116:9.70	NA:8.26	0.011979:14.73	0.011983:13.07	0.011970:9.01	0.011550:10.97	0.011261:7.88	0.011996:9.15	0.012336:10.05	0.011821:9.92	0.012482:7.79	NA:10.33	0.011866:10.10	0.011942:11.75	0.012708:10.17	0.012395:9.73	0.010666:9.47	0.011930:11.14	0.011246:10.75	0.011024:10.89	0.011880:10.08	0.012488:10.70	0.012475:8.98	0.012483:8.72	0.012133:8.01	0.011069:13.91	0.010957:13.99	0.011406:10.19	0.012065:10.66	0.012349:9.48	0.014278:8.93	0.012391:8.36	NA:7.61	0.011789:9.77	0.012326:8.39	0.012675:10.54	0.012576:10.73	0.011210:7.99	0.011009:9.16	0.011984:8.85	0.013961:8.85	0.012484:8.31	NA:7.29	0.011754:8.23	0.011340:8.41	0.012856:7.75	0.011485:7.71	0.011333:8.07
Chr01	3700001	0.023495:20.14	0.021496:17.18	0.022822:31.52	0.023703:27.92	0.022849:20.37	0.022818:22.30	0.023079:16.12	0.022071:18.32	0.022744:21.92	0.022643:23.06	0.022355:17.63	0.023467:19.86	0.021960:22.24	0.023607:26.52	0.022217:22.91	0.022925:22.61	0.022186:21.25	0.023081:25.32	0.022776:24.72	0.021364:24.61	0.022933:23.68	0.023697:22.79	0.021902:19.85	0.022647:19.47	0.021194:19.85	0.022964:30.05	0.022506:30.13	0.023549:24.30	0.022873:23.20	0.021748:22.24	0.023676:21.21	0.023085:19.22	0.022975:19.47	0.022636:22.20	0.023192:21.22	0.024103:24.55	0.023670:22.52	0.022348:18.77	0.023545:21.80	0.022757:20.79	0.022935:23.39	0.020941:19.21	0.023070:17.65	0.021964:19.05	0.023540:19.01	0.021855:17.75	0.022838:18.84	0.022893:19.24
Chr01	3750001	0.013460:22.56	0.013170:24.51	0.012879:29.68	0.013674:26.60	0.013725:21.18	0.013893:22.89	0.014199:19.27	0.013330:23.72	0.014125:25.32	0.013401:23.49	0.013364:20.92	0.013251:27.50	0.014071:21.36	0.014235:23.81	0.014252:21.71	0.013997:23.53	0.013960:21.25	0.013513:23.02	0.013821:22.78	0.014574:22.08	0.013930:21.42	0.014375:20.20	0.014195:19.06	0.013904:19.36	0.014399:18.05	0.013766:27.71	0.013496:28.30	0.013973:22.16	0.014057:23.16	0.013999:20.56	0.013965:19.93	0.014069:19.44	0.014222:16.99	0.013996:20.15	0.014068:18.03	0.013214:23.32	0.013386:22.39	0.014593:16.35	0.014162:19.44	0.014014:18.88	0.014133:21.12	0.013923:17.06	0.014221:15.28	0.014201:17.76	0.014180:17.20	0.014040:17.14	0.014389:16.86	0.014656:17.44
Chr01	3800001	0.016001:23.33	0.015670:26.84	0.017035:30.27	0.017206:25.38	0.015712:22.18	0.015644:24.70	0.015832:21.53	0.014727:25.62	0.015783:27.50	0.015199:25.22	0.015850:22.37	0.015156:30.66	0.017813:22.12	0.016365:25.40	0.017571:20.93	0.015158:23.48	0.015477:20.50	0.016552:24.79	0.017133:22.84	0.015809:23.16	0.015766:22.62	0.016978:22.08	0.015332:19.69	0.015874:19.35	0.018143:17.38	0.016592:28.10	0.016666:28.00	0.016604:22.56	0.016498:24.71	0.016709:23.02	0.015827:21.92	0.017009:21.39	0.017574:17.43	0.016418:20.83	0.017093:18.25	0.015263:23.54	0.015404:21.82	0.018813:16.22	0.016740:19.51	0.017593:19.24	0.020140:19.89	0.017128:16.21	0.017502:15.52	0.017013:17.42	0.016934:17.17	0.018838:16.40	0.017730:16.07	0.016900:17.81
Chr01	3850001	0.016084:19.14	0.015822:23.22	0.015164:27.27	0.015912:24.02	0.016284:18.63	0.016146:20.92	0.015489:17.44	0.015097:20.87	0.016136:23.00	0.016231:22.45	0.015585:18.38	0.016628:25.12	0.016378:18.30	0.016295:20.98	0.016580:18.41	0.017083:17.88	0.016507:16.57	0.015760:21.17	0.015920:19.96	0.017460:18.72	0.016481:19.54	0.016847:18.55	0.016362:16.20	0.016606:15.88	0.016199:16.44	0.015432:24.57	0.016276:25.79	0.016653:19.82	0.016371:20.44	0.016970:18.30	0.015727:19.46	0.016488:17.00	0.016786:15.73	0.015229:17.83	0.016477:16.57	0.016169:20.68	0.016677:18.87	0.017398:15.00	0.016236:17.97	0.017346:16.85	0.017772:18.65	0.016428:16.52	0.016992:15.41	0.016207:16.69	0.015909:16.28	0.016785:16.05	0.015831:15.54	0.016344:16.08
Chr01	3900001	0.014275:24.17	0.013315:30.69	0.013534:30.74	0.013877:25.91	0.014671:22.01	0.013448:25.04	0.014447:23.70	0.013721:29.16	0.013682:27.12	0.013781:25.20	0.014038:24.19	0.013281:33.49	0.014239:20.53	0.014422:22.30	0.015008:20.89	0.014032:22.55	0.013758:20.13	0.014455:23.00	0.014494:22.22	0.013521:21.45	0.015044:22.37	0.014220:20.54	0.014308:18.71	0.014304:18.77	0.014479:19.34	0.013981:28.08	0.014143:29.33	0.014615:21.42	0.014310:22.35	0.014177:21.09	0.014473:21.92	0.013970:20.84	0.014266:18.68	0.014603:18.69	0.014881:17.85	0.014130:22.40	0.014276:20.91	0.014571:16.65	0.013897:20.36	0.014602:18.45	0.014050:22.82	0.014736:17.77	0.013998:17.99	0.014217:18.78	0.015368:18.42	0.014684:18.13	0.014821:17.97	0.014544:18.67
Chr01	3950001	0.029828:23.37	0.030475:25.00	0.030492:28.99	0.030893:25.32	0.030213:19.88	0.028047:22.72	0.029548:20.23	0.029202:23.53	0.030576:24.02	0.030160:21.24	0.030082:19.93	0.028619:28.13	0.029157:20.55	0.028647:22.45	0.029876:20.12	0.028994:21.97	0.029620:19.70	0.029309:21.95	0.028676:20.77	0.030105:20.51	0.031568:20.64	0.029046:20.34	0.030898:18.16	0.029991:18.29	0.032338:16.72	0.029323:26.24	0.029614:26.66	0.029779:20.72	0.029439:22.31	0.030496:20.77	0.031351:20.34	0.031935:19.19	0.032834:16.93	0.032244:18.42	0.029617:17.58	0.031613:22.32	0.032160:21.86	0.032318:15.07	0.029331:18.42	0.029940:17.51	0.026235:18.68	0.031527:15.90	0.030997:15.25	0.030478:16.86	0.030862:17.15	0.030536:15.95	0.030581:16.06	0.029265:17.17
Chr01	4000001	0.021966:16.51	0.023824:14.48	0.021073:29.27	0.020670:26.20	0.021136:17.47	0.021176:18.18	0.022285:13.49	0.023769:15.69	0.022642:19.45	0.022715:19.41	0.021716:14.75	0.023856:17.73	0.021802:18.51	0.020536:21.64	0.021499:19.64	0.021572:18.23	0.021108:16.80	0.021474:22.08	0.021008:21.12	0.022188:20.05	0.019827:19.48	0.023201:19.14	0.022076:16.45	0.022265:15.82	0.021980:16.57	0.020804:27.34	0.021189:27.57	0.020146:20.97	0.021506:19.43	0.021779:18.87	0.021554:17.88	0.022936:15.10	0.022062:15.01	0.020932:18.61	0.021444:18.25	0.020954:20.89	0.022082:19.46	0.021833:16.25	0.019549:17.99	0.020751:16.62	0.019994:20.02	0.021328:16.11	0.021971:15.38	0.020740:16.42	0.019423:16.83	0.021751:16.08	0.020515:15.85	0.020805:16.11
Chr01	4050001	0.017416:18.16	0.017854:19.23	0.017860:29.55	0.017264:25.29	0.017992:17.13	0.018186:16.89	0.017832:12.82	0.017104:15.99	0.017669:18.08	0.017552:17.94	0.017840:15.89	0.017924:17.91	0.017920:16.96	0.017652:19.59	0.018516:18.29	0.017685:19.22	0.017254:18.45	0.017974:19.88	0.017360:19.53	0.017909:19.34	0.018247:17.43	0.017602:17.46	0.017331:15.15	0.017528:16.69	0.017305:16.89	0.017370:26.26	0.017231:26.41	0.017778:18.74	0.018027:17.98	0.017525:17.46	0.018840:15.83	0.020502:14.48	0.019809:15.72	0.019478:17.29	0.018680:16.59	0.020012:19.01	0.019046:18.38	0.018163:16.43	0.017864:18.14	0.017297:15.64	0.015692:17.04	0.018117:16.72	0.017592:15.85	0.017241:17.15	0.016885:17.94	0.017889:16.32	0.017548:16.26	0.018012:16.96
Chr01	4100001	0.024178:18.47	0.024041:14.23	0.024110:29.08	0.023679:24.91	0.024015:17.39	0.024302:16.83	0.023864:12.31	0.023540:14.10	0.024170:18.50	0.024049:18.59	0.023439:14.24	0.023800:16.96	0.024070:18.66	0.023242:21.70	0.023003:19.05	0.023518:19.00	0.023695:18.49	0.023856:21.44	0.023084:21.63	0.023763:20.85	0.024260:19.04	0.023563:18.18	0.023695:15.90	0.023709:17.43	0.024539:16.48	0.024139:26.63	0.023521:26.80	0.023642:20.47	0.023554:19.29	0.024188:18.61	0.023737:15.37	0.023633:14.39	0.022195:15.17	0.024163:18.18	0.023346:16.71	0.024123:19.68	0.023826:17.98	0.022593:16.30	0.022690:18.29	0.023946:15.78	0.018910:18.85	0.024089:16.15	0.024324:15.00	0.022987:16.63	0.022489:15.82	0.022337:15.49	0.022070:15.42	0.023553:16.09
Chr01	4150001	0.023988:18.80	0.026087:17.70	0.024582:29.81	0.025326:25.96	0.025704:18.87	0.024440:18.98	0.024558:15.01	0.025029:17.93	0.024398:22.20	0.025654:20.86	0.024943:17.28	0.025206:20.80	0.026624:19.32	0.024472:22.44	0.024905:19.93	0.025095:18.55	0.023970:17.79	0.025110:22.68	0.024327:21.60	0.025082:21.02	0.025879:20.31	0.026176:19.18	0.024964:16.73	0.025308:17.07	0.024303:16.51	0.024661:27.11	0.024174:27.67	0.025662:20.84	0.025277:20.06	0.025198:19.47	0.024649:17.32	0.026214:15.58	0.024328:15.47	0.025182:19.71	0.024733:17.53	0.025138:21.12	0.025298:19.54	0.024347:16.41	0.023130:18.90	0.024797:17.17	0.025709:19.84	0.024897:16.29	0.024184:15.82	0.023223:16.87	0.023467:16.93	0.023879:15.97	0.024612:16.11	0.023917:16.49
Chr01	4200001	0.017461:21.68	0.016887:22.81	0.017185:32.38	0.017000:27.26	0.017402:21.08	0.017338:20.86	0.017325:17.03	0.017383:20.50	0.017165:23.92	0.017374:23.00	0.017794:20.71	0.017484:24.52	0.017415:20.36	0.017307:24.69	0.017629:20.85	0.017455:21.72	0.017760:21.00	0.017391:23.59	0.017502:23.17	0.017431:22.67	0.017555:21.58	0.017531:20.41	0.017403:17.04	0.017326:18.94	0.017376:18.49	0.017444:28.96	0.017296:31.27	0.017217:21.95	0.017536:22.33	0.017431:20.40	0.017219:18.62	0.016810:17.93	0.016517:16.57	0.017110:19.87	0.017262:17.83	0.017087:21.32	0.017254:20.78	0.017513:17.65	0.017583:20.46	0.017448:18.75	0.017416:22.33	0.017330:18.38	0.017291:17.56	0.017282:18.69	0.017391:18.70	0.017412:17.94	0.017350:18.14	0.017234:18.82
Chr01	4250001	0.024550:20.17	0.027248:18.54	0.025016:28.96	0.024718:24.76	0.024605:19.33	0.024947:19.64	0.024636:16.14	0.024912:18.69	0.024036:22.84	0.024525:21.66	0.024353:17.89	0.025232:21.51	0.024496:19.03	0.025343:23.83	0.025839:19.58	0.024894:20.35	0.024691:19.14	0.025166:22.24	0.024994:22.48	0.024381:21.45	0.024703:21.21	0.025723:19.94	0.024636:17.15	0.024991:17.92	0.024989:15.42	0.024325:26.49	0.025098:26.91	0.024907:21.28	0.025402:21.11	0.025040:19.24	0.026345:17.45	0.025973:16.04	0.025629:16.97	0.025221:19.65	0.025273:17.30	0.027019:20.46	0.026112:18.92	0.025032:15.11	0.025341:17.89	0.024194:16.73	0.026084:18.28	0.024306:15.34	0.025625:14.85	0.024862:16.81	0.025243:15.82	0.025381:15.08	0.025070:15.39	0.025636:16.52
Chr01	4300001	0.014011:12.94	0.013556:12.62	0.013082:20.81	0.014598:16.74	0.012458:14.32	0.013809:14.06	0.014075:11.84	0.013214:13.87	0.013459:16.27	0.012890:15.91	0.012587:13.17	0.014223:15.19	0.015241:13.98	0.013843:16.80	0.015379:13.23	0.014637:12.91	0.013464:12.39	0.013820:15.89	0.014114:14.86	0.014333:14.66	0.013995:14.76	0.013882:14.21	0.014595:11.74	0.014383:11.77	0.014429:11.45	0.012272:18.94	0.013220:18.89	0.015317:14.60	0.013814:15.29	0.014012:13.77	0.014224:12.38	0.012965:11.31	0.014980:10.81	0.015404:12.61	0.014831:12.85	0.016396:14.34	0.014641:13.27	0.014624:10.40	0.014160:13.31	0.014026:12.69	NA:8.52	0.013309:10.44	0.014738:10.43	0.013500:11.10	0.013353:11.11	0.015291:10.50	0.014423:10.93	0.013930:11.80
Chr01	4350001	0.012756:14.34	0.013403:13.23	0.011244:19.87	0.012182:16.83	0.011097:13.68	0.012298:14.10	0.011648:11.64	0.012319:14.00	0.010612:16.10	0.012102:14.86	0.012407:12.38	0.011830:15.62	0.012842:12.76	0.012380:15.21	0.013744:12.43	0.013224:13.30	0.014301:12.69	0.012872:13.37	0.014027:13.35	0.014086:12.94	0.013482:14.01	0.014194:13.39	0.013336:11.35	0.013417:12.12	0.014171:10.51	0.009782:17.13	0.012078:16.99	0.013162:12.70	0.012491:14.51	0.014538:12.51	0.015458:12.06	0.013529:11.76	0.013087:11.61	0.013548:12.77	0.013586:11.71	0.012928:14.08	0.014508:13.79	0.012756:9.80	0.012401:12.11	0.012930:11.39	NA:7.55	0.011905:9.99	0.013727:9.29	0.012027:10.63	0.013041:10.27	0.015673:9.62	0.014116:9.68	0.013054:11.04
Chr01	4400001	0.017601:17.61	0.019949:15.07	0.017812:29.59	0.017770:25.66	0.017448:17.74	0.018664:18.70	0.019071:12.98	0.019001:16.13	0.018924:19.05	0.017616:19.61	0.017854:15.05	0.018106:18.08	0.018787:17.74	0.018533:20.41	0.019396:18.42	0.018570:18.59	0.018561:17.64	0.017469:19.98	0.016896:19.87	0.018332:20.16	0.017948:19.46	0.019563:18.56	0.019222:15.73	0.017461:16.33	0.018668:16.27	0.017257:26.10	0.017638:26.88	0.018016:19.47	0.018663:18.59	0.017640:18.13	0.017913:17.18	0.020970:15.42	0.018857:15.58	0.018353:18.16	0.018413:16.87	0.019070:20.04	0.019008:19.02	0.018401:15.65	0.018949:17.23	0.018418:16.20	0.021110:16.14	0.017995:16.09	0.018399:15.16	0.017683:16.18	0.018920:16.63	0.018366:15.44	0.017880:14.71	0.016797:16.24
Chr01	4450001	0.016763:16.03	0.018419:15.12	0.015056:25.80	0.014590:23.33	0.016479:15.22	0.015976:17.31	0.017018:12.07	0.017468:14.75	0.016673:16.98	0.016752:17.11	0.016114:12.77	0.017524:16.76	0.017323:15.25	0.015361:19.11	0.015886:17.16	0.017023:16.59	0.017740:16.15	0.014707:19.28	0.015835:18.41	0.016390:17.72	0.017388:16.36	0.015578:16.12	0.017220:14.17	0.015747:15.38	0.014477:14.68	0.015345:23.64	0.015249:24.29	0.015488:17.32	0.016188:16.55	0.016382:16.43	0.019538:15.32	0.016295:14.87	0.017149:14.31	0.016794:16.44	0.016482:15.37	0.017222:18.63	0.016669:16.73	0.016409:13.87	0.016073:15.78	0.018034:13.64	0.020035:13.68	0.015398:14.09	0.015942:13.60	0.015152:15.17	0.015480:14.75	0.014622:13.25	0.015105:13.93	0.015982:14.32
Chr01	4500001	0.021778:13.31	0.020746:10.15	0.020926:24.20	0.020455:20.58	0.022022:13.76	0.020379:14.83	0.022209:9.71	0.021520:10.89	0.020956:15.17	0.020414:14.79	0.019416:11.13	0.022156:12.74	0.022418:14.29	0.021870:18.65	0.021531:15.49	0.020687:15.18	0.019571:15.06	0.020896:18.41	0.021901:17.71	0.021998:16.72	0.020730:15.57	0.020894:15.46	0.022223:12.72	0.021028:13.95	0.019955:13.44	0.020584:22.05	0.019334:22.84	0.021878:16.93	0.021387:14.78	0.021099:14.93	0.022805:12.93	0.022671:12.37	0.021236:13.61	0.020768:15.48	0.023695:14.51	0.021468:16.97	0.021395:15.81	0.021511:12.71	0.019351:14.20	0.020284:13.14	0.025308:12.88	0.019326:12.22	0.019322:11.21	0.020028:13.22	0.020583:12.83	0.021733:11.80	0.019963:12.28	0.020383:12.77
Chr01	4550001	0.011459:13.42	0.011025:11.93	0.010588:23.34	0.010943:19.20	0.011230:13.80	0.012547:14.10	0.011449:10.57	0.012943:12.46	0.011755:16.58	0.011947:15.59	0.011403:11.68	0.011759:15.14	0.013174:14.56	0.012721:17.48	0.012584:14.27	0.012781:14.47	0.012678:13.16	0.012654:17.20	0.012367:16.68	0.011534:16.07	0.012458:14.57	0.013282:14.38	0.012141:12.88	0.012794:12.40	0.011455:11.77	0.011456:20.91	0.010177:20.96	0.011433:16.33	0.011837:15.54	0.012186:14.82	0.013341:13.72	0.012885:12.05	0.012564:11.46	0.012061:14.57	0.013406:12.84	0.012431:16.04	0.012241:14.76	0.012124:11.46	0.011334:12.97	0.011036:12.80	0.012996:13.48	0.011453:11.19	0.010970:10.77	0.010317:11.85	0.011069:12.15	0.012889:10.89	0.011802:11.40	0.012768:12.07
Chr01	4600001	0.017178:12.99	0.015981:14.98	0.015041:21.51	0.014801:17.83	0.016984:14.85	0.016396:16.20	0.016324:14.33	0.016707:16.80	0.016623:18.75	0.016709:16.68	0.016375:15.00	0.017052:18.00	0.016995:14.17	0.016416:15.62	0.016759:14.05	0.017440:12.50	0.017993:11.54	0.017653:15.41	0.017221:15.37	0.016043:15.44	0.017309:15.20	0.016883:14.64	0.017832:12.68	0.018205:10.58	0.016554:11.83	0.016981:20.88	0.016312:20.95	0.016209:16.16	0.017090:16.63	0.016589:14.44	0.016403:12.48	0.016604:11.03	0.017584:9.86	0.015848:11.59	0.016842:11.77	0.016807:14.47	0.015773:13.31	0.016535:11.64	0.016208:13.60	0.016227:12.72	0.017898:15.81	0.016548:12.04	0.016272:11.47	0.016244:12.82	0.016799:12.00	0.017294:11.32	0.017186:11.90	0.016272:12.63
Chr01	4650001	0.017620:10.92	NA:8.47	0.014137:14.78	0.013591:12.80	0.017414:12.13	0.018171:13.64	0.018402:10.07	0.017655:11.55	0.017389:14.69	0.017261:13.93	0.017014:11.43	0.018492:14.37	0.018112:12.01	0.017590:13.71	0.018732:12.65	0.017637:11.46	0.018736:10.39	0.017012:13.66	0.017495:13.19	0.017427:13.17	0.018166:12.55	0.018446:12.86	0.018117:10.83	0.018176:9.51	0.018004:10.48	0.017120:18.57	0.016900:18.91	0.016991:13.46	0.017320:13.40	0.017672:12.02	0.015891:8.89	NA:7.03	NA:7.41	0.014560:8.89	0.016474:8.61	NA:9.83	0.015041:8.78	0.017636:10.45	0.017248:12.38	0.018162:11.42	0.019813:13.06	0.018522:9.91	0.018195:9.89	0.018213:11.35	0.018278:11.20	0.018555:10.39	0.018947:10.36	0.018059:10.87
Chr01	4700001	0.020729:13.90	0.026443:9.86	0.024345:20.63	0.022916:17.48	0.020562:13.73	0.021777:15.63	0.021259:10.91	0.022400:12.25	0.021023:15.73	0.020544:15.62	0.020876:11.43	0.022340:15.04	0.020957:15.53	0.020003:17.91	0.018125:15.07	0.019306:14.38	0.019615:13.83	0.020670:17.20	0.021314:17.30	0.019890:15.99	0.019790:15.78	0.020989:15.36	0.020180:13.54	0.019634:12.54	0.022781:12.18	0.018254:21.18	0.017715:21.66	0.019339:16.17	0.020519:15.86	0.019746:14.96	0.026464:12.30	0.026648:10.80	0.023864:10.05	0.023746:13.18	0.024659:12.38	0.025855:14.74	0.025112:13.58	0.019154:11.83	0.020331:13.74	0.019851:13.39	0.024790:13.41	0.020770:11.57	0.019883:10.62	0.018315:12.54	0.019549:12.28	0.020645:11.26	0.019155:12.19	0.019609:12.38
Chr01	4750001	0.017065:12.39	0.021526:10.43	0.017783:19.47	0.018451:16.99	0.016579:11.22	0.017029:12.02	0.018170:9.14	0.016726:10.71	0.017965:12.31	0.017869:13.01	0.017855:10.70	0.018778:11.98	0.018401:12.17	0.017223:14.06	0.017238:12.53	0.018645:13.13	0.017888:12.36	0.017136:14.04	0.017693:13.74	0.017688:14.00	0.016391:12.99	0.018080:12.67	0.017736:10.58	0.017804:10.77	0.017832:11.51	0.015744:18.10	0.014478:18.28	0.018035:12.86	0.017502:12.70	0.017451:11.94	0.020410:10.19	0.020685:9.49	0.019823:9.58	0.019898:11.56	0.020316:10.39	0.021394:12.77	0.020199:11.78	0.018154:10.07	0.016129:13.50	0.017596:10.37	0.019661:12.51	0.017815:11.29	0.016941:10.38	0.016276:11.26	0.015493:10.69	0.015989:11.11	0.016459:10.46	0.017505:11.39
Chr01	4800001	0.018616:13.00	NA:10.96	0.018809:18.63	0.021128:15.91	0.017854:11.83	0.021528:11.87	0.019650:9.91	0.018766:11.29	0.020808:13.49	0.019940:13.24	0.018686:10.61	0.017959:13.40	0.018284:12.48	0.019841:13.87	0.019680:13.23	0.016216:13.06	0.017968:12.10	0.020096:14.51	0.019035:13.74	0.018730:13.96	0.017653:13.25	0.019355:12.89	0.019489:10.69	0.017683:10.80	0.016586:13.40	0.015484:19.30	0.016329:19.80	0.018052:13.95	0.018627:13.80	0.019668:12.87	0.024027:10.64	0.021462:9.67	0.021564:9.65	0.021503:11.01	0.021020:10.53	0.022203:12.28	0.020760:11.54	0.019043:12.52	0.015669:14.07	0.019056:11.23	0.018866:15.05	0.016588:13.00	0.015760:12.08	0.017529:12.64	0.017549:13.25	0.017731:12.71	0.018338:12.11	0.017117:12.47
Chr01	4850001	0.011063:15.30	0.016359:13.60	0.015701:16.94	0.017307:14.70	0.011109:13.58	0.010697:15.41	0.011463:13.79	0.010000:17.76	0.010666:16.67	0.010875:16.07	0.009810:14.22	0.009730:19.49	0.011936:14.26	0.010913:15.72	0.011569:13.66	0.010352:14.64	0.011702:13.51	0.011229:15.84	0.011762:14.80	0.011379:14.56	0.011311:14.70	0.011792:14.66	0.011445:12.68	0.011386:12.20	0.011455:11.27	0.010576:18.85	0.010569:19.47	0.012506:13.73	0.010400:15.71	0.010983:14.79	0.017109:10.61	0.017411:10.50	0.018996:9.62	0.016625:10.49	0.016482:9.83	0.016788:12.22	0.018593:11.16	0.012376:10.48	0.011769:13.24	0.012476:11.92	0.011855:13.44	0.011314:11.53	0.012508:11.05	0.012194:11.72	0.011122:11.73	0.011821:11.43	0.012832:10.85	0.011496:11.76
Chr01	4900001	0.026845:20.03	0.031190:20.54	0.030391:27.40	0.029702:23.74	0.025465:18.81	0.026114:21.03	0.025204:17.22	0.023822:21.03	0.024600:22.53	0.024853:21.66	0.025499:17.90	0.024915:25.24	0.028008:18.17	0.026622:21.07	0.027012:18.73	0.025738:19.14	0.025839:17.11	0.026347:20.57	0.025338:20.07	0.025667:19.67	0.026551:19.99	0.025676:19.06	0.026698:16.28	0.027182:16.34	0.026333:16.81	0.025088:25.79	0.025179:26.77	0.025980:19.72	0.026340:20.91	0.027282:18.46	0.032628:16.79	0.032931:16.31	0.030919:15.64	0.031448:17.00	0.030999:15.91	0.032614:19.07	0.029958:18.06	0.026584:15.18	0.024317:19.10	0.026181:16.18	0.025767:23.77	0.026410:17.08	0.024824:15.99	0.024563:16.90	0.026050:17.25	0.025962:16.24	0.026450:16.34	0.025496:16.81
Chr01	4950001	0.013927:19.29	0.018040:14.87	0.018557:18.68	0.018902:16.48	0.014046:17.63	0.015277:19.47	0.014560:17.83	0.013920:21.66	0.013480:21.74	0.014429:20.81	0.014186:18.56	0.013771:24.47	0.015249:17.84	0.014831:20.07	0.014185:17.63	0.015428:18.67	0.014639:17.15	0.013628:19.80	0.014868:18.65	0.014491:18.64	0.014050:19.41	0.014683:17.81	0.014307:15.55	0.013484:16.26	0.014680:16.74	0.013690:25.66	0.014593:26.62	0.013414:17.96	0.014199:19.46	0.014937:17.98	0.016953:12.29	0.018074:10.78	0.017717:10.51	0.019308:11.04	0.019769:11.20	0.017342:13.05	0.019470:12.01	0.013873:14.70	0.014046:18.22	0.014659:16.08	0.014588:19.81	0.014640:16.23	0.013421:15.54	0.013373:16.58	0.014580:16.79	0.014594:16.82	0.013759:15.36	0.013308:17.10
Chr01	5000001	0.023086:18.96	0.021272:15.12	0.021970:27.78	0.023263:23.26	0.022463:17.98	0.021379:19.47	0.022838:15.31	0.022798:17.85	0.022217:20.56	0.021734:21.10	0.021980:17.48	0.021203:20.56	0.021866:18.20	0.022547:21.32	0.023451:19.33	0.021856:20.49	0.022172:18.63	0.022312:21.64	0.022871:19.63	0.022736:20.60	0.023159:19.57	0.022504:18.29	0.023135:16.69	0.021209:16.99	0.021276:18.16	0.020657:28.07	0.020963:29.07	0.022307:19.27	0.022385:19.78	0.023016:19.25	0.023053:15.87	0.021776:14.02	0.022066:13.63	0.022350:16.07	0.022837:15.52	0.021294:18.59	0.022927:16.73	0.021266:16.89	0.021306:19.81	0.021901:16.79	0.022387:21.91	0.021767:18.18	0.020965:17.23	0.021563:18.12	0.021416:18.28	0.022126:17.54	0.021348:17.72	0.021199:18.53
Chr01	5050001	0.024909:14.75	0.024768:12.06	0.025483:25.18	0.024964:21.32	0.023372:14.69	0.023436:14.58	0.023086:11.44	0.023301:13.14	0.024727:15.60	0.022948:16.11	0.024395:12.84	0.024237:15.20	0.024313:15.41	0.023936:17.77	0.023558:15.90	0.024031:15.52	0.024354:14.63	0.023236:18.35	0.024322:17.48	0.023612:16.80	0.024183:15.47	0.023751:14.68	0.024279:13.47	0.022978:13.38	0.022648:14.95	0.022132:23.91	0.022374:23.92	0.024343:16.50	0.024275:15.75	0.024157:15.45	0.025279:13.25	0.024590:11.72	0.024655:12.12	0.026231:15.20	0.025970:14.49	0.024957:16.16	0.024892:15.41	0.023490:13.99	0.023336:15.86	0.022797:14.25	0.024458:16.94	0.023384:13.67	0.022324:12.90	0.021584:15.33	0.023085:14.73	0.021960:14.10	0.023561:13.98	0.023358:14.92
Chr01	5100001	0.024274:16.51	0.022329:14.93	0.025316:28.55	0.025339:24.50	0.025722:19.02	0.024741:19.29	0.025087:14.95	0.025098:17.35	0.025257:20.47	0.024818:21.09	0.023433:16.80	0.024558:19.86	0.025165:19.03	0.024633:21.81	0.024813:19.79	0.024899:16.62	0.024970:16.27	0.025022:22.30	0.025662:21.22	0.024705:20.89	0.024859:19.49	0.025969:19.31	0.025201:16.48	0.024789:14.38	0.024480:17.29	0.025349:29.16	0.024972:30.46	0.024631:22.11	0.025217:20.94	0.025958:19.12	0.025162:16.28	0.024456:14.04	0.025110:13.73	0.025026:17.01	0.025002:16.28	0.025257:19.54	0.025154:18.07	0.025268:16.71	0.024685:18.74	0.025599:17.68	0.023932:18.09	0.024204:16.11	0.025576:15.81	0.024218:18.74	0.023847:17.63	0.024282:16.06	0.024646:16.41	0.025077:17.15
Chr01	5150001	0.021684:19.49	0.021831:16.57	0.021699:29.58	0.022202:25.15	0.022542:17.25	0.022593:17.97	0.022657:13.97	0.022918:15.92	0.021778:19.57	0.021492:19.13	0.021003:15.05	0.022351:19.81	0.021591:18.81	0.021238:22.37	0.022088:19.39	0.022543:19.17	0.021702:18.87	0.022431:20.93	0.022163:21.09	0.022623:21.00	0.022436:19.30	0.022490:18.79	0.022309:16.65	0.022027:17.05	0.021122:17.27	0.021761:27.43	0.021717:27.78	0.021815:20.94	0.022046:20.43	0.021831:18.63	0.022332:16.55	0.022575:15.26	0.021553:14.43	0.021132:18.34	0.021337:16.68	0.022557:20.11	0.022496:19.07	0.020830:16.08	0.021650:18.67	0.022247:16.48	0.021089:19.24	0.022298:16.00	0.021132:14.34	0.020593:16.61	0.021464:17.19	0.021778:15.78	0.021620:15.67	0.022220:16.72
Chr01	5200001	0.015607:14.75	0.014567:12.93	0.015247:22.66	0.016079:18.56	0.015573:14.27	0.015595:15.09	0.016001:12.16	0.015673:14.13	0.016099:15.64	0.016463:15.68	0.015370:13.73	0.016035:15.52	0.016559:15.38	0.015971:17.00	0.016254:15.44	0.015279:16.03	0.015021:14.96	0.015758:17.25	0.015587:16.13	0.015392:16.22	0.015539:15.46	0.015876:15.05	0.015791:13.42	0.015063:14.00	0.014973:13.64	0.015327:22.19	0.015207:23.55	0.015596:17.23	0.015018:15.39	0.016391:15.03	0.015140:12.57	0.014902:11.58	0.015220:10.89	0.015251:13.62	0.014684:11.62	0.015551:14.15	0.015435:13.78	0.015647:12.66	0.015206:15.51	0.015631:12.50	0.015052:13.70	0.015596:13.27	0.015208:12.51	0.015347:14.54	0.014889:14.18	0.014823:13.12	0.015477:12.92	0.015495:13.35
Chr01	5250001	0.018285:17.58	0.016943:17.81	0.017669:31.69	0.018142:26.31	0.017872:18.35	0.017852:19.40	0.016408:15.02	0.018160:17.18	0.018017:20.89	0.018296:19.98	0.017310:16.60	0.017535:19.83	0.018466:18.90	0.017793:21.37	0.017924:19.03	0.017435:18.40	0.017591:17.46	0.018649:20.86	0.018351:21.84	0.017725:20.22	0.018055:20.28	0.018410:19.34	0.017941:16.93	0.017874:16.30	0.017203:17.37	0.017929:28.37	0.017601:29.90	0.018711:20.36	0.018470:20.51	0.018415:19.04	0.018306:17.41	0.018489:14.96	0.017538:15.19	0.018229:18.25	0.017989:16.87	0.017856:20.15	0.018369:19.23	0.017182:16.42	0.018123:18.27	0.017623:16.97	0.017513:19.91	0.017513:15.84	0.016710:15.44	0.016320:17.97	0.017353:16.45	0.017032:15.91	0.017095:15.96	0.018007:16.79
Chr01	5300001	0.024766:17.26	0.024903:14.70	0.024601:29.18	0.024850:24.77	0.023705:16.49	0.024192:17.58	0.025016:11.75	0.023933:13.90	0.024529:18.10	0.023620:18.14	0.021993:13.35	0.024564:15.68	0.024212:17.89	0.025113:20.82	0.025292:18.50	0.025002:18.50	0.025001:17.19	0.024916:21.15	0.023915:21.00	0.024257:19.85	0.024238:18.42	0.023873:16.89	0.025514:15.58	0.023390:15.41	0.023316:16.70	0.022753:26.14	0.022882:26.53	0.023998:19.19	0.024371:18.71	0.025213:17.81	0.026322:16.30	0.025949:13.85	0.026260:14.24	0.026279:17.17	0.024972:16.62	0.025583:19.11	0.025683:18.02	0.024322:14.87	0.023524:17.93	0.025081:15.13	0.024423:19.03	0.024093:15.27	0.023215:13.79	0.023856:16.34	0.022618:15.79	0.024762:14.05	0.023938:15.49	0.023617:15.12
Chr01	5350001	0.034250:13.05	0.036627:11.43	0.033890:19.37	0.034891:17.34	0.033929:12.70	0.033412:12.55	0.034210:10.12	0.034704:11.62	0.034403:14.52	0.032646:13.65	0.034592:11.29	0.035507:13.29	0.035807:13.05	0.033094:15.55	0.034549:12.99	0.033828:13.19	0.033844:12.01	0.035092:15.15	0.034396:14.71	0.034383:14.12	0.034087:13.88	0.033789:13.13	0.032290:11.21	0.033726:11.44	0.033504:12.44	0.032220:20.15	0.031887:20.39	0.034444:14.47	0.031822:13.98	0.035720:12.85	0.035958:11.14	0.037875:9.78	0.038000:9.23	0.034492:11.30	0.036958:10.67	0.036403:12.78	0.035524:12.37	0.032835:11.71	0.032471:13.45	0.035986:10.75	0.034722:13.87	0.032103:11.95	0.032588:11.52	0.033494:12.89	0.032926:13.14	0.033428:11.74	0.033795:11.82	0.033091:11.77
Chr01	5400001	0.032935:10.25	NA:9.10	0.029784:16.06	0.031036:14.37	0.029499:10.37	0.029808:10.99	0.031989:8.40	0.029049:9.75	0.031249:12.44	0.028558:11.98	0.029427:9.68	0.032686:11.12	0.030602:11.11	0.030631:13.42	0.030084:12.03	0.030271:11.03	0.028714:10.21	0.029117:12.91	0.030787:13.26	0.031181:12.44	0.030839:11.38	0.030822:11.58	0.030376:9.50	0.030520:9.23	0.029105:9.94	0.027329:16.11	0.029664:16.30	0.029770:12.71	0.030723:11.76	0.032136:10.83	0.033609:9.10	0.030847:8.44	0.033103:8.39	0.028589:10.21	0.029376:9.84	0.029926:11.49	0.033167:10.28	0.030901:9.75	0.030445:10.91	0.030975:8.81	0.029216:10.79	0.030768:9.07	0.029662:8.83	0.029825:9.68	0.030447:9.62	0.030840:8.90	0.030161:9.42	0.030805:9.67
Chr01	5450001	0.013610:17.88	0.012677:18.10	0.013153:30.35	0.012591:25.24	0.013170:17.45	0.013695:17.52	0.013363:14.15	0.013665:15.86	0.013107:20.03	0.013827:19.69	0.014214:16.73	0.013940:19.08	0.013001:18.31	0.013523:21.75	0.013346:18.33	0.012568:18.46	0.013431:18.05	0.013359:21.02	0.013461:20.31	0.013320:19.95	0.013444:19.44	0.013783:18.33	0.012887:15.30	0.013000:15.80	0.012630:16.49	0.013325:26.76	0.013933:26.66	0.013482:20.15	0.013804:18.95	0.013440:17.95	0.013603:17.61	0.012964:16.47	0.013440:15.21	0.014521:19.13	0.013214:16.90	0.013320:20.40	0.013334:18.53	0.012954:16.04	0.013649:19.00	0.014187:15.69	0.015107:17.65	0.012338:15.58	0.012669:15.56	0.011641:16.96	0.013340:16.71	0.012912:16.30	0.013293:16.63	0.012629:16.76
Chr01	5500001	0.023326:24.87	0.022379:27.34	0.021556:32.00	0.021988:27.10	0.022929:22.37	0.023632:24.34	0.022339:22.54	0.023129:26.12	0.022766:28.38	0.023322:25.55	0.022794:23.46	0.023586:30.63	0.023486:22.94	0.023925:25.40	0.023447:22.57	0.023496:23.72	0.024066:21.46	0.023164:25.26	0.023209:25.04	0.024377:23.03	0.024084:24.38	0.023150:23.43	0.022793:20.82	0.024233:20.00	0.024592:17.83	0.023268:30.68	0.024082:29.51	0.023235:24.24	0.023822:24.40	0.023169:23.71	0.022585:22.41	0.022845:21.63	0.023065:19.18	0.022327:22.07	0.022412:19.47	0.022530:24.56	0.023838:22.84	0.023648:17.24	0.024552:20.95	0.023695:19.32	0.023354:18.21	0.025019:17.61	0.023170:17.06	0.023186:18.24	0.024354:18.63	0.023245:18.24	0.024762:17.75	0.024265:18.80
Chr01	5550001	0.013190:15.15	0.016847:18.75	0.017428:18.59	0.020846:15.67	0.013671:12.62	0.012269:15.53	0.011879:13.89	0.012525:16.65	0.013200:17.54	0.013704:15.13	0.014655:13.46	0.010496:20.69	0.012755:14.19	0.014085:15.29	0.016308:13.15	0.017617:12.94	0.013435:12.44	0.013296:14.31	0.013524:13.96	0.014163:13.56	0.014170:14.65	0.012763:15.09	0.014480:12.49	0.015536:11.95	0.017014:9.88	0.014852:15.71	0.011367:16.75	0.012442:14.00	0.011749:15.16	0.012936:14.48	0.020144:14.48	0.018431:13.68	0.018323:13.53	0.019064:13.38	0.021503:12.56	0.017843:16.41	0.019048:14.57	0.017796:9.32	0.015742:10.82	0.015013:11.55	0.017720:12.67	0.016292:9.74	0.015740:9.26	0.016284:10.63	0.015559:10.59	0.015316:9.28	0.015181:10.30	0.013947:10.31
Chr01	5600001	0.018164:18.05	0.017315:22.45	0.020833:22.52	0.019888:19.76	0.016624:16.76	0.017007:19.45	0.018104:17.14	0.015937:21.22	0.017386:20.56	0.017578:19.27	0.017078:17.17	0.016306:24.95	0.020009:16.71	0.017809:18.20	0.018683:16.55	0.018499:16.92	0.017939:15.51	0.019670:18.00	0.018363:16.53	0.018840:16.70	0.017866:18.05	0.018193:17.50	0.019008:14.59	0.019474:14.35	0.018623:14.47	0.019279:20.83	0.018776:21.81	0.018667:16.95	0.018500:18.45	0.019621:17.15	0.020896:17.09	0.018773:16.03	0.021207:15.34	0.020599:15.51	0.019818:14.73	0.019832:18.52	0.019526:17.01	0.020941:12.55	0.017398:15.18	0.019100:14.48	0.024030:16.50	0.019270:13.37	0.020050:12.49	0.020018:13.44	0.017972:13.51	0.018423:13.94	0.018987:13.27	0.018032:14.23
Chr01	5650001	0.023735:16.47	0.024174:19.75	0.023259:22.90	0.023639:19.93	0.022040:15.55	0.022444:17.94	0.023167:14.27	0.022767:17.61	0.022879:19.06	0.022038:17.59	0.022367:16.70	0.022424:20.56	0.022024:15.81	0.021821:18.70	0.022881:15.37	0.023037:15.49	0.022346:14.99	0.021524:17.14	0.023248:16.36	0.022689:15.76	0.021866:16.41	0.022079:16.13	0.023444:13.81	0.023158:13.72	0.023664:12.92	0.021821:20.18	0.022082:20.88	0.021308:16.28	0.021849:16.69	0.023331:15.05	0.025291:16.41	0.026039:15.20	0.026485:13.41	0.023833:15.05	0.023143:14.21	0.024522:18.00	0.023199:16.66	0.024186:11.96	0.021727:14.90	0.023610:14.00	0.027148:16.57	0.022217:12.82	0.023642:11.92	0.022219:13.21	0.020941:13.57	0.022425:13.02	0.022950:12.15	0.021583:13.38
Chr01	5700001	0.021234:18.36	0.020900:20.72	0.021536:28.30	0.022031:24.00	0.020498:18.86	0.020622:20.79	0.022323:15.70	0.021302:18.61	0.020125:22.26	0.020928:21.71	0.019601:18.43	0.022369:22.01	0.020687:19.02	0.021527:23.02	0.021695:18.97	0.021400:18.52	0.020760:17.26	0.022142:21.46	0.021590:20.93	0.021151:20.52	0.020511:20.83	0.022041:19.18	0.020482:16.85	0.021570:16.13	0.020820:15.51	0.019940:26.01	0.018564:26.44	0.020533:20.29	0.020633:20.46	0.019997:18.93	0.021205:19.71	0.023090:18.31	0.020513:16.53	0.020520:19.00	0.022667:17.86	0.021444:21.36	0.022340:19.99	0.020297:15.32	0.020929:17.84	0.019613:16.83	0.021139:20.88	0.020735:16.29	0.022913:14.87	0.020144:16.03	0.020249:16.49	0.019392:16.51	0.020546:15.91	0.020898:16.77
Chr01	5750001	0.025854:15.24	0.023241:17.09	0.023924:24.36	0.024991:21.49	0.024332:15.72	0.024034:17.62	0.025284:13.71	0.023866:15.72	0.024666:19.17	0.024734:18.00	0.022936:16.24	0.023364:18.15	0.025557:15.20	0.025211:17.50	0.026803:15.35	0.025814:15.61	0.025664:14.36	0.025603:17.21	0.025035:17.52	0.025710:16.72	0.023342:16.08	0.025674:15.71	0.025877:12.68	0.024814:14.35	0.026242:13.98	0.023710:23.26	0.024125:23.57	0.024778:15.82	0.025564:16.51	0.025539:14.66	0.025360:15.21	0.024697:14.12	0.026382:13.06	0.025449:15.85	0.024971:14.44	0.026320:17.59	0.025340:16.63	0.026136:13.36	0.025274:15.44	0.025841:14.11	0.025291:16.25	0.027752:13.62	0.024601:12.61	0.024653:14.07	0.024946:14.07	0.026688:13.33	0.025823:13.26	0.024716:14.00
Chr01	5800001	0.021116:16.99	0.022465:16.99	0.021812:28.30	0.022277:23.97	0.020180:18.62	0.020163:19.10	0.019971:14.07	0.019982:15.75	0.020213:21.93	0.020204:20.04	0.018107:17.15	0.020383:19.04	0.021328:17.94	0.020848:21.62	0.020285:18.69	0.020733:17.63	0.021223:16.86	0.020434:21.59	0.020749:21.21	0.020644:20.16	0.020250:19.19	0.020613:19.43	0.021331:16.02	0.019990:15.56	0.020980:16.09	0.020096:26.08	0.019957:26.03	0.020183:19.86	0.020584:19.53	0.020897:17.63	0.022166:17.52	0.022045:15.99	0.021867:14.95	0.023249:17.70	0.021736:16.55	0.022098:20.21	0.023147:18.84	0.020446:15.16	0.019776:17.93	0.019754:16.51	0.021139:16.70	0.021415:15.41	0.019925:14.38	0.020111:16.13	0.019918:16.19	0.019900:15.16	0.020751:15.13	0.020059:16.10
Chr01	5850001	0.025462:14.54	0.017693:15.08	0.018616:20.15	0.017873:17.42	0.025550:14.06	0.025845:14.57	0.025377:12.60	0.024912:15.00	0.024625:16.91	0.024819:15.61	0.024315:13.83	0.026120:16.44	0.026477:13.62	0.025439:15.22	0.026240:14.28	0.025604:15.22	0.025186:14.10	0.026134:15.04	0.025586:15.32	0.025889:14.96	0.026037:14.77	0.025161:13.68	0.026525:11.69	0.025472:12.56	0.026003:13.09	0.025183:20.28	0.024543:20.45	0.025478:14.94	0.024824:15.33	0.025859:13.78	0.018172:12.89	0.018810:12.01	0.018489:10.72	0.018225:12.69	0.018234:11.65	0.017823:14.07	0.018340:13.62	0.026285:12.27	0.025431:14.18	0.024920:13.25	0.013337:12.33	0.026093:13.22	0.025937:12.31	0.025058:13.29	0.025730:13.08	0.026089:13.07	0.025077:12.48	0.026182:13.18
Chr01	5900001	0.031920:14.25	NA:10.95	0.026442:15.47	0.026633:14.19	0.033611:15.31	0.031871:15.13	0.035635:11.87	0.036818:13.27	0.031776:15.91	0.033846:15.83	0.033184:13.91	0.034440:14.91	0.033280:14.68	0.034844:16.30	0.030897:15.43	0.031544:14.56	0.032925:13.12	0.031107:17.85	0.031438:16.54	0.030481:16.77	0.029214:16.00	0.032319:14.39	0.032568:12.62	0.032147:12.72	0.031688:15.79	0.030133:22.41	0.030485:23.54	0.032373:15.49	0.031001:15.38	0.034718:14.98	0.029070:9.61	0.027544:8.01	0.027991:8.25	0.028634:9.38	0.027441:9.00	0.028195:10.95	0.028760:9.62	0.031315:14.15	0.031036:15.87	0.034522:13.93	NA:7.31	0.031350:14.34	0.032172:13.40	0.031477:14.44	0.029759:14.50	0.032436:13.92	0.031120:13.59	0.030214:14.88
Chr01	5950001	0.015129:15.27	0.028685:14.83	0.026078:18.56	0.023844:17.11	0.013998:14.56	0.017889:15.32	0.014644:13.02	0.015337:16.18	0.017030:17.18	0.016096:16.69	0.013323:13.98	0.018090:17.43	0.013826:14.49	0.013300:17.68	0.015591:15.15	0.014569:15.91	0.015033:14.98	0.013221:17.08	0.015381:16.72	0.013655:16.02	0.013269:16.35	0.014219:15.74	0.014660:13.34	0.014183:13.77	0.013680:14.17	0.011891:20.77	0.011943:21.07	0.011377:16.19	0.014482:16.05	0.013772:16.02	0.026446:12.02	0.025130:11.95	0.030936:11.05	0.025688:12.34	0.023711:11.71	0.029859:14.38	0.027010:13.42	0.013760:12.60	0.011296:14.59	0.015029:13.37	0.021516:13.88	0.013132:13.09	0.013237:12.44	0.012940:13.03	0.013316:13.89	0.011902:12.89	0.012019:13.23	0.012921:13.49
Chr01	6000001	0.008902:16.62	NA:12.82	NA:16.12	NA:14.28	0.007648:16.38	0.008225:16.63	0.005626:15.17	0.006917:18.38	0.006338:19.05	0.007397:17.32	0.006416:16.66	0.006982:19.90	0.008196:15.43	0.007269:17.53	0.007192:15.83	0.008125:16.32	0.007210:14.50	0.006412:16.47	0.007440:16.88	0.008504:15.99	0.007704:16.99	0.007596:16.13	0.007790:12.88	0.007143:13.43	0.008001:14.74	0.005564:21.69	0.005492:22.96	0.008234:15.50	0.007590:17.23	0.007143:15.39	NA:11.36	NA:10.48	NA:9.78	NA:11.02	NA:9.95	NA:12.87	NA:11.89	0.008180:13.28	0.006951:15.89	0.008249:13.84	NA:11.80	0.007135:13.71	0.006564:13.49	0.006653:14.57	0.008279:14.77	0.005702:13.92	0.006472:14.05	0.006482:14.58
Chr01	6050001	0.012300:12.89	NA:5.62	NA:7.67	NA:6.44	0.011930:11.60	0.011219:12.73	0.011705:10.77	0.012902:12.26	0.010178:14.48	0.012126:13.16	0.010791:11.71	0.014494:13.62	0.012226:12.90	0.011276:14.91	0.010544:12.91	0.012029:12.76	0.010222:11.76	0.009730:14.78	0.011541:13.98	0.011594:13.34	0.010736:13.27	0.012139:12.40	0.013009:10.86	0.010288:11.37	0.010561:11.30	0.008811:17.36	0.008489:18.57	0.009781:13.28	0.012810:13.21	0.010886:12.26	NA:4.89	NA:4.50	NA:4.30	NA:5.29	NA:4.75	NA:5.81	NA:5.55	0.010243:10.42	0.011110:12.78	0.011674:11.33	NA:16.45	0.009645:10.69	0.010857:10.42	0.009781:11.12	0.009902:11.45	0.011319:10.70	0.010902:11.21	0.010033:11.81
Chr01	6100001	0.018667:11.32	NA:4.51	NA:8.96	NA:7.66	0.017150:11.48	0.018223:11.48	0.017628:8.92	0.019045:9.71	0.017546:13.12	0.016286:12.34	0.019013:9.69	0.020943:10.95	0.017427:12.09	0.015651:15.10	0.015148:12.87	0.017071:11.85	0.016417:10.83	0.016077:14.17	0.015276:14.22	0.017770:13.28	0.016726:12.97	0.018160:12.85	0.017452:10.30	0.015937:10.31	0.016840:9.98	0.015648:16.53	0.014822:17.31	0.014255:13.90	0.016469:12.56	0.016707:11.70	NA:5.13	NA:4.65	NA:4.58	NA:5.74	NA:5.79	NA:6.79	NA:5.90	0.016823:9.62	0.015947:11.53	0.016304:10.71	0.037841:15.15	0.017546:9.39	0.018066:8.83	0.016426:9.92	0.016131:10.27	0.015506:9.52	0.016143:9.75	0.018965:9.97
Chr01	6150001	0.007275:12.90	NA:5.43	NA:7.80	NA:6.59	0.006153:12.86	0.007641:12.75	0.008225:11.18	0.008650:12.83	0.005687:15.14	0.007416:13.84	0.007505:11.66	0.008058:14.40	0.007876:12.50	0.006706:14.41	0.007297:13.00	0.004909:12.10	0.006685:11.85	0.005812:13.56	0.006924:13.35	0.005896:13.44	0.005026:13.59	0.006391:12.63	0.005267:10.61	0.005917:10.83	0.006703:10.55	0.006563:17.08	0.006215:17.87	0.006295:12.87	0.005822:13.57	0.007199:12.22	NA:4.67	NA:4.20	NA:3.91	NA:4.99	NA:4.53	NA:5.53	NA:5.16	0.007615:9.66	0.006134:11.68	0.007174:11.08	NA:10.01	0.006102:10.06	0.008803:9.30	0.006769:10.70	0.006440:10.58	0.006246:9.74	0.005921:10.19	0.005976:11.12
Chr01	6200001	0.028262:16.73	NA:9.38	NA:13.45	NA:11.80	0.026998:17.52	0.028147:18.94	0.027260:16.76	0.025393:19.17	0.026600:21.58	0.026023:19.72	0.026381:17.34	0.028176:21.54	0.026901:17.42	0.028088:19.44	0.029134:17.01	0.029820:16.85	0.028557:15.03	0.027818:18.31	0.028081:18.08	0.026543:18.17	0.026606:18.07	0.029082:17.98	0.028677:14.35	0.028314:14.01	0.029777:14.91	0.025907:23.75	0.025906:23.55	0.028509:17.69	0.026132:19.06	0.028476:16.62	NA:8.91	NA:8.07	NA:7.62	NA:9.14	NA:8.55	NA:10.03	NA:9.22	0.029085:13.65	0.026510:15.64	0.028448:15.65	NA:7.59	0.030087:13.02	0.028330:13.11	0.027462:14.77	0.028466:14.40	0.028802:13.64	0.029431:13.56	0.028228:14.88
Chr01	6250001	0.018581:13.67	NA:8.00	NA:11.04	NA:9.33	0.017094:14.24	0.017411:15.36	0.019098:13.14	0.017791:14.56	0.017260:17.28	0.017656:15.67	0.017665:14.40	0.021141:16.22	0.019250:14.56	0.018032:15.96	0.019340:13.88	0.017843:13.94	0.016610:12.63	0.018106:15.79	0.019222:16.02	0.018085:14.96	0.018521:15.71	0.017914:14.71	0.019801:12.57	0.019101:11.36	0.016955:12.86	0.016850:19.78	0.016050:20.48	0.017414:15.22	0.017483:16.04	0.018277:14.41	NA:7.37	NA:6.83	NA:6.25	NA:7.00	NA:7.31	NA:8.18	NA:7.97	0.017786:11.18	0.015057:13.41	0.016816:12.83	NA:7.22	0.018419:11.12	0.015835:11.04	0.015708:12.49	0.016765:12.44	0.016837:12.06	0.016858:11.75	0.016793:12.93
Chr01	6300001	0.016370:20.72	0.015134:12.91	0.017550:15.94	0.016688:13.60	0.015362:19.75	0.016806:20.30	0.016747:18.35	0.015610:21.88	0.015253:24.17	0.014648:21.26	0.015705:19.42	0.017774:23.69	0.014956:19.97	0.015174:22.38	0.015115:19.60	0.016279:20.28	0.014677:18.91	0.014561:21.70	0.014516:21.17	0.014842:20.40	0.013993:20.77	0.015740:19.54	0.015596:16.05	0.016422:17.93	0.016360:16.63	0.013803:26.78	0.014466:27.03	0.014839:20.67	0.015036:21.61	0.014987:20.06	0.017367:10.32	0.017947:10.15	0.017456:9.22	0.017386:10.20	0.017587:9.71	0.018610:11.28	0.017937:10.78	0.016488:15.06	0.015597:18.60	0.016145:17.32	NA:18.00	0.014985:15.83	0.015871:15.72	0.016482:16.18	0.016035:16.90	0.015908:16.09	0.015601:15.30	0.015728:17.06
Chr01	6350001	0.016748:12.76	NA:5.76	NA:10.26	NA:8.55	0.015505:13.34	0.016607:12.92	0.017310:9.76	0.018158:11.27	0.016915:14.70	0.016615:14.33	0.014564:11.68	0.016897:12.68	0.016372:13.46	0.014741:16.45	0.016622:13.93	0.017163:13.59	0.015740:12.50	0.015765:16.06	0.016099:15.84	0.016034:14.50	0.016927:14.62	0.017363:14.51	0.015921:11.27	0.017052:11.20	0.017097:10.56	0.014323:18.30	0.014482:18.30	0.014393:14.78	0.016633:14.74	0.014809:13.46	NA:6.12	NA:5.52	NA:5.58	NA:6.52	NA:6.32	NA:7.60	NA:7.05	0.015735:10.69	0.013481:12.25	0.014634:12.10	NA:12.48	0.013907:10.12	0.016209:9.69	0.013609:10.88	0.015036:11.23	0.015258:10.72	0.013919:10.77	0.014703:11.01
Chr01	6400001	0.010284:11.44	NA:3.73	NA:5.91	NA:4.99	0.011083:11.27	0.012587:11.18	0.012456:9.93	0.011749:11.55	0.011229:13.26	0.011621:12.18	0.011269:10.89	0.011314:13.00	0.010474:10.83	0.011000:12.54	0.012359:10.98	0.012584:10.65	0.011393:10.47	0.011174:12.40	0.012288:12.17	0.010901:11.47	0.010210:12.01	0.011175:11.43	0.011884:9.11	0.011420:9.50	0.011751:9.10	0.009276:15.25	0.010226:15.40	0.011077:11.79	0.010252:12.37	0.010878:10.82	NA:3.60	NA:3.02	NA:3.04	NA:3.49	NA:3.77	NA:4.27	NA:3.83	0.011185:8.79	0.010365:10.48	0.011419:10.23	NA:5.26	0.010637:8.97	0.012516:8.34	0.010440:9.17	0.010827:9.57	0.009759:9.32	0.011688:9.18	0.010992:9.32
Chr01	6450001	0.014799:18.95	0.014995:18.81	0.015090:29.79	0.014913:26.03	0.014681:18.35	0.015358:19.46	0.014762:15.42	0.014452:18.52	0.014447:21.83	0.014463:21.82	0.014310:17.27	0.014120:20.42	0.014952:18.92	0.015128:21.58	0.015337:19.09	0.014668:18.32	0.014694:18.00	0.014878:21.44	0.014932:21.29	0.014806:20.39	0.014872:21.07	0.014116:19.47	0.015091:16.05	0.014896:16.07	0.014491:20.49	0.014583:26.93	0.014530:28.12	0.015412:20.66	0.015173:20.77	0.015068:18.34	0.015350:16.71	0.015715:15.10	0.015280:16.12	0.015121:18.12	0.016097:17.62	0.015250:20.22	0.015395:19.76	0.015139:16.67	0.014403:19.41	0.015032:16.80	0.018416:19.25	0.014789:17.14	0.014776:16.92	0.014526:17.35	0.014469:18.09	0.014365:17.99	0.014236:15.99	0.014707:17.96
Chr01	6500001	0.022682:21.33	0.024115:22.14	0.023313:30.49	0.024108:26.23	0.021417:20.57	0.022294:20.83	0.021845:17.91	0.022488:22.19	0.021477:22.82	0.021295:22.42	0.022531:19.48	0.022123:22.85	0.023094:18.89	0.021769:22.22	0.023058:19.72	0.022439:20.28	0.022747:18.89	0.022365:21.97	0.022154:21.37	0.022794:20.23	0.023410:21.35	0.022368:20.09	0.022310:17.28	0.022520:17.76	0.021602:16.19	0.021307:26.57	0.021337:27.73	0.021906:20.02	0.022567:21.33	0.022225:19.44	0.024440:19.10	0.024708:17.21	0.025010:16.98	0.023302:19.51	0.024414:18.20	0.024867:22.65	0.023462:20.88	0.022275:16.33	0.021272:19.04	0.022725:16.56	0.020754:20.77	0.022052:16.63	0.021763:15.88	0.020540:16.93	0.022169:17.99	0.021763:17.79	0.022939:16.29	0.021911:18.26
Chr01	6550001	0.013612:18.36	0.013576:21.24	0.012338:27.31	0.012324:23.32	0.012914:18.46	0.012341:19.06	0.012807:17.28	0.013297:20.65	0.012775:21.93	0.013143:20.25	0.013756:17.62	0.013801:22.55	0.014218:16.55	0.013403:19.67	0.013178:17.54	0.012602:18.78	0.014075:17.85	0.013363:18.29	0.011980:19.16	0.013782:18.23	0.013843:18.81	0.013613:17.60	0.014618:14.83	0.014742:15.97	0.013211:17.38	0.012895:24.28	0.012326:25.07	0.013409:17.40	0.013831:18.50	0.013661:16.21	0.014100:16.05	0.014340:15.08	0.014711:14.21	0.014573:16.65	0.015096:15.55	0.013933:19.40	0.013652:17.89	0.014019:14.35	0.013430:17.11	0.013199:15.12	0.019164:17.46	0.013334:15.90	0.014183:15.02	0.012372:16.41	0.013063:15.93	0.012509:15.45	0.014219:14.85	0.012972:15.97
Chr01	6600001	0.013096:16.90	0.013784:18.41	0.014636:23.56	0.013379:20.92	0.012876:16.49	0.013305:17.13	0.012882:14.78	0.011815:16.46	0.013121:18.22	0.013095:17.90	0.012970:16.24	0.011943:19.96	0.014384:15.29	0.012803:17.62	0.013911:15.51	0.014074:17.27	0.012552:16.30	0.013419:17.83	0.013654:16.78	0.014232:16.74	0.014082:16.67	0.013833:15.63	0.012959:13.37	0.013242:14.62	0.011332:15.54	0.012260:22.60	0.011640:23.50	0.013878:16.70	0.013683:16.96	0.014215:15.25	0.015239:14.10	0.015366:12.84	0.014662:13.97	0.014725:14.23	0.015401:13.50	0.015009:16.07	0.014885:15.26	0.012984:14.00	0.011734:16.74	0.013636:14.31	0.022414:17.48	0.011990:15.07	0.013242:13.83	0.012909:15.11	0.012522:14.81	0.013007:14.34	0.012803:13.89	0.013193:15.32
Chr01	6650001	0.024913:16.78	0.026695:16.40	0.024986:23.37	0.025373:20.30	0.024384:15.69	0.024967:16.09	0.025985:13.56	0.026489:15.37	0.024548:17.85	0.025045:18.10	0.025314:14.91	0.024070:17.68	0.025937:15.46	0.024179:19.77	0.025934:16.75	0.024622:17.19	0.023945:16.15	0.026152:18.11	0.025526:17.46	0.024851:17.38	0.025421:16.41	0.026178:15.65	0.026630:14.19	0.024580:15.36	0.025754:12.80	0.024480:20.45	0.023929:20.85	0.025667:15.97	0.025327:16.96	0.025750:15.68	0.026417:13.96	0.027861:13.13	0.024722:13.90	0.026599:15.09	0.026550:14.06	0.025812:17.23	0.024571:16.30	0.024945:12.84	0.024542:15.06	0.026129:13.28	0.026679:17.80	0.025627:12.50	0.025071:12.59	0.022378:13.90	0.024623:12.76	0.025953:13.21	0.025074:12.92	0.024213:13.32
Chr01	6700001	0.019781:16.04	0.020667:14.29	0.019579:24.06	0.020387:21.52	0.018623:16.13	0.018157:16.79	0.017751:12.55	0.018696:14.84	0.019571:18.12	0.018276:18.02	0.017638:16.02	0.018342:17.47	0.018767:15.66	0.018980:18.03	0.018316:16.44	0.018343:16.92	0.018444:16.60	0.017319:18.46	0.018058:17.92	0.018285:17.54	0.018587:16.41	0.019186:15.46	0.018173:13.98	0.018662:14.29	0.017907:16.49	0.018003:22.73	0.018245:24.63	0.018932:17.36	0.018131:16.45	0.017751:15.79	0.020400:14.89	0.020995:13.39	0.020968:13.22	0.020945:14.70	0.021578:13.84	0.020263:16.90	0.020530:14.99	0.019131:14.35	0.017108:16.96	0.019010:14.22	0.023822:18.26	0.017315:14.68	0.018270:14.71	0.018688:15.37	0.018109:15.50	0.017825:14.89	0.017483:14.58	0.018441:15.76
Chr01	6750001	0.018687:17.80	0.031031:19.22	0.031016:20.33	0.032591:17.60	0.018934:16.67	0.018724:18.74	0.017043:17.91	0.018146:20.61	0.018088:20.81	0.019357:18.65	0.017133:17.59	0.018668:23.96	0.019790:16.44	0.020307:18.42	0.020763:16.06	0.018757:16.58	0.019915:15.48	0.020213:18.10	0.019736:17.15	0.020227:16.63	0.020599:16.83	0.020453:16.40	0.019229:14.42	0.020072:14.31	0.020440:13.67	0.019771:22.02	0.018402:23.34	0.019555:16.15	0.019552:17.26	0.020876:15.92	0.032134:13.62	0.033177:11.98	0.033976:11.12	0.033909:12.15	0.034531:11.76	0.035093:14.12	0.032110:14.43	0.020700:13.14	0.020293:15.76	0.017683:14.67	0.019110:12.10	0.019743:13.85	0.018201:13.88	0.020465:13.91	0.019183:14.74	0.019282:13.99	0.019531:13.61	0.019213:14.88
Chr01	6800001	0.026251:18.66	0.028165:16.36	0.027658:17.16	0.027825:14.84	0.025598:18.59	0.025879:19.47	0.027271:18.05	0.026721:21.65	0.023414:22.17	0.025614:20.35	0.025304:19.67	0.023767:24.18	0.024666:18.03	0.024750:19.14	0.027278:16.87	0.025689:18.04	0.026230:16.39	0.023273:18.72	0.025830:18.13	0.025877:17.32	0.024667:18.37	0.026695:17.81	0.027370:14.93	0.026463:15.16	0.025036:16.79	0.025230:22.86	0.024209:24.11	0.024966:17.32	0.024323:19.23	0.026170:17.16	0.026601:11.21	0.028694:10.19	0.029686:9.72	0.030643:10.26	0.028531:10.55	NA:12.48	0.029232:11.68	0.027597:14.03	0.026100:16.98	0.027924:15.69	0.022174:10.73	0.027348:15.14	0.025418:14.48	0.024663:14.98	0.026018:15.81	0.026432:15.25	0.026926:14.50	0.027162:16.44
Chr01	6850001	0.022205:15.06	NA:6.38	NA:10.16	NA:8.53	0.022729:15.30	0.021269:15.77	0.021270:12.72	0.021796:14.51	0.020703:17.91	0.019010:17.82	0.020397:13.88	0.022046:15.74	0.019662:16.08	0.021009:18.45	0.022348:15.36	0.021453:15.55	0.019025:14.55	0.019394:18.24	0.018957:17.72	0.020079:16.65	0.020799:16.32	0.021288:15.97	0.021206:13.47	0.021151:13.27	0.020586:12.75	0.018349:20.93	0.018512:21.72	0.018950:17.25	0.020143:16.67	0.020214:16.04	NA:6.15	NA:5.84	NA:5.81	NA:6.99	NA:6.47	NA:7.50	NA:6.97	0.018897:12.09	0.021111:14.62	0.020414:14.37	NA:4.36	0.020767:12.21	0.020495:11.27	0.019880:12.75	0.020670:13.14	0.021417:12.12	0.020711:11.82	0.020805:13.20
Chr01	6900001	0.022762:15.08	0.024274:14.14	0.023980:24.82	0.023644:21.32	0.021321:17.28	0.021702:18.21	0.021809:13.55	0.021581:15.71	0.021046:20.69	0.021213:19.20	0.021481:15.34	0.022141:18.16	0.022036:18.10	0.021623:21.47	0.021679:17.48	0.021063:16.08	0.021326:15.45	0.020999:20.35	0.022526:20.02	0.021426:18.72	0.022122:18.79	0.022148:17.69	0.021761:14.95	0.023950:13.68	0.022161:13.54	0.021224:24.50	0.020861:25.06	0.022401:20.13	0.021902:19.34	0.022498:17.32	0.024730:13.86	0.023265:12.04	0.024749:12.60	0.023919:15.12	0.023647:14.62	0.025157:17.03	0.023922:16.29	0.022697:13.29	0.021329:16.08	0.021605:15.62	0.025337:14.56	0.022422:13.40	0.021522:13.04	0.020049:14.64	0.022106:14.32	0.021619:13.56	0.020732:13.75	0.021109:14.05
Chr01	6950001	0.012701:17.25	0.025088:13.23	0.024672:18.71	0.025580:16.02	0.012043:16.70	0.012133:18.66	0.011316:15.20	0.012475:17.56	0.011871:20.61	0.012383:19.27	0.012201:15.59	0.012038:21.10	0.012647:17.27	0.012520:19.72	0.012558:16.42	0.012185:16.75	0.012433:15.83	0.012339:19.21	0.012207:18.54	0.012447:18.27	0.012277:17.93	0.012305:17.83	0.012145:14.84	0.011948:14.73	0.013212:13.89	0.013311:21.69	0.012577:22.31	0.012293:18.15	0.012042:18.42	0.012525:16.85	0.025780:12.51	0.024018:11.57	0.025529:10.56	0.024816:12.59	0.025901:11.37	0.025515:13.95	0.025388:12.56	0.012323:12.76	0.012908:15.14	0.012677:15.30	0.026895:12.55	0.013685:12.87	0.013494:12.18	0.012589:14.20	0.013051:13.11	0.012949:13.27	0.013369:12.92	0.012710:13.59
Chr01	7000001	0.004924:14.83	NA:11.95	NA:12.85	NA:11.29	0.005082:13.52	0.005304:15.75	0.005527:13.99	0.004807:16.63	0.005025:18.20	0.005199:15.48	0.005335:13.70	0.003951:19.82	0.005119:14.58	0.005062:15.32	0.005805:13.14	0.005955:12.87	0.004627:11.12	0.005147:15.07	0.005194:14.61	0.005912:13.47	0.005105:14.36	0.005723:15.14	0.004678:13.30	0.004346:10.78	0.007036:8.90	0.006535:15.90	0.005481:15.54	0.005462:14.07	0.004558:15.35	0.004684:14.96	NA:10.31	NA:9.64	NA:7.70	NA:8.70	NA:8.18	NA:10.59	NA:9.67	0.006351:8.40	0.005226:10.76	0.005512:11.76	NA:8.26	0.005591:8.35	0.007152:7.96	0.006438:9.71	0.006252:9.24	0.006385:8.68	0.005970:8.96	0.006825:9.74
Chr01	7050001	0.005029:16.69	NA:8.97	NA:9.27	NA:8.10	0.004603:13.66	0.004573:17.04	0.003900:15.80	0.003886:19.00	0.004019:19.33	0.005065:17.31	0.004896:14.92	0.002783:23.66	0.004660:15.37	0.004541:16.11	0.005950:14.14	0.004942:14.62	0.005216:12.97	0.005366:15.55	0.004915:14.63	0.005215:14.06	0.004508:16.02	0.004670:15.77	0.004376:13.90	0.005142:12.37	0.007809:9.90	0.005456:16.36	0.005284:17.40	0.005885:13.76	0.004899:16.68	0.005253:16.36	NA:6.72	NA:6.45	NA:5.79	NA:6.27	NA:6.01	NA:7.44	NA:7.48	0.006275:9.11	0.005893:11.63	0.005130:13.33	NA:6.70	0.005761:9.93	0.006750:8.72	0.006677:11.06	0.005768:10.11	0.005411:9.97	0.006514:9.53	0.005785:9.89
Chr01	7100001	0.003539:14.48	NA:8.40	NA:9.35	NA:8.10	0.003588:13.05	0.002784:15.71	0.003848:14.51	0.002811:16.85	0.002804:17.40	0.003250:15.62	0.004242:13.06	0.001858:20.98	0.003689:14.37	0.004444:15.74	0.003947:13.50	0.003983:12.96	0.003873:11.81	0.003835:14.80	0.003441:14.93	0.003789:13.01	0.002437:15.11	0.003300:15.80	0.003461:12.64	0.004005:11.16	0.004491:9.49	0.003893:15.36	0.004324:15.65	0.003774:13.35	0.003348:15.91	0.003768:14.62	NA:7.77	NA:7.03	NA:6.34	NA:7.15	NA:6.59	NA:8.29	NA:7.86	0.004248:8.63	0.004567:10.85	0.004343:11.80	NA:6.02	0.004197:8.89	0.004461:8.19	0.004744:9.95	0.004034:9.16	0.004668:9.23	0.004229:8.86	0.004084:9.90
Chr01	7150001	0.005740:12.11	NA:5.49	NA:6.72	NA:6.12	0.007778:10.06	0.006587:11.75	0.005028:11.57	0.005392:13.58	0.005803:13.70	0.006028:11.84	0.006957:10.15	0.004897:15.72	0.006557:11.49	0.006374:11.39	0.007314:10.34	0.006658:10.40	0.006889:9.48	0.006153:10.99	0.007690:10.60	0.006994:10.72	0.006452:11.07	0.006016:11.73	0.006822:9.23	0.007325:9.13	0.009191:7.18	0.007516:12.23	0.007027:12.53	0.007634:10.35	0.006344:12.15	0.006208:10.84	NA:4.78	NA:4.68	NA:4.11	NA:4.63	NA:4.64	NA:5.42	NA:5.28	0.009040:6.85	0.007030:8.66	0.007889:9.07	NA:4.35	0.007404:7.39	0.008230:7.05	0.007080:7.81	0.008698:7.73	0.007093:7.09	NA:6.82	0.006928:7.81
Chr01	7200001	0.005712:15.15	NA:6.61	NA:8.75	NA:7.76	0.006682:14.10	0.005953:15.29	0.005711:14.30	0.006330:15.34	0.005252:17.97	0.006246:16.26	0.006475:13.85	0.006506:18.28	0.006246:14.95	0.006142:16.01	0.007149:14.14	0.005843:13.90	0.007232:12.89	0.005505:15.21	0.006992:14.95	0.006742:14.44	0.006132:15.15	0.006072:14.85	0.007147:12.56	0.007736:12.19	0.008799:9.88	0.007323:16.86	0.006552:17.50	0.006190:14.85	0.006104:15.81	0.006711:14.79	NA:6.19	NA:6.16	NA:4.95	NA:6.34	NA:5.71	NA:7.07	NA:6.91	0.007420:9.77	0.006067:12.30	0.007264:12.72	NA:5.34	0.007549:10.41	0.007058:9.82	0.008078:10.95	0.007517:10.68	0.008378:10.46	0.008531:10.34	0.007568:11.06
Chr01	7250001	0.017952:18.26	0.016688:15.36	0.015043:22.55	0.014971:20.33	0.018450:18.05	0.018621:19.28	0.019263:16.43	0.019370:18.75	0.017985:21.55	0.018790:20.60	0.018498:18.19	0.019889:21.65	0.018689:18.09	0.018690:21.69	0.019112:18.52	0.018579:18.04	0.019083:16.90	0.019047:21.01	0.019008:20.27	0.018283:19.76	0.018659:18.59	0.019695:19.34	0.018806:15.93	0.019209:14.89	0.019253:14.56	0.018594:24.61	0.018734:24.41	0.018611:19.85	0.018816:20.55	0.018846:18.39	0.016236:14.71	0.015105:13.21	0.015674:11.49	0.014880:14.36	0.016092:13.74	0.016212:16.89	0.016092:16.65	0.018139:13.88	0.018737:17.26	0.017884:16.41	0.015257:15.75	0.018902:14.51	0.019403:13.65	0.019038:14.82	0.018762:15.17	0.018663:14.74	0.020108:14.58	0.018799:15.02
Chr01	7300001	0.019966:16.81	0.016231:13.60	0.020411:28.82	0.020283:25.46	0.022137:16.19	0.021653:16.55	0.018848:11.83	0.019594:13.26	0.022024:17.56	0.022303:18.46	0.019978:13.94	0.019258:15.73	0.022742:20.09	0.021354:23.25	0.021819:20.20	0.020606:17.21	0.020961:17.21	0.021887:22.58	0.021596:22.81	0.021412:21.14	0.021867:19.29	0.021644:19.12	0.021893:16.10	0.020852:15.30	0.021058:16.61	0.022293:27.64	0.020993:28.27	0.021414:22.54	0.021229:19.92	0.021358:19.32	0.020212:16.99	0.019258:14.39	0.018768:14.05	0.020728:18.22	0.020041:17.10	0.020803:20.82	0.019858:19.47	0.022328:16.17	0.021055:19.29	0.022520:15.36	0.020609:20.64	0.020994:16.00	0.020757:15.16	0.019496:16.42	0.019902:17.15	0.021280:16.27	0.021323:16.17	0.021759:16.66
Chr01	7350001	0.026509:15.17	0.027035:13.72	0.025270:22.85	0.025820:19.82	0.027542:13.92	0.026820:14.34	0.026218:11.58	0.028117:13.46	0.026800:15.33	0.027176:14.37	0.026237:12.21	0.027847:15.14	0.027658:14.58	0.026913:16.76	0.026254:14.94	0.025541:15.98	0.025527:15.45	0.027038:16.82	0.027158:16.60	0.026658:16.24	0.027423:15.57	0.028741:14.38	0.027292:13.15	0.026501:14.10	0.027160:12.55	0.026325:20.94	0.025370:21.56	0.026695:16.18	0.027302:15.51	0.027030:14.10	0.027240:13.43	0.025930:12.10	0.026956:12.33	0.027460:13.92	0.026886:14.37	0.027427:16.23	0.027580:15.16	0.027582:13.04	0.025750:15.60	0.027630:11.71	0.025610:16.33	0.027480:12.74	0.026213:12.30	0.024904:13.63	0.026488:13.26	0.026555:12.65	0.026793:12.90	0.026090:13.75
Chr01	7400001	0.017694:17.25	0.019740:17.74	0.018538:30.27	0.018861:25.89	0.018125:17.68	0.017604:18.13	0.017611:13.36	0.017730:15.83	0.018284:19.73	0.017631:18.51	0.017727:15.62	0.018523:18.45	0.017746:18.72	0.017282:22.34	0.017496:18.73	0.016703:17.10	0.016297:17.15	0.018454:21.39	0.018694:20.20	0.017718:19.33	0.017076:19.11	0.017557:17.99	0.018146:16.07	0.016886:15.70	0.016193:16.60	0.017071:25.62	0.016717:27.22	0.017128:19.09	0.018591:19.09	0.017106:17.03	0.019696:17.78	0.019196:15.46	0.019683:16.02	0.018809:18.22	0.018891:17.88	0.018834:21.33	0.018852:20.34	0.017150:15.24	0.016895:18.34	0.017863:15.37	0.018734:20.14	0.017133:16.17	0.017296:15.15	0.015935:16.74	0.016841:16.13	0.016886:15.22	0.017014:15.00	0.017301:16.17
Chr01	7450001	0.014180:20.34	0.014050:22.06	0.014073:31.09	0.013922:26.78	0.014846:20.31	0.013828:21.17	0.014699:17.53	0.014410:21.49	0.014849:22.62	0.015012:21.65	0.014473:20.27	0.014525:24.53	0.014073:19.87	0.015361:22.65	0.014862:20.08	0.014036:20.85	0.013990:19.21	0.014142:23.05	0.013822:22.32	0.014402:21.43	0.014059:21.04	0.013903:20.34	0.014275:17.27	0.014320:17.69	0.014633:19.18	0.013330:29.60	0.013652:30.41	0.013954:21.75	0.014315:21.82	0.015388:19.00	0.014754:19.02	0.015765:16.97	0.015514:16.03	0.014361:19.45	0.014096:17.96	0.013771:21.48	0.014772:20.42	0.015064:17.78	0.013329:20.02	0.013987:17.32	0.013510:23.14	0.013833:18.48	0.013707:17.59	0.013969:19.69	0.014276:19.05	0.013422:17.57	0.013329:17.26	0.013273:18.46
Chr01	7500001	0.024167:17.33	0.021758:17.23	0.021838:28.90	0.021811:25.73	0.022123:18.36	0.022532:18.99	0.023917:14.78	0.023353:17.07	0.022292:20.37	0.022079:19.59	0.022005:15.77	0.022281:18.86	0.024891:19.36	0.024282:21.51	0.022596:18.74	0.024222:17.98	0.023265:17.27	0.023873:21.37	0.022530:20.51	0.021810:20.41	0.024146:19.40	0.024368:18.70	0.023462:15.09	0.023310:15.03	0.022057:15.51	0.022052:26.49	0.022247:27.55	0.022662:20.64	0.022501:19.54	0.023697:18.24	0.024683:17.62	0.022549:15.05	0.022750:14.36	0.021983:18.11	0.022255:16.90	0.022670:20.29	0.023067:19.29	0.023543:14.64	0.022299:17.36	0.022745:17.44	0.020047:17.39	0.023483:15.33	0.022465:13.31	0.023080:16.78	0.022359:15.02	0.022095:14.66	0.023869:14.41	0.021663:16.08
Chr01	7550001	0.026246:18.11	0.024365:15.23	0.024109:23.05	0.024030:19.94	0.026868:17.12	0.027678:17.28	0.026844:14.64	0.027074:16.63	0.027677:19.26	0.027252:18.74	0.027175:16.65	0.028663:19.32	0.027130:17.16	0.027139:19.42	0.026683:18.20	0.027364:17.87	0.027326:16.26	0.026920:19.72	0.026300:19.70	0.027029:19.03	0.026692:18.59	0.027512:17.66	0.029220:14.47	0.025007:15.64	0.025557:17.46	0.024659:26.33	0.023902:26.90	0.027783:18.14	0.026508:18.44	0.027963:16.63	0.026860:14.11	0.027335:12.49	0.026099:12.49	0.024308:14.84	0.024434:13.77	0.024694:16.72	0.026128:15.21	0.026410:15.46	0.025213:17.50	0.026230:15.68	0.025719:21.01	0.026368:16.56	0.025263:15.43	0.026627:16.48	0.028580:16.13	0.026060:16.61	0.026689:14.88	0.025509:17.06
Chr01	7600001	0.027264:14.53	0.030360:12.08	0.028184:19.17	0.028196:16.61	0.027979:13.10	0.026689:13.03	0.027059:11.14	0.027218:13.52	0.028462:14.72	0.028216:14.29	0.028113:11.82	0.027714:14.78	0.026931:13.48	0.026483:15.09	0.026638:14.23	0.027517:14.40	0.027443:13.01	0.026534:14.96	0.027023:14.84	0.027557:14.53	0.027579:14.11	0.029147:13.79	0.027933:12.25	0.028123:11.61	0.027416:13.63	0.026138:19.12	0.026156:19.55	0.027876:14.33	0.026883:14.33	0.027669:13.39	0.029218:12.09	0.029571:11.06	0.029479:11.04	0.027461:12.19	0.028779:11.69	0.028928:14.87	0.029683:13.05	0.027235:11.81	0.027578:13.30	0.026734:12.47	0.027875:15.57	0.028409:12.71	0.027129:12.11	0.027129:12.52	0.027529:12.68	0.029453:12.35	0.028578:12.28	0.028709:12.40
Chr01	7650001	0.018330:14.01	0.022027:15.20	0.023185:17.31	0.022347:15.32	0.018857:13.30	0.018379:15.33	0.016552:14.44	0.017573:16.73	0.018134:17.43	0.017293:15.48	0.017197:13.82	0.018073:19.60	0.018477:13.02	0.018422:15.15	0.018500:13.38	0.017701:13.22	0.017902:12.48	0.018566:14.82	0.017717:14.79	0.016504:14.16	0.017134:14.52	0.019629:13.52	0.018995:11.43	0.017986:11.72	0.018819:11.46	0.016675:18.05	0.018024:19.34	0.019216:14.52	0.017386:14.96	0.018424:13.26	0.022621:11.50	0.024169:10.72	0.023944:9.45	0.024485:11.56	0.024867:10.55	0.022719:12.56	0.024552:12.40	0.018536:10.25	0.016756:12.63	0.017701:11.80	0.020248:13.83	0.018726:10.75	0.019037:10.32	0.016188:11.32	0.019085:10.90	0.019338:10.30	0.019124:10.15	0.016887:11.63
Chr01	7700001	0.018433:17.89	0.028233:22.11	0.027743:26.90	0.028292:23.08	0.018507:19.12	0.018993:20.54	0.018453:17.68	0.017972:21.05	0.017765:22.71	0.018631:20.65	0.018642:18.19	0.018709:24.23	0.019070:16.81	0.018728:20.30	0.018946:18.16	0.018223:18.12	0.018588:16.89	0.018847:19.10	0.018738:19.33	0.017904:19.88	0.018733:18.27	0.018540:17.62	0.019298:15.15	0.018476:16.33	0.018509:15.47	0.018180:26.15	0.017812:26.57	0.018610:18.39	0.017783:19.58	0.019432:17.01	0.028934:16.98	0.028301:15.73	0.027910:16.14	0.027953:16.99	0.028549:16.05	0.028522:20.07	0.029106:17.73	0.018157:14.08	0.018411:16.79	0.017841:16.38	0.017683:17.51	0.018572:13.32	0.019025:13.46	0.017478:15.77	0.018946:15.24	0.018933:13.82	0.019262:14.00	0.019022:15.45
Chr01	7750001	0.021682:17.00	0.027678:14.05	0.027995:24.24	0.028942:21.55	0.021630:16.66	0.023126:16.21	0.022000:12.24	0.022215:13.64	0.022543:18.71	0.021956:18.83	0.021838:14.06	0.023423:16.85	0.022775:18.14	0.021202:21.66	0.023074:18.68	0.022892:17.50	0.021740:17.63	0.022634:20.23	0.022353:20.09	0.022789:19.33	0.022465:18.70	0.023331:17.35	0.022635:15.43	0.023391:16.15	0.023393:13.83	0.022383:23.66	0.022321:24.69	0.022030:19.53	0.022305:18.63	0.023677:18.46	0.029647:16.35	0.029431:15.61	0.029170:14.15	0.027747:16.81	0.028528:15.85	0.028257:18.76	0.028328:17.88	0.022492:13.64	0.022103:15.83	0.022658:14.66	0.023834:16.56	0.023202:13.84	0.021745:12.66	0.021127:15.45	0.021834:14.42	0.022104:13.26	0.022879:13.80	0.021983:14.68
Chr01	7800001	0.006832:16.50	0.016205:20.97	0.015095:23.04	0.017595:19.18	0.006922:14.86	0.007238:16.79	0.007384:15.44	0.006435:18.11	0.006080:18.70	0.008047:17.11	0.006970:15.42	0.005869:20.85	0.008209:15.17	0.008245:16.28	0.007518:15.23	0.007308:16.09	0.007517:14.58	0.007069:16.27	0.007438:15.29	0.007893:16.01	0.007021:16.21	0.007558:15.65	0.007447:13.29	0.007500:14.07	0.009399:11.17	0.007165:18.83	0.006958:19.61	0.008902:15.07	0.006508:16.86	0.006294:15.63	0.015240:17.38	0.015238:16.45	0.016477:15.19	0.016042:16.42	0.017063:14.59	0.016448:19.01	0.015379:17.51	0.007842:10.52	0.007652:13.25	0.008352:12.85	0.008634:12.95	0.008139:11.03	0.008620:10.27	0.007564:11.65	0.008929:11.37	0.009439:10.52	0.008610:10.97	0.008311:11.55
Chr01	7850001	0.004878:15.53	0.007970:17.82	0.009378:17.93	0.009414:14.99	0.006790:12.33	0.006360:14.37	0.007012:13.92	0.005158:16.34	0.005307:16.21	0.006257:14.92	0.006514:12.84	0.005539:19.20	0.005527:12.88	0.007146:13.89	0.007246:12.77	0.007254:13.05	0.006071:12.26	0.006901:13.66	0.008074:12.47	0.006166:12.80	0.006781:13.42	0.005945:14.04	0.005335:12.20	0.007415:11.30	0.007446:8.85	0.005531:15.25	0.006567:15.53	0.007020:12.18	0.006771:14.06	0.005726:14.00	0.009150:14.76	0.009410:13.72	0.010987:12.92	0.009247:12.77	0.009813:12.27	0.009067:15.39	0.008503:14.44	0.007897:9.02	0.006177:10.83	0.007466:11.29	0.008305:11.00	0.008059:8.53	0.009547:8.42	0.007010:9.56	0.007012:9.53	0.006590:8.73	0.007709:9.34	0.007078:9.41
Chr01	7900001	0.002628:11.55	0.004890:10.17	0.004502:12.57	0.004641:10.88	0.002565:8.86	0.003167:9.77	0.003189:8.61	0.002375:9.71	0.002494:11.43	0.003284:10.12	0.002815:8.70	0.003176:12.34	0.003378:9.44	0.003075:10.35	0.004032:9.32	0.003238:10.18	0.002590:9.27	0.003971:10.44	0.003852:9.81	0.004497:9.43	0.002666:10.05	0.003334:10.11	0.003029:8.49	0.004719:8.57	NA:6.39	0.003847:11.43	0.004006:11.28	0.003373:9.02	0.003057:10.21	0.004352:9.50	0.004183:9.86	0.005026:8.79	0.004942:8.75	0.004689:9.01	0.005187:8.71	0.005163:10.63	0.004834:10.06	0.003657:6.49	0.004316:7.69	0.003582:8.07	NA:5.50	0.003886:6.56	NA:6.26	0.003555:7.32	0.003824:7.02	0.003766:7.10	0.003926:6.82	0.003617:7.33
Chr01	7950001	0.004349:15.67	0.006464:17.64	0.008193:18.37	0.007473:15.64	0.003054:12.67	0.004403:13.94	0.003080:13.67	0.002943:16.31	0.002574:16.19	0.003898:14.72	0.004629:13.45	0.003586:18.95	0.004122:12.88	0.004788:13.33	0.004352:12.77	0.005147:13.42	0.004168:12.11	0.004903:13.42	0.004735:13.07	0.004159:12.98	0.004611:14.01	0.004756:13.02	0.004910:11.29	0.004564:11.04	0.004542:10.07	0.004844:16.37	0.003898:16.54	0.005067:12.14	0.003433:14.87	0.005660:13.46	0.006987:14.35	0.007522:12.85	0.006537:13.11	0.007402:12.39	0.006947:11.84	0.008533:14.53	0.009791:13.37	0.003245:9.96	0.004121:11.38	0.004703:11.68	NA:1.25	0.004954:9.91	0.004845:9.66	0.004557:10.55	0.003821:10.24	0.004251:10.49	0.005924:9.65	0.004850:10.52
Chr01	8000001	0.004666:16.99	0.010155:22.82	0.013802:20.90	0.014277:18.68	0.006219:14.38	0.005543:16.25	0.004275:16.35	0.003779:19.19	0.004973:19.08	0.006639:15.96	0.006386:15.07	0.004230:22.01	0.005576:15.25	0.005970:14.91	0.005702:14.20	0.006427:14.69	0.005497:13.54	0.005872:15.19	0.006434:14.36	0.005809:14.37	0.005567:15.87	0.005800:15.71	0.006813:12.68	0.007131:12.88	0.007332:11.60	0.005813:17.18	0.005456:18.43	0.005236:14.11	0.005941:16.65	0.006168:15.75	0.014288:17.49	0.012513:17.36	0.012923:15.07	0.015201:15.18	0.014880:14.49	0.015001:18.53	0.012748:17.25	0.006341:10.46	0.006116:12.76	0.005862:13.07	NA:4.34	0.006596:11.26	0.007135:10.79	0.006309:11.56	0.006304:11.62	0.007427:11.64	0.007753:11.08	0.005747:12.50
Chr01	8050001	0.011839:17.85	0.020338:19.40	0.018443:24.61	0.018815:21.30	0.012672:16.23	0.012768:17.41	0.012464:14.87	0.012484:17.65	0.012500:19.65	0.011831:17.86	0.012543:15.62	0.011623:20.43	0.011976:17.02	0.013332:18.59	0.011960:16.47	0.013348:17.75	0.012754:15.56	0.012638:18.20	0.012936:17.56	0.012269:17.68	0.012411:18.18	0.013157:17.20	0.013058:14.73	0.012268:14.55	0.012002:14.01	0.012650:21.52	0.012875:21.96	0.012571:17.04	0.012642:18.26	0.012591:16.76	0.021238:17.45	0.021532:16.32	0.021524:15.03	0.018583:16.62	0.019849:15.40	0.021368:19.17	0.020867:17.51	0.012173:12.64	0.012172:15.09	0.013021:14.06	0.015528:11.51	0.011595:13.45	0.014097:12.56	0.012297:13.97	0.012217:13.63	0.012983:13.18	0.012914:13.21	0.012596:13.39
Chr01	8100001	0.018931:15.38	0.017851:14.99	0.018910:24.43	0.018466:21.27	0.017743:16.08	0.017925:15.76	0.016542:12.19	0.017320:13.58	0.018196:17.36	0.016838:16.97	0.016842:13.73	0.017312:16.07	0.017457:16.35	0.017977:18.02	0.017375:16.75	0.017732:16.39	0.017383:15.48	0.017777:17.73	0.017981:18.48	0.018027:18.43	0.018283:17.02	0.017991:16.66	0.018147:13.98	0.018016:13.85	0.016175:14.63	0.016921:23.05	0.016805:24.83	0.017760:17.47	0.018507:16.35	0.017278:16.53	0.019335:14.37	0.019400:12.69	0.018763:12.70	0.019807:15.36	0.018682:14.44	0.018699:16.80	0.018449:16.03	0.017409:14.40	0.017022:16.50	0.017919:14.37	0.018665:18.36	0.016982:14.31	0.015949:13.26	0.016828:14.70	0.017545:14.70	0.017351:14.43	0.017668:13.56	0.017316:14.03
Chr01	8150001	0.021902:15.97	0.027720:14.35	0.025963:25.91	0.026173:21.37	0.021734:16.45	0.021815:17.07	0.022014:12.60	0.021016:14.14	0.021880:18.04	0.022806:17.86	0.021375:14.72	0.022575:17.02	0.022110:17.66	0.021859:21.03	0.022232:17.48	0.022582:17.80	0.021986:17.49	0.022593:20.27	0.022154:20.53	0.022422:19.66	0.022527:18.65	0.022533:17.73	0.021755:15.01	0.021387:16.13	0.022962:14.78	0.021833:24.70	0.021402:25.34	0.021694:19.63	0.022432:18.61	0.021963:16.85	0.026124:15.62	0.027545:14.82	0.026854:15.19	0.027023:17.21	0.026333:16.30	0.026664:18.31	0.026713:17.32	0.021566:14.58	0.021476:16.35	0.021503:14.49	0.023685:18.05	0.021730:14.54	0.021187:13.84	0.020818:14.70	0.021649:14.84	0.021191:13.66	0.021006:14.03	0.021343:14.61
Chr01	8200001	0.021554:18.97	0.028074:18.18	0.028253:25.29	0.026185:22.74	0.021750:18.22	0.021155:18.80	0.020721:15.36	0.021349:18.30	0.021215:21.06	0.021795:19.91	0.021390:17.29	0.020973:21.06	0.021206:17.93	0.021559:20.41	0.021589:18.23	0.020773:18.59	0.020209:16.97	0.020545:20.42	0.021115:19.79	0.021401:19.81	0.021149:19.70	0.021107:18.00	0.020779:16.09	0.019619:15.09	0.020959:16.20	0.021742:26.41	0.021704:27.26	0.021293:19.74	0.021600:19.29	0.022604:17.66	0.029543:16.15	0.027810:15.82	0.027559:13.63	0.026998:16.82	0.028293:15.48	0.029317:18.29	0.027999:17.43	0.020940:14.37	0.020955:17.71	0.020974:16.61	0.022037:18.46	0.021350:15.65	0.021294:14.62	0.021124:16.36	0.021694:16.29	0.021398:15.81	0.021922:15.01	0.021714:16.11
Chr01	8250001	0.012600:17.39	0.014013:15.12	0.013629:18.96	0.014719:16.92	0.012542:16.58	0.012687:17.83	0.012838:14.85	0.011979:17.46	0.011873:18.49	0.012372:18.37	0.011167:15.38	0.012561:19.68	0.012457:16.10	0.012581:19.70	0.011958:16.70	0.012269:17.37	0.013304:15.83	0.012223:18.58	0.012897:18.30	0.012752:17.19	0.012800:17.47	0.012853:16.65	0.013360:14.37	0.013066:15.23	0.013045:13.68	0.011956:21.78	0.012148:22.58	0.012692:17.54	0.011920:17.91	0.013554:17.32	0.013640:13.28	0.014024:13.01	0.014368:10.76	0.013541:12.72	0.013397:12.27	0.013308:14.36	0.014897:13.83	0.013293:12.65	0.013205:14.88	0.012670:13.93	0.012928:16.19	0.012738:13.14	0.013610:12.34	0.013573:13.62	0.012832:13.68	0.013014:13.30	0.013067:12.60	0.013345:14.14
Chr01	8300001	0.020436:17.99	0.032011:15.27	0.027979:24.05	0.030673:21.14	0.020466:16.78	0.020272:17.96	0.020825:13.77	0.021320:15.85	0.020269:19.72	0.019449:19.27	0.019601:14.59	0.021811:16.95	0.020372:17.36	0.020627:21.30	0.020801:18.11	0.020726:18.67	0.020732:17.19	0.020652:19.40	0.020758:19.72	0.021394:18.33	0.020312:18.26	0.020522:17.94	0.020924:14.89	0.021306:15.81	0.021710:13.21	0.020721:21.85	0.021114:22.49	0.020771:18.39	0.021038:18.27	0.020765:17.51	0.029978:17.68	0.027614:16.33	0.027920:14.61	0.028744:17.33	0.030167:15.92	0.030403:19.41	0.029155:19.57	0.022176:12.85	0.021053:15.51	0.020366:15.71	0.023412:16.53	0.020992:12.29	0.022149:11.45	0.021198:13.25	0.020229:13.57	0.021641:13.24	0.022126:12.96	0.021379:13.80
Chr01	8350001	0.020503:15.57	0.028623:19.89	0.029666:25.23	0.028573:22.11	0.020292:15.63	0.020647:16.58	0.020010:14.32	0.019927:16.57	0.020331:18.67	0.020768:17.44	0.020393:15.35	0.020131:18.84	0.019931:15.80	0.019909:19.09	0.021114:16.01	0.020424:16.26	0.019892:14.91	0.020576:17.54	0.020328:17.90	0.019919:17.56	0.020222:16.66	0.019433:15.70	0.020994:13.71	0.020417:14.01	0.020417:12.17	0.020851:21.12	0.020265:21.24	0.020263:16.49	0.020438:16.99	0.020349:15.65	0.029510:18.44	0.028730:17.69	0.029219:15.12	0.027793:17.84	0.028969:16.61	0.028941:19.81	0.028377:19.00	0.021332:12.01	0.020438:13.64	0.019986:14.15	0.022177:14.83	0.020842:11.83	0.019800:10.76	0.020191:12.82	0.021465:11.97	0.020707:12.09	0.020558:11.65	0.020549:13.18
Chr01	8400001	0.026361:17.36	NA:22.71	NA:27.20	0.051126:23.56	0.027020:17.46	0.026294:19.92	0.025674:17.68	0.027465:20.55	0.026616:22.27	0.028068:21.73	0.027785:18.41	0.026726:23.03	0.026567:17.41	0.027667:20.47	0.029280:16.78	0.027624:17.80	0.028343:15.98	0.027932:19.48	0.028689:18.76	0.027077:17.81	0.027518:18.13	0.027654:17.57	0.027594:15.00	0.026766:14.45	0.026993:14.77	0.029010:23.31	0.028335:24.01	0.027661:18.76	0.027376:19.19	0.027008:16.98	NA:20.65	NA:19.98	NA:17.82	NA:20.15	NA:18.31	NA:22.30	NA:21.46	0.028756:12.99	0.029303:15.70	0.028029:16.02	0.031597:17.82	0.028610:13.62	0.027672:12.99	0.027116:14.84	0.028001:13.98	0.029081:13.42	0.028815:13.11	0.028735:14.37
Chr01	8450001	0.026423:20.95	0.047828:30.06	0.046502:33.38	0.045553:29.26	0.025500:21.06	0.026382:22.59	0.025513:19.71	0.025975:22.57	0.026305:25.64	0.026807:23.22	0.025731:20.02	0.026314:26.86	0.025807:21.67	0.025694:24.89	0.027075:20.83	0.026075:21.27	0.026665:20.85	0.025871:23.44	0.026383:23.24	0.025421:22.05	0.025986:22.48	0.025123:20.96	0.026431:18.29	0.027592:18.65	0.024979:14.71	0.025361:26.24	0.024731:27.90	0.026363:22.04	0.024986:22.84	0.025697:20.94	0.045138:26.34	0.047431:26.75	0.046138:24.84	0.040160:26.68	0.046051:23.73	0.044255:30.10	0.042905:28.04	0.025853:14.72	0.025427:18.12	0.025949:17.70	0.035130:23.84	0.025644:14.97	0.025934:14.58	0.025629:15.63	0.026086:15.22	0.025900:14.60	0.026255:14.48	0.025512:16.14
Chr01	8500001	0.021941:18.50	0.016908:16.40	0.017776:23.69	0.017682:20.52	0.021825:18.82	0.020743:19.43	0.021113:15.48	0.020682:18.56	0.020810:21.48	0.020461:20.19	0.021198:17.40	0.021902:21.15	0.020285:19.45	0.020008:22.20	0.020566:19.34	0.019720:18.50	0.019600:17.96	0.021097:20.71	0.020639:21.24	0.020790:20.49	0.022211:19.44	0.020067:18.45	0.019420:16.42	0.020807:17.38	0.019169:16.65	0.019754:26.47	0.019972:28.23	0.020842:20.07	0.021055:19.32	0.021460:18.31	0.018252:15.08	0.017405:14.07	0.017750:13.25	0.017116:15.75	0.017300:14.14	0.017169:17.32	0.017658:15.82	0.020529:15.55	0.020184:19.03	0.020783:16.41	0.013346:17.22	0.020302:16.50	0.020192:15.27	0.020129:17.50	0.021317:16.48	0.019719:16.20	0.019837:15.86	0.019897:16.23
Chr01	8550001	0.023222:15.28	0.020418:11.78	0.022752:25.38	0.022079:21.14	0.022644:16.06	0.023244:16.04	0.024027:11.38	0.024503:12.61	0.023434:17.12	0.023163:17.57	0.022200:12.97	0.024094:15.43	0.023988:16.72	0.023740:19.49	0.022831:17.19	0.022854:17.49	0.022477:16.44	0.023041:20.05	0.023452:20.07	0.023164:19.24	0.022968:16.13	0.023036:15.86	0.023945:14.80	0.023304:14.40	0.023047:15.10	0.023027:25.08	0.022675:25.80	0.023834:18.20	0.023425:16.60	0.022823:17.38	0.021673:13.85	0.021928:11.76	0.020471:12.21	0.021981:15.56	0.021911:14.54	0.022210:16.74	0.021493:15.47	0.023671:14.50	0.022488:17.11	0.023314:14.91	0.018913:18.03	0.023119:14.92	0.023682:13.44	0.023215:15.53	0.023261:15.27	0.023242:14.00	0.023847:14.07	0.022589:15.14
Chr01	8600001	0.014791:13.61	0.018707:12.10	0.016707:20.69	0.017794:17.71	0.014681:13.74	0.014881:14.79	0.014856:11.58	0.016058:12.58	0.015789:15.57	0.014852:14.87	0.013975:12.15	0.015705:14.56	0.015230:14.61	0.014651:16.71	0.014530:15.57	0.015228:14.29	0.014903:13.42	0.015126:16.77	0.014892:16.40	0.014086:15.89	0.015546:14.20	0.014824:13.90	0.015783:12.30	0.014993:12.40	0.013960:12.28	0.014127:19.79	0.012798:20.44	0.015205:15.98	0.014510:15.62	0.014847:15.07	0.019192:12.45	0.018875:10.88	0.018783:10.10	0.016809:13.51	0.018416:12.05	0.019417:14.61	0.018539:13.99	0.015900:11.58	0.012945:13.49	0.014585:12.92	0.015644:14.02	0.014918:11.31	0.015391:10.20	0.013669:12.32	0.014404:12.26	0.016284:11.12	0.014381:10.84	0.015263:11.90
Chr01	8650001	0.025170:19.57	0.025233:18.43	0.024753:31.20	0.024808:27.44	0.024580:19.34	0.025380:20.54	0.024727:16.09	0.025513:18.58	0.025085:22.18	0.024753:20.56	0.024904:16.89	0.025125:21.19	0.025048:20.05	0.024932:23.16	0.024729:20.33	0.024837:20.45	0.025128:19.23	0.025214:22.83	0.025129:22.36	0.025293:22.16	0.024786:20.70	0.025405:19.12	0.024948:17.50	0.024666:17.78	0.024882:17.72	0.025151:28.53	0.024847:29.37	0.025005:21.41	0.024652:21.33	0.025141:20.39	0.025115:18.87	0.025144:16.58	0.024898:16.14	0.024807:19.87	0.025088:18.21	0.025398:22.40	0.024836:21.41	0.024622:16.60	0.024494:18.95	0.024489:17.34	0.024526:21.00	0.024768:16.14	0.024928:15.50	0.023880:17.11	0.025258:18.12	0.024877:16.13	0.024438:16.58	0.025283:17.65
Chr01	8700001	0.027328:15.69	0.024383:11.75	0.024620:27.02	0.025096:23.14	0.027692:16.65	0.028982:16.63	0.027268:11.87	0.027118:14.01	0.027618:18.36	0.027622:17.17	0.027268:12.73	0.027901:15.88	0.028886:17.32	0.027510:21.05	0.027019:17.65	0.027708:16.96	0.026332:16.42	0.028100:20.50	0.027571:20.38	0.026978:19.48	0.027639:18.20	0.027110:16.51	0.027888:15.29	0.027484:15.06	0.028074:14.78	0.028381:25.15	0.027258:25.40	0.028538:18.57	0.027143:18.60	0.027227:17.38	0.026287:14.77	0.026894:13.09	0.024303:14.50	0.024675:17.44	0.024944:16.04	0.024841:19.37	0.025780:17.85	0.028475:14.68	0.025803:16.93	0.026296:14.94	0.026486:17.49	0.025474:14.28	0.027082:13.19	0.026159:14.12	0.026186:14.38	0.026092:14.00	0.028694:14.18	0.027222:15.18
Chr01	8750001	0.018832:19.76	0.018310:21.67	0.017541:24.11	0.017309:20.93	0.018072:16.54	0.018635:17.62	0.016702:17.52	0.018330:20.70	0.018462:19.75	0.018976:17.95	0.018533:17.41	0.017222:24.07	0.019686:16.33	0.018347:18.07	0.019302:15.76	0.017398:17.47	0.019650:15.83	0.018384:17.44	0.019044:17.42	0.019295:16.67	0.019988:16.47	0.019440:16.92	0.021008:13.91	0.017629:15.92	0.018788:13.51	0.016775:21.51	0.016959:22.40	0.019809:14.87	0.019007:18.21	0.019810:17.30	0.022303:16.77	0.020651:15.72	0.022065:14.27	0.020409:15.65	0.021429:14.54	0.021600:18.85	0.022039:18.01	0.020916:12.44	0.018122:15.00	0.020690:13.99	0.023693:17.74	0.021496:12.61	0.019699:12.77	0.019811:13.72	0.019670:13.44	0.021284:12.88	0.019219:12.21	0.019838:13.18
Chr01	8800001	0.027837:19.82	0.029154:12.72	0.028767:28.49	0.028365:23.83	0.027936:16.24	0.028174:17.09	0.028652:12.36	0.027039:13.91	0.028422:17.72	0.027685:18.46	0.027986:13.18	0.028723:16.65	0.028050:19.02	0.027853:23.09	0.028207:19.80	0.027880:21.02	0.028571:20.08	0.028087:22.14	0.027912:21.77	0.027696:21.34	0.028256:19.77	0.028411:18.79	0.028268:16.07	0.028580:18.38	0.028536:14.58	0.027680:26.08	0.027470:25.79	0.027489:20.67	0.027848:19.31	0.027917:19.32	0.029029:16.14	0.028699:15.34	0.028512:16.59	0.028631:19.55	0.028069:17.40	0.028768:20.90	0.028537:19.17	0.027613:14.88	0.027552:17.01	0.028271:15.69	0.026752:17.79	0.027997:14.54	0.027633:13.81	0.026634:14.82	0.027302:15.32	0.027360:14.00	0.027650:14.64	0.027661:15.18
Chr01	8850001	0.023476:17.51	0.020661:11.35	0.020466:25.47	0.019481:21.14	0.022580:15.71	0.023063:15.63	0.022886:11.60	0.023554:14.27	0.024815:16.68	0.023286:16.69	0.022717:13.73	0.023936:16.69	0.024039:17.19	0.023450:20.20	0.022098:17.90	0.023579:19.32	0.023583:18.02	0.025132:19.22	0.022960:19.24	0.022692:18.34	0.023069:17.92	0.023123:16.75	0.024829:14.30	0.023733:16.35	0.022863:14.40	0.022681:24.40	0.022700:24.94	0.022042:18.89	0.023834:17.58	0.024649:17.76	0.020746:13.94	0.020975:13.41	0.020716:13.74	0.021447:16.36	0.020468:14.92	0.022203:17.51	0.019406:16.35	0.023553:13.94	0.023387:16.87	0.024185:14.71	0.023096:17.19	0.022268:14.24	0.024127:13.76	0.021353:15.30	0.022977:14.59	0.022947:14.49	0.024407:14.49	0.023197:14.84
Chr01	8900001	0.020754:17.87	0.021441:15.90	0.019128:26.24	0.020074:22.19	0.021348:16.82	0.020116:17.76	0.020458:13.88	0.020595:15.57	0.020406:18.69	0.021093:18.33	0.019380:15.25	0.019907:18.90	0.021394:17.83	0.019960:19.57	0.021037:16.57	0.019569:17.75	0.020430:16.92	0.020631:19.18	0.020502:19.38	0.020581:18.82	0.021158:18.33	0.020480:17.18	0.021641:14.46	0.019870:15.06	0.021771:14.35	0.019995:23.39	0.019612:24.75	0.020977:18.97	0.021597:18.28	0.021233:17.00	0.022245:15.55	0.022263:14.80	0.023337:13.89	0.021867:15.96	0.021592:15.65	0.021153:18.85	0.021646:17.37	0.019828:13.75	0.018824:16.33	0.020287:15.00	0.021540:17.01	0.018565:14.09	0.022730:12.89	0.019663:14.78	0.021344:14.36	0.021539:13.46	0.021663:13.68	0.021438:15.12
Chr01	8950001	0.020396:22.79	0.019767:21.44	0.020469:31.80	0.020311:28.13	0.020617:20.39	0.020553:21.43	0.020441:18.20	0.020595:21.52	0.020644:25.25	0.020459:23.56	0.020794:19.73	0.020644:24.20	0.020702:21.27	0.020576:24.48	0.020351:21.89	0.020812:22.84	0.020384:21.15	0.020852:23.37	0.020978:22.89	0.020116:22.21	0.020569:22.82	0.020629:20.77	0.020710:18.90	0.020569:19.69	0.020918:18.20	0.020563:29.51	0.020446:30.09	0.020646:22.36	0.020517:22.91	0.020469:21.09	0.020313:18.77	0.019904:17.67	0.020157:17.64	0.019789:19.83	0.020124:18.10	0.020377:22.54	0.020940:21.10	0.020294:16.49	0.020190:21.26	0.020378:18.97	0.020444:22.54	0.020034:17.45	0.020475:16.96	0.020222:18.71	0.019931:17.87	0.020358:18.22	0.020189:17.54	0.020629:18.54
Chr01	9000001	0.026219:19.10	0.024917:19.06	0.023768:29.84	0.024335:26.26	0.023962:20.75	0.023816:21.37	0.025233:17.98	0.025074:20.43	0.024408:25.26	0.023680:23.97	0.023592:19.11	0.025134:24.65	0.025250:20.56	0.025099:23.84	0.025166:20.73	0.025327:19.42	0.025084:18.08	0.023850:22.33	0.025423:22.43	0.025763:21.28	0.024849:21.85	0.024783:21.56	0.025229:17.52	0.024582:16.36	0.023800:17.54	0.023178:27.94	0.023453:28.52	0.025120:20.13	0.025255:22.77	0.025008:20.58	0.024713:18.64	0.026753:16.30	0.024488:16.23	0.024924:19.12	0.024936:18.26	0.024709:22.28	0.024886:21.28	0.024983:15.71	0.023660:19.45	0.024389:19.48	0.024451:20.58	0.024220:16.08	0.024075:15.07	0.023737:17.58	0.024955:17.14	0.024960:16.32	0.024698:15.74	0.024567:17.28
Chr01	9050001	0.022995:20.06	0.024101:18.26	0.023628:28.23	0.023969:24.05	0.024183:18.52	0.022780:20.36	0.023203:15.97	0.022895:18.51	0.022778:22.50	0.023671:21.61	0.022798:16.84	0.023406:21.43	0.022778:19.59	0.023603:23.21	0.022625:18.98	0.023289:19.77	0.023561:18.78	0.023120:21.79	0.023245:21.17	0.022106:20.32	0.024488:20.61	0.023471:20.17	0.022768:17.08	0.024117:17.33	0.023680:15.19	0.023576:25.52	0.023065:26.43	0.024281:20.16	0.023145:20.59	0.023390:19.65	0.024725:17.94	0.025234:17.01	0.023919:15.98	0.024531:17.81	0.023072:17.40	0.023650:20.51	0.024790:19.97	0.025061:14.31	0.023874:17.91	0.022768:17.48	0.022098:18.75	0.023918:14.94	0.023116:14.58	0.023234:15.94	0.024053:16.20	0.023071:14.76	0.023218:14.72	0.023262:16.37
Chr01	9100001	0.019798:25.57	0.019103:28.61	0.020613:34.93	0.020701:29.57	0.019404:22.11	0.019749:24.50	0.018834:21.92	0.019149:26.58	0.019491:27.17	0.018747:25.45	0.018625:23.17	0.018563:30.31	0.019670:22.55	0.019244:24.92	0.018893:22.37	0.019665:24.41	0.018758:22.87	0.018554:24.84	0.019053:23.66	0.018929:23.23	0.018973:23.74	0.019216:23.10	0.019783:18.52	0.019039:20.47	0.018860:20.35	0.019863:31.02	0.018997:32.10	0.019145:23.50	0.018901:24.46	0.019087:23.02	0.019662:23.04	0.020742:22.21	0.020331:20.04	0.020119:21.77	0.020376:20.89	0.019437:24.87	0.019727:24.55	0.019707:18.32	0.019299:21.36	0.018974:20.90	0.018599:26.02	0.018850:19.48	0.019316:18.83	0.019450:20.41	0.020295:19.70	0.019588:19.71	0.018305:18.82	0.019379:20.53
Chr01	9150001	0.016577:17.99	0.019651:16.77	0.018413:27.09	0.018009:22.65	0.016102:18.13	0.016667:18.46	0.016309:14.94	0.017023:16.99	0.016482:20.73	0.016992:20.24	0.016226:16.30	0.016653:19.82	0.016809:19.26	0.016118:22.11	0.017005:19.30	0.016690:17.92	0.017770:17.09	0.016465:21.67	0.016421:22.13	0.016869:19.75	0.017299:20.10	0.016868:19.75	0.016524:16.55	0.016853:15.27	0.016113:15.61	0.015931:25.59	0.015362:26.33	0.016281:21.52	0.016681:20.66	0.017047:19.30	0.018664:16.98	0.018759:15.62	0.018650:15.27	0.018345:17.45	0.017879:16.73	0.018292:20.02	0.019128:18.40	0.016367:15.50	0.015980:17.94	0.017536:17.00	0.016521:19.00	0.016583:15.24	0.017234:15.11	0.016260:16.11	0.017017:15.77	0.017028:14.89	0.017332:15.72	0.016905:16.50
Chr01	9200001	0.018025:15.22	0.023031:18.22	0.019769:23.73	0.021070:21.52	0.016961:15.23	0.018651:15.38	0.017942:13.62	0.018147:15.88	0.018232:17.50	0.016532:16.54	0.017854:14.53	0.017813:18.54	0.018032:15.29	0.016879:17.07	0.017998:15.83	0.018237:16.02	0.018529:15.12	0.017435:17.09	0.017742:16.81	0.018746:16.54	0.017711:16.39	0.017454:15.45	0.018784:13.23	0.017003:14.31	0.018422:13.53	0.017475:21.13	0.017470:21.90	0.017245:16.32	0.016670:16.56	0.017261:15.14	0.022219:15.74	0.023151:14.24	0.021670:13.41	0.021220:16.13	0.020203:15.36	0.021305:18.06	0.021916:16.42	0.018520:12.43	0.018488:15.49	0.019143:13.78	0.019999:16.93	0.018437:13.16	0.021037:12.95	0.018206:13.65	0.019561:13.43	0.017953:13.50	0.018510:13.23	0.017673:14.26
Chr01	9250001	0.030438:16.67	0.033774:16.75	0.034445:26.95	0.033160:23.15	0.032284:16.75	0.028598:18.27	0.031033:14.08	0.030703:17.32	0.031054:19.53	0.030821:19.64	0.030934:15.80	0.031384:19.20	0.032062:18.67	0.028262:20.92	0.032916:18.20	0.030500:17.10	0.029800:16.27	0.029240:21.30	0.030827:20.70	0.029702:20.03	0.031157:18.75	0.031756:18.73	0.034958:15.71	0.031263:14.24	0.031130:15.93	0.028905:25.86	0.029729:26.51	0.030109:20.27	0.029566:20.00	0.032028:18.07	0.035481:16.71	0.033801:14.63	0.034529:13.59	0.034676:17.39	0.034134:16.26	0.035000:19.39	0.037428:17.86	0.030279:14.50	0.029542:17.24	0.029673:15.47	0.030603:17.64	0.031529:14.50	0.030995:14.40	0.029713:15.80	0.030555:15.14	0.031016:14.04	0.031663:14.92	0.029072:15.91
Chr01	9300001	0.026624:15.74	0.027260:10.88	0.029828:22.65	0.030028:18.71	0.025846:15.87	0.027274:16.97	0.027212:12.04	0.026722:14.27	0.026496:17.51	0.026191:17.65	0.027412:13.12	0.027229:16.58	0.026483:17.41	0.024837:20.93	0.025943:16.97	0.026350:16.61	0.026598:14.82	0.026272:19.78	0.026464:19.45	0.025437:18.73	0.026330:18.33	0.027029:17.25	0.027144:15.18	0.026050:14.00	0.026249:13.83	0.026274:23.37	0.025749:24.06	0.026188:18.43	0.026791:18.85	0.027025:17.29	0.029938:13.79	0.028938:11.92	0.028749:12.34	0.030307:14.84	0.029456:14.27	0.029708:16.94	0.030059:16.04	0.026886:12.93	0.025855:14.96	0.026352:14.61	0.025878:16.17	0.026985:12.90	0.026318:11.95	0.025904:13.74	0.026224:13.29	0.027903:12.64	0.026171:13.31	0.026077:14.00
Chr01	9350001	0.028019:17.83	0.031942:16.40	0.029845:25.72	0.030937:22.75	0.028790:17.28	0.028910:17.81	0.030409:15.08	0.029296:18.23	0.028301:19.14	0.028444:18.57	0.029005:16.48	0.029250:20.62	0.029260:17.38	0.028538:20.18	0.026612:17.83	0.027459:17.68	0.028360:17.61	0.027044:19.02	0.029088:18.46	0.026861:19.15	0.026649:18.37	0.026098:18.11	0.026787:14.46	0.027689:16.44	0.027986:16.57	0.026616:25.65	0.026058:26.00	0.026786:18.60	0.028132:18.93	0.029610:16.78	0.033289:14.51	0.032578:13.90	0.031753:13.48	0.030363:15.96	0.030919:15.00	0.031109:17.76	0.031425:16.79	0.025121:14.43	0.027137:17.08	0.027147:15.47	0.026285:18.40	0.028859:15.53	0.026743:14.65	0.027600:16.16	0.027124:15.52	0.025628:14.76	0.026750:14.73	0.026171:15.72
Chr01	9400001	0.024598:17.34	0.029011:16.34	0.022655:28.59	0.024482:24.11	0.025594:16.64	0.025830:17.08	0.028004:13.49	0.025713:15.77	0.026502:18.71	0.025208:18.81	0.026091:14.92	0.026894:17.56	0.025612:18.03	0.024991:21.08	0.024473:18.94	0.025962:18.06	0.026142:17.61	0.024487:21.37	0.025371:20.63	0.024692:20.27	0.024659:19.38	0.026722:17.95	0.026750:14.96	0.024206:16.23	0.023743:16.52	0.023157:26.84	0.022209:27.20	0.024451:20.12	0.025103:19.32	0.024453:18.28	0.027613:15.86	0.027035:13.47	0.024577:15.79	0.026715:17.50	0.025727:16.43	0.026957:19.19	0.025956:17.66	0.022792:15.97	0.021564:17.79	0.024403:15.20	0.025183:21.01	0.024257:15.57	0.022945:14.97	0.023945:17.23	0.022629:16.25	0.022429:15.51	0.024805:15.75	0.023977:16.49
Chr01	9450001	0.020812:18.16	0.018380:16.85	0.020377:28.18	0.019400:24.67	0.019591:17.15	0.020417:16.31	0.018786:13.35	0.018261:15.18	0.021536:17.00	0.020408:17.29	0.018694:14.96	0.018987:17.60	0.020997:17.13	0.020524:20.77	0.020471:18.49	0.021224:18.45	0.019591:17.90	0.020443:21.29	0.019782:20.37	0.020319:19.68	0.020412:18.49	0.020762:17.41	0.018933:15.13	0.019945:15.97	0.018892:17.54	0.018594:26.00	0.016368:26.11	0.021051:19.05	0.020460:18.64	0.019323:17.88	0.023267:17.11	0.021752:14.87	0.021363:15.23	0.020941:18.52	0.020620:16.92	0.020885:20.55	0.021584:19.64	0.019759:16.06	0.018674:17.82	0.020357:15.01	0.020222:19.76	0.018450:16.15	0.018791:14.61	0.017063:16.47	0.018951:16.50	0.018990:15.84	0.019562:15.60	0.017723:16.27
Chr01	9500001	0.023271:16.72	0.022022:16.28	0.022945:28.27	0.023782:24.24	0.022688:17.73	0.022603:17.77	0.020843:13.76	0.022841:15.37	0.023257:18.86	0.022564:19.36	0.022553:15.08	0.022791:18.36	0.023287:18.07	0.023275:20.71	0.023084:18.69	0.022351:19.49	0.022628:18.34	0.022787:21.36	0.023328:21.20	0.023230:20.49	0.023010:18.44	0.023365:17.68	0.022705:15.94	0.022536:16.04	0.022497:16.23	0.023080:26.11	0.022393:25.67	0.023608:19.51	0.023247:18.55	0.023696:18.35	0.023056:16.75	0.023788:14.91	0.023839:14.60	0.023972:18.44	0.023225:17.18	0.023320:19.81	0.023131:19.03	0.023787:16.51	0.022315:18.04	0.022453:15.73	0.023431:19.34	0.022364:15.47	0.022568:14.04	0.020500:16.10	0.021711:16.19	0.021037:15.91	0.022036:14.89	0.021991:15.73
Chr01	9550001	0.020263:19.47	0.019916:23.44	0.020493:28.32	0.020218:24.54	0.019548:19.68	0.019704:20.04	0.018450:16.79	0.019962:20.00	0.019799:22.74	0.019254:21.45	0.019761:19.03	0.019415:23.43	0.019737:19.13	0.019853:20.90	0.020418:19.85	0.020150:19.66	0.020011:18.44	0.019837:20.89	0.020151:20.68	0.020507:20.08	0.019938:20.22	0.020198:19.29	0.020340:16.80	0.020458:16.82	0.019536:17.76	0.019970:26.29	0.020294:26.91	0.019356:19.62	0.020127:19.73	0.020110:19.68	0.020174:20.04	0.020652:17.21	0.020083:15.96	0.020750:18.43	0.019804:17.67	0.020702:20.35	0.019965:19.41	0.020002:16.34	0.019932:19.23	0.020178:17.12	0.021031:21.21	0.019250:17.69	0.019880:16.68	0.019788:17.82	0.019669:17.76	0.019544:17.15	0.019374:16.36	0.020022:17.51
Chr01	9600001	0.025865:13.85	NA:10.28	NA:11.49	NA:10.39	0.026430:12.11	0.026547:12.91	0.027620:12.23	0.026267:14.25	0.027044:14.53	0.025640:13.29	0.027598:11.79	0.024786:16.93	0.027043:12.67	0.026620:12.42	0.026922:11.98	0.027828:13.57	0.026438:12.21	0.027867:13.32	0.027449:12.97	0.028051:12.75	0.027475:12.53	0.025682:12.50	0.027807:10.97	0.027164:11.10	0.028965:9.05	0.027286:14.82	0.028875:14.90	0.027759:11.47	0.026127:13.64	0.026731:12.93	NA:9.19	NA:8.95	NA:8.15	NA:7.89	NA:7.78	NA:9.55	NA:8.91	0.027638:8.88	0.027160:10.68	0.027868:10.87	0.029962:12.00	0.028140:9.12	0.027657:9.55	0.027393:9.32	0.027150:9.25	0.027837:9.57	0.027041:9.58	0.027835:10.10
Chr01	9650001	NA:0.65	NA:0.07	NA:0.05	NA:0.04	NA:0.51	NA:0.62	NA:0.47	NA:0.62	NA:0.51	NA:0.48	NA:0.37	NA:0.80	NA:0.40	NA:0.53	NA:0.38	NA:0.53	NA:0.47	NA:0.50	NA:0.42	NA:0.50	NA:0.43	NA:0.55	NA:0.37	NA:0.52	NA:0.32	NA:0.42	NA:0.51	NA:0.42	NA:0.50	NA:0.48	NA:0.06	NA:0.06	NA:0.02	NA:0.05	NA:0.04	NA:0.06	NA:0.06	NA:0.24	NA:0.36	NA:0.46	NA:0.16	NA:0.34	NA:0.28	NA:0.36	NA:0.28	NA:0.21	NA:0.32	NA:0.28
Chr01	9700001	NA:1.39	NA:0.24	NA:0.14	NA:0.19	NA:1.11	NA:1.16	NA:1.03	NA:1.41	NA:1.24	NA:0.98	NA:0.84	NA:1.80	NA:0.97	NA:1.03	NA:0.99	NA:1.16	NA:1.04	NA:0.84	NA:0.85	NA:1.14	NA:1.12	NA:1.28	NA:0.99	NA:0.92	NA:0.64	NA:1.03	NA:1.07	NA:0.76	NA:1.09	NA:0.92	NA:0.17	NA:0.18	NA:0.16	NA:0.14	NA:0.13	NA:0.20	NA:0.12	NA:0.57	NA:0.58	NA:0.97	NA:0.06	NA:0.59	NA:0.60	NA:0.58	NA:0.60	NA:0.44	NA:0.63	NA:0.52
Chr01	9750001	NA:2.53	NA:0.35	NA:0.35	NA:0.26	NA:2.15	NA:2.00	NA:1.86	NA:2.58	NA:2.08	NA:2.01	NA:1.67	NA:3.09	NA:1.94	NA:2.03	NA:1.74	NA:1.94	NA:1.83	NA:1.87	NA:1.92	NA:1.99	NA:2.39	NA:2.16	NA:1.77	NA:1.81	NA:1.17	NA:1.99	NA:1.90	NA:1.75	NA:2.07	NA:2.04	NA:0.38	NA:0.29	NA:0.20	NA:0.24	NA:0.25	NA:0.31	NA:0.23	NA:1.19	NA:1.44	NA:1.59	NA:0.16	NA:1.55	NA:1.26	NA:1.25	NA:1.42	NA:1.52	NA:1.32	NA:1.27
Chr01	9800001	NA:1.49	NA:0.13	NA:0.23	NA:0.16	NA:1.51	NA:1.38	NA:1.02	NA:1.42	NA:1.32	NA:1.19	NA:1.04	NA:2.06	NA:1.04	NA:1.10	NA:1.21	NA:1.13	NA:1.04	NA:0.89	NA:0.83	NA:1.07	NA:1.16	NA:1.37	NA:0.86	NA:1.05	NA:0.62	NA:1.23	NA:1.20	NA:0.80	NA:1.33	NA:0.91	NA:0.13	NA:0.14	NA:0.15	NA:0.10	NA:0.11	NA:0.20	NA:0.19	NA:0.55	NA:0.78	NA:0.96	NA:0.05	NA:0.66	NA:0.63	NA:0.57	NA:0.77	NA:0.73	NA:0.61	NA:0.58
Chr01	9850001	NA:1.49	NA:0.16	NA:0.18	NA:0.16	NA:1.22	NA:1.34	NA:1.32	NA:1.46	NA:1.32	NA:1.01	NA:1.04	NA:2.08	NA:1.08	NA:1.10	NA:1.09	NA:1.04	NA:0.95	NA:1.01	NA:1.14	NA:1.00	NA:1.22	NA:1.35	NA:1.07	NA:1.01	NA:0.78	NA:1.16	NA:1.25	NA:0.87	NA:1.21	NA:1.18	NA:0.13	NA:0.18	NA:0.12	NA:0.16	NA:0.15	NA:0.21	NA:0.14	NA:0.74	NA:0.82	NA:1.25	NA:0.10	NA:0.91	NA:0.77	NA:0.90	NA:0.76	NA:0.86	NA:0.85	NA:0.89
Chr01	9900001	NA:1.09	NA:0.03	NA:0.02	NA:0.01	NA:0.94	NA:0.96	NA:0.76	NA:1.07	NA:0.96	NA:0.95	NA:0.68	NA:1.37	NA:0.75	NA:0.75	NA:0.60	NA:0.63	NA:0.75	NA:0.58	NA:0.64	NA:0.71	NA:0.75	NA:0.92	NA:0.58	NA:0.68	NA:0.47	NA:0.85	NA:0.78	NA:0.54	NA:0.76	NA:0.77	NA:0.03	NA:0.02	NA:0.01	NA:0.02	NA:0.02	NA:0.02	NA:0.02	NA:0.40	NA:0.47	NA:0.65	NA:0.05	NA:0.53	NA:0.44	NA:0.45	NA:0.37	NA:0.46	NA:0.50	NA:0.48
Chr01	9950001	NA:1.62	NA:0.30	NA:0.27	NA:0.23	NA:1.36	NA:1.37	NA:1.24	NA:1.58	NA:1.51	NA:1.28	NA:0.95	NA:1.97	NA:0.95	NA:1.25	NA:1.01	NA:1.25	NA:1.29	NA:1.05	NA:1.04	NA:1.14	NA:1.14	NA:1.29	NA:1.03	NA:1.13	NA:0.68	NA:1.19	NA:1.16	NA:0.72	NA:1.19	NA:1.09	NA:0.18	NA:0.23	NA:0.16	NA:0.20	NA:0.17	NA:0.25	NA:0.19	NA:0.58	NA:0.72	NA:1.13	NA:0.15	NA:0.70	NA:0.63	NA:0.71	NA:0.57	NA:0.64	NA:0.87	NA:0.71
Chr01	10000001	NA:1.05	NA:0.23	NA:0.11	NA:0.20	NA:1.10	NA:0.88	NA:1.03	NA:1.24	NA:0.89	NA:0.91	NA:0.82	NA:1.49	NA:1.00	NA:0.82	NA:0.76	NA:1.01	NA:0.97	NA:0.95	NA:0.98	NA:0.89	NA:0.99	NA:1.09	NA:0.67	NA:0.84	NA:0.61	NA:0.96	NA:0.93	NA:0.67	NA:0.94	NA:0.89	NA:0.17	NA:0.13	NA:0.12	NA:0.20	NA:0.12	NA:0.19	NA:0.17	NA:0.56	NA:0.75	NA:0.76	NA:0.05	NA:0.54	NA:0.61	NA:0.73	NA:0.63	NA:0.62	NA:0.60	NA:0.62
Chr01	10050001	0.022780:23.15	0.025368:25.18	0.027701:24.36	0.026893:20.97	0.024680:19.02	0.023717:20.23	0.023846:20.44	0.022499:24.07	0.024009:23.63	0.024614:22.13	0.023048:20.66	0.022263:28.58	0.024361:18.67	0.023066:20.69	0.023944:19.12	0.023955:20.73	0.023020:18.83	0.023860:19.84	0.024478:20.37	0.024524:19.21	0.023533:21.07	0.024525:20.27	0.024276:16.69	0.022805:17.83	0.025095:15.48	0.025758:22.92	0.024909:23.77	0.024551:18.44	0.023977:21.51	0.024737:19.14	0.025365:20.37	0.025004:20.34	0.025845:16.88	0.024344:18.06	0.024781:16.73	0.025173:21.37	0.025211:18.77	0.025127:14.85	0.026058:16.94	0.024737:16.79	0.027250:18.05	0.024808:15.32	0.025584:14.32	0.026607:15.69	0.025068:15.55	0.024289:16.35	0.025469:15.28	0.025189:16.93
Chr01	10100001	0.017566:18.59	0.016467:20.52	0.016979:22.68	0.017223:19.65	0.017006:16.87	0.016162:18.63	0.017483:16.66	0.016627:19.18	0.017216:21.56	0.017156:20.79	0.016370:17.32	0.016215:22.84	0.016869:17.43	0.016986:19.61	0.016203:17.96	0.017483:18.26	0.017699:16.50	0.017572:19.46	0.016341:19.70	0.017768:17.83	0.016820:19.43	0.017805:18.38	0.016085:15.40	0.016597:15.51	0.015753:13.55	0.016532:21.23	0.017257:22.81	0.016787:18.76	0.017150:18.96	0.017348:17.21	0.018729:16.68	0.016717:16.58	0.018517:13.97	0.017571:16.50	0.017590:15.15	0.018091:18.46	0.016871:16.77	0.016577:13.54	0.016787:15.68	0.017444:15.57	0.017354:16.83	0.016947:13.94	0.016774:13.06	0.016786:14.50	0.017421:13.90	0.016756:14.55	0.017591:13.36	0.016961:15.01
Chr01	10150001	0.020054:20.32	0.020377:23.66	0.019702:28.02	0.020331:23.41	0.019281:19.50	0.019634:21.53	0.019748:18.88	0.019358:22.76	0.019735:25.01	0.020078:22.56	0.019823:20.00	0.019468:25.92	0.019260:19.93	0.019182:21.83	0.020363:19.64	0.019921:19.56	0.020156:17.69	0.019149:21.62	0.019993:21.43	0.019731:20.14	0.019994:21.19	0.020031:20.15	0.019651:15.90	0.019567:17.15	0.020754:16.01	0.020269:24.74	0.020084:26.15	0.019594:20.99	0.020181:21.23	0.019395:18.19	0.020702:18.27	0.019887:18.31	0.020127:16.67	0.019703:18.29	0.019833:16.95	0.020957:20.04	0.020612:19.56	0.020355:15.55	0.020577:18.31	0.020258:17.58	0.021811:20.12	0.020395:15.71	0.020305:15.44	0.020470:16.90	0.020085:16.32	0.020763:15.19	0.020386:15.34	0.020306:16.32
Chr01	10200001	0.027281:16.79	0.026370:18.50	0.028185:25.32	0.028225:22.01	0.027157:19.09	0.028332:21.40	0.027792:17.05	0.028135:19.95	0.028235:23.83	0.026985:22.29	0.027928:18.22	0.027894:22.58	0.028657:20.09	0.027579:23.20	0.027240:19.23	0.027821:17.01	0.027024:15.70	0.028019:21.74	0.028121:21.89	0.027833:20.24	0.027432:20.77	0.027337:19.94	0.027475:17.42	0.027879:14.71	0.027631:14.45	0.027756:24.75	0.027050:24.88	0.028256:21.20	0.027590:21.63	0.027888:19.30	0.027411:17.48	0.027958:16.50	0.027752:14.32	0.028514:17.31	0.028023:16.27	0.028209:19.95	0.027836:18.76	0.027862:14.27	0.027845:17.45	0.027334:16.79	0.028046:17.87	0.027441:13.69	0.027461:13.51	0.026518:15.20	0.027049:14.64	0.028456:14.74	0.027898:14.61	0.027571:15.76
Chr01	10250001	0.038913:24.71	0.044229:27.50	0.043680:29.35	0.043528:26.30	0.038886:21.47	0.037353:25.08	0.037112:21.76	0.037330:25.98	0.039490:27.16	0.037208:26.34	0.038940:21.75	0.037645:30.62	0.038123:22.72	0.037368:26.59	0.039012:22.09	0.038256:24.49	0.038357:21.94	0.038265:25.08	0.038099:24.78	0.039074:22.87	0.038940:23.56	0.039646:23.82	0.038023:19.94	0.036931:19.91	0.041788:16.59	0.038953:28.31	0.037709:28.71	0.037994:23.18	0.038624:24.29	0.040963:22.20	0.042724:22.14	0.041812:21.64	0.043860:19.51	0.043211:20.65	0.041546:19.18	0.043069:25.12	0.044840:22.88	0.040229:15.90	0.040300:20.09	0.038201:18.73	0.045543:20.93	0.037824:16.99	0.039464:16.24	0.039409:18.07	0.039141:17.39	0.039505:16.86	0.038783:17.67	0.039028:18.37
Chr01	10300001	0.017873:19.31	0.018294:21.71	0.018936:26.47	0.018502:22.72	0.017514:18.75	0.017385:20.18	0.017669:15.71	0.017394:18.48	0.017351:21.34	0.017169:21.84	0.017593:18.23	0.017716:22.82	0.017282:19.98	0.017762:23.13	0.018041:20.03	0.017234:20.29	0.017466:18.33	0.017549:22.89	0.017577:21.91	0.017987:20.03	0.017949:21.70	0.017751:20.06	0.017471:16.67	0.017590:17.45	0.018056:15.83	0.017434:25.21	0.016741:25.74	0.017461:21.35	0.017578:20.50	0.017310:20.20	0.017724:17.66	0.018478:16.89	0.018760:15.87	0.018757:18.05	0.018869:16.87	0.018505:20.29	0.018916:19.31	0.017674:15.24	0.017407:18.52	0.017545:15.61	0.017526:19.40	0.017831:15.46	0.017324:14.82	0.017293:16.87	0.017460:15.86	0.017697:16.42	0.017449:15.54	0.017611:16.02
Chr01	10350001	0.016799:20.95	0.018012:24.15	0.018260:27.39	0.017012:22.89	0.015802:20.02	0.016112:21.62	0.016872:19.50	0.015913:23.20	0.015589:23.91	0.015881:22.40	0.015443:20.47	0.015218:27.40	0.014802:18.57	0.016138:21.92	0.016009:19.23	0.016840:20.35	0.015949:17.82	0.017350:20.64	0.016746:20.59	0.015562:19.69	0.015898:21.08	0.016279:20.36	0.016759:17.96	0.017828:17.06	0.016912:14.99	0.015943:25.52	0.015244:26.20	0.016304:18.81	0.015359:21.12	0.017639:19.35	0.017981:17.77	0.019648:17.28	0.018039:17.17	0.017438:18.14	0.018807:16.45	0.018476:20.51	0.018553:19.43	0.017206:14.72	0.017374:17.83	0.017328:16.64	0.018263:19.92	0.016747:15.22	0.016889:14.80	0.017165:16.62	0.017546:15.53	0.017211:15.37	0.017705:15.05	0.016757:16.22
Chr01	10400001	0.029542:29.99	0.030037:28.55	0.030231:33.62	0.030255:29.84	0.029263:25.63	0.029560:27.51	0.029355:26.12	0.029588:31.14	0.029036:30.99	0.030470:29.38	0.029449:27.58	0.029337:35.46	0.029333:24.48	0.030291:27.86	0.029635:23.95	0.030250:25.80	0.030055:23.66	0.030224:27.06	0.029966:26.12	0.029796:24.60	0.030448:26.87	0.030032:26.54	0.029516:22.73	0.030544:22.67	0.029691:19.40	0.029051:31.00	0.029552:31.72	0.030435:22.75	0.030075:27.97	0.029232:24.96	0.030560:23.65	0.030224:22.65	0.030560:23.31	0.031368:22.42	0.031067:21.45	0.029654:26.91	0.030364:24.85	0.029197:18.69	0.030331:22.06	0.029986:21.77	0.027497:26.00	0.029899:19.75	0.029747:18.40	0.029841:20.09	0.029301:20.08	0.029683:20.04	0.030030:19.59	0.031022:21.67
Chr01	10450001	0.022838:23.09	0.025626:17.19	0.024837:25.45	0.024347:22.77	0.022922:17.97	0.023787:19.28	0.022788:15.73	0.022391:19.37	0.023415:21.26	0.023961:21.50	0.023621:16.73	0.023204:20.84	0.023506:20.72	0.023276:24.31	0.023476:19.66	0.023615:21.16	0.024616:19.38	0.022993:21.36	0.023708:21.29	0.023794:19.62	0.022335:21.58	0.023780:20.75	0.024271:18.34	0.023166:18.33	0.023329:13.57	0.023250:23.52	0.023444:23.68	0.024247:18.94	0.023198:21.66	0.023775:20.80	0.024869:18.26	0.025745:17.50	0.024750:16.39	0.023974:19.28	0.024567:16.72	0.025506:21.05	0.024157:20.06	0.023436:14.49	0.022186:17.53	0.022481:17.88	0.027561:15.64	0.024091:14.15	0.024267:13.53	0.023590:14.91	0.024066:14.95	0.023396:14.37	0.024169:14.92	0.023010:15.89
Chr01	10500001	0.011242:18.02	0.015447:22.97	0.016001:25.90	0.015335:23.15	0.012308:16.65	0.013015:17.38	0.011902:16.34	0.011518:19.76	0.012022:19.18	0.011322:18.14	0.012288:16.92	0.011294:21.31	0.012397:16.75	0.012052:17.71	0.012142:16.70	0.012399:17.22	0.012324:16.17	0.012840:17.44	0.012130:17.46	0.011945:16.60	0.011686:17.77	0.013553:16.68	0.013540:14.93	0.012446:15.05	0.011644:15.07	0.011748:20.93	0.011755:22.38	0.011834:16.33	0.013205:17.76	0.012024:16.65	0.017533:19.74	0.017005:18.58	0.017041:16.76	0.016993:17.76	0.016817:17.16	0.017411:21.01	0.017155:19.88	0.012231:14.24	0.012682:16.03	0.011635:15.13	NA:11.24	0.011789:14.40	0.010987:14.19	0.011240:15.18	0.010924:14.48	0.011071:15.08	0.011649:13.81	0.011487:15.29
Chr01	10550001	0.027627:12.46	NA:8.98	0.028201:17.22	0.030484:14.92	0.029789:11.98	0.028098:12.96	0.029710:9.50	0.028841:11.45	0.027352:13.48	0.028451:13.57	0.028120:10.18	0.030420:12.50	0.030113:13.38	0.026597:16.87	0.030742:13.42	0.027678:13.31	0.029822:12.87	0.027335:15.52	0.029479:15.46	0.030588:14.04	0.027604:13.58	0.029918:13.44	0.029793:11.30	0.027442:11.67	0.027935:9.60	0.030040:16.61	0.030805:16.59	0.029202:14.40	0.029948:14.50	0.029757:13.28	0.028879:11.77	0.028789:10.59	0.028195:9.80	0.029548:12.70	0.030197:11.06	0.029956:13.80	0.030576:13.41	0.031631:9.76	0.029308:10.70	0.030348:11.00	NA:9.82	0.028931:9.36	0.025396:8.85	0.028829:9.21	0.030412:9.57	0.029102:10.14	0.029826:9.40	0.027415:10.40
Chr01	10600001	0.013228:17.84	0.027448:18.66	0.026726:30.45	0.026748:26.11	0.013302:18.55	0.013750:19.20	0.013110:15.63	0.012886:17.86	0.013708:20.23	0.013566:20.21	0.012840:17.37	0.013218:20.87	0.013484:20.12	0.012851:22.34	0.012913:20.62	0.012692:18.96	0.013787:18.62	0.013631:22.29	0.013094:22.43	0.013086:21.52	0.013229:20.37	0.013475:19.38	0.013434:16.44	0.013072:17.00	0.013763:16.85	0.013101:28.45	0.013004:29.86	0.013532:21.95	0.013212:20.93	0.013129:19.48	0.027270:17.68	0.025544:15.96	0.027104:14.65	0.024842:18.61	0.027331:17.22	0.026845:20.57	0.027720:19.80	0.012788:15.59	0.012785:19.44	0.013434:17.97	0.013499:19.66	0.013297:15.87	0.012898:15.30	0.012746:17.55	0.012405:16.92	0.013720:15.85	0.012274:15.28	0.012498:16.34
Chr01	10650001	0.015005:16.87	0.020753:15.63	0.021842:26.03	0.020452:22.32	0.015440:16.18	0.016591:17.64	0.015764:13.01	0.016114:14.25	0.015297:18.22	0.016909:17.37	0.016081:13.70	0.016652:16.44	0.016667:17.12	0.016156:19.70	0.015712:17.61	0.015841:17.43	0.015514:16.66	0.015302:19.40	0.016704:19.17	0.016616:19.33	0.014967:17.91	0.015559:17.05	0.015130:14.59	0.016085:14.76	0.015776:15.03	0.016210:24.61	0.016060:24.40	0.015647:19.05	0.015834:18.23	0.015337:17.76	0.021689:16.31	0.020230:14.80	0.020194:14.28	0.020759:15.80	0.023083:15.06	0.021623:17.98	0.021645:16.92	0.014970:14.15	0.015012:16.19	0.015238:15.18	0.017140:17.97	0.014660:14.19	0.015381:12.98	0.014955:15.45	0.015334:14.73	0.014484:13.81	0.015300:14.17	0.014912:15.08
Chr01	10700001	0.024144:19.21	0.026238:20.12	0.026936:26.27	0.026260:22.74	0.024083:18.66	0.024182:20.52	0.024115:17.07	0.024573:20.38	0.025259:21.80	0.024211:20.52	0.024699:18.52	0.024923:22.95	0.025260:17.75	0.025239:21.47	0.023909:19.56	0.025032:20.05	0.024419:18.48	0.025076:20.51	0.024636:20.58	0.024749:20.38	0.025261:18.54	0.025085:18.38	0.024971:16.12	0.025415:17.22	0.025057:17.67	0.023949:25.94	0.023791:27.46	0.025347:19.95	0.024067:19.36	0.024620:18.47	0.026325:17.71	0.026382:17.36	0.026230:14.51	0.026729:17.22	0.026764:15.58	0.026857:19.33	0.026532:18.36	0.025216:15.72	0.023790:18.14	0.024588:16.83	0.025698:24.29	0.025114:16.44	0.025542:15.20	0.024073:17.27	0.023337:16.92	0.024336:16.39	0.024646:15.95	0.024443:16.42
Chr01	10750001	0.023496:17.04	0.024906:18.78	0.024310:26.66	0.024175:22.62	0.022706:18.51	0.022761:19.57	0.023298:16.21	0.022680:17.72	0.022993:22.05	0.022830:20.26	0.022102:17.32	0.023231:21.57	0.023546:16.91	0.023896:20.22	0.024007:17.67	0.023355:19.15	0.022728:17.78	0.023442:19.35	0.023796:18.56	0.022745:19.52	0.023027:16.79	0.023605:16.74	0.023418:13.74	0.023554:16.48	0.023321:15.59	0.024009:24.78	0.022664:25.64	0.023347:17.91	0.023246:18.74	0.024113:17.02	0.025232:17.48	0.025307:16.94	0.024696:15.38	0.025054:18.25	0.025618:16.38	0.025804:18.77	0.024447:19.20	0.023703:14.03	0.023306:16.29	0.022583:16.08	0.023180:16.98	0.023170:13.51	0.023392:13.97	0.022767:15.17	0.023463:14.75	0.024067:14.18	0.022347:14.30	0.022944:14.92
Chr01	10800001	0.013785:16.37	0.013260:21.39	0.013470:25.55	0.012608:22.29	0.012730:17.29	0.013316:17.59	0.012938:15.15	0.012198:18.21	0.013291:20.33	0.013193:18.28	0.012802:17.62	0.013370:20.81	0.013907:15.11	0.013397:18.04	0.013361:16.55	0.013137:17.58	0.013087:15.84	0.013726:18.32	0.013540:17.31	0.013229:17.64	0.013653:15.77	0.014146:15.53	0.014542:13.18	0.013292:15.14	0.013291:17.45	0.013255:24.80	0.012792:24.67	0.013647:16.61	0.013341:16.99	0.014152:15.66	0.013529:15.32	0.013606:14.26	0.013329:13.96	0.013762:15.73	0.013685:14.79	0.014027:17.12	0.013918:15.90	0.013638:14.13	0.012604:16.22	0.013107:14.58	0.014204:17.82	0.012881:15.08	0.013133:14.92	0.012473:16.16	0.013098:15.17	0.013302:15.47	0.013215:14.48	0.012861:15.08
Chr01	10850001	0.015322:17.36	0.016677:19.19	0.017052:23.25	0.016857:20.76	0.014834:15.95	0.015980:17.12	0.014680:15.69	0.014082:19.03	0.014006:19.60	0.014334:17.87	0.014533:16.98	0.014575:21.24	0.016189:15.19	0.015529:17.19	0.015669:16.77	0.014737:17.40	0.015298:16.03	0.015387:17.62	0.014791:16.84	0.015637:16.37	0.015965:15.43	0.015921:15.19	0.015940:13.63	0.015001:14.68	0.015846:14.29	0.014995:22.25	0.014228:23.33	0.016877:16.91	0.015120:17.56	0.015819:15.41	0.018063:14.70	0.017709:13.62	0.019161:13.44	0.017564:14.96	0.017543:14.01	0.017675:16.76	0.017528:15.89	0.015718:13.18	0.014233:15.55	0.015413:14.29	0.016867:18.89	0.014788:13.64	0.015670:13.45	0.015232:14.07	0.014970:14.00	0.015574:13.20	0.015441:13.38	0.014970:14.48
Chr01	10900001	0.013648:18.67	0.015206:15.79	0.014722:25.64	0.015853:22.25	0.014719:17.29	0.015753:17.93	0.015074:14.46	0.014214:16.15	0.014176:20.03	0.014622:19.89	0.013823:15.55	0.013720:19.10	0.015652:18.26	0.014374:21.27	0.013675:19.30	0.014165:19.59	0.014254:19.04	0.014201:21.20	0.015362:20.39	0.014165:19.97	0.015188:19.21	0.014844:18.12	0.015067:16.48	0.015171:17.18	0.015811:15.07	0.013957:24.72	0.014139:25.51	0.013210:20.58	0.014076:19.90	0.014233:19.20	0.016625:16.41	0.015374:16.06	0.015764:14.40	0.014576:17.37	0.015525:15.76	0.015445:18.89	0.014985:18.23	0.015296:14.09	0.014543:16.85	0.014053:15.45	0.016351:17.20	0.014730:14.20	0.015149:13.91	0.013950:15.81	0.014036:15.35	0.014459:14.01	0.014985:14.15	0.014724:14.91
Chr01	10950001	0.020276:17.24	0.020821:15.04	0.021277:27.29	0.020558:23.54	0.019931:17.29	0.020982:17.82	0.020440:13.94	0.019500:14.83	0.020171:20.63	0.020466:19.21	0.019909:15.15	0.021904:17.88	0.020595:19.27	0.020998:22.22	0.021117:19.26	0.021178:17.29	0.020226:16.80	0.020829:21.91	0.020757:21.64	0.020136:20.40	0.020727:19.80	0.021251:18.59	0.020907:16.16	0.021075:15.07	0.020736:14.06	0.021155:25.68	0.019868:26.17	0.020910:21.60	0.020388:20.53	0.021113:18.89	0.021025:17.42	0.020660:14.69	0.020285:13.36	0.021820:18.76	0.020782:16.76	0.021407:20.44	0.021731:19.42	0.021029:14.43	0.019957:16.30	0.020209:15.99	0.018563:16.80	0.020920:13.79	0.020355:12.95	0.019263:15.14	0.019779:15.20	0.018794:13.78	0.020119:14.10	0.019338:14.59
Chr01	11000001	0.023856:16.22	0.025039:12.66	0.024589:22.05	0.025391:19.46	0.022612:14.81	0.023394:15.64	0.022697:12.54	0.023252:14.51	0.021638:18.51	0.022681:16.93	0.022518:13.67	0.023659:16.50	0.022784:15.95	0.022194:19.22	0.023679:15.79	0.023918:16.82	0.021562:15.27	0.022814:17.92	0.024331:18.39	0.022872:17.20	0.023516:17.04	0.022310:16.05	0.022670:14.13	0.022504:14.46	0.023135:12.29	0.022450:21.06	0.021029:21.04	0.023865:17.54	0.022227:16.77	0.023843:16.04	0.026548:13.43	0.025168:12.13	0.026626:11.63	0.026122:14.85	0.024861:13.62	0.026540:16.54	0.025681:15.61	0.023154:11.65	0.022479:14.16	0.022526:14.20	0.023952:14.73	0.024297:11.24	0.022823:11.38	0.022820:12.15	0.022996:12.33	0.023944:11.44	0.021967:12.13	0.022421:12.57
Chr01	11050001	0.019937:21.34	0.020876:21.95	0.020792:31.55	0.020394:27.56	0.020073:20.43	0.020398:21.39	0.020312:17.73	0.020505:21.37	0.019734:23.83	0.020524:22.32	0.020170:20.31	0.020274:23.61	0.020409:20.57	0.020965:23.40	0.020013:20.14	0.019802:20.58	0.020520:19.51	0.020054:23.25	0.020235:22.21	0.020413:21.95	0.020155:21.48	0.020125:20.66	0.020460:17.54	0.020144:18.47	0.019330:17.25	0.019989:29.63	0.020397:31.20	0.019731:22.57	0.020309:22.50	0.020740:19.94	0.020056:18.84	0.020940:16.95	0.021112:16.65	0.020492:18.78	0.020807:18.65	0.020534:21.68	0.020727:20.32	0.019919:17.27	0.019451:19.53	0.019639:17.56	0.020825:20.71	0.019474:16.84	0.019433:15.80	0.018871:19.36	0.019505:17.27	0.020463:17.02	0.019740:17.09	0.019855:18.12
Chr01	11100001	0.020862:15.38	0.022519:13.90	0.022948:21.93	0.022730:19.03	0.021146:13.75	0.022049:14.43	0.021028:11.71	0.021433:13.01	0.021318:16.26	0.020072:15.77	0.021972:13.10	0.021916:16.08	0.020995:14.59	0.020713:16.54	0.021469:14.67	0.021000:14.81	0.020757:14.96	0.022045:16.13	0.021656:16.13	0.021495:16.17	0.021068:14.83	0.021629:14.49	0.022116:11.97	0.022107:13.08	0.021703:11.56	0.020850:21.15	0.021438:21.42	0.022117:15.41	0.021567:15.38	0.021471:14.66	0.025813:12.30	0.024891:11.38	0.025293:11.56	0.024253:13.39	0.023991:12.60	0.025480:14.99	0.025262:14.24	0.022318:11.81	0.020535:13.63	0.021452:12.10	0.026234:13.03	0.022678:11.19	0.021170:11.03	0.021693:12.39	0.021279:12.33	0.022679:10.68	0.021952:11.40	0.020436:12.22
Chr01	11150001	0.017428:16.99	0.016523:14.82	0.018453:26.71	0.017892:23.98	0.017373:16.02	0.017874:15.73	0.017418:12.47	0.018623:14.42	0.017409:18.17	0.018420:17.54	0.017976:13.96	0.017258:16.73	0.017150:17.84	0.017217:21.78	0.016913:18.06	0.017893:17.89	0.017845:17.66	0.017773:21.99	0.017101:21.26	0.016943:19.42	0.018179:18.60	0.017865:17.58	0.017632:15.12	0.017456:16.16	0.018498:15.30	0.018077:26.09	0.017516:26.29	0.017662:20.39	0.017929:18.15	0.017474:18.07	0.018649:15.21	0.018548:13.22	0.018796:13.43	0.018214:17.81	0.018131:16.41	0.018318:19.08	0.018715:17.60	0.017726:14.99	0.017464:16.78	0.018225:14.79	0.016155:17.98	0.018239:13.88	0.017113:13.41	0.016041:15.72	0.017363:14.94	0.017562:14.60	0.017056:14.00	0.017827:14.79
Chr01	11200001	0.023474:18.34	0.024399:20.87	0.025246:28.75	0.024640:25.74	0.024384:19.03	0.023950:19.11	0.023947:17.34	0.024823:19.75	0.024949:22.01	0.024584:20.46	0.023627:19.45	0.024875:24.03	0.023855:18.36	0.024685:20.23	0.024546:18.62	0.024261:18.09	0.024479:17.14	0.025024:20.03	0.024030:19.80	0.024971:19.25	0.024888:18.81	0.024647:17.85	0.025190:16.07	0.023567:15.20	0.024253:17.20	0.024980:27.47	0.024095:27.68	0.023977:19.16	0.024616:19.79	0.024689:17.48	0.025798:16.64	0.025179:15.26	0.025083:14.04	0.025123:17.57	0.025965:16.50	0.024771:18.69	0.024643:18.36	0.023830:15.84	0.023304:18.57	0.024084:15.87	0.025120:19.98	0.023504:16.12	0.024317:15.75	0.023240:17.43	0.023938:16.16	0.023523:16.61	0.023340:15.81	0.024155:16.57
Chr01	11250001	0.020310:19.12	0.020077:21.00	0.020204:26.26	0.020594:22.05	0.020523:18.36	0.020715:17.56	0.020315:16.84	0.020453:20.00	0.020240:20.98	0.020302:19.78	0.020249:18.18	0.020277:22.93	0.020319:18.04	0.020753:19.96	0.020854:18.08	0.020443:20.21	0.019749:19.09	0.020429:20.67	0.020107:19.54	0.020665:18.84	0.020566:18.37	0.020159:17.32	0.020651:15.01	0.020434:16.98	0.020293:16.50	0.020151:24.72	0.020253:26.33	0.020672:18.35	0.020253:19.72	0.019976:17.75	0.020542:15.88	0.020204:14.87	0.019610:14.67	0.019979:16.12	0.020168:15.40	0.020264:18.16	0.020040:16.83	0.021112:15.12	0.020670:17.77	0.020629:14.91	0.020337:18.91	0.020650:15.69	0.019783:15.34	0.020599:15.99	0.020181:16.73	0.021051:15.07	0.020667:15.40	0.020572:15.61
Chr01	11300001	0.017815:17.23	0.020216:15.82	0.020362:27.33	0.020129:23.61	0.017714:18.35	0.018258:18.13	0.017453:14.22	0.017282:16.83	0.018338:19.16	0.016981:19.55	0.015990:15.44	0.017926:18.53	0.016929:18.01	0.018366:20.92	0.017968:18.66	0.017505:18.75	0.017369:17.66	0.017009:20.45	0.017439:21.04	0.017987:19.60	0.017501:17.84	0.017468:17.55	0.017832:15.22	0.017542:15.25	0.017380:17.25	0.017398:26.93	0.016836:27.87	0.016787:19.73	0.018118:18.45	0.016836:17.85	0.020135:15.92	0.020382:14.23	0.019622:14.44	0.020170:16.82	0.020661:16.20	0.020209:18.92	0.020059:17.43	0.017087:16.61	0.017222:18.08	0.017789:16.40	0.018856:18.52	0.017718:16.32	0.016728:15.81	0.016685:17.23	0.016428:17.02	0.017105:16.10	0.017038:15.78	0.016843:16.76
Chr01	11350001	0.023346:17.39	0.024090:18.06	0.022984:26.72	0.024600:22.08	0.023117:17.17	0.024402:18.13	0.023221:14.55	0.023479:17.66	0.023243:18.89	0.023050:19.16	0.023265:16.34	0.023413:19.65	0.024546:16.62	0.024113:19.32	0.024301:17.76	0.024107:17.31	0.023622:16.16	0.024410:18.87	0.024108:18.63	0.023360:18.56	0.023347:17.78	0.023842:16.75	0.023193:14.54	0.023267:14.81	0.024066:16.91	0.023233:24.23	0.022401:25.90	0.024661:17.93	0.023613:18.80	0.024193:16.71	0.025673:15.78	0.025257:13.91	0.025357:14.00	0.023646:16.51	0.025412:15.76	0.026375:18.99	0.023749:17.77	0.023369:14.58	0.022898:16.66	0.024720:15.04	0.027589:17.80	0.022990:14.70	0.024174:13.48	0.023242:15.73	0.024968:15.40	0.023922:14.18	0.024116:14.08	0.022054:15.15
Chr01	11400001	0.018101:17.00	0.018119:14.86	0.018139:26.58	0.017997:23.67	0.018232:18.33	0.018924:19.53	0.018763:14.05	0.018015:17.36	0.018496:19.74	0.018527:20.75	0.017458:15.61	0.018313:19.51	0.017310:19.02	0.018621:22.76	0.018145:18.50	0.017713:17.05	0.017637:16.59	0.018228:21.54	0.018312:21.63	0.018254:20.67	0.018262:19.41	0.018241:19.28	0.017286:17.00	0.017169:15.16	0.018254:13.92	0.018390:25.26	0.018338:26.89	0.017747:19.99	0.018755:19.99	0.018206:18.85	0.019279:14.35	0.019041:12.76	0.018570:13.97	0.018916:16.39	0.018185:15.89	0.018282:19.74	0.018887:17.76	0.018752:14.54	0.016852:17.44	0.018381:15.76	0.020306:16.26	0.018680:13.63	0.018170:13.13	0.017846:15.51	0.018099:14.97	0.018176:13.81	0.018131:13.74	0.018629:15.22
Chr01	11450001	0.023683:19.21	0.023921:17.44	0.022200:28.56	0.023261:25.12	0.022725:19.07	0.022453:20.91	0.023010:15.64	0.023061:18.34	0.023375:22.18	0.022303:22.59	0.022906:16.84	0.023533:21.30	0.022144:21.59	0.021675:26.51	0.021439:20.39	0.021878:20.56	0.022399:19.13	0.023247:23.59	0.022021:23.86	0.023450:23.32	0.022634:22.95	0.022399:22.32	0.022671:18.92	0.021763:17.10	0.023253:15.59	0.023561:26.70	0.021169:26.43	0.021049:23.93	0.022053:23.42	0.022150:21.62	0.023475:18.39	0.023756:16.71	0.023683:15.34	0.022376:20.48	0.022254:19.02	0.021286:21.90	0.022069:20.85	0.023109:15.19	0.021477:17.91	0.021977:17.96	0.022292:18.61	0.023013:14.23	0.021442:13.39	0.020711:15.69	0.023401:15.77	0.022079:14.95	0.021822:14.86	0.022033:16.64
Chr01	11500001	0.016294:22.24	0.017379:26.82	0.020183:28.17	0.019231:24.89	0.017647:20.66	0.016494:23.41	0.016221:21.38	0.017139:25.05	0.015576:25.55	0.016494:24.30	0.016301:21.33	0.016245:28.91	0.017350:21.25	0.016373:23.47	0.016732:20.72	0.018496:20.84	0.017471:19.39	0.017673:22.65	0.017682:23.42	0.017832:21.59	0.016518:22.65	0.016395:21.40	0.018072:18.01	0.018044:17.67	0.018958:16.46	0.017171:26.45	0.015630:26.57	0.017906:20.91	0.017451:22.58	0.016274:21.26	0.020014:21.33	0.019294:20.19	0.019019:17.80	0.019055:19.56	0.021833:18.33	0.021086:22.75	0.019804:21.33	0.019172:15.49	0.016496:18.11	0.019300:18.38	0.020726:20.18	0.018578:15.47	0.016940:15.21	0.017224:16.92	0.017476:17.15	0.017154:16.28	0.017031:16.12	0.017766:17.07
Chr01	11550001	0.027012:23.02	0.027820:27.63	0.028918:25.82	0.028593:23.00	0.028291:20.67	0.027486:22.54	0.027345:20.62	0.028770:24.99	0.028248:25.49	0.028902:23.69	0.027077:21.11	0.026055:30.02	0.029225:21.80	0.029124:23.29	0.028385:19.68	0.027855:20.64	0.029207:19.16	0.027414:21.44	0.029598:21.58	0.027486:20.75	0.029109:21.69	0.029347:21.10	0.029025:17.86	0.027280:18.24	0.030246:15.25	0.028923:23.60	0.029275:24.48	0.029573:20.02	0.026459:23.18	0.027856:20.77	0.029827:22.35	0.029423:21.53	0.029672:17.57	0.029497:20.11	0.029805:17.95	0.030868:22.49	0.029174:21.17	0.029714:13.52	0.028480:16.98	0.028739:17.87	0.027012:18.87	0.028761:14.53	0.028025:13.50	0.027631:15.07	0.029159:15.28	0.027939:15.14	0.030410:14.47	0.027907:16.48
Chr01	11600001	0.029104:24.43	0.027167:26.25	0.030693:28.53	0.029635:25.12	0.029845:22.91	0.029196:24.52	0.027947:21.69	0.030228:25.21	0.030620:27.81	0.028085:25.81	0.027906:22.71	0.028917:29.28	0.029376:23.81	0.029317:26.75	0.030320:22.43	0.030858:23.12	0.030332:22.24	0.030784:25.24	0.030605:24.71	0.030218:23.76	0.030885:23.92	0.030233:23.35	0.031039:20.00	0.031903:20.04	0.030390:18.35	0.029377:28.74	0.028943:28.99	0.032314:22.99	0.029554:25.07	0.030934:22.84	0.029401:22.76	0.029035:21.66	0.030741:18.81	0.028756:20.56	0.028255:19.33	0.029227:23.47	0.029784:21.85	0.032348:16.45	0.029166:19.54	0.029946:19.79	0.031007:21.51	0.029850:17.08	0.031019:16.24	0.030468:18.05	0.031520:17.51	0.032433:18.49	0.031930:17.09	0.029522:18.76
Chr01	11650001	0.029661:22.43	0.028284:27.76	0.028404:27.38	0.028849:24.41	0.028988:21.08	0.029103:23.27	0.028667:19.92	0.030393:24.66	0.029215:25.23	0.028925:24.06	0.026660:21.82	0.028890:27.80	0.028615:20.11	0.029181:23.75	0.029055:21.77	0.029350:22.29	0.028497:20.57	0.029361:22.91	0.029272:22.90	0.030146:21.06	0.029049:20.96	0.030115:21.20	0.028997:17.97	0.028045:18.40	0.030367:18.85	0.029028:26.45	0.029185:27.37	0.028284:20.75	0.029438:22.22	0.029168:19.93	0.029204:20.37	0.027974:20.19	0.028715:17.79	0.029478:19.11	0.029824:18.04	0.028401:21.68	0.028734:21.24	0.029028:16.65	0.030007:19.64	0.029335:18.92	0.029289:22.27	0.029605:17.74	0.028478:16.91	0.028685:18.10	0.028620:17.53	0.028313:18.73	0.029155:16.83	0.029238:18.13
Chr01	11700001	0.027694:17.34	0.027924:19.86	0.029640:23.23	0.028122:19.92	0.027057:17.43	0.027568:18.55	0.027696:15.60	0.028883:18.66	0.028451:20.37	0.027702:20.14	0.028511:16.62	0.027901:22.40	0.029015:16.78	0.028406:19.33	0.028313:16.81	0.028787:17.15	0.028356:16.26	0.028188:19.34	0.028109:19.27	0.028368:17.36	0.029223:18.60	0.029048:17.58	0.028558:15.42	0.028909:14.88	0.028086:12.91	0.027647:21.39	0.028098:22.92	0.028973:17.34	0.028485:18.33	0.028529:16.59	0.028354:16.81	0.029316:16.04	0.028174:14.78	0.028224:15.88	0.028331:14.28	0.028587:18.17	0.028057:17.07	0.028225:12.98	0.027087:15.80	0.028279:14.93	0.028289:16.51	0.028338:12.98	0.028199:12.69	0.027922:14.07	0.028958:13.72	0.027886:13.18	0.027871:12.93	0.028705:14.22
Chr01	11750001	0.014007:24.80	0.012750:32.81	0.012941:29.81	0.013243:25.98	0.014077:23.01	0.013604:25.95	0.013728:24.18	0.014165:28.75	0.013583:28.61	0.014082:26.79	0.013658:24.59	0.013406:33.83	0.013738:21.56	0.014180:22.96	0.013808:22.03	0.013928:23.17	0.013971:20.83	0.013975:23.27	0.013486:22.63	0.013867:21.40	0.014525:23.16	0.013645:22.66	0.014370:19.31	0.013650:19.91	0.013679:21.06	0.013699:29.29	0.013786:29.87	0.014076:21.92	0.014034:23.89	0.014121:20.91	0.012922:23.48	0.013279:20.94	0.013075:19.72	0.012978:19.25	0.012961:18.71	0.013031:23.55	0.013541:21.07	0.013780:18.25	0.013892:20.70	0.014525:19.75	0.013704:24.23	0.013715:20.17	0.013774:18.53	0.013429:20.32	0.014412:19.43	0.014090:20.45	0.013724:18.85	0.014082:20.79
Chr01	11800001	0.014456:27.15	0.015478:31.65	0.016272:28.69	0.017209:24.02	0.016016:21.69	0.015651:24.77	0.014838:25.17	0.015129:29.54	0.015023:27.68	0.014876:25.25	0.015590:23.81	0.015024:35.96	0.015315:22.47	0.015599:23.92	0.015644:21.71	0.015691:24.14	0.015698:20.52	0.015551:22.91	0.016260:23.32	0.016189:21.25	0.015280:23.96	0.016018:22.22	0.016158:19.83	0.015674:19.75	0.016523:16.77	0.015874:24.96	0.014946:25.79	0.015456:20.72	0.014842:25.54	0.015874:24.38	0.015342:26.49	0.015941:24.40	0.016339:20.28	0.016461:20.56	0.016148:20.11	0.016102:24.73	0.017088:24.12	0.017893:15.56	0.016454:19.13	0.016383:19.38	0.015213:20.27	0.015709:17.21	0.016553:16.66	0.016906:17.05	0.016817:17.12	0.016444:17.57	0.016867:16.39	0.017149:18.47
Chr01	11850001	0.011846:19.83	0.016804:20.33	0.016901:19.10	0.018436:16.92	0.012327:16.31	0.012491:19.54	0.011314:19.49	0.011247:22.53	0.010947:21.77	0.012445:19.35	0.012310:17.96	0.010883:27.47	0.012938:17.46	0.013481:18.39	0.013372:16.22	0.013180:17.20	0.013149:14.76	0.013095:17.56	0.013472:17.52	0.013392:16.98	0.012825:18.51	0.011647:18.90	0.012887:15.59	0.013161:15.07	0.013656:12.81	0.012414:18.72	0.012983:20.16	0.013494:16.26	0.012715:19.85	0.013279:18.41	0.018292:17.74	0.017680:16.03	0.017985:13.49	0.018398:14.46	0.019463:13.84	0.017631:18.40	0.017126:16.75	0.013609:12.07	0.012956:14.48	0.013427:14.57	0.018566:14.64	0.014442:12.55	0.014394:11.96	0.013911:12.90	0.012772:13.31	0.014241:12.95	0.013648:12.84	0.013237:13.52
Chr01	11900001	0.018444:16.65	0.018456:13.23	0.018271:16.96	0.017543:14.80	0.019005:15.82	0.019163:16.77	0.018998:14.59	0.017686:17.82	0.017862:19.32	0.017907:17.43	0.019212:15.20	0.017794:20.85	0.018860:15.77	0.018407:18.26	0.018398:15.54	0.018822:15.73	0.018578:14.88	0.018282:16.90	0.019101:16.76	0.018961:15.83	0.019340:17.24	0.019453:16.89	0.018899:14.55	0.018303:13.59	0.017703:12.96	0.018755:19.72	0.019645:20.75	0.019404:16.24	0.018031:17.41	0.018325:15.87	0.017620:12.67	0.017431:11.42	0.018752:11.10	0.018443:11.92	0.017950:10.62	0.018810:13.33	0.016620:12.49	0.018531:12.59	0.018467:14.41	0.018902:13.75	0.017841:12.21	0.019277:12.96	0.019536:12.00	0.018686:13.03	0.018556:13.73	0.018705:13.00	0.019355:12.82	0.019067:13.96
Chr01	11950001	0.026974:21.29	0.019594:17.65	0.019163:26.31	0.020146:23.99	0.026315:19.40	0.026924:18.61	0.028063:15.16	0.027826:17.78	0.027856:20.73	0.027202:20.20	0.027451:17.52	0.027094:20.45	0.027922:19.66	0.027300:23.81	0.027378:20.40	0.026992:22.09	0.027461:20.63	0.027125:22.80	0.027298:22.68	0.027078:21.44	0.027542:22.29	0.026594:19.93	0.027753:16.83	0.026931:18.80	0.026950:17.98	0.026832:28.72	0.027171:29.35	0.027439:21.19	0.027122:20.25	0.028331:19.46	0.019753:17.73	0.020264:15.70	0.019814:16.52	0.020380:18.06	0.019942:16.73	0.020332:19.58	0.019816:18.49	0.027643:17.12	0.027260:20.08	0.027047:16.72	0.021376:20.77	0.026795:17.87	0.028527:17.32	0.027234:18.26	0.026626:18.54	0.026987:18.21	0.027871:18.34	0.027756:19.03
Chr01	12000001	0.032838:16.41	0.031184:12.32	0.032739:22.37	0.032548:20.09	0.033585:15.11	0.032523:14.91	0.032281:11.27	0.034148:11.84	0.033876:16.96	0.032257:16.37	0.032705:12.67	0.034905:14.30	0.032426:17.84	0.032401:20.20	0.031042:17.95	0.033722:17.31	0.032252:16.55	0.032553:20.20	0.032240:20.36	0.032165:19.11	0.032031:18.56	0.031955:16.93	0.033271:14.83	0.030967:15.13	0.031543:13.89	0.031006:22.82	0.032034:23.67	0.032242:19.28	0.031663:17.70	0.031906:17.44	0.034369:13.65	0.033943:13.19	0.032873:12.76	0.033030:16.01	0.031695:14.12	0.033488:17.76	0.033652:16.29	0.033069:14.01	0.030530:17.00	0.032363:14.55	0.037634:15.20	0.033097:13.81	0.033675:12.59	0.030770:14.45	0.032223:14.12	0.032023:14.05	0.031476:14.25	0.032785:14.31
Chr01	12050001	0.023768:19.61	0.029837:14.15	0.030637:15.98	0.030804:14.24	0.025743:16.78	0.026347:17.56	0.024195:16.72	0.024123:19.06	0.025163:20.05	0.024829:18.23	0.024186:16.85	0.023982:21.48	0.025920:17.56	0.025495:19.52	0.024828:17.60	0.023949:18.41	0.024122:17.02	0.025912:18.90	0.023270:19.47	0.022555:18.87	0.025332:17.65	0.024728:17.50	0.024896:15.20	0.025095:15.69	0.024121:14.76	0.024158:22.97	0.023251:23.23	0.026551:18.02	0.024594:18.40	0.024910:17.66	0.030852:11.17	0.030496:10.85	0.029754:9.68	0.030239:11.50	0.029667:10.74	0.031013:12.55	0.030999:10.72	0.024072:13.77	0.025050:17.04	0.026048:13.84	0.023655:17.78	0.025119:13.99	0.023528:13.46	0.023961:14.97	0.025166:15.45	0.024890:14.48	0.025301:13.90	0.024987:14.73
Chr01	12100001	0.030697:20.24	0.038322:19.03	0.040226:19.98	0.038887:17.78	0.031295:18.44	0.030344:20.49	0.030593:19.95	0.029193:23.64	0.030324:23.79	0.030528:20.75	0.029715:19.56	0.029770:27.00	0.031301:19.05	0.032259:20.10	0.031771:18.38	0.032323:18.89	0.031343:17.87	0.031066:19.60	0.031296:20.00	0.031838:19.63	0.031803:20.13	0.031913:19.72	0.032568:16.39	0.032397:15.50	0.033098:14.52	0.031472:23.82	0.030902:24.27	0.031037:18.51	0.030352:20.96	0.031569:19.29	0.039479:14.63	0.039200:14.14	0.040895:11.62	0.039962:13.53	0.038288:12.49	0.040972:16.03	0.040666:15.14	0.032089:13.64	0.030936:16.80	0.031761:15.97	0.034614:17.90	0.032699:14.75	0.034094:13.87	0.032056:15.35	0.033674:15.07	0.033278:14.74	0.033248:14.58	0.032050:15.09
Chr01	12150001	0.021894:21.02	0.026485:20.32	0.025121:26.31	0.025769:22.82	0.022302:20.10	0.022269:20.65	0.022183:17.53	0.022727:20.42	0.022025:25.38	0.022043:22.19	0.022317:19.13	0.023780:23.71	0.022551:21.25	0.022826:23.18	0.022038:19.75	0.022650:21.19	0.021805:19.75	0.021514:22.25	0.021890:22.41	0.022449:20.83	0.022810:21.46	0.023436:20.96	0.022428:17.89	0.021947:17.66	0.021581:16.37	0.022116:26.26	0.021674:27.38	0.022521:21.41	0.022614:21.32	0.022106:20.99	0.025590:18.22	0.025257:17.77	0.025795:16.15	0.025424:18.41	0.025164:17.24	0.026158:19.76	0.025972:18.50	0.021860:15.19	0.022416:18.67	0.022901:17.63	0.026650:19.32	0.022359:16.23	0.022247:14.58	0.022707:16.96	0.021923:17.22	0.022318:16.22	0.022949:16.13	0.022471:16.81
Chr01	12200001	0.017598:20.52	0.022630:23.98	0.022089:27.70	0.021766:24.54	0.017028:19.81	0.018230:20.31	0.018260:18.51	0.017468:21.95	0.017639:24.04	0.018457:22.32	0.017256:20.07	0.017629:24.19	0.017641:19.53	0.018491:21.38	0.018377:19.14	0.018266:19.35	0.017967:18.67	0.017716:21.50	0.017648:20.64	0.017631:19.99	0.017625:20.99	0.018921:19.91	0.018552:16.51	0.017868:16.88	0.017034:16.81	0.017261:25.62	0.017170:26.86	0.017905:19.80	0.017529:20.95	0.018162:18.99	0.022589:18.91	0.023991:17.83	0.023333:16.21	0.023077:17.78	0.022869:17.34	0.023552:21.80	0.022755:19.87	0.018330:14.90	0.017062:18.97	0.017532:17.88	0.025975:14.13	0.018297:16.09	0.017795:15.60	0.018322:17.16	0.017069:17.11	0.018064:16.40	0.018257:15.23	0.017947:16.62
Chr01	12250001	0.020417:21.30	0.019215:20.42	0.017220:27.38	0.017772:24.03	0.018912:21.85	0.019916:23.32	0.020135:19.29	0.021134:23.47	0.020561:26.78	0.020255:24.95	0.019839:20.67	0.021738:25.93	0.020862:21.74	0.019987:24.25	0.021196:20.60	0.020548:21.48	0.019257:19.94	0.020380:23.86	0.020464:22.17	0.021404:21.80	0.021186:22.62	0.022375:21.29	0.020883:18.06	0.019956:17.90	0.021723:16.52	0.020920:27.37	0.020058:27.63	0.021744:21.88	0.021196:22.91	0.020907:20.47	0.018882:17.99	0.019793:16.42	0.018743:17.21	0.017615:17.53	0.018485:16.79	0.018667:20.55	0.018171:18.98	0.021005:15.98	0.019883:19.45	0.020904:19.11	0.020693:20.92	0.019973:16.90	0.020420:15.98	0.020436:17.58	0.020000:17.97	0.019499:16.22	0.021946:15.59	0.020439:16.99
Chr01	12300001	0.022963:21.31	0.022994:20.89	0.021626:28.83	0.022502:25.27	0.022249:20.77	0.021570:23.83	0.023212:18.38	0.021534:21.78	0.022312:24.88	0.021138:23.87	0.022179:19.72	0.022498:25.63	0.022114:21.56	0.021118:25.84	0.022297:21.15	0.021835:21.60	0.022531:19.63	0.021726:24.19	0.022511:23.98	0.022245:22.67	0.023180:23.10	0.022437:21.67	0.022455:18.18	0.022966:18.73	0.022146:15.74	0.022010:27.29	0.021403:27.88	0.022309:23.16	0.023072:23.89	0.022146:21.17	0.023692:18.15	0.024015:16.38	0.023071:16.83	0.023806:18.89	0.023738:18.01	0.023894:22.63	0.022411:20.57	0.022857:15.51	0.021450:19.33	0.023260:18.25	0.021512:18.64	0.020600:15.56	0.022324:14.88	0.020708:16.65	0.021131:16.12	0.022889:15.54	0.021856:15.46	0.020970:17.20
Chr01	12350001	0.028481:21.99	0.027640:19.55	0.026163:29.34	0.028162:25.93	0.027563:21.06	0.027086:21.27	0.027616:18.18	0.028170:21.42	0.027753:23.04	0.028854:22.80	0.029217:19.80	0.027468:24.31	0.026986:21.61	0.028651:25.21	0.028081:21.99	0.027873:23.42	0.028038:22.46	0.027611:25.72	0.026408:24.24	0.028316:23.39	0.028790:22.74	0.028555:21.20	0.028440:18.11	0.029182:19.69	0.026848:19.49	0.028769:29.42	0.028539:29.94	0.027638:24.04	0.026623:23.03	0.027822:22.36	0.028664:18.67	0.027493:16.47	0.027160:16.45	0.027710:19.61	0.029543:18.34	0.027792:22.00	0.027386:20.32	0.028621:17.97	0.028104:21.42	0.028586:18.47	0.026358:20.67	0.029482:18.29	0.028582:17.47	0.027664:20.31	0.028640:19.62	0.028461:16.88	0.028673:18.03	0.029690:19.20
Chr01	12400001	0.029911:15.76	0.018080:10.44	0.025185:26.64	0.025169:22.73	0.030148:16.29	0.032180:16.24	0.029097:11.74	0.028883:12.46	0.030821:17.80	0.032406:17.15	0.029093:12.75	0.027489:15.42	0.031857:19.95	0.031103:23.56	0.031168:19.61	0.031320:17.55	0.030622:16.73	0.031438:24.69	0.031345:23.54	0.031849:21.71	0.031869:20.08	0.031785:19.29	0.030182:16.25	0.030143:15.13	0.031214:15.06	0.032127:24.92	0.031777:26.16	0.032463:23.19	0.032178:19.76	0.030203:20.27	0.025384:16.42	0.024331:14.33	0.024343:13.69	0.024858:18.10	0.023573:17.42	0.024902:20.30	0.024787:19.24	0.030700:14.59	0.030486:17.14	0.031227:16.03	0.031238:18.47	0.029641:13.98	0.028126:12.92	0.029487:14.99	0.031230:14.82	0.029539:14.05	0.029980:14.50	0.031990:15.40
Chr01	12450001	0.026687:21.68	0.023795:21.16	0.022962:23.06	0.024171:19.50	0.026166:18.00	0.026524:20.77	0.024682:19.29	0.025338:23.85	0.025016:23.52	0.027176:20.30	0.027606:19.03	0.024010:27.50	0.027690:18.84	0.027274:20.29	0.027130:18.78	0.031269:18.73	0.030630:16.72	0.028844:19.29	0.029257:19.15	0.029293:18.46	0.029506:19.24	0.027993:19.30	0.028118:16.60	0.031827:16.40	0.031299:13.87	0.028315:22.21	0.028568:22.63	0.027121:19.06	0.026184:21.23	0.027975:19.46	0.026231:18.08	0.025641:16.49	0.028186:13.77	0.026154:15.16	0.026084:14.94	0.024916:18.98	0.024079:18.32	0.030396:13.42	0.028710:16.27	0.028910:16.22	0.022875:17.05	0.031474:13.55	0.030497:13.42	0.029533:14.17	0.030543:14.53	0.031088:14.97	0.028658:13.79	0.030211:15.90
Chr01	12500001	0.021167:24.42	0.023208:27.67	0.022620:26.47	0.023938:23.79	0.021457:20.32	0.022754:21.98	0.021989:21.64	0.019890:26.64	0.020041:24.95	0.022241:22.51	0.022032:21.25	0.018314:29.94	0.022875:19.70	0.020980:20.30	0.023872:20.01	0.022276:20.48	0.020517:19.18	0.022305:19.62	0.022113:18.93	0.022848:18.76	0.022012:20.98	0.021595:20.59	0.023903:17.53	0.022700:17.73	0.024173:16.91	0.021911:24.49	0.021326:24.34	0.021904:18.59	0.021494:21.50	0.022925:20.11	0.025727:21.24	0.023987:19.52	0.025404:19.16	0.024915:18.37	0.025126:18.63	0.026043:22.40	0.023402:21.22	0.022855:15.11	0.022360:17.38	0.022029:17.78	0.024614:21.61	0.022447:16.89	0.021738:15.35	0.023198:16.56	0.023698:17.05	0.022709:17.80	0.023838:16.08	0.022510:17.68
Chr01	12550001	0.023465:17.91	0.029904:15.82	0.024035:22.02	0.025404:18.60	0.024901:16.53	0.025721:17.60	0.025713:14.55	0.025657:17.09	0.025029:19.41	0.024343:19.17	0.024777:16.03	0.026793:19.53	0.024312:16.22	0.021439:20.28	0.023076:16.63	0.023643:17.27	0.024149:15.71	0.023156:18.83	0.024010:17.95	0.025728:16.54	0.024223:17.61	0.024922:17.28	0.024356:14.76	0.024947:14.91	0.026521:12.57	0.025003:20.12	0.022733:20.45	0.025502:16.71	0.025061:17.67	0.022828:15.97	0.027056:15.70	0.026381:14.98	0.024847:15.12	0.026074:15.63	0.025104:14.77	0.026010:17.93	0.026937:15.90	0.025580:12.42	0.026458:14.32	0.025304:14.40	0.025890:16.30	0.026265:12.88	0.027619:12.24	0.024807:13.37	0.025534:13.38	0.025417:13.01	0.025222:12.24	0.023136:13.91
Chr01	12600001	0.012207:14.49	0.015746:15.98	0.014855:19.91	0.014111:17.09	0.012095:13.44	0.012277:14.72	0.012451:13.03	0.013671:14.25	0.013176:16.09	0.012191:15.46	0.013190:12.80	0.012921:16.70	0.014291:13.56	0.012314:16.61	0.013250:13.79	0.012813:14.57	0.011646:14.11	0.013027:15.27	0.013234:14.68	0.013297:14.39	0.013627:14.42	0.012849:13.83	0.013321:11.63	0.013217:12.45	0.012460:11.15	0.011205:18.34	0.012151:17.99	0.012628:13.87	0.012575:15.22	0.013023:13.93	0.015833:15.11	0.014409:13.51	0.016085:12.25	0.014569:13.48	0.015663:13.43	0.015540:15.70	0.013482:15.46	0.013843:10.28	0.012713:12.77	0.013091:12.83	0.013827:14.83	0.013622:11.15	0.013786:10.37	0.013460:11.25	0.014132:11.37	0.015184:10.76	0.014643:10.67	0.012668:11.23
Chr01	12650001	0.014630:13.66	0.025718:18.78	0.024643:25.60	0.024899:21.60	0.012341:14.53	0.012205:15.94	0.011936:13.91	0.013153:15.25	0.012040:17.42	0.012985:16.64	0.013659:14.36	0.014638:17.57	0.012507:14.31	0.012238:16.14	0.012896:14.39	0.015434:13.46	0.013649:12.79	0.012768:15.31	0.012417:15.52	0.012685:14.79	0.013759:15.36	0.014134:14.29	0.013710:12.59	0.015047:11.49	0.014080:11.61	0.010901:19.61	0.011204:20.13	0.011829:14.45	0.012689:15.86	0.013366:14.44	0.025307:18.07	0.026366:15.69	0.026833:13.90	0.025793:16.62	0.025595:16.39	0.026335:19.69	0.025356:18.62	0.014269:11.23	0.012351:13.29	0.012550:13.14	0.022684:17.53	0.015245:11.30	0.013433:10.72	0.012431:12.88	0.012802:12.45	0.014876:11.12	0.012620:11.26	0.014070:12.35
Chr01	12700001	0.009145:13.12	0.028105:16.50	0.025065:23.14	0.024470:20.40	0.007972:12.02	0.009989:12.87	0.011123:10.38	NA:11.64	0.008377:13.98	0.008957:13.44	0.010030:10.48	NA:14.03	0.008365:13.03	0.007381:16.12	0.008819:12.92	0.009747:13.13	0.009215:12.75	0.007896:15.23	0.007695:15.10	0.008141:13.94	0.007612:13.82	0.008726:13.41	0.008899:11.64	0.008641:11.39	0.010998:9.75	0.006592:16.36	0.007891:15.84	0.008535:13.35	0.009180:14.15	0.008482:13.21	0.025230:16.13	0.026705:15.27	0.025834:14.58	0.023764:17.09	0.024827:15.23	0.024910:18.69	0.024025:17.57	0.011003:9.18	0.008289:11.65	0.008176:11.12	0.020167:14.89	0.010409:9.35	NA:8.12	0.007323:9.05	0.010374:9.70	0.010138:9.23	0.008799:9.51	0.008875:10.31
Chr01	12750001	0.029664:18.54	0.028016:18.48	0.027429:22.71	0.028421:20.29	0.030052:17.08	0.030233:18.96	0.027517:15.88	0.031551:19.01	0.029396:20.69	0.028913:19.93	0.029463:16.85	0.030905:21.97	0.030398:17.84	0.029463:19.45	0.031334:17.39	0.028747:18.48	0.029991:16.07	0.030621:18.99	0.029821:18.90	0.031372:17.70	0.029457:19.36	0.030644:18.19	0.030412:15.64	0.031884:14.96	0.031988:13.78	0.031175:22.40	0.029555:22.58	0.031827:16.97	0.029715:18.98	0.031677:17.75	0.028109:17.34	0.026985:15.82	0.027183:14.36	0.028801:16.20	0.028889:15.21	0.029275:18.46	0.028256:18.01	0.032079:12.78	0.030555:15.77	0.030113:15.84	0.032423:17.74	0.031207:13.63	0.031406:12.68	0.029404:14.44	0.029839:14.12	0.030360:13.84	0.032319:13.57	0.032090:14.49
Chr01	12800001	0.026573:23.48	0.028600:23.45	0.028818:23.72	0.028110:20.78	0.031969:19.23	0.029079:22.63	0.030297:21.47	0.029869:24.70	0.029614:24.65	0.031430:23.16	0.030256:20.22	0.027222:28.50	0.030516:19.77	0.029538:21.28	0.031091:19.26	0.030045:21.74	0.029792:19.17	0.030652:21.00	0.030082:20.19	0.031116:19.75	0.030480:22.24	0.029513:21.29	0.031561:17.74	0.028458:19.68	0.032418:14.68	0.030497:23.95	0.032155:23.26	0.032706:19.32	0.030686:21.70	0.030673:20.65	0.027777:19.65	0.028339:19.79	0.027745:17.02	0.026988:18.22	0.027849:17.21	0.027217:21.60	0.027776:19.76	0.034559:13.79	0.032966:17.40	0.031134:17.58	0.028853:17.34	0.032469:14.15	0.034983:13.64	0.035184:15.15	0.034191:14.81	0.034963:15.01	0.034349:13.93	0.033551:16.10
Chr01	12850001	0.014358:16.88	0.013138:17.93	0.014520:19.36	0.015792:17.05	0.014597:15.06	0.014326:16.83	0.012804:15.52	0.012675:17.45	0.012288:19.05	0.012638:18.23	0.013069:15.11	0.012085:21.58	0.012358:15.93	0.013381:18.67	0.014946:15.32	0.014294:15.54	0.014713:14.15	0.013655:17.20	0.014417:16.59	0.014385:15.54	0.014573:17.16	0.012767:16.53	0.015011:13.65	0.014058:13.57	0.015218:10.74	0.013900:17.42	0.013824:19.01	0.013870:15.37	0.013400:17.43	0.013860:15.84	0.014096:16.26	0.014568:15.21	0.014843:13.83	0.014409:14.77	0.016288:13.75	0.014769:17.36	0.015190:15.92	0.017855:10.28	0.014526:13.03	0.014170:12.91	0.016485:13.56	0.016312:10.72	0.015989:10.36	0.013215:11.89	0.018325:11.25	0.015128:11.08	0.017283:10.34	0.014444:12.17
Chr01	12900001	0.019425:16.44	0.017311:20.89	0.017243:22.93	0.018634:18.82	0.018384:16.68	0.018133:19.37	0.018338:15.63	0.017719:18.81	0.017040:21.53	0.017887:19.39	0.018128:17.01	0.017983:22.19	0.019120:16.57	0.017792:20.02	0.020146:16.18	0.018684:15.92	0.018331:15.19	0.017782:18.75	0.016970:18.86	0.018821:17.27	0.018671:18.81	0.018394:17.94	0.017605:14.71	0.019550:13.48	0.020062:11.68	0.018095:19.92	0.017652:20.90	0.018156:17.98	0.018400:18.39	0.018830:16.43	0.018498:18.62	0.017860:17.77	0.019196:16.00	0.017115:16.74	0.019002:15.72	0.019226:19.45	0.017566:17.81	0.019272:11.40	0.018857:13.73	0.019168:14.42	0.020392:14.24	0.019405:11.00	0.021415:10.49	0.018506:12.37	0.019185:12.05	0.017907:11.83	0.019635:11.67	0.020752:13.01
Chr01	12950001	0.036027:22.40	0.035558:25.48	0.034357:27.09	0.034999:23.87	0.036399:20.62	0.034618:22.80	0.036388:20.90	0.033383:23.76	0.035650:26.14	0.034222:24.49	0.034216:20.78	0.033716:27.26	0.037443:20.09	0.034854:23.26	0.036475:20.40	0.033506:20.50	0.035826:19.64	0.034117:22.69	0.035519:22.39	0.036542:20.74	0.035737:22.66	0.036494:21.34	0.036103:18.17	0.035721:17.71	0.035818:16.31	0.035967:25.29	0.034077:26.49	0.036345:21.25	0.033322:22.42	0.035791:19.95	0.035465:23.42	0.035187:21.30	0.036596:18.44	0.035175:19.76	0.036668:18.94	0.034296:23.55	0.035779:22.29	0.036546:15.37	0.033665:18.71	0.035712:17.95	0.035218:20.20	0.034334:16.07	0.034658:15.38	0.037118:16.79	0.036507:17.16	0.035890:15.85	0.035622:15.30	0.035953:17.49
Chr01	13000001	0.024213:21.17	0.025134:18.22	0.024884:27.64	0.025393:23.89	0.023519:20.45	0.024247:21.88	0.024283:16.38	0.025269:18.95	0.023774:23.85	0.022887:22.58	0.024581:18.21	0.024694:22.48	0.023971:21.37	0.024152:25.76	0.023252:21.07	0.024494:20.94	0.024012:19.69	0.024190:23.67	0.023777:23.18	0.024545:21.91	0.023908:23.32	0.023360:22.14	0.023520:18.85	0.023280:18.00	0.024887:16.60	0.024519:26.20	0.024673:27.00	0.022816:22.40	0.024607:21.81	0.023541:21.29	0.025483:20.94	0.025059:20.36	0.025031:17.44	0.025232:21.12	0.024864:19.02	0.023869:22.10	0.024110:21.19	0.024254:15.84	0.023975:19.79	0.023324:18.26	0.024273:20.44	0.023666:15.81	0.024148:15.54	0.023777:17.07	0.024785:16.94	0.023892:17.06	0.023499:16.01	0.023691:17.70
Chr01	13050001	0.021330:19.82	0.021178:21.09	0.020648:24.86	0.021039:21.84	0.020339:18.30	0.020474:20.71	0.020707:18.05	0.021057:21.04	0.020648:23.29	0.020408:20.89	0.020367:18.45	0.020509:24.96	0.021234:18.81	0.020394:21.27	0.021193:18.30	0.020888:18.71	0.021457:17.61	0.021218:20.66	0.020732:20.25	0.020449:19.63	0.020893:21.11	0.020639:19.74	0.021175:16.32	0.020825:15.58	0.020210:14.05	0.021130:23.86	0.021392:23.82	0.020741:18.83	0.021339:20.26	0.020829:19.22	0.020936:18.48	0.020863:17.87	0.020646:14.49	0.021416:16.47	0.020647:15.36	0.020695:19.51	0.021129:18.53	0.021657:13.91	0.020956:16.99	0.020331:15.98	0.022326:17.72	0.020881:14.47	0.021397:14.01	0.021367:15.50	0.020707:15.15	0.021505:15.01	0.021971:14.26	0.020362:15.75
Chr01	13100001	0.016420:19.81	0.017575:21.49	0.018051:22.98	0.017619:20.44	0.016271:17.17	0.016677:18.93	0.015662:17.93	0.016272:20.89	0.016495:21.52	0.016884:19.59	0.016441:16.98	0.016553:24.80	0.016694:18.25	0.017005:18.38	0.016950:17.56	0.016837:18.69	0.016965:16.98	0.016926:19.15	0.016952:18.30	0.017512:17.20	0.016820:18.89	0.016528:18.96	0.016885:15.44	0.016811:15.51	0.017266:12.54	0.017214:21.57	0.016923:22.88	0.017176:17.84	0.016612:19.67	0.017055:18.36	0.017325:18.09	0.017136:17.88	0.018170:13.72	0.017288:16.48	0.017634:14.51	0.017632:18.60	0.017760:17.89	0.017863:12.66	0.016873:16.04	0.017119:15.46	0.018503:15.77	0.017443:13.08	0.017404:12.85	0.017649:14.37	0.017107:14.08	0.017822:14.15	0.017666:14.12	0.017053:14.93
Chr01	13150001	0.016572:16.81	0.016876:16.34	0.016622:21.37	0.016493:19.67	0.015418:15.16	0.016212:16.40	0.016844:12.73	0.017337:15.13	0.016391:18.22	0.015787:17.78	0.015882:14.60	0.016248:17.94	0.015868:16.82	0.015798:18.81	0.016109:16.64	0.015790:16.74	0.016200:14.90	0.015972:18.78	0.016035:17.88	0.015742:16.96	0.015751:17.97	0.016700:17.04	0.016623:14.58	0.016774:13.81	0.015454:12.78	0.015838:21.18	0.015290:21.12	0.015233:17.70	0.015577:17.06	0.016230:16.42	0.016775:16.06	0.015871:15.30	0.017209:12.32	0.016306:15.36	0.016570:14.88	0.016575:17.69	0.016635:15.38	0.015867:12.92	0.016774:14.85	0.016445:14.20	0.016647:16.35	0.016284:13.30	0.016389:12.12	0.015482:14.22	0.015913:13.49	0.017545:13.37	0.015919:12.92	0.016071:14.41
Chr01	13200001	0.019667:29.59	0.017707:30.94	0.017672:29.96	0.017394:26.63	0.019145:23.82	0.018943:26.32	0.019275:25.96	0.018967:30.05	0.019233:29.74	0.018788:27.48	0.019077:25.57	0.018853:34.82	0.019315:23.62	0.019196:24.30	0.019002:22.95	0.019057:25.42	0.019463:22.35	0.019299:25.14	0.018966:24.57	0.018923:23.24	0.019267:26.02	0.018993:25.34	0.020056:22.06	0.019875:22.12	0.018882:20.56	0.019302:29.15	0.019384:28.77	0.019850:23.36	0.019526:26.76	0.019405:25.08	0.017486:25.13	0.017327:23.46	0.018002:20.82	0.017233:21.67	0.017305:20.53	0.016803:26.41	0.017514:23.70	0.019230:17.89	0.019251:21.75	0.019107:21.15	0.018850:23.34	0.019495:18.78	0.018636:17.28	0.018944:19.00	0.019329:19.81	0.019278:19.20	0.019013:18.48	0.018831:20.38
Chr01	13250001	0.008270:22.53	0.011381:22.50	0.013337:18.70	0.013353:16.33	0.009559:17.09	0.009804:19.30	0.009334:19.67	0.008744:22.45	0.009082:21.66	0.010219:19.07	0.010068:18.42	0.008527:28.06	0.009598:17.91	0.010085:17.76	0.009668:17.35	0.009160:18.69	0.010358:16.11	0.009868:17.91	0.010811:17.75	0.010610:16.22	0.010261:19.70	0.009841:19.43	0.009814:16.18	0.010219:16.12	0.012482:13.06	0.010368:19.69	0.009598:20.62	0.010462:16.06	0.009646:19.31	0.009664:18.54	0.012191:18.96	0.011518:17.07	0.013180:14.48	0.012318:14.66	0.011910:14.00	0.012159:18.15	0.012769:17.25	0.010551:13.58	0.011076:15.55	0.010625:15.27	0.010855:17.79	0.011037:13.85	0.009838:13.15	0.011639:14.21	0.010377:14.26	0.010093:14.96	0.011211:13.90	0.010207:14.59
Chr01	13300001	0.004839:18.38	0.006130:19.40	0.008705:16.62	0.010120:14.81	0.007248:14.07	0.006297:15.97	0.004738:16.81	0.005286:19.08	0.005251:18.36	0.005863:15.73	0.006305:15.33	0.003598:22.71	0.007233:14.39	0.006901:13.99	0.006532:14.03	0.006546:15.20	0.006971:12.89	0.006054:14.48	0.005293:14.04	0.008187:13.30	0.005896:15.50	0.006187:15.21	0.005779:13.31	0.006925:13.06	0.008666:12.12	0.006901:16.14	0.005485:16.83	0.006433:12.81	0.005711:15.84	0.006752:15.69	0.006967:17.04	0.007627:14.97	0.008446:13.24	0.009624:12.80	0.008709:12.30	0.007662:16.65	0.007987:15.14	0.007204:10.63	0.007716:12.38	0.005825:12.86	0.008256:14.55	0.007077:11.69	0.007773:10.60	0.006415:11.28	0.007050:11.86	0.007060:12.12	0.006283:11.65	0.006696:11.98
Chr01	13350001	0.017571:12.49	0.020711:12.43	NA:11.63	NA:10.84	0.016692:10.29	0.018227:11.00	0.015169:10.25	0.017454:12.37	0.014991:13.00	0.016166:11.79	0.015845:11.02	0.014936:14.92	0.018621:10.25	0.017322:10.81	0.016999:10.39	0.016937:11.58	0.016014:10.11	0.018189:11.12	0.018646:10.02	0.016746:10.27	0.017740:11.17	0.016562:10.79	0.017333:9.49	0.017974:9.83	0.017168:9.79	0.017843:13.25	0.017370:13.06	0.019693:9.52	0.016923:10.86	0.017410:10.84	0.019728:10.86	0.019593:9.68	0.020649:8.44	0.019907:7.81	0.022194:8.49	0.020861:10.17	0.020482:9.44	0.018195:8.93	0.017646:10.25	0.016387:9.69	0.020020:11.12	0.015790:9.70	0.017056:9.25	0.018420:9.25	0.017360:9.50	0.016786:10.43	0.017091:9.16	0.017289:10.18
Chr01	13400001	0.022984:21.43	0.023860:24.11	0.024874:24.68	0.024874:22.35	0.022277:19.69	0.021624:19.80	0.021685:17.98	0.021987:21.81	0.021876:22.71	0.022128:21.61	0.021553:19.53	0.021874:25.80	0.022820:19.26	0.022573:20.68	0.021988:19.91	0.022190:19.71	0.022151:18.69	0.022730:20.64	0.023097:19.86	0.023109:19.59	0.022782:21.06	0.023769:19.53	0.020987:17.33	0.022947:17.04	0.022498:16.03	0.023023:25.08	0.022349:25.32	0.021736:19.08	0.022542:20.73	0.023462:19.73	0.022755:20.40	0.024622:19.11	0.024539:16.60	0.024702:17.60	0.025168:16.50	0.024492:20.49	0.024162:18.59	0.023414:15.68	0.022389:19.07	0.022154:17.52	0.023343:20.56	0.022935:17.51	0.023192:15.36	0.023969:16.75	0.022073:17.25	0.022300:17.41	0.022493:16.59	0.022609:17.61
Chr01	13450001	0.014121:21.71	0.020170:20.32	0.021103:19.83	0.021047:17.24	0.014419:18.38	0.014418:20.86	0.013989:19.37	0.013545:23.30	0.014499:22.70	0.014357:20.10	0.015204:19.50	0.013156:27.88	0.014898:18.98	0.014995:19.25	0.014973:17.56	0.014504:19.46	0.015476:17.28	0.014250:18.72	0.015387:18.25	0.014845:17.93	0.015001:19.56	0.015805:18.85	0.014731:16.66	0.014906:16.67	0.014736:14.97	0.014821:22.54	0.014417:22.89	0.016398:17.21	0.014046:20.41	0.014922:18.89	0.020047:16.70	0.020868:16.21	0.021860:13.14	0.021815:14.22	0.020855:12.94	0.022148:16.88	0.021980:15.81	0.014718:13.74	0.014636:16.44	0.015707:16.25	0.016718:18.17	0.014792:14.91	0.015110:14.42	0.014660:14.67	0.014523:15.24	0.014952:15.73	0.015962:14.28	0.015278:15.71
Chr01	13500001	0.027212:25.57	0.027273:26.07	0.027215:30.28	0.026882:26.30	0.026676:22.09	0.026626:24.40	0.026329:21.07	0.026222:25.43	0.027006:27.38	0.026350:25.14	0.026434:22.63	0.026606:29.80	0.026677:22.34	0.026024:25.44	0.025870:22.63	0.026934:23.97	0.025515:22.33	0.026106:24.61	0.026744:24.75	0.026785:23.25	0.026067:24.80	0.027160:23.88	0.026832:19.50	0.026917:20.42	0.026630:18.04	0.025972:29.56	0.026169:29.88	0.026161:22.64	0.026592:24.10	0.026505:22.72	0.027060:23.11	0.026739:21.49	0.027038:18.78	0.027092:20.94	0.027865:19.44	0.027112:24.40	0.027131:22.38	0.026736:17.43	0.025877:21.06	0.026486:19.76	0.026566:23.26	0.026219:18.48	0.026457:17.19	0.026335:19.37	0.026049:19.18	0.025873:19.23	0.026230:18.31	0.026693:20.06
Chr01	13550001	NA:3.49	NA:3.48	NA:4.46	NA:3.93	NA:3.29	NA:3.63	NA:3.34	NA:3.99	NA:4.07	NA:3.75	NA:3.49	NA:4.70	NA:3.68	NA:3.54	NA:3.36	NA:3.54	NA:3.34	NA:3.93	NA:3.42	NA:3.17	NA:4.16	NA:3.71	NA:2.80	NA:2.78	NA:2.68	NA:4.55	NA:4.83	NA:3.58	NA:3.64	NA:3.39	NA:3.04	NA:2.85	NA:2.67	NA:2.62	NA:3.04	NA:3.43	NA:3.28	NA:2.42	NA:3.31	NA:3.32	NA:3.14	NA:2.70	NA:2.22	NA:2.82	NA:2.88	NA:2.94	NA:2.72	NA:2.97
Chr01	13600001	NA:0.11	NA:0.03	NA:0.06	NA:0.02	NA:0.12	NA:0.09	NA:0.06	NA:0.06	NA:0.13	NA:0.05	NA:0.05	NA:0.14	NA:0.09	NA:0.11	NA:0.11	NA:0.09	NA:0.08	NA:0.07	NA:0.10	NA:0.10	NA:0.11	NA:0.09	NA:0.06	NA:0.11	NA:0.10	NA:0.08	NA:0.07	NA:0.08	NA:0.14	NA:0.11	NA:0.03	NA:0.04	NA:0.03	NA:0.08	NA:0.04	NA:0.04	NA:0.07	NA:0.03	NA:0.06	NA:0.05	NA:0.01	NA:0.05	NA:0.04	NA:0.04	NA:0.05	NA:0.07	NA:0.04	NA:0.11
Chr01	13650001	NA:0.16	NA:0.07	NA:0.07	NA:0.07	NA:0.11	NA:0.17	NA:0.19	NA:0.15	NA:0.16	NA:0.16	NA:0.14	NA:0.25	NA:0.16	NA:0.12	NA:0.14	NA:0.20	NA:0.16	NA:0.15	NA:0.12	NA:0.12	NA:0.17	NA:0.16	NA:0.09	NA:0.13	NA:0.08	NA:0.20	NA:0.17	NA:0.12	NA:0.13	NA:0.18	NA:0.08	NA:0.07	NA:0.10	NA:0.08	NA:0.04	NA:0.07	NA:0.10	NA:0.11	NA:0.11	NA:0.08	NA:0.10	NA:0.10	NA:0.13	NA:0.11	NA:0.16	NA:0.11	NA:0.17	NA:0.20
Chr01	13700001	NA:14.99	NA:11.75	NA:12.10	NA:11.02	NA:12.52	NA:13.72	NA:13.23	NA:15.75	NA:15.98	NA:13.96	NA:13.14	NA:18.02	NA:13.29	NA:13.83	NA:12.53	NA:13.92	NA:12.62	NA:13.45	NA:13.41	NA:12.98	NA:13.68	NA:13.40	NA:11.88	NA:11.45	NA:10.28	NA:15.51	NA:15.93	NA:13.06	NA:14.65	NA:12.88	NA:9.99	NA:9.54	NA:8.11	NA:8.58	NA:8.42	NA:10.01	NA:9.79	NA:9.83	NA:11.58	NA:11.40	NA:9.22	NA:10.64	NA:10.05	NA:11.05	NA:10.32	NA:10.72	NA:10.26	NA:10.91
Chr01	13750001	0.020129:16.82	0.023239:13.72	0.021930:22.27	0.022949:18.80	0.020229:15.28	0.021585:15.64	0.020866:12.69	0.020070:15.01	0.020359:17.45	0.020854:16.62	0.019256:14.81	0.020117:17.69	0.021057:16.75	0.021097:19.05	0.021655:16.06	0.020199:16.72	0.018584:15.69	0.021122:18.66	0.021516:18.18	0.022495:17.23	0.020185:16.85	0.020748:16.13	0.019336:13.84	0.020392:14.30	0.020902:13.35	0.019953:20.78	0.021432:21.83	0.020411:17.02	0.021438:16.76	0.021249:16.33	0.023131:14.33	0.023505:13.14	0.022827:11.98	0.023299:14.53	0.022854:13.50	0.023906:16.36	0.023113:16.00	0.022366:13.02	0.020910:14.87	0.021351:13.60	0.023528:15.84	0.021788:13.03	0.022358:12.27	0.021408:13.42	0.020795:13.37	0.021837:13.57	0.021326:12.81	0.020910:14.62
Chr01	13800001	0.023422:13.27	NA:7.19	0.027264:23.67	0.027535:20.49	0.025247:14.93	0.026936:14.10	0.023243:9.58	0.023793:9.85	0.024487:15.28	0.024346:15.78	0.024791:10.60	0.024723:11.36	0.026623:18.96	0.025367:23.74	0.026444:18.71	0.023238:15.33	0.023104:14.72	0.025338:23.32	0.024716:23.05	0.024664:19.56	0.025761:18.70	0.026480:17.92	0.023723:14.81	0.025369:13.21	0.025353:13.74	0.025839:23.10	0.024919:23.26	0.025823:21.71	0.026225:17.76	0.025153:18.65	0.024861:14.58	0.027374:12.40	0.025636:13.32	0.025237:17.39	0.025244:15.80	0.026211:19.56	0.027407:18.34	0.024610:13.88	0.025208:15.49	0.026093:13.94	0.026712:16.56	0.025718:12.63	0.024607:11.60	0.022211:13.09	0.023967:13.15	0.025115:12.71	0.025515:13.30	0.025991:13.96
Chr01	13850001	0.034347:18.48	0.039212:19.46	0.037817:24.00	0.038359:20.55	0.032088:18.67	0.032458:20.09	0.032338:19.20	0.032808:22.24	0.032227:22.55	0.034472:20.85	0.032018:19.14	0.033821:24.16	0.033429:18.24	0.031752:19.96	0.034100:18.20	0.032622:18.06	0.032099:17.91	0.030455:20.40	0.032063:20.42	0.031311:19.45	0.034037:19.44	0.034654:18.09	0.032648:15.38	0.034789:15.24	0.033343:17.81	0.032072:24.87	0.032594:26.01	0.032255:19.31	0.031741:20.65	0.032040:18.05	0.039701:15.21	0.040888:14.28	0.039482:12.97	0.037425:15.35	0.040317:14.15	0.038587:17.03	0.037988:17.13	0.034562:14.21	0.034059:17.45	0.032315:16.37	0.038989:16.20	0.036083:15.26	0.034806:13.91	0.035175:16.28	0.033005:16.29	0.033616:14.41	0.035207:14.20	0.033370:15.72
Chr01	13900001	0.032905:9.65	0.033727:11.00	0.035008:15.37	0.035841:13.03	0.032966:11.42	0.034065:12.47	0.034828:10.37	0.033044:12.14	0.034479:13.64	0.033767:12.85	0.032040:11.39	0.033238:14.05	0.034536:11.12	0.033601:12.57	0.033363:10.75	0.033312:9.99	0.033617:9.12	0.032489:12.21	0.032611:12.04	0.034415:11.58	0.033725:11.20	0.033738:10.30	0.034958:9.51	0.033949:8.09	0.031363:10.06	0.033277:15.05	0.032384:15.32	0.034517:10.71	0.032034:12.56	0.033505:11.50	0.035034:9.93	0.034183:8.46	0.033532:7.64	0.034879:9.37	0.033799:8.70	0.035524:10.70	0.035057:10.28	0.032334:8.52	0.031396:10.30	0.033705:10.02	0.032409:10.24	0.031882:8.98	0.030726:8.33	0.030300:9.43	0.030735:9.19	0.032544:8.52	0.032401:8.24	0.032154:9.37
Chr01	13950001	0.017385:22.34	0.017275:28.44	0.016414:31.02	0.017750:26.63	0.016955:22.01	0.016827:23.38	0.016481:21.58	0.016383:26.76	0.015382:27.00	0.016247:25.21	0.016280:22.44	0.016434:30.32	0.017916:20.72	0.017029:21.78	0.017251:20.82	0.017662:22.29	0.016177:20.65	0.017552:22.38	0.016885:21.35	0.017131:20.99	0.017782:21.37	0.017675:19.32	0.017259:18.26	0.018288:18.67	0.016866:17.82	0.016174:27.91	0.017102:27.96	0.018109:20.05	0.017035:21.80	0.017124:20.36	0.018125:21.86	0.017980:19.78	0.018124:18.31	0.018529:19.42	0.019580:18.51	0.017639:22.98	0.018696:20.89	0.017461:15.80	0.016548:18.83	0.017487:18.44	0.018142:20.84	0.018165:17.07	0.017542:15.94	0.016712:17.60	0.016835:17.34	0.016728:17.03	0.017909:16.08	0.017292:18.06
Chr01	14000001	0.019237:25.00	0.019800:28.71	0.018910:30.09	0.019012:25.34	0.019266:22.18	0.019231:23.59	0.018971:23.13	0.019120:26.96	0.019032:28.40	0.018752:24.91	0.018887:22.53	0.019311:31.15	0.018979:22.96	0.018996:24.17	0.019135:21.80	0.019269:23.32	0.018839:21.58	0.019690:23.05	0.019258:23.10	0.019445:22.40	0.019264:22.79	0.018929:21.58	0.019020:19.00	0.019452:20.21	0.019378:16.94	0.018868:28.75	0.018814:27.89	0.019683:21.48	0.018514:24.62	0.019230:21.81	0.020045:21.70	0.019688:20.09	0.020002:18.72	0.019834:20.64	0.020444:18.75	0.020155:23.34	0.019299:21.86	0.019795:15.31	0.019220:18.98	0.019057:18.65	0.019184:19.87	0.019223:15.90	0.018901:15.30	0.019963:17.82	0.019260:16.20	0.019652:15.53	0.019094:15.03	0.019245:17.78
Chr01	14050001	0.020662:17.75	0.021185:19.67	0.019964:27.07	0.021700:23.40	0.022150:17.47	0.021966:18.63	0.021457:16.71	0.019761:18.38	0.021956:21.27	0.021090:20.10	0.021685:15.93	0.021291:21.65	0.021323:19.52	0.021286:21.39	0.021662:18.30	0.020824:17.93	0.021279:17.49	0.021735:20.66	0.021351:20.29	0.022169:19.93	0.021810:19.40	0.022186:17.88	0.022233:15.97	0.021842:15.75	0.020946:13.95	0.020792:24.24	0.020713:25.14	0.021943:19.17	0.021702:20.99	0.022138:18.66	0.022012:17.48	0.022748:17.31	0.021703:14.52	0.021469:17.98	0.021156:17.02	0.021888:20.09	0.022279:18.81	0.021678:13.91	0.021256:16.49	0.021896:15.88	0.020389:17.09	0.021267:13.29	0.021007:12.16	0.021604:14.94	0.021174:14.17	0.021898:13.09	0.020985:13.92	0.021244:14.73
Chr01	14100001	0.018404:15.23	0.019987:12.91	0.016591:21.35	0.018003:18.40	0.019148:14.15	0.019063:14.39	0.019764:11.82	0.019739:13.12	0.019032:16.00	0.017995:15.41	0.019935:12.31	0.020874:15.55	0.019234:15.34	0.018057:17.84	0.018284:15.27	0.019043:15.27	0.018326:15.08	0.018707:18.07	0.017571:17.60	0.018297:16.77	0.017994:16.07	0.021091:15.29	0.020291:13.34	0.018149:13.78	0.018257:11.93	0.016700:19.69	0.017403:19.58	0.019426:16.31	0.018236:16.29	0.020258:15.75	0.021265:13.92	0.020059:13.44	0.019524:12.02	0.019293:15.73	0.018725:13.49	0.018692:15.91	0.018910:15.73	0.016795:11.40	0.018490:13.10	0.018949:13.37	0.019918:14.01	0.018786:11.49	0.017174:10.41	0.016614:11.50	0.018577:12.04	0.018741:11.02	0.019883:11.47	0.018438:11.78
Chr01	14150001	0.019576:17.33	0.018655:18.05	0.018967:26.51	0.018694:24.14	0.018772:17.13	0.018609:17.35	0.018965:14.27	0.019427:17.57	0.019349:18.94	0.018668:18.83	0.019149:17.12	0.018696:19.51	0.019118:18.69	0.019227:19.97	0.019155:17.80	0.019124:17.88	0.019170:17.30	0.018958:20.71	0.019077:19.24	0.018865:19.19	0.018687:19.39	0.019225:18.26	0.019154:14.95	0.019500:15.32	0.018710:16.85	0.019116:24.57	0.017510:26.11	0.018737:18.62	0.018937:19.03	0.018179:17.90	0.020246:16.22	0.020495:14.70	0.019905:13.90	0.020178:16.74	0.019330:16.26	0.020273:18.83	0.020036:17.87	0.018198:15.07	0.018847:17.32	0.018726:15.42	0.018735:20.45	0.018579:15.99	0.018032:14.39	0.017988:16.55	0.018981:16.14	0.019086:15.47	0.018899:15.46	0.018701:15.85
Chr01	14200001	0.018677:17.00	0.018118:15.87	0.019339:25.06	0.018033:21.51	0.016846:17.48	0.017002:19.14	0.017463:14.61	0.016794:17.00	0.017353:20.46	0.016807:20.12	0.017764:16.39	0.017400:21.36	0.017316:19.17	0.016409:21.45	0.016749:18.86	0.017240:16.92	0.017307:15.99	0.016386:21.09	0.017214:20.97	0.017169:20.18	0.016960:20.49	0.017649:19.10	0.016781:15.46	0.015996:15.20	0.016475:15.64	0.015781:24.18	0.015576:26.25	0.018325:20.12	0.017439:19.86	0.018212:18.08	0.019117:15.80	0.019667:14.31	0.018310:13.78	0.019371:16.71	0.018050:15.71	0.019387:18.71	0.018898:17.97	0.017085:15.48	0.016442:18.04	0.016818:16.49	0.017188:19.59	0.016804:14.66	0.016151:13.88	0.016294:15.24	0.016899:14.89	0.016994:14.90	0.016265:14.71	0.016346:15.79
Chr01	14250001	0.019204:22.82	0.023219:17.47	0.021151:23.19	0.020699:20.34	0.017937:22.36	0.019476:23.31	0.019958:18.11	0.019593:20.79	0.019777:24.58	0.018607:24.50	0.019024:19.43	0.020308:25.29	0.018613:22.86	0.018782:25.92	0.018368:22.39	0.019568:22.91	0.020254:21.31	0.018064:25.92	0.018260:25.12	0.017683:24.07	0.018741:24.18	0.019254:22.00	0.018120:19.49	0.018251:19.97	0.018421:18.58	0.018321:29.94	0.018411:30.81	0.018839:24.67	0.018248:24.96	0.018266:22.29	0.020458:16.65	0.021066:15.55	0.020578:14.24	0.019922:16.75	0.021391:15.64	0.020733:19.20	0.020911:18.41	0.018202:17.94	0.018229:21.05	0.017780:20.40	0.019262:24.01	0.016932:18.05	0.018355:17.32	0.018526:18.34	0.017360:18.95	0.017685:18.05	0.019541:17.70	0.019135:18.82
Chr01	14300001	0.043283:27.40	0.045265:34.50	0.051755:35.02	0.049191:30.06	0.041565:25.42	0.041988:28.60	0.040089:25.75	0.039187:30.08	0.040197:32.62	0.040872:29.35	0.041986:25.90	0.042472:34.81	0.044332:25.95	0.042601:29.02	0.045189:26.01	0.042610:25.77	0.044664:24.68	0.043085:29.07	0.044426:27.99	0.042792:26.95	0.043100:27.69	0.043641:26.98	0.043411:22.64	0.042474:23.53	0.044275:21.04	0.041870:33.34	0.043265:34.14	0.043301:26.17	0.043291:28.63	0.042890:25.69	0.046071:30.06	0.048157:28.50	0.048787:24.86	0.050996:26.04	0.052811:24.24	0.048984:31.58	0.048585:29.20	0.041524:19.27	0.044941:24.11	0.042920:22.57	0.031659:21.16	0.043126:19.94	0.042704:19.20	0.043587:21.42	0.041961:20.87	0.043352:20.93	0.043249:19.56	0.045125:21.96
Chr01	14350001	0.036565:24.87	0.023078:29.10	0.025303:31.57	0.024029:27.37	0.036697:22.86	0.036310:25.44	0.034733:23.08	0.034812:26.54	0.036008:28.06	0.035931:26.31	0.035693:23.71	0.034624:32.83	0.035898:23.13	0.035820:25.87	0.034927:22.55	0.036172:23.19	0.034768:22.31	0.035862:25.95	0.035502:25.27	0.035951:23.80	0.034892:25.44	0.035620:24.13	0.035209:21.03	0.036690:20.00	0.036518:15.81	0.035945:28.01	0.035761:28.65	0.035736:23.29	0.035148:25.95	0.034830:23.54	0.023701:23.85	0.023935:23.67	0.024923:20.88	0.024222:23.09	0.024048:21.05	0.023712:26.55	0.025354:24.00	0.035811:17.17	0.035171:20.14	0.035716:19.05	0.031992:19.79	0.037343:16.99	0.036511:16.07	0.037743:17.83	0.036230:17.45	0.036723:17.60	0.036765:17.06	0.036345:18.89
Chr01	14400001	0.020213:22.01	0.024449:20.74	0.024384:23.71	0.024493:20.71	0.019825:20.01	0.020396:21.97	0.019991:18.33	0.020574:20.58	0.020385:23.10	0.019440:23.25	0.020945:19.58	0.020381:25.35	0.019590:20.82	0.021367:23.38	0.021428:20.09	0.020390:21.21	0.020226:20.06	0.020211:22.95	0.020235:23.02	0.019950:21.22	0.019895:22.05	0.020440:20.81	0.020983:18.05	0.020732:18.79	0.020829:15.82	0.020204:25.70	0.020252:25.52	0.019748:20.08	0.020070:22.30	0.021098:20.25	0.023817:17.15	0.024134:16.65	0.024458:15.09	0.025169:17.43	0.024844:16.91	0.025171:18.89	0.024364:18.39	0.021033:15.29	0.021094:18.79	0.019857:17.27	0.020144:20.10	0.021486:16.01	0.020084:15.79	0.020398:15.91	0.021262:16.16	0.020997:16.51	0.021239:15.74	0.021128:16.91
Chr01	14450001	0.021727:21.95	0.026294:21.05	0.027627:24.47	0.026853:22.20	0.022412:19.89	0.021709:21.87	0.022836:18.91	0.022363:21.71	0.022288:24.04	0.021918:22.30	0.023106:19.70	0.022376:26.06	0.022552:20.57	0.022524:23.13	0.022970:20.59	0.022388:21.51	0.021966:19.33	0.021662:23.28	0.022695:22.02	0.022952:21.35	0.021547:22.20	0.022427:21.11	0.023231:18.44	0.022566:18.29	0.022986:16.09	0.022569:25.42	0.022134:26.38	0.022387:20.57	0.021614:21.58	0.023136:20.07	0.027050:18.43	0.027869:17.83	0.026581:16.70	0.027442:17.73	0.026621:16.68	0.027358:19.66	0.027122:18.51	0.022964:15.57	0.022882:18.95	0.023228:17.84	0.022378:20.86	0.022373:16.74	0.022858:16.18	0.022225:17.85	0.023221:16.63	0.022658:16.76	0.022421:16.59	0.021390:17.17
Chr01	14500001	0.025314:17.85	0.026160:16.86	0.026364:21.28	0.026095:17.92	0.025201:16.56	0.025164:18.64	0.024703:15.18	0.024893:18.88	0.024159:20.62	0.025464:19.73	0.026154:15.59	0.025195:22.76	0.024938:17.95	0.024982:19.96	0.025864:16.96	0.024573:16.66	0.025512:14.71	0.025522:19.13	0.024707:18.45	0.024775:17.24	0.024801:18.60	0.025664:18.37	0.026413:15.60	0.026238:13.84	0.026082:11.91	0.024905:20.18	0.024281:20.73	0.024877:17.23	0.025545:19.19	0.025634:17.11	0.026234:17.12	0.028071:15.80	0.026444:13.31	0.025894:15.99	0.026570:14.17	0.026193:18.45	0.028105:17.20	0.024879:12.24	0.024824:14.30	0.024850:14.61	0.026282:14.94	0.026037:12.41	0.025515:11.17	0.025521:12.65	0.024137:12.57	0.025166:12.50	0.024321:11.94	0.025173:13.75
Chr01	14550001	0.012413:20.66	0.016369:18.12	0.016502:20.62	0.015767:17.73	0.012925:17.43	0.012416:20.09	0.011886:17.59	0.012263:20.86	0.012071:23.59	0.012819:20.60	0.012187:17.30	0.011700:25.33	0.013193:18.93	0.013037:20.43	0.012395:17.93	0.013642:18.54	0.013227:16.79	0.013060:19.39	0.012956:18.57	0.012952:18.17	0.013042:19.84	0.012462:19.39	0.013040:16.77	0.013208:16.15	0.014887:11.76	0.013077:19.99	0.012700:20.55	0.013047:17.88	0.011855:21.45	0.012718:18.86	0.016017:18.37	0.015285:16.61	0.016227:14.84	0.016196:16.19	0.015407:14.02	0.015716:19.53	0.015671:17.71	0.015595:11.84	0.012850:14.50	0.013393:15.56	0.015495:14.76	0.014939:11.65	0.015254:11.70	0.013701:12.03	0.014071:12.89	0.014761:11.69	0.014934:11.50	0.013666:12.91
Chr01	14600001	0.033871:25.60	0.036437:28.94	0.037716:28.90	0.037170:26.07	0.033654:21.27	0.034923:24.62	0.034223:24.20	0.033983:27.91	0.034282:28.32	0.033572:25.71	0.034530:23.07	0.033742:32.60	0.034544:22.79	0.034108:24.05	0.036743:21.77	0.034186:23.94	0.035422:21.09	0.035531:23.11	0.035061:22.85	0.035834:21.71	0.036060:23.74	0.035122:22.93	0.033967:20.42	0.035483:19.75	0.035848:16.06	0.035465:25.34	0.035310:25.57	0.034189:21.44	0.035225:24.39	0.034507:24.49	0.036334:26.46	0.037270:24.75	0.037558:20.51	0.035893:21.11	0.037477:20.98	0.037642:27.16	0.037781:24.67	0.036922:15.60	0.034894:19.05	0.034810:19.35	0.035500:20.58	0.037363:16.13	0.035532:15.40	0.035418:17.56	0.036914:16.36	0.034583:17.33	0.034976:16.12	0.035394:17.25
Chr01	14650001	0.015416:21.23	0.019749:18.43	0.019505:25.29	0.020095:22.20	0.015511:18.63	0.015664:20.13	0.015563:16.23	0.015746:18.84	0.015317:21.79	0.016028:21.59	0.015046:17.79	0.015351:22.80	0.016426:20.40	0.015171:22.52	0.015738:19.91	0.015991:21.01	0.015436:19.40	0.015910:21.33	0.015880:20.62	0.015743:20.12	0.015558:20.91	0.015865:19.91	0.015811:17.98	0.015769:17.96	0.016468:16.68	0.015667:25.48	0.015867:26.15	0.015550:20.89	0.015868:20.52	0.015887:20.81	0.019324:18.09	0.019963:16.46	0.020366:16.03	0.020912:16.68	0.020161:15.48	0.019889:19.37	0.020037:17.72	0.015903:15.39	0.015287:18.91	0.015177:17.21	0.015811:20.20	0.015839:16.37	0.016189:15.86	0.015206:17.04	0.015983:16.90	0.015685:16.68	0.016156:16.06	0.015730:17.04
Chr01	14700001	0.035453:16.39	0.048859:12.19	0.041706:22.50	0.041814:20.12	0.035168:15.80	0.033810:16.78	0.032946:12.63	0.034937:14.08	0.034692:18.01	0.035887:16.71	0.034389:13.64	0.036731:15.55	0.033991:18.39	0.033887:20.22	0.033220:17.88	0.034596:17.28	0.034180:15.80	0.033373:21.00	0.033212:20.77	0.032895:19.89	0.034171:19.00	0.033504:17.25	0.035425:14.97	0.033054:14.21	0.031609:14.22	0.033770:24.70	0.032935:25.22	0.032681:20.32	0.033525:18.60	0.033802:18.00	0.042290:14.23	0.041321:12.40	0.041120:12.84	0.040640:14.86	0.040756:15.06	0.043714:16.65	0.043831:15.84	0.032999:14.36	0.033416:16.54	0.034073:15.09	0.036244:18.24	0.033122:13.97	0.034742:13.15	0.033091:14.79	0.031718:15.39	0.032478:14.33	0.035432:14.52	0.033986:14.59
Chr01	14750001	0.027301:15.27	0.028143:11.43	0.028735:25.17	0.027999:22.47	0.026960:15.32	0.028665:14.72	0.028523:11.34	0.028254:12.61	0.027687:16.63	0.027590:15.84	0.026996:13.07	0.027667:13.76	0.028276:17.35	0.027294:21.56	0.027256:18.83	0.028230:16.63	0.028181:16.91	0.028012:21.85	0.027530:21.31	0.026966:19.82	0.026125:18.10	0.027757:18.32	0.027446:14.75	0.027573:14.68	0.026854:15.30	0.027597:24.67	0.026858:24.60	0.027309:19.89	0.027980:18.62	0.027036:18.04	0.029113:16.11	0.026983:13.41	0.027693:13.38	0.027667:16.83	0.027878:16.00	0.028069:19.27	0.027821:18.38	0.027356:14.98	0.025945:16.96	0.027081:15.59	0.027217:18.22	0.026365:14.64	0.026466:13.67	0.025727:15.49	0.027791:14.89	0.027382:14.71	0.026553:14.81	0.026851:15.23
Chr01	14800001	0.020617:16.56	0.018674:16.90	0.019226:20.82	0.020387:18.16	0.019967:15.25	0.020729:16.00	0.018047:15.23	0.018668:18.03	0.019636:18.69	0.019125:16.92	0.019240:14.99	0.017920:19.76	0.019617:14.99	0.019380:17.09	0.020508:14.86	0.019176:16.47	0.019138:15.82	0.018622:16.40	0.019915:16.05	0.020702:15.82	0.020670:15.70	0.019908:15.50	0.020677:13.23	0.020569:12.91	0.022273:11.87	0.019920:19.38	0.018572:20.79	0.019921:14.82	0.020813:16.61	0.019332:15.46	0.018789:14.66	0.018965:14.05	0.021492:12.07	0.019152:13.91	0.020579:13.70	0.021215:16.87	0.020508:16.07	0.021013:11.38	0.020603:14.22	0.020311:13.70	NA:9.07	0.021113:11.97	0.020738:11.92	0.021481:12.93	0.020514:12.96	0.021129:12.39	0.020388:12.01	0.020733:12.66
Chr01	14850001	0.030036:23.05	0.029498:23.80	0.031439:30.38	0.029907:26.41	0.028693:21.57	0.028688:21.53	0.029541:20.15	0.028640:22.52	0.028638:26.94	0.031266:24.08	0.028733:20.87	0.029409:24.98	0.030560:21.65	0.029878:24.38	0.030016:21.51	0.029633:22.63	0.031020:21.07	0.029936:23.18	0.028965:22.37	0.030752:21.58	0.029892:22.28	0.029795:21.71	0.030114:18.59	0.030602:19.58	0.030607:17.61	0.030058:27.80	0.029693:27.31	0.029894:21.41	0.028651:22.88	0.028924:21.31	0.031106:23.07	0.031480:21.27	0.030086:19.14	0.031301:21.12	0.031130:20.24	0.030356:24.75	0.031743:23.71	0.030059:16.51	0.029914:20.00	0.029763:19.11	0.026954:17.29	0.030734:17.05	0.031427:15.91	0.029295:17.60	0.029891:17.59	0.029933:16.74	0.031005:16.82	0.030385:18.39
Chr01	14900001	0.020039:20.87	0.021006:23.48	0.022552:23.63	0.022225:21.16	0.021069:18.45	0.021032:19.55	0.019687:19.20	0.019080:23.30	0.020700:22.65	0.019861:20.60	0.019824:19.31	0.019224:27.02	0.020332:17.74	0.021231:18.82	0.021343:17.00	0.020844:18.89	0.021554:16.57	0.021740:18.59	0.021816:18.19	0.023042:16.79	0.020217:18.09	0.020731:17.83	0.022499:15.96	0.020571:15.72	0.022436:14.03	0.021257:22.17	0.020978:22.31	0.022102:16.82	0.020303:20.30	0.021179:18.28	0.020842:19.25	0.021452:16.80	0.022245:16.18	0.021659:16.58	0.021709:16.24	0.022618:18.73	0.020993:18.18	0.023376:12.97	0.021633:16.21	0.021712:15.74	0.027450:14.10	0.022773:13.63	0.023170:13.73	0.021637:14.16	0.022454:14.24	0.022188:14.01	0.021674:13.53	0.021939:15.39
Chr01	14950001	0.019462:20.70	0.020700:22.68	0.021526:24.22	0.020901:20.60	0.020786:17.88	0.020468:20.50	0.019823:20.46	0.019762:22.12	0.019629:23.05	0.020296:20.43	0.019776:18.82	0.018834:26.78	0.020537:18.20	0.020811:20.43	0.021282:17.49	0.021304:17.83	0.020688:16.70	0.021854:19.86	0.019875:19.60	0.021000:18.28	0.019575:19.24	0.020690:18.87	0.020928:16.38	0.020731:15.79	0.021440:13.03	0.020406:21.69	0.021194:21.95	0.021635:17.56	0.019927:20.53	0.021334:18.40	0.020366:19.45	0.020242:18.47	0.021282:15.59	0.021144:17.17	0.021899:16.61	0.020473:20.14	0.020964:19.03	0.021984:12.58	0.020918:15.61	0.021881:15.49	0.027846:12.28	0.021818:13.01	0.020532:12.59	0.020336:13.81	0.021962:13.29	0.021131:13.33	0.023730:12.90	0.020912:14.02
Chr01	15000001	0.033122:21.36	0.030886:23.30	0.032132:31.76	0.031571:28.16	0.031378:22.51	0.029530:23.98	0.030304:19.39	0.029158:21.83	0.031225:26.79	0.029243:26.10	0.030486:21.61	0.031253:25.20	0.031536:23.01	0.030119:26.90	0.032575:22.29	0.030388:21.76	0.029999:20.64	0.031135:25.25	0.030151:24.67	0.032158:24.19	0.030549:24.24	0.031920:23.38	0.031628:18.92	0.030118:18.57	0.028307:19.22	0.031174:29.44	0.030619:30.65	0.029475:24.38	0.032836:24.03	0.030631:22.06	0.032009:23.35	0.030400:20.72	0.028305:19.72	0.033529:22.11	0.031642:21.31	0.031060:25.39	0.031066:24.04	0.029205:17.81	0.030960:21.33	0.030541:20.23	0.030737:22.96	0.031168:17.66	0.032569:16.85	0.031276:19.24	0.031848:19.27	0.032439:18.12	0.032385:18.02	0.031905:18.65
Chr01	15050001	0.026879:18.91	0.028979:18.84	0.028815:27.40	0.029432:24.30	0.027168:19.76	0.026965:21.19	0.027802:15.57	0.027450:17.21	0.026606:23.18	0.027507:22.00	0.027295:17.73	0.028397:20.89	0.026975:21.91	0.026976:24.49	0.026379:21.15	0.027414:20.45	0.027852:19.33	0.026677:24.37	0.026310:24.49	0.027316:21.95	0.026041:22.54	0.027491:21.36	0.027210:17.53	0.027669:17.29	0.025045:15.69	0.026888:26.99	0.026694:27.93	0.027504:22.95	0.027241:21.78	0.027607:19.55	0.028740:19.21	0.028998:17.81	0.028527:16.22	0.029316:19.05	0.028882:18.09	0.029539:21.12	0.029263:19.58	0.026439:15.94	0.026973:18.07	0.026410:18.00	0.027561:19.58	0.027499:15.46	0.027547:14.84	0.026431:16.28	0.026104:16.47	0.026737:15.92	0.027043:15.41	0.025591:16.92
Chr01	15100001	0.024196:16.67	0.027783:19.75	0.025807:25.40	0.025104:22.37	0.023394:17.76	0.023811:19.26	0.023736:15.72	0.025388:18.16	0.024537:20.82	0.024400:20.18	0.023722:16.67	0.024699:22.03	0.023392:17.83	0.023737:19.19	0.025190:17.47	0.023856:16.95	0.023538:16.01	0.024456:19.42	0.023630:19.20	0.025139:17.35	0.023510:19.73	0.024284:17.83	0.024822:15.60	0.023384:14.43	0.024516:13.76	0.024357:22.45	0.023589:23.95	0.023940:17.96	0.023873:19.19	0.024630:17.34	0.026495:17.71	0.027989:14.78	0.026586:14.78	0.025677:16.26	0.026046:16.02	0.026899:18.96	0.027445:17.76	0.024167:13.43	0.024302:16.31	0.023320:16.55	0.025431:18.53	0.025823:13.34	0.023493:12.34	0.023744:14.25	0.023076:14.11	0.025694:13.15	0.026002:13.45	0.024688:15.50
Chr01	15150001	0.015555:22.54	0.017087:23.89	0.016596:26.21	0.016592:23.90	0.015372:20.30	0.015755:23.34	0.015982:20.26	0.015977:24.26	0.015699:25.84	0.015642:23.83	0.016143:20.78	0.015427:28.17	0.015089:21.07	0.015798:22.94	0.014889:21.03	0.015607:21.22	0.015032:20.00	0.015160:22.53	0.015426:21.94	0.015261:21.00	0.014908:22.64	0.016046:21.25	0.015563:18.68	0.016021:18.58	0.016628:15.41	0.015316:25.32	0.015234:26.39	0.016163:20.24	0.015426:22.66	0.015590:20.32	0.017251:21.06	0.017942:18.83	0.016566:17.05	0.017224:17.71	0.017263:17.41	0.017010:21.09	0.017170:20.74	0.015808:15.21	0.015300:19.01	0.015459:18.48	0.016051:20.18	0.016247:15.75	0.016777:15.55	0.015495:16.82	0.015800:16.85	0.015019:16.46	0.014515:15.66	0.015735:17.50
Chr01	15200001	0.025349:19.68	0.026996:19.33	0.025633:21.37	0.027546:18.70	0.025661:18.40	0.026054:19.22	0.026120:17.45	0.025820:20.47	0.025100:20.67	0.026135:20.06	0.024112:17.68	0.024298:24.00	0.026518:17.09	0.024961:19.79	0.026069:16.62	0.025045:17.95	0.026451:16.26	0.026712:18.76	0.027282:17.23	0.027403:16.92	0.025439:18.28	0.026799:17.69	0.026171:15.65	0.025653:15.44	0.027099:12.48	0.026949:19.29	0.025981:20.29	0.026912:16.11	0.025321:18.52	0.026866:17.44	0.027949:17.90	0.028016:16.96	0.026419:14.82	0.027871:14.97	0.028480:14.70	0.027929:18.62	0.028165:17.77	0.025596:12.36	0.026864:14.68	0.026971:14.93	0.026939:15.59	0.026879:12.88	0.027834:11.84	0.026543:13.01	0.026193:13.02	0.026997:13.25	0.026547:13.02	0.025950:13.52
Chr01	15250001	0.024144:21.59	0.025058:20.23	0.026606:23.68	0.025307:20.79	0.024133:19.36	0.024574:21.57	0.023218:18.98	0.023520:21.94	0.023999:23.88	0.024148:22.59	0.024196:19.51	0.023158:26.66	0.024930:19.34	0.025022:21.11	0.024673:19.48	0.024201:20.45	0.024811:17.79	0.024803:20.74	0.024123:20.13	0.024749:18.98	0.024922:21.34	0.023673:21.04	0.025186:17.41	0.025405:17.24	0.025072:14.83	0.024991:23.73	0.025053:23.91	0.024568:18.67	0.024727:21.03	0.024339:19.89	0.025061:19.02	0.024509:17.79	0.025190:16.33	0.025193:16.64	0.025246:15.53	0.024315:19.67	0.025187:18.79	0.025193:14.87	0.025357:17.65	0.025125:17.23	0.025916:18.57	0.026011:16.01	0.024905:14.69	0.025140:16.04	0.023965:16.26	0.024843:16.41	0.025104:14.97	0.024330:16.33
Chr01	15300001	0.033003:27.05	0.035352:25.45	0.037534:26.28	0.035882:23.22	0.032410:21.37	0.032340:23.89	0.031964:20.98	0.032461:25.75	0.032075:26.97	0.032734:25.17	0.032592:22.64	0.031969:30.70	0.031979:23.16	0.032909:23.49	0.033453:22.03	0.032319:23.39	0.032446:21.09	0.032038:23.41	0.033635:22.31	0.032187:20.79	0.032918:23.96	0.031742:23.79	0.033807:20.52	0.033600:19.94	0.034742:17.91	0.032926:25.94	0.033308:26.12	0.032618:21.23	0.031286:25.02	0.032772:23.28	0.035391:22.86	0.033713:21.66	0.035226:20.82	0.036571:19.51	0.037341:18.26	0.034788:23.58	0.034003:22.25	0.032927:16.70	0.031902:19.20	0.032654:18.71	0.035875:22.32	0.032683:18.35	0.034680:16.78	0.033718:17.80	0.032645:18.32	0.032034:19.15	0.032580:17.88	0.032797:18.77
Chr01	15350001	0.026259:29.27	0.029740:28.75	0.035379:23.28	0.032826:20.57	0.028178:21.79	0.027166:24.66	0.025834:24.84	0.026717:29.12	0.027457:28.20	0.028051:24.81	0.028084:23.46	0.026065:36.23	0.027581:22.52	0.029176:23.07	0.029234:21.74	0.028182:24.16	0.027826:21.86	0.028920:23.19	0.028621:22.62	0.029392:21.18	0.028600:24.16	0.028383:24.83	0.028986:20.14	0.028830:20.77	0.028981:16.80	0.028749:24.83	0.029268:24.19	0.028783:20.19	0.028064:25.24	0.028574:23.99	0.030718:24.42	0.030490:22.60	0.032035:19.67	0.032606:18.83	0.031897:18.16	0.031546:24.66	0.031254:23.11	0.030359:15.84	0.028942:18.43	0.028591:18.31	0.032509:20.61	0.029246:16.99	0.030220:15.93	0.029373:16.42	0.028346:16.85	0.028464:18.53	0.029279:16.82	0.029157:18.08
Chr01	15400001	0.018823:27.76	0.016622:26.95	0.018901:22.63	0.019034:19.26	0.022549:20.36	0.021232:23.82	0.020721:22.80	0.018971:27.74	0.020951:27.01	0.022044:23.23	0.022654:21.47	0.017629:33.84	0.021338:22.84	0.021871:22.83	0.022405:21.23	0.020515:22.86	0.020842:20.91	0.022861:22.20	0.021831:22.40	0.021446:21.54	0.020945:24.12	0.020630:24.39	0.021834:19.46	0.022083:20.56	0.023201:13.63	0.022083:23.01	0.022738:22.62	0.022449:19.97	0.021015:23.82	0.020940:23.64	0.016316:24.41	0.017183:22.12	0.018431:20.19	0.017580:19.08	0.018675:19.29	0.017817:23.72	0.017399:22.14	0.024774:14.44	0.023515:17.42	0.022554:17.90	0.023010:18.73	0.023884:15.08	0.023848:13.42	0.023648:14.54	0.024426:15.12	0.022412:16.59	0.022229:15.32	0.022575:16.66
Chr01	15450001	0.015597:16.98	NA:13.35	NA:11.52	NA:9.50	0.018638:12.09	0.017612:14.66	0.016041:14.52	0.016289:16.82	0.017702:16.38	0.017631:14.69	0.016596:14.01	0.015360:21.05	0.017956:13.97	0.017533:14.07	0.020200:12.48	0.017071:13.66	0.019022:11.62	0.017687:13.42	0.018327:13.66	0.018486:12.51	0.017488:14.34	0.017224:15.41	0.017924:12.25	0.018539:12.80	NA:9.12	NA:14.03	0.020454:13.82	0.019292:12.04	0.017216:14.24	0.017337:14.40	NA:11.89	NA:10.99	NA:9.96	NA:9.64	NA:8.58	NA:12.42	NA:10.98	NA:8.74	0.019731:10.52	0.018051:11.08	NA:8.56	0.018688:9.33	0.020700:8.94	0.020381:9.18	NA:9.59	0.019731:9.80	0.020994:9.58	0.019528:9.67
Chr01	15500001	0.007551:11.66	NA:7.71	NA:7.54	NA:6.33	NA:8.87	NA:11.05	NA:10.03	0.006690:11.95	NA:11.38	NA:10.96	NA:9.22	NA:14.81	0.009695:10.31	0.009028:10.83	NA:9.55	NA:9.13	NA:8.90	0.010416:10.19	NA:9.59	NA:8.90	0.008762:11.24	0.007902:11.33	NA:8.87	NA:8.41	NA:5.95	NA:10.02	NA:9.80	NA:8.49	NA:10.99	NA:10.82	NA:7.81	NA:6.92	NA:6.01	NA:5.71	NA:5.93	NA:7.20	NA:7.08	NA:6.60	NA:7.70	NA:7.90	NA:5.50	NA:6.64	NA:5.93	NA:6.30	NA:6.48	NA:6.95	NA:6.55	NA:7.29
Chr01	15550001	0.005273:15.30	0.009350:13.75	0.012430:12.40	0.011457:10.61	0.007458:10.93	0.007623:12.72	0.006034:13.13	0.005890:16.16	0.007016:13.80	0.006503:13.47	0.006658:12.50	0.005035:18.51	0.006256:12.53	0.007349:12.92	0.006889:11.65	0.006109:11.95	0.007531:10.78	0.007570:12.20	0.007218:12.36	0.007314:11.48	0.006914:13.32	0.006791:14.01	0.007133:10.97	0.006768:11.17	0.008624:8.44	0.007287:12.83	0.007812:13.43	0.007566:10.24	0.006347:13.06	0.005930:12.54	0.008345:13.27	0.010240:11.91	0.008956:10.50	0.009287:10.17	0.010311:9.71	0.008394:13.13	0.009571:11.85	0.008425:8.60	0.005995:10.30	0.006406:10.27	0.010159:8.48	0.006964:9.12	0.007908:7.95	0.007638:8.98	0.007529:9.61	0.006812:9.71	0.007404:8.77	0.006967:9.39
Chr01	15600001	0.005475:17.27	NA:13.26	NA:12.44	NA:10.82	0.007261:12.77	0.006070:14.61	0.005672:14.34	0.006035:16.71	0.007349:15.51	0.006805:15.41	0.007285:13.98	0.005017:20.63	0.006197:14.15	0.006502:14.72	0.006974:13.44	0.007078:14.77	0.006373:12.56	0.005533:14.16	0.007920:12.78	0.007062:13.18	0.006181:14.99	0.006907:15.05	0.006246:12.13	0.007168:12.54	0.009525:9.93	0.007877:14.90	0.007395:15.34	0.008715:12.01	0.007039:14.68	0.006640:13.82	NA:12.08	NA:11.27	NA:9.56	NA:9.44	NA:9.28	NA:12.21	NA:11.50	0.006711:10.07	0.007810:11.89	0.006455:11.51	NA:9.54	0.006810:10.88	0.009243:9.39	0.007784:9.84	0.008149:10.42	0.006465:11.14	0.008049:10.60	0.008630:10.97
Chr01	15650001	0.006097:12.94	0.007865:11.15	0.009895:11.83	0.007908:10.20	0.007753:10.25	0.007492:11.83	0.006040:10.53	0.006299:12.78	0.007476:12.13	0.007035:12.46	0.008173:10.19	0.005366:15.85	0.005223:12.00	0.005359:12.64	0.006983:10.67	0.006184:11.93	0.006729:11.03	0.006795:11.74	0.005444:11.57	0.006586:10.90	0.005329:12.19	0.006507:12.46	0.006535:10.06	0.006528:10.84	0.009134:7.04	0.006209:11.92	0.006866:12.71	0.008708:9.36	0.004754:12.24	0.005420:11.74	0.007293:10.06	0.008514:10.08	0.008828:9.22	0.006893:9.31	0.004701:8.77	0.006570:11.79	0.006704:10.78	0.007128:7.86	0.006474:9.22	0.007476:9.74	0.006567:8.83	0.009277:8.18	0.006112:7.13	0.007093:7.80	0.006385:8.15	0.006213:8.69	0.006699:8.25	0.005844:8.78
Chr01	15700001	0.019852:19.18	0.031134:15.29	NA:14.64	NA:12.93	0.021889:13.99	0.020429:15.70	0.020264:15.95	0.020873:18.68	0.020721:17.59	0.020801:15.68	0.020185:15.59	0.019582:22.25	0.021035:15.47	0.021058:16.38	0.021375:14.31	0.019902:16.12	0.020475:14.64	0.021471:14.79	0.021764:15.27	0.021566:14.35	0.021571:15.67	0.020891:16.59	0.022355:13.50	0.021427:14.09	0.022832:9.63	0.022046:15.66	0.020592:15.65	0.023733:12.62	0.020075:16.22	0.021398:15.75	NA:13.36	NA:13.45	0.030141:11.70	NA:11.48	NA:11.25	0.029795:13.96	NA:13.36	0.021773:10.11	0.020501:12.16	0.021352:11.94	0.028080:11.43	0.022745:10.41	0.022155:10.14	0.021761:10.37	0.020784:10.66	0.022141:11.65	0.021711:10.31	0.021346:11.43
Chr01	15750001	0.030172:24.92	0.028902:25.75	0.030483:28.41	0.028803:25.23	0.031167:21.76	0.030130:24.29	0.029512:21.23	0.029390:25.89	0.030680:26.87	0.029596:26.41	0.030119:22.30	0.030081:30.96	0.029545:22.44	0.029644:24.71	0.030953:22.17	0.029655:22.47	0.030176:20.38	0.030594:24.31	0.030034:24.13	0.030227:22.13	0.030916:24.18	0.029820:23.82	0.031102:20.01	0.029941:20.00	0.032719:17.72	0.030543:27.30	0.030816:28.11	0.030577:21.08	0.030356:23.65	0.030479:22.94	0.030405:21.28	0.029580:20.25	0.029640:19.50	0.029722:20.18	0.029850:19.50	0.030754:24.04	0.029907:22.08	0.030673:16.76	0.030303:21.00	0.030008:19.08	0.029423:23.00	0.029830:18.12	0.029855:16.20	0.029724:17.88	0.030412:17.54	0.031136:18.48	0.030596:18.09	0.030105:19.11
Chr01	15800001	0.032321:20.11	0.020214:16.76	0.023298:18.22	0.022436:15.70	0.033362:19.40	0.033022:21.02	0.033740:18.26	0.031807:21.44	0.033075:22.86	0.035101:22.00	0.032604:19.14	0.033361:24.84	0.032196:18.79	0.033816:21.81	0.033508:18.53	0.032197:19.44	0.033726:17.47	0.031869:20.50	0.034791:20.18	0.034999:19.35	0.033018:20.24	0.032114:19.57	0.036320:16.24	0.033944:16.63	0.035549:14.87	0.034207:22.69	0.033862:24.42	0.033996:18.10	0.033317:20.75	0.035883:17.95	0.021768:14.48	0.020956:13.61	0.021998:12.31	0.021654:13.05	0.021521:12.77	0.021676:15.54	0.022382:14.46	0.035595:14.24	0.033785:17.20	0.035014:16.53	0.035556:17.83	0.036130:14.29	0.034935:13.26	0.036922:14.93	0.035934:14.70	0.035794:15.11	0.034921:14.20	0.032630:15.79
Chr01	15850001	0.017146:21.55	0.020795:19.97	0.022591:20.42	0.021055:17.64	0.016813:17.34	0.016223:20.17	0.015678:18.52	0.015816:21.20	0.016840:22.28	0.017589:20.43	0.017121:17.53	0.015360:25.40	0.017566:19.05	0.017523:20.80	0.017397:18.13	0.017221:19.75	0.017642:17.88	0.019105:19.76	0.018303:19.02	0.017861:18.50	0.017415:19.64	0.017369:19.26	0.016811:16.58	0.016975:17.61	0.020449:12.30	0.017697:20.69	0.020707:20.93	0.017935:17.58	0.017368:20.62	0.016562:19.59	0.019982:19.42	0.022239:18.79	0.021012:16.07	0.021050:17.10	0.020482:15.90	0.020310:19.64	0.021929:18.30	0.019092:12.10	0.018206:15.09	0.017826:15.26	0.018807:15.54	0.017079:13.00	0.020132:11.70	0.021046:12.98	0.017884:13.05	0.018319:13.66	0.018052:12.28	0.017254:14.50
Chr01	15900001	0.020196:22.76	0.021052:23.43	0.023286:20.59	0.023892:18.25	0.020263:18.41	0.021319:20.65	0.018952:21.22	0.020209:24.93	0.020482:23.10	0.020979:21.60	0.020362:20.24	0.019239:28.66	0.021276:17.93	0.021280:18.14	0.019950:18.35	0.020083:18.68	0.021206:17.78	0.021382:18.65	0.021170:18.59	0.021466:17.66	0.019881:19.58	0.020080:18.65	0.021392:15.53	0.021275:16.53	0.021234:15.85	0.020782:22.17	0.021626:22.15	0.021694:16.97	0.020884:19.52	0.021901:19.10	0.021639:19.11	0.021050:18.17	0.021104:17.23	0.021441:14.97	0.020992:15.09	0.021197:19.68	0.021380:18.23	0.022848:13.37	0.021248:16.48	0.020590:16.33	0.020879:18.54	0.021980:14.83	0.022945:13.88	0.022331:14.84	0.022690:15.02	0.021575:15.55	0.022463:13.96	0.021641:16.16
Chr01	15950001	0.029843:22.77	0.030587:27.54	0.030715:25.65	0.029951:23.24	0.030013:19.98	0.031189:21.46	0.029892:19.40	0.031233:23.61	0.029928:24.49	0.030869:21.63	0.030389:20.27	0.030475:27.42	0.030775:19.89	0.030045:21.97	0.030101:19.64	0.029857:20.98	0.030395:19.11	0.030259:21.69	0.031042:21.00	0.031125:20.33	0.030783:21.77	0.030807:20.88	0.029650:18.10	0.029703:18.65	0.030449:15.84	0.030191:25.24	0.030074:24.52	0.030217:20.21	0.030953:21.61	0.030889:19.82	0.030852:21.83	0.030061:21.19	0.030276:19.47	0.030620:20.06	0.029328:18.20	0.030624:23.01	0.031581:20.90	0.030363:15.23	0.030453:17.84	0.030355:17.81	0.031623:20.26	0.030692:15.52	0.029976:14.67	0.029542:16.07	0.029780:15.62	0.031092:16.40	0.029136:15.57	0.030095:17.28
Chr01	16000001	0.013431:15.50	0.012676:19.30	0.013689:19.26	0.013111:16.73	0.013333:14.98	0.014469:14.62	0.013492:13.33	0.013337:15.93	0.013508:17.00	0.013542:16.10	0.013865:14.63	0.014460:17.87	0.015310:13.92	0.014569:15.20	0.014871:14.31	0.013731:15.21	0.014560:13.67	0.014507:15.73	0.015446:14.90	0.014620:15.16	0.013321:16.13	0.013911:14.32	0.014324:11.73	0.013669:12.96	0.014640:12.72	0.013414:19.93	0.014014:20.40	0.014969:14.09	0.012846:15.62	0.013798:14.13	0.013653:14.22	0.013716:12.76	0.012762:12.31	0.014834:13.00	0.014398:12.37	0.013579:14.92	0.013676:14.10	0.014095:12.11	0.013158:14.66	0.013997:13.02	0.014659:15.83	0.014907:12.71	0.013937:11.85	0.012954:13.19	0.013589:12.58	0.013646:12.92	0.014751:11.73	0.013870:13.50
Chr01	16050001	0.031924:17.58	0.034128:18.58	0.034114:26.81	0.034571:23.85	0.031327:18.32	0.031949:18.08	0.032189:15.26	0.031187:17.56	0.030904:21.18	0.031692:20.18	0.032722:18.09	0.032703:19.65	0.031626:18.32	0.031547:22.21	0.030393:18.72	0.031809:19.00	0.031511:17.31	0.030892:21.02	0.032446:20.89	0.032346:20.61	0.032018:19.45	0.030395:18.63	0.033081:15.31	0.031554:15.90	0.031418:15.14	0.031388:24.55	0.031592:25.82	0.032251:19.95	0.032092:19.84	0.032016:19.08	0.035092:18.85	0.033665:17.48	0.034827:15.76	0.034397:18.27	0.033976:17.03	0.035144:20.76	0.034670:20.00	0.031138:15.08	0.031668:17.94	0.032795:16.65	0.034264:19.08	0.032066:15.46	0.033073:14.56	0.031305:16.24	0.032840:16.47	0.032240:16.14	0.031956:14.92	0.030911:16.33
Chr01	16100001	0.026092:14.57	0.024724:17.59	0.024262:22.20	0.026236:19.75	0.024055:15.70	0.024964:15.22	0.025033:12.85	0.024735:15.74	0.024189:17.61	0.025414:16.88	0.025108:15.04	0.024319:17.61	0.024506:15.52	0.023404:18.28	0.024846:15.66	0.024384:15.73	0.024793:15.08	0.025300:17.67	0.025134:17.82	0.025505:17.03	0.025180:15.64	0.024315:15.31	0.024188:13.02	0.025444:13.16	0.024581:13.14	0.023942:20.98	0.024880:22.27	0.025313:16.43	0.026466:15.91	0.025867:15.93	0.024513:14.64	0.025159:14.69	0.026476:12.53	0.025032:14.99	0.026006:13.86	0.025183:17.12	0.025245:16.02	0.024741:13.33	0.024584:15.13	0.026106:14.19	0.026528:16.44	0.024982:13.01	0.025058:12.64	0.024798:14.15	0.026182:13.53	0.024327:12.91	0.025215:12.51	0.024401:13.35
Chr01	16150001	NA:8.41	NA:7.71	NA:11.00	NA:9.47	NA:8.31	NA:9.24	NA:7.09	NA:7.69	NA:9.51	NA:9.43	NA:7.26	NA:9.85	NA:9.04	NA:10.94	NA:8.58	NA:8.52	NA:8.08	NA:9.89	NA:9.72	NA:8.98	NA:9.52	NA:9.06	NA:8.22	NA:6.87	NA:5.65	NA:10.00	NA:9.74	NA:9.48	NA:9.39	NA:8.89	NA:8.95	NA:8.24	NA:7.11	NA:8.41	NA:7.69	NA:9.69	NA:8.80	NA:5.50	NA:7.19	NA:7.21	NA:7.16	NA:5.46	NA:4.89	NA:5.68	NA:5.72	NA:5.27	NA:5.87	NA:6.02
Chr01	16200001	0.022803:24.47	0.023244:25.75	0.026317:25.50	0.025309:22.59	0.024620:20.13	0.024080:23.53	0.023993:22.22	0.022871:25.33	0.023348:26.29	0.022206:23.40	0.024481:20.55	0.022120:29.92	0.023246:21.97	0.023595:24.10	0.023384:20.89	0.024313:22.65	0.023604:20.58	0.024384:21.95	0.024214:21.81	0.024412:21.33	0.024380:22.93	0.023191:22.59	0.023724:19.49	0.025084:19.24	0.025619:14.92	0.024185:24.01	0.025045:23.97	0.024511:19.51	0.023884:23.77	0.024602:22.65	0.023420:24.03	0.023339:22.79	0.025392:19.00	0.024617:20.75	0.026252:18.11	0.025097:24.08	0.024264:22.90	0.026621:13.73	0.024896:17.76	0.024118:18.01	0.026211:19.14	0.024935:14.53	0.023984:13.98	0.024310:15.63	0.025627:15.55	0.024268:15.39	0.025601:14.64	0.024383:15.82
Chr01	16250001	0.006847:20.04	0.007615:20.23	0.010586:18.21	0.010154:16.64	0.009757:14.79	0.009229:17.27	0.007187:16.38	0.008558:19.62	0.008493:19.53	0.008474:17.28	0.009693:15.68	0.006243:25.02	0.009537:15.41	0.009350:17.73	0.008945:15.28	0.008358:16.64	0.008688:14.79	0.008395:16.36	0.010067:15.93	0.009959:14.59	0.008288:16.42	0.008423:15.98	0.008307:14.75	0.008451:14.61	0.011237:10.29	0.009070:16.35	0.008362:17.39	0.010236:14.04	0.008128:17.15	0.008664:17.17	0.009512:17.92	0.009202:16.82	0.010251:15.06	0.009658:14.64	0.010461:14.42	0.008800:18.68	0.009024:17.29	0.010227:10.68	0.008541:13.02	0.008725:13.53	0.008810:14.00	0.010220:11.08	0.011382:10.90	0.010944:11.50	0.009891:11.26	0.009958:11.71	0.009074:11.15	0.009835:11.96
Chr01	16300001	0.008160:19.18	0.011732:18.32	0.011821:19.62	0.012614:17.49	0.009181:15.82	0.008679:18.00	0.008980:16.70	0.009361:19.73	0.009714:19.67	0.008325:18.53	0.009178:15.76	0.008197:23.16	0.009123:16.90	0.008715:18.19	0.009133:15.99	0.008693:16.37	0.010029:15.49	0.008962:17.18	0.009690:17.32	0.009673:16.79	0.008473:16.80	0.008512:17.75	0.009210:15.11	0.010285:14.93	0.010120:11.62	0.009755:18.66	0.009014:19.39	0.010568:15.30	0.009779:18.09	0.009075:17.37	0.010860:18.43	0.011524:16.28	0.012318:15.15	0.011370:15.64	0.011762:14.99	0.010917:18.11	0.011355:16.64	0.010148:11.67	0.008643:13.61	0.008498:14.43	0.012235:14.64	0.010917:11.44	0.010390:11.51	0.009968:12.32	0.010050:12.37	0.009976:12.45	0.010015:11.74	0.009733:12.59
Chr01	16350001	0.030140:21.05	0.032357:19.64	0.032491:25.94	0.032459:21.77	0.030581:19.26	0.030257:20.05	0.030474:16.81	0.030749:19.76	0.030599:21.94	0.030525:21.81	0.030785:17.80	0.030686:23.72	0.030370:18.53	0.030339:21.12	0.031015:18.96	0.030556:20.10	0.030325:18.59	0.030295:20.59	0.030100:20.35	0.030689:19.88	0.030770:20.99	0.030788:19.08	0.030450:17.40	0.029883:16.55	0.031080:15.36	0.030586:23.96	0.030622:24.33	0.031138:18.46	0.030818:20.06	0.030373:18.74	0.031796:19.69	0.032167:18.60	0.032271:17.20	0.031869:17.77	0.032122:16.99	0.032400:20.75	0.032304:19.21	0.030697:14.96	0.030944:17.18	0.030887:16.64	0.030991:20.67	0.031106:15.79	0.031235:14.43	0.031231:16.63	0.031216:15.84	0.031091:15.94	0.030924:15.52	0.030497:16.52
Chr01	16400001	0.032415:11.09	0.026051:11.56	0.023204:15.26	0.023750:13.14	0.028682:11.84	0.032369:12.93	0.029039:11.23	0.029564:13.77	0.029903:13.99	0.029789:14.02	0.028449:12.11	0.029856:15.67	0.031384:11.40	0.031285:12.23	0.031235:11.25	0.029049:11.37	0.031199:10.10	0.031697:12.63	0.030616:12.48	0.031485:11.92	0.030328:11.70	0.032474:11.81	0.029871:10.32	0.030670:9.39	0.031777:9.99	0.030666:15.43	0.028934:15.96	0.031291:11.32	0.030476:12.74	0.029972:11.22	0.023681:10.58	0.024089:9.67	NA:7.90	NA:9.43	NA:8.80	NA:11.34	NA:10.63	0.032403:9.80	0.028211:10.57	0.029320:10.61	0.033543:11.63	0.033260:9.83	0.031031:9.24	0.030160:9.86	0.030825:9.86	0.031629:10.07	0.030376:9.51	0.030698:10.46
Chr01	16450001	0.017380:14.35	NA:8.04	NA:12.86	NA:11.49	0.017346:12.59	0.018443:13.42	0.016950:11.25	0.016644:13.23	0.018092:13.96	0.017384:14.27	0.017502:11.20	0.016811:15.26	0.016330:14.63	0.016984:15.87	0.017899:13.59	0.016530:14.73	0.018020:13.51	0.016517:15.28	0.017519:14.68	0.016657:14.15	0.016283:14.82	0.017316:13.28	0.017470:11.86	0.016639:11.71	0.018710:10.62	0.017125:17.22	0.016803:17.33	0.017060:13.75	0.017749:14.70	0.016432:14.15	NA:8.66	NA:8.55	NA:7.38	NA:8.35	NA:8.06	NA:9.71	NA:9.90	0.017849:11.09	0.017420:12.47	0.017630:11.49	0.017337:14.43	0.017965:11.08	0.017141:10.23	0.016283:11.21	0.017602:11.50	0.016896:11.64	0.018443:10.81	0.016875:12.33
Chr01	16500001	0.028467:20.09	0.037222:14.90	0.034016:22.45	0.034500:20.49	0.028659:16.79	0.029570:18.14	0.029642:13.93	0.029570:17.69	0.031304:18.01	0.031027:18.47	0.030355:15.24	0.031026:20.84	0.028846:19.62	0.029860:20.87	0.030650:18.80	0.029724:21.13	0.028261:18.63	0.029837:20.66	0.029918:20.38	0.028633:19.58	0.028888:20.19	0.030320:19.28	0.030368:15.88	0.028668:17.53	0.031000:15.26	0.027695:24.06	0.027685:25.17	0.029910:18.95	0.028461:19.99	0.029326:19.42	0.033563:16.30	0.035418:15.35	0.033816:14.31	0.033215:15.61	0.033328:14.48	0.035077:17.74	0.034089:17.16	0.030319:15.02	0.028115:18.44	0.030442:15.89	0.029741:20.19	0.031135:15.96	0.029158:14.41	0.029742:16.78	0.027806:15.55	0.029356:16.80	0.030468:15.18	0.028091:16.90
Chr01	16550001	0.013442:18.41	0.019966:13.05	0.020822:16.61	0.021913:14.27	0.013212:15.91	0.012878:16.74	0.014099:14.27	0.012266:17.09	0.012903:17.56	0.013345:17.23	0.013201:15.30	0.011161:20.30	0.013307:15.66	0.013708:17.81	0.014161:16.09	0.012498:17.55	0.013001:16.16	0.015069:16.80	0.014874:16.75	0.014622:16.57	0.014630:17.34	0.014496:16.45	0.012990:14.27	0.012402:15.07	0.013205:11.89	0.014677:19.69	0.013070:20.18	0.013373:14.46	0.013323:17.17	0.014116:16.47	0.020498:13.34	0.022209:12.03	0.020995:11.28	0.022699:11.63	0.020564:10.92	0.020840:13.90	0.023298:12.96	0.014844:12.46	0.012592:14.55	0.014319:14.02	0.012182:16.29	0.013010:12.21	0.013798:11.98	0.013382:13.03	0.014809:12.87	0.013478:12.62	0.013265:12.03	0.011577:13.69
Chr01	16600001	0.034055:25.50	0.038068:24.43	0.037286:26.48	0.037052:23.14	0.033862:21.29	0.034282:23.48	0.034466:21.94	0.033979:25.41	0.034069:26.02	0.035041:24.24	0.034360:21.35	0.033734:29.42	0.034716:22.73	0.034602:25.09	0.033074:21.48	0.033651:23.56	0.035165:21.61	0.033116:24.04	0.035096:23.49	0.034240:22.55	0.034365:24.23	0.035873:23.43	0.035062:19.72	0.034847:20.17	0.036514:15.57	0.034302:24.89	0.033894:25.53	0.032563:20.91	0.033369:24.39	0.033703:23.07	0.038502:23.36	0.036430:22.17	0.038308:18.52	0.037697:19.61	0.037622:19.00	0.036426:24.56	0.037084:22.56	0.035987:15.88	0.034593:18.86	0.034571:19.33	0.034516:20.74	0.034676:16.30	0.035095:15.23	0.033105:15.95	0.034761:16.42	0.034511:17.35	0.034758:15.98	0.034461:18.01
Chr01	16650001	0.016759:24.01	0.020965:21.52	0.021286:23.35	0.021647:20.28	0.018228:18.11	0.017098:21.46	0.017246:18.85	0.016635:22.40	0.016409:22.60	0.017134:22.57	0.017434:18.77	0.016896:26.10	0.016983:21.27	0.018374:22.51	0.017387:19.38	0.016984:21.03	0.017490:18.48	0.017039:21.52	0.017025:21.76	0.017816:20.03	0.017219:22.01	0.017004:21.74	0.017849:17.87	0.017349:18.64	0.019327:12.90	0.018552:22.16	0.016733:22.59	0.017838:18.11	0.017377:22.00	0.017146:21.55	0.020745:22.26	0.021365:20.59	0.020709:17.77	0.021144:18.88	0.021938:17.88	0.021404:22.80	0.020328:20.49	0.018619:13.78	0.018417:17.16	0.017523:17.89	0.018363:18.70	0.018951:14.19	0.017916:13.27	0.018143:14.12	0.018123:14.92	0.018203:14.88	0.019196:13.98	0.017901:15.74
Chr01	16700001	0.018133:26.16	0.020861:22.31	0.022522:21.18	0.022082:19.18	0.019892:19.16	0.021182:21.60	0.018838:22.70	0.019120:25.27	0.019368:23.19	0.019363:22.70	0.020463:20.14	0.017172:31.21	0.020083:20.84	0.020644:21.50	0.020116:19.69	0.019889:21.31	0.019861:19.42	0.020606:20.44	0.020677:21.12	0.020231:19.83	0.020451:23.00	0.019248:22.05	0.020396:19.13	0.020238:18.95	0.020570:14.21	0.020131:22.21	0.019880:22.33	0.021818:16.20	0.019379:22.62	0.019849:21.23	0.020113:21.87	0.020429:19.10	0.020476:18.58	0.023113:17.34	0.022575:16.25	0.020907:21.55	0.021903:20.19	0.020975:13.59	0.020657:16.51	0.020034:17.37	0.020370:18.97	0.020827:14.68	0.020580:13.20	0.021439:14.28	0.020614:14.93	0.019963:15.60	0.020635:14.49	0.021238:15.06
Chr01	16750001	0.024136:31.48	0.023901:31.10	0.024345:28.17	0.024399:25.55	0.026025:22.57	0.023913:26.96	0.025706:27.43	0.024899:31.56	0.024137:31.18	0.024592:28.82	0.024356:24.77	0.023857:39.24	0.024932:26.05	0.024582:26.19	0.024380:24.08	0.024508:25.47	0.024990:23.46	0.024598:26.04	0.024595:25.45	0.024768:23.91	0.025021:27.95	0.024722:27.43	0.025059:22.84	0.025080:22.60	0.024630:16.45	0.024569:27.22	0.024756:28.23	0.024753:22.60	0.024690:28.01	0.024740:26.77	0.024522:28.03	0.025801:25.84	0.024885:22.11	0.024760:23.07	0.024913:21.54	0.025135:28.56	0.024280:26.20	0.025163:16.47	0.024915:20.47	0.024986:21.83	0.023934:22.07	0.025833:17.97	0.025537:16.36	0.025316:18.39	0.025406:18.20	0.025715:18.80	0.025187:18.10	0.025496:19.16
Chr01	16800001	0.016248:20.30	0.017990:23.18	0.019784:22.99	0.020038:20.16	0.016492:16.18	0.017413:18.80	0.016699:18.28	0.015238:21.42	0.016355:21.34	0.016923:19.21	0.016063:18.11	0.014310:26.76	0.016823:18.25	0.017869:18.33	0.017512:17.08	0.016758:18.09	0.015969:16.04	0.017515:18.23	0.017690:17.96	0.017004:17.11	0.016850:18.95	0.017046:18.16	0.017408:15.06	0.018312:15.48	0.018418:13.69	0.016923:21.04	0.017757:21.20	0.017213:15.62	0.017519:18.82	0.017933:17.74	0.019996:17.77	0.020316:17.15	0.020476:16.66	0.020958:16.60	0.021013:15.78	0.021665:18.82	0.020852:18.04	0.018173:12.84	0.018655:15.81	0.017858:14.73	0.018683:18.82	0.018392:14.85	0.018943:12.85	0.020451:14.17	0.016851:14.54	0.018205:15.31	0.019034:14.27	0.018892:14.83
Chr01	16850001	0.022507:23.13	0.022041:30.60	0.023424:31.23	0.024285:28.28	0.021343:22.14	0.022479:23.48	0.023058:21.25	0.022654:23.82	0.022009:26.23	0.021031:25.77	0.021002:22.86	0.021687:29.12	0.022036:23.28	0.023513:24.60	0.022154:22.14	0.022087:22.06	0.022523:19.98	0.022621:24.60	0.022323:23.73	0.021458:22.42	0.022533:24.35	0.022735:23.54	0.022891:19.44	0.022343:18.60	0.021639:19.03	0.021386:27.81	0.022030:27.43	0.021173:22.58	0.021950:24.51	0.022119:21.60	0.022514:26.29	0.024451:23.32	0.023042:20.44	0.022870:22.32	0.024727:21.66	0.023967:26.38	0.022414:24.74	0.022237:17.77	0.022920:20.49	0.020983:19.74	0.021741:23.69	0.021615:18.03	0.021119:17.23	0.022130:19.13	0.022579:18.58	0.022562:20.76	0.021917:18.22	0.021915:19.84
Chr01	16900001	0.018423:21.29	0.020853:20.78	0.022098:19.58	0.021873:17.15	0.020235:16.36	0.019558:17.99	0.018753:18.34	0.019103:21.79	0.019638:21.07	0.020541:18.30	0.019139:17.10	0.018371:25.75	0.019685:17.56	0.020894:17.54	0.020434:16.57	0.019611:18.17	0.019997:16.54	0.020549:17.31	0.020380:17.65	0.019799:16.57	0.019977:18.49	0.020269:17.99	0.020447:14.68	0.020221:15.87	0.021568:11.26	0.020637:18.71	0.019644:19.23	0.022024:15.24	0.019280:18.80	0.019297:17.86	0.021011:17.92	0.019899:17.76	0.022033:14.81	0.021785:15.09	0.022766:14.40	0.022516:18.18	0.021911:17.02	0.021565:11.83	0.020164:13.49	0.020305:14.67	0.023135:14.03	0.020862:12.55	0.022175:11.22	0.020502:12.31	0.020801:12.39	0.020771:12.52	0.021667:11.89	0.020577:13.89
Chr01	16950001	0.030712:26.59	0.033283:26.11	0.034206:27.68	0.033897:23.90	0.031445:21.29	0.030865:23.10	0.032224:22.68	0.030593:27.04	0.030440:25.87	0.031554:24.01	0.031130:21.68	0.031162:31.45	0.030175:22.48	0.030266:23.21	0.031840:21.28	0.030935:23.50	0.032480:20.78	0.031612:22.96	0.031570:22.04	0.030152:20.88	0.031275:23.83	0.031361:23.10	0.031654:19.37	0.031543:19.57	0.030813:14.84	0.031113:24.44	0.030356:25.11	0.031636:19.70	0.031870:23.88	0.030692:22.76	0.032554:23.51	0.032075:21.94	0.034875:18.88	0.033724:19.45	0.033569:18.13	0.031710:24.67	0.031636:23.00	0.029924:14.89	0.030789:17.92	0.031516:18.30	0.031976:19.83	0.032108:15.82	0.031478:14.84	0.029937:16.67	0.032398:16.11	0.030765:16.15	0.031523:16.07	0.032172:17.33
Chr01	17000001	0.028731:22.27	0.029148:17.91	0.028667:30.30	0.028949:26.51	0.028454:22.14	0.028715:22.18	0.028924:16.90	0.028503:19.32	0.028395:26.67	0.028824:24.92	0.029216:18.75	0.029269:21.73	0.029194:24.09	0.028531:26.49	0.029224:22.57	0.029148:21.66	0.028904:19.12	0.028922:25.68	0.028998:25.78	0.028774:23.60	0.028808:24.58	0.028924:23.84	0.028452:19.97	0.029069:19.12	0.028200:16.16	0.028846:27.76	0.028197:27.72	0.028543:24.87	0.029210:24.62	0.028375:22.71	0.028619:22.09	0.028583:20.60	0.028954:18.08	0.028680:22.02	0.029367:21.07	0.028956:24.99	0.029104:23.50	0.028703:16.79	0.028058:19.45	0.028746:20.43	0.028453:21.95	0.027714:16.83	0.026579:14.94	0.027058:17.14	0.028240:17.26	0.028469:18.21	0.028176:16.73	0.027259:18.10
Chr01	17050001	0.028159:23.23	0.028227:25.17	0.028502:30.17	0.028705:25.41	0.028301:21.41	0.027832:24.45	0.028332:22.58	0.028666:26.70	0.028018:27.62	0.027794:25.97	0.028348:22.62	0.027686:30.17	0.028211:23.33	0.028574:24.60	0.027944:22.47	0.028083:22.79	0.028856:21.08	0.028439:24.64	0.028675:23.90	0.029347:22.82	0.028819:23.98	0.028418:23.46	0.029036:20.06	0.027527:19.61	0.029431:17.29	0.028640:28.15	0.027682:27.50	0.028011:21.02	0.028439:25.44	0.028386:22.68	0.028950:22.66	0.028148:20.94	0.029346:19.03	0.029025:20.75	0.028349:19.98	0.029563:25.05	0.029598:23.68	0.028832:16.71	0.028477:20.01	0.029101:20.16	0.028236:21.97	0.028792:16.99	0.028469:15.60	0.027674:17.46	0.028854:17.18	0.028815:16.97	0.028138:17.07	0.028155:17.96
Chr01	17100001	0.019942:18.78	0.019940:18.10	0.019295:26.16	0.020307:22.40	0.020072:18.54	0.019951:19.88	0.019756:16.04	0.020209:18.23	0.019623:21.90	0.019898:21.54	0.019471:17.11	0.020294:21.88	0.020034:19.76	0.020071:22.10	0.020136:18.56	0.020239:18.84	0.020567:17.92	0.020365:20.95	0.020998:20.91	0.020075:19.51	0.019424:21.15	0.020748:19.19	0.020125:17.05	0.020008:15.68	0.019831:14.80	0.019907:24.44	0.019041:23.57	0.019286:19.17	0.019405:20.37	0.020290:19.55	0.021605:18.37	0.020832:16.89	0.021277:14.67	0.020356:17.76	0.020475:16.64	0.020706:20.95	0.020761:19.03	0.019906:14.52	0.020137:16.57	0.019875:17.23	0.020683:18.00	0.020096:13.81	0.019467:13.12	0.019575:15.45	0.020413:14.87	0.020203:13.73	0.019523:14.10	0.019700:14.99
Chr01	17150001	0.029462:22.38	0.028435:24.20	0.029204:28.68	0.029116:25.22	0.029464:22.06	0.028603:24.06	0.028568:21.77	0.028269:24.96	0.027891:26.77	0.028272:25.87	0.028307:21.67	0.028515:29.53	0.029152:23.50	0.029164:25.39	0.029353:22.69	0.029873:22.72	0.028607:20.21	0.028576:25.14	0.027920:25.50	0.029712:24.41	0.028897:24.85	0.030155:22.87	0.029279:20.31	0.029173:19.91	0.029196:16.89	0.028849:27.33	0.028139:28.53	0.029109:23.48	0.028320:24.95	0.030227:22.95	0.030334:21.23	0.029445:19.82	0.030512:17.23	0.029855:19.83	0.029714:19.14	0.029227:22.98	0.030252:22.16	0.030264:16.59	0.028278:19.81	0.029664:18.85	0.029424:21.29	0.029435:16.96	0.029070:15.57	0.029497:17.61	0.029335:17.45	0.028585:17.28	0.030270:17.12	0.029856:18.67
Chr01	17200001	0.036136:19.03	0.035830:19.13	0.034332:27.47	0.034820:23.53	0.037450:18.63	0.037432:19.82	0.038403:15.91	0.036439:18.59	0.035546:21.63	0.035417:20.86	0.036856:17.38	0.036641:22.47	0.036948:20.21	0.038091:22.63	0.036023:20.24	0.036231:19.68	0.036122:18.16	0.035252:22.58	0.037292:22.20	0.037770:20.67	0.036221:21.79	0.038287:21.12	0.037286:16.86	0.037216:17.10	0.036427:16.12	0.035289:25.16	0.035408:25.53	0.035900:20.35	0.036586:22.07	0.036177:19.79	0.036490:18.36	0.036432:16.90	0.035937:15.44	0.036254:18.71	0.035132:17.27	0.035987:20.93	0.037033:19.77	0.034998:15.34	0.036752:17.41	0.035574:17.27	0.035472:19.91	0.035374:16.04	0.035850:14.98	0.036579:15.79	0.036541:15.96	0.035887:15.55	0.034570:15.84	0.036293:17.03
Chr01	17250001	0.030348:18.64	0.034061:18.59	0.033813:24.06	0.033908:20.65	0.031040:17.03	0.032347:17.60	0.031049:15.68	0.031384:16.95	0.031800:19.65	0.032628:19.89	0.031843:15.51	0.031355:20.82	0.032082:18.37	0.031779:19.70	0.032053:16.95	0.032306:17.67	0.031003:16.70	0.031370:18.39	0.032674:18.51	0.031466:18.03	0.030760:19.44	0.030647:18.23	0.031667:15.14	0.031687:14.90	0.031567:13.84	0.031382:21.96	0.030819:22.76	0.033941:16.27	0.032719:19.78	0.030771:17.04	0.033920:18.68	0.034236:16.86	0.035139:14.85	0.031969:17.02	0.034825:16.17	0.033823:18.92	0.034302:18.28	0.031680:13.78	0.030087:15.74	0.031761:15.65	0.032349:16.89	0.030889:13.57	0.031876:12.52	0.029107:14.00	0.031763:14.34	0.030257:14.09	0.031603:13.68	0.030698:14.72
Chr01	17300001	0.011869:19.45	0.014845:21.71	0.015043:23.84	0.014700:21.32	0.013004:17.42	0.011730:19.02	0.011549:17.18	0.011937:20.08	0.011090:20.74	0.012203:20.76	0.012276:17.37	0.010437:23.57	0.012783:18.63	0.012802:19.60	0.012748:18.04	0.012634:18.47	0.012150:16.71	0.012286:19.63	0.011427:18.83	0.013575:17.79	0.012364:19.95	0.012281:19.05	0.012236:16.23	0.012738:15.73	0.011992:13.70	0.012021:21.57	0.010918:22.26	0.013674:16.96	0.011294:19.62	0.011470:18.83	0.014271:21.13	0.015254:18.26	0.015158:16.48	0.015641:17.79	0.015721:16.72	0.015672:20.64	0.016562:20.08	0.012221:13.86	0.013044:16.51	0.011848:15.95	0.014590:18.71	0.011892:14.12	0.013361:13.37	0.012536:14.18	0.013101:14.08	0.012650:14.90	0.012278:14.36	0.014405:14.67
Chr01	17350001	0.015332:22.86	0.016773:22.63	0.018743:19.82	0.018089:16.94	0.014438:16.75	0.015789:19.15	0.014427:19.82	0.014077:22.86	0.014886:21.13	0.014891:19.09	0.015518:17.69	0.014100:28.07	0.015072:18.57	0.014429:18.54	0.016537:17.39	0.015367:18.65	0.015788:16.74	0.016184:18.68	0.016003:18.20	0.016242:16.95	0.014562:19.69	0.015023:19.75	0.014449:16.30	0.016559:16.62	0.016151:12.35	0.016992:18.87	0.014879:19.07	0.016355:15.92	0.014640:19.71	0.014469:19.21	0.015770:20.76	0.017395:18.82	0.016829:15.85	0.016467:15.78	0.016608:15.38	0.017451:19.83	0.016908:18.81	0.016689:12.73	0.015940:14.41	0.014921:15.29	0.015645:15.99	0.015946:13.06	0.017974:12.56	0.015640:13.33	0.015510:13.70	0.015134:14.46	0.017573:13.14	0.015409:15.10
Chr01	17400001	0.006511:21.66	0.009992:19.24	0.010820:17.22	0.010774:16.00	0.009310:14.35	0.009097:16.50	0.008618:16.65	0.007011:20.22	0.008417:18.39	0.008348:17.46	0.008461:15.47	0.007085:24.10	0.007967:16.56	0.008937:16.02	0.008216:15.77	0.009107:16.65	0.008326:14.75	0.008382:16.48	0.009102:15.46	0.009434:15.18	0.008685:17.38	0.008048:17.74	0.008678:14.52	0.008660:14.74	0.010706:10.21	0.008671:16.75	0.009126:17.29	0.009896:13.16	0.008783:17.71	0.008211:16.45	0.009635:18.25	0.010529:15.79	0.009862:15.99	0.010388:14.01	0.011196:14.18	0.010016:17.88	0.009641:16.74	0.009313:11.28	0.009943:13.22	0.008753:13.72	0.010978:13.96	0.010182:11.66	0.009739:11.44	0.009012:11.70	0.009486:11.83	0.009118:12.56	0.009195:11.73	0.008994:12.94
Chr01	17450001	0.024125:26.43	0.025444:27.78	0.024051:25.49	0.025764:22.71	0.024823:20.88	0.024559:24.61	0.024338:24.27	0.023422:27.48	0.023455:26.29	0.024021:24.50	0.023763:21.41	0.024153:34.05	0.024658:23.84	0.024444:24.17	0.024532:20.92	0.024103:21.76	0.024120:19.54	0.024448:23.73	0.024796:24.25	0.024854:21.05	0.024941:25.10	0.024479:25.81	0.023637:21.80	0.024882:19.71	0.026630:13.49	0.025937:23.28	0.024355:24.46	0.025772:19.73	0.024871:25.18	0.024157:24.61	0.024029:26.81	0.024426:23.07	0.024211:22.33	0.025936:20.44	0.025491:20.39	0.025220:25.61	0.024951:24.42	0.025830:15.02	0.024446:17.90	0.024925:18.27	0.026323:20.04	0.024771:15.34	0.026556:14.24	0.026123:15.16	0.026483:15.12	0.025157:15.61	0.024556:15.40	0.025104:17.37
Chr01	17500001	0.022574:26.10	0.024276:27.06	0.026681:25.19	0.025765:22.87	0.024469:20.30	0.023357:23.88	0.022391:22.47	0.022872:26.73	0.023309:25.13	0.023714:23.44	0.024223:21.67	0.023311:32.38	0.023798:22.16	0.023589:22.73	0.023484:20.33	0.023573:23.07	0.024025:20.18	0.024755:22.47	0.024079:21.95	0.023862:20.56	0.022532:22.95	0.023490:22.23	0.026080:19.47	0.024610:20.00	0.024924:15.13	0.024156:23.47	0.023057:24.65	0.024873:19.11	0.024224:23.46	0.022604:22.48	0.024601:24.67	0.024728:22.85	0.025534:19.64	0.024605:20.33	0.027005:19.13	0.025100:24.65	0.024904:23.42	0.027084:14.84	0.023591:18.01	0.026015:18.24	0.024588:20.36	0.025254:15.66	0.024398:14.83	0.025658:15.74	0.026358:16.23	0.024610:16.89	0.025022:15.40	0.025160:17.07
Chr01	17550001	0.011695:17.53	0.013389:15.02	0.013430:18.61	0.013269:16.42	0.012739:14.38	0.012281:15.37	0.012509:12.88	0.011853:14.64	0.013697:15.93	0.012484:16.68	0.012506:13.94	0.012822:18.27	0.011188:15.61	0.011427:17.16	0.011416:14.70	0.011637:16.06	0.012526:14.71	0.012290:15.88	0.013054:16.10	0.013543:15.45	0.011904:15.98	0.011510:15.94	0.012493:13.00	0.012946:13.80	0.013780:11.36	0.012762:17.79	0.011597:17.63	0.013189:13.15	0.012838:16.14	0.012238:15.21	0.012667:16.40	0.012230:15.24	0.012967:14.41	0.012033:14.17	0.011837:13.56	0.012436:17.31	0.011701:15.94	0.012498:11.54	0.011551:13.10	0.012407:12.78	0.011866:15.00	0.012173:11.29	0.011928:10.39	0.012255:11.23	0.013171:11.48	0.010451:12.47	0.012175:11.80	0.012514:12.34
Chr01	17600001	0.005639:17.75	0.007469:17.50	0.008860:17.87	0.008286:15.92	0.007105:13.50	0.006213:15.24	0.005573:14.61	0.005535:17.47	0.006932:15.94	0.006908:16.18	0.006203:13.81	0.004872:20.76	0.006293:14.74	0.006363:15.27	0.006431:13.35	0.006989:14.92	0.006692:12.99	0.006504:15.21	0.006434:14.59	0.006718:14.05	0.007008:15.50	0.006589:15.06	0.007148:12.06	0.006702:12.86	0.007139:10.02	0.006731:16.35	0.006077:16.92	0.007904:12.07	0.005735:16.10	0.006388:15.10	0.007321:15.88	0.007556:14.58	0.008508:13.48	0.008422:12.86	0.007694:12.64	0.007782:17.72	0.006950:15.63	0.007656:10.64	0.007160:12.50	0.007535:12.21	0.007308:14.18	0.007352:10.52	0.007966:9.88	0.007393:11.02	0.007404:10.63	0.008055:11.26	0.008036:10.42	0.007318:11.69
Chr01	17650001	0.014918:20.59	0.016101:22.44	0.018345:22.28	0.017445:19.18	0.015748:17.39	0.016492:19.65	0.015462:17.70	0.015244:20.77	0.015078:22.11	0.015492:20.42	0.015670:17.58	0.015550:25.30	0.016062:19.22	0.016444:20.84	0.016431:18.64	0.017082:18.17	0.016578:16.92	0.016847:20.64	0.016276:19.75	0.016190:18.78	0.015982:20.55	0.016707:19.66	0.015789:16.86	0.015953:16.25	0.018024:12.71	0.016904:20.97	0.016858:20.53	0.017400:17.46	0.015758:20.83	0.016242:19.38	0.016031:20.49	0.016854:18.59	0.016539:16.81	0.016370:17.80	0.017193:16.30	0.017133:21.45	0.016243:19.42	0.017560:13.31	0.016251:15.44	0.016367:15.97	0.017181:16.92	0.017126:13.08	0.017819:12.36	0.015981:13.12	0.017154:14.05	0.017846:14.27	0.016106:13.57	0.016384:14.83
Chr01	17700001	0.013445:19.45	0.012377:21.61	0.015919:18.05	0.014774:16.06	0.014923:14.94	0.013919:17.28	0.012093:18.08	0.012860:21.14	0.013331:20.31	0.013612:17.58	0.013501:16.78	0.012437:25.41	0.012818:16.63	0.013927:16.17	0.014562:15.35	0.013887:16.36	0.013900:13.91	0.013326:16.43	0.013954:16.09	0.013941:14.80	0.013614:17.14	0.014262:16.64	0.013444:13.76	0.013518:14.64	0.015559:12.41	0.014566:17.01	0.014414:17.91	0.013543:14.87	0.013200:16.85	0.014705:16.80	0.013803:18.07	0.013759:16.69	0.014369:14.62	0.013877:14.10	0.014332:14.13	0.014571:17.65	0.014018:16.46	0.016030:11.33	0.015067:13.49	0.013777:14.22	0.018748:15.34	0.016095:12.18	0.016267:10.70	0.014661:11.91	0.014830:12.56	0.013714:13.31	0.015592:11.59	0.014818:12.81
Chr01	17750001	0.010243:14.31	0.011584:14.10	0.013379:12.20	0.012153:10.93	0.010407:10.73	0.011526:12.51	0.010414:12.37	0.010444:14.23	0.010778:14.70	0.010696:13.00	0.009891:11.65	0.009487:17.38	0.011043:11.69	0.010696:11.77	0.010848:10.95	0.009560:12.46	0.011162:10.58	0.009770:12.17	0.010363:10.99	0.010633:10.64	0.010587:12.15	0.009708:12.03	0.012550:9.86	0.010771:10.88	0.011543:7.21	0.010691:12.24	0.010221:12.77	0.010778:10.69	0.010495:12.21	0.010449:11.63	0.010814:12.03	0.010216:12.16	0.010663:11.48	0.012424:10.32	0.011723:9.98	0.010770:13.07	0.010770:11.42	0.011006:8.02	0.009559:9.53	0.010662:9.71	0.012013:9.35	0.011203:8.05	0.011256:8.15	0.011168:8.45	0.010329:8.23	0.010945:8.93	0.009864:8.64	0.010346:9.25
Chr01	17800001	0.023112:27.39	0.022591:29.69	0.023845:26.46	0.025233:23.08	0.024138:21.92	0.023973:24.81	0.023255:23.31	0.023671:25.93	0.022439:29.07	0.024708:26.21	0.024383:21.68	0.022792:31.93	0.023316:24.16	0.024520:26.27	0.024448:22.76	0.024358:24.01	0.025273:22.00	0.023844:25.04	0.024714:23.98	0.023545:22.96	0.023370:25.98	0.023914:25.34	0.024044:21.19	0.024031:20.96	0.025089:15.16	0.024003:23.36	0.024273:24.35	0.023348:22.37	0.023176:25.48	0.023530:23.82	0.023031:27.58	0.022790:25.90	0.022556:24.59	0.024723:23.62	0.024355:21.47	0.024292:28.52	0.023477:25.04	0.024860:16.41	0.023590:18.06	0.025311:20.52	0.025081:19.88	0.024297:15.72	0.024569:14.23	0.024971:16.53	0.025804:15.70	0.024731:16.79	0.024245:16.65	0.023469:16.70
Chr01	17850001	0.010750:22.26	0.010709:27.62	0.013260:23.14	0.014239:20.70	0.012200:17.44	0.010138:20.66	0.011177:20.50	0.010752:24.51	0.010166:23.23	0.010947:20.03	0.011475:18.87	0.008147:29.92	0.012397:18.85	0.012300:19.46	0.013262:17.36	0.012176:18.86	0.012604:16.80	0.011185:19.31	0.012610:18.83	0.011836:18.29	0.012734:21.02	0.011188:20.94	0.012687:16.12	0.012185:16.46	0.013176:12.82	0.012462:20.32	0.012064:20.73	0.012283:16.68	0.011783:19.89	0.011244:19.61	0.011229:23.57	0.012212:21.57	0.012851:20.25	0.014052:17.91	0.013410:18.23	0.012588:23.85	0.012412:21.71	0.014160:12.66	0.011335:14.75	0.012954:15.75	0.014688:10.99	0.013294:14.15	0.013455:12.98	0.014879:14.02	0.013529:14.48	0.012363:14.33	0.012425:13.72	0.012666:14.27
Chr01	17900001	0.011981:22.41	0.012694:24.05	0.013467:19.91	0.015030:17.37	0.012589:16.75	0.012910:19.44	0.012247:19.70	0.012356:22.59	0.011249:22.89	0.012801:20.45	0.013306:18.24	0.010979:28.62	0.012925:18.34	0.012705:19.39	0.014262:16.88	0.013945:17.81	0.013848:15.48	0.014135:18.55	0.012684:18.53	0.014198:16.10	0.013469:19.98	0.013033:20.52	0.013007:15.97	0.013498:15.92	0.015671:12.12	0.013859:18.33	0.013797:19.43	0.013410:16.87	0.013752:19.93	0.011940:19.75	0.012544:21.08	0.012633:19.85	0.012662:18.48	0.013458:16.30	0.013528:16.21	0.012753:21.33	0.013395:18.40	0.013989:12.20	0.013540:14.64	0.014380:14.85	0.014713:15.83	0.014407:12.64	0.015736:11.73	0.015440:12.33	0.014296:12.63	0.014260:13.71	0.014304:12.85	0.014374:13.99
Chr01	17950001	0.018495:28.61	0.018859:30.23	0.019623:25.00	0.020634:21.88	0.019666:20.99	0.018294:24.47	0.019822:24.73	0.018616:28.29	0.019106:27.54	0.019047:24.20	0.018339:22.71	0.018375:35.08	0.019628:22.81	0.019895:22.43	0.019826:21.46	0.019800:23.13	0.019203:20.31	0.018301:22.64	0.019042:22.48	0.019859:20.58	0.019038:24.78	0.019408:24.11	0.020434:20.07	0.019025:21.15	0.021488:15.64	0.019212:23.90	0.019446:24.26	0.019927:19.32	0.019036:24.21	0.021030:23.82	0.018808:26.94	0.018718:24.43	0.020493:22.44	0.019981:20.81	0.018821:20.34	0.019069:27.22	0.018690:24.30	0.021122:15.11	0.020087:17.97	0.019715:19.27	0.019942:21.95	0.020881:16.59	0.020264:15.13	0.020803:16.20	0.019389:16.74	0.020238:18.07	0.019476:16.63	0.020216:17.36
Chr01	18000001	0.020062:27.46	0.020850:23.62	0.021812:25.43	0.020705:23.14	0.020049:21.31	0.019998:25.38	0.021022:22.17	0.020143:25.12	0.018956:27.55	0.020009:25.04	0.021363:20.75	0.019247:30.55	0.020352:23.14	0.020203:25.45	0.020579:21.99	0.020315:24.77	0.020319:22.09	0.020617:24.59	0.021324:24.18	0.019830:21.46	0.019759:25.35	0.020228:24.69	0.020305:22.17	0.020240:21.92	0.022253:13.96	0.020772:23.80	0.020307:23.59	0.020950:21.02	0.019966:25.30	0.019850:24.11	0.019906:27.46	0.020217:25.15	0.020729:20.79	0.020713:21.84	0.020340:21.20	0.020733:26.64	0.021083:25.00	0.021540:15.30	0.019995:17.76	0.020762:19.39	0.022229:18.73	0.021692:15.55	0.021279:14.11	0.021580:16.01	0.020729:16.13	0.021488:16.64	0.022403:15.49	0.021921:17.20
Chr01	18050001	0.019790:27.88	0.022411:27.93	0.024675:25.46	0.023636:21.77	0.021515:20.60	0.021457:23.46	0.020525:22.94	0.020777:28.35	0.021063:25.87	0.021052:23.78	0.021287:22.68	0.019618:32.89	0.021004:22.14	0.020704:22.26	0.021931:20.64	0.020997:23.52	0.021294:19.99	0.022131:22.02	0.021564:21.80	0.022058:20.27	0.020817:24.19	0.020837:22.87	0.021207:20.20	0.022066:19.95	0.023254:15.14	0.021809:23.43	0.022028:24.40	0.022080:19.53	0.021404:24.17	0.021122:23.30	0.023100:26.05	0.023072:23.85	0.023597:20.49	0.023369:19.30	0.024082:19.39	0.023719:25.84	0.023370:23.02	0.023304:15.08	0.022327:17.91	0.021776:18.87	0.023586:20.87	0.022018:15.73	0.023498:14.29	0.023086:16.03	0.022788:16.04	0.021993:18.21	0.022198:15.90	0.022418:17.25
Chr01	18100001	0.009586:20.46	0.012959:19.45	0.013036:18.56	0.012457:17.21	0.010405:15.13	0.010529:17.39	0.010608:17.21	0.010376:20.20	0.010816:18.28	0.010459:17.88	0.011841:15.60	0.010440:24.37	0.010485:16.77	0.011098:16.04	0.012792:15.34	0.010705:17.04	0.012171:15.15	0.012000:16.42	0.010706:16.39	0.012062:14.65	0.010668:17.67	0.010212:16.50	0.010113:14.43	0.011599:14.30	0.013026:11.19	0.011333:17.26	0.011586:17.47	0.011201:13.97	0.011468:17.04	0.010828:17.17	0.010846:18.44	0.011144:16.15	0.012595:14.81	0.010964:14.16	0.011833:13.65	0.012329:18.02	0.012727:16.40	0.012626:11.45	0.011365:13.52	0.012145:13.35	0.011830:14.74	0.011476:12.09	0.011297:11.52	0.012620:12.16	0.012269:12.14	0.012408:12.70	0.012655:11.83	0.012029:13.16
Chr01	18150001	0.017665:18.46	0.022106:16.06	0.019891:22.15	0.021835:18.75	0.018747:17.37	0.018805:19.34	0.019895:15.27	0.018815:16.83	0.019641:20.23	0.018854:19.63	0.019098:15.94	0.018318:21.61	0.018819:19.31	0.018679:21.15	0.018527:17.71	0.018442:18.08	0.017763:16.44	0.019963:20.21	0.019548:20.68	0.018661:18.49	0.019701:19.79	0.018538:18.71	0.018139:16.22	0.019163:15.72	0.018836:12.47	0.019962:20.56	0.018971:21.44	0.019753:18.22	0.019713:20.21	0.018474:18.94	0.020905:19.30	0.020081:17.67	0.022726:15.20	0.021778:16.46	0.021829:16.19	0.021695:19.40	0.021705:18.41	0.019990:13.00	0.017885:14.68	0.020378:15.48	0.020442:16.02	0.020351:12.59	0.020274:11.33	0.018264:13.15	0.020003:12.83	0.019199:13.48	0.020392:13.00	0.019764:14.19
Chr01	18200001	0.021657:23.36	0.022574:24.96	0.021856:26.66	0.021612:23.97	0.023060:20.05	0.023170:21.89	0.021460:19.37	0.021734:23.23	0.022605:23.28	0.022747:23.00	0.023477:20.86	0.020740:27.43	0.023450:20.66	0.022570:22.06	0.022274:21.02	0.022387:22.75	0.021593:20.16	0.023505:22.25	0.022176:21.81	0.022599:20.22	0.022622:22.20	0.022567:20.68	0.024405:17.81	0.023623:18.89	0.023948:16.18	0.022090:25.08	0.021736:25.37	0.022991:19.63	0.022729:21.72	0.022143:20.68	0.022332:19.94	0.022083:20.23	0.022566:16.63	0.023608:18.77	0.024027:17.74	0.022935:21.37	0.022423:21.27	0.023699:15.71	0.022613:19.12	0.022565:18.21	0.022393:21.71	0.023361:17.29	0.023032:16.09	0.022577:17.24	0.024068:17.37	0.022676:17.75	0.022726:16.98	0.022237:18.51
Chr01	18250001	0.013277:21.76	0.013354:22.56	0.012735:28.56	0.012767:24.56	0.012962:19.72	0.013196:20.03	0.012383:16.90	0.013097:19.34	0.012833:22.22	0.013983:22.88	0.012534:19.07	0.013286:23.42	0.012675:20.52	0.013511:22.75	0.012809:21.20	0.012911:21.83	0.012804:20.58	0.012656:23.44	0.012876:22.37	0.012274:21.49	0.012816:22.77	0.013553:20.54	0.012864:17.03	0.012610:19.15	0.012390:17.71	0.012899:26.60	0.012888:27.40	0.012593:20.40	0.013522:21.15	0.012708:20.26	0.013990:20.10	0.013095:19.17	0.013248:17.43	0.013000:19.59	0.013530:18.54	0.012867:21.74	0.013940:20.14	0.012775:17.34	0.012340:20.70	0.012828:18.35	0.012564:23.03	0.012628:18.93	0.012896:17.37	0.013208:18.33	0.012594:19.06	0.011805:18.62	0.013208:18.26	0.012478:19.98
Chr01	18300001	0.041563:22.60	0.043647:24.61	0.043183:27.84	0.043534:24.25	0.041317:20.23	0.042561:21.52	0.041746:19.35	0.040735:23.25	0.040245:23.96	0.040528:23.06	0.041095:20.63	0.041163:27.27	0.040530:21.72	0.039422:22.29	0.041901:21.29	0.041369:22.18	0.041864:20.21	0.041274:22.99	0.039512:22.47	0.040742:21.54	0.042501:22.42	0.041507:21.09	0.040033:17.94	0.041221:18.34	0.042477:17.19	0.039873:26.23	0.041506:26.77	0.040350:20.31	0.040600:22.55	0.040807:20.54	0.042025:19.05	0.044071:18.19	0.042920:15.16	0.041439:19.27	0.042298:17.61	0.043777:22.17	0.043893:20.57	0.040882:17.46	0.041188:19.96	0.041454:18.60	0.041932:22.07	0.041199:17.34	0.042029:16.52	0.041468:17.50	0.040032:17.17	0.041338:18.25	0.041790:16.69	0.040535:18.77
Chr01	18350001	0.025480:20.70	0.025974:21.86	0.025559:26.60	0.025586:24.33	0.025498:19.53	0.025146:21.17	0.025717:18.54	0.025131:21.11	0.025876:23.00	0.025353:23.41	0.023782:18.53	0.024214:25.09	0.025638:21.78	0.025426:23.61	0.025246:21.02	0.024931:20.98	0.024800:19.37	0.024053:23.31	0.026371:22.60	0.026030:20.79	0.024454:22.30	0.025568:21.07	0.025423:18.45	0.026437:17.44	0.026341:14.98	0.024904:24.86	0.025082:24.12	0.025940:20.21	0.025679:22.46	0.024177:21.28	0.026166:21.18	0.025452:19.98	0.026798:17.29	0.026389:20.02	0.026122:18.55	0.025376:22.46	0.025047:21.34	0.025931:15.05	0.025759:17.75	0.025508:18.12	0.025787:19.68	0.027063:14.82	0.025009:14.16	0.024273:15.46	0.026089:16.01	0.025197:16.14	0.025555:16.13	0.025612:16.47
Chr01	18400001	0.018106:22.55	0.017947:25.67	0.017801:25.84	0.018931:21.69	0.018398:19.27	0.018052:22.35	0.018527:20.67	0.018183:24.19	0.018926:23.49	0.017575:22.48	0.019402:19.56	0.017706:27.46	0.019014:20.64	0.018031:22.78	0.018857:19.94	0.018996:20.96	0.018296:18.96	0.019241:21.58	0.018723:21.25	0.018779:20.63	0.018013:21.83	0.018012:21.19	0.018800:18.55	0.018315:17.77	0.019091:14.63	0.018618:22.50	0.018345:24.36	0.018723:18.70	0.018587:23.03	0.019565:21.62	0.018764:21.94	0.017622:21.62	0.018926:17.68	0.018379:18.36	0.018678:18.33	0.018356:22.59	0.019022:21.70	0.020667:14.45	0.018049:17.70	0.018811:17.69	0.018561:18.65	0.019182:15.23	0.019733:13.88	0.018792:15.21	0.018777:15.46	0.019732:15.36	0.018783:14.60	0.018440:16.18
Chr01	18450001	0.020531:22.68	0.023391:26.70	0.026336:28.02	0.025944:24.23	0.021022:22.21	0.019653:25.24	0.021107:20.00	0.021657:22.29	0.020721:26.51	0.019903:23.91	0.020591:20.14	0.021191:27.64	0.019906:23.67	0.020522:25.86	0.021960:21.54	0.020179:21.73	0.019420:20.11	0.021107:24.25	0.019614:24.66	0.020964:22.61	0.022192:23.26	0.021735:22.96	0.018524:20.88	0.020551:18.94	0.023792:15.40	0.022121:24.15	0.021629:24.89	0.021590:22.16	0.020971:24.08	0.020289:23.39	0.021447:27.26	0.021609:24.84	0.024430:20.93	0.023607:21.71	0.023997:20.92	0.023930:25.84	0.021676:25.45	0.022137:15.51	0.021315:18.45	0.020746:18.36	0.027813:18.77	0.022647:15.26	0.023129:14.33	0.021671:15.90	0.022147:15.67	0.021990:16.24	0.022173:15.13	0.022280:17.03
Chr01	18500001	0.022888:20.52	0.024059:21.96	0.024109:21.16	0.024119:18.11	0.024126:16.80	0.023896:19.92	0.021412:18.98	0.022438:21.58	0.022649:21.80	0.024008:19.85	0.023578:17.64	0.021793:26.49	0.023064:19.01	0.024789:19.30	0.023872:17.61	0.023377:19.26	0.024285:16.84	0.023470:18.73	0.024104:18.25	0.023339:17.77	0.024113:18.84	0.023503:18.13	0.022902:16.12	0.024047:16.76	0.026776:11.82	0.024901:19.87	0.024149:20.11	0.023061:17.04	0.023498:19.02	0.023735:18.57	0.023084:19.40	0.022720:19.44	0.024451:16.93	0.024375:16.51	0.025533:15.40	0.023497:19.39	0.024158:18.81	0.028532:11.55	0.024112:14.76	0.025765:14.88	0.026639:15.27	0.026787:12.25	0.028099:10.93	0.023402:12.62	0.027054:12.24	0.025140:12.67	0.025092:11.83	0.023383:13.65
Chr01	18550001	0.021868:25.62	0.022913:27.52	0.023060:28.96	0.023175:25.44	0.022175:22.72	0.021855:28.06	0.022398:24.10	0.022254:26.28	0.022093:31.37	0.021365:27.55	0.022432:23.61	0.021782:32.93	0.022305:25.30	0.022507:29.30	0.021795:23.92	0.021946:24.43	0.022234:22.22	0.022178:25.96	0.021923:26.02	0.022315:25.15	0.022348:26.39	0.021761:26.98	0.022472:23.69	0.022196:21.33	0.021872:15.49	0.022606:26.01	0.022303:26.55	0.022384:24.31	0.022113:27.93	0.022147:26.83	0.022239:27.70	0.023424:26.34	0.023137:20.92	0.023210:23.78	0.022883:20.90	0.022837:27.47	0.022858:26.39	0.022400:16.21	0.022030:19.48	0.021740:21.01	0.022713:21.11	0.022750:15.54	0.022678:14.00	0.022111:16.62	0.022043:16.22	0.022513:16.91	0.022955:16.09	0.021828:17.89
Chr01	18600001	0.016213:19.84	0.021152:19.33	0.021656:20.66	0.020351:17.61	0.015961:17.25	0.016618:20.74	0.015493:19.07	0.015815:22.02	0.016052:22.63	0.015748:20.95	0.015602:18.59	0.015381:25.85	0.017209:18.57	0.016697:20.79	0.016023:17.76	0.016067:18.90	0.015448:17.79	0.015858:19.97	0.017286:19.04	0.016968:17.61	0.015418:19.75	0.016807:19.64	0.016384:16.39	0.016416:16.41	0.017329:12.83	0.016627:20.51	0.015918:20.75	0.016535:17.28	0.015868:19.95	0.016190:19.23	0.019800:19.04	0.018904:18.28	0.019441:16.14	0.021063:15.72	0.020109:15.13	0.019940:19.06	0.019848:17.67	0.017734:12.53	0.016906:15.24	0.016879:16.15	0.017283:15.88	0.018102:12.66	0.018530:11.90	0.016319:13.16	0.017403:12.90	0.017167:13.45	0.016671:12.55	0.016410:14.00
Chr01	18650001	0.018360:26.99	0.018024:27.78	0.023638:26.42	0.022929:22.97	0.020435:23.11	0.020434:26.86	0.018629:24.04	0.018119:28.54	0.018179:29.07	0.021153:26.65	0.016762:23.92	0.017358:33.60	0.021067:23.83	0.019823:25.49	0.021587:22.56	0.020317:24.66	0.019705:22.11	0.022368:24.62	0.019937:24.16	0.021846:23.23	0.020310:25.33	0.020746:24.72	0.023540:20.55	0.021221:20.88	0.025232:17.27	0.022336:26.18	0.022043:26.68	0.020389:22.20	0.021082:25.17	0.020335:23.67	0.020987:23.48	0.019862:22.58	0.020300:20.08	0.021504:20.12	0.021963:19.03	0.019508:24.62	0.021167:21.92	0.022387:17.26	0.021418:20.17	0.021256:20.42	0.019899:24.31	0.021795:17.63	0.023547:16.39	0.025290:18.08	0.025163:17.62	0.020908:19.03	0.024120:17.09	0.023549:18.26
Chr01	18700001	0.014199:26.05	NA:19.40	NA:17.95	NA:15.32	0.018603:20.98	0.015413:24.70	0.015500:22.90	0.015584:25.62	0.017872:26.68	0.016642:24.51	0.018291:21.65	0.014757:31.16	0.018711:21.74	0.018287:24.95	0.020339:21.20	0.018607:22.43	0.018586:20.05	0.017195:22.96	0.018603:21.64	0.018674:21.23	0.017319:23.99	0.016256:23.76	0.017045:19.99	0.017271:20.58	0.020444:14.70	0.018056:24.07	0.017812:24.36	0.018830:20.19	0.015976:24.32	0.016472:22.93	NA:17.95	NA:16.41	NA:14.74	NA:14.76	NA:14.14	NA:18.27	NA:16.44	0.021451:14.71	0.018909:17.49	0.019894:18.56	0.028319:18.78	0.021219:14.89	0.020507:14.26	0.020600:15.17	0.023434:15.82	0.019428:16.13	0.019646:14.71	0.017639:16.86
Chr01	18750001	0.037788:38.43	0.045575:35.59	0.048237:32.70	0.049292:28.44	0.042051:30.88	0.042398:35.63	0.033185:35.69	0.029050:41.10	0.038531:40.50	0.040911:35.93	0.036210:33.94	0.028595:48.59	0.044428:33.35	0.044419:35.27	0.048271:30.80	0.042195:32.68	0.047243:29.62	0.046380:33.98	0.047441:33.26	0.049960:30.27	0.041997:35.49	0.041025:35.99	0.041776:30.10	0.043043:29.75	0.048605:21.14	0.045281:34.92	0.046082:34.94	0.045274:30.50	0.038978:35.81	0.041215:34.17	0.045624:32.87	0.043637:30.84	0.050152:27.21	0.046830:26.29	0.046266:25.39	0.044353:32.76	0.049247:29.93	0.048222:21.86	0.045906:25.32	0.042223:27.70	0.047252:28.00	0.047310:22.81	0.045038:21.71	0.048480:22.48	0.047567:22.42	0.044278:24.80	0.049343:22.33	0.045343:25.25
Chr01	18800001	0.014594:19.02	0.019366:19.15	0.019492:21.82	0.018380:18.91	0.016794:15.84	0.016651:17.80	0.016532:16.86	0.016432:19.44	0.015912:20.28	0.014641:19.09	0.017074:16.05	0.015519:22.47	0.016951:16.87	0.016019:18.52	0.016597:16.19	0.015951:17.15	0.016208:15.43	0.017332:18.38	0.016730:17.06	0.016052:16.19	0.015765:17.66	0.014972:18.04	0.018813:15.12	0.016553:15.09	0.018882:11.89	0.017049:19.58	0.014471:19.51	0.015777:16.58	0.015717:18.65	0.015956:16.84	0.021121:17.30	0.019181:16.37	0.020953:14.60	0.021525:15.67	0.022178:15.16	0.019402:19.36	0.020136:18.17	0.019232:11.27	0.017343:14.57	0.016681:14.04	0.018939:16.11	0.020859:12.33	0.018580:11.87	0.016843:13.25	0.019817:12.60	0.018775:12.11	0.018641:12.24	0.018054:13.21
Chr01	18850001	0.026354:15.08	0.029137:13.54	0.026821:24.41	0.026403:21.24	0.026118:16.74	0.024461:19.04	0.027276:12.52	0.026876:14.54	0.025697:18.89	0.025225:19.64	0.026191:13.53	0.026505:17.65	0.025086:19.66	0.024911:22.32	0.025857:17.99	0.026131:15.88	0.024794:15.53	0.025181:21.43	0.024878:20.98	0.025803:19.53	0.025835:19.62	0.025686:19.46	0.025364:15.57	0.027005:14.23	0.024876:13.01	0.025537:21.49	0.025782:22.82	0.025742:19.80	0.025556:19.63	0.025362:18.13	0.027176:17.23	0.028079:15.62	0.028258:15.15	0.026994:17.92	0.027560:16.35	0.027429:20.26	0.026469:18.96	0.025826:13.37	0.025197:14.99	0.025565:15.46	0.039750:15.80	0.026156:12.04	0.024779:11.22	0.025191:13.43	0.026516:13.24	0.025320:12.88	0.025422:12.63	0.024983:13.38
Chr01	18900001	0.019135:17.41	0.018828:20.54	0.018292:27.52	0.018726:24.34	0.018760:17.70	0.018358:20.40	0.018443:15.07	0.017185:19.26	0.018213:19.68	0.017840:20.98	0.018235:16.26	0.018598:22.51	0.018736:18.65	0.018605:20.50	0.018634:19.33	0.018135:18.39	0.019090:16.42	0.018357:21.32	0.018002:20.34	0.018344:20.25	0.017586:21.16	0.018460:19.86	0.018560:16.06	0.019408:14.91	0.018060:15.68	0.018773:25.08	0.018566:25.40	0.018153:19.42	0.018068:20.47	0.018284:17.92	0.019196:18.48	0.017942:17.43	0.018684:15.65	0.018965:17.65	0.018734:17.17	0.019170:22.04	0.017912:20.90	0.019101:15.78	0.018193:17.86	0.018159:17.41	0.020017:19.40	0.019299:15.84	0.018799:15.11	0.018030:16.68	0.019025:15.61	0.018648:16.65	0.018704:15.93	0.017822:15.97
Chr01	18950001	0.024866:20.29	0.024509:23.83	0.024983:26.41	0.025867:24.10	0.025669:20.33	0.025733:20.24	0.026680:17.31	0.025160:22.61	0.026104:22.58	0.024106:22.85	0.026708:20.20	0.024057:26.37	0.025764:19.49	0.025393:20.39	0.025207:20.45	0.024921:21.69	0.025642:18.69	0.024972:21.81	0.025366:20.37	0.025594:20.69	0.024928:21.57	0.025115:19.74	0.025627:16.77	0.026180:17.44	0.024009:20.65	0.023385:26.62	0.023694:28.65	0.025932:19.59	0.025308:20.15	0.025798:20.24	0.026252:18.66	0.026386:17.77	0.026894:16.77	0.025346:17.57	0.027964:16.11	0.026895:20.95	0.026917:19.02	0.025622:17.63	0.025093:20.29	0.025449:17.14	0.023855:24.28	0.025421:19.23	0.025293:17.76	0.024822:19.16	0.025002:18.96	0.025193:19.89	0.024795:18.26	0.024330:19.75
Chr01	19000001	0.017407:19.31	0.028400:23.55	0.028361:26.73	0.029596:23.36	0.017270:17.26	0.018373:19.55	0.018149:17.62	0.017683:20.67	0.018441:21.34	0.017860:20.65	0.017610:18.22	0.017670:24.96	0.018821:18.75	0.019578:19.16	0.019076:17.28	0.018626:18.58	0.018277:16.76	0.019879:18.86	0.018884:17.97	0.019017:17.47	0.018019:18.97	0.019407:18.30	0.017298:16.07	0.019475:15.56	0.019189:13.55	0.019410:20.96	0.018329:22.47	0.019003:16.25	0.018617:18.42	0.018327:18.30	0.029455:20.41	0.029793:18.65	0.029740:17.38	0.031038:17.85	0.030062:16.99	0.029699:21.22	0.030218:20.11	0.020414:13.22	0.019514:16.10	0.018476:15.04	0.019376:17.94	0.019194:14.13	0.019606:13.03	0.019010:14.59	0.017707:14.41	0.018795:14.46	0.018920:12.99	0.018489:14.90
Chr01	19050001	0.031126:24.11	0.031804:23.87	0.031207:23.54	0.032240:20.11	0.031417:19.23	0.030966:21.79	0.029796:22.28	0.030816:25.60	0.030849:24.04	0.031560:21.70	0.030509:20.20	0.030552:30.83	0.030868:20.31	0.030885:21.09	0.030687:19.31	0.030903:21.27	0.031213:18.82	0.031632:20.94	0.031117:20.99	0.031555:19.99	0.030253:22.36	0.030218:21.49	0.030879:19.25	0.031005:18.34	0.032349:13.64	0.030964:22.26	0.031594:23.32	0.031013:18.94	0.030752:22.36	0.030752:21.80	0.031525:20.04	0.032603:19.42	0.032826:16.07	0.031245:17.81	0.032329:16.29	0.032666:20.66	0.031960:20.48	0.031862:14.24	0.030709:16.00	0.032452:16.69	0.033600:17.40	0.031916:14.40	0.031781:13.47	0.031892:14.86	0.031017:15.00	0.032895:14.23	0.032509:13.98	0.032167:15.27
Chr01	19100001	0.026717:22.58	0.028593:23.96	0.029693:26.45	0.029486:23.39	0.027239:19.66	0.028033:21.60	0.027749:19.23	0.026879:22.05	0.026933:24.19	0.027768:22.24	0.026504:19.51	0.026354:26.03	0.027323:20.72	0.028122:21.01	0.027352:20.45	0.026278:20.88	0.027895:18.60	0.028550:20.99	0.026334:20.72	0.027596:20.39	0.026927:21.65	0.027086:21.20	0.027870:17.66	0.026670:17.26	0.026250:18.19	0.028150:25.49	0.026685:25.31	0.028733:18.94	0.026215:21.96	0.027192:20.54	0.029153:20.73	0.028747:19.41	0.028311:18.21	0.030131:18.39	0.029850:17.78	0.030083:21.87	0.030107:20.34	0.027836:16.37	0.027544:18.49	0.026832:17.55	0.026935:22.38	0.026515:17.43	0.028776:15.79	0.026918:16.87	0.028820:16.95	0.026960:18.19	0.027724:15.46	0.025724:18.42
Chr01	19150001	0.019795:15.22	0.020805:15.82	0.019390:19.23	0.020239:17.14	0.019061:14.71	0.020022:15.69	0.020293:13.27	0.019605:15.47	0.018822:17.52	0.018256:17.26	0.019209:13.64	0.018585:18.56	0.019175:14.87	0.019059:16.13	0.018276:14.41	0.018080:14.59	0.018967:13.84	0.019051:15.54	0.019537:15.85	0.018944:15.44	0.016724:15.15	0.017524:15.56	0.020480:12.18	0.020528:12.45	0.019926:10.82	0.018301:18.24	0.018700:18.22	0.017283:14.81	0.020106:16.11	0.019413:13.96	0.020014:15.03	0.020007:14.14	0.020020:12.32	0.019069:14.53	0.020913:12.62	0.019923:15.41	0.020373:14.80	0.019610:11.09	0.018970:12.76	0.018913:13.11	0.019259:13.79	0.018838:11.10	0.018666:10.27	0.018419:11.86	0.019559:11.40	0.019523:11.22	0.018687:11.25	0.018284:12.29
Chr01	19200001	0.016077:14.33	0.016616:16.60	0.017512:16.69	0.017671:14.19	0.018081:12.98	0.017093:15.24	0.016521:13.92	0.017566:15.77	0.016837:17.05	0.017825:15.22	0.016702:13.70	0.016655:18.99	0.017112:14.21	0.016671:15.01	0.017069:13.61	0.017480:13.74	0.017470:12.09	0.017682:14.68	0.016901:15.09	0.017461:13.87	0.017298:14.91	0.017508:14.29	0.017335:12.05	0.017907:11.72	0.018603:9.36	0.017626:15.90	0.016630:16.46	0.017122:13.45	0.017184:14.31	0.018316:13.78	0.016998:14.68	0.017319:13.88	0.017200:11.32	0.016701:12.25	0.017278:11.73	0.018111:14.94	0.017119:13.68	0.018982:9.75	0.017429:11.81	0.017855:11.70	0.018707:11.99	0.016535:9.99	0.017006:9.54	0.016543:10.87	0.017796:10.61	0.017393:10.32	0.018175:9.76	0.019017:10.19
Chr01	19250001	0.027746:27.27	0.026694:32.63	0.028119:29.36	0.028057:26.68	0.027786:23.30	0.027460:26.52	0.027478:24.50	0.027260:29.04	0.027844:30.27	0.026933:27.09	0.027276:25.75	0.026712:35.97	0.028218:24.31	0.027605:25.29	0.027863:23.82	0.028498:25.59	0.028550:22.61	0.028094:25.38	0.027736:24.61	0.027932:23.28	0.027422:26.21	0.026955:25.78	0.027029:22.11	0.027609:20.88	0.026584:17.92	0.027874:28.02	0.028372:28.65	0.029306:23.38	0.027337:25.85	0.026667:24.43	0.027148:26.04	0.028439:23.67	0.027921:22.08	0.028593:22.05	0.028981:20.77	0.027400:26.55	0.028625:25.08	0.029058:17.57	0.028191:20.83	0.028040:20.21	0.028834:22.71	0.029150:17.49	0.028887:17.39	0.028139:19.52	0.028033:18.83	0.028367:19.42	0.028440:18.06	0.028683:18.69
Chr01	19300001	0.026193:26.04	0.026299:30.73	0.025912:28.31	0.026411:25.39	0.025702:22.76	0.026353:25.19	0.026702:23.01	0.026021:27.00	0.025873:27.94	0.026924:26.27	0.026519:23.38	0.026473:32.68	0.025997:23.15	0.026179:25.43	0.026664:23.00	0.026554:23.87	0.025952:22.38	0.025106:25.31	0.026841:24.81	0.026178:23.15	0.025958:24.47	0.027474:25.00	0.026551:21.55	0.027148:20.77	0.026804:17.88	0.026653:26.52	0.026707:27.58	0.026274:22.14	0.025646:23.75	0.026906:22.95	0.025608:25.23	0.027055:23.21	0.026406:21.10	0.026698:21.90	0.025156:20.54	0.026261:25.61	0.026456:25.29	0.026036:17.22	0.025772:20.23	0.026369:20.49	0.026648:22.75	0.027934:17.59	0.026256:17.38	0.026389:18.38	0.026515:18.01	0.027233:18.68	0.026823:17.78	0.026572:18.54
Chr01	19350001	0.020553:21.67	0.019173:26.50	0.020429:24.54	0.022150:21.86	0.020361:19.82	0.020091:22.05	0.021054:19.71	0.020261:23.80	0.021658:24.02	0.020121:21.99	0.020295:20.01	0.019881:28.32	0.020604:18.51	0.020600:20.03	0.021814:18.83	0.020619:20.52	0.020506:18.21	0.020576:20.49	0.020684:20.06	0.021262:19.10	0.020300:20.82	0.019996:19.67	0.019835:16.91	0.020324:17.13	0.020424:14.47	0.021380:23.01	0.020828:23.69	0.021083:18.07	0.020510:20.14	0.021216:18.96	0.020044:21.25	0.020620:19.20	0.020532:17.85	0.020765:17.57	0.020619:17.08	0.020455:21.34	0.021197:19.57	0.021010:15.24	0.019887:18.13	0.020058:16.89	0.020250:19.51	0.020756:15.13	0.021490:14.28	0.018762:16.27	0.020329:16.26	0.020484:15.89	0.020657:15.10	0.021734:15.71
Chr01	19400001	0.027510:27.71	0.025832:31.69	0.026991:30.50	0.029463:25.77	0.028834:24.18	0.026303:26.98	0.025897:25.43	0.027404:28.15	0.026049:29.56	0.026011:27.49	0.027271:24.95	0.025459:34.32	0.029071:24.16	0.028304:25.71	0.027154:23.64	0.028408:26.51	0.027827:23.06	0.028630:25.81	0.027873:24.61	0.028535:24.14	0.028899:25.74	0.028536:25.10	0.028805:21.34	0.028296:22.79	0.030037:17.41	0.029036:27.69	0.027927:29.26	0.028463:22.26	0.027661:25.25	0.027605:24.45	0.027066:28.03	0.027260:24.92	0.026391:22.23	0.028248:23.26	0.027690:21.81	0.026713:27.80	0.027212:25.22	0.029739:17.07	0.028927:21.49	0.028677:21.65	0.029106:23.26	0.028547:18.34	0.029254:17.26	0.028800:18.68	0.028203:18.91	0.027963:19.11	0.029273:18.10	0.028141:19.14
Chr01	19450001	0.017394:26.13	0.016523:29.99	0.017321:27.02	0.018035:24.27	0.016729:21.71	0.017816:24.94	0.016780:23.04	0.016349:27.17	0.016283:27.60	0.017302:25.84	0.016675:23.16	0.016204:32.74	0.017749:22.19	0.017700:23.89	0.017079:22.03	0.017731:23.68	0.017762:21.14	0.018258:23.89	0.018677:22.93	0.018152:21.66	0.018464:24.46	0.017605:23.09	0.017633:20.07	0.017357:19.80	0.018150:16.70	0.017143:25.53	0.016534:26.34	0.017937:20.40	0.016798:24.63	0.017148:22.02	0.016696:25.43	0.017226:23.29	0.016519:21.45	0.017743:21.31	0.017568:19.79	0.018015:25.53	0.017167:22.97	0.017964:15.90	0.017357:19.08	0.016743:19.19	0.017608:21.54	0.018445:16.90	0.017956:16.26	0.017559:17.19	0.017454:17.13	0.018564:17.73	0.018307:17.03	0.017546:18.23
Chr01	19500001	0.015042:29.97	0.014869:31.58	0.015643:28.74	0.015102:24.57	0.015851:23.40	0.015784:27.53	0.015436:27.49	0.014813:31.72	0.015185:31.26	0.015822:27.50	0.015526:25.81	0.014383:39.21	0.015395:24.12	0.016133:24.20	0.015534:23.18	0.015344:25.85	0.015329:22.34	0.015463:24.79	0.016349:24.20	0.016050:23.83	0.015219:25.24	0.015091:25.21	0.015055:21.31	0.015508:22.65	0.016743:16.92	0.015659:26.89	0.015299:28.74	0.015925:21.31	0.015129:26.14	0.016425:24.76	0.015275:25.05	0.015203:23.25	0.015869:21.19	0.015457:20.52	0.015299:19.49	0.015722:25.90	0.014835:24.22	0.016110:17.20	0.015437:20.92	0.015332:20.61	0.014826:22.86	0.016360:18.02	0.016059:17.39	0.016457:18.40	0.015675:18.68	0.017030:19.75	0.016352:17.78	0.015792:19.90
Chr01	19550001	0.014352:17.44	0.013662:20.95	0.014643:21.20	0.016491:18.38	0.014430:17.63	0.014056:18.93	0.013619:17.52	0.013023:20.56	0.014284:21.63	0.013984:19.89	0.013106:17.34	0.012718:24.13	0.014405:17.01	0.013887:19.66	0.015854:16.44	0.014843:16.78	0.014206:15.63	0.014801:19.00	0.015252:18.59	0.013655:17.55	0.013506:18.90	0.014271:18.18	0.013553:15.63	0.014560:14.96	0.017466:11.92	0.014857:20.79	0.015290:20.10	0.015371:16.89	0.014299:18.91	0.014733:16.68	0.015327:17.67	0.015190:16.42	0.015052:15.38	0.015896:15.96	0.015732:14.79	0.015602:19.35	0.014636:17.80	0.016432:12.30	0.014848:14.72	0.014996:14.55	0.015545:16.51	0.015230:12.87	0.015365:11.98	0.015869:12.99	0.016605:13.02	0.017113:13.23	0.015976:11.93	0.014656:14.32
Chr01	19600001	0.023964:19.28	0.014993:22.20	0.014605:24.46	0.015205:22.14	0.022757:18.23	0.023985:20.31	0.022382:16.99	0.021951:20.30	0.022101:22.10	0.023148:21.00	0.022531:17.84	0.022732:24.31	0.023552:18.47	0.023206:20.01	0.023071:17.53	0.023591:18.76	0.024067:17.94	0.023080:19.61	0.022989:20.19	0.024375:18.57	0.022927:20.20	0.023933:18.38	0.023114:16.16	0.023618:15.68	0.024358:13.61	0.024187:22.52	0.023252:23.50	0.023831:18.74	0.022439:19.54	0.024216:17.80	0.015444:18.42	0.015171:18.15	0.015488:15.84	0.014262:17.35	0.013787:16.46	0.015957:19.51	0.015606:18.88	0.024908:13.99	0.023591:16.62	0.023067:15.37	0.022834:18.01	0.024181:14.32	0.022921:13.70	0.024539:15.10	0.023840:14.61	0.024093:15.19	0.022522:14.53	0.023560:15.64
Chr01	19650001	0.015397:19.49	0.015303:19.88	0.014745:26.06	0.015165:22.75	0.016337:18.09	0.016383:19.63	0.016131:15.80	0.015158:18.52	0.015924:21.48	0.014986:21.61	0.016027:17.47	0.015302:22.35	0.017168:18.66	0.016707:21.07	0.015794:19.37	0.016064:19.36	0.014821:18.45	0.015508:20.43	0.015938:20.62	0.015911:19.44	0.016113:20.90	0.015707:19.31	0.016151:16.44	0.016397:16.69	0.016514:15.14	0.015387:24.03	0.015443:24.86	0.015590:18.55	0.015389:19.62	0.016049:18.67	0.016594:18.16	0.015598:18.00	0.016112:15.72	0.016098:18.33	0.016015:16.88	0.015781:20.50	0.015086:19.56	0.016624:15.59	0.014750:18.21	0.015954:16.55	0.016466:19.82	0.015725:15.50	0.016097:14.93	0.015394:16.25	0.014988:15.80	0.015279:15.91	0.015921:15.23	0.015085:16.64
Chr01	19700001	0.013251:14.07	0.015785:14.54	0.012332:19.46	0.012492:17.62	0.013582:12.99	0.014696:13.77	0.014403:11.71	0.012918:14.60	0.012769:15.40	0.012097:14.58	0.012508:12.86	0.013870:16.18	0.012543:14.19	0.012659:15.29	0.014123:13.95	0.013187:14.36	0.013366:13.27	0.012046:15.45	0.012045:15.09	0.012564:14.50	0.013038:15.43	0.011980:14.27	0.013514:11.94	0.011810:11.93	0.012930:11.35	0.012242:17.91	0.011771:17.91	0.012564:14.00	0.012687:14.57	0.012858:14.48	0.013441:14.47	0.013253:12.90	0.013305:12.29	0.011656:13.34	0.013562:13.09	0.014812:15.26	0.012277:14.39	0.012473:11.28	0.013455:12.92	0.014072:12.21	0.012862:14.56	0.013120:11.49	0.012537:11.11	0.013344:12.13	0.012956:11.78	0.012108:11.85	0.012984:11.24	0.012547:12.03
Chr01	19750001	0.029730:21.84	0.030118:20.02	0.029986:23.82	0.029819:20.61	0.029970:17.65	0.029431:21.67	0.027428:18.98	0.028145:23.30	0.028845:23.18	0.029186:21.62	0.030182:17.92	0.027885:27.04	0.029640:19.87	0.030494:21.83	0.030002:19.15	0.029017:19.93	0.028114:17.81	0.029945:20.34	0.029468:20.97	0.030146:19.20	0.029453:21.29	0.028773:21.12	0.030586:17.75	0.031225:17.57	0.032704:12.02	0.028543:22.01	0.028948:21.59	0.031965:18.36	0.028585:20.92	0.029490:20.40	0.030420:20.83	0.031392:19.35	0.031994:16.67	0.030779:18.00	0.031959:17.51	0.030280:21.41	0.030135:19.43	0.030560:13.70	0.029105:16.03	0.029278:16.09	0.030060:17.20	0.032118:13.47	0.031577:12.72	0.030272:13.89	0.029684:14.26	0.031216:13.72	0.029976:14.29	0.030847:15.33
Chr01	19800001	0.032999:29.15	0.033968:32.69	0.033829:28.52	0.034002:25.32	0.033193:23.68	0.033443:27.15	0.033410:27.06	0.033571:31.43	0.032713:30.65	0.033273:27.57	0.033117:26.40	0.033226:37.97	0.033375:24.55	0.033604:25.28	0.032296:23.45	0.033710:25.04	0.033171:22.85	0.033529:26.03	0.033179:24.27	0.033473:22.76	0.033547:26.06	0.033149:26.21	0.033442:22.31	0.033895:22.30	0.033274:17.88	0.033682:26.74	0.033025:29.08	0.033685:22.52	0.033992:26.21	0.033802:25.01	0.034030:27.28	0.033565:25.45	0.034105:21.64	0.032979:21.72	0.033713:20.76	0.033055:26.96	0.034004:25.08	0.034667:16.85	0.034097:20.52	0.032460:19.79	0.034588:23.31	0.034427:17.94	0.034634:17.47	0.035146:17.96	0.032801:18.41	0.034066:19.34	0.033186:17.63	0.034252:20.23
Chr01	19850001	0.020103:25.17	0.018642:32.06	0.019358:26.16	0.019267:22.66	0.019666:21.87	0.019659:24.05	0.019330:23.41	0.019120:28.97	0.019589:28.21	0.019867:25.00	0.018477:23.98	0.019441:35.05	0.020600:20.97	0.019939:22.16	0.019945:21.12	0.019296:22.63	0.020702:19.63	0.020359:22.68	0.020437:21.62	0.020454:20.24	0.019392:23.07	0.019993:23.06	0.021063:19.63	0.019180:19.92	0.020399:17.40	0.020033:25.83	0.020024:26.23	0.020570:19.94	0.020476:22.77	0.020241:22.23	0.018582:26.14	0.019732:23.61	0.019334:20.88	0.018866:19.61	0.019602:18.54	0.019512:23.93	0.020025:22.35	0.019174:16.77	0.019660:18.90	0.019982:18.47	0.020618:22.23	0.020191:17.43	0.018647:16.41	0.020116:17.56	0.020888:17.16	0.018910:19.58	0.020545:17.10	0.019731:18.60
Chr01	19900001	0.015306:22.98	0.016466:22.30	0.017080:22.23	0.016742:19.85	0.016473:17.74	0.016547:20.53	0.016343:19.64	0.016024:23.45	0.015502:22.86	0.016139:21.00	0.016532:18.76	0.015554:26.66	0.016223:19.11	0.017497:20.67	0.016761:18.65	0.016534:20.06	0.015236:18.23	0.016601:19.90	0.016585:19.44	0.016390:18.05	0.016157:21.21	0.017241:19.51	0.015712:17.13	0.016700:17.11	0.017680:12.48	0.017712:20.71	0.016646:22.00	0.016987:17.58	0.015763:21.02	0.016463:19.63	0.016634:21.00	0.016570:19.58	0.016963:16.86	0.016319:17.32	0.017287:16.78	0.016621:21.06	0.016718:20.06	0.017324:13.39	0.016311:16.23	0.017427:15.86	0.018077:17.07	0.018183:13.36	0.018019:13.02	0.016670:13.49	0.017872:13.76	0.017015:14.36	0.017833:13.84	0.016833:15.61
Chr01	19950001	0.019614:24.99	0.019766:26.06	0.020573:28.90	0.019517:25.74	0.019750:21.34	0.020458:22.44	0.019415:20.78	0.019956:24.58	0.019970:26.98	0.020928:24.54	0.019774:22.26	0.018902:28.96	0.019555:21.08	0.019994:23.59	0.021385:21.25	0.019280:22.80	0.020128:20.97	0.020110:23.14	0.020055:22.61	0.018933:22.46	0.020100:23.99	0.019667:21.56	0.020176:18.77	0.020257:19.72	0.020405:18.69	0.019853:27.42	0.020014:27.53	0.019440:20.94	0.020337:22.15	0.019698:21.65	0.020488:22.78	0.019896:21.24	0.020906:18.27	0.019776:19.96	0.019902:19.39	0.020172:24.30	0.020017:20.90	0.019375:17.88	0.019498:20.66	0.019544:18.56	0.019757:24.69	0.019101:19.38	0.019831:18.14	0.020984:18.82	0.020391:18.70	0.020489:19.93	0.020816:18.40	0.018765:19.77
Chr01	20000001	0.020920:23.75	0.020937:28.05	0.020174:30.26	0.020148:27.18	0.020474:22.49	0.021226:22.99	0.021207:20.96	0.020296:25.12	0.020911:26.91	0.020562:25.79	0.020308:23.70	0.020575:28.44	0.020418:21.49	0.020697:23.89	0.020283:22.46	0.020692:23.21	0.020166:21.26	0.020648:23.68	0.021004:23.20	0.021024:23.02	0.020398:23.44	0.020982:22.70	0.020733:19.11	0.020632:19.83	0.021362:19.14	0.020602:28.53	0.020805:30.04	0.019928:22.26	0.021111:22.58	0.020645:21.18	0.020908:22.56	0.020859:21.65	0.020362:19.63	0.020355:21.09	0.019884:20.10	0.020765:24.31	0.020144:21.62	0.019732:18.33	0.020388:21.48	0.020750:18.50	0.019984:25.19	0.020370:18.58	0.021269:18.28	0.020484:19.26	0.020164:19.31	0.020349:20.29	0.020786:19.43	0.020232:20.47
Chr01	20050001	0.019248:20.25	0.019489:22.91	0.020824:24.98	0.021126:21.97	0.018953:18.07	0.019572:20.60	0.018890:18.97	0.018710:20.96	0.019561:23.57	0.018757:22.42	0.019572:19.16	0.018831:25.14	0.020669:18.80	0.020149:20.84	0.019527:19.05	0.019599:20.09	0.019182:18.37	0.019839:20.29	0.019846:20.34	0.019962:19.37	0.019753:20.66	0.019972:18.51	0.020657:16.82	0.019709:16.87	0.020082:14.92	0.019433:23.82	0.019893:24.08	0.020692:18.43	0.019345:20.89	0.020100:19.08	0.020347:19.46	0.020973:17.21	0.021089:15.56	0.020520:18.08	0.020394:16.78	0.021045:19.66	0.021237:19.62	0.020536:14.93	0.020984:17.90	0.019918:15.90	0.021440:18.03	0.020314:14.71	0.020035:14.32	0.019537:15.92	0.020313:15.10	0.020180:15.43	0.020450:14.66	0.019110:15.84
Chr01	20100001	0.019817:22.51	0.020805:26.68	0.020725:27.62	0.020813:24.56	0.019882:20.52	0.019142:21.89	0.018025:19.29	0.018946:22.53	0.019175:25.10	0.019289:24.06	0.018601:21.23	0.018339:27.30	0.019980:19.94	0.019866:21.59	0.019851:21.08	0.020661:21.23	0.020454:19.45	0.019026:22.18	0.020052:21.64	0.019417:20.94	0.019750:21.68	0.019922:20.90	0.019964:18.05	0.019321:18.25	0.020047:17.80	0.019471:26.12	0.020462:27.02	0.018851:19.83	0.019008:21.14	0.019840:20.67	0.020617:22.15	0.021289:19.42	0.021718:17.57	0.022413:18.43	0.021412:18.34	0.020869:22.71	0.021165:20.83	0.019300:16.61	0.019883:19.08	0.018571:18.02	0.020816:22.02	0.019866:17.68	0.020780:16.64	0.019005:18.83	0.019345:17.98	0.019689:17.95	0.018869:16.95	0.018898:18.43
Chr01	20150001	0.013990:24.57	0.018581:25.89	0.018685:24.11	0.021430:21.23	0.017950:19.57	0.015630:22.55	0.014818:22.34	0.015927:25.05	0.014532:24.78	0.016685:22.61	0.015707:20.58	0.014113:31.23	0.016022:21.32	0.016928:21.51	0.016954:20.48	0.016838:21.52	0.017921:18.95	0.015940:20.80	0.016808:20.80	0.017740:19.56	0.016137:21.48	0.014895:21.46	0.014939:19.52	0.016636:18.58	0.017680:14.03	0.016534:22.35	0.016937:23.75	0.017817:18.89	0.014718:22.42	0.015364:21.09	0.016307:23.69	0.018524:21.04	0.020371:18.70	0.020792:18.75	0.021551:17.96	0.018918:22.90	0.020888:21.99	0.018449:14.36	0.018329:17.02	0.017469:17.67	0.018074:19.82	0.019196:15.49	0.019624:14.39	0.019291:14.83	0.018462:15.43	0.017127:16.34	0.017509:15.72	0.018336:16.03
Chr01	20200001	0.015294:26.03	0.017610:25.73	0.018942:21.90	0.017809:19.46	0.016389:19.65	0.016486:22.31	0.015286:22.28	0.015020:25.77	0.015585:26.51	0.016443:22.99	0.015929:21.04	0.015649:31.42	0.016312:21.61	0.017376:23.41	0.016978:19.87	0.016415:21.56	0.016363:19.07	0.017509:21.39	0.017208:21.79	0.017903:19.97	0.017265:22.77	0.015870:23.03	0.016280:19.30	0.016182:18.70	0.018008:12.98	0.017281:20.88	0.016584:22.05	0.017389:18.98	0.015847:23.21	0.016700:22.45	0.016802:24.95	0.017289:23.05	0.018651:19.05	0.018349:19.07	0.018495:17.55	0.017918:24.17	0.017106:22.13	0.017977:13.96	0.016859:16.79	0.017181:17.56	0.018401:17.76	0.019011:14.01	0.018037:12.83	0.016591:14.40	0.017052:14.31	0.017283:16.16	0.016652:14.54	0.016644:15.80
Chr01	20250001	0.008886:18.10	0.013532:16.95	0.017119:14.33	0.014681:11.98	0.010787:14.15	0.010677:16.80	0.009612:15.70	0.009130:18.13	0.009919:19.04	0.011982:15.91	0.009875:15.33	0.008858:22.64	0.011467:14.68	0.011868:15.48	0.011354:14.05	0.011543:15.13	0.012424:13.93	0.011452:15.07	0.011950:13.86	0.012644:14.18	0.011103:15.58	0.010865:16.17	0.011670:13.59	0.012923:13.93	0.014102:9.79	0.012241:15.70	0.012381:16.10	0.013654:13.38	0.010886:16.15	0.010899:15.40	0.012516:15.93	0.012436:14.20	0.010860:13.44	0.014202:12.39	0.013655:11.79	0.013565:16.00	0.013139:14.13	0.012597:10.05	0.012987:12.32	0.012178:13.16	0.016237:11.48	0.013657:10.33	0.013856:9.93	0.014404:10.42	0.013543:10.53	0.013646:11.79	0.012724:10.48	0.013089:11.21
Chr01	20300001	0.017856:22.70	0.021470:22.46	0.021869:19.13	0.022078:16.48	0.017222:16.19	0.017437:19.29	0.018051:19.58	0.019184:22.58	0.017926:22.29	0.018816:19.40	0.016363:17.33	0.017332:28.23	0.018799:19.28	0.018448:19.46	0.019565:17.51	0.018168:19.01	0.019021:17.66	0.018641:19.06	0.016868:19.11	0.018706:17.08	0.019086:19.92	0.018411:20.28	0.018297:17.29	0.018796:17.19	0.018684:10.75	0.018793:18.40	0.020148:18.88	0.019313:16.27	0.018937:19.80	0.017630:19.50	0.020677:21.36	0.021768:20.00	0.021363:17.68	0.022156:17.29	0.022456:16.11	0.020639:21.37	0.021716:19.78	0.019050:11.74	0.019994:14.23	0.018025:14.12	0.021701:14.65	0.020816:12.00	0.019408:11.12	0.020350:11.99	0.018983:12.19	0.019528:13.95	0.017392:12.64	0.019250:13.46
Chr01	20350001	0.009722:24.75	NA:19.58	0.013268:14.72	0.015329:13.52	0.010748:17.27	0.010980:20.24	0.009982:20.64	0.009961:24.89	0.010461:23.01	0.010689:20.81	0.010055:19.87	0.009421:31.06	0.010124:20.35	0.010729:19.08	0.010655:18.81	0.010878:19.40	0.010847:17.63	0.010700:19.67	0.011037:18.66	0.011523:17.65	0.009936:21.11	0.009935:21.68	0.010957:16.92	0.010401:17.74	0.012378:12.62	0.011413:19.59	0.011422:20.26	0.011848:16.14	0.010553:20.23	0.010344:20.63	0.013234:16.66	0.013452:14.91	0.013156:13.85	0.013763:12.63	0.013900:12.50	0.013703:16.74	0.013872:15.29	0.012019:12.97	0.011211:15.82	0.010761:16.73	0.014369:15.75	0.011722:14.08	0.011688:12.79	0.011064:13.89	0.011480:14.40	0.010517:15.49	0.011684:14.69	0.010730:15.28
Chr01	20400001	0.001555:19.76	NA:11.05	NA:9.98	NA:8.87	0.003131:14.33	0.001922:15.49	0.002464:16.40	0.001829:19.02	0.002273:18.46	0.002858:16.98	0.003049:14.71	0.001456:23.28	0.002546:16.76	0.002559:16.80	0.002234:16.04	0.003652:15.58	0.002872:14.55	0.002545:16.00	0.002666:15.96	0.003648:14.59	0.002598:17.07	0.002047:17.70	0.002819:14.59	0.003233:14.39	0.003772:10.13	0.003849:16.27	0.003283:16.57	0.003036:13.90	0.002229:17.91	0.001974:17.38	NA:10.20	NA:9.34	NA:8.26	NA:8.04	NA:8.17	NA:10.20	NA:9.08	0.003765:10.51	0.002940:12.88	0.002999:13.40	0.005221:12.79	0.003836:10.86	0.003577:10.37	0.003788:10.55	0.003750:11.49	0.003322:11.86	0.003498:11.33	0.002935:12.22
Chr01	20450001	0.003844:18.19	0.008483:16.66	0.010342:13.92	0.010699:12.37	0.005578:13.80	0.004559:15.62	0.003961:15.87	0.004381:18.52	0.004932:17.44	0.005786:15.61	0.005411:14.60	0.003453:23.87	0.004571:15.90	0.005864:15.22	0.005645:14.07	0.006191:14.14	0.005175:12.40	0.005747:14.28	0.005757:14.57	0.005911:13.55	0.004472:16.16	0.004053:15.83	0.004837:13.26	0.005441:12.88	0.006383:9.98	0.006283:15.09	0.005579:15.62	0.005268:12.26	0.004498:16.32	0.004178:15.75	0.007609:15.77	0.008250:13.59	0.009510:11.55	0.008638:11.45	0.008964:11.66	0.007769:15.63	0.008153:14.03	0.007172:9.87	0.005619:12.17	0.005285:12.87	0.011123:12.15	0.005165:10.38	0.006084:9.66	0.005837:10.05	0.005832:10.76	0.004860:11.75	0.005093:10.46	0.005955:11.66
Chr01	20500001	0.011940:31.75	0.013465:31.25	0.015144:26.39	0.014819:23.57	0.013666:22.99	0.013100:26.65	0.012691:26.23	0.012160:31.86	0.012839:28.56	0.013450:26.59	0.013783:24.60	0.011702:38.80	0.012585:26.30	0.013408:25.81	0.013249:23.38	0.013297:25.95	0.013328:22.99	0.013236:25.40	0.013282:25.18	0.013420:23.17	0.012934:26.60	0.012791:27.59	0.013271:21.87	0.013162:22.69	0.014536:15.51	0.012973:25.20	0.013819:26.23	0.014124:21.22	0.012867:27.42	0.013177:26.74	0.013459:29.04	0.014373:26.35	0.014010:23.44	0.014411:22.32	0.014693:21.16	0.013970:28.84	0.014205:25.75	0.014093:16.92	0.013890:20.03	0.013872:20.72	0.015439:21.40	0.014435:17.48	0.015155:16.20	0.014876:17.24	0.014117:17.45	0.013406:19.21	0.014134:17.34	0.014203:19.30
Chr01	20550001	0.014615:30.21	0.014069:33.49	0.015043:28.62	0.015365:25.70	0.015238:22.94	0.014847:27.08	0.014301:26.85	0.014320:31.06	0.014249:29.58	0.014029:26.91	0.014309:25.43	0.014234:38.62	0.014480:25.64	0.014410:26.54	0.014763:23.10	0.014429:26.52	0.014248:23.36	0.014224:25.46	0.014333:24.64	0.014586:23.48	0.014098:26.41	0.014220:27.10	0.014389:22.26	0.014959:22.81	0.015816:17.16	0.014627:26.20	0.014875:27.59	0.014670:22.78	0.014227:26.38	0.014034:26.40	0.014110:29.51	0.015007:26.93	0.014735:23.06	0.014731:22.31	0.014926:22.14	0.014537:28.75	0.015387:26.64	0.014536:18.03	0.014695:21.04	0.014829:21.22	0.014805:23.60	0.015187:18.90	0.015111:17.61	0.014985:18.74	0.015104:18.74	0.015253:20.54	0.014366:18.66	0.014596:20.07
Chr01	20600001	0.020109:24.57	0.022462:27.26	0.022003:25.47	0.021922:22.66	0.020718:20.24	0.020781:22.19	0.020858:21.48	0.021228:25.74	0.020216:26.62	0.021727:23.38	0.020719:21.94	0.019800:29.45	0.020825:20.66	0.021691:21.11	0.021475:20.12	0.021700:21.30	0.021713:19.07	0.021249:21.20	0.021721:21.10	0.021476:20.37	0.020541:22.39	0.021488:21.40	0.021475:17.70	0.021601:18.41	0.022999:15.09	0.021198:23.83	0.021373:25.20	0.020188:19.92	0.020255:22.15	0.022129:20.66	0.022808:22.17	0.022537:21.07	0.021985:18.97	0.022532:19.18	0.022661:18.36	0.022555:23.01	0.022589:22.10	0.022452:15.08	0.022114:18.65	0.022874:18.24	0.021569:20.61	0.022412:16.41	0.021970:16.05	0.020919:16.52	0.023227:17.22	0.022076:17.97	0.022532:16.99	0.022058:18.33
Chr01	20650001	0.022627:24.35	0.024141:21.36	0.024369:29.41	0.023268:26.62	0.023765:21.69	0.023144:22.43	0.023492:18.69	0.024534:21.48	0.022930:26.74	0.023367:25.38	0.023166:21.02	0.023155:24.47	0.022803:22.83	0.024002:25.48	0.023886:21.95	0.023104:23.56	0.024890:21.29	0.022784:23.63	0.022908:24.89	0.023908:23.03	0.023472:24.25	0.024004:23.43	0.022842:19.06	0.023604:20.00	0.023830:16.88	0.023365:27.43	0.022685:27.13	0.023632:22.13	0.023331:23.99	0.024133:22.78	0.024679:23.14	0.025074:23.14	0.024764:19.37	0.024688:22.67	0.024685:20.00	0.025264:24.95	0.023641:23.96	0.023543:17.29	0.023458:20.46	0.023365:20.90	0.022408:23.27	0.022888:17.45	0.024461:15.80	0.022700:18.06	0.023235:17.67	0.023450:19.03	0.022659:17.66	0.023679:19.24
Chr01	20700001	0.017866:19.40	0.018836:20.68	0.018188:21.64	0.019515:19.66	0.018779:16.96	0.018675:18.25	0.019026:17.31	0.017958:21.19	0.017640:21.90	0.017876:19.39	0.017794:17.88	0.016661:24.25	0.018616:17.14	0.017898:18.21	0.017924:16.75	0.018304:18.18	0.017687:16.52	0.018092:18.57	0.017466:17.53	0.017671:17.87	0.018129:18.17	0.017982:17.35	0.017707:15.01	0.017576:15.95	0.019234:12.29	0.017188:20.66	0.017758:21.36	0.016895:17.01	0.017505:18.47	0.018443:17.06	0.018745:17.15	0.018710:16.87	0.019491:14.62	0.019520:15.82	0.018232:14.93	0.018593:17.47	0.019117:17.63	0.019970:13.66	0.018408:15.32	0.017940:15.10	0.018236:16.69	0.019824:13.36	0.018903:12.54	0.017918:13.89	0.017821:14.07	0.018668:13.75	0.016979:13.20	0.017575:14.26
Chr01	20750001	0.020995:16.92	0.024384:20.01	0.023719:22.29	0.023277:20.11	0.023205:15.92	0.022831:17.22	0.021185:15.75	0.022289:17.94	0.020276:20.13	0.022372:18.58	0.021661:15.99	0.020852:21.43	0.022150:16.22	0.022216:18.39	0.021982:15.78	0.022013:16.52	0.022593:15.49	0.022404:17.81	0.021786:17.98	0.022981:16.71	0.020522:17.11	0.022449:15.69	0.023295:14.63	0.022047:14.75	0.022305:12.61	0.022593:19.52	0.022249:20.31	0.023031:17.45	0.021327:18.15	0.023200:16.32	0.024361:17.39	0.024836:16.78	0.024535:13.66	0.024650:15.36	0.024136:15.39	0.024807:18.25	0.025254:17.38	0.021913:12.05	0.022405:14.52	0.022835:13.88	0.022425:16.01	0.022049:12.69	0.022408:11.95	0.020963:12.94	0.022032:12.52	0.022457:12.83	0.022680:12.54	0.022030:13.38
Chr01	20800001	0.023918:22.07	0.023944:24.83	0.025494:28.77	0.024826:25.09	0.023441:20.36	0.023442:22.67	0.024507:20.28	0.023900:23.50	0.023319:25.68	0.023270:24.21	0.023340:21.11	0.023394:28.19	0.023276:20.86	0.023335:24.01	0.023025:21.02	0.023601:22.26	0.023624:21.15	0.023787:23.11	0.023841:22.44	0.024148:21.55	0.023128:21.84	0.024449:21.23	0.023089:18.20	0.024750:19.34	0.023527:16.73	0.024159:26.25	0.024203:27.12	0.023536:22.22	0.023496:22.22	0.023625:20.87	0.024765:20.69	0.024542:20.59	0.025048:18.01	0.024846:19.77	0.025799:18.22	0.024679:22.17	0.024915:21.60	0.023668:15.85	0.023156:19.21	0.023434:18.25	0.022507:21.11	0.024012:16.34	0.024765:15.60	0.024382:17.49	0.025118:16.79	0.024059:16.82	0.023265:15.99	0.023113:18.02
Chr01	20850001	0.028509:21.11	0.028434:24.82	0.028496:29.72	0.029168:25.78	0.027800:20.13	0.028173:20.51	0.027646:18.40	0.027857:21.56	0.028316:23.05	0.028506:23.04	0.027833:20.52	0.028048:25.50	0.027855:20.66	0.027781:21.73	0.027979:21.40	0.028370:21.45	0.027957:20.07	0.028294:22.18	0.028208:21.97	0.028754:21.45	0.028307:21.50	0.028753:20.09	0.027690:17.44	0.027860:18.27	0.028511:19.66	0.028265:27.44	0.028160:28.68	0.028062:21.86	0.028855:21.92	0.027523:20.09	0.028156:20.45	0.028798:18.91	0.028449:17.17	0.028596:19.16	0.028957:18.35	0.028462:22.03	0.028624:20.28	0.027737:17.24	0.028233:19.90	0.029201:18.49	0.028311:23.55	0.028817:18.59	0.028279:17.90	0.028425:19.85	0.028624:19.28	0.028285:18.06	0.028053:17.77	0.028999:18.73
Chr01	20900001	0.022540:16.51	0.022052:16.36	0.022717:22.91	0.022022:20.73	0.022771:16.12	0.021151:16.81	0.020708:13.01	0.021248:15.40	0.021483:18.76	0.020571:18.33	0.021763:14.49	0.021207:17.85	0.022359:17.72	0.021972:20.68	0.022009:18.12	0.022091:16.54	0.020700:16.50	0.021717:20.24	0.021354:19.99	0.022046:18.76	0.023220:18.44	0.023521:17.31	0.022854:14.68	0.022117:14.73	0.023841:14.26	0.021928:21.95	0.022596:22.80	0.022503:18.60	0.022163:18.14	0.022214:17.01	0.023728:16.85	0.020724:15.54	0.024075:14.21	0.022446:17.34	0.022889:16.00	0.023054:18.30	0.021400:17.13	0.023047:13.68	0.022265:15.58	0.022191:14.94	0.023379:16.57	0.023645:13.31	0.023403:12.81	0.021397:14.58	0.022380:14.25	0.022756:12.71	0.023810:13.06	0.022836:14.10
Chr01	20950001	0.026220:19.39	0.028096:20.76	0.026095:24.50	0.027522:21.46	0.026256:19.30	0.026631:20.95	0.026294:18.76	0.025767:21.46	0.027805:23.81	0.026399:21.34	0.026589:18.79	0.026441:25.11	0.026633:19.69	0.026005:22.04	0.026891:18.91	0.026571:18.88	0.027445:17.96	0.026901:21.42	0.027531:21.03	0.027985:19.61	0.025653:20.73	0.027684:19.64	0.027538:16.94	0.027831:16.25	0.027049:14.68	0.026849:23.51	0.027312:24.47	0.025601:20.62	0.025836:21.38	0.028247:18.88	0.026918:19.08	0.027216:17.83	0.028498:14.23	0.028319:17.37	0.027227:16.63	0.026967:20.36	0.026282:19.72	0.028098:13.77	0.027978:16.73	0.027751:16.73	0.028384:17.98	0.026528:14.25	0.024999:13.57	0.025495:15.41	0.028365:15.47	0.027992:15.19	0.026865:14.44	0.027510:15.71
Chr01	21000001	0.024099:15.47	0.023411:19.63	0.022950:20.66	0.024226:18.33	0.023499:15.96	0.023024:17.19	0.022173:16.70	0.023682:18.71	0.022946:19.51	0.025302:18.20	0.024087:16.57	0.023473:21.44	0.023998:14.47	0.024198:15.96	0.025001:15.04	0.025358:15.64	0.023064:14.70	0.023146:15.12	0.023099:15.58	0.024850:14.99	0.022919:15.67	0.025968:15.20	0.025782:12.70	0.024053:13.59	0.025245:13.73	0.024537:20.84	0.023287:20.75	0.023581:15.00	0.024165:16.19	0.024194:14.19	0.021438:14.89	0.023764:13.15	0.022624:12.39	0.023250:13.05	0.023665:12.26	0.024236:15.42	0.023015:15.03	0.025179:12.30	0.022898:14.55	0.024736:13.96	0.024683:15.05	0.025386:13.20	0.024251:12.67	0.025267:13.53	0.024028:12.93	0.023916:13.06	0.025370:12.42	0.023357:13.40
Chr01	21050001	0.019289:19.65	0.021049:22.86	0.024101:25.19	0.023085:21.61	0.019969:19.22	0.020044:20.41	0.020971:17.80	0.020324:20.96	0.020014:22.57	0.019343:21.15	0.019876:18.45	0.018536:24.48	0.020169:18.60	0.019668:21.41	0.020535:19.41	0.019588:19.68	0.019653:18.58	0.019973:20.78	0.021002:20.17	0.020201:19.13	0.021739:19.61	0.021177:18.98	0.019976:17.05	0.020295:16.60	0.021819:15.73	0.020456:22.51	0.019951:22.87	0.021054:19.17	0.019833:19.81	0.020106:18.89	0.021705:20.86	0.022656:18.81	0.022986:16.40	0.023895:19.04	0.023078:16.99	0.022706:21.33	0.023739:19.81	0.021125:14.80	0.018768:16.58	0.020108:17.00	0.024131:18.76	0.020619:14.94	0.020874:14.87	0.020661:15.70	0.020204:15.58	0.019980:16.24	0.020967:14.65	0.020723:16.12
Chr01	21100001	0.007710:15.42	0.008878:18.05	0.009207:18.52	0.011358:15.65	0.008156:13.89	0.006226:15.94	0.007345:15.61	0.007047:17.51	0.005944:18.52	0.007370:16.18	0.007948:14.77	0.005215:20.52	0.008597:13.75	0.009375:15.21	0.008439:13.30	0.006790:14.95	0.008834:13.36	0.008508:14.71	0.008253:14.85	0.007795:13.58	0.007819:14.56	0.007438:14.74	0.008758:12.48	0.008125:12.75	0.009348:9.27	0.008428:16.26	0.007029:17.38	0.009060:13.85	0.008392:15.88	0.006469:14.21	0.006365:16.86	0.006755:15.89	0.009445:12.66	0.008588:14.18	0.008788:13.40	0.007664:16.81	0.008463:15.48	0.009336:9.44	0.008053:11.74	0.007720:13.12	0.010470:12.98	0.009552:9.76	0.009190:9.32	0.008205:10.81	0.010763:10.54	0.008900:10.46	0.008946:9.62	0.007454:11.15
Chr01	21150001	0.009991:12.56	0.018978:13.77	0.020164:16.16	0.018509:14.18	0.012340:11.61	0.011322:12.51	0.011994:11.59	0.011575:13.33	0.010215:14.21	0.011686:13.26	0.010610:11.74	0.010924:15.42	0.011708:11.47	0.010201:13.37	0.011242:11.55	0.011839:12.40	0.012042:10.94	0.010704:12.96	0.011482:12.19	0.011502:11.56	0.013247:12.20	0.011455:11.97	0.012461:10.11	0.012225:10.61	0.013860:8.67	0.011288:14.26	0.011378:13.87	0.011748:11.58	0.010807:12.76	0.011283:12.15	0.018492:13.00	0.017731:12.69	0.020807:10.80	0.018192:11.90	0.019152:11.13	0.017589:13.93	0.016761:13.13	0.013293:8.05	0.012253:9.89	0.008765:10.44	0.019283:12.34	0.014442:8.67	0.013493:7.87	0.012952:8.80	0.013577:8.88	0.013858:8.59	0.014511:8.12	0.012697:9.14
Chr01	21200001	0.013129:18.75	0.021385:21.77	0.020401:26.26	0.020760:23.09	0.012370:17.21	0.013913:17.76	0.013001:15.55	0.013745:17.89	0.012442:20.52	0.011447:18.84	0.012891:17.13	0.015288:20.00	0.011726:17.96	0.011364:19.54	0.012320:17.28	0.011800:18.31	0.011576:16.79	0.012091:18.18	0.010445:18.73	0.012068:18.00	0.011733:18.39	0.012331:16.90	0.011838:14.69	0.011774:15.89	0.013724:14.63	0.011464:21.84	0.011189:21.66	0.011773:17.82	0.011063:19.43	0.011028:17.41	0.020450:19.58	0.021273:18.78	0.023863:15.99	0.020814:19.41	0.020978:18.11	0.021861:21.30	0.021221:20.61	0.011532:14.25	0.012334:15.99	0.011583:15.64	0.013700:17.35	0.015086:13.68	0.013656:13.40	0.014287:14.45	0.012699:13.85	0.012224:14.36	0.013491:13.64	0.013628:14.82
Chr01	21250001	0.011551:21.68	0.013447:24.68	0.014140:25.50	0.014193:21.27	0.011701:19.22	0.012741:20.58	0.012057:19.40	0.012587:22.97	0.013065:23.65	0.012266:22.74	0.012209:19.90	0.011908:26.92	0.012467:20.63	0.012659:22.23	0.012171:20.08	0.012043:20.29	0.012770:18.69	0.012372:21.91	0.013153:21.91	0.013066:19.79	0.011985:21.46	0.012546:20.21	0.012427:18.08	0.012676:18.19	0.014042:15.07	0.012664:24.00	0.013283:24.42	0.012720:19.37	0.012340:21.79	0.011957:20.74	0.013451:20.14	0.013456:18.56	0.014464:16.52	0.013899:17.13	0.012491:16.84	0.014243:21.49	0.013716:19.29	0.013654:14.77	0.013391:17.51	0.013180:17.79	0.014328:19.20	0.013478:15.15	0.012717:14.50	0.012802:16.30	0.013836:15.46	0.013474:16.21	0.013578:15.69	0.013362:16.30
Chr01	21300001	0.008601:17.27	0.010975:20.59	0.013565:18.46	0.012314:16.37	0.009691:14.46	0.008227:16.22	0.007992:16.32	0.006261:20.30	0.006666:17.85	0.009135:16.73	0.008308:15.57	0.006899:23.69	0.007872:15.64	0.009957:15.02	0.009195:14.71	0.009057:14.82	0.009148:13.54	0.010296:15.27	0.009908:15.19	0.009408:14.62	0.008972:16.14	0.008929:16.06	0.009453:12.49	0.009451:13.38	0.012170:10.00	0.010026:16.40	0.007860:17.06	0.012334:12.87	0.008302:16.84	0.008583:15.82	0.010102:17.43	0.012826:15.09	0.013526:13.66	0.015339:13.57	0.013920:13.63	0.011537:17.64	0.012038:16.25	0.014157:9.80	0.012023:12.45	0.008984:13.20	0.011359:12.75	0.012606:10.92	0.009762:10.52	0.011379:11.72	0.010566:10.99	0.008306:11.23	0.012440:10.60	0.009652:12.67
Chr01	21350001	0.003096:14.90	0.004159:14.52	0.004415:14.27	0.004442:12.25	0.004446:12.18	0.003770:13.26	0.002487:13.45	0.003827:15.55	0.003512:14.48	0.002575:13.72	0.003505:12.15	0.001839:18.75	0.002854:13.15	0.002623:13.96	0.004540:12.64	0.003937:13.07	0.002533:11.82	0.002728:12.94	0.003587:13.40	0.003464:12.37	0.003504:13.73	0.002658:13.40	0.002604:11.47	0.002731:11.40	0.005604:9.02	0.004883:13.57	0.003641:13.84	0.003600:11.37	0.003368:14.42	0.002971:12.96	0.004631:12.53	0.005292:11.70	0.003944:11.09	0.003703:10.95	0.004197:10.97	0.003966:14.45	0.003787:13.34	0.004441:8.79	0.002750:10.26	0.004003:10.88	0.004095:9.53	0.003760:8.84	0.004020:8.46	0.003345:9.17	0.003117:9.18	0.002667:10.17	0.004277:8.96	0.002321:9.88
Chr01	21400001	0.013483:18.68	0.013042:21.51	0.015356:21.44	0.016463:18.24	0.014422:17.02	0.014036:17.44	0.013158:16.47	0.012955:19.99	0.011937:21.23	0.012014:19.83	0.013552:16.73	0.012470:23.56	0.012974:17.63	0.014225:20.67	0.013207:17.43	0.013569:18.54	0.012273:17.17	0.013451:19.53	0.012982:18.97	0.014087:17.56	0.012340:19.17	0.014023:18.44	0.014130:15.77	0.014334:15.41	0.015747:12.38	0.013439:19.59	0.013603:20.25	0.013802:17.01	0.014432:18.46	0.012694:18.00	0.016113:18.09	0.014830:17.82	0.014911:15.61	0.016218:17.51	0.014406:15.53	0.015731:19.83	0.015791:17.56	0.015602:12.82	0.013591:14.89	0.012707:14.57	0.013986:18.70	0.016228:12.20	0.017597:11.40	0.015360:13.19	0.014103:12.45	0.016472:12.63	0.016386:11.91	0.014951:13.04
Chr01	21450001	0.012134:13.53	0.010523:14.23	0.010880:16.49	0.010088:14.17	0.010423:11.98	0.010018:14.07	0.010176:12.64	0.010352:14.92	0.010716:15.97	0.012383:14.48	0.010051:12.55	0.010669:17.55	0.011954:13.35	0.011215:15.13	0.010746:12.68	0.011427:12.99	0.011062:11.72	0.010512:14.06	0.012066:14.12	0.010983:13.37	0.009674:14.57	0.011786:14.14	0.010932:11.61	0.011517:11.04	0.011811:8.87	0.010476:14.91	0.009793:14.71	0.010955:12.90	0.010240:14.72	0.011881:12.51	0.009919:13.95	0.011266:12.81	0.011093:11.65	0.010408:12.88	0.011536:11.84	0.010413:14.31	0.011100:13.26	0.013029:8.82	0.010253:10.61	0.011591:11.48	0.006859:11.24	0.012626:8.65	0.011692:8.45	0.010476:9.34	0.010875:9.75	0.012542:9.02	0.010634:9.19	0.011706:9.93
Chr01	21500001	0.013821:14.39	0.014591:17.11	0.016697:16.45	0.018107:14.46	0.014680:13.12	0.013549:14.18	0.014237:13.39	0.013181:15.40	0.012398:16.77	0.012361:14.86	0.014384:13.15	0.011632:18.36	0.014072:14.03	0.014173:14.38	0.015702:12.86	0.013576:12.96	0.015801:11.96	0.013290:13.70	0.014412:14.05	0.016148:12.90	0.014183:14.79	0.013830:14.35	0.014296:11.42	0.013652:11.30	0.017007:9.73	0.014145:15.15	0.015378:15.30	0.014839:13.64	0.013099:14.24	0.014302:13.34	0.016391:14.54	0.015071:13.40	0.017998:11.70	0.016557:12.30	0.015074:12.82	0.017283:15.27	0.015928:13.98	0.016558:9.29	0.015802:11.44	0.014477:11.61	0.013109:11.18	0.016405:10.03	0.017084:9.01	0.017192:10.28	0.017377:10.78	0.014444:10.63	0.014020:9.64	0.015964:10.85
Chr01	21550001	0.015667:20.36	0.017309:20.86	0.018221:19.92	0.018420:17.72	0.016034:16.41	0.016435:19.78	0.013817:17.85	0.013927:20.55	0.014552:21.52	0.016006:19.54	0.015687:18.06	0.014213:25.38	0.016830:17.42	0.016271:18.13	0.016308:17.20	0.016349:17.38	0.015767:15.97	0.016764:17.92	0.017024:17.33	0.016525:16.15	0.015372:18.70	0.016816:18.77	0.016715:15.23	0.016231:15.44	0.019380:11.75	0.017639:18.63	0.017025:18.91	0.016607:16.65	0.014962:18.77	0.015720:17.69	0.017545:18.07	0.016242:17.86	0.019879:15.39	0.018413:15.08	0.018598:14.48	0.017005:18.97	0.017979:17.04	0.018892:11.55	0.017766:14.10	0.017032:14.83	0.012622:14.14	0.018654:12.11	0.017174:11.90	0.016559:13.13	0.017979:13.08	0.018112:13.17	0.018321:12.73	0.015771:13.45
Chr01	21600001	0.015370:20.94	0.016760:21.09	0.018087:20.08	0.019214:17.28	0.016399:17.57	0.016969:20.66	0.013914:19.12	0.015177:22.48	0.016311:23.12	0.016652:21.04	0.016636:17.66	0.013508:28.14	0.016249:18.94	0.015763:19.70	0.014954:16.72	0.015371:17.56	0.016599:15.42	0.016422:18.88	0.015007:18.76	0.017765:17.81	0.015713:20.25	0.015165:20.09	0.017362:16.59	0.014195:15.75	0.017465:11.80	0.015571:19.75	0.016710:20.61	0.017790:17.22	0.016166:19.98	0.014914:18.96	0.015485:20.16	0.016511:18.08	0.016738:16.94	0.016856:15.94	0.017078:15.55	0.017147:20.20	0.017266:18.53	0.018823:12.20	0.016622:14.97	0.016299:15.40	0.017757:14.97	0.017922:12.49	0.020233:11.55	0.017466:13.39	0.018692:13.32	0.018331:12.98	0.016566:12.92	0.016698:13.82
Chr01	21650001	0.011247:28.99	0.012786:30.18	0.013281:26.97	0.013278:24.16	0.011868:22.13	0.010767:26.54	0.010963:26.31	0.011121:29.30	0.010946:29.99	0.011400:26.00	0.011461:23.84	0.010757:36.69	0.011252:24.81	0.010797:26.12	0.011392:22.87	0.011137:24.73	0.011546:22.08	0.011513:24.17	0.012050:24.88	0.011987:23.25	0.010828:25.02	0.011642:25.18	0.011206:21.98	0.011314:22.27	0.013145:15.86	0.012276:26.27	0.011816:25.86	0.011808:22.47	0.010817:25.91	0.011575:24.92	0.012606:26.48	0.011914:24.84	0.013067:21.44	0.013165:21.81	0.014133:20.34	0.013300:26.40	0.013132:25.67	0.011946:16.07	0.011538:20.27	0.012045:20.28	0.012728:21.19	0.012181:16.75	0.012894:15.70	0.012193:16.78	0.011938:17.30	0.012365:18.04	0.012027:16.60	0.011789:18.76
Chr01	21700001	0.010233:18.29	NA:18.96	NA:16.68	NA:14.64	0.013061:14.13	NA:16.25	0.009427:15.96	NA:18.71	0.011594:18.41	0.012520:15.89	NA:15.25	NA:23.14	0.013043:14.70	0.014477:14.53	0.013952:13.77	0.012504:15.10	0.013354:13.65	0.013324:15.09	0.013543:14.93	0.013815:14.00	0.013666:15.08	0.013227:15.11	0.013883:12.73	0.011910:13.60	NA:10.61	NA:16.22	NA:16.26	0.014949:13.82	0.014504:15.21	0.012324:15.29	NA:15.60	NA:14.04	NA:11.85	NA:12.12	NA:10.92	NA:15.20	NA:14.45	0.016341:10.49	0.012989:12.46	0.014060:12.40	NA:13.16	NA:10.73	NA:10.66	0.013446:11.47	NA:12.07	0.013528:11.14	NA:10.86	0.014018:12.27
Chr01	21750001	0.020801:18.20	0.020528:25.76	0.022039:25.64	0.021909:22.16	0.019417:19.01	0.019870:21.15	0.019976:19.82	0.020455:23.05	0.020619:23.04	0.020091:22.22	0.020212:19.49	0.019614:27.21	0.020756:17.43	0.020591:19.03	0.021069:17.99	0.021553:18.44	0.020409:17.00	0.021414:19.67	0.021540:18.97	0.021313:18.64	0.021271:18.04	0.021430:17.66	0.021520:15.89	0.021149:15.54	0.021352:15.94	0.021078:23.99	0.020916:24.39	0.020514:17.75	0.021205:19.45	0.020953:18.14	0.021828:19.67	0.021331:16.63	0.021077:16.32	0.021582:17.20	0.021581:16.15	0.021249:20.16	0.022317:18.66	0.020724:15.37	0.020760:17.86	0.020517:16.45	0.021659:19.50	0.020062:15.56	0.020673:14.27	0.019952:16.33	0.020284:15.37	0.020933:15.82	0.021130:15.03	0.020514:16.14
Chr01	21800001	0.017196:30.57	0.017090:33.32	0.017071:31.25	0.017351:27.45	0.016300:24.98	0.016601:28.85	0.017093:27.25	0.016165:32.76	0.016447:31.74	0.016632:29.37	0.016831:27.29	0.015982:40.28	0.016969:26.88	0.016971:27.97	0.016746:26.07	0.017750:27.54	0.016877:24.31	0.017398:27.68	0.016693:27.24	0.016692:25.61	0.017105:26.52	0.017145:25.98	0.017616:23.44	0.017548:22.74	0.017644:19.21	0.017076:29.69	0.016638:30.59	0.017000:24.37	0.017095:28.08	0.016912:27.94	0.016916:28.97	0.017339:26.31	0.018252:23.26	0.017577:24.23	0.018286:22.15	0.017665:29.30	0.017263:27.09	0.017539:18.62	0.016941:22.77	0.017127:21.86	0.017043:25.44	0.016771:19.33	0.017709:18.06	0.017661:19.77	0.017785:19.88	0.017342:20.32	0.017641:19.38	0.017867:21.05
Chr01	21850001	0.016339:27.11	0.015450:28.50	0.017917:26.78	0.019294:23.13	0.017590:20.58	0.015251:24.71	0.016726:22.97	0.015799:27.91	0.015504:26.51	0.016019:24.95	0.017291:23.34	0.014050:34.70	0.017339:22.47	0.016367:24.18	0.015664:22.07	0.017092:23.41	0.017304:21.09	0.016451:23.21	0.016773:22.66	0.016640:21.87	0.015868:24.13	0.016116:23.52	0.016462:20.21	0.016856:20.06	0.017511:16.77	0.015492:25.19	0.016972:25.91	0.017370:19.74	0.015195:24.71	0.016232:23.36	0.017471:26.05	0.018455:23.39	0.018238:21.00	0.019579:20.14	0.018864:19.44	0.017617:26.11	0.018383:24.85	0.018388:15.71	0.016841:19.21	0.017743:19.11	0.017214:21.65	0.017629:16.19	0.017771:16.04	0.016683:17.26	0.018302:17.16	0.017607:17.45	0.016980:16.96	0.016939:18.19
Chr01	21900001	0.010568:24.52	0.011765:25.05	0.011600:24.56	0.012227:21.67	0.011453:20.57	0.010675:22.72	0.011635:21.17	0.010518:25.87	0.011372:25.97	0.011605:23.19	0.011545:21.24	0.010174:31.90	0.011081:20.91	0.011116:21.82	0.011651:20.42	0.011244:21.35	0.011713:19.46	0.011047:21.85	0.011518:21.11	0.011151:20.59	0.011323:21.83	0.010692:22.12	0.012251:17.34	0.012074:18.70	0.012223:14.37	0.011313:24.58	0.011317:24.96	0.011898:20.20	0.011167:22.74	0.010887:21.54	0.011576:21.65	0.011629:20.36	0.012020:16.60	0.011632:17.93	0.011780:17.43	0.011754:22.18	0.011587:21.23	0.012370:14.20	0.012167:17.66	0.011846:17.73	0.012580:17.79	0.011966:15.02	0.012781:14.93	0.012741:15.78	0.012739:15.55	0.011947:15.64	0.012376:15.43	0.012215:16.87
Chr01	21950001	0.010524:27.86	0.014753:32.18	0.014809:32.85	0.014588:29.54	0.010061:25.02	0.010231:27.08	0.010117:24.59	0.010593:28.93	0.010096:30.41	0.010208:28.23	0.010445:25.48	0.010134:34.84	0.010212:25.12	0.010013:28.62	0.010191:25.38	0.010694:26.80	0.010266:24.86	0.010368:27.82	0.010158:26.20	0.010227:25.71	0.010061:26.94	0.010322:26.27	0.010707:22.38	0.010441:22.75	0.011408:18.50	0.010394:29.59	0.010420:30.76	0.010468:25.78	0.010186:26.73	0.010303:25.15	0.014329:28.88	0.014651:26.19	0.014684:21.84	0.014173:24.65	0.014479:23.98	0.014536:28.87	0.014817:26.54	0.010518:19.31	0.010438:22.38	0.010472:20.88	0.014428:25.74	0.010843:19.31	0.011042:18.80	0.010312:20.05	0.010661:19.62	0.010924:20.68	0.010602:19.33	0.010429:21.73
Chr01	22000001	0.014400:26.42	0.013828:31.76	0.014503:31.64	0.014547:28.33	0.013641:23.76	0.013803:24.78	0.014646:22.31	0.014325:26.13	0.013631:29.15	0.013607:27.46	0.013526:24.61	0.013424:31.45	0.013991:23.71	0.015050:25.67	0.014218:23.68	0.014238:26.15	0.014434:24.39	0.014420:26.19	0.013907:25.51	0.014281:24.93	0.014022:25.75	0.013958:23.35	0.014312:20.86	0.014794:22.56	0.014188:20.26	0.014495:30.08	0.014289:30.71	0.014309:24.26	0.014090:24.54	0.014536:24.02	0.014192:25.13	0.014150:24.19	0.014626:20.93	0.014265:22.71	0.014841:21.42	0.014395:25.28	0.014278:23.41	0.013568:19.51	0.014985:22.87	0.014690:20.01	0.014401:26.08	0.014979:20.90	0.014518:19.35	0.014701:20.28	0.014566:20.06	0.014395:21.56	0.014445:19.10	0.013699:21.30
Chr01	22050001	0.020513:18.26	0.023154:21.81	0.023338:19.92	0.024461:17.74	0.020418:17.41	0.020455:18.63	0.020393:17.84	0.020405:20.61	0.021348:21.04	0.020235:19.37	0.020470:18.04	0.021300:24.71	0.021370:16.78	0.021454:16.76	0.020698:16.74	0.019720:18.29	0.021720:15.31	0.021613:16.14	0.021217:16.59	0.022057:16.35	0.021271:17.05	0.021321:16.61	0.021343:13.98	0.020413:14.65	0.021409:13.08	0.020990:20.38	0.020099:21.21	0.020965:15.63	0.020860:17.61	0.022137:15.77	0.023835:16.70	0.025478:14.91	0.025051:14.03	0.023560:14.12	0.024100:14.09	0.023848:17.65	0.023495:15.99	0.021542:12.40	0.020533:15.08	0.021509:15.21	0.021638:16.33	0.021206:12.85	0.021328:12.81	0.020313:14.14	0.019950:14.17	0.020467:13.72	0.021717:13.14	0.021457:13.99
Chr01	22100001	0.025252:22.88	0.024062:29.21	0.027091:25.29	0.025004:23.03	0.026918:20.42	0.026200:22.47	0.026200:21.00	0.026127:23.65	0.025558:26.04	0.027104:23.62	0.025792:21.83	0.024741:29.11	0.025466:20.70	0.026887:21.05	0.027109:19.89	0.026251:21.31	0.026155:18.85	0.025666:22.78	0.025789:21.77	0.026106:19.42	0.026114:22.71	0.025558:21.20	0.026470:17.89	0.025856:17.81	0.027387:15.92	0.026055:24.12	0.026229:25.17	0.026067:20.61	0.026112:22.74	0.026551:20.76	0.024418:23.39	0.025449:21.45	0.025962:18.81	0.025798:19.63	0.026489:17.95	0.025741:22.82	0.026010:20.82	0.027063:15.30	0.025849:18.98	0.026696:18.35	0.021149:17.29	0.025725:16.50	0.027352:15.51	0.025865:16.40	0.025609:15.81	0.026523:17.81	0.027262:15.71	0.025544:17.50
Chr01	22150001	0.008106:19.46	0.020102:25.22	0.021887:21.71	0.020822:20.36	0.008751:14.67	0.008506:16.88	0.009449:16.48	0.007968:19.38	0.008100:19.18	0.008576:17.19	0.009143:15.52	0.007277:22.79	0.008302:14.91	0.010233:17.56	0.009330:15.28	0.008976:17.40	0.008845:14.51	0.008690:16.56	0.009106:15.92	0.008882:15.02	0.008264:16.64	0.010495:15.76	0.009340:14.43	0.009557:15.03	0.009762:11.63	0.010164:16.79	0.008806:16.96	0.009097:15.21	0.009091:16.71	0.008165:16.10	0.020736:22.14	0.020323:20.58	0.021778:17.56	0.021524:18.27	0.021223:16.32	0.021518:21.35	0.021152:19.88	0.010145:11.38	0.009641:13.21	0.009629:13.30	NA:11.04	0.010491:11.24	0.009310:10.66	0.008596:12.30	0.009420:11.90	0.008575:12.21	0.009885:11.38	0.009371:12.32
Chr01	22200001	0.021657:26.96	0.024161:27.64	0.022611:26.36	0.024733:22.24	0.022861:19.92	0.021834:23.56	0.022560:23.70	0.021367:27.60	0.021701:26.90	0.022749:24.12	0.021880:22.01	0.020984:33.30	0.023181:22.64	0.022295:23.17	0.022909:20.44	0.022384:23.00	0.021931:20.81	0.023255:23.00	0.022253:22.77	0.023490:20.67	0.021680:24.07	0.022233:23.06	0.023323:20.40	0.024152:20.86	0.025267:14.43	0.023352:23.37	0.022693:24.78	0.021991:20.29	0.021886:23.35	0.022368:22.90	0.022509:25.41	0.024631:23.61	0.024585:19.86	0.025195:20.57	0.022971:19.23	0.023289:25.30	0.023421:23.57	0.023843:14.95	0.023080:17.59	0.023421:19.05	0.019976:17.71	0.023685:15.73	0.024195:14.73	0.023288:16.15	0.023834:15.95	0.024270:16.11	0.023358:15.63	0.023803:17.12
Chr01	22250001	0.021516:21.12	0.021404:21.81	0.022247:24.87	0.022095:21.87	0.021070:20.08	0.022306:22.38	0.020876:19.46	0.021124:22.39	0.020272:23.75	0.020954:23.81	0.021045:19.42	0.020535:27.94	0.021276:21.48	0.021429:23.49	0.020206:20.71	0.022046:20.25	0.022909:18.90	0.020796:23.00	0.020983:23.94	0.020695:20.33	0.020522:23.13	0.021957:22.31	0.022185:19.34	0.022268:17.42	0.022300:13.76	0.022481:22.89	0.020253:24.48	0.022238:19.55	0.022047:22.12	0.021972:21.16	0.021566:22.14	0.022369:20.02	0.021853:18.28	0.021022:19.22	0.020690:18.14	0.021325:22.99	0.020649:21.57	0.022607:14.52	0.021472:16.98	0.021426:17.59	0.024231:17.86	0.021972:14.60	0.021961:14.10	0.021346:15.69	0.022212:14.41	0.022562:15.41	0.020950:14.79	0.021875:15.85
Chr01	22300001	0.019813:18.50	0.022236:17.97	0.020286:24.02	0.020168:20.94	0.021128:17.92	0.019015:20.23	0.019752:16.72	0.019798:19.45	0.019091:23.15	0.018743:22.47	0.018384:19.00	0.020488:22.47	0.018446:19.66	0.018401:23.62	0.020821:19.55	0.020217:18.36	0.019459:17.62	0.018112:22.67	0.018359:22.26	0.017327:19.58	0.020027:20.80	0.019151:20.80	0.019400:17.03	0.020551:16.23	0.021781:14.16	0.019133:22.80	0.020988:24.72	0.020404:19.66	0.018832:21.16	0.019346:19.53	0.018299:19.02	0.020123:17.00	0.019295:15.78	0.020220:18.06	0.018533:16.97	0.019556:21.26	0.019668:19.12	0.020586:14.30	0.018881:16.78	0.019906:17.32	0.016799:15.68	0.022571:14.39	0.020321:13.83	0.021035:15.16	0.021014:14.57	0.019940:14.95	0.020067:14.77	0.020847:16.02
Chr01	22350001	0.017468:24.65	0.017540:26.69	0.018509:29.51	0.018704:25.34	0.016889:22.64	0.017604:25.21	0.016095:22.56	0.015664:27.10	0.017092:26.89	0.014929:26.77	0.016761:23.36	0.015487:32.04	0.017321:22.99	0.017569:25.56	0.018379:22.87	0.016480:23.61	0.018263:20.96	0.018140:24.96	0.017714:24.95	0.017817:23.03	0.017131:24.80	0.016191:23.11	0.018198:20.42	0.019751:20.03	0.017756:18.69	0.017677:27.90	0.016973:28.51	0.018192:21.28	0.017184:24.52	0.018075:22.31	0.018636:24.46	0.017666:22.74	0.019393:21.10	0.020371:21.60	0.018541:20.61	0.018110:25.69	0.020036:23.26	0.019052:16.82	0.016438:21.34	0.016864:21.29	0.020361:22.65	0.017601:18.30	0.017831:17.19	0.018228:18.58	0.019278:18.58	0.018124:18.58	0.017879:17.25	0.018361:19.00
Chr01	22400001	0.017154:14.49	0.017032:13.94	0.017151:18.25	0.016506:16.38	0.016137:15.05	0.017221:16.63	0.015277:13.29	0.015384:16.35	0.017933:17.83	0.016559:17.34	0.015112:13.90	0.015720:19.03	0.017663:16.44	0.016448:18.91	0.016495:15.19	0.017417:14.19	0.017524:13.28	0.016579:18.04	0.016500:17.62	0.017058:16.20	0.016511:17.64	0.017790:17.14	0.016091:14.60	0.017116:12.47	0.017375:10.38	0.016914:17.38	0.016821:17.25	0.018288:15.48	0.016806:16.90	0.018407:15.70	0.016357:16.30	0.016909:14.05	0.015137:13.74	0.015990:14.27	0.015349:13.82	0.015305:17.58	0.017457:15.07	0.017288:11.24	0.016533:12.18	0.017279:13.74	0.014396:12.84	0.015342:10.91	0.018838:10.14	0.016503:11.21	0.016774:10.94	0.016676:11.38	0.016089:11.38	0.015779:11.89
Chr01	22450001	0.004035:14.47	0.004694:14.56	0.004940:14.22	0.004713:12.66	0.005928:12.03	0.005510:13.34	0.006409:13.49	0.003993:15.99	0.005268:14.32	0.004648:14.37	0.004063:12.67	0.002508:18.68	0.004672:12.29	0.005915:12.97	0.003458:12.02	0.005246:12.99	0.006194:11.79	0.006101:12.93	0.004899:12.35	0.006408:11.64	0.004784:13.15	0.005522:13.24	0.005706:10.97	0.006057:11.41	0.005706:9.51	0.003937:13.68	0.003998:14.62	0.006841:10.25	0.003845:14.01	0.005372:12.66	0.004483:13.10	0.005166:11.65	0.005842:11.47	0.005169:10.91	0.003582:10.47	0.004909:14.22	0.005191:12.22	0.006123:8.75	0.005426:10.31	0.005286:11.08	0.005409:11.26	0.004781:9.18	0.005633:8.85	0.006971:9.97	0.005277:9.91	0.004415:10.03	0.004546:9.47	0.005471:10.08
Chr01	22500001	0.014606:19.04	0.007206:16.73	0.009011:15.76	0.008663:14.56	0.014644:15.28	0.013403:17.20	0.013149:16.75	0.012558:18.87	0.012132:19.61	0.013953:18.31	0.014926:14.63	0.011622:22.76	0.016507:15.45	0.015004:18.32	0.015556:15.29	0.015243:16.07	0.017104:14.90	0.014277:17.82	0.015750:16.62	0.016141:15.30	0.014758:17.01	0.014977:17.22	0.014804:15.22	0.014868:14.82	0.017843:10.27	0.015640:16.71	0.016888:16.78	0.017274:14.69	0.012098:17.64	0.013387:16.67	0.006770:16.51	0.009417:14.35	0.007902:14.26	0.009825:13.55	0.009666:13.39	0.006696:16.86	0.009045:15.12	0.016428:10.32	0.015321:12.20	0.015599:13.48	0.018901:12.12	0.019362:10.35	0.013911:9.23	0.014854:11.62	0.014829:11.18	0.016439:10.64	0.015134:10.84	0.017938:11.25
Chr01	22550001	0.007294:17.85	0.002405:17.19	0.003276:14.39	0.003979:12.64	0.008317:11.95	0.009406:14.46	0.006795:14.36	0.008442:16.89	0.007542:15.89	0.007682:14.79	0.008171:13.04	0.007949:20.65	0.009952:14.00	0.007226:14.21	0.007495:13.38	0.007703:14.42	0.008575:12.52	0.009665:14.30	0.007553:13.77	0.008327:12.97	0.008593:14.20	0.007631:15.53	0.009245:12.81	0.007271:12.70	0.009334:8.09	0.009740:13.36	0.009084:13.92	0.008950:11.73	0.008486:15.55	0.007999:14.32	0.003380:15.64	0.002136:14.41	0.003111:13.05	0.004162:12.56	0.003851:12.77	0.002373:16.20	0.003498:15.14	0.010998:8.96	0.007524:10.20	0.008929:12.31	NA:3.77	0.007842:9.32	0.009175:8.45	0.007087:9.04	0.006741:9.27	0.007330:10.34	0.008899:9.17	0.009631:9.80
Chr01	22600001	0.002155:18.25	0.002300:17.35	0.002110:14.94	0.004469:13.12	0.003814:12.69	0.002984:14.44	0.002993:15.01	0.002169:17.72	0.002035:15.96	0.002774:14.99	0.003073:13.86	0.001636:21.77	0.002228:14.47	0.003621:14.50	0.002863:13.96	0.003174:14.33	0.003290:11.79	0.002960:13.42	0.003329:13.76	0.002881:12.84	0.002404:14.55	0.001746:15.87	0.003052:12.89	0.002783:12.54	0.004551:9.69	0.003688:13.69	0.003679:14.64	0.003705:12.22	0.002879:15.28	0.001948:14.63	0.001749:16.22	0.002061:13.74	0.001584:13.42	0.002580:12.00	0.002358:12.42	0.002012:16.93	0.001823:15.18	0.003922:9.65	0.002766:11.88	0.003398:11.90	NA:1.91	0.004409:10.52	0.004328:8.66	0.003718:10.11	0.003462:10.09	0.002952:11.14	0.003225:9.86	0.003009:10.95
Chr01	22650001	0.002084:17.25	0.003201:16.40	0.004112:14.89	0.004308:12.59	0.002967:10.98	0.003440:12.42	0.003162:13.37	0.002553:16.48	0.002350:13.92	0.003546:13.41	0.002986:12.21	0.001647:18.90	0.002560:12.84	0.003126:12.46	0.003019:12.38	0.002952:12.85	0.003391:12.25	0.002793:12.14	0.003523:12.13	0.004030:10.88	0.002833:12.52	0.002129:14.29	0.003054:11.53	0.002911:11.89	0.003615:9.45	0.003325:12.75	0.004353:13.64	0.004141:10.29	0.003072:13.73	0.002896:13.53	0.003123:14.64	0.003707:12.86	0.003219:12.82	0.003278:11.12	0.003925:11.96	0.003414:15.37	0.003526:13.92	0.002678:9.34	0.003541:10.50	0.003723:11.13	NA:2.40	0.003681:9.36	0.003160:8.63	0.003575:9.55	0.003386:8.92	0.003056:10.50	0.003172:9.34	0.003271:10.20
Chr01	22700001	0.009983:25.35	0.009475:20.01	0.007777:20.09	0.007972:17.87	0.011058:18.89	0.012877:21.77	0.011028:21.08	0.010026:23.33	0.011075:23.85	0.009723:22.47	0.014029:18.20	0.009233:27.98	0.010777:21.04	0.012607:21.70	0.013445:20.75	0.012010:21.05	0.012122:19.51	0.010773:21.85	0.013004:21.19	0.011885:19.98	0.012491:22.37	0.010691:22.62	0.012090:19.50	0.011546:19.33	0.013635:12.76	0.012797:22.02	0.011970:21.58	0.015010:17.70	0.012263:23.27	0.012416:22.02	0.005944:21.17	0.007175:19.28	0.005975:18.61	0.007399:17.51	0.008178:17.20	0.007408:21.17	0.006827:20.01	0.014224:13.33	0.012590:16.41	0.012211:17.64	NA:7.47	0.014009:13.68	0.014917:12.89	0.013868:14.36	0.013784:14.24	0.014314:14.88	0.014353:14.34	0.011786:16.36
Chr01	22750001	0.012134:20.41	0.004643:18.54	0.006940:16.45	0.006669:14.52	0.014935:15.41	0.015349:17.66	0.012434:17.22	0.014414:19.64	0.014789:19.06	0.013736:17.76	0.015642:15.50	0.011976:24.18	0.012832:18.06	0.015937:17.22	0.015132:15.97	0.016540:16.90	0.014703:15.74	0.013789:16.46	0.015965:16.36	0.015930:15.62	0.014407:18.44	0.015554:18.72	0.014134:15.25	0.014652:15.67	0.016186:9.94	0.015247:17.49	0.017149:16.26	0.015343:14.78	0.015411:18.42	0.013212:17.75	0.005607:17.71	0.004865:16.96	0.006345:14.55	0.004903:14.70	0.006008:13.62	0.004779:18.03	0.005839:17.11	0.017391:10.29	0.016742:12.59	0.013906:14.00	NA:2.84	0.018062:10.67	0.018733:9.66	0.016197:11.25	0.016480:11.29	0.015808:11.27	0.016229:10.43	0.014804:11.79
Chr01	22800001	0.004314:16.05	0.003063:16.62	0.004158:15.19	0.003820:13.39	0.004028:12.36	0.003610:14.13	0.003482:12.54	0.003263:15.20	0.003048:15.43	0.004341:14.70	0.003468:12.37	0.003103:18.07	0.005685:13.91	0.003704:14.15	0.003548:12.46	0.003350:13.94	0.003678:12.66	0.003884:13.32	0.006352:13.74	0.004296:13.17	0.005065:14.87	0.004549:15.06	0.003667:12.31	0.004017:12.31	0.004622:8.52	0.003480:14.20	0.006018:14.44	0.005241:11.70	0.004988:14.30	0.002760:13.42	0.002658:15.65	0.003140:14.25	0.003010:12.93	0.002381:12.70	0.003360:12.29	0.002199:15.69	0.002554:14.78	0.005749:9.50	0.003582:10.78	0.005451:11.61	NA:1.34	0.005534:9.55	0.005223:9.16	0.004320:9.68	0.006105:9.71	0.003414:10.24	0.004535:9.53	0.003988:10.44
Chr01	22850001	0.002537:13.94	0.002272:15.24	0.003905:13.69	0.003941:12.35	0.002974:10.85	0.003363:11.75	0.002977:11.29	0.002706:13.66	0.003156:12.70	0.003468:12.03	0.003241:11.34	0.003589:16.00	0.003141:12.14	0.003908:12.29	0.003122:11.30	0.003499:12.17	0.003104:10.40	0.003261:12.43	0.002701:12.16	0.003419:11.12	0.002593:13.03	0.002962:12.75	0.002994:11.02	0.003941:10.45	0.004654:8.15	0.004678:12.54	0.003673:13.23	0.004156:9.89	0.003005:12.64	0.002810:12.31	0.003110:13.60	0.003380:12.44	0.003503:11.56	0.003335:11.45	0.003487:11.28	0.002573:14.36	0.003524:13.08	0.003966:8.46	0.003123:10.30	0.003193:10.67	NA:2.23	0.003204:8.99	0.003458:8.45	0.003438:9.24	0.003373:9.18	0.003280:9.14	0.002577:9.31	0.003363:9.66
Chr01	22900001	0.004719:18.04	0.006481:19.71	0.010849:16.60	0.010290:15.05	0.008662:12.76	0.007930:15.08	0.007281:15.29	0.007337:18.15	0.006214:16.94	0.008784:15.58	0.008008:14.61	0.004832:22.67	0.008425:15.50	0.008772:14.65	0.009513:13.57	0.006216:15.30	0.007412:13.43	0.007078:14.47	0.008141:14.28	0.007894:13.50	0.006603:15.49	0.006883:15.99	0.007754:12.63	0.007427:13.15	0.010386:10.42	0.009481:15.44	0.009567:15.45	0.008647:12.28	0.005949:16.06	0.005731:15.73	0.007117:17.36	0.007263:15.03	0.007726:13.81	0.009033:13.63	0.006883:13.02	0.006158:17.35	0.008165:15.24	0.010681:9.87	0.009525:12.25	0.008074:12.35	NA:3.23	0.009289:10.74	0.009371:10.14	0.009411:10.20	0.008549:10.68	0.007823:11.56	0.010710:10.67	0.010347:11.37
Chr01	22950001	0.002478:19.87	0.004384:19.72	0.006300:17.06	0.006314:15.39	0.005755:12.94	0.003813:15.90	0.004515:15.64	0.002576:18.76	0.003713:17.63	0.005259:15.83	0.004657:14.37	0.002066:23.67	0.003111:15.81	0.005313:15.38	0.004063:14.25	0.005461:15.57	0.004501:13.77	0.003904:14.99	0.006155:15.05	0.005602:13.88	0.004370:16.29	0.004119:16.69	0.003986:13.16	0.004006:13.98	0.005923:9.57	0.005280:15.39	0.005701:14.81	0.006219:12.53	0.002979:16.30	0.003543:15.75	0.005086:18.26	0.005155:16.32	0.003957:15.58	0.005985:13.96	0.005071:14.28	0.003678:18.27	0.005437:16.30	0.006670:10.15	0.006075:11.77	0.005252:13.16	NA:2.92	0.006896:9.87	0.005753:9.60	0.005605:10.26	0.005879:10.87	0.005110:10.94	0.005792:10.65	0.004945:11.31
Chr01	23000001	0.000646:17.68	0.002209:17.72	0.002862:14.87	0.002540:13.18	0.001407:12.43	0.002540:13.97	0.002556:14.08	0.001406:17.23	0.001666:15.98	0.002530:14.65	0.002166:13.33	0.000977:20.98	0.002274:14.01	0.002367:15.05	0.001928:13.54	0.002677:13.96	0.001676:12.14	0.002308:13.34	0.002488:13.98	0.002349:12.71	0.002331:15.20	0.001654:15.93	0.002440:12.59	0.002628:12.56	0.002881:7.99	0.003123:13.79	0.002630:13.47	0.002209:11.76	0.001474:14.97	0.001871:14.81	0.001417:16.35	0.002053:14.45	0.002630:13.35	0.002763:12.70	0.002337:12.63	0.002070:16.36	0.002336:14.87	0.002478:8.58	0.002133:10.64	0.002137:11.52	NA:1.06	0.001985:8.38	0.001858:8.39	0.002661:9.46	0.002809:9.32	0.002995:10.23	0.002774:9.55	0.002725:10.32
Chr01	23050001	0.002443:16.03	0.002344:15.81	0.002762:14.15	0.003522:12.38	0.002700:11.53	0.002694:14.26	0.003024:13.79	0.001866:16.74	0.002469:15.47	0.003770:13.92	0.003357:12.62	0.002000:20.63	0.003548:13.85	0.003435:14.17	0.003101:12.63	0.003090:13.83	0.003150:11.95	0.003050:13.71	0.002714:13.55	0.003596:12.06	0.002968:14.84	0.001658:15.15	0.003452:12.50	0.002691:12.03	0.004361:8.50	0.002479:13.91	0.003260:14.13	0.004785:11.74	0.002517:14.78	0.002465:14.15	0.001786:15.19	0.001577:13.64	0.002146:12.71	0.002628:12.05	0.002830:11.85	0.001955:15.64	0.001579:13.38	0.002630:8.67	0.002419:10.37	0.002755:11.57	NA:1.68	0.004375:8.97	0.003360:8.11	0.004335:9.21	0.003376:9.34	0.003805:10.33	0.002815:9.39	0.003690:9.92
Chr01	23100001	0.007521:18.74	0.010015:19.06	0.013579:16.47	0.012345:14.35	0.010697:13.82	0.011546:16.04	0.008054:15.94	0.008820:20.01	0.009403:17.39	0.010588:16.90	0.010779:15.26	0.007970:23.73	0.010829:15.65	0.011460:15.12	0.010628:14.42	0.011174:14.70	0.011207:12.97	0.010677:15.20	0.010370:14.99	0.011641:13.73	0.010374:16.30	0.010080:17.36	0.010617:13.57	0.011536:13.19	0.013961:10.39	0.011245:16.13	0.014227:16.37	0.012043:12.61	0.008898:16.98	0.007732:16.17	0.009309:16.74	0.010359:14.44	0.012150:14.03	0.013339:12.83	0.010374:12.44	0.010845:17.37	0.011761:15.16	0.013425:10.53	0.012445:12.34	0.007925:12.85	NA:2.77	0.010278:11.39	0.012089:10.20	0.013067:10.88	0.013153:11.02	0.011105:11.95	0.011825:11.21	0.011513:12.50
Chr01	23150001	0.014290:26.46	0.008764:19.77	0.009045:19.98	0.008683:17.27	0.015859:20.79	0.016617:24.87	0.015896:22.51	0.015211:27.48	0.016236:26.80	0.014906:25.84	0.015736:21.47	0.014685:33.16	0.016097:24.46	0.015228:26.27	0.015046:21.66	0.016028:22.95	0.015285:21.10	0.015854:24.44	0.015498:24.11	0.016830:22.21	0.015552:26.09	0.014682:26.39	0.015486:21.57	0.016276:20.69	0.018094:15.12	0.016802:24.69	0.015875:25.66	0.016985:21.14	0.015269:26.50	0.015904:23.92	0.008444:19.73	0.008388:18.35	0.009595:16.61	0.009217:16.49	0.009140:15.58	0.008647:20.22	0.009074:18.84	0.017890:15.24	0.015646:18.04	0.016256:19.59	NA:9.08	0.016631:15.65	0.016945:14.92	0.016737:16.32	0.016676:16.15	0.016133:16.72	0.017068:15.94	0.016276:17.18
Chr01	23200001	NA:21.47	0.013540:15.16	0.014326:14.49	0.014189:13.07	0.016747:16.86	NA:19.97	NA:19.26	NA:22.20	NA:21.61	NA:20.70	NA:18.13	NA:26.37	0.020039:18.14	NA:20.04	NA:17.36	NA:18.96	NA:17.03	0.018162:19.28	0.019563:19.14	0.018899:17.42	NA:20.17	NA:19.91	NA:16.46	NA:16.38	0.017840:13.05	0.020966:19.35	NA:20.72	0.021993:16.04	NA:20.34	NA:19.08	0.012299:14.32	0.012520:12.82	0.012616:12.08	0.013526:11.96	0.013095:11.40	0.012520:15.30	0.012226:13.55	NA:12.37	0.021754:15.04	NA:16.22	NA:8.69	0.019369:12.54	NA:11.82	NA:12.61	0.017444:13.11	0.018572:13.60	0.021204:12.94	NA:13.51
Chr01	23250001	0.003398:16.57	0.003263:13.51	0.002833:12.99	0.002920:11.20	0.004227:11.79	0.004954:13.57	0.004316:13.78	0.003238:16.35	0.004836:14.26	0.004065:14.14	0.004413:12.36	0.002485:19.79	0.004717:13.46	0.005360:13.52	0.004943:13.05	0.004131:12.93	0.004846:11.65	0.003806:13.06	0.004236:12.91	0.004105:12.43	0.004521:14.17	0.003588:14.83	0.003269:12.36	0.006828:11.75	0.005384:8.33	0.004809:13.47	0.006021:12.87	0.005374:10.42	0.003741:14.03	0.004141:14.02	0.001380:13.85	0.002355:12.02	0.002265:11.04	0.003149:10.77	0.001773:10.51	0.002581:13.60	0.002909:12.32	0.004581:8.90	0.003037:10.32	0.004002:11.00	NA:5.50	0.003905:8.97	0.004612:8.18	0.003320:8.99	0.004496:8.74	0.004955:9.77	0.004383:8.74	0.002398:9.62
Chr01	23300001	0.002129:18.35	0.003393:16.92	0.003346:17.01	0.003402:14.53	0.003976:13.09	0.003725:14.91	0.003757:15.73	0.002125:18.16	0.004260:15.56	0.003384:15.42	0.003449:13.58	0.002709:21.85	0.002609:16.03	0.003421:14.90	0.003534:14.80	0.003471:14.89	0.003472:13.34	0.003037:15.30	0.003183:14.69	0.003272:14.71	0.002890:16.63	0.002809:16.27	0.003243:13.59	0.003766:12.66	0.004611:9.87	0.003916:15.89	0.003387:15.95	0.004680:12.13	0.002943:16.99	0.003156:15.53	0.003890:16.42	0.005089:13.31	0.003878:13.20	0.004372:12.59	0.004120:12.96	0.002396:16.87	0.003608:15.89	0.004115:10.11	0.003898:12.20	0.003226:13.03	NA:7.82	0.003430:10.57	0.004142:9.77	0.004917:11.17	0.005033:10.87	0.003015:11.36	0.004945:10.82	0.003694:11.88
Chr01	23350001	0.007739:14.26	0.010681:11.43	0.008685:15.56	0.008942:13.24	0.007714:11.61	0.007864:13.39	0.009078:10.79	0.008856:12.00	0.007425:13.71	0.007663:13.60	0.009649:10.25	0.008706:15.08	0.008182:13.62	0.007688:14.61	0.008036:12.37	0.007513:13.39	0.007350:11.74	0.008014:13.48	0.007439:14.05	0.007340:13.21	0.008499:13.89	0.007193:13.92	0.008554:12.07	0.006551:10.94	0.007597:8.24	0.007199:14.60	0.006768:14.90	0.008638:11.73	0.007535:14.39	0.007128:13.77	0.008316:12.82	0.009234:11.81	0.008567:10.97	0.007745:11.45	0.008492:11.09	0.008201:13.83	0.008002:13.10	0.007949:8.83	0.007460:10.76	0.007884:10.90	NA:8.23	0.009566:8.45	0.007249:7.92	0.006934:8.99	0.008677:9.79	0.007695:9.32	0.008342:8.83	0.007328:9.57
Chr01	23400001	0.014906:24.37	0.013451:27.07	0.013395:28.69	0.014020:24.97	0.014787:22.68	0.014464:25.37	0.014532:24.00	0.014757:28.00	0.014967:29.23	0.014274:25.91	0.014724:22.46	0.014280:33.78	0.013976:24.27	0.014252:25.19	0.014173:21.68	0.014873:21.36	0.014722:19.08	0.014554:23.95	0.014844:24.31	0.014751:22.04	0.014333:25.22	0.013796:25.80	0.013868:20.59	0.014933:18.85	0.015185:16.45	0.015013:26.19	0.013584:26.83	0.014801:22.68	0.013827:25.63	0.013586:23.93	0.013782:23.97	0.013964:21.43	0.013404:20.09	0.014159:21.00	0.013372:20.26	0.013567:25.50	0.013654:23.21	0.014690:15.02	0.014179:19.06	0.014646:20.48	0.020472:17.69	0.016077:16.13	0.014247:14.93	0.014640:17.19	0.015127:15.99	0.015071:17.31	0.014884:16.22	0.014495:18.26
Chr01	23450001	0.012644:23.34	0.014314:22.25	0.016055:21.75	0.015376:19.46	0.013442:19.04	0.013544:21.94	0.013302:20.78	0.013158:24.88	0.014276:23.81	0.012868:22.44	0.013059:19.85	0.012436:30.09	0.016486:19.83	0.014209:21.36	0.014525:19.06	0.013854:20.57	0.014019:18.00	0.014748:20.61	0.014638:20.22	0.014227:19.42	0.013108:21.28	0.013035:21.41	0.014197:17.79	0.013984:17.65	0.017673:13.00	0.015564:20.58	0.014980:21.81	0.015398:17.28	0.013292:21.84	0.013399:20.63	0.013930:20.94	0.013534:19.74	0.013137:17.57	0.014887:17.20	0.014153:16.87	0.013070:22.17	0.013783:20.30	0.014451:13.18	0.015168:15.88	0.013189:16.97	0.030325:12.83	0.016803:13.22	0.016843:13.05	0.015027:13.92	0.016280:14.00	0.013767:14.60	0.016530:13.64	0.015468:15.40
Chr01	23500001	0.013349:27.85	0.013536:25.31	0.013827:26.66	0.013601:23.17	0.013864:22.46	0.013029:26.29	0.013341:23.44	0.013064:27.24	0.013881:29.26	0.014222:27.09	0.013239:22.32	0.013067:33.46	0.013887:25.09	0.013006:28.32	0.014087:23.59	0.013683:24.78	0.013479:22.06	0.012532:26.08	0.012965:25.75	0.013286:24.48	0.013102:26.65	0.013357:27.83	0.013351:23.45	0.013675:21.38	0.015229:14.85	0.013598:25.19	0.014168:24.18	0.013373:22.85	0.013411:27.46	0.014027:26.18	0.012800:27.11	0.013523:24.94	0.013226:22.36	0.013483:23.62	0.013738:21.80	0.012728:27.68	0.013464:25.30	0.014592:15.47	0.013051:19.39	0.014234:20.93	0.022795:16.89	0.014116:15.56	0.015069:14.61	0.014359:15.73	0.013858:15.87	0.014319:16.82	0.013975:15.50	0.013355:17.26
Chr01	23550001	0.011562:25.20	0.012816:25.24	0.014266:23.86	0.012538:21.71	0.012609:19.30	0.012008:22.66	0.012594:21.20	0.011850:25.54	0.011804:24.91	0.011884:23.99	0.012705:19.83	0.011162:29.83	0.013015:21.66	0.012419:22.55	0.012137:20.71	0.012739:21.89	0.012512:19.69	0.012108:22.38	0.013048:21.90	0.012972:19.85	0.012252:22.65	0.012216:22.66	0.012354:19.77	0.012733:18.84	0.014310:14.46	0.012245:21.57	0.012463:23.11	0.013358:19.07	0.011722:23.00	0.011281:22.52	0.011462:25.34	0.012273:22.51	0.012815:20.30	0.013068:19.81	0.013394:19.00	0.012657:24.65	0.012859:22.91	0.013264:14.77	0.012850:16.77	0.012365:17.59	NA:10.63	0.012954:15.27	0.013610:13.78	0.012951:15.04	0.013912:15.01	0.012441:16.17	0.014056:14.59	0.012531:16.51
Chr01	23600001	0.009167:24.15	0.010887:24.23	0.012741:21.02	0.012900:18.12	0.010247:17.00	0.010167:19.85	0.009501:19.88	0.009872:23.66	0.009797:21.38	0.010419:20.24	0.009844:18.70	0.008961:29.07	0.009558:18.21	0.010047:18.91	0.010725:18.17	0.010004:19.44	0.010165:17.40	0.011004:18.77	0.011220:18.07	0.010857:17.44	0.009841:19.62	0.009488:20.36	0.011157:17.14	0.010561:16.79	0.012401:13.52	0.011168:19.52	0.010790:20.28	0.011221:15.27	0.009555:19.89	0.009613:19.33	0.010531:21.26	0.011032:19.50	0.010995:17.52	0.011242:16.59	0.011928:16.17	0.011341:22.01	0.010880:19.65	0.010707:12.86	0.010497:15.27	0.010857:15.82	NA:9.68	0.011656:13.48	0.011636:13.12	0.011067:14.42	0.011144:14.05	0.011530:14.89	0.011797:13.60	0.010892:14.96
Chr01	23650001	0.012013:28.73	0.012474:27.97	0.013472:26.52	0.012738:23.63	0.012127:22.28	0.012059:24.23	0.012068:23.69	0.011605:27.54	0.012465:26.74	0.012145:25.00	0.012360:22.47	0.011950:34.10	0.012085:23.06	0.012857:24.59	0.012180:22.43	0.012352:24.70	0.011978:22.07	0.012407:24.73	0.013281:24.11	0.012618:22.81	0.012445:24.98	0.012072:24.94	0.012207:20.52	0.012325:21.88	0.013295:15.06	0.012237:24.63	0.012171:26.12	0.012825:20.33	0.011947:26.25	0.012227:24.07	0.012284:26.33	0.012106:24.18	0.012082:22.03	0.012370:21.80	0.012641:20.81	0.012195:26.04	0.012338:23.92	0.012527:15.99	0.012575:19.54	0.012301:18.45	0.026416:23.48	0.012229:16.21	0.012753:15.29	0.012867:16.28	0.012799:16.81	0.012516:17.36	0.012802:16.15	0.013036:18.01
Chr01	23700001	0.017605:22.14	0.017538:27.15	0.016496:27.23	0.017506:24.07	0.016286:21.30	0.017387:23.29	0.018023:21.01	0.016318:25.29	0.017314:25.68	0.017122:24.95	0.016665:22.13	0.016790:30.17	0.017704:20.69	0.017661:22.65	0.018409:20.63	0.016902:22.69	0.016915:20.56	0.017395:22.78	0.017893:23.04	0.017695:21.39	0.017978:22.54	0.018547:21.55	0.018444:19.50	0.018126:19.25	0.018469:16.94	0.018093:26.48	0.017041:27.52	0.017502:20.41	0.017596:22.64	0.017581:19.98	0.017364:22.54	0.017273:19.48	0.017350:21.46	0.016784:19.49	0.016519:19.26	0.016789:23.82	0.017085:21.30	0.018085:15.90	0.017670:18.52	0.018590:17.78	0.021552:15.65	0.017287:16.08	0.017988:16.03	0.017552:17.50	0.017843:16.91	0.018829:17.56	0.018464:15.89	0.017670:18.03
Chr01	23750001	0.019327:19.50	0.018923:22.88	0.018585:26.11	0.019197:21.58	0.019308:19.16	0.018460:21.43	0.019442:17.82	0.018589:21.61	0.019665:23.35	0.018641:22.41	0.019053:18.10	0.018420:25.23	0.019789:20.33	0.018880:22.44	0.019056:19.61	0.019155:19.02	0.018552:18.49	0.018981:22.30	0.019064:21.95	0.019388:20.12	0.019213:20.74	0.019404:20.43	0.018817:18.06	0.019420:16.92	0.018416:14.55	0.019601:24.20	0.018766:23.87	0.019364:20.41	0.018832:22.33	0.019040:19.68	0.019344:20.39	0.019477:18.56	0.019526:16.44	0.018591:18.01	0.018976:18.08	0.018891:22.64	0.018818:21.48	0.019001:15.24	0.018615:17.01	0.018800:17.67	0.021106:16.12	0.018749:14.62	0.019304:14.42	0.018569:15.58	0.018992:15.10	0.018542:15.20	0.018698:14.85	0.018060:15.37
Chr01	23800001	0.020908:22.42	0.020959:27.65	0.020416:28.24	0.020600:25.11	0.020771:22.02	0.020741:23.39	0.019885:20.94	0.019332:25.75	0.021230:25.41	0.020395:24.69	0.020738:21.85	0.019295:29.68	0.020464:21.76	0.020046:23.43	0.021088:21.97	0.019645:22.15	0.020882:20.58	0.021227:23.49	0.019775:23.93	0.020532:22.41	0.021655:24.05	0.021124:22.53	0.020293:19.39	0.020746:19.17	0.019696:17.42	0.019666:27.10	0.018699:27.81	0.021230:21.51	0.019899:23.67	0.020929:21.15	0.020816:22.70	0.021469:19.34	0.021080:19.11	0.020693:19.88	0.021161:19.29	0.021950:23.99	0.020555:22.09	0.021086:16.37	0.020935:19.89	0.020551:19.80	0.021721:19.85	0.021057:16.88	0.020583:16.77	0.019736:18.59	0.020135:17.67	0.021450:17.34	0.021650:16.59	0.021039:18.59
Chr01	23850001	0.024512:22.49	0.022982:25.35	0.024269:29.38	0.024001:25.86	0.024597:21.31	0.024768:23.05	0.023561:19.59	0.022923:23.21	0.023888:25.06	0.024979:25.00	0.022667:20.32	0.023501:27.58	0.024152:22.89	0.023986:25.49	0.023560:22.73	0.023392:22.80	0.023114:21.61	0.023694:24.90	0.022336:24.63	0.024089:22.87	0.024416:23.89	0.024297:22.73	0.024378:19.92	0.023842:19.73	0.023997:16.80	0.023583:27.96	0.023455:28.52	0.023042:22.01	0.023605:23.72	0.023403:22.45	0.023910:22.95	0.024168:20.68	0.023390:17.85	0.024211:21.75	0.023382:19.16	0.024494:23.58	0.024108:22.89	0.024492:16.80	0.022943:19.65	0.023348:18.70	0.025758:19.39	0.023169:16.71	0.023586:16.23	0.022778:18.12	0.023818:16.82	0.023814:16.60	0.024277:16.71	0.023546:17.71
Chr01	23900001	0.025936:18.47	0.024982:22.55	0.025349:26.44	0.024962:22.97	0.024914:19.98	0.024809:20.68	0.025625:16.74	0.025345:20.40	0.025945:22.63	0.024855:23.27	0.025294:18.76	0.025024:25.57	0.025023:19.04	0.025173:22.08	0.025238:19.35	0.024883:19.15	0.024807:17.85	0.025230:21.44	0.025579:21.07	0.025375:19.74	0.026000:19.58	0.025271:18.58	0.025670:16.33	0.025792:16.85	0.024552:16.18	0.024813:25.01	0.025281:25.94	0.024136:19.82	0.025767:19.96	0.026361:18.09	0.024938:19.42	0.025259:17.91	0.026047:15.64	0.025108:18.00	0.024849:16.82	0.025118:20.77	0.025106:19.23	0.025274:14.59	0.024947:17.22	0.025351:16.74	0.023341:17.36	0.024886:15.14	0.025271:14.26	0.025152:15.97	0.025282:15.51	0.025512:15.39	0.025142:15.46	0.024585:16.34
Chr01	23950001	0.022126:21.81	0.022249:27.11	0.021564:27.47	0.022214:23.06	0.022558:21.08	0.022418:23.49	0.022513:19.99	0.022381:23.26	0.021778:25.04	0.022425:23.99	0.020803:21.59	0.022291:29.05	0.022017:21.84	0.022443:23.63	0.021745:20.92	0.022133:21.48	0.022119:19.02	0.021753:23.55	0.022344:23.69	0.022098:21.77	0.022609:23.35	0.022347:21.53	0.021950:18.31	0.022052:18.83	0.021692:16.49	0.022882:24.61	0.021256:25.77	0.021584:21.63	0.022035:22.70	0.022037:20.17	0.021061:24.43	0.021557:21.52	0.022537:18.09	0.023148:20.73	0.022613:18.58	0.021720:23.62	0.022544:22.71	0.022569:14.57	0.022465:17.14	0.022501:17.77	0.021706:18.56	0.022183:14.82	0.023581:14.77	0.022604:16.96	0.021883:14.95	0.023786:14.43	0.023207:14.88	0.022433:16.03
Chr01	24000001	0.022194:21.09	0.021698:27.60	0.021821:26.07	0.021780:22.79	0.021310:19.53	0.021246:23.69	0.020967:22.21	0.021659:26.17	0.020876:26.14	0.021088:23.10	0.021572:21.66	0.020836:29.54	0.021304:20.19	0.021619:21.91	0.021538:19.76	0.021079:21.12	0.021305:19.52	0.021336:22.24	0.021383:22.04	0.021519:19.84	0.021193:21.03	0.021456:20.72	0.021071:17.75	0.021416:17.92	0.022703:15.78	0.021413:24.78	0.021234:24.57	0.021598:19.52	0.021401:21.98	0.021269:19.98	0.021531:23.13	0.021691:21.66	0.021838:18.50	0.021725:19.83	0.021620:17.87	0.022001:23.01	0.021316:21.33	0.022763:14.08	0.021350:17.25	0.022117:17.06	0.022710:17.76	0.022661:14.73	0.022315:13.77	0.022207:16.42	0.022462:15.26	0.022793:14.77	0.022897:14.39	0.022470:15.47
Chr01	24050001	0.023665:18.85	0.022492:22.39	0.022431:24.56	0.023556:21.94	0.023100:18.05	0.023001:20.02	0.022857:16.62	0.023672:17.86	0.023558:21.52	0.024656:20.92	0.023104:17.96	0.022899:22.70	0.023875:19.61	0.023456:20.91	0.023392:19.19	0.022497:19.52	0.023601:17.74	0.023611:21.21	0.024040:21.16	0.023304:19.89	0.022819:19.19	0.024685:19.41	0.023259:16.51	0.022841:16.56	0.022872:13.44	0.022593:22.98	0.023421:23.03	0.023482:18.93	0.023857:19.03	0.023839:18.46	0.022208:20.18	0.022576:19.54	0.022726:16.80	0.022653:19.23	0.023243:17.52	0.023627:21.66	0.022994:20.03	0.023373:13.84	0.023671:16.63	0.023313:16.91	0.024040:17.20	0.022805:13.73	0.023439:13.25	0.020794:14.85	0.021353:14.14	0.024508:14.04	0.023012:13.72	0.023004:14.40
Chr01	24100001	0.020414:22.16	0.018754:28.07	0.019055:28.62	0.018789:24.88	0.020648:21.32	0.020606:23.37	0.020247:19.94	0.020339:22.81	0.020558:27.04	0.020461:24.30	0.020534:22.53	0.020335:28.36	0.020455:22.46	0.019997:23.30	0.020403:21.98	0.020649:23.26	0.020537:22.00	0.020572:23.92	0.020520:24.48	0.020165:22.69	0.020481:23.91	0.020812:21.97	0.020359:18.77	0.020517:19.89	0.020059:17.93	0.020413:26.64	0.020242:27.37	0.020119:22.51	0.020021:23.53	0.020768:21.72	0.019163:22.57	0.019226:22.00	0.019135:18.17	0.018815:21.39	0.018947:20.10	0.019343:23.67	0.019140:23.29	0.020117:17.75	0.020277:19.89	0.021021:19.49	0.020575:21.37	0.020546:16.92	0.019858:16.21	0.019655:18.61	0.020466:17.56	0.020371:17.33	0.020577:16.76	0.020326:18.22
Chr01	24150001	0.019388:16.53	0.012372:19.76	0.016204:17.87	0.015881:16.05	0.019923:15.27	0.018160:16.61	0.018304:15.67	0.017682:19.42	0.017508:18.70	0.018208:17.14	0.019454:16.54	0.016586:22.89	0.019618:15.66	0.018588:15.47	0.019825:14.91	0.019022:15.58	0.020313:14.44	0.019596:16.20	0.020143:15.75	0.017919:15.42	0.019311:16.08	0.019472:15.01	0.019103:12.88	0.022316:12.73	0.019999:11.79	0.018276:18.83	0.018998:19.61	0.018663:15.40	0.019532:16.90	0.019338:15.27	0.015949:16.22	0.015869:14.63	0.016953:12.19	0.016153:12.99	0.016473:12.54	0.016669:15.74	0.015658:15.04	0.020699:11.15	0.019596:14.30	0.020513:13.30	0.019607:15.45	0.021503:11.88	0.022232:11.81	0.020191:13.37	0.020938:12.48	0.020167:12.49	0.019674:11.66	0.020963:12.68
Chr01	24200001	0.024122:20.26	0.022701:22.39	0.023165:23.40	0.023396:20.71	0.022681:18.98	0.022518:20.74	0.023241:18.44	0.023650:20.23	0.022566:23.57	0.022127:21.57	0.023643:18.04	0.023406:24.29	0.023256:20.91	0.022991:23.07	0.024014:19.60	0.023675:19.74	0.024453:18.43	0.022922:22.20	0.021771:22.26	0.023282:19.83	0.022627:22.10	0.023162:20.93	0.024166:17.30	0.022479:17.07	0.024371:12.65	0.023823:21.84	0.022918:21.52	0.023325:19.98	0.022781:21.73	0.024162:18.69	0.022649:20.51	0.022014:19.98	0.023849:17.54	0.023269:19.86	0.023477:17.68	0.023624:21.61	0.022679:20.69	0.024732:13.89	0.022697:17.06	0.023406:16.68	0.024852:17.62	0.024827:12.78	0.022652:12.32	0.023839:14.16	0.023372:13.97	0.024592:13.78	0.022556:13.55	0.024354:14.25
Chr01	24250001	0.016742:16.91	0.017489:18.41	0.017854:15.96	0.018677:14.79	0.017266:13.26	0.017748:14.60	0.017578:14.37	0.017831:16.82	0.018204:16.85	0.018029:15.11	0.017640:13.79	0.017264:20.69	0.017691:14.39	0.019165:15.58	0.019597:13.33	0.018384:14.99	0.018082:14.05	0.017782:15.05	0.018888:14.73	0.019817:13.83	0.019208:14.79	0.018557:14.95	0.018217:13.00	0.018150:13.10	0.021411:9.31	0.019138:14.82	0.019086:15.23	0.018717:13.62	0.018070:15.06	0.019219:14.31	0.017209:16.82	0.017706:16.16	0.017183:13.24	0.018012:13.58	0.016679:12.99	0.017192:16.47	0.017911:15.12	0.021083:9.95	0.018304:11.22	0.017611:11.96	0.020030:12.83	0.019279:10.20	0.020755:9.36	0.019725:9.88	0.020395:10.37	0.019637:10.40	0.018854:10.68	0.019317:11.02
Chr01	24300001	0.012290:23.11	0.009782:21.78	0.011871:18.38	0.011766:15.74	0.014296:16.20	0.013127:19.73	0.012177:19.02	0.012809:23.33	0.013413:21.04	0.014202:18.56	0.013402:17.84	0.011844:28.11	0.013902:18.62	0.013808:17.38	0.014502:16.91	0.014794:18.18	0.014393:16.65	0.013935:17.82	0.014600:17.34	0.014812:16.94	0.014269:18.29	0.013446:19.47	0.013989:15.96	0.013619:16.54	0.015819:11.78	0.015609:18.64	0.014421:18.97	0.015561:15.18	0.013782:19.18	0.013987:19.52	0.010076:19.95	0.009436:17.88	0.010816:16.21	0.012083:15.16	0.010852:14.38	0.010789:19.21	0.010217:18.03	0.014824:12.30	0.014412:14.74	0.013993:15.28	0.012484:15.25	0.015086:13.16	0.015716:12.22	0.015376:13.39	0.013992:13.05	0.015207:14.41	0.014504:13.03	0.013818:14.94
Chr01	24350001	0.002078:16.32	0.003460:18.26	0.005357:15.23	0.006040:13.29	0.004471:11.98	0.003560:13.47	0.002889:14.05	0.002353:16.44	0.002468:15.54	0.003650:13.59	0.003693:13.16	0.001435:20.65	0.002737:13.63	0.004105:12.96	0.004126:12.55	0.003688:13.23	0.003684:11.79	0.003338:13.07	0.003492:12.85	0.004576:12.08	0.002714:14.26	0.003103:14.65	0.004182:11.09	0.004617:10.94	0.004855:8.56	0.003357:13.63	0.003162:13.60	0.003419:10.96	0.002607:14.37	0.002533:14.48	0.003170:16.31	0.004329:14.23	0.006601:12.69	0.005316:11.86	0.004686:12.70	0.002616:16.63	0.004511:14.52	0.005655:8.36	0.003697:11.28	0.004618:11.55	0.005249:12.10	0.004455:10.00	0.004351:8.71	0.005697:9.47	0.004983:9.61	0.004393:10.66	0.003595:10.11	0.003954:10.31
Chr01	24400001	0.007834:15.03	0.008625:14.50	NA:12.58	NA:10.87	0.008348:11.72	0.007495:12.92	0.008151:12.22	0.007864:14.37	0.008706:14.02	0.008572:12.97	0.008778:12.04	0.007882:17.54	0.008160:12.52	0.008905:12.68	0.010276:11.76	0.009831:13.38	0.009142:12.08	0.007422:13.04	0.007711:12.38	0.008326:11.96	0.007417:13.61	0.007756:13.75	0.009298:11.19	0.007777:11.94	NA:8.16	0.009317:13.07	0.008850:12.85	0.009043:11.02	0.007878:12.70	0.008276:12.66	0.008281:12.88	0.008198:11.96	NA:10.38	0.009307:10.51	NA:10.51	0.009013:13.50	NA:11.41	NA:8.75	0.008287:10.71	0.009302:10.13	NA:10.71	0.009999:9.11	NA:8.53	0.009426:9.37	0.008981:9.17	0.007943:10.17	0.010256:9.37	0.009117:9.82
Chr01	24450001	NA:9.83	NA:12.05	NA:9.57	NA:8.77	NA:7.59	NA:8.48	NA:8.48	NA:9.68	NA:8.89	NA:8.52	NA:7.45	NA:11.65	NA:8.43	NA:7.62	NA:7.61	NA:8.13	NA:7.05	NA:7.60	NA:7.60	NA:7.56	NA:8.32	NA:8.15	NA:6.85	NA:7.37	NA:5.54	NA:8.45	NA:8.92	NA:6.68	NA:8.20	NA:8.02	NA:10.12	NA:9.16	NA:8.45	NA:7.46	NA:7.96	NA:10.42	NA:9.62	NA:5.71	NA:7.20	NA:6.41	NA:9.97	NA:6.36	NA:5.59	NA:6.15	NA:5.97	NA:7.18	NA:6.04	NA:6.67
Chr01	24500001	NA:0.00	NA:0.08	NA:0.03	NA:0.07	NA:0.01	NA:0.05	NA:0.01	NA:0.05	NA:0.05	NA:0.04	NA:0.05	NA:0.06	NA:0.01	NA:0.02	NA:0.01	NA:0.02	NA:0.04	NA:0.03	NA:0.02	NA:0.01	NA:0.05	NA:0.01	NA:0.02	NA:0.01	NA:0.05	NA:0.07	NA:0.03	NA:0.03	NA:0.02	NA:0.02	NA:0.03	NA:0.02	NA:0.03	NA:0.02	NA:0.05	NA:0.03	NA:0.03	NA:0.04	NA:0.03	NA:0.04	NA:0.02	NA:0.03	NA:0.04	NA:0.04	NA:0.03	NA:0.03	NA:0.05	NA:0.04
Chr01	24550001	0.001473:11.69	0.000875:11.77	NA:9.40	NA:8.45	0.002208:8.37	0.001424:9.90	0.002004:9.69	0.000932:11.65	0.001112:11.64	0.001798:9.42	0.001770:9.38	0.000425:14.96	0.001374:9.96	0.001389:9.21	0.001786:8.78	0.001502:9.64	0.001580:8.34	0.001777:9.10	0.001521:9.12	0.001519:8.67	0.001471:10.27	0.001103:10.07	0.002053:8.21	0.001369:8.28	NA:6.11	NA:9.49	0.002457:9.92	0.002104:7.79	0.001354:9.61	0.001974:10.09	0.000599:10.43	0.001516:8.87	0.001082:8.75	0.002809:7.70	0.002303:7.54	0.001488:10.44	0.001138:9.01	0.001397:6.61	0.002309:7.41	0.001906:7.60	NA:12.60	0.002276:6.70	NA:6.36	NA:6.32	0.002131:6.86	0.001581:7.88	NA:6.87	0.001761:7.22
Chr01	24600001	0.003285:19.75	0.006705:15.66	0.007700:14.30	0.007972:12.54	0.003990:16.13	0.003757:17.88	0.003870:16.38	0.002706:19.67	0.004349:20.30	0.004561:18.38	0.004188:15.89	0.002027:24.26	0.004438:17.14	0.004838:17.34	0.005138:15.84	0.003057:17.14	0.004217:18.30	0.003330:16.66	0.003593:16.74	0.004251:15.17	0.003192:18.24	0.004006:18.24	0.003491:14.97	0.003614:15.45	0.006209:10.38	0.004369:18.49	0.005417:17.40	0.005111:14.02	0.004340:17.31	0.004638:16.27	0.006728:13.82	0.006687:12.51	0.007121:11.63	0.006636:11.57	0.006952:11.70	0.005771:15.03	0.006649:13.17	0.004955:11.93	0.005131:13.45	0.003306:14.27	0.008744:10.40	0.005465:11.52	0.004573:11.47	0.004728:12.22	0.004754:12.40	0.004794:12.84	0.005443:12.59	0.005097:12.93
Chr01	24650001	0.001805:14.91	0.009981:12.76	NA:10.41	NA:9.47	0.003514:11.27	0.003375:12.37	0.001752:12.70	0.002082:15.35	0.003456:14.22	0.002456:13.02	0.004871:12.10	0.001245:19.06	0.002874:12.77	0.003847:12.35	0.002993:12.14	0.003550:12.84	0.003327:11.05	0.003993:12.33	0.003643:11.96	0.005757:11.65	0.002834:13.25	0.003646:12.72	0.002043:11.03	0.003218:10.79	NA:7.85	NA:13.06	NA:13.28	NA:10.10	0.002354:12.88	0.003300:12.23	0.009590:10.83	0.010041:10.00	0.012143:9.13	0.011231:9.00	0.013150:8.54	0.009005:11.76	0.012346:10.00	NA:8.28	0.003942:10.05	0.003169:10.37	NA:7.87	NA:8.76	NA:8.33	NA:9.29	0.004199:9.13	0.004522:9.64	NA:8.50	NA:9.57
Chr01	24700001	0.001541:19.39	0.002748:19.25	0.003261:16.30	0.004546:13.93	0.003346:13.28	0.002848:15.47	0.002215:15.97	0.002304:19.25	0.003021:16.65	0.003520:15.55	0.003043:15.21	0.002136:23.08	0.003509:14.70	0.004220:14.48	0.003041:13.73	0.003406:15.13	0.003556:13.34	0.003133:14.32	0.003140:14.44	0.003120:13.25	0.002913:15.43	0.002413:15.71	0.002044:12.84	0.003194:13.10	0.003174:10.26	0.002553:15.24	0.003623:15.48	0.003294:11.57	0.003200:15.48	0.002542:15.84	0.002762:16.81	0.002051:15.43	0.003358:14.43	0.003065:12.98	0.002666:12.92	0.002471:16.66	0.002776:14.77	0.004005:9.80	0.003828:11.82	0.004490:12.11	0.003092:12.20	0.004943:10.26	0.003642:9.98	0.003709:10.65	0.004938:10.75	0.004092:11.25	0.004078:10.36	0.003996:10.85
Chr01	24750001	0.005239:20.41	0.006332:19.99	0.007565:16.90	0.008073:15.23	0.006907:14.40	0.006453:16.92	0.005831:16.65	0.005014:20.00	0.006566:18.35	0.006466:16.21	0.006340:16.01	0.004872:24.60	0.005867:16.49	0.006830:15.51	0.005989:15.30	0.005845:16.41	0.007688:14.31	0.006519:15.88	0.006104:15.99	0.006967:14.25	0.006722:16.77	0.005685:17.41	0.006528:14.21	0.006435:14.12	0.007878:10.57	0.006632:16.56	0.007023:16.94	0.007470:13.33	0.006191:17.32	0.006146:16.96	0.005695:18.57	0.005907:17.12	0.006210:15.80	0.007074:14.60	0.006558:14.00	0.006669:18.89	0.005952:17.30	0.008273:10.46	0.008142:12.61	0.007171:13.33	0.009674:12.92	0.007272:11.23	0.008479:10.26	0.007134:11.24	0.006656:11.71	0.007547:11.74	0.007558:11.30	0.006405:12.28
Chr01	24800001	0.006718:18.07	0.007875:17.99	0.010409:17.31	0.009584:15.44	0.011288:13.74	0.009105:14.94	0.010206:14.72	0.007252:17.61	0.009848:16.40	0.008845:16.03	0.009368:14.21	0.007030:21.00	0.010140:14.99	0.007711:15.93	0.010263:14.01	0.007967:15.59	0.009354:13.60	0.010248:14.83	0.008984:14.87	0.007738:14.66	0.007771:15.66	0.010130:15.32	0.009664:13.30	0.009892:13.29	0.013241:9.95	0.008787:16.94	0.007503:17.27	0.010118:12.52	0.009717:15.98	0.008100:15.28	0.007746:16.59	0.007491:15.60	0.010140:13.08	0.009757:13.66	0.009771:13.36	0.007503:16.74	0.009776:15.51	0.011596:10.15	0.010946:12.55	0.010860:12.71	0.009538:13.06	0.010235:10.68	0.012497:10.33	0.010931:11.00	0.010129:11.41	0.008603:11.73	0.008774:11.12	0.009227:11.85
Chr01	24850001	0.023612:22.25	0.022438:26.84	0.023289:27.15	0.023402:23.83	0.023200:19.41	0.023207:20.62	0.023191:20.04	0.022879:23.32	0.023211:22.36	0.022683:22.01	0.023025:21.02	0.022413:27.44	0.023487:20.11	0.024101:21.32	0.023884:19.64	0.023632:20.33	0.023312:18.62	0.023672:22.07	0.024414:20.85	0.023205:19.64	0.023808:22.84	0.022778:21.02	0.023561:17.93	0.023108:16.32	0.022912:17.93	0.023220:24.92	0.023156:25.56	0.023760:19.43	0.023829:21.18	0.023157:20.49	0.023241:23.36	0.024203:20.59	0.023470:18.45	0.023085:18.66	0.023644:18.34	0.023489:23.24	0.024247:21.03	0.022772:16.81	0.023115:18.84	0.023425:17.29	0.023999:22.33	0.023542:17.04	0.022851:16.69	0.022589:17.86	0.022826:17.71	0.023383:18.56	0.023197:17.32	0.023529:18.18
Chr01	24900001	0.020924:22.13	0.012752:18.92	0.012863:20.57	0.012064:18.50	0.023087:18.10	0.023329:21.00	0.022826:19.56	0.023342:23.40	0.022681:22.46	0.022897:21.22	0.022648:18.93	0.022158:27.79	0.023028:20.24	0.023495:20.46	0.023630:18.84	0.022267:19.77	0.022564:18.66	0.023166:20.73	0.023563:19.78	0.021516:19.70	0.023457:21.03	0.021771:20.32	0.023877:16.99	0.023347:17.04	0.024764:14.17	0.023329:23.39	0.021869:24.26	0.023132:18.11	0.019761:21.97	0.022563:19.82	0.013229:17.22	0.013132:17.14	0.012335:14.18	0.011649:14.86	0.011402:14.86	0.011196:18.20	0.012210:17.19	0.025332:14.24	0.022358:17.21	0.023283:17.27	0.022998:18.56	0.024563:13.77	0.023714:13.53	0.024824:15.05	0.023562:15.58	0.024499:15.02	0.023987:15.23	0.024673:16.03
Chr01	24950001	0.019134:19.78	0.019623:17.67	0.015739:23.49	0.016005:20.82	0.020345:17.11	0.018781:19.64	0.019346:14.97	0.019829:18.42	0.018470:20.17	0.018194:20.34	0.019440:17.24	0.019709:20.89	0.019281:19.67	0.019017:20.70	0.018918:19.05	0.018347:20.82	0.019464:18.56	0.018531:21.18	0.019083:20.87	0.019742:20.23	0.019421:20.63	0.019026:20.34	0.018999:16.12	0.018944:16.63	0.020100:15.30	0.017892:24.81	0.018347:24.76	0.019540:19.50	0.018517:20.41	0.018139:20.01	0.016726:18.24	0.015845:18.05	0.017837:15.25	0.015888:16.37	0.016364:15.59	0.017483:19.33	0.017312:17.38	0.019204:15.26	0.018760:17.65	0.019402:16.85	0.020128:19.94	0.019520:15.46	0.019074:14.91	0.020679:16.21	0.019234:16.38	0.019203:16.49	0.019342:15.62	0.020578:16.61
Chr01	25000001	0.019659:24.55	0.015750:22.64	0.016189:26.32	0.015944:23.17	0.019862:21.10	0.020458:23.46	0.019504:19.65	0.020182:23.93	0.020059:25.76	0.019913:23.79	0.019538:21.41	0.019808:28.12	0.020409:22.92	0.020351:24.07	0.020997:21.74	0.019583:24.29	0.019362:22.77	0.019383:24.26	0.020500:23.09	0.019754:22.07	0.020883:23.76	0.020651:23.06	0.019665:19.31	0.021227:20.20	0.020284:15.38	0.020409:26.35	0.020057:26.32	0.019472:22.17	0.020326:23.64	0.019954:23.50	0.015986:22.12	0.015879:22.50	0.016247:18.03	0.015789:20.80	0.016789:17.87	0.016436:22.40	0.016378:21.42	0.020413:15.79	0.020651:19.19	0.020729:19.09	0.020511:19.91	0.020597:16.30	0.020843:15.29	0.021034:16.88	0.019995:17.61	0.020228:17.00	0.019953:16.57	0.020237:17.91
Chr01	25050001	0.011156:18.38	0.013373:19.72	0.013233:20.62	0.013420:18.12	0.010096:16.08	0.011360:18.21	0.011514:16.89	0.011181:19.75	0.010085:21.33	0.011290:18.98	0.010283:16.55	0.010562:23.45	0.011277:17.76	0.010993:18.96	0.012129:16.67	0.011965:17.12	0.011401:15.51	0.011234:17.80	0.011585:16.98	0.010482:16.56	0.011210:18.24	0.011933:17.35	0.010663:15.37	0.012471:14.48	0.012725:11.41	0.012102:18.64	0.011200:19.45	0.011132:17.21	0.011095:18.20	0.010886:17.82	0.012046:19.22	0.012436:18.22	0.012016:15.27	0.012596:15.76	0.012899:15.46	0.011779:19.62	0.011737:18.26	0.012258:11.99	0.010607:14.32	0.011103:15.15	0.015607:15.32	0.012566:11.99	0.011826:10.98	0.012293:11.97	0.011405:12.71	0.012182:13.32	0.013988:12.37	0.011910:13.36
Chr01	25100001	0.004618:14.87	0.004986:15.38	0.006589:14.27	0.004832:12.54	0.005489:11.53	0.005729:13.49	0.005470:12.88	0.004331:15.15	0.004755:14.95	0.004711:13.50	0.005376:12.49	0.004221:18.89	0.005334:12.45	0.005350:13.18	0.004870:11.52	0.005162:12.37	0.005300:11.13	0.004674:12.88	0.006507:11.92	0.004876:11.72	0.005281:13.16	0.004810:13.13	0.005328:11.23	0.006091:11.22	0.006974:7.43	0.005651:13.11	0.005984:13.83	0.005127:11.43	0.004549:13.08	0.003833:13.16	0.005287:14.78	0.004246:13.86	0.006141:11.90	0.005468:11.09	0.005353:10.93	0.004168:15.07	0.006236:13.39	0.005751:8.48	0.005237:10.25	0.005632:10.66	0.007515:9.88	0.006737:8.32	0.005862:8.30	0.004809:8.60	0.006392:8.85	0.003715:9.07	0.005247:8.44	0.006433:9.32
Chr01	25150001	0.009847:13.30	0.010597:12.51	0.011683:11.73	0.011909:10.56	0.010407:9.90	0.008016:11.55	0.008783:11.53	0.008094:13.21	0.008356:12.97	0.009384:11.95	0.009386:11.11	0.007446:16.33	0.008770:11.25	0.008309:11.45	0.010695:10.71	0.008617:11.50	0.011019:9.60	0.009790:11.15	0.010288:10.73	0.009294:10.47	0.009340:11.47	0.009747:11.53	0.008834:9.45	0.008776:9.84	0.010589:7.47	0.012369:11.78	0.011148:11.61	0.011087:9.76	0.010217:11.63	0.008646:10.93	0.009765:11.54	0.009476:10.47	0.008891:9.64	0.010909:9.65	0.009288:8.96	0.007137:11.68	0.009083:11.53	0.011315:7.50	0.010210:9.46	0.010888:9.52	0.013102:10.68	0.012644:7.74	0.011055:6.94	0.011800:8.34	0.012057:8.33	0.011799:8.06	0.012639:8.07	0.010524:8.65
Chr01	25200001	0.003437:15.89	0.005840:16.22	0.005651:16.28	0.005772:14.68	0.005122:13.72	0.003146:15.78	0.004433:14.54	0.004165:16.24	0.003390:17.76	0.003839:16.39	0.004573:13.32	0.003608:19.74	0.003813:14.94	0.004009:16.93	0.004621:13.87	0.004667:14.05	0.004567:12.41	0.003728:14.85	0.003498:15.05	0.004260:13.47	0.003897:15.57	0.004532:15.19	0.004123:13.58	0.003724:13.07	0.008013:9.12	0.005033:15.51	0.004426:15.71	0.004324:13.20	0.003794:16.20	0.003832:15.29	0.005137:16.82	0.004413:14.58	0.004546:14.16	0.005586:13.84	0.005369:13.44	0.004056:18.60	0.004880:16.14	0.004927:9.58	0.004164:11.30	0.004339:11.70	0.006303:13.27	0.005710:9.48	0.006823:8.45	0.005068:10.10	0.005884:10.05	0.004224:10.69	0.004681:9.86	0.004485:10.75
Chr01	25250001	0.019842:28.76	0.018737:25.83	0.018420:25.90	0.019653:22.49	0.020047:21.76	0.019235:26.95	0.019381:25.04	0.018903:29.09	0.019498:29.79	0.018933:26.93	0.020216:22.39	0.018693:36.30	0.019745:25.64	0.019906:26.85	0.019546:22.68	0.020559:24.51	0.019921:22.28	0.019835:25.05	0.020415:25.00	0.019891:23.24	0.019912:25.10	0.019523:25.83	0.020614:22.25	0.019757:21.49	0.020976:14.89	0.020002:23.78	0.019642:25.50	0.019232:23.08	0.019441:26.04	0.019301:26.62	0.017978:27.38	0.018443:25.08	0.018163:22.57	0.018410:22.61	0.018503:22.28	0.018399:28.17	0.018542:25.05	0.020191:15.34	0.019135:18.62	0.020104:19.63	0.020162:20.51	0.021000:16.00	0.019423:14.98	0.020112:16.05	0.020592:16.78	0.019865:18.14	0.019802:16.39	0.020501:18.10
Chr01	25300001	0.001048:19.20	0.000796:18.49	0.001599:16.40	0.001138:14.42	0.001214:14.31	0.000949:16.39	0.000749:15.94	0.000726:17.93	0.000918:18.50	0.001436:16.01	0.001171:14.51	0.000332:21.98	0.001175:16.06	0.001357:16.77	0.000870:15.04	0.000733:16.18	0.000852:14.28	0.001171:15.41	0.001094:15.33	0.001301:14.40	0.000952:15.90	0.000916:16.41	0.001182:14.14	0.001037:14.49	0.001592:9.75	0.000499:15.83	0.001076:15.55	0.001367:13.90	0.000551:16.87	0.000836:16.88	0.000969:17.01	0.000836:16.14	0.001483:15.26	0.001222:14.94	0.001112:14.45	0.000836:19.41	0.000989:16.27	0.001640:10.16	0.001338:12.02	0.001004:12.68	0.001246:12.69	0.001938:10.29	0.001864:9.21	0.001357:10.80	0.001868:10.86	0.000977:11.64	0.001367:10.10	0.000960:11.61
Chr01	25350001	0.004122:19.11	0.003514:18.97	0.006409:15.63	0.007303:14.35	0.006634:13.62	0.006449:15.97	0.005288:15.67	0.004126:19.21	0.004201:18.70	0.005991:16.14	0.005920:14.99	0.003615:23.39	0.005189:15.70	0.005144:15.45	0.006065:14.19	0.006247:15.38	0.007125:13.57	0.005834:14.99	0.005793:15.30	0.005948:13.83	0.005925:15.78	0.004785:16.37	0.005259:13.47	0.006098:14.08	0.007985:9.91	0.005757:16.16	0.005887:16.02	0.006430:12.84	0.004376:15.77	0.005010:16.22	0.003506:16.23	0.004816:14.29	0.003835:14.00	0.005684:13.16	0.004671:13.19	0.002577:17.70	0.004324:15.19	0.007497:10.44	0.005784:12.18	0.005590:12.80	0.008621:13.09	0.006455:10.93	0.007266:10.22	0.006810:10.94	0.005752:11.44	0.006340:12.18	0.006972:10.96	0.006947:11.35
Chr01	25400001	0.012719:31.52	0.011512:39.73	0.015411:33.52	0.017114:29.29	0.015693:23.43	0.015197:26.74	0.013302:26.89	0.012682:32.45	0.014169:30.43	0.013729:27.34	0.014434:25.34	0.012416:40.81	0.013377:25.89	0.015166:25.69	0.013866:23.58	0.014012:25.79	0.014735:23.51	0.015231:24.97	0.014798:24.29	0.014872:23.48	0.014087:26.97	0.012761:27.93	0.014296:22.63	0.015401:22.87	0.016990:16.84	0.015976:25.56	0.015513:26.63	0.015560:22.08	0.015034:27.51	0.013655:26.74	0.009424:36.20	0.009050:31.83	0.010844:29.02	0.012370:27.23	0.011467:27.35	0.012798:34.92	0.011592:32.53	0.017878:16.50	0.014894:19.82	0.014944:21.69	0.017480:23.74	0.015852:17.56	0.016752:16.47	0.016869:17.49	0.015995:17.84	0.014728:20.14	0.017053:17.25	0.016358:18.99
Chr01	25450001	0.019512:32.05	0.010755:26.71	0.013164:21.72	0.013254:19.66	0.020400:23.40	0.019874:27.10	0.020247:26.95	0.018982:32.53	0.019979:31.15	0.019338:28.43	0.019942:24.85	0.019173:38.97	0.020239:25.89	0.020207:26.75	0.020199:24.14	0.020054:25.05	0.019869:23.53	0.020256:24.66	0.020050:25.84	0.020440:23.34	0.019840:27.47	0.019446:28.00	0.020424:22.15	0.019572:23.34	0.022721:15.95	0.021399:25.07	0.020937:26.82	0.020950:22.84	0.019627:27.66	0.020015:27.42	0.009517:25.18	0.011406:22.08	0.011382:19.71	0.011905:19.21	0.011998:18.85	0.010952:24.25	0.011781:21.91	0.021284:16.50	0.020889:19.26	0.020032:21.23	0.021301:22.62	0.022240:16.95	0.022383:15.89	0.021853:17.58	0.021731:17.38	0.020992:19.29	0.023107:16.65	0.020554:18.55
Chr01	25500001	0.015902:26.20	0.016166:31.57	0.016510:27.80	0.016709:23.93	0.015695:22.00	0.015587:26.23	0.015513:26.37	0.015217:30.51	0.015404:30.62	0.015066:27.75	0.016036:23.89	0.015060:37.35	0.015902:24.39	0.015574:25.78	0.016282:22.57	0.016355:23.51	0.016024:21.03	0.015825:23.37	0.016373:24.12	0.015844:22.49	0.015769:25.49	0.015989:26.26	0.015367:21.56	0.015406:20.71	0.016502:15.28	0.016475:25.34	0.015952:25.18	0.015949:21.81	0.015896:25.69	0.015546:25.23	0.015943:29.07	0.016143:25.66	0.015727:24.52	0.016164:23.04	0.015838:22.38	0.015638:29.06	0.016159:25.73	0.017065:15.32	0.016175:19.32	0.015552:20.97	0.016985:21.36	0.016679:15.68	0.016567:14.74	0.016452:16.11	0.016605:15.68	0.016312:17.48	0.017063:15.58	0.015849:17.42
Chr01	25550001	0.017967:20.47	0.011770:24.92	0.017271:22.27	0.016602:18.99	0.017811:18.81	0.018016:22.19	0.017117:21.28	0.016971:24.54	0.015783:25.98	0.016533:22.08	0.016553:20.74	0.015927:29.88	0.018607:19.53	0.017592:20.46	0.018868:17.90	0.019314:18.00	0.019111:16.25	0.019016:19.07	0.017822:19.88	0.019411:18.38	0.016625:20.50	0.018286:20.87	0.017700:17.93	0.020221:16.13	0.020806:13.81	0.019389:21.29	0.017950:22.63	0.019776:17.60	0.017471:21.20	0.017741:20.81	0.013484:20.81	0.014765:18.00	0.014838:17.55	0.015587:16.81	0.015599:16.83	0.015057:21.63	0.014969:19.70	0.020128:13.75	0.019320:16.33	0.018437:17.40	0.015873:17.36	0.020267:14.03	0.020293:12.46	0.019604:14.45	0.018361:14.91	0.018912:14.84	0.019585:13.86	0.018035:15.28
Chr01	25600001	0.012179:18.06	0.013030:21.09	0.014029:19.84	0.014131:18.28	0.013306:16.04	0.013449:17.55	0.011711:15.81	0.012040:18.66	0.010947:20.71	0.012166:19.04	0.013844:16.26	0.011580:21.80	0.012616:16.74	0.012672:19.25	0.013454:15.89	0.012253:16.10	0.013008:14.64	0.013030:17.97	0.013579:17.98	0.013288:16.70	0.012619:17.64	0.011766:18.41	0.012666:15.47	0.012412:14.40	0.014162:11.35	0.012751:19.16	0.012690:18.83	0.014355:15.69	0.011873:18.63	0.013142:16.82	0.011961:19.91	0.013457:17.24	0.013238:15.76	0.013173:15.79	0.013018:15.65	0.012002:19.99	0.012377:18.36	0.013978:11.84	0.013135:13.58	0.013325:14.08	0.014733:15.01	0.014177:12.09	0.013657:10.85	0.011868:12.08	0.013633:11.42	0.012533:12.24	0.014250:11.46	0.013149:12.69
Chr01	25650001	0.018888:24.79	0.020263:28.10	0.021593:24.68	0.020886:22.40	0.019620:20.23	0.019282:22.65	0.020080:22.09	0.018929:26.25	0.019150:26.44	0.020224:23.72	0.020238:20.76	0.019105:31.20	0.020497:21.86	0.019570:23.59	0.020255:20.44	0.019113:22.15	0.020019:19.96	0.019294:22.21	0.020329:22.05	0.019769:20.58	0.019515:23.01	0.019840:22.63	0.020266:18.99	0.020014:19.29	0.021338:14.06	0.020719:23.16	0.019796:23.88	0.020580:19.47	0.019090:23.27	0.020835:22.21	0.019833:26.66	0.019936:23.79	0.020904:20.60	0.021082:19.72	0.020128:19.58	0.020599:25.62	0.021586:22.94	0.020919:14.77	0.020231:16.84	0.018717:19.09	0.020850:18.80	0.020775:14.73	0.020865:13.85	0.020366:15.47	0.021161:14.94	0.020128:15.37	0.020286:14.86	0.020893:16.49
Chr01	25700001	0.019781:24.23	0.019998:26.28	0.020037:25.89	0.019956:22.05	0.019613:20.78	0.019181:23.34	0.018608:22.51	0.019333:25.98	0.018796:26.02	0.018883:23.14	0.019221:20.98	0.018631:29.99	0.018584:21.74	0.019121:23.05	0.018646:20.65	0.019680:22.15	0.019078:19.68	0.019063:22.90	0.019545:22.34	0.020060:20.26	0.018920:22.54	0.020306:21.98	0.018733:19.17	0.019216:18.78	0.019465:14.61	0.020149:23.81	0.019090:25.00	0.019449:19.87	0.019083:23.35	0.018765:22.41	0.019862:24.86	0.020513:22.68	0.020090:19.01	0.019931:19.40	0.019778:19.18	0.019472:23.12	0.019605:22.41	0.019884:14.19	0.019660:17.52	0.019459:17.57	0.020211:19.11	0.019905:14.59	0.020317:14.09	0.019436:16.39	0.020754:15.28	0.020979:15.65	0.020820:14.77	0.020222:16.56
Chr01	25750001	0.019670:18.77	0.020732:18.63	0.020903:24.44	0.021082:21.30	0.021004:18.50	0.019705:18.89	0.020215:15.84	0.021428:18.66	0.018314:21.85	0.019847:21.23	0.020564:17.17	0.020974:21.62	0.020865:20.01	0.022198:22.07	0.021369:19.31	0.020546:18.58	0.020088:16.86	0.020223:22.12	0.020758:21.79	0.019479:19.90	0.021181:21.25	0.021141:19.27	0.020279:16.74	0.019952:16.56	0.021265:13.82	0.019286:22.30	0.018773:23.15	0.020983:19.91	0.018802:21.06	0.021067:18.94	0.021745:20.25	0.021066:18.33	0.019846:15.43	0.022515:17.71	0.020101:16.53	0.021505:21.24	0.020886:18.87	0.021765:13.94	0.018900:16.38	0.018953:17.26	0.021807:17.89	0.020174:13.79	0.021055:12.78	0.019325:14.14	0.022136:14.40	0.020982:14.80	0.020450:13.66	0.018664:15.16
Chr01	25800001	0.021934:20.58	0.023320:20.89	0.024297:26.35	0.024431:22.74	0.022290:19.67	0.021811:21.51	0.022676:19.31	0.022101:21.68	0.022149:23.15	0.021999:21.69	0.022431:19.08	0.022022:26.75	0.024548:19.53	0.023396:20.88	0.022716:19.88	0.022623:19.85	0.022690:19.20	0.021863:20.68	0.023499:20.80	0.022348:20.35	0.023472:20.35	0.023295:20.21	0.023006:17.63	0.022372:16.97	0.023287:15.08	0.022038:24.66	0.022700:25.13	0.023600:18.54	0.021972:21.55	0.022433:20.15	0.024162:19.93	0.023734:19.04	0.024875:15.67	0.023520:18.68	0.024375:17.26	0.024377:21.67	0.024112:20.10	0.022979:15.35	0.021620:17.48	0.022418:17.61	0.024543:20.71	0.023242:14.92	0.023182:14.83	0.022070:16.29	0.023809:14.83	0.022678:16.64	0.022873:14.87	0.022285:16.80
Chr01	25850001	0.022916:20.03	0.021513:25.25	0.020989:29.29	0.021216:25.75	0.022006:21.30	0.021556:22.66	0.022259:19.04	0.022599:21.58	0.020998:24.60	0.021803:24.97	0.021435:20.65	0.021743:26.87	0.023343:19.14	0.023012:21.87	0.022434:19.97	0.022489:20.80	0.022325:19.16	0.021703:22.28	0.021767:21.41	0.022190:20.86	0.022662:21.19	0.023805:20.16	0.022971:18.05	0.022121:17.78	0.021517:18.80	0.021439:27.89	0.021917:28.54	0.022453:19.80	0.021679:21.53	0.021853:19.49	0.021873:21.91	0.021382:18.90	0.022710:17.91	0.022582:19.98	0.021382:18.74	0.021310:22.23	0.022428:20.82	0.022419:17.30	0.021560:20.36	0.021874:18.91	0.021319:22.53	0.021672:18.54	0.021501:17.06	0.021983:18.40	0.021893:18.15	0.021347:18.29	0.022379:17.33	0.022042:18.55
Chr01	25900001	0.008774:17.60	0.009326:19.82	0.009979:19.06	0.009791:16.53	0.008407:15.67	0.008839:16.50	0.008728:15.49	0.008420:18.26	0.008506:19.16	0.008666:18.10	0.008632:16.33	0.008353:21.70	0.009146:14.94	0.008638:16.66	0.008874:15.80	0.008659:16.40	0.008616:15.00	0.008448:16.41	0.008944:16.69	0.008345:16.25	0.009110:16.91	0.008955:15.96	0.009553:14.22	0.009102:14.00	0.009461:12.64	0.008425:18.90	0.008207:19.34	0.009505:15.12	0.009051:16.55	0.008959:15.43	0.010117:15.98	0.009758:14.27	0.010365:13.78	0.010238:13.83	0.010735:12.61	0.010405:16.74	0.009498:15.55	0.009915:11.63	0.008540:14.07	0.008932:13.84	0.010160:14.83	0.009433:11.95	0.008987:11.59	0.008670:12.85	0.008564:12.75	0.009422:12.65	0.009508:11.97	0.008607:13.50
Chr01	25950001	0.020162:24.25	0.020413:27.95	0.020746:25.49	0.020795:22.16	0.020437:20.23	0.019983:22.26	0.020609:21.02	0.020056:24.88	0.020469:25.50	0.019852:23.34	0.020176:21.77	0.020080:29.14	0.020281:20.90	0.020255:22.01	0.020398:20.02	0.020010:21.37	0.019950:20.28	0.020427:22.05	0.020479:22.05	0.020219:20.37	0.019954:22.65	0.020573:21.82	0.020858:18.55	0.020273:19.32	0.020175:15.58	0.020430:23.64	0.020349:24.96	0.020614:19.81	0.020691:22.10	0.020347:21.16	0.020057:21.42	0.020908:21.15	0.020793:17.63	0.021071:18.84	0.020362:18.09	0.020358:23.20	0.020343:20.85	0.020486:15.72	0.020359:18.12	0.020352:17.60	0.020938:20.76	0.020513:15.11	0.021402:15.28	0.019802:16.91	0.020591:16.06	0.020587:17.29	0.020048:15.23	0.020513:16.38
Chr01	26000001	0.019029:25.00	0.020330:27.52	0.021046:25.65	0.021609:22.05	0.019466:20.45	0.020771:22.61	0.020396:21.80	0.019785:26.57	0.020478:27.11	0.019924:23.97	0.020886:21.34	0.019325:31.50	0.021641:20.94	0.020982:22.28	0.020707:19.91	0.020773:22.19	0.020964:19.49	0.021056:21.82	0.020319:21.94	0.020311:20.60	0.020417:22.88	0.021205:22.47	0.021388:18.70	0.021308:19.26	0.020553:14.98	0.021517:22.84	0.019704:23.57	0.020503:20.47	0.020986:23.20	0.020296:21.01	0.021663:23.02	0.020685:22.55	0.024092:19.75	0.021457:19.63	0.021221:18.25	0.021014:24.46	0.021820:22.20	0.021494:14.63	0.020959:17.55	0.021268:18.10	0.021736:19.69	0.021105:14.71	0.021709:14.59	0.021164:15.58	0.021125:15.53	0.021836:15.85	0.022432:15.28	0.020964:15.83
Chr01	26050001	0.016980:18.20	0.017083:18.82	0.015900:20.84	0.015871:17.82	0.016073:16.46	0.016799:18.23	0.017785:16.13	0.017119:17.89	0.016428:21.17	0.017278:18.60	0.017071:15.86	0.016728:21.34	0.016020:17.00	0.016483:18.39	0.016978:16.10	0.016157:17.25	0.017078:15.13	0.015877:18.39	0.018280:17.95	0.016602:16.79	0.016166:17.95	0.016194:17.89	0.018139:14.99	0.016372:14.67	0.018662:11.69	0.016420:19.26	0.016437:19.46	0.017443:15.73	0.015886:18.39	0.017968:16.95	0.016162:19.03	0.016433:17.42	0.016710:15.78	0.017456:15.96	0.017355:15.00	0.016505:19.06	0.017004:16.99	0.016528:11.60	0.015252:14.15	0.016794:14.62	0.016552:15.76	0.018283:10.94	0.017527:10.73	0.016818:12.58	0.017303:12.62	0.016909:12.32	0.018993:11.55	0.017781:12.56
Chr01	26100001	0.014101:24.02	0.014919:25.03	0.015118:23.19	0.014701:20.41	0.014741:19.04	0.014604:20.87	0.013927:21.16	0.014392:24.51	0.014241:23.49	0.013304:22.78	0.013946:19.67	0.013675:29.25	0.014670:19.92	0.014407:20.65	0.014386:19.00	0.014783:19.67	0.015296:17.70	0.014062:19.87	0.014665:19.42	0.014059:18.45	0.014332:20.81	0.014605:20.61	0.015305:17.56	0.014031:17.43	0.015099:14.78	0.015465:22.01	0.014733:22.88	0.015290:16.71	0.014236:21.14	0.016327:19.92	0.014317:23.01	0.014428:19.96	0.015926:18.71	0.014345:17.28	0.015086:17.31	0.014699:22.52	0.014884:20.86	0.015302:13.63	0.014197:16.64	0.015464:17.05	0.014409:18.73	0.015388:14.38	0.015302:13.16	0.016187:15.26	0.016445:15.00	0.013781:15.19	0.014489:14.99	0.014811:15.88
Chr01	26150001	0.015598:32.06	0.016553:33.19	0.018368:29.84	0.018712:26.16	0.018022:24.41	0.017901:28.01	0.017195:28.52	0.015809:33.25	0.017505:31.96	0.016876:29.13	0.017762:26.30	0.015586:40.42	0.016622:26.78	0.017208:27.61	0.017201:25.11	0.017064:27.02	0.017550:25.07	0.017881:27.31	0.017136:26.25	0.018446:24.75	0.016991:28.33	0.016240:28.44	0.017575:24.04	0.016234:24.02	0.018885:17.26	0.017329:28.79	0.017502:28.79	0.018233:23.51	0.017685:28.81	0.017372:28.13	0.016323:32.00	0.017044:28.38	0.017318:24.98	0.018030:24.93	0.017860:22.69	0.016794:30.42	0.017348:28.47	0.019204:17.00	0.018395:20.61	0.017353:21.76	0.017721:22.79	0.018296:17.44	0.018922:17.00	0.018391:17.69	0.018422:18.00	0.018026:18.97	0.017855:17.37	0.017484:19.37
Chr01	26200001	0.015556:29.40	0.014650:28.44	0.014416:27.31	0.015236:24.11	0.015615:22.09	0.015535:25.78	0.014721:24.97	0.014965:27.97	0.014715:27.59	0.015448:25.70	0.015294:23.16	0.015691:34.76	0.016685:24.69	0.015296:26.19	0.015729:23.04	0.015124:25.90	0.016713:22.46	0.015297:24.91	0.015957:24.71	0.015321:22.89	0.014735:26.78	0.015668:25.82	0.015582:22.14	0.015521:22.04	0.017049:15.62	0.015583:25.78	0.015440:26.38	0.015471:21.06	0.015259:26.75	0.014973:25.15	0.014608:26.41	0.014238:24.49	0.015450:21.55	0.015314:22.25	0.016547:20.60	0.015385:26.84	0.015023:24.76	0.016628:15.84	0.015908:19.08	0.016264:19.53	0.016322:22.44	0.016633:16.08	0.016359:15.13	0.016337:17.27	0.016036:16.14	0.016561:17.21	0.016469:16.32	0.015774:18.12
Chr01	26250001	0.019070:15.51	0.021272:15.01	0.021322:20.27	0.022396:18.46	0.020739:14.10	0.020023:14.63	0.018965:12.80	0.017954:15.07	0.019694:16.04	0.020539:16.41	0.020529:12.89	0.019953:17.11	0.019017:15.64	0.019720:17.08	0.018458:15.11	0.018518:14.99	0.018252:13.69	0.018494:16.35	0.019483:16.56	0.020472:15.43	0.018751:16.59	0.019717:16.36	0.020068:13.82	0.019266:12.75	0.021537:10.41	0.019500:18.59	0.019336:19.35	0.019223:15.90	0.018049:16.22	0.018295:15.81	0.020382:15.74	0.018651:13.22	0.022105:12.40	0.019690:13.97	0.021363:14.20	0.020754:17.25	0.021166:15.86	0.020156:11.00	0.017762:13.21	0.020377:13.96	0.020830:13.96	0.022210:10.91	0.019355:10.45	0.017012:11.82	0.018461:11.60	0.020670:11.99	0.018617:11.49	0.020200:12.82
Chr01	26300001	0.021212:23.04	0.021384:20.58	0.022320:30.48	0.021396:26.25	0.022674:20.08	0.022068:22.40	0.021459:18.84	0.022318:21.10	0.021961:24.03	0.021898:24.01	0.022171:19.21	0.022073:25.31	0.021738:23.66	0.022436:24.73	0.021970:22.36	0.021906:22.93	0.022417:22.04	0.022467:24.25	0.022546:24.80	0.022985:23.34	0.022188:24.31	0.022918:23.11	0.022992:19.62	0.022215:20.11	0.023272:16.96	0.022404:27.42	0.021925:26.96	0.022985:21.87	0.021902:24.91	0.022116:23.03	0.022524:20.47	0.022382:19.71	0.022217:18.58	0.022030:21.46	0.022730:19.80	0.022297:23.77	0.022546:22.48	0.022680:16.38	0.021790:19.44	0.022469:19.63	0.022190:20.71	0.022446:16.36	0.022508:15.01	0.021909:16.94	0.021687:16.91	0.022252:16.34	0.022097:15.65	0.023001:17.50
Chr01	26350001	0.021972:22.64	0.020876:23.21	0.020323:27.57	0.020533:24.50	0.020827:19.11	0.022197:20.42	0.020930:18.49	0.020975:21.56	0.021933:22.61	0.021570:21.72	0.021319:19.20	0.021486:25.29	0.021159:20.15	0.021504:21.54	0.021176:20.22	0.021407:21.06	0.021406:19.56	0.021143:21.57	0.022900:21.58	0.022177:20.11	0.020991:22.60	0.022593:20.33	0.021351:17.43	0.019987:18.22	0.019800:18.16	0.020021:26.12	0.019885:26.07	0.021493:18.66	0.022459:20.97	0.021656:20.26	0.021379:20.92	0.021775:18.59	0.021080:17.17	0.021290:18.11	0.022394:18.28	0.021052:21.92	0.021252:20.50	0.021174:16.62	0.020479:19.38	0.020869:17.98	0.021198:21.84	0.020586:17.21	0.022424:16.41	0.019840:18.38	0.019770:18.00	0.020741:18.23	0.021263:16.91	0.022059:18.01
Chr01	26400001	0.018400:28.87	0.019218:36.96	0.019170:31.52	0.019220:28.33	0.019191:24.83	0.019216:27.26	0.018648:26.13	0.018450:31.35	0.018722:29.94	0.018985:28.10	0.018057:26.92	0.018218:36.60	0.019973:23.74	0.019311:24.76	0.019069:23.86	0.019391:25.18	0.019260:24.00	0.019339:26.82	0.019146:25.03	0.019678:24.05	0.019069:26.33	0.020377:24.82	0.019888:22.01	0.019689:22.47	0.019403:23.55	0.019206:29.93	0.019144:31.65	0.019208:24.32	0.018752:25.19	0.019199:24.89	0.018960:27.08	0.019437:24.51	0.020732:21.60	0.019273:22.02	0.019013:21.01	0.019965:26.19	0.019474:24.11	0.019645:20.26	0.019350:22.97	0.019415:21.74	0.018867:27.72	0.019150:22.34	0.019160:21.05	0.018563:21.96	0.019800:21.34	0.019319:23.70	0.018738:20.92	0.019821:22.90
Chr01	26450001	0.034816:28.64	0.034307:34.61	0.035635:31.11	0.035501:27.06	0.035126:24.35	0.035032:28.37	0.034893:25.74	0.034822:30.64	0.034897:31.22	0.034969:27.91	0.034971:25.94	0.035704:37.48	0.034660:25.18	0.034989:26.44	0.035802:23.96	0.035770:25.81	0.034892:23.08	0.035421:25.92	0.034846:25.77	0.035122:25.15	0.035194:26.38	0.035660:25.46	0.035228:22.65	0.036135:22.52	0.034163:17.92	0.034521:28.80	0.034989:29.78	0.035362:24.04	0.035392:26.88	0.035366:26.21	0.034639:28.75	0.035364:25.61	0.036699:21.86	0.035549:22.09	0.034917:20.71	0.035586:26.46	0.035625:25.11	0.034864:16.92	0.036241:20.95	0.035337:21.09	0.035176:22.43	0.035069:17.70	0.035042:17.31	0.034233:19.02	0.035390:18.53	0.034875:19.25	0.034516:17.77	0.034824:19.89
Chr01	26500001	0.026657:19.07	0.025571:21.85	0.026089:27.58	0.026379:23.90	0.024664:19.19	0.025974:21.22	0.025975:17.73	0.024499:20.62	0.025526:24.54	0.024589:23.23	0.025424:17.90	0.026460:23.48	0.025068:20.66	0.025501:23.72	0.026097:19.87	0.025039:19.27	0.026042:17.11	0.025733:22.42	0.025458:22.26	0.025366:20.12	0.025502:21.70	0.024562:21.04	0.025191:17.64	0.025221:15.76	0.024962:15.56	0.025321:25.74	0.024705:26.13	0.024995:21.74	0.024981:22.18	0.026130:20.25	0.026048:20.52	0.025644:17.09	0.026434:15.75	0.025940:18.20	0.025238:17.43	0.027235:21.49	0.026683:20.23	0.024826:14.70	0.025766:17.38	0.025068:17.65	0.027368:18.65	0.024571:14.50	0.025682:14.13	0.025842:16.15	0.026282:15.63	0.026068:14.76	0.024243:14.92	0.026118:16.19
Chr01	26550001	0.019152:25.16	0.018697:24.60	0.018422:31.80	0.018741:27.13	0.019918:23.50	0.018987:24.97	0.019111:20.91	0.018925:25.71	0.019139:28.04	0.019785:26.94	0.018676:22.93	0.019151:29.03	0.019021:23.91	0.018666:26.32	0.019382:22.81	0.018370:24.63	0.019622:22.23	0.019572:24.76	0.019444:24.91	0.019043:23.71	0.019041:24.49	0.018855:23.89	0.019497:19.07	0.018958:20.52	0.018702:17.97	0.018742:29.37	0.018676:29.95	0.019334:23.48	0.019008:25.40	0.019210:22.30	0.018712:21.62	0.019157:21.05	0.018817:18.68	0.018691:21.81	0.019228:19.86	0.018325:24.16	0.018262:22.79	0.018949:17.50	0.019492:21.62	0.019340:20.73	0.018859:22.79	0.019734:17.75	0.019707:16.27	0.019120:18.76	0.019924:18.39	0.019799:18.45	0.019846:17.32	0.019193:19.58
Chr01	26600001	0.019475:26.23	0.020658:26.64	0.020750:31.68	0.020591:28.82	0.018971:23.66	0.018093:26.27	0.018328:23.24	0.018249:26.94	0.018811:30.06	0.018204:28.92	0.018421:23.76	0.019857:32.31	0.019215:24.37	0.020589:28.82	0.019895:23.98	0.018998:25.50	0.020153:23.75	0.020093:26.80	0.019548:27.02	0.020203:25.39	0.019254:26.54	0.019722:25.78	0.019531:21.88	0.021028:21.95	0.021162:18.72	0.019489:30.19	0.020802:30.09	0.019276:25.81	0.018704:27.07	0.020128:23.69	0.021070:22.52	0.021523:23.15	0.020770:20.67	0.020276:23.89	0.021540:21.42	0.021526:26.33	0.021455:24.96	0.021790:17.08	0.020449:21.32	0.019758:20.22	0.020005:23.21	0.022299:17.29	0.022250:16.40	0.020955:19.04	0.020557:18.29	0.021513:17.41	0.020613:17.85	0.019874:19.30
Chr01	26650001	0.027497:22.57	0.029066:24.08	0.027266:30.05	0.027794:26.19	0.026735:22.29	0.025832:24.18	0.026849:20.18	0.026652:23.77	0.026746:26.87	0.026188:24.87	0.026364:22.35	0.027422:27.80	0.027480:22.22	0.026678:26.35	0.026391:22.41	0.027057:22.83	0.026638:21.19	0.027605:24.81	0.027136:24.28	0.027002:23.69	0.026200:23.93	0.027301:23.02	0.028602:19.24	0.027550:20.05	0.028078:19.92	0.026844:29.24	0.027271:29.71	0.027216:23.99	0.026668:23.77	0.026962:21.95	0.028308:20.97	0.027768:19.35	0.028867:18.30	0.028497:20.44	0.028682:19.17	0.028085:23.16	0.029297:22.03	0.027646:16.96	0.026231:20.63	0.027653:18.61	0.027453:21.87	0.027296:17.40	0.026953:16.44	0.027460:18.64	0.027226:17.98	0.027713:17.67	0.027013:17.59	0.027166:18.25
Chr01	26700001	0.023120:15.93	0.019733:16.50	0.018317:18.89	0.018558:17.29	0.023195:15.34	0.022697:17.19	0.021537:16.22	0.021256:19.07	0.021791:19.35	0.021735:17.89	0.022085:16.24	0.020537:21.51	0.024085:14.83	0.022458:17.32	0.023835:15.34	0.022196:15.90	0.023551:13.63	0.023933:16.89	0.023202:16.65	0.023865:16.13	0.023056:16.59	0.024226:15.12	0.023890:13.61	0.023847:13.05	0.023885:13.13	0.021132:21.75	0.020817:21.72	0.023755:16.13	0.023858:16.85	0.022264:15.20	0.019659:12.81	0.020147:12.14	0.021358:10.66	0.020633:12.26	0.021679:11.46	0.019831:14.43	0.018400:14.08	0.023358:12.10	0.021876:15.28	0.022294:13.51	0.021790:13.90	0.023872:12.69	0.024474:12.51	0.023759:13.38	0.022624:13.63	0.024324:12.42	0.024241:12.36	0.023798:13.49
Chr01	26750001	0.036196:16.99	0.035280:16.62	0.034097:27.26	0.035794:24.01	0.036640:17.53	0.036472:18.09	0.037392:13.93	0.036929:17.09	0.036539:18.39	0.036598:18.55	0.034715:15.90	0.038307:19.65	0.036930:17.18	0.035798:19.41	0.035511:18.92	0.033730:18.50	0.033777:17.34	0.033291:20.32	0.036355:20.41	0.035881:19.10	0.037186:17.66	0.037829:17.48	0.035433:15.07	0.038067:15.22	0.033803:18.65	0.032708:25.26	0.032880:26.89	0.036632:18.68	0.035843:17.90	0.035995:17.56	0.037091:16.17	0.037142:14.24	0.038522:14.16	0.036203:15.80	0.036876:15.09	0.037121:18.69	0.035016:17.43	0.035652:15.96	0.033953:18.00	0.034382:16.37	0.033143:21.20	0.034719:16.32	0.034909:16.01	0.032686:17.47	0.033442:17.11	0.033615:16.29	0.035187:16.09	0.035185:16.33
Chr01	26800001	0.031012:16.80	0.037492:12.55	0.033074:25.65	0.033707:22.71	0.031292:15.56	0.033430:15.31	0.033037:11.09	0.032420:12.62	0.034183:15.87	0.032702:15.70	0.033649:11.70	0.033859:15.42	0.031646:17.54	0.032037:20.90	0.031883:18.09	0.031530:17.67	0.030948:16.86	0.031678:20.85	0.031894:20.79	0.031809:19.47	0.031493:18.43	0.032410:17.67	0.033482:14.71	0.030186:15.71	0.031178:13.69	0.030629:24.33	0.030786:24.18	0.030331:18.99	0.030691:18.46	0.031462:17.15	0.035090:16.08	0.035275:14.81	0.034681:14.67	0.033441:16.99	0.032840:16.66	0.035064:19.69	0.035492:18.36	0.031730:14.22	0.030106:16.11	0.031700:14.69	0.031961:18.20	0.031940:13.65	0.031851:13.03	0.030453:14.55	0.031545:14.66	0.030825:13.08	0.031761:13.88	0.031420:14.37
Chr01	26850001	0.012099:21.45	0.010325:22.43	0.011191:31.45	0.010876:26.69	0.011835:18.82	0.011607:18.25	0.012008:15.92	0.012359:19.87	0.012053:22.07	0.011541:20.18	0.011885:19.55	0.011799:22.27	0.012506:20.69	0.012015:23.66	0.011527:20.85	0.011596:21.96	0.011629:20.40	0.011572:24.01	0.011776:23.62	0.012667:22.41	0.011758:21.62	0.011886:21.01	0.011403:17.79	0.011352:19.18	0.011626:18.78	0.011716:29.37	0.011478:29.30	0.011558:22.53	0.011938:21.31	0.012290:20.29	0.011776:18.50	0.011397:17.41	0.011283:16.48	0.011668:20.01	0.011436:18.77	0.011748:22.03	0.011158:20.29	0.011833:17.54	0.011561:19.54	0.011820:16.86	0.011498:22.85	0.011665:17.69	0.012263:16.89	0.011262:18.88	0.011901:18.09	0.011757:18.13	0.012442:17.17	0.012165:17.96
Chr01	26900001	0.017104:22.02	0.016256:23.48	0.015795:24.32	0.016408:21.06	0.017376:18.43	0.017563:20.25	0.017536:19.23	0.017658:21.89	0.017645:22.98	0.017538:21.29	0.017443:19.79	0.017508:25.76	0.018311:18.92	0.017653:22.59	0.017591:19.52	0.017627:20.80	0.017529:19.38	0.017603:21.32	0.017916:21.12	0.017484:20.56	0.018113:20.17	0.017734:19.42	0.017886:17.19	0.018150:17.84	0.018030:15.41	0.017737:24.70	0.017146:24.37	0.017645:21.00	0.017550:20.80	0.018258:18.97	0.015888:16.87	0.016292:15.68	0.016226:15.38	0.016335:16.62	0.016314:15.65	0.015955:18.67	0.016788:17.53	0.018257:14.46	0.017608:17.43	0.017663:15.43	0.017286:18.05	0.018219:14.39	0.018074:14.23	0.017978:15.30	0.017598:14.79	0.017919:14.32	0.017913:14.45	0.017696:16.22
Chr01	26950001	0.039125:25.24	0.037951:30.35	0.037751:31.67	0.039680:27.88	0.039897:23.09	0.037876:25.62	0.040105:23.06	0.038169:27.19	0.037948:28.60	0.038081:27.20	0.040521:23.96	0.039490:31.21	0.039158:22.34	0.038055:26.02	0.040015:23.44	0.038927:24.88	0.038165:23.21	0.037899:25.54	0.039522:26.24	0.040561:24.68	0.039489:24.50	0.039387:22.76	0.039089:20.72	0.039260:21.14	0.042122:20.40	0.039142:29.51	0.038313:29.89	0.038445:22.93	0.038211:24.69	0.040065:23.20	0.039223:23.63	0.039491:21.81	0.039255:20.24	0.040091:21.42	0.038321:20.90	0.039311:25.73	0.040676:22.69	0.039078:18.70	0.039654:22.00	0.040198:20.18	0.039219:24.48	0.039595:18.70	0.039832:17.74	0.038316:19.41	0.037940:18.77	0.037820:18.65	0.040036:18.16	0.038097:20.31
Chr01	27000001	0.016643:15.55	0.018986:18.77	0.019196:19.83	0.019734:17.57	0.017653:15.46	0.017177:16.68	0.017928:14.23	0.016490:17.17	0.016843:18.83	0.016537:18.13	0.016864:16.18	0.016859:20.15	0.017337:15.37	0.016697:17.11	0.017232:15.39	0.016094:16.14	0.019296:14.56	0.017237:16.66	0.016992:17.14	0.017063:15.64	0.017196:16.08	0.017158:15.46	0.016680:13.71	0.017261:13.51	0.017586:12.89	0.016509:19.72	0.016539:20.07	0.017155:15.63	0.016799:16.25	0.018900:15.11	0.019546:14.08	0.019138:13.85	0.020045:12.18	0.020427:13.88	0.019048:12.66	0.020288:15.32	0.020380:14.30	0.016416:12.38	0.017863:14.09	0.017178:13.14	0.022082:14.57	0.018211:12.60	0.018623:12.29	0.017756:13.18	0.017976:13.14	0.017287:13.20	0.017537:12.51	0.016524:13.30
Chr01	27050001	0.012976:26.39	0.012284:32.06	0.012448:30.85	0.012358:27.50	0.012328:24.10	0.012515:26.50	0.012319:23.97	0.012717:28.69	0.012496:29.87	0.012449:27.34	0.012345:24.91	0.012131:34.80	0.012573:23.26	0.012494:25.94	0.012234:23.77	0.012186:25.86	0.012471:23.17	0.012416:25.75	0.012523:25.74	0.012311:24.01	0.012380:24.99	0.012168:23.80	0.012361:21.50	0.012507:21.68	0.012680:18.64	0.012295:29.14	0.012132:29.78	0.012663:23.31	0.012397:25.27	0.012422:24.28	0.012404:26.38	0.012126:25.16	0.012437:21.90	0.012647:22.62	0.012131:21.83	0.012574:26.23	0.012361:24.26	0.012320:18.09	0.012675:21.88	0.012488:20.26	0.012854:24.69	0.012320:18.80	0.012780:18.84	0.012716:19.87	0.012239:19.26	0.012889:20.20	0.012575:19.06	0.012175:20.76
Chr01	27100001	0.012041:29.14	0.014799:28.63	0.015151:25.90	0.014515:21.99	0.012336:22.19	0.012181:25.91	0.011813:24.80	0.012050:29.97	0.012360:29.79	0.012608:25.45	0.012048:23.57	0.011985:36.68	0.012492:24.26	0.012663:25.25	0.012480:23.39	0.011668:25.23	0.011931:22.73	0.012529:24.40	0.012868:24.24	0.012866:22.72	0.012502:25.46	0.012273:25.08	0.012235:22.27	0.011804:21.84	0.014639:14.42	0.013251:24.82	0.012886:25.45	0.012567:21.51	0.012544:26.41	0.012606:25.80	0.014275:26.52	0.013901:24.76	0.014849:20.90	0.014696:20.53	0.014961:18.74	0.014101:25.79	0.014259:23.57	0.012814:15.15	0.013072:18.58	0.013215:19.69	0.014387:19.35	0.013253:15.43	0.012959:14.87	0.012825:16.11	0.013075:16.44	0.012289:16.90	0.013193:15.73	0.013260:18.12
Chr01	27150001	0.011177:27.07	0.006543:15.10	0.008906:12.59	0.007703:10.96	0.012737:20.57	0.012723:23.38	0.011635:24.46	0.011646:29.34	0.012770:27.33	0.012797:23.83	0.011360:23.31	0.010895:35.87	0.012097:22.09	0.012669:21.65	0.012537:20.28	0.011686:22.62	0.012378:19.74	0.012585:22.27	0.012884:21.34	0.012716:20.31	0.011617:22.38	0.012522:22.93	0.012083:19.92	0.012175:20.37	0.013066:17.29	0.013002:23.48	0.013294:24.17	0.013357:19.54	0.012227:23.63	0.012219:23.59	0.004819:12.25	0.006570:10.85	0.006273:10.00	0.006992:9.67	0.007055:9.23	0.007521:12.62	0.006126:11.17	0.013466:15.46	0.012408:18.21	0.012824:18.42	0.014645:19.43	0.013414:16.84	0.012762:15.20	0.013215:16.66	0.012542:16.74	0.011934:18.21	0.013719:16.50	0.012566:17.48
Chr01	27200001	0.018240:27.76	0.010010:24.06	0.012728:20.78	0.012929:18.59	0.019145:23.83	0.017612:27.28	0.017361:24.79	0.016378:30.34	0.016246:31.30	0.017197:27.88	0.017053:25.70	0.015828:37.60	0.017282:25.95	0.018294:25.85	0.018773:23.80	0.018372:24.42	0.018366:22.30	0.017591:25.99	0.018046:26.06	0.017829:23.72	0.017614:26.48	0.018274:26.26	0.018198:21.19	0.019111:21.08	0.019552:17.98	0.018819:27.66	0.017608:29.22	0.018152:23.84	0.017433:27.00	0.017143:25.86	0.010191:20.80	0.011886:18.98	0.010791:17.88	0.012915:16.15	0.013393:15.40	0.010988:21.72	0.011721:18.91	0.018929:17.53	0.018345:21.46	0.018454:22.46	0.018847:23.84	0.019720:18.32	0.019552:17.25	0.019503:18.24	0.019114:18.81	0.019062:19.87	0.019608:18.58	0.018986:19.73
Chr01	27250001	0.015402:24.06	0.016003:29.56	0.016985:25.86	0.016954:22.71	0.015251:21.29	0.015303:24.70	0.015747:22.46	0.015382:27.14	0.015689:27.94	0.015636:25.84	0.015727:22.32	0.015632:33.82	0.015952:24.51	0.015890:24.86	0.016192:22.03	0.016005:22.72	0.015829:20.25	0.015747:24.54	0.015464:24.19	0.015969:22.09	0.016238:24.82	0.015441:23.58	0.015843:20.54	0.015867:19.49	0.016880:15.04	0.016176:25.16	0.015969:25.07	0.016765:21.62	0.015781:25.41	0.015314:23.94	0.016090:28.15	0.016163:25.39	0.016649:21.98	0.016271:21.80	0.016710:21.47	0.015988:27.95	0.015906:25.28	0.016249:16.08	0.015819:18.83	0.015968:19.14	0.015702:20.69	0.017025:16.01	0.016467:15.17	0.015971:16.35	0.016007:15.44	0.015965:17.34	0.017009:15.88	0.016342:17.59
Chr01	27300001	0.022125:23.48	0.022291:25.87	0.024152:22.12	0.024440:19.86	0.023271:18.69	0.022295:21.06	0.022140:21.08	0.021914:25.20	0.021531:24.40	0.022380:21.03	0.021710:20.20	0.021127:30.91	0.022861:20.37	0.022500:21.19	0.023363:19.59	0.022691:21.09	0.024006:18.45	0.022349:20.66	0.022803:20.32	0.023611:19.20	0.021745:21.21	0.022739:20.97	0.022623:18.07	0.022554:17.88	0.026834:12.09	0.025318:21.26	0.022683:22.49	0.023063:18.22	0.022969:22.32	0.023158:21.44	0.021800:22.93	0.023665:20.72	0.024003:18.28	0.022942:18.36	0.024054:16.99	0.023843:21.99	0.022790:21.05	0.024865:13.13	0.023042:16.38	0.023218:16.61	0.024820:17.19	0.025541:13.79	0.025116:13.21	0.023821:14.26	0.024678:14.00	0.024372:14.95	0.024820:13.63	0.023929:14.80
Chr01	27350001	0.020549:15.88	0.019894:19.98	0.021912:20.15	0.018301:17.81	0.019778:15.12	0.018445:17.55	0.018200:15.62	0.018563:17.70	0.018014:18.71	0.018926:18.37	0.018956:15.37	0.017991:21.59	0.018663:15.26	0.018227:17.78	0.019504:15.03	0.018026:15.63	0.018964:14.83	0.019934:17.26	0.017282:17.25	0.019007:15.75	0.019768:15.92	0.018819:15.74	0.020666:13.97	0.020829:13.19	0.020027:11.04	0.019325:18.27	0.019238:18.22	0.019454:15.27	0.017993:16.53	0.019391:15.09	0.020682:16.73	0.018771:15.33	0.021122:14.08	0.018977:15.17	0.021051:14.13	0.020676:17.83	0.022212:15.82	0.020658:10.98	0.018546:13.21	0.018799:13.59	0.021085:14.91	0.019675:11.21	0.020181:10.90	0.018683:11.97	0.020801:12.40	0.019916:11.94	0.021264:11.14	0.018937:12.18
Chr01	27400001	0.016338:16.78	0.014345:21.85	0.015956:20.65	0.016572:17.91	0.015871:17.16	0.016250:17.32	0.016421:15.88	0.015913:18.47	0.015574:20.13	0.015611:19.53	0.016742:17.34	0.015211:22.04	0.015838:15.43	0.016674:17.57	0.017665:16.24	0.015178:18.49	0.016006:16.92	0.015407:17.76	0.016288:17.99	0.017287:16.47	0.017161:16.06	0.017593:15.60	0.016270:13.91	0.016724:14.99	0.016203:13.62	0.016794:20.37	0.017142:21.45	0.017610:15.32	0.016867:17.21	0.017690:15.62	0.016060:15.33	0.017645:14.10	0.017353:14.15	0.016691:15.06	0.015464:13.40	0.015348:16.24	0.017763:15.35	0.018104:13.79	0.017087:15.33	0.018431:14.18	0.017811:17.54	0.017851:13.77	0.016359:12.56	0.016662:13.68	0.016164:13.76	0.016229:14.04	0.016673:12.68	0.015960:14.17
[truncated: 12,549 more rows]
[truncated: 9 more columns]
