# Supplementary material for: Genomic consequences of residual recombination in a hybrid apomictic hickory complex
Source: Nat Commun. 2026 Feb 5;17:2376. doi: 10.1038/s41467-026-68867-6 (PMC12982824; doi:10.1038/s41467-026-68867-6)
Supplement: Supplementary file 9 — Source Data [file 41467_2026_68867_MOESM9_ESM.zip › Source_data/supplementary_figures/loh/Cda47_LOH_Het_Dep.txt]

CHROM	RANGE	22_Cda-CY1	23_Cda-CY2	01_Cda-JZ1	02_Cda-JZ2	03_Cda-JZ3	04_Cda-JZ4	05_Cda-JZ5	06_Cda-JZ6	07_Cda-JZ7	08_Cda-JZ8	09_Cda-JZP1	10_Cda-JZP10	11_Cda-JZP2	12_Cda-JZP3	13_Cda-JZP4	14_Cda-JZP5	15_Cda-JZP6	16_Cda-JZP7	17_Cda-JZP8	18_Cda-JZP9	31_Cda-XT1	32_Cda-XT2	33_Cda-XT3	34_Cda-XT4	43_Cda-XT5	35_Cda-XT6	36_Cda-XT7	24_Cdaac01	25_Cdabf01	26_Cdabf02	19_Cdabmj01	47_Cdabmj02	37_Cdadw01	38_Cdadw02	20_Cdalmy01	40_Cdalp01	41_Cdaww01	27_Cdaww02	42_Cdaww03	39_Cdaxt01	21_Cdaxy01	28_Cdaxz01	45_Cdazf01	46_Cdazf02	29_Cdazgh01	30_Cdazw01	44_Cdazy01
Chr01	1	0.003148:9.95	0.001334:14.41	0.001783:13.34	0.002769:13.33	0.001607:14.22	0.001619:16.33	0.001011:15.79	0.001429:20.36	0.002305:15.84	0.001410:14.19	0.002448:10.76	0.002738:10.60	0.003495:9.59	0.004374:11.03	0.002532:10.24	0.002888:10.05	0.003869:10.83	0.002180:14.59	0.003970:10.71	0.001844:10.04	0.003373:10.07	0.002850:9.84	0.002367:14.58	0.002000:10.86	0.003100:10.22	0.002730:10.63	0.002753:10.39	0.001159:14.14	0.001408:10.82	0.001631:14.37	0.002299:10.51	NA:2.41	0.002245:12.70	0.001732:13.17	0.001142:14.57	0.006268:13.41	0.008079:12.96	0.001727:8.34	0.006917:12.02	0.001992:11.80	0.002102:10.73	0.001602:14.02	0.001770:13.93	0.001164:16.87	0.001464:14.91	0.001460:14.57	0.001276:15.60
Chr01	50001	0.003789:11.41	0.003134:15.71	0.002968:13.77	0.003740:11.11	0.003099:13.89	0.003219:16.82	0.003155:14.54	0.002311:19.72	0.003683:12.61	0.003528:14.60	0.002826:12.52	0.002822:12.00	0.002902:11.37	0.003845:12.77	0.003324:11.30	0.003045:11.21	0.002949:12.57	0.002541:15.19	0.003272:13.13	0.002701:11.55	0.003334:10.37	0.002708:10.75	0.003096:13.98	0.002939:12.14	0.003216:12.25	0.002584:12.03	0.002249:11.41	0.003487:11.75	0.003442:8.55	0.002946:12.92	0.003958:8.56	NA:1.26	0.003975:10.21	0.003110:9.96	0.003965:12.15	0.019199:12.72	0.018484:14.29	0.004179:7.54	0.021195:10.78	0.003477:9.06	0.002579:8.37	0.002581:9.91	0.002954:12.05	0.003582:12.28	0.003578:11.41	0.003424:10.91	0.003338:12.25
Chr01	100001	0.003198:18.53	0.002854:22.92	0.003991:20.69	0.003573:22.80	0.004882:20.91	0.004496:24.94	0.003653:25.34	0.003488:33.45	0.004310:26.38	0.004452:22.12	0.004421:18.23	0.003852:19.17	0.005197:17.69	0.004358:19.56	0.003619:16.08	0.004148:16.41	0.004419:19.26	0.003356:22.43	0.004468:19.53	0.004863:17.28	0.002705:16.38	0.002849:16.06	0.002396:21.75	0.002577:17.04	0.003692:17.12	0.002588:16.81	0.002476:17.04	0.002743:21.76	0.003355:18.22	0.003256:21.89	0.003741:17.61	0.003685:18.57	0.002460:20.60	0.002348:20.54	0.003761:20.61	0.008524:19.19	0.008613:21.90	0.004337:15.65	0.008025:18.96	0.002617:18.13	0.003408:18.77	0.003498:19.91	0.003605:23.82	0.003285:22.46	0.003141:21.57	0.003397:19.85	0.003884:21.30
Chr01	150001	0.003489:24.14	0.002002:27.81	0.004137:26.37	0.003837:24.37	0.003840:25.04	0.003502:31.23	0.004099:29.94	0.003422:41.22	0.003675:29.65	0.003846:26.98	0.003989:23.41	0.004363:23.70	0.004206:20.68	0.003903:24.77	0.003948:20.90	0.004342:21.69	0.003899:24.69	0.003504:27.71	0.003868:24.27	0.003507:22.10	0.003973:19.99	0.004052:20.52	0.003779:26.56	0.004490:20.54	0.004204:21.15	0.004533:21.34	0.003885:21.81	0.002123:27.32	0.002899:22.23	0.001992:26.41	0.003943:21.83	0.003093:22.80	0.003564:24.90	0.003712:25.23	0.003908:24.47	0.004150:23.70	0.003561:25.99	0.002782:20.45	0.003751:21.74	0.003348:21.28	0.003704:20.82	0.002480:23.72	0.003924:29.58	0.003097:25.86	0.002259:26.47	0.002245:23.94	0.003811:24.31
Chr01	200001	0.002336:23.62	0.002087:24.77	0.002312:25.91	0.001914:27.92	0.002108:25.67	0.002161:30.76	0.001858:31.56	0.001699:42.13	0.001869:34.48	0.002009:28.20	0.002301:23.68	0.002277:23.07	0.002188:21.03	0.002241:25.82	0.002379:21.36	0.002577:21.67	0.002048:24.38	0.001962:27.19	0.002292:24.96	0.002081:22.76	0.002392:20.41	0.002545:21.64	0.002299:24.98	0.002474:21.25	0.002541:23.22	0.002179:22.98	0.002324:22.38	0.002290:24.14	0.002364:21.67	0.002399:23.88	0.002018:23.11	0.002080:22.95	0.002358:24.89	0.002053:26.28	0.002074:23.98	0.002219:24.00	0.002211:25.90	0.002223:20.38	0.002824:22.06	0.002246:21.05	0.002144:23.39	0.001955:22.18	0.002169:28.07	0.002138:26.48	0.002186:25.41	0.002395:23.18	0.002358:23.53
Chr01	250001	0.002031:26.07	0.002099:26.04	0.002088:25.03	0.002106:19.51	0.002093:24.99	0.002116:28.89	0.002105:25.51	0.002377:36.84	0.002136:21.95	0.002077:25.17	0.002257:24.40	0.002095:26.34	0.002177:23.09	0.002098:27.23	0.002356:22.98	0.002535:21.95	0.002096:25.51	0.002115:27.86	0.002101:25.74	0.002618:22.05	0.002067:23.12	0.002158:22.28	0.002070:25.27	0.002061:23.37	0.002076:25.83	0.002083:25.53	0.002162:24.52	0.002101:19.37	0.002235:15.34	0.002152:20.21	0.002164:17.96	0.002415:16.06	0.002091:19.94	0.002018:19.09	0.002186:20.48	0.002100:17.49	0.002091:20.59	0.002230:15.10	0.002075:16.25	0.002090:16.29	0.002174:15.05	0.002336:17.43	0.002138:23.47	0.002123:21.45	0.002137:20.09	0.002147:19.06	0.002124:19.57
Chr01	300001	0.003626:25.21	0.003492:26.98	0.004009:26.48	0.003798:24.36	0.003943:27.11	0.003939:31.18	0.003622:27.32	0.004024:36.78	0.004176:25.82	0.004148:27.25	0.003925:23.89	0.003905:25.03	0.004413:22.13	0.003840:26.90	0.003705:23.56	0.003849:22.90	0.004065:24.38	0.004154:27.82	0.004004:25.27	0.003918:22.18	0.002986:21.74	0.002975:21.67	0.003134:23.00	0.003230:22.57	0.003408:25.48	0.003225:25.26	0.002743:22.96	0.003608:21.95	0.003864:18.13	0.003428:21.45	0.004054:18.93	0.003705:13.90	0.002660:21.93	0.003067:21.80	0.003800:22.59	0.003380:14.61	0.003813:15.95	0.003901:16.65	0.003944:13.16	0.003106:18.94	0.003614:18.53	0.004334:19.77	0.003816:25.24	0.003105:24.23	0.003457:23.06	0.004383:21.59	0.003052:20.83
Chr01	350001	0.002111:22.44	0.002459:23.17	0.002800:25.24	0.002586:21.80	0.002760:24.24	0.002715:30.03	0.002671:26.20	0.002630:34.84	0.002353:25.21	0.002741:25.95	0.002724:21.04	0.002512:20.72	0.002607:19.04	0.002564:22.17	0.002800:19.28	0.002807:19.49	0.002641:21.61	0.002821:23.09	0.002734:21.86	0.002074:18.65	0.002496:19.23	0.002198:18.95	0.002749:21.07	0.002569:18.74	0.002535:21.52	0.002155:21.40	0.002588:19.89	0.002653:21.99	0.002528:16.36	0.002033:20.48	0.002462:18.68	0.002366:17.51	0.002004:21.08	0.002611:21.60	0.002399:21.41	0.002061:19.32	0.002332:19.25	0.002348:16.44	0.001630:16.35	0.002771:17.77	0.002328:18.65	0.002791:19.50	0.002657:24.22	0.002597:23.34	0.002538:22.28	0.002578:20.41	0.002662:22.07
Chr01	400001	0.005430:18.28	0.004161:21.26	0.004071:23.32	0.004458:21.04	0.004631:22.92	0.004130:27.51	0.003812:23.76	0.004190:30.76	0.004829:21.12	0.004617:23.68	0.005433:17.66	0.003330:18.11	0.004702:16.39	0.004074:19.60	0.003999:16.24	0.004100:15.97	0.004396:18.68	0.004692:21.16	0.003872:18.14	0.005381:15.67	0.004412:17.71	0.004042:16.94	0.003740:20.54	0.003396:17.35	0.003577:18.21	0.004146:18.53	0.003442:17.56	0.004709:18.25	0.004559:14.82	0.005558:18.64	0.004830:16.23	0.005574:15.95	0.004473:18.13	0.004205:17.67	0.004843:19.50	0.002721:17.44	0.003714:18.95	0.005924:14.05	0.003804:14.82	0.004363:15.66	0.005015:15.22	0.004673:17.93	0.004500:20.61	0.003723:20.36	0.003888:18.38	0.004708:17.70	0.004182:18.18
Chr01	450001	0.003166:16.67	0.003428:17.44	0.003893:21.37	0.003708:19.54	0.002789:21.17	0.002573:24.79	0.002775:21.62	0.002755:26.79	0.003041:23.65	0.003473:21.91	0.003349:15.89	0.003377:15.73	0.002793:15.52	0.002985:17.43	0.002687:15.03	0.003305:15.17	0.002652:16.90	0.002757:17.73	0.002957:16.02	0.003610:14.29	0.003576:15.49	0.003213:14.49	0.002874:15.68	0.003191:15.30	0.003287:16.88	0.003694:17.44	0.003287:14.66	0.003589:18.04	0.003117:14.37	0.003094:17.48	0.003135:16.13	0.004258:16.63	0.003907:17.24	0.002919:18.05	0.003145:18.13	0.000903:18.17	0.001449:17.35	0.003848:13.85	0.000929:15.32	0.004225:16.43	0.003163:15.83	0.002826:17.37	0.003769:19.91	0.002915:18.99	0.002968:18.58	0.003547:16.77	0.002660:18.36
Chr01	500001	0.003445:17.11	0.003115:16.77	0.003077:21.64	0.003314:18.46	0.003369:21.89	0.003389:26.31	0.003079:19.69	0.003141:22.57	0.003375:22.67	0.003134:22.81	0.003012:16.34	0.003304:15.15	0.003345:15.00	0.003299:17.43	0.003398:14.44	0.003376:15.91	0.003237:16.72	0.003162:16.85	0.003303:16.71	0.003375:14.81	0.003417:15.32	0.003357:15.18	0.003361:16.01	0.003410:14.06	0.003136:16.99	0.003318:17.86	0.003072:13.83	0.003034:19.20	0.003094:14.56	0.003312:17.98	0.003393:15.72	0.003037:18.31	0.003163:18.21	0.003099:18.28	0.003256:18.35	0.001539:17.18	0.001652:17.94	0.003006:13.57	0.001585:15.24	0.003007:16.48	0.003105:15.91	0.003465:17.00	0.003110:20.47	0.003392:19.91	0.003125:19.26	0.003479:17.96	0.003145:18.74
Chr01	550001	0.004339:20.25	0.004171:20.41	0.003841:25.27	0.003916:21.64	0.003851:24.30	0.003861:28.77	0.003867:23.68	0.003807:30.23	0.003865:26.45	0.003818:25.41	0.003822:18.13	0.003909:19.83	0.003866:17.65	0.003806:20.71	0.003828:17.13	0.003848:17.58	0.003863:19.68	0.003817:20.17	0.003826:18.63	0.003822:17.32	0.003736:18.80	0.003794:17.92	0.003740:19.10	0.003805:16.40	0.004333:20.33	0.003756:19.06	0.003712:16.47	0.003879:21.00	0.004492:17.01	0.003820:20.84	0.003760:17.78	0.003709:18.13	0.003779:20.33	0.003779:20.42	0.003811:19.86	0.007877:19.57	0.007551:20.40	0.004006:15.99	0.007711:17.30	0.003781:17.41	0.003830:17.31	0.003870:19.75	0.003812:23.53	0.003952:22.06	0.003787:20.66	0.003930:19.91	0.003853:20.06
Chr01	600001	0.004261:16.60	0.003964:17.88	0.004036:22.66	0.003996:23.85	0.004026:23.12	0.004098:26.71	0.003994:23.42	0.003969:28.10	0.003844:27.48	0.003908:23.61	0.003888:16.24	0.003917:16.29	0.003831:15.28	0.003925:17.96	0.003970:14.89	0.003830:14.57	0.003944:17.26	0.003763:18.01	0.003828:16.61	0.003712:14.87	0.003891:15.46	0.004057:14.54	0.004058:17.06	0.003920:14.72	0.004190:17.70	0.003776:17.04	0.003951:14.60	0.004148:20.80	0.004181:17.10	0.004078:19.31	0.003858:18.56	0.003853:18.09	0.004129:19.97	0.003988:20.93	0.003883:19.14	0.023655:17.59	0.024334:17.52	0.003997:17.44	0.023347:15.47	0.004022:17.55	0.004072:18.56	0.004258:18.29	0.003972:23.47	0.003963:21.37	0.003976:20.83	0.004033:18.68	0.004214:19.32
Chr01	650001	0.012774:14.77	0.012970:15.48	0.012693:24.58	0.012790:21.72	0.013357:23.65	0.013006:27.45	0.013018:22.19	0.012906:25.36	0.013012:27.37	0.012529:24.68	0.013299:15.45	0.013023:15.85	0.013217:14.95	0.012794:16.49	0.013209:13.95	0.012556:15.34	0.013033:16.62	0.012866:17.92	0.012751:16.39	0.013061:14.32	0.012391:14.36	0.013124:15.07	0.013079:15.05	0.012748:13.13	0.012739:16.21	0.012748:16.91	0.013052:14.03	0.012803:20.85	0.013017:16.21	0.012571:19.27	0.012536:17.54	0.012598:19.18	0.013075:19.30	0.012882:20.90	0.012743:18.27	0.006136:20.04	0.006098:19.65	0.012268:15.65	0.005996:17.20	0.013242:18.42	0.012972:17.70	0.012912:18.92	0.013100:21.38	0.012763:21.68	0.012930:20.36	0.012982:20.07	0.013072:20.16
Chr01	700001	0.010153:17.68	0.010701:16.08	0.009973:24.66	0.009769:25.12	0.010200:24.30	0.009900:28.56	0.009952:24.40	0.009732:30.90	0.009720:31.57	0.009994:26.47	0.010585:16.57	0.010390:17.01	0.010452:15.50	0.010171:17.79	0.009929:14.90	0.009658:16.64	0.010279:17.84	0.010112:18.92	0.010414:17.63	0.010388:15.19	0.010365:15.30	0.010697:16.25	0.010627:16.94	0.010757:14.30	0.010298:16.10	0.010951:17.20	0.010161:15.79	0.010145:22.56	0.010189:18.10	0.010052:21.99	0.009968:19.06	0.010161:21.01	0.010371:21.58	0.010144:22.50	0.010098:20.89	0.009588:22.66	0.009560:20.44	0.010238:17.18	0.010093:18.72	0.010384:19.87	0.010036:19.20	0.010367:20.93	0.010324:23.98	0.009990:22.73	0.010389:22.68	0.010323:20.50	0.009841:21.65
Chr01	750001	0.006407:12.92	0.006250:11.81	0.006280:19.33	0.006143:16.87	0.006429:19.26	0.006322:22.24	0.006410:17.11	0.006320:20.63	0.006222:20.93	0.006297:20.08	0.006309:12.37	0.006278:12.82	0.006270:11.64	0.006337:12.78	0.006275:11.54	0.006116:11.92	0.006423:13.21	0.006323:13.24	0.006060:12.76	0.005895:11.61	0.006444:11.46	0.006380:12.03	0.006594:11.91	0.006806:10.94	0.006384:11.43	0.006375:12.44	0.007034:11.37	0.006369:16.28	0.006143:12.14	0.006285:15.68	0.006393:13.00	0.006213:15.05	0.006216:14.73	0.006392:15.49	0.006378:15.58	0.006078:15.60	0.006004:15.27	0.005911:11.54	0.005933:12.74	0.006257:13.41	0.006302:13.50	0.006076:15.35	0.006609:17.33	0.006416:16.98	0.006224:15.77	0.006192:15.14	0.006187:16.43
Chr01	800001	0.001986:13.92	0.002371:12.92	0.001796:23.12	0.001644:18.64	0.001719:22.57	0.001739:26.70	0.001605:18.99	0.001976:23.85	0.001725:21.58	0.001776:24.43	0.002645:14.08	0.001801:12.55	0.001907:13.17	0.001890:14.79	0.001965:12.28	0.002020:13.46	0.001553:14.02	0.001616:14.88	0.001701:14.19	0.001717:12.60	0.001741:13.30	0.002152:13.16	0.001837:13.87	0.001513:11.64	0.001630:13.24	0.002361:14.72	0.001452:12.39	0.001611:18.11	0.002171:12.97	0.002389:17.69	0.002015:13.95	0.001942:16.42	0.001673:16.30	0.001567:15.79	0.001644:18.25	0.001113:17.18	0.001197:16.55	0.001399:11.13	0.001183:13.44	0.001407:14.72	0.001712:13.72	0.001760:16.29	0.002340:18.63	0.001711:18.69	0.002035:17.91	0.001782:16.84	0.001517:18.47
Chr01	850001	0.001576:14.06	0.001561:13.06	0.001566:23.50	0.001591:20.54	0.001574:23.06	0.001705:26.58	0.002035:19.03	0.001583:23.19	0.001545:24.97	0.001660:24.46	0.001593:14.33	0.001716:13.16	0.001541:13.05	0.001723:15.30	0.001491:12.57	0.001694:14.12	0.001705:14.32	0.001440:15.22	0.001522:14.62	0.001467:13.01	0.001467:12.87	0.001589:13.55	0.001962:13.57	0.001729:11.71	0.001461:13.19	0.001765:14.58	0.001809:12.95	0.001501:18.03	0.001364:12.89	0.001906:18.19	0.001752:15.01	0.001578:16.92	0.001585:16.40	0.001608:15.93	0.001776:18.08	0.002086:17.10	0.001951:16.31	0.001675:11.97	0.002277:13.48	0.001780:14.73	0.001569:14.50	0.001534:17.23	0.001800:18.15	0.001377:18.54	0.001500:18.08	0.001765:16.72	0.001434:18.99
Chr01	900001	0.003940:16.22	0.003794:13.55	0.003793:26.06	0.003781:21.56	0.003715:26.04	0.003725:29.34	0.003717:18.87	0.003817:21.82	0.003712:25.87	0.003728:26.92	0.003904:16.62	0.003743:15.12	0.003665:15.25	0.003617:16.73	0.003921:14.50	0.003797:15.54	0.003782:17.00	0.003916:15.83	0.003755:16.35	0.003651:14.39	0.003828:14.43	0.003968:15.11	0.004053:14.21	0.003598:13.50	0.003830:15.38	0.003711:16.78	0.003841:14.22	0.003829:20.56	0.003888:14.48	0.003811:20.05	0.003784:16.30	0.000152:18.73	0.003941:18.44	0.003918:19.08	0.003788:19.49	0.003289:20.12	0.003267:17.94	0.003698:13.34	0.003300:15.37	0.003798:17.24	0.003671:16.90	0.003905:18.74	0.003931:20.08	0.003846:20.82	0.003881:20.10	0.003772:18.56	0.003754:20.64
Chr01	950001	0.012551:13.58	0.013717:10.92	0.011896:22.75	0.012320:19.86	0.011864:21.55	0.011695:25.34	0.012200:16.52	0.012330:16.10	0.011313:24.57	0.011772:23.16	0.012782:14.03	0.012661:12.41	0.012953:12.12	0.013211:13.32	0.012206:11.78	0.012794:13.37	0.012601:13.32	0.013210:12.63	0.013779:13.15	0.013127:12.34	0.012630:12.56	0.011716:12.81	0.012641:12.57	0.012437:10.77	0.012098:12.62	0.012829:13.72	0.012944:11.28	0.011369:17.69	0.011845:13.41	0.011959:17.03	0.011897:13.86	0.000200:14.44	0.011908:15.72	0.011986:16.03	0.011915:16.60	0.010760:16.67	0.012237:15.73	0.012411:11.67	0.011269:13.42	0.011843:14.66	0.012200:14.66	0.011263:16.87	0.012347:17.82	0.011974:17.84	0.012052:17.77	0.012892:16.56	0.011566:17.82
Chr01	1000001	0.006821:13.71	0.007927:12.86	0.006604:21.57	0.007042:15.74	0.006799:21.87	0.006949:24.90	0.007217:16.75	0.007178:18.96	0.007739:17.52	0.006600:22.82	0.007758:12.98	0.007288:13.22	0.007709:12.78	0.007863:13.58	0.008169:11.41	0.007517:13.43	0.008071:13.08	0.007526:13.33	0.007957:12.96	0.007439:11.62	0.007488:12.70	0.007731:13.00	0.008233:13.25	0.007873:11.54	0.007184:12.29	0.007532:13.76	0.008041:12.23	0.006946:16.21	0.006656:11.41	0.007251:15.41	0.007260:12.59	0.000270:10.71	0.006975:15.09	0.007336:12.89	0.007117:16.03	0.006946:14.37	0.007253:14.96	0.007909:10.17	0.007249:11.36	0.007068:12.47	0.006567:11.90	0.006935:14.77	0.006956:16.39	0.007116:15.86	0.006892:15.58	0.006923:14.55	0.006966:16.35
Chr01	1050001	0.015000:14.83	0.015146:13.39	0.015021:23.16	0.014603:19.53	0.014770:22.18	0.014670:26.57	0.015129:17.72	0.015174:19.31	0.015205:24.98	0.014671:24.01	0.015535:14.31	0.014811:12.82	0.015314:13.19	0.015497:14.04	0.013649:12.19	0.013990:13.93	0.014621:14.34	0.015017:14.13	0.015744:14.31	0.015017:12.97	0.015158:14.10	0.015313:14.04	0.014780:13.13	0.015467:12.17	0.016097:13.98	0.015020:15.12	0.014975:12.22	0.014306:17.87	0.015254:13.38	0.014254:17.34	0.014159:14.34	0.000230:15.30	0.015056:16.77	0.015038:16.77	0.015199:18.03	0.019436:16.05	0.019501:16.36	0.014917:12.09	0.020172:12.91	0.014724:14.99	0.014644:15.49	0.013990:16.92	0.015081:18.58	0.015106:17.80	0.014765:17.63	0.014933:16.74	0.013949:17.81
Chr01	1100001	0.013708:15.80	0.015464:14.20	0.013083:20.98	0.013687:16.79	0.012895:21.36	0.012586:25.90	0.012676:18.47	0.012788:23.80	0.012039:19.55	0.012672:22.20	0.014722:13.47	0.014741:14.39	0.014775:13.04	0.015269:14.28	0.014669:12.55	0.014928:14.12	0.015194:13.86	0.013759:15.46	0.015587:14.05	0.014922:13.25	0.014770:12.42	0.015285:12.67	0.013738:14.67	0.016361:12.48	0.014505:13.59	0.013728:15.12	0.013888:13.22	0.012709:16.79	0.013301:12.94	0.013182:16.53	0.013153:14.03	NA:9.40	0.013798:16.07	0.014273:14.40	0.013426:16.64	0.011673:16.62	0.011728:15.55	0.015356:11.52	0.011557:13.29	0.014148:13.17	0.013783:12.89	0.012367:15.02	0.013449:17.07	0.013204:16.51	0.012999:16.27	0.014558:15.30	0.012998:16.36
Chr01	1150001	0.001924:15.84	0.002022:15.01	0.002037:25.40	0.002013:22.40	0.001950:25.36	0.001950:29.32	0.001955:20.56	0.001858:24.25	0.001935:25.95	0.001923:26.74	0.001860:16.61	0.001865:14.32	0.002007:14.72	0.001916:16.25	0.001992:13.94	0.001830:15.19	0.001928:16.08	0.001964:16.27	0.002123:15.88	0.002034:14.57	0.002068:13.86	0.002104:14.72	0.001895:15.24	0.001979:13.23	0.001954:15.22	0.001867:16.78	0.002009:14.14	0.001896:20.84	0.001884:15.19	0.001928:20.40	0.002079:16.87	0.000321:19.23	0.001857:19.06	0.001960:18.19	0.001921:19.50	0.009436:18.40	0.008932:17.34	0.001968:14.35	0.009300:14.12	0.001992:16.90	0.001880:17.10	0.001848:18.92	0.001929:21.12	0.001973:20.71	0.001892:19.93	0.001975:19.19	0.002032:20.23
Chr01	1200001	0.015181:14.47	0.015013:13.16	0.014709:25.93	0.014217:22.74	0.014206:25.21	0.014360:29.37	0.014633:20.87	0.014839:24.23	0.013964:28.37	0.014455:26.48	0.015542:14.87	0.015653:13.14	0.015889:13.82	0.015298:15.07	0.015145:12.66	0.015548:13.73	0.014755:14.56	0.015085:15.41	0.015575:14.93	0.014963:12.81	0.014754:13.70	0.014386:13.79	0.015281:14.98	0.015902:12.40	0.015487:14.00	0.015351:15.18	0.015310:13.49	0.013768:20.12	0.013743:15.26	0.013878:19.58	0.014228:16.18	0.000927:16.87	0.014395:18.83	0.014892:19.03	0.014398:19.39	0.001675:21.84	0.001730:21.00	0.014560:14.06	0.001590:17.41	0.014487:17.72	0.014096:17.45	0.013316:18.77	0.014700:20.75	0.014515:20.78	0.014014:19.97	0.014195:19.32	0.013864:20.48
Chr01	1250001	0.011676:16.09	0.011330:14.25	0.011833:27.99	0.012084:24.86	0.011954:27.54	0.012068:31.59	0.012098:22.54	0.011794:26.91	0.012060:32.64	0.011898:29.72	0.011775:15.86	0.012243:14.40	0.011520:15.39	0.012090:16.19	0.011802:14.07	0.011648:16.66	0.011715:16.88	0.011832:16.37	0.012063:16.45	0.011752:14.57	0.011718:15.34	0.011729:14.73	0.011561:14.83	0.011634:13.13	0.011982:15.09	0.011876:16.35	0.012015:14.19	0.011546:23.07	0.011598:17.48	0.012109:22.55	0.011496:19.62	0.000083:21.19	0.011648:21.53	0.011688:21.21	0.011964:21.16	0.000470:21.95	0.000470:20.86	0.011900:16.58	0.000430:18.24	0.011720:19.45	0.012066:19.99	0.011630:21.13	0.012000:24.22	0.011582:23.52	0.011691:23.14	0.011949:21.42	0.011870:22.64
Chr01	1300001	0.007151:14.41	0.006592:13.71	0.006936:25.79	0.006799:21.55	0.006947:24.58	0.006880:28.89	0.007720:20.64	0.007833:22.88	0.007164:24.19	0.007203:26.30	0.008283:15.16	0.008085:14.18	0.007361:14.53	0.008692:16.04	0.007711:13.45	0.007372:14.17	0.007724:15.99	0.006998:15.81	0.007334:15.59	0.007437:13.19	0.007951:14.44	0.007824:14.67	0.007948:15.06	0.008105:13.30	0.007601:14.08	0.007567:15.32	0.007538:13.91	0.006706:19.47	0.006911:14.75	0.007199:19.88	0.007160:16.69	0.000484:17.65	0.007590:18.62	0.007158:18.09	0.007501:19.31	0.002990:19.35	0.003297:19.09	0.007625:13.67	0.003212:15.39	0.007545:16.33	0.006940:15.12	0.006218:18.52	0.006628:20.10	0.007497:20.46	0.007027:19.72	0.007740:18.46	0.006443:20.52
Chr01	1350001	0.002623:16.25	0.002447:17.85	0.002854:27.91	0.001174:25.28	0.003133:28.65	0.003161:33.71	0.002721:24.83	0.002990:29.80	0.002139:28.62	0.002809:29.21	0.003604:17.01	0.002913:16.90	0.003194:16.44	0.003039:18.45	0.003807:15.08	0.002643:16.42	0.002944:17.86	0.002969:19.11	0.003202:16.87	0.003301:15.42	0.003502:16.30	0.003410:15.76	0.002680:19.08	0.003487:15.81	0.003182:17.31	0.003564:17.41	0.003217:16.46	0.001885:20.93	0.002324:15.32	0.001758:20.98	0.002953:17.74	0.002099:19.26	0.003209:20.38	0.002807:19.33	0.002347:21.52	0.013121:21.16	0.014041:20.92	0.001505:14.40	0.013722:16.64	0.003275:18.82	0.002367:17.52	0.001982:19.60	0.002570:23.05	0.002869:22.49	0.002242:21.73	0.001969:19.97	0.002725:21.78
Chr01	1400001	0.003860:21.84	0.003076:24.55	0.001454:30.47	0.001820:22.72	0.001859:30.44	0.001136:35.30	0.001922:27.92	0.001925:31.84	0.002121:26.79	0.001589:31.01	0.002729:22.28	0.002439:23.37	0.002406:21.30	0.002932:24.46	0.002929:21.13	0.002392:21.51	0.002869:22.18	0.002122:24.91	0.002428:22.87	0.002899:19.75	0.002961:20.41	0.002011:20.79	0.002612:24.95	0.002918:21.14	0.002744:22.33	0.002053:23.09	0.002729:21.63	0.002126:22.02	0.002577:16.69	0.001577:22.37	0.002339:19.21	0.002550:19.03	0.001827:21.49	0.002440:19.99	0.001243:23.26	0.018539:16.28	0.018124:17.17	0.003657:16.00	0.017493:13.61	0.002802:18.37	0.002635:16.58	0.002080:20.34	0.002022:24.67	0.002564:23.48	0.002400:22.50	0.002602:21.34	0.001794:21.91
Chr01	1450001	0.001534:13.65	0.001706:15.05	0.001481:18.10	0.001698:13.99	0.001261:17.77	0.001085:21.27	0.001742:16.49	0.001616:20.39	0.001621:15.63	0.001104:18.43	0.002278:12.77	0.002184:13.16	0.002464:11.83	0.001533:13.15	0.001952:11.50	0.001828:11.93	0.002002:12.73	0.002211:14.57	0.001940:13.13	0.002365:11.03	0.002471:11.81	0.002025:12.01	0.002202:14.27	0.001858:11.93	0.002024:12.90	0.002907:12.66	0.001998:11.19	0.001330:14.23	0.001552:10.16	0.001746:14.56	0.002278:12.13	0.001116:12.11	0.001871:13.40	0.001416:12.98	0.001652:14.08	0.003699:7.49	0.003976:7.17	0.002938:9.79	NA:5.95	0.002083:11.21	0.001869:10.87	0.001414:12.66	0.000958:15.18	0.001901:14.74	0.001606:13.72	0.001519:12.80	0.001446:13.43
Chr01	1500001	0.000574:17.90	0.000442:19.22	0.000562:25.28	0.000432:21.41	0.000429:25.55	0.000736:30.11	0.000395:23.10	0.000589:26.11	0.000480:25.14	0.000476:25.84	0.000504:18.33	0.000549:17.76	0.000838:17.58	0.000504:18.98	0.000924:16.65	0.000883:17.24	0.000396:18.34	0.000650:19.54	0.000613:18.55	0.000357:16.85	0.000763:16.62	0.000644:16.54	0.000589:19.70	0.000554:16.42	0.000891:17.91	0.000740:18.63	0.000775:16.04	0.000455:19.96	0.000504:15.09	0.000498:20.32	0.000928:17.39	0.000782:17.73	0.000565:18.89	0.000496:18.20	0.000773:20.01	0.024908:17.94	0.023452:18.77	0.000509:14.14	0.024371:15.20	0.000724:16.56	0.000632:15.36	0.000434:18.43	0.000411:21.76	0.000431:20.95	0.000432:19.91	0.000433:19.18	0.000606:19.18
Chr01	1550001	0.000509:17.56	0.000667:19.34	0.000581:22.36	0.000649:19.62	0.000525:22.17	0.000504:25.67	0.000574:22.04	0.000643:26.20	0.000510:23.27	0.000512:22.98	0.000604:17.80	0.000393:16.46	0.000490:16.66	0.000557:18.92	0.000680:15.35	0.000806:15.01	0.000547:18.25	0.000749:19.25	0.000700:17.38	0.000553:15.75	0.000538:16.17	0.000612:16.21	0.000562:19.30	0.000635:16.70	0.000628:18.07	0.000578:17.71	0.000615:15.91	0.000606:18.45	0.000701:15.07	0.000493:18.07	0.000726:17.27	0.001627:15.97	0.000526:18.09	0.000534:18.48	0.001000:18.25	0.014089:16.65	0.013718:17.37	0.000503:15.48	0.013904:15.23	0.000975:15.98	0.000959:15.30	0.000554:17.43	0.000964:21.47	0.001035:19.17	0.000615:18.33	0.000816:17.57	0.000939:17.81
Chr01	1600001	0.001203:29.29	0.000914:30.15	0.000710:28.20	0.000413:24.48	0.000790:27.89	0.000710:33.29	0.001070:30.08	0.000769:39.98	0.000674:28.82	0.000752:29.32	0.000668:28.35	0.000757:29.13	0.001013:25.10	0.000730:30.33	0.000831:24.87	0.000871:24.21	0.000567:28.79	0.000866:30.59	0.000628:29.02	0.000649:25.42	0.001139:26.74	0.002569:26.57	0.001371:31.38	0.001403:26.79	0.001096:29.84	0.001481:28.46	0.001422:26.41	0.001003:22.60	0.001854:17.89	0.000833:22.40	0.000870:20.65	0.001182:19.72	0.001439:23.31	0.001934:23.23	0.000867:21.54	0.013365:20.74	0.014029:21.99	0.001308:18.70	0.013640:18.85	0.001377:20.27	0.000508:18.80	0.001597:20.35	0.001410:26.23	0.001362:23.87	0.001865:22.75	0.000917:21.21	0.001652:21.44
Chr01	1650001	0.000636:28.52	0.000646:30.48	0.000524:27.57	0.000571:23.26	0.000502:27.59	0.000522:32.78	0.000503:28.31	0.000481:36.93	0.000581:28.50	0.000522:28.86	0.000523:28.42	0.000507:30.06	0.000563:24.24	0.000503:30.66	0.000527:24.63	0.000546:24.87	0.000502:27.57	0.000502:30.79	0.000524:29.72	0.000484:26.82	0.000542:26.39	0.000542:27.35	0.000623:32.20	0.000548:29.48	0.000503:30.48	0.000522:29.91	0.000531:27.65	0.000552:21.03	0.001005:16.50	0.000828:21.67	0.000651:19.16	0.000143:18.38	0.000909:21.51	0.000626:21.25	0.000748:21.57	0.012634:18.84	0.012374:19.14	0.001199:16.98	0.011854:15.53	0.000583:19.14	0.000544:17.53	0.000599:19.17	0.000461:24.22	0.000812:22.31	0.000564:21.40	0.000630:20.11	0.000490:21.18
Chr01	1700001	0.004599:26.23	0.004734:30.72	0.002262:28.72	0.001778:24.37	0.002289:28.27	0.002241:34.02	0.002187:29.36	0.002036:34.78	0.002071:28.21	0.002009:29.55	0.002329:27.01	0.002552:27.35	0.003093:22.43	0.002430:27.44	0.002624:23.84	0.002469:22.69	0.002390:25.65	0.002316:27.78	0.002136:28.13	0.002070:26.28	0.005183:25.61	0.004919:26.22	0.004189:31.93	0.005674:27.49	0.002815:28.44	0.005021:29.49	0.005869:26.38	0.005263:22.33	0.006205:16.99	0.004993:23.27	0.003495:18.79	0.003924:18.50	0.006354:22.84	0.006633:21.63	0.002800:21.44	0.014826:14.73	0.015330:14.63	0.006215:16.91	0.016367:11.67	0.007474:20.35	0.003143:16.66	0.005377:20.84	0.002355:23.69	0.005019:23.69	0.005917:22.97	0.005232:21.40	0.003759:21.41
Chr01	1750001	0.000369:17.86	0.000537:21.72	0.000418:22.28	0.000472:17.95	0.000465:23.34	0.000464:26.03	0.000485:22.54	0.000464:27.25	0.000566:18.63	0.000417:23.58	0.000391:19.52	0.000465:20.02	0.000471:17.24	0.000444:19.92	0.000447:16.77	0.000615:17.46	0.000469:19.36	0.000440:20.70	0.000442:19.53	0.000446:18.46	0.000464:16.69	0.000438:18.55	0.000537:22.51	0.000440:18.72	0.000683:20.17	0.000393:19.99	0.000519:18.24	0.000448:16.43	0.000402:11.71	0.000398:16.54	0.000548:14.10	0.005326:16.30	0.000598:15.98	0.000702:14.90	0.000567:16.94	0.008690:12.59	0.009586:12.74	0.000507:11.78	0.009021:10.23	0.000616:13.98	0.000663:12.76	0.000460:15.60	0.000443:18.10	0.000563:17.34	0.000467:16.41	0.000424:15.79	0.000400:17.10
Chr01	1800001	0.001181:21.06	0.000794:24.26	0.002371:29.41	0.001573:24.60	0.001777:28.98	0.001184:34.82	0.002073:28.85	0.001243:35.94	0.001979:28.33	0.001630:30.59	0.001550:23.02	0.002342:24.21	0.002080:21.01	0.002322:25.51	0.001940:20.62	0.001515:21.29	0.001363:22.53	0.002578:25.95	0.001717:23.07	0.002132:21.93	0.003391:19.92	0.002376:21.43	0.003102:25.27	0.001578:21.71	0.001356:24.20	0.002350:23.50	0.002957:20.40	0.000713:20.82	0.000874:15.64	0.000611:20.58	0.002463:20.44	0.001783:19.52	0.002667:20.82	0.001642:20.10	0.001746:22.56	0.005312:12.79	0.005296:13.26	0.000992:15.21	0.005967:10.97	0.003259:18.13	0.002640:17.71	0.000896:19.29	0.001219:23.53	0.000879:21.75	0.000979:20.40	0.000570:19.15	0.001145:22.29
Chr01	1850001	0.003098:18.41	0.003117:21.62	0.001959:29.16	0.001753:25.62	0.002924:28.75	0.002143:33.33	0.002419:27.17	0.002365:31.51	0.001999:30.70	0.002643:29.18	0.003242:18.88	0.003793:18.36	0.004515:17.50	0.003053:20.84	0.004212:16.53	0.004257:16.99	0.003708:19.99	0.003093:21.12	0.003238:19.45	0.003062:17.26	0.003666:18.75	0.003384:18.28	0.003563:20.67	0.004121:18.83	0.001147:20.17	0.003725:19.82	0.003977:17.49	0.002266:21.95	0.002577:16.76	0.001806:22.12	0.003162:19.50	0.002702:19.65	0.002952:21.31	0.003072:20.66	0.003275:22.35	0.012185:15.03	0.011305:14.43	0.003105:16.46	0.012353:11.74	0.002640:19.34	0.002431:19.13	0.002474:20.62	0.002986:24.53	0.001260:23.17	0.002890:21.59	0.001942:21.77	0.000939:21.79
Chr01	1900001	0.006663:18.50	0.006921:17.99	0.006172:27.30	0.006273:25.46	0.006151:26.37	0.006126:32.54	0.006331:25.48	0.006462:27.91	0.006196:29.70	0.005930:28.70	0.006832:16.35	0.006735:16.18	0.007326:16.01	0.006876:17.61	0.006329:14.99	0.006753:16.03	0.006169:17.38	0.006616:18.52	0.006777:17.14	0.006765:14.24	0.006655:16.56	0.006287:16.50	0.006504:17.54	0.006727:14.71	0.006555:16.71	0.006642:17.07	0.006170:15.43	0.006429:22.18	0.006151:17.16	0.006113:22.30	0.006477:19.17	0.001070:19.80	0.006361:19.84	0.006225:21.39	0.006255:21.82	0.004422:21.42	0.004863:20.45	0.006665:16.04	0.005268:18.56	0.006733:19.34	0.006923:19.13	0.006064:20.43	0.006348:23.34	0.006719:22.46	0.006507:22.46	0.006404:21.18	0.006278:22.76
Chr01	1950001	0.000422:15.31	0.000547:13.48	0.000183:26.66	0.000206:24.83	0.000264:25.82	0.000202:31.31	0.000391:19.59	0.000495:19.87	0.000164:29.83	0.000344:28.71	0.000274:16.07	0.000540:13.82	0.000190:15.13	0.000449:16.14	0.000509:14.08	0.000478:15.71	0.000398:16.33	0.000485:15.04	0.000399:16.33	0.000419:13.88	0.000128:14.87	0.000231:14.91	0.000270:13.93	0.000340:12.94	0.000493:13.84	0.000187:15.73	0.000172:14.17	0.000530:22.29	0.000294:15.53	0.000385:21.73	0.000270:17.41	0.000532:21.67	0.000124:19.46	0.000144:20.03	0.000263:20.96	0.004263:21.08	0.004455:18.45	0.000448:14.24	0.004398:16.50	0.000204:18.53	0.000290:18.55	0.000210:20.31	0.000226:21.35	0.000202:22.60	0.000365:22.03	0.000223:21.41	0.000123:21.51
Chr01	2000001	0.001203:15.82	0.000962:13.27	0.000864:28.18	0.000779:23.56	0.000656:28.02	0.000761:32.06	0.000725:20.17	0.000944:22.58	0.000763:28.82	0.000733:28.93	0.000957:17.44	0.000997:14.41	0.000881:15.58	0.000967:16.81	0.001184:15.02	0.001003:16.31	0.000907:16.63	0.000968:15.81	0.000876:16.41	0.000878:14.05	0.001061:14.82	0.001031:15.57	0.000845:15.06	0.000855:13.38	0.001075:15.12	0.001155:16.53	0.000708:14.46	0.000938:22.11	0.000863:16.20	0.000899:21.95	0.000727:17.74	0.001319:19.37	0.000987:19.12	0.000754:19.63	0.000827:20.58	0.007048:19.82	0.007122:18.56	0.000907:14.38	0.006695:16.29	0.001114:18.06	0.000884:17.65	0.000719:21.07	0.000903:22.30	0.000700:21.78	0.000742:21.77	0.000848:21.00	0.000732:22.07
Chr01	2050001	0.001593:13.95	0.002234:12.71	0.001337:25.23	0.001651:20.16	0.001183:24.43	0.001778:28.81	0.001833:18.30	0.001702:19.84	0.001543:24.20	0.001206:26.30	0.002175:15.19	0.001863:13.52	0.002163:14.43	0.001896:15.44	0.002193:13.28	0.002326:14.34	0.001527:15.71	0.002052:15.04	0.002099:15.49	0.002224:13.30	0.002417:13.70	0.002081:13.86	0.002270:13.95	0.001731:12.48	0.002301:13.84	0.001885:14.66	0.002206:13.28	0.001376:19.86	0.001602:14.06	0.001209:19.67	0.001752:15.97	0.001405:18.75	0.001582:17.73	0.001204:18.27	0.001404:19.42	0.001088:19.05	0.001062:17.37	0.001328:13.18	0.001601:15.09	0.001852:16.29	0.001547:15.53	0.001188:18.49	0.001557:20.38	0.001745:19.95	0.001077:20.04	0.001404:18.58	0.001679:19.43
Chr01	2100001	0.001134:15.84	0.001571:16.04	0.001186:26.89	0.000801:22.16	0.000792:24.72	0.000850:29.87	0.001065:22.03	0.000730:27.96	0.000755:27.17	0.000903:26.74	0.001410:15.49	0.001036:16.40	0.001198:14.89	0.001535:16.91	0.002304:14.00	0.001468:15.47	0.001203:16.74	0.001477:17.35	0.001720:16.26	0.001527:14.61	0.001577:14.97	0.001202:15.05	0.001137:15.42	0.001491:13.76	0.001057:16.07	0.001198:15.96	0.001797:14.25	0.001250:21.20	0.001385:16.39	0.000916:20.61	0.000731:17.84	0.000884:19.32	0.000862:20.13	0.000669:19.36	0.000831:19.80	0.000776:20.62	0.000844:18.63	0.001528:15.15	0.000772:16.67	0.001023:17.79	0.000957:18.17	0.000944:19.44	0.001093:21.56	0.000827:21.25	0.000885:20.78	0.001080:19.53	0.000777:20.46
Chr01	2150001	0.001320:17.41	0.001209:16.27	0.001152:25.85	0.001235:19.98	0.001219:26.24	0.001218:29.39	0.001285:22.26	0.001369:26.48	0.001096:26.06	0.001197:26.62	0.001430:16.89	0.001387:16.27	0.001521:15.49	0.001225:17.35	0.001495:14.92	0.001374:16.24	0.001433:17.11	0.001484:18.03	0.001365:16.94	0.001433:16.16	0.001996:15.05	0.001514:15.31	0.001579:15.78	0.001505:14.47	0.001214:16.68	0.001259:16.88	0.001671:15.09	0.001218:20.37	0.001200:14.79	0.001184:20.28	0.001279:16.85	0.001366:18.32	0.001146:18.44	0.001201:18.68	0.001255:20.08	0.001159:19.76	0.001401:19.07	0.001181:13.86	0.001220:15.48	0.001531:16.22	0.001297:15.45	0.001057:19.47	0.001187:21.34	0.001277:21.34	0.001359:19.69	0.001219:19.07	0.001330:19.41
Chr01	2200001	0.001035:16.97	0.001784:15.91	0.000782:26.85	0.000686:24.07	0.000661:25.59	0.000885:30.91	0.001187:22.33	0.000744:27.70	0.000707:28.10	0.000661:28.32	0.001123:16.68	0.000903:16.37	0.000961:15.36	0.000883:17.05	0.000739:15.16	0.000877:16.87	0.000964:17.35	0.001004:18.23	0.001063:17.26	0.001040:15.26	0.000819:15.48	0.001444:15.69	0.000894:16.12	0.001245:14.53	0.000926:15.90	0.000907:17.90	0.001241:15.35	0.000691:22.38	0.000676:16.29	0.000685:21.50	0.000787:17.93	0.000767:20.35	0.000805:20.23	0.000868:19.32	0.000827:20.75	0.001310:21.20	0.001231:19.22	0.001125:14.83	0.001143:16.46	0.000908:18.46	0.000816:17.73	0.000928:20.65	0.001076:22.18	0.000701:21.50	0.000686:21.58	0.000664:20.40	0.000910:22.11
Chr01	2250001	0.001146:16.14	0.001279:14.67	0.001255:27.72	0.001305:22.20	0.001235:26.76	0.001317:30.83	0.001341:20.81	0.001221:22.89	0.001338:25.46	0.001237:28.74	0.001299:16.85	0.001394:16.35	0.001287:16.58	0.001183:17.79	0.001323:15.32	0.001334:16.43	0.001230:17.46	0.001279:17.75	0.001334:17.36	0.001348:15.48	0.001375:15.57	0.001300:15.00	0.001226:15.36	0.001364:14.24	0.001396:16.03	0.001212:17.50	0.001355:14.83	0.001251:21.42	0.001332:15.51	0.001219:21.60	0.001235:16.83	0.001259:19.20	0.001333:18.80	0.001247:18.69	0.001306:19.88	0.009710:19.83	0.009744:19.08	0.001279:14.20	0.009590:16.39	0.001226:17.32	0.001316:17.41	0.001262:19.42	0.001266:21.92	0.001240:21.37	0.001298:20.75	0.001298:19.90	0.001275:21.65
Chr01	2300001	0.010702:15.27	0.011109:13.68	0.011129:24.71	0.011171:22.72	0.010725:24.74	0.010659:28.26	0.010897:20.59	0.011196:22.08	0.010768:28.30	0.010548:26.06	0.011122:14.53	0.011724:13.82	0.011185:13.51	0.011615:14.77	0.011430:13.09	0.010888:13.93	0.011422:14.76	0.010831:14.81	0.012309:15.15	0.010967:13.02	0.010919:13.53	0.011026:13.15	0.011130:13.40	0.010829:11.92	0.011597:13.60	0.011143:14.67	0.010707:12.28	0.011152:19.74	0.009809:14.70	0.010712:19.25	0.010646:16.31	0.010803:18.77	0.011390:17.76	0.011000:18.64	0.010510:19.14	0.010545:19.21	0.010953:17.48	0.010941:13.85	0.009860:15.29	0.010517:17.78	0.010903:17.36	0.010092:18.41	0.011125:20.50	0.010463:20.64	0.010332:20.14	0.010508:18.06	0.010846:19.64
Chr01	2350001	0.008714:13.14	0.008508:10.74	0.008107:24.37	0.007580:18.43	0.007758:23.87	0.007773:28.33	0.008189:17.99	0.008199:17.90	0.007954:22.17	0.007785:24.62	0.007973:14.22	0.007399:12.45	0.008247:13.76	0.008113:15.05	0.008147:12.74	0.008171:13.65	0.007955:14.81	0.007867:13.94	0.007961:14.64	0.007891:11.88	0.007994:13.54	0.007855:13.05	0.008089:13.14	0.008276:11.59	0.008087:12.60	0.008196:14.22	0.007948:12.49	0.007877:19.30	0.007612:13.11	0.007584:17.60	0.007711:14.38	0.007543:16.97	0.007724:15.54	0.007708:15.49	0.007812:17.72	0.006700:17.15	0.006642:14.80	0.007964:11.03	0.006471:12.94	0.007573:14.67	0.007742:14.10	0.007802:17.51	0.007412:18.18	0.007580:19.06	0.007723:18.07	0.007928:16.91	0.007628:19.18
Chr01	2400001	0.001794:11.43	0.001562:8.59	0.001737:22.59	0.001765:19.88	0.001754:21.82	0.001737:26.39	0.001825:14.97	0.001616:14.83	0.001724:24.66	0.001752:24.23	0.001647:12.05	0.001683:10.42	0.001684:11.55	0.001836:12.67	0.001789:10.17	0.001823:11.38	0.001702:12.70	0.001713:11.16	0.001682:12.07	0.001779:10.25	0.001681:12.09	0.001766:11.29	0.001925:11.34	0.001828:10.15	0.001829:10.58	0.001745:11.58	0.001689:11.27	0.001762:17.65	0.001736:12.69	0.001729:17.35	0.001821:13.62	0.001741:16.70	0.001790:15.44	0.001707:16.10	0.001710:16.21	0.003566:16.74	0.004015:15.57	0.001625:11.66	0.003802:12.69	0.001712:15.21	0.001727:14.95	0.001789:16.90	0.001741:17.46	0.001777:18.30	0.001719:17.40	0.001739:17.32	0.001772:18.06
Chr01	2450001	0.006988:15.48	0.007576:12.80	0.006174:26.11	0.006825:20.99	0.006127:26.14	0.006501:29.87	0.006880:19.68	0.007058:19.84	0.006617:26.06	0.006234:27.21	0.007522:17.23	0.007699:14.59	0.006801:15.73	0.007397:17.60	0.008105:13.85	0.007527:15.07	0.007939:16.92	0.007528:15.93	0.007996:16.45	0.006837:13.77	0.007652:14.54	0.007121:15.65	0.007292:15.23	0.008708:13.49	0.007584:15.05	0.006876:16.30	0.007902:14.08	0.006025:19.49	0.006772:14.30	0.006357:19.36	0.006689:16.19	0.006157:18.26	0.006540:18.36	0.007237:17.70	0.007123:19.09	0.006034:18.26	0.006655:17.66	0.005957:13.14	0.006282:14.47	0.006715:17.10	0.007558:15.73	0.005437:18.99	0.006029:19.58	0.006772:20.36	0.006371:19.51	0.006689:18.49	0.006438:19.23
Chr01	2500001	0.003662:15.50	0.003333:15.06	0.003842:24.84	0.003488:17.62	0.003518:25.20	0.003761:29.21	0.003832:19.90	0.003678:25.47	0.003702:20.09	0.003834:25.75	0.004014:15.76	0.003568:15.70	0.003841:15.18	0.003807:16.47	0.003563:14.12	0.003604:15.50	0.003840:15.66	0.003745:16.93	0.003494:15.54	0.003447:13.49	0.003808:14.45	0.004188:14.08	0.003488:16.37	0.003858:13.41	0.003182:14.52	0.003425:15.37	0.003743:14.18	0.003012:17.12	0.003127:12.47	0.003366:16.86	0.003238:13.99	0.003625:15.46	0.003429:17.00	0.003122:15.02	0.003775:18.29	0.009980:17.81	0.009910:17.25	0.003494:12.11	0.009486:12.95	0.003614:13.88	0.003537:13.79	0.003103:15.46	0.003556:18.99	0.003745:17.85	0.002967:17.85	0.003056:15.69	0.003277:18.50
Chr01	2550001	0.000709:14.06	0.000983:14.83	0.000914:27.10	0.000884:23.91	0.001169:27.71	0.001028:32.54	0.001032:24.47	0.000899:27.82	0.000991:28.45	0.001082:28.63	0.001341:15.85	0.001602:15.72	0.001427:15.46	0.001277:17.22	0.001616:14.25	0.001408:14.95	0.001523:16.72	0.001391:18.13	0.001244:16.23	0.001707:14.39	0.001145:15.02	0.001030:13.61	0.001085:16.13	0.001094:13.60	0.001249:14.88	0.001347:15.24	0.001267:13.94	0.000586:19.28	0.000714:13.79	0.000683:19.04	0.001255:17.74	0.001037:18.68	0.001007:19.48	0.000950:19.06	0.000899:20.51	0.001468:19.53	0.001425:18.15	0.000762:13.52	0.001866:15.64	0.000898:16.59	0.001056:17.30	0.000534:17.52	0.000834:21.48	0.000953:21.36	0.000498:19.01	0.000708:17.69	0.001090:20.17
Chr01	2600001	0.000755:15.96	0.000627:17.57	0.000329:25.59	0.000342:19.89	0.000219:24.82	0.000373:28.78	0.000264:23.42	0.000262:29.42	0.000364:22.46	0.000305:25.74	0.000425:17.05	0.000423:17.71	0.000495:16.31	0.000444:19.40	0.000501:15.34	0.000492:16.18	0.000401:18.01	0.000310:20.41	0.000377:18.08	0.000503:15.16	0.000491:16.81	0.000429:16.38	0.000377:19.13	0.000577:16.93	0.000934:17.74	0.000641:17.24	0.000491:15.46	0.000423:18.15	0.000709:13.49	0.000380:17.92	0.000539:15.81	0.000400:15.95	0.000441:18.33	0.000493:17.17	0.000446:18.09	0.002940:17.86	0.002864:17.48	0.000413:13.58	0.002754:14.01	0.000311:15.72	0.000255:15.02	0.000298:16.99	0.000378:20.27	0.000485:19.97	0.000336:18.32	0.000358:17.24	0.000202:18.36
Chr01	2650001	0.003371:14.54	0.004311:16.35	0.002393:16.63	0.003322:14.27	0.002657:16.93	0.002884:19.02	0.002611:18.03	0.002906:22.63	0.003444:15.94	0.003133:16.76	0.003032:15.64	0.003509:15.66	0.002994:13.65	0.002354:16.40	0.002947:13.27	0.003261:12.40	0.002777:14.75	0.002828:16.21	0.003734:15.09	0.003940:12.74	0.003758:14.17	0.004033:14.41	0.004132:16.29	0.003760:15.32	0.003139:16.40	0.004072:15.36	0.004001:14.27	0.004443:11.48	0.004711:10.05	0.003401:11.80	0.004670:11.38	0.006195:11.02	0.004407:13.04	0.005199:12.10	0.003070:12.33	0.007872:12.26	0.007733:12.46	0.003672:9.94	0.007686:10.76	0.004692:11.93	0.004004:10.42	0.004775:12.07	0.003675:14.67	0.003227:13.09	0.003721:12.97	0.004338:12.59	0.004639:12.53
Chr01	2700001	0.010569:18.23	0.010821:18.99	0.009425:17.51	0.010479:15.70	0.009606:17.18	0.010803:20.27	0.009507:18.82	0.008481:24.27	0.011299:16.57	0.010032:17.47	0.008856:18.50	0.010233:18.31	0.008843:16.01	0.009642:20.27	0.010569:15.68	0.010172:14.75	0.009084:17.64	0.008310:19.04	0.009509:17.48	0.009796:15.58	0.008967:18.06	0.009596:17.19	0.008261:18.78	0.009663:17.70	0.009401:18.58	0.009037:17.42	0.009864:16.46	0.011327:12.31	0.011502:10.98	0.010460:13.06	0.011328:12.32	0.011178:11.41	0.010282:13.62	0.010731:13.79	0.011664:13.60	0.010578:12.04	0.011630:13.18	0.010229:11.72	0.011355:11.97	0.010674:12.69	0.010309:11.52	0.011720:12.38	0.009790:16.31	0.009992:14.79	0.011380:13.92	0.010244:13.37	0.010778:12.75
Chr01	2750001	0.006210:21.69	0.006099:22.65	0.008476:20.82	0.007654:19.60	0.008840:20.90	0.008625:24.85	0.007928:22.38	0.006685:28.61	0.008938:21.99	0.008488:21.42	0.006888:22.85	0.006344:21.20	0.006442:20.01	0.005416:24.35	0.006454:19.35	0.007707:19.02	0.007353:21.93	0.006999:23.28	0.005618:23.17	0.006360:19.44	0.006657:22.57	0.006137:22.08	0.007065:23.53	0.006154:21.51	0.005212:22.96	0.006822:22.06	0.006517:20.10	0.008652:16.21	0.007914:13.06	0.007744:15.44	0.009069:15.71	0.009398:14.87	0.008328:17.29	0.007338:17.66	0.008877:16.07	0.009957:15.40	0.009478:16.50	0.008144:14.23	0.008662:13.98	0.009058:16.22	0.009440:14.63	0.007742:15.46	0.008328:19.53	0.008462:17.44	0.008232:16.93	0.006951:16.43	0.008015:15.28
Chr01	2800001	0.003090:22.42	0.002446:24.57	0.002100:20.95	0.003046:18.47	0.003940:20.40	0.002984:23.94	0.003121:22.09	0.002152:30.72	0.002771:21.18	0.002885:20.87	0.002056:23.26	0.002888:21.88	0.002613:20.12	0.001648:25.93	0.003120:19.65	0.003349:17.96	0.002121:23.05	0.002241:24.34	0.002035:23.58	0.003101:19.63	0.001885:22.59	0.001816:22.35	0.002208:24.06	0.002419:22.39	0.003075:23.66	0.002422:21.57	0.002082:20.73	0.003466:15.63	0.004477:13.96	0.003938:15.32	0.003772:15.75	0.003912:13.77	0.002643:16.92	0.002041:17.21	0.003132:15.88	0.005162:16.10	0.006108:17.52	0.003531:14.61	0.006196:14.65	0.003084:15.62	0.003796:14.49	0.003641:14.68	0.003959:19.46	0.003181:17.52	0.003246:17.06	0.003462:16.11	0.003767:15.84
Chr01	2850001	NA:40.26	NA:44.38	0.012420:38.08	0.013064:32.14	NA:38.71	NA:45.46	NA:40.89	NA:53.12	0.013548:32.64	NA:39.14	NA:45.57	NA:41.94	NA:37.88	NA:47.95	NA:38.25	NA:35.83	NA:42.17	NA:46.16	NA:44.09	NA:37.64	NA:42.83	NA:42.57	NA:47.98	NA:43.73	NA:46.91	NA:43.34	NA:41.50	0.012490:25.10	0.013019:20.90	0.013560:27.39	0.012980:23.71	0.014125:22.48	0.011486:28.68	0.012911:26.96	0.013737:29.86	0.013767:25.42	0.013279:27.45	0.013351:21.31	0.013857:22.24	0.013056:24.09	0.013480:23.47	0.013064:25.19	0.012494:32.09	0.012831:30.29	0.012590:27.59	0.012607:27.79	0.012558:27.70
Chr01	2900001	NA:14.69	NA:15.62	NA:14.64	NA:11.78	NA:15.33	NA:17.26	NA:15.45	NA:19.07	NA:14.01	NA:15.08	NA:15.78	NA:14.99	NA:13.78	NA:16.99	NA:13.20	NA:13.44	NA:15.24	NA:16.56	NA:15.79	NA:13.62	NA:14.73	NA:15.69	NA:17.12	NA:15.30	NA:16.50	NA:15.73	NA:14.54	NA:10.29	NA:8.64	NA:10.44	NA:9.71	NA:8.81	NA:11.36	NA:10.60	NA:10.83	NA:8.56	NA:9.31	NA:8.70	NA:8.23	NA:9.76	NA:9.56	NA:9.90	NA:12.62	NA:12.05	NA:10.57	NA:10.51	NA:10.60
Chr01	2950001	NA:5.84	NA:5.63	NA:6.38	NA:4.69	NA:6.37	NA:7.42	NA:6.19	NA:8.27	NA:5.84	NA:6.48	NA:5.75	NA:5.74	NA:5.31	NA:6.11	NA:4.70	NA:5.23	NA:5.63	NA:5.91	NA:5.86	NA:4.71	NA:5.08	NA:4.95	NA:5.73	NA:5.12	NA:5.53	NA:5.32	NA:4.88	NA:4.82	NA:3.95	NA:4.90	NA:3.87	NA:3.86	NA:4.79	NA:4.36	NA:5.00	NA:4.37	NA:4.93	NA:3.95	NA:3.66	NA:4.00	NA:3.48	NA:4.53	NA:5.68	NA:4.80	NA:5.08	NA:4.60	NA:4.76
Chr01	3000001	0.000866:17.61	0.000288:18.86	0.000305:26.43	0.000596:23.23	0.000285:25.81	0.000224:31.49	0.000306:25.55	0.000447:31.11	0.000369:28.48	0.000530:27.62	0.000966:17.94	0.000530:18.01	0.000678:16.82	0.000841:18.79	0.000799:15.92	0.000593:17.38	0.000676:19.71	0.000367:20.69	0.000577:18.67	0.000602:16.75	0.001207:16.97	0.000616:16.74	0.000473:19.77	0.000923:15.55	0.000308:18.03	0.000675:18.13	0.000327:16.97	0.000656:20.83	0.000456:16.67	0.000448:20.40	0.000512:18.79	0.000863:19.50	0.000511:21.82	0.000203:21.66	0.000408:21.13	0.005715:21.28	0.006618:21.18	0.000725:16.50	0.006428:17.65	0.000305:18.58	0.000433:18.50	0.000249:20.14	0.000325:23.52	0.000734:22.41	0.000203:21.85	0.000367:20.55	0.000289:20.90
Chr01	3050001	0.001754:17.34	0.001844:17.36	0.001597:25.30	0.001615:18.99	0.001457:24.81	0.001533:29.38	0.001591:22.74	0.001519:29.96	0.001479:22.01	0.001431:25.72	0.001710:16.62	0.001550:16.44	0.001495:15.80	0.001509:18.51	0.001582:15.37	0.001763:16.64	0.001523:17.76	0.001492:20.03	0.001513:17.87	0.001525:16.00	0.001784:16.68	0.002091:16.48	0.001544:20.54	0.001769:16.88	0.001479:17.86	0.001808:18.33	0.001889:17.07	0.001657:18.64	0.001727:14.80	0.001701:19.00	0.001558:15.70	0.001744:16.64	0.001670:19.09	0.001877:18.56	0.001545:19.58	0.006613:16.30	0.006708:16.16	0.001669:13.86	0.006424:13.34	0.001749:16.04	0.001566:14.50	0.001666:17.67	0.001587:21.61	0.001757:20.69	0.001654:19.48	0.001596:19.25	0.001509:19.16
Chr01	3100001	0.005259:19.01	0.004919:20.56	0.006748:24.61	0.006411:21.05	0.007077:23.59	0.006709:27.84	0.006413:24.85	0.006904:31.11	0.006718:24.70	0.006305:24.55	0.006762:18.98	0.006495:19.86	0.007225:17.52	0.005638:21.28	0.006361:17.35	0.006868:17.65	0.006681:19.24	0.006044:21.90	0.006026:19.95	0.007111:17.72	0.007175:18.39	0.007287:18.67	0.006212:23.63	0.006731:19.25	0.005450:20.03	0.007584:20.00	0.006049:20.14	0.006441:17.73	0.005812:13.16	0.005233:18.16	0.007446:16.69	0.005262:16.73	0.006864:18.85	0.007625:18.19	0.006994:19.19	0.019643:13.06	0.019634:14.12	0.005462:13.16	0.020702:11.31	0.007940:17.35	0.007057:15.32	0.005217:16.86	0.006231:20.47	0.006987:20.30	0.005228:17.92	0.005189:17.06	0.005567:18.25
Chr01	3150001	0.004233:22.79	0.004154:22.63	0.004113:25.34	0.004867:20.84	0.004114:26.26	0.004540:31.15	0.004233:27.07	0.004080:35.89	0.004138:23.31	0.004277:27.16	0.004177:20.46	0.004287:23.68	0.004448:20.47	0.004179:24.06	0.004109:20.15	0.004193:21.25	0.004294:22.29	0.004244:25.87	0.004196:22.62	0.004127:19.70	0.004331:19.82	0.004351:20.90	0.004194:25.39	0.004272:21.05	0.004584:21.91	0.004145:23.14	0.004334:22.82	0.004153:19.32	0.004406:15.18	0.004516:20.65	0.004545:17.57	0.004614:17.20	0.004182:19.86	0.004388:19.05	0.004181:20.68	0.026423:16.77	0.025471:18.08	0.004394:15.69	0.025310:14.69	0.004142:17.35	0.004239:16.04	0.004326:17.73	0.004475:23.94	0.004366:21.72	0.004139:19.98	0.004382:18.65	0.004273:19.74
Chr01	3200001	0.011722:17.63	0.011956:16.27	0.011481:25.16	0.010740:23.67	0.011831:25.00	0.011728:29.24	0.011365:23.60	0.011929:27.67	0.011208:30.05	0.011510:26.43	0.012388:17.87	0.012146:16.13	0.012517:16.43	0.011869:18.60	0.012302:15.46	0.011722:16.36	0.011668:18.00	0.011860:18.47	0.011481:17.78	0.011896:15.92	0.010490:15.49	0.011580:15.53	0.011267:17.36	0.011514:14.69	0.011330:15.98	0.011618:18.00	0.012318:15.75	0.011450:21.40	0.012029:16.65	0.011047:20.55	0.011849:18.85	0.011764:19.98	0.011288:20.56	0.011208:21.65	0.011592:20.82	0.007697:21.17	0.008205:20.84	0.010681:16.74	0.007695:17.94	0.011477:18.46	0.011315:18.93	0.011024:19.54	0.011518:24.10	0.010967:21.40	0.011925:21.98	0.012153:21.23	0.010590:20.68
Chr01	3250001	0.006292:16.91	0.006376:16.95	0.007452:26.86	0.007705:22.96	0.007377:25.77	0.007304:31.39	0.007542:23.53	0.007130:28.70	0.007684:29.07	0.007501:27.15	0.007147:17.36	0.007387:17.03	0.007589:16.24	0.007830:17.97	0.007316:16.02	0.007500:17.51	0.007685:18.34	0.007237:18.69	0.007413:17.96	0.007277:15.79	0.008219:15.77	0.007382:16.34	0.007205:17.56	0.007275:14.25	0.007862:15.99	0.007095:18.11	0.006833:15.65	0.006116:21.07	0.006326:16.45	0.006075:20.58	0.007555:19.05	0.007612:19.68	0.006836:21.07	0.007442:21.02	0.007479:20.51	0.002963:20.41	0.002438:19.73	0.006368:15.31	0.003169:17.17	0.008251:18.79	0.007257:18.20	0.006052:19.50	0.007090:23.36	0.007813:23.35	0.006150:21.13	0.006178:20.06	0.007282:21.21
Chr01	3300001	0.004197:21.10	0.004212:21.37	0.004017:27.87	0.003749:22.53	0.003725:27.57	0.003635:32.32	0.003555:25.76	0.004045:29.61	0.003308:27.12	0.003911:28.68	0.004341:20.74	0.004240:20.85	0.004646:19.45	0.004457:22.03	0.004405:18.84	0.004773:19.60	0.004118:20.69	0.004188:22.80	0.004549:21.31	0.004421:19.76	0.003159:18.20	0.002931:17.39	0.003157:20.70	0.003277:18.09	0.003770:20.18	0.003133:20.11	0.003499:17.68	0.003688:21.12	0.003963:16.59	0.003616:21.05	0.004542:19.06	0.004479:18.34	0.003082:19.74	0.003130:19.42	0.004034:22.63	0.002385:21.53	0.002293:22.34	0.004112:15.30	0.002404:19.15	0.002848:17.23	0.004041:17.15	0.004202:19.45	0.003282:22.95	0.003574:21.69	0.003889:22.10	0.003835:20.04	0.003683:20.46
Chr01	3350001	0.002871:22.62	0.002317:26.46	0.002696:28.15	0.002755:28.00	0.002990:28.40	0.002773:33.07	0.002804:30.24	0.002702:36.50	0.002767:31.65	0.003087:28.82	0.003358:23.39	0.002761:23.93	0.002910:21.19	0.003214:24.90	0.002990:21.00	0.002750:21.40	0.002715:23.37	0.003025:25.73	0.003338:23.14	0.002680:21.14	0.002742:21.93	0.002334:21.32	0.002599:25.18	0.002581:22.29	0.002448:23.42	0.002494:23.69	0.002343:21.56	0.002983:21.81	0.002698:17.31	0.003091:22.17	0.002802:20.54	0.002882:20.10	0.002509:22.22	0.002495:21.51	0.002859:22.13	0.002854:21.65	0.002611:21.69	0.002657:17.79	0.002774:19.25	0.002273:20.43	0.002822:19.89	0.002315:20.88	0.002813:25.93	0.002241:23.39	0.002768:21.81	0.002990:21.27	0.002311:21.30
Chr01	3400001	0.001695:24.07	0.001742:26.32	0.002386:27.37	0.002509:21.64	0.002375:27.34	0.002198:31.92	0.002215:26.56	0.002320:35.17	0.002344:23.87	0.002273:27.80	0.002517:23.66	0.001991:25.55	0.002176:20.84	0.001891:25.50	0.002355:21.47	0.002347:21.41	0.002037:23.02	0.002221:26.03	0.002136:23.27	0.002236:21.74	0.001713:21.74	0.001740:21.04	0.001745:26.01	0.001728:22.46	0.001665:24.88	0.001782:24.95	0.001766:21.58	0.001756:19.93	0.001919:14.96	0.001772:20.23	0.002627:17.05	0.002849:17.49	0.001901:19.56	0.002090:18.54	0.002473:20.99	0.002118:19.09	0.002234:18.99	0.001856:14.98	0.002140:16.22	0.001867:16.82	0.002408:15.77	0.001837:18.06	0.002497:22.97	0.002318:21.79	0.001984:19.71	0.001819:19.11	0.001775:19.50
Chr01	3450001	0.002279:20.99	0.002352:25.28	0.002322:27.44	0.002301:21.78	0.002054:27.76	0.002011:31.99	0.002451:27.34	0.002648:33.08	0.002488:26.15	0.001914:27.50	0.002811:20.39	0.002970:20.82	0.003153:18.91	0.002293:21.60	0.003099:17.61	0.002374:19.08	0.002713:21.59	0.002744:23.56	0.003136:20.62	0.002532:19.54	0.002624:20.59	0.002649:20.12	0.002335:24.34	0.002513:20.90	0.001276:20.95	0.002426:23.05	0.002898:19.72	0.002802:20.38	0.002760:15.43	0.002500:21.02	0.002461:16.80	0.002559:18.28	0.002750:20.40	0.002880:18.96	0.002532:21.79	0.002443:18.66	0.002911:18.34	0.002893:14.88	0.002690:15.31	0.003190:17.76	0.002848:16.15	0.002573:19.89	0.001155:22.43	0.001225:21.17	0.002661:21.39	0.002776:20.09	0.001374:19.97
Chr01	3500001	0.002663:15.27	0.002984:17.57	0.003210:19.91	0.003015:16.07	0.002867:20.80	0.002536:23.77	0.003221:20.13	0.002936:25.56	0.002884:20.29	0.002963:20.67	0.003146:15.96	0.003114:15.75	0.002978:15.00	0.002940:17.16	0.002935:14.29	0.003236:14.15	0.003039:16.11	0.003037:17.67	0.002863:16.70	0.003272:14.69	0.002959:14.68	0.002854:14.16	0.002982:16.71	0.002657:14.38	0.003020:16.92	0.003086:16.42	0.002817:13.99	0.002536:15.33	0.002907:12.37	0.002991:15.65	0.003045:13.45	0.002997:13.17	0.002636:15.28	0.002925:14.84	0.002755:15.66	0.008945:15.77	0.008881:16.14	0.002949:11.07	0.009100:13.42	0.002904:13.37	0.003366:13.00	0.002878:14.66	0.002855:17.42	0.003065:16.15	0.002667:14.97	0.002952:14.69	0.003309:15.56
Chr01	3550001	0.001701:21.00	0.002308:24.96	0.001083:25.86	0.001172:23.77	0.001075:25.43	0.001083:30.25	0.001154:26.29	0.001119:33.58	0.001271:27.93	0.001353:26.66	0.001493:21.06	0.001491:21.77	0.001250:19.56	0.001368:23.73	0.001129:19.21	0.001131:18.53	0.001318:21.22	0.001374:23.98	0.001353:22.03	0.001816:17.89	0.001598:21.02	0.001974:20.42	0.002001:22.80	0.001721:20.59	0.001778:23.56	0.001709:22.54	0.001494:19.25	0.001282:20.64	0.001579:16.02	0.001390:20.64	0.001179:17.89	0.001304:17.89	0.001727:20.69	0.001630:20.56	0.001104:20.06	0.002657:19.70	0.002294:19.97	0.001456:15.89	0.002164:17.25	0.002011:17.97	0.001460:16.76	0.001592:19.42	0.001944:22.56	0.001608:21.89	0.001981:21.05	0.001771:19.30	0.001654:19.89
Chr01	3600001	0.002546:18.32	0.002143:20.40	0.002243:23.33	0.002748:18.55	0.002274:23.15	0.002146:28.12	0.002320:22.07	0.002222:27.95	0.002449:20.32	0.002092:24.16	0.002152:19.29	0.002265:19.95	0.002144:18.98	0.002134:21.21	0.002481:18.82	0.002474:18.19	0.002370:19.12	0.002402:22.70	0.002164:20.90	0.002472:16.90	0.002593:19.03	0.002928:17.77	0.002511:19.33	0.002193:18.66	0.002131:21.59	0.002281:20.51	0.002104:17.43	0.002674:17.33	0.002849:12.60	0.002279:17.63	0.002558:14.43	0.003237:15.63	0.002061:16.62	0.002526:15.54	0.002278:18.19	0.004664:16.55	0.004335:16.80	0.002978:11.60	0.005201:12.97	0.002606:14.13	0.002491:12.71	0.002664:16.28	0.002265:19.51	0.002175:19.07	0.002207:17.53	0.002786:16.42	0.002489:18.10
Chr01	3650001	NA:8.62	NA:9.14	NA:12.23	NA:8.96	0.014352:12.15	0.015212:14.40	NA:9.92	NA:12.65	NA:9.40	0.015248:13.01	NA:9.28	NA:8.65	NA:8.54	NA:10.40	NA:8.06	NA:8.26	NA:8.94	NA:9.94	NA:9.49	NA:8.12	NA:8.62	NA:8.36	NA:8.68	NA:8.12	NA:9.44	NA:9.11	NA:8.26	NA:8.22	NA:6.25	NA:8.82	NA:7.18	NA:8.05	NA:7.97	NA:8.32	0.015435:9.20	NA:5.92	NA:6.59	NA:5.80	NA:5.00	NA:7.05	NA:6.21	NA:8.57	NA:9.76	0.015251:10.28	NA:9.17	NA:8.28	NA:9.16
Chr01	3700001	0.002531:19.18	0.002448:20.46	0.002145:26.56	0.002139:21.73	0.002024:25.94	0.002415:30.57	0.002359:22.27	0.002255:26.89	0.001940:25.03	0.002364:27.41	0.002333:18.96	0.002314:18.14	0.002476:17.94	0.002410:20.04	0.002428:17.71	0.002779:17.46	0.002341:19.34	0.002261:20.10	0.002390:19.25	0.002584:16.06	0.002512:17.49	0.002402:17.06	0.002476:18.50	0.002727:16.10	0.001958:18.96	0.002686:19.62	0.002565:16.62	0.002207:21.12	0.002209:15.83	0.001962:20.85	0.002348:16.02	0.002353:18.12	0.002664:18.42	0.002574:18.40	0.002114:21.00	0.000674:17.56	0.000599:17.28	0.002108:14.54	0.000728:15.21	0.002511:16.95	0.002304:15.39	0.001905:19.72	0.002144:21.53	0.002227:21.59	0.001897:21.79	0.002043:20.28	0.001736:19.28
Chr01	3750001	0.001826:22.76	0.001942:22.30	0.001835:26.16	0.001808:22.53	0.001887:26.47	0.001925:31.49	0.002078:25.91	0.001742:32.71	0.001780:26.40	0.001770:27.08	0.002341:19.92	0.002091:21.28	0.002058:19.68	0.001951:22.03	0.002187:18.74	0.002194:19.68	0.002098:20.78	0.002110:23.12	0.002255:21.07	0.002221:19.00	0.002112:17.99	0.001843:18.30	0.001942:22.72	0.002056:18.01	0.002034:20.72	0.002108:21.24	0.001766:19.73	0.001860:20.94	0.002047:15.93	0.002008:20.94	0.002006:18.15	0.001664:17.84	0.001860:20.27	0.001902:19.26	0.001843:21.83	0.000418:19.31	0.000370:19.78	0.002335:14.45	0.000457:16.34	0.002027:17.64	0.001967:16.79	0.002274:19.45	0.001978:22.68	0.001718:21.63	0.002057:20.70	0.001874:19.89	0.001792:20.26
Chr01	3800001	0.001429:18.80	0.002202:19.10	0.002765:20.90	0.002871:16.45	0.003110:21.01	0.003187:24.81	0.003248:20.41	0.002650:26.43	0.002879:18.79	0.003479:20.85	0.002976:17.26	0.001918:18.52	0.002525:15.94	0.002584:18.75	0.002967:15.99	0.002691:16.42	0.003116:17.69	0.002853:18.98	0.002522:17.77	0.002485:15.85	0.001299:15.42	0.002158:15.06	0.001107:20.45	0.000992:15.93	0.001259:18.91	0.001239:17.77	0.001575:17.09	0.002543:15.65	0.002548:12.65	0.002641:15.98	0.003003:13.84	0.003065:14.03	0.002691:15.57	0.003109:14.92	0.002881:16.46	0.001517:14.64	0.001616:15.28	0.003084:11.99	0.001577:12.42	0.003109:13.54	0.003069:12.75	0.002512:13.93	0.002453:17.84	0.002650:16.82	0.002558:16.02	0.002433:15.69	0.002263:15.03
Chr01	3850001	0.001265:16.19	0.001697:17.95	0.001462:20.00	0.001045:18.57	0.001190:21.10	0.000770:23.90	0.001602:20.91	0.001108:27.08	0.000802:21.79	0.001556:22.20	0.001209:16.90	0.001234:17.47	0.001540:15.57	0.001640:18.89	0.001349:14.92	0.001240:15.24	0.001404:17.75	0.001564:18.86	0.001054:17.88	0.001061:16.19	0.001328:14.43	0.001309:15.88	0.000688:19.08	0.000796:14.93	0.001713:18.12	0.001500:16.66	0.000770:15.80	0.000918:16.33	0.001141:13.91	0.001012:16.94	0.001340:14.77	0.000662:14.44	0.000739:16.46	0.000985:17.46	0.001253:16.86	0.000161:15.60	0.000855:16.52	0.001732:13.22	0.000319:13.55	0.000957:14.87	0.000990:13.70	0.000777:15.73	0.000479:18.96	0.001083:17.25	0.001438:17.37	0.000964:16.13	0.000857:16.42
Chr01	3900001	0.001370:20.67	0.001436:21.73	0.000372:24.84	0.000866:24.64	0.000434:24.51	0.000414:28.75	0.000476:27.70	0.000280:36.16	0.000434:30.56	0.000987:26.13	0.000915:19.50	0.000587:21.67	0.000597:18.54	0.000982:22.81	0.001296:18.01	0.000634:19.10	0.000589:22.59	0.000261:24.90	0.000767:22.01	0.001001:19.56	0.000898:18.90	0.001857:18.48	0.000742:22.97	0.001484:18.63	0.000673:21.11	0.001176:20.77	0.001267:19.30	0.001000:21.40	0.001004:17.33	0.000782:20.68	0.000919:19.26	0.000997:19.26	0.000757:21.68	0.000912:21.27	0.000736:20.49	0.000109:21.02	0.000520:21.47	0.001346:16.96	0.000218:18.40	0.001347:18.75	0.000476:19.06	0.001087:19.51	0.000694:24.14	0.000434:21.50	0.001107:20.93	0.000964:20.16	0.000787:19.92
Chr01	3950001	0.004942:22.12	0.004493:21.86	0.003164:26.01	0.001834:23.13	0.004096:26.34	0.003577:30.76	0.002784:26.24	0.003217:33.26	0.002827:26.74	0.003224:27.18	0.004543:20.95	0.004068:22.20	0.004694:19.32	0.004565:23.48	0.004540:19.15	0.004752:19.17	0.003574:21.96	0.004348:24.75	0.004869:21.94	0.004695:18.67	0.004598:18.96	0.004623:19.79	0.004646:22.99	0.004993:19.22	0.004529:21.39	0.004699:20.41	0.004494:20.34	0.003572:20.78	0.003441:16.01	0.003489:20.39	0.003597:17.77	0.003415:17.31	0.003548:19.70	0.003871:19.26	0.004474:20.72	0.003375:19.34	0.002831:19.59	0.004316:14.59	0.003075:16.52	0.004472:17.44	0.002605:16.67	0.003353:19.01	0.003235:22.49	0.003838:20.57	0.003991:20.31	0.004373:18.62	0.002839:20.57
Chr01	4000001	0.006985:15.99	0.006367:17.20	0.004434:25.59	0.004725:23.09	0.005046:25.18	0.005231:29.81	0.006082:21.30	0.006170:25.16	0.005748:26.20	0.004787:26.80	0.006954:17.61	0.006908:15.74	0.006365:16.33	0.006296:18.97	0.005805:15.91	0.006152:16.41	0.006047:18.45	0.006304:19.46	0.005866:18.19	0.007186:15.13	0.000531:15.74	0.000521:15.97	0.000634:17.38	0.000481:15.08	0.006144:18.65	0.000510:16.88	0.000472:15.32	0.005954:19.27	0.006122:15.31	0.005189:19.70	0.005312:17.14	0.000487:17.45	0.000472:17.90	0.000439:18.25	0.004327:19.91	0.000021:17.94	0.000064:17.06	0.006076:14.16	0.000129:14.84	0.000504:16.68	0.006353:15.77	0.004826:18.55	0.005317:21.12	0.005055:20.29	0.005430:19.77	0.005741:18.89	0.005007:20.78
Chr01	4050001	0.001769:16.34	0.001945:15.44	0.001236:27.35	0.001486:25.72	0.001246:27.15	0.001400:31.44	0.001450:24.16	0.001699:28.83	0.001403:27.87	0.001267:29.28	0.001818:16.14	0.001950:15.03	0.001594:16.08	0.001935:16.87	0.002525:14.22	0.002003:15.15	0.002059:17.41	0.002028:18.55	0.002257:16.20	0.002280:13.67	0.002564:14.74	0.002201:15.99	0.002241:17.12	0.003257:14.32	0.001731:15.60	0.001954:15.63	0.002318:15.80	0.001345:22.51	0.001829:16.81	0.001409:22.12	0.001556:18.35	0.010786:17.05	0.001543:21.06	0.001475:22.09	0.001508:21.93	0.000290:21.52	0.000860:20.46	0.001785:16.21	0.001136:17.19	0.001489:20.06	0.001362:18.09	0.001397:21.32	0.001171:23.34	0.001284:23.37	0.001260:22.39	0.001451:20.97	0.000978:22.37
Chr01	4100001	0.019548:13.99	0.018748:12.18	0.019656:25.07	0.018372:20.32	0.019442:24.41	0.018426:29.32	0.019172:20.60	0.018903:22.26	0.019159:24.28	0.019285:26.31	0.018832:14.94	0.018859:13.56	0.018661:14.61	0.019042:16.11	0.018631:13.30	0.018714:14.99	0.018404:15.37	0.018361:15.61	0.020812:15.16	0.020486:12.98	0.020266:14.05	0.019452:13.94	0.019077:15.19	0.018926:12.31	0.020217:14.23	0.020076:14.69	0.020313:13.74	0.019255:19.90	0.017859:14.62	0.019076:18.96	0.019360:15.63	0.017915:18.04	0.019657:18.54	0.019113:18.39	0.019669:19.08	0.001085:16.81	0.001124:16.49	0.018259:13.61	0.001002:14.58	0.018902:16.60	0.018187:15.81	0.017810:18.65	0.018576:20.82	0.019179:20.61	0.019479:19.80	0.019246:18.82	0.018946:20.06
Chr01	4150001	0.001842:16.72	0.002004:15.60	0.001416:26.80	0.001465:21.56	0.001470:26.29	0.001420:31.01	0.001448:23.40	0.001511:26.41	0.001261:27.58	0.001471:27.32	0.001418:17.67	0.001491:17.38	0.001386:16.78	0.001405:18.82	0.001636:16.20	0.001451:18.44	0.001689:17.70	0.001419:19.12	0.001608:18.50	0.001548:16.42	0.001733:16.70	0.001397:16.88	0.001380:17.90	0.001607:15.61	0.002106:17.55	0.001505:17.86	0.001608:15.33	0.001620:21.49	0.001772:15.43	0.001636:20.55	0.001547:17.03	0.003400:18.35	0.001587:19.28	0.001691:18.76	0.001296:19.85	0.000359:19.89	0.000230:19.11	0.001632:14.90	0.001077:16.52	0.001433:17.21	0.001421:16.72	0.001829:19.88	0.001662:22.02	0.001989:21.68	0.001885:20.85	0.001625:18.73	0.001850:21.68
Chr01	4200001	0.000981:18.49	0.000928:17.45	0.000949:25.51	0.001049:23.28	0.000985:24.97	0.000925:30.43	0.000987:24.68	0.000950:31.51	0.001007:29.60	0.001027:27.33	0.001010:17.72	0.000952:19.23	0.000996:17.01	0.000990:19.52	0.001080:17.03	0.000996:19.18	0.000952:19.16	0.001093:20.49	0.001112:19.35	0.001104:17.56	0.000942:16.76	0.000957:16.82	0.000922:17.96	0.001045:16.33	0.000908:18.59	0.000948:20.00	0.000963:16.38	0.001049:22.49	0.000948:17.10	0.000987:21.92	0.000949:18.66	0.003900:20.05	0.000965:20.75	0.000968:21.03	0.000927:20.92	0.000081:21.81	0.000080:20.33	0.001094:16.03	0.000101:17.08	0.000957:18.59	0.000934:18.66	0.000951:20.17	0.000947:23.28	0.000965:22.70	0.001010:21.42	0.001113:20.69	0.000895:22.04
Chr01	4250001	0.001259:19.06	0.001656:18.95	0.000951:26.62	0.001216:18.62	0.000948:26.40	0.000946:31.55	0.001092:22.83	0.001027:29.63	0.001179:21.92	0.000890:27.69	0.001111:18.12	0.000888:19.50	0.001022:17.47	0.001173:18.93	0.001226:16.80	0.000927:18.87	0.001036:19.07	0.000979:20.17	0.001183:19.38	0.001117:18.18	0.001009:17.65	0.001342:17.87	0.000985:20.44	0.001197:17.97	0.001262:18.90	0.000891:20.76	0.001233:17.49	0.000984:20.33	0.001271:15.14	0.001099:20.96	0.001191:16.28	0.004271:18.54	0.001010:18.71	0.001102:17.76	0.001067:20.49	0.000062:19.70	0.000145:18.74	0.001177:13.67	0.000592:14.96	0.000921:16.14	0.001240:15.05	0.000909:18.45	0.001048:21.09	0.000832:21.66	0.001401:20.58	0.001073:18.21	0.000909:20.77
Chr01	4300001	NA:7.83	NA:7.68	NA:11.85	NA:8.98	NA:12.52	NA:13.87	NA:10.59	NA:11.98	NA:10.80	NA:12.42	NA:7.61	NA:8.15	NA:7.50	NA:7.72	NA:6.57	NA:7.46	NA:8.54	NA:8.81	NA:8.16	NA:7.58	NA:7.59	NA:7.34	NA:8.40	NA:7.84	NA:8.01	NA:8.86	NA:7.60	NA:9.45	NA:6.56	NA:9.19	NA:7.10	0.011267:11.85	NA:8.70	NA:8.39	NA:8.80	NA:8.28	NA:8.21	NA:6.06	NA:6.87	NA:7.47	NA:6.94	NA:8.03	NA:9.66	NA:9.43	NA:8.71	NA:8.54	NA:9.12
Chr01	4350001	NA:6.37	NA:6.49	NA:8.71	NA:6.68	NA:8.55	NA:10.92	NA:7.79	NA:10.09	NA:7.42	NA:9.06	NA:5.87	NA:6.21	NA:6.28	NA:6.53	NA:5.62	NA:5.56	NA:6.08	NA:6.39	NA:6.23	NA:5.64	NA:6.19	NA:5.90	NA:7.02	NA:6.13	NA:6.22	NA:6.46	NA:5.86	NA:6.58	NA:5.43	NA:6.61	NA:5.61	0.010463:9.69	NA:6.59	NA:6.29	NA:6.91	NA:6.06	NA:6.22	NA:4.49	NA:5.18	NA:5.59	NA:4.73	NA:5.80	NA:7.17	NA:7.41	NA:6.56	NA:6.40	NA:6.64
Chr01	4400001	0.005019:12.80	0.004835:12.08	0.004252:20.20	0.003724:18.18	0.004000:21.04	0.003573:23.70	0.003810:16.81	0.004559:19.73	0.004003:20.24	0.004032:21.70	0.005515:12.98	0.005785:11.73	0.005382:12.46	0.004887:13.50	0.005238:11.42	0.003872:12.12	0.005054:13.58	0.004698:12.73	0.005306:12.75	0.004857:10.69	0.004152:12.14	0.004365:12.56	0.004281:12.60	0.005056:11.31	0.004782:13.12	0.004252:13.25	0.004517:11.12	0.004317:16.45	0.004156:11.61	0.004834:16.14	0.004769:12.31	0.005967:13.88	0.004393:15.20	0.005106:14.55	0.004349:15.79	0.003626:14.70	0.003930:13.77	0.004971:10.56	0.004388:11.79	0.004377:13.54	0.003900:13.65	0.004272:14.97	0.003883:16.41	0.004258:17.97	0.004866:16.20	0.004426:14.92	0.004677:15.73
Chr01	4450001	0.004053:13.02	0.004273:11.67	0.003492:21.85	0.003469:17.57	0.003323:21.19	0.004184:25.14	0.004348:16.06	0.004196:19.61	0.004167:20.92	0.002757:21.91	0.004576:13.33	0.003765:12.25	0.004521:12.63	0.003443:13.55	0.003476:11.39	0.003485:13.00	0.003297:13.70	0.004425:13.51	0.005106:13.58	0.004544:11.35	0.004387:13.25	0.003442:12.89	0.004914:13.44	0.005011:11.70	0.004173:13.79	0.004777:14.14	0.005481:12.00	0.003770:16.09	0.003455:11.16	0.002966:15.71	0.004101:12.75	0.012032:13.69	0.004592:15.26	0.004445:14.35	0.004640:16.00	0.002417:15.27	0.003725:14.31	0.003560:9.95	0.002714:11.60	0.004210:13.31	0.003975:11.96	0.003498:15.33	0.003667:16.68	0.004202:17.74	0.003864:15.79	0.003151:14.64	0.003689:17.39
Chr01	4500001	0.001565:10.52	0.001386:8.86	0.001002:17.86	0.001143:14.22	0.001254:17.41	0.001117:20.95	0.000936:12.30	0.001021:12.49	0.001120:16.66	0.001065:18.50	0.001113:11.80	0.001168:10.18	0.001090:10.63	0.000895:12.06	0.001188:9.64	0.001041:10.23	0.000876:11.20	0.000928:10.83	0.001119:12.35	0.001334:9.56	0.001170:9.97	0.001260:10.25	0.001437:10.00	0.001103:8.91	0.001463:11.04	0.001230:11.30	0.001042:9.60	0.001049:12.50	0.001005:8.54	0.001139:12.60	0.000985:9.51	0.008266:13.09	0.001018:11.30	0.001031:11.02	0.000955:13.20	0.000247:12.02	0.000361:11.28	0.001061:7.47	0.000490:8.85	0.001256:10.30	0.000980:9.92	0.001050:11.77	0.001187:12.83	0.001103:13.40	0.001108:12.34	0.001089:12.57	0.001033:13.62
Chr01	4550001	0.009505:12.19	0.010126:11.03	0.009029:19.08	0.008600:13.45	0.009505:18.13	0.009151:21.66	0.010083:14.68	0.010285:17.97	0.010416:14.44	0.009325:19.15	0.010883:13.56	0.011635:12.55	0.011384:11.70	0.009514:13.46	0.010959:11.80	0.010845:12.05	0.011693:13.06	0.010682:12.80	0.010762:12.88	0.010070:11.15	0.010529:11.20	0.010214:11.46	0.010155:12.16	0.010262:10.77	0.011212:12.43	0.011237:12.52	0.010012:11.49	0.007676:13.05	0.009513:9.51	0.008346:13.36	0.009488:10.86	0.009021:11.12	0.008823:12.35	0.010079:11.29	0.009553:13.45	0.000593:16.40	0.000797:15.90	0.009185:8.54	0.000958:12.93	0.009099:10.34	0.009042:10.25	0.007623:12.43	0.009444:13.44	0.008380:14.11	0.009434:13.34	0.010719:12.30	0.007491:13.21
Chr01	4600001	0.021504:11.05	0.019936:12.21	0.021598:18.18	0.020983:14.36	0.019340:17.78	0.020434:21.42	0.021032:16.17	0.021267:19.87	0.021548:16.09	0.019068:18.63	0.022600:12.76	0.022174:12.83	0.021830:12.08	0.022162:13.33	0.022184:11.40	0.021436:12.07	0.021016:13.00	0.022120:14.26	0.021818:12.91	0.022143:11.95	0.023421:11.89	0.019792:11.92	0.021929:13.28	0.020489:11.60	0.021796:12.08	0.019756:13.23	0.020775:11.64	0.019484:13.20	0.020314:9.17	0.019818:13.53	0.019796:11.36	NA:9.05	0.021316:12.79	0.020222:12.05	0.019865:13.09	0.001994:15.02	0.001461:14.64	0.019767:8.84	0.002733:12.38	0.021041:10.84	0.021096:10.71	0.018808:13.02	0.020740:14.17	0.022208:12.82	0.019421:13.16	0.020467:12.02	0.020326:12.90
Chr01	4650001	0.013330:8.42	0.009906:10.12	0.011519:14.98	0.012526:11.74	0.011264:14.52	0.011021:17.60	0.012387:12.37	0.010988:15.38	0.012816:12.41	0.011557:16.06	0.011957:10.21	0.012520:10.23	0.012351:9.57	0.010669:11.32	0.010541:9.28	0.010497:9.57	0.011800:10.28	0.011252:11.14	0.011525:10.45	0.012745:8.99	0.011818:9.67	0.012089:9.34	0.011820:9.65	0.011888:9.04	0.011458:10.64	0.012033:10.18	0.010185:9.38	0.012173:10.75	0.012302:7.53	0.010916:10.50	0.011616:9.29	NA:6.71	0.011483:10.19	0.012079:9.51	0.013428:10.69	0.001214:13.37	0.000680:12.44	0.011420:6.91	0.001129:10.07	0.011805:8.74	0.011343:8.66	0.011649:10.12	0.014263:11.23	0.011484:11.10	0.011212:10.32	0.012075:10.08	0.011834:11.86
Chr01	4700001	0.007175:11.95	0.006153:12.50	0.006680:20.81	0.007840:14.29	0.007462:19.50	0.006739:24.06	0.006452:16.21	0.006850:19.43	0.007194:16.49	0.007484:20.98	0.007149:13.59	0.006552:13.04	0.007397:12.27	0.007072:14.56	0.006863:12.71	0.007301:13.21	0.006726:13.22	0.007858:13.96	0.007011:13.71	0.006787:11.75	0.006717:12.48	0.007154:12.21	0.006954:12.56	0.006789:12.04	0.008190:13.46	0.007137:14.06	0.006905:12.36	0.007526:14.69	0.007247:9.78	0.006652:14.72	0.006326:11.34	0.007454:14.14	0.007517:13.46	0.006827:12.49	0.007044:14.60	0.000532:13.75	0.001512:13.30	0.007906:8.92	0.001234:10.67	0.008655:11.01	0.006248:10.34	0.006517:13.24	0.007263:15.27	0.006890:14.52	0.007655:15.13	0.007042:13.99	0.006936:15.75
Chr01	4750001	0.015918:9.23	0.015801:9.56	0.015795:16.63	0.016116:13.49	0.016625:16.05	0.015810:19.19	0.016784:13.04	0.017850:15.52	0.016434:15.67	0.016937:16.77	0.016374:9.36	0.016306:9.06	0.015875:8.83	0.016083:10.03	0.015826:8.54	0.016412:9.02	0.016364:9.90	0.017666:10.01	0.016664:9.63	0.014675:8.62	0.016783:8.43	0.015292:8.60	0.016527:9.45	0.015975:8.21	0.015663:9.25	0.016306:9.89	0.016813:8.28	0.015104:12.14	0.015836:9.17	0.016466:12.36	0.015232:10.28	0.015685:10.72	0.017690:11.48	0.017101:11.31	0.016449:11.66	0.000191:13.00	0.000286:12.07	0.014718:8.43	0.000221:10.38	0.017317:10.85	0.016638:10.04	0.016213:11.30	0.016008:12.81	0.016334:12.53	0.017165:12.39	0.016953:11.53	0.016402:12.65
Chr01	4800001	0.013650:11.66	0.012928:12.74	0.011350:20.10	0.011630:19.15	0.012200:19.45	0.011832:22.38	0.012247:16.62	0.013985:16.37	0.011689:20.02	0.011903:20.58	0.012376:12.74	0.013275:11.92	0.012495:11.29	0.013374:13.01	0.012456:11.04	0.012727:11.90	0.013098:13.48	0.012498:13.86	0.012313:13.28	0.012996:11.32	0.012424:11.69	0.012965:11.53	0.012368:12.97	0.013025:11.28	0.013459:12.73	0.012652:12.98	0.013693:10.68	0.011659:15.49	0.012202:11.39	0.011589:15.64	0.012289:13.37	0.005031:12.45	0.012912:14.82	0.011754:14.27	0.011954:14.80	0.000926:16.58	0.001057:16.07	0.011473:11.17	0.000973:14.25	0.012733:13.24	0.011656:12.66	0.012735:14.74	0.011800:16.32	0.012149:16.18	0.012194:16.08	0.012313:14.23	0.012133:16.24
Chr01	4850001	0.011580:17.92	0.011853:19.49	0.012087:23.76	0.012265:18.33	0.011892:23.07	0.011772:27.42	0.011976:22.59	0.011848:28.13	0.011943:19.52	0.012793:23.31	0.012554:17.67	0.012058:19.45	0.012719:17.25	0.012252:20.68	0.013069:15.98	0.012769:16.78	0.012668:17.72	0.012005:19.95	0.012205:18.52	0.012337:16.24	0.012879:17.33	0.013125:16.82	0.011251:22.03	0.012327:18.03	0.011799:19.43	0.011644:19.48	0.011797:17.88	0.012041:17.79	0.012431:13.42	0.012357:17.22	0.011818:15.42	0.003711:13.48	0.012886:17.32	0.013727:16.42	0.012606:18.22	0.000341:18.51	0.000657:19.22	0.012186:13.20	0.001133:15.94	0.012491:14.86	0.012478:13.71	0.011891:16.51	0.012595:19.82	0.012188:18.39	0.012591:17.39	0.012393:16.74	0.011993:18.44
Chr01	4900001	0.017605:19.11	0.016510:22.37	0.015342:26.49	0.013890:25.35	0.014291:26.50	0.014539:31.10	0.014386:26.61	0.013508:33.18	0.014862:30.28	0.014648:27.43	0.014708:20.54	0.014987:21.96	0.016037:18.64	0.016030:21.73	0.015712:18.57	0.016008:18.24	0.015341:21.42	0.014672:23.92	0.015015:21.74	0.016286:18.17	0.016393:16.70	0.015791:16.07	0.015220:19.18	0.016624:16.73	0.014083:22.19	0.014856:18.22	0.016004:16.08	0.015671:20.86	0.017618:15.79	0.015330:20.43	0.015097:19.52	0.003823:18.37	0.015984:18.42	0.016595:17.98	0.015873:21.12	0.002921:24.34	0.002854:23.94	0.017100:15.87	0.003025:20.29	0.015842:16.84	0.015047:18.31	0.014848:19.59	0.016023:23.53	0.015071:21.77	0.016049:20.45	0.017334:19.00	0.013747:21.74
Chr01	4950001	0.012618:15.07	0.012653:14.90	0.012142:20.97	0.012071:18.25	0.010805:20.28	0.010834:24.69	0.011065:19.98	0.010961:24.82	0.011055:22.70	0.011758:21.08	0.011793:14.24	0.012165:14.18	0.013117:12.91	0.012126:15.01	0.012378:12.78	0.011436:13.40	0.012317:14.92	0.012223:16.03	0.012527:15.21	0.012741:13.33	0.011739:12.85	0.010708:13.37	0.011831:15.51	0.011402:13.06	0.012676:14.14	0.011569:14.85	0.011311:13.52	0.011361:16.71	0.013225:12.14	0.011998:15.86	0.011989:14.32	NA:9.07	0.011935:15.59	0.012437:15.01	0.011662:16.60	0.002347:21.43	0.001424:21.26	0.012340:11.85	0.002331:18.07	0.011554:14.07	0.011598:13.14	0.010444:15.42	0.011348:18.11	0.011512:16.30	0.011811:16.22	0.012080:14.95	0.011790:15.85
Chr01	5000001	0.009719:14.92	0.009313:14.05	0.009795:25.79	0.008568:22.17	0.009952:24.62	0.009408:28.57	0.009401:20.83	0.009712:24.50	0.008523:27.35	0.010143:26.21	0.009485:15.41	0.009679:13.68	0.010501:14.35	0.010569:15.62	0.009571:13.36	0.009579:14.56	0.008246:15.98	0.010027:16.47	0.008848:15.76	0.008890:13.27	0.010271:14.15	0.010609:14.32	0.009659:15.52	0.010779:13.17	0.009423:14.71	0.009879:14.97	0.009656:14.14	0.008636:19.99	0.008094:14.69	0.008817:19.27	0.009462:16.99	0.000532:15.57	0.009252:18.77	0.008462:19.20	0.010149:19.32	0.000322:21.96	0.000693:20.09	0.009285:14.25	0.000689:17.62	0.009064:17.11	0.008655:16.51	0.008266:19.41	0.009612:20.53	0.009731:20.96	0.008761:20.16	0.009188:18.75	0.008936:20.31
Chr01	5050001	0.003128:11.99	0.003019:11.15	0.002757:23.31	0.003078:19.24	0.002930:21.87	0.002853:26.26	0.003064:17.32	0.002948:20.09	0.002809:23.04	0.002855:23.38	0.003204:13.04	0.002840:12.09	0.002707:12.64	0.002940:13.73	0.002926:11.68	0.003137:12.62	0.003144:13.57	0.002820:13.35	0.003012:13.74	0.003328:11.53	0.003496:12.29	0.002891:12.67	0.002919:12.70	0.003012:10.95	0.002869:12.91	0.002938:13.29	0.002768:12.27	0.002768:17.06	0.002712:12.21	0.002868:17.21	0.003036:13.48	0.004327:16.84	0.002778:15.91	0.002873:15.41	0.003041:16.52	0.000048:16.76	0.000049:14.84	0.002854:11.58	0.000145:12.75	0.002784:14.61	0.002943:13.46	0.002994:17.55	0.002920:17.11	0.002850:18.17	0.002881:17.78	0.002884:16.53	0.002922:17.64
Chr01	5100001	0.002208:9.71	0.002179:9.34	0.002096:20.46	0.002000:15.26	0.001989:19.37	0.002077:23.00	0.002117:15.17	0.002127:16.12	0.002072:16.24	0.002077:20.42	0.002058:11.41	0.002121:11.02	0.002147:11.20	0.002213:12.69	0.002076:10.75	0.002173:11.30	0.002122:12.17	0.001970:11.78	0.002242:11.81	0.002250:9.62	0.001951:11.18	0.002033:10.96	0.002105:11.63	0.002153:10.31	0.002032:11.80	0.002138:12.50	0.002110:11.44	0.001683:12.85	0.001805:8.92	0.001990:13.74	0.001949:10.21	0.002575:11.88	0.001977:12.01	0.001971:12.08	0.002046:13.91	0.000000:12.59	0.000028:11.80	0.001985:8.27	0.000030:8.96	0.001956:10.82	0.001868:10.49	0.001619:12.71	0.001920:14.06	0.002078:14.54	0.002012:13.41	0.002118:13.28	0.001868:13.76
Chr01	5150001	0.006810:15.79	0.006658:14.87	0.006880:26.32	0.006369:20.84	0.006886:25.66	0.006514:29.84	0.006841:19.63	0.006639:22.76	0.006682:21.56	0.006842:26.43	0.006721:16.29	0.006537:15.80	0.007049:14.98	0.006994:17.25	0.006632:14.70	0.006362:16.12	0.006371:16.68	0.007033:16.84	0.006464:15.94	0.006987:13.87	0.006941:15.32	0.006887:15.28	0.006592:16.04	0.006968:13.87	0.006499:15.25	0.006563:17.21	0.006584:14.77	0.006632:18.67	0.006554:13.32	0.006868:18.88	0.006463:15.73	0.006490:17.46	0.006205:17.71	0.006589:15.71	0.006245:19.20	0.000134:16.79	0.000249:16.13	0.006821:11.73	0.000115:12.51	0.006343:15.44	0.006126:14.21	0.006840:17.99	0.006304:18.93	0.007133:20.16	0.006769:18.85	0.006818:17.90	0.006494:20.02
Chr01	5200001	0.011117:11.80	0.010955:11.21	0.011209:19.45	0.010927:16.00	0.011057:18.79	0.011473:22.68	0.010979:16.33	0.011373:19.58	0.010179:17.84	0.011073:20.10	0.011648:12.20	0.011574:12.24	0.011116:11.83	0.011403:13.21	0.010935:11.52	0.011396:12.19	0.011396:13.20	0.011152:13.49	0.011441:12.48	0.011391:10.87	0.010300:10.96	0.011000:11.84	0.010504:12.53	0.011181:10.39	0.011501:11.90	0.011160:13.04	0.010924:10.84	0.010288:15.46	0.010935:10.89	0.010652:15.01	0.010356:12.27	0.000707:14.75	0.011322:13.87	0.010697:13.58	0.011006:14.89	0.000366:12.86	0.000474:12.41	0.010502:10.93	0.000361:10.13	0.011070:12.02	0.010126:12.46	0.010644:14.30	0.010601:15.08	0.011237:15.43	0.011529:15.10	0.010318:14.13	0.010666:15.21
Chr01	5250001	0.003642:14.26	0.003329:14.70	0.003687:26.88	0.003763:21.55	0.003668:27.62	0.003673:30.87	0.003717:21.98	0.003677:26.98	0.003742:25.48	0.003659:27.98	0.003633:16.12	0.003576:14.53	0.003644:14.91	0.003820:16.66	0.003656:14.74	0.003640:15.75	0.003583:16.23	0.003483:17.04	0.003691:16.58	0.003521:14.02	0.003722:14.98	0.003626:15.06	0.003648:16.95	0.003710:14.29	0.003722:15.38	0.003726:17.00	0.003677:14.93	0.003794:20.05	0.003468:13.89	0.003651:19.42	0.003629:16.02	0.000562:17.79	0.003710:18.43	0.003701:17.99	0.003671:19.70	0.000041:18.77	0.000042:17.75	0.003589:13.47	0.000105:14.06	0.003650:16.21	0.003646:15.80	0.003475:18.77	0.003656:20.14	0.003749:20.67	0.003481:19.56	0.003653:18.65	0.003764:19.79
Chr01	5300001	0.001454:14.40	0.001332:13.86	0.001258:26.06	0.001324:20.58	0.001353:25.86	0.001323:30.30	0.001273:20.20	0.001526:21.69	0.001283:23.71	0.001248:26.90	0.001539:15.45	0.001964:14.30	0.001487:14.50	0.001168:15.57	0.001450:13.62	0.001150:14.45	0.001368:15.39	0.001627:16.64	0.001519:15.47	0.001335:13.34	0.001369:14.51	0.001480:14.30	0.001225:15.27	0.001562:13.56	0.001256:14.07	0.001267:15.79	0.001375:14.78	0.001374:18.95	0.001295:13.43	0.001317:19.48	0.001358:15.02	0.001552:17.55	0.001384:17.91	0.001402:16.93	0.001244:20.00	0.001690:17.87	0.001799:16.02	0.001348:12.02	0.001830:13.96	0.001206:15.99	0.001312:15.29	0.001363:17.92	0.001229:18.85	0.001526:19.59	0.001309:18.98	0.001376:18.45	0.001263:19.47
Chr01	5350001	0.002175:11.05	0.001851:10.53	0.002253:19.09	0.002202:17.43	0.002834:18.11	0.002200:21.63	0.002291:16.77	0.002259:17.59	0.002136:20.55	0.002141:19.54	0.002161:11.25	0.002190:11.33	0.002168:10.38	0.002178:11.24	0.002139:9.40	0.002014:10.53	0.002476:11.00	0.001955:11.78	0.001987:11.12	0.001940:9.81	0.002059:10.22	0.002131:10.29	0.002062:11.40	0.002155:9.98	0.002249:10.60	0.002189:11.42	0.001865:9.88	0.002116:14.28	0.002365:10.55	0.002107:14.29	0.002328:12.10	0.002971:13.71	0.002175:13.36	0.002161:13.83	0.002193:14.29	0.002892:14.70	0.003071:12.94	0.002150:10.54	0.002710:11.41	0.002260:12.89	0.002752:12.38	0.002213:13.47	0.002939:14.71	0.002191:14.65	0.002058:14.37	0.002030:13.59	0.002184:14.91
Chr01	5400001	0.003755:11.18	0.003682:11.07	0.003697:18.01	0.003258:14.49	0.003761:17.69	0.003485:20.89	0.003756:15.12	0.003550:17.40	0.003523:17.01	0.003648:18.11	0.003440:11.47	0.003377:10.38	0.003596:10.19	0.003796:11.18	0.003631:10.04	0.003543:11.04	0.003421:11.43	0.003430:11.63	0.003575:11.55	0.003452:9.92	0.003676:10.54	0.003397:10.30	0.003684:11.44	0.003651:9.91	0.003804:11.35	0.003593:11.75	0.004011:10.01	0.003239:12.95	0.003249:9.71	0.003505:13.86	0.003387:11.43	0.003332:11.77	0.003651:12.66	0.003268:11.57	0.003446:13.03	0.003662:12.02	0.003255:12.30	0.003207:8.97	0.003418:10.57	0.003460:10.69	0.003337:10.74	0.003224:12.14	0.003526:13.84	0.003567:14.10	0.003573:13.69	0.003462:13.03	0.003409:13.29
Chr01	5450001	0.011888:16.53	0.012433:17.23	0.011814:25.83	0.011863:20.50	0.011471:25.06	0.011708:29.63	0.011864:21.29	0.012567:25.55	0.011874:25.43	0.011529:27.27	0.012423:17.38	0.012326:16.38	0.012935:15.37	0.013019:17.50	0.013087:15.26	0.012642:16.83	0.012423:17.22	0.013591:18.04	0.013003:16.91	0.013027:15.54	0.011785:15.06	0.012322:15.31	0.012052:16.43	0.012735:14.94	0.012186:16.44	0.012267:17.88	0.013206:14.25	0.011692:19.18	0.011839:14.61	0.011379:19.41	0.011510:16.65	0.011928:17.56	0.011962:18.43	0.012123:18.11	0.010189:19.85	0.011736:18.05	0.011902:17.66	0.012087:13.72	0.012116:14.65	0.011974:16.11	0.011815:16.39	0.011028:18.20	0.011303:21.27	0.011142:20.85	0.011814:19.37	0.011918:18.21	0.011100:19.84
Chr01	5500001	0.016191:22.68	0.016770:22.98	0.016068:26.09	0.016674:20.65	0.015865:26.91	0.016001:30.13	0.016896:25.20	0.015985:33.00	0.017010:25.24	0.015962:27.22	0.016974:23.58	0.016687:23.87	0.017130:20.74	0.016565:25.49	0.016713:20.66	0.017099:20.97	0.016829:22.64	0.016550:25.47	0.016821:23.42	0.016527:21.14	0.016333:21.13	0.017582:20.60	0.016855:23.58	0.016941:21.08	0.015535:23.30	0.016013:23.54	0.016253:20.15	0.016434:19.70	0.016780:15.89	0.016396:19.19	0.017381:17.05	0.018170:17.56	0.016531:19.81	0.016585:18.45	0.017072:20.77	0.016022:17.47	0.016647:18.91	0.016804:15.10	0.016700:15.18	0.016972:16.93	0.017396:15.88	0.016290:17.45	0.016288:22.00	0.016427:20.86	0.016788:20.06	0.017685:18.65	0.016215:19.98
Chr01	5550001	0.004605:23.49	0.002290:26.54	0.005267:24.69	0.006080:18.00	0.007093:24.45	0.005180:28.80	0.005951:25.48	0.004587:33.83	0.006489:21.69	0.005899:25.41	0.003579:26.87	0.004126:26.97	0.004731:23.45	0.003433:29.99	0.004712:23.48	0.004486:21.56	0.004276:25.92	0.003584:28.28	0.002516:27.37	0.003907:22.89	0.003877:24.88	0.003596:23.98	0.005333:26.19	0.004040:25.79	0.002323:28.08	0.003005:27.04	0.003952:23.73	0.004254:17.34	0.006270:13.89	0.005602:18.21	0.006815:15.95	0.016675:14.24	0.005510:19.10	0.007347:17.09	0.005757:19.16	0.004834:16.82	0.004091:18.82	0.004649:14.02	0.004809:14.99	0.008700:15.59	0.007567:14.14	0.004265:16.80	0.006322:21.75	0.006531:19.37	0.005393:17.77	0.005137:16.91	0.004540:17.83
Chr01	5600001	0.003157:24.31	0.002138:28.35	0.004491:25.57	0.004949:23.08	0.004227:26.52	0.004204:29.79	0.004026:28.06	0.002884:36.55	0.004600:26.78	0.003953:26.42	0.003016:26.31	0.003104:26.87	0.003503:22.39	0.002605:29.41	0.003539:22.78	0.003654:21.67	0.002163:26.30	0.002822:28.35	0.002690:27.26	0.002973:23.00	0.003621:24.95	0.004070:24.99	0.003166:26.53	0.002759:25.51	0.002429:28.86	0.002799:26.19	0.003667:22.05	0.004603:19.95	0.005209:16.46	0.004125:20.12	0.004183:19.56	0.012269:10.20	0.003963:20.80	0.004042:20.07	0.004912:20.37	0.005301:19.70	0.004741:19.89	0.004710:16.34	0.005097:17.86	0.004324:18.01	0.004529:17.19	0.005045:18.97	0.004101:23.63	0.004964:21.69	0.004817:21.26	0.004959:18.93	0.004643:19.49
Chr01	5650001	0.005035:24.82	0.005189:27.66	0.004000:27.84	0.005201:22.59	0.004591:28.33	0.004768:32.70	0.005132:27.07	0.004707:37.64	0.004558:25.98	0.005300:28.62	0.004825:24.37	0.004523:25.84	0.005184:22.18	0.004694:26.99	0.004795:22.28	0.005073:22.62	0.004294:25.11	0.004124:28.17	0.004491:26.07	0.004900:22.74	0.005443:21.55	0.005169:22.05	0.005634:26.01	0.004893:23.47	0.004834:28.60	0.004881:25.58	0.005812:22.72	0.005157:21.28	0.005062:16.98	0.005521:20.41	0.005742:18.99	0.016963:15.07	0.005071:21.80	0.005353:20.66	0.004679:22.57	0.005096:19.88	0.005377:21.95	0.005082:16.37	0.005673:17.64	0.006713:19.36	0.005183:17.27	0.004409:20.13	0.004925:24.82	0.004485:22.25	0.005783:21.35	0.005261:20.40	0.004493:21.69
Chr01	5700001	0.003392:19.03	0.003214:23.93	0.003067:27.61	0.003090:23.53	0.002949:27.64	0.002844:32.40	0.003217:27.51	0.002789:34.95	0.002932:27.48	0.003040:28.84	0.003252:21.21	0.003421:20.69	0.003104:20.23	0.003148:23.37	0.003507:19.35	0.003102:19.81	0.003213:22.45	0.003045:25.58	0.003248:21.90	0.003564:19.06	0.003896:18.30	0.003772:18.29	0.003633:21.05	0.003282:19.46	0.003548:22.75	0.004038:20.90	0.003475:18.54	0.003254:20.58	0.003465:16.14	0.003014:20.65	0.003019:18.77	0.016684:16.84	0.003570:20.82	0.003565:20.26	0.003320:21.49	0.003369:20.50	0.003420:21.06	0.003159:15.49	0.003515:16.92	0.003526:18.57	0.003305:16.97	0.003128:19.54	0.003377:23.39	0.002585:22.65	0.003316:20.86	0.002974:20.49	0.003633:21.44
Chr01	5750001	0.009968:16.41	0.009650:19.48	0.009857:24.93	0.010911:20.67	0.010003:24.10	0.009467:29.13	0.009700:21.44	0.008985:28.77	0.010220:22.23	0.009816:24.83	0.010205:16.33	0.009763:16.13	0.009344:16.56	0.009428:19.21	0.009444:15.90	0.009735:15.63	0.009110:17.65	0.009275:19.36	0.010227:17.20	0.010330:14.35	0.010525:16.31	0.011213:15.49	0.010054:17.20	0.009674:16.42	0.009466:17.89	0.010079:17.94	0.009897:16.77	0.011283:18.32	0.011243:14.11	0.010437:18.34	0.009434:15.58	0.016310:12.85	0.010357:18.74	0.010650:17.56	0.010064:18.64	0.010586:16.73	0.010310:17.26	0.011481:13.78	0.010850:14.62	0.011254:16.45	0.012056:14.65	0.010784:17.47	0.010544:20.83	0.009347:19.24	0.010969:19.12	0.011353:17.89	0.010351:18.66
Chr01	5800001	0.014683:16.95	0.015078:19.77	0.014578:25.03	0.014550:20.85	0.014609:25.71	0.015307:30.11	0.014841:22.37	0.015076:29.38	0.014426:22.59	0.014954:26.53	0.015471:18.50	0.015110:18.85	0.014767:17.50	0.014837:20.46	0.014938:17.64	0.015136:17.31	0.014646:19.03	0.014922:20.64	0.015072:19.10	0.014817:16.60	0.015043:16.71	0.015754:16.18	0.014694:17.21	0.015539:17.02	0.015082:18.10	0.014997:19.04	0.015259:17.01	0.014373:18.80	0.014370:13.61	0.014716:19.18	0.014529:14.75	0.010185:16.52	0.015499:18.08	0.015056:17.90	0.015019:20.20	0.014907:17.43	0.014917:17.46	0.015633:12.70	0.014808:14.31	0.015483:15.78	0.014622:14.12	0.014911:17.30	0.014762:20.86	0.015161:20.05	0.014626:19.20	0.015027:18.51	0.014428:18.96
Chr01	5850001	0.021868:14.20	0.021444:15.09	0.022098:18.27	0.021718:16.86	0.021152:18.89	0.021811:22.18	0.021326:18.83	0.021951:23.10	0.021901:20.12	0.021479:19.37	0.022001:13.45	0.021540:14.13	0.022580:13.19	0.021704:14.94	0.021868:12.82	0.020690:13.11	0.021491:14.37	0.021102:15.95	0.021727:14.37	0.021158:12.70	0.021740:12.56	0.021916:12.66	0.022164:14.69	0.021409:12.68	0.021503:13.84	0.021792:14.58	0.021802:12.89	0.021612:14.86	0.022063:11.29	0.022283:14.70	0.021703:13.83	0.000923:12.33	0.021943:14.38	0.022209:14.68	0.021715:15.32	0.021291:14.50	0.021711:14.18	0.021589:11.96	0.021460:12.20	0.022149:13.25	0.021466:12.65	0.021429:14.09	0.022150:17.16	0.022187:16.13	0.021377:15.15	0.022084:14.34	0.021375:15.01
Chr01	5900001	0.026711:9.90	0.030916:12.07	0.024619:15.62	0.024837:15.30	0.022960:14.61	0.023102:17.74	0.024933:14.61	0.030788:15.92	0.025090:17.08	0.024580:15.79	0.025973:10.39	0.026802:10.82	0.026902:9.40	0.028150:11.02	0.026932:9.69	0.027460:9.87	0.026539:11.51	0.029194:11.39	0.026279:11.02	0.028654:9.66	0.030742:9.86	0.028675:9.56	0.031711:10.94	0.032136:8.82	0.027420:10.23	0.025655:10.40	0.028389:9.89	0.025293:11.93	0.027589:9.63	0.025636:12.25	0.023099:11.47	NA:5.58	0.025744:11.32	0.026756:12.21	0.024381:12.54	0.027792:11.87	0.025713:11.77	0.027047:9.87	0.026266:10.72	0.023980:11.68	0.027469:9.85	0.025490:11.90	0.026323:13.51	0.026160:12.66	0.025051:12.59	0.025265:11.73	0.023805:12.91
Chr01	5950001	0.027169:15.81	0.027095:18.54	0.024705:23.83	0.025365:22.70	0.025667:24.14	0.026505:27.36	0.025382:23.23	0.027441:26.03	0.024565:25.86	0.024555:24.90	0.027333:17.21	0.028030:16.75	0.027553:15.77	0.029200:17.56	0.027197:15.64	0.026508:15.27	0.027709:17.11	0.026931:18.36	0.027521:17.03	0.027990:14.68	0.026844:15.97	0.029229:16.57	0.028975:18.34	0.028229:15.81	0.027462:16.68	0.028305:17.54	0.028967:15.06	0.026883:17.56	0.026777:13.69	0.026660:18.12	0.025538:15.92	0.012487:12.86	0.026290:18.31	0.025504:18.14	0.026315:18.85	0.025373:17.71	0.028273:16.32	0.028190:13.01	0.025758:15.47	0.027262:15.76	0.026741:16.11	0.025593:17.53	0.027253:19.68	0.026036:18.52	0.027290:18.42	0.026762:17.35	0.026249:17.69
Chr01	6000001	0.016409:15.63	0.014506:18.78	0.014956:22.15	0.012751:20.34	0.012478:22.38	0.013068:26.09	0.012466:21.90	0.013188:27.26	0.011755:23.75	0.012467:23.29	0.013775:17.01	0.013773:16.29	0.016287:14.79	0.015073:16.90	0.015656:14.48	0.014590:14.97	0.015681:17.24	0.015835:17.86	0.015357:15.54	0.013372:14.38	0.016106:15.19	0.016742:14.92	0.015021:17.28	0.016314:14.84	0.015522:16.23	0.015142:15.94	0.017352:13.68	0.012859:17.19	0.014448:12.47	0.014095:16.85	0.014743:14.70	NA:9.11	0.013065:16.45	0.013770:16.48	0.013800:17.53	0.014906:15.71	0.013591:16.00	0.013392:12.46	0.013756:13.50	0.013842:15.51	0.014024:14.02	0.013588:15.53	0.015378:18.83	0.012768:18.56	0.012588:16.67	0.012653:15.90	0.016080:17.55
Chr01	6050001	0.009575:11.44	0.010043:13.25	0.009287:18.22	0.010039:15.34	0.008455:17.03	0.009001:20.15	0.009223:15.70	0.011190:19.15	0.008147:18.04	0.009014:17.88	0.010362:12.21	0.011555:11.52	0.011545:10.95	0.011350:12.31	0.009888:10.82	0.009616:11.69	0.011619:12.38	0.010528:12.92	0.012288:12.23	0.012062:10.77	0.009591:11.01	0.011164:10.73	0.010602:12.86	0.011139:10.95	0.010323:12.01	0.010229:12.71	0.011617:10.40	0.009208:12.85	0.009323:9.44	0.009177:13.30	0.009571:11.24	NA:4.22	0.008581:12.69	0.009906:12.81	0.008969:13.07	0.010305:12.60	0.010142:12.62	0.008772:9.37	0.010436:9.89	0.008583:11.65	0.008961:10.87	0.009372:12.49	0.010011:14.31	0.009730:13.52	0.009090:13.31	0.009076:12.81	0.009921:13.39
Chr01	6100001	0.014851:9.29	0.017342:10.27	0.013803:13.68	0.013397:10.68	0.012405:13.30	0.012429:16.51	0.016615:11.77	0.015545:13.05	0.015641:12.54	0.012846:14.77	0.016128:10.10	0.015653:9.46	0.013393:9.01	0.016366:9.87	0.014804:8.92	0.014207:9.55	0.015106:9.79	0.016506:10.13	0.016154:9.50	0.016747:9.59	0.016666:8.78	0.013281:9.30	0.016469:9.80	0.016472:8.52	0.015652:9.60	0.013220:9.95	0.015207:8.26	0.013465:9.94	0.012393:7.60	0.014020:10.50	0.016062:8.02	NA:4.03	0.013828:9.31	0.015592:9.47	0.013990:10.39	0.013147:9.66	0.014344:9.13	NA:6.69	0.014263:7.40	0.012957:8.62	0.014963:7.98	0.013868:9.25	0.013288:10.95	0.012676:11.50	0.014448:10.28	0.014394:9.57	0.011962:10.78
Chr01	6150001	0.021132:13.05	0.022558:15.27	0.016245:18.50	0.018224:15.18	0.015186:17.89	0.014449:21.70	0.015629:17.01	0.017556:20.08	0.017559:17.59	0.014727:19.20	0.018899:12.71	0.018967:13.49	0.016935:11.72	0.017486:13.36	0.020659:11.10	0.017824:12.48	0.017529:13.13	0.019229:13.89	0.018963:13.25	0.018616:11.64	0.021412:12.07	0.022632:12.21	0.020212:14.17	0.020842:12.37	0.021066:13.31	0.018730:14.24	0.022107:11.88	0.018351:13.49	0.019217:10.24	0.019175:14.43	0.016807:11.47	NA:5.86	0.020420:13.80	0.019153:12.81	0.017001:13.72	0.016031:12.62	0.020678:12.01	0.021864:9.50	0.015733:10.18	0.019736:11.95	0.020039:10.68	0.017130:13.17	0.015818:14.28	0.016001:14.35	0.018648:13.71	0.019133:13.28	0.017786:14.17
Chr01	6200001	0.015913:11.28	0.017711:12.72	0.016578:16.55	0.019796:13.24	0.015804:16.66	0.015774:19.56	0.017158:15.61	0.015583:19.49	0.017464:15.90	0.016473:17.22	0.018622:11.80	0.018539:12.13	0.018564:11.23	0.019046:12.21	0.021573:10.40	0.019216:11.08	0.019547:12.18	0.019229:13.44	0.018175:11.52	0.016374:10.66	0.018551:10.77	0.019814:10.81	0.019053:12.61	0.019116:11.34	0.021103:10.85	0.019767:12.44	0.019629:10.58	0.015974:11.25	0.020327:8.85	0.016111:11.83	0.017669:10.50	NA:3.74	0.019751:11.74	0.021413:10.85	0.016293:13.07	0.014974:11.26	0.018643:11.05	0.016702:8.14	0.015890:9.67	0.017120:10.68	0.019565:9.53	0.014643:10.84	0.016718:12.51	0.018533:12.87	0.016616:10.74	0.016752:10.44	0.017655:12.02
Chr01	6250001	0.019859:11.63	0.020008:13.64	0.020817:19.15	0.018775:16.36	0.017324:17.71	0.018141:21.68	0.018390:17.53	0.020858:19.79	0.017682:19.61	0.016698:19.00	0.022184:13.30	0.023188:13.52	0.021724:12.09	0.023811:13.29	0.023022:11.50	0.023815:11.88	0.021522:13.10	0.022776:14.29	0.023606:12.97	0.022170:12.37	0.024122:11.89	0.025418:11.61	0.022399:14.22	0.023193:11.86	0.023174:12.92	0.022705:13.62	0.021577:12.14	0.018179:12.50	0.019863:9.74	0.018479:13.59	0.021283:11.59	NA:6.84	0.021123:13.29	0.022055:12.56	0.021696:14.01	0.019735:13.37	0.020548:12.12	0.018873:9.72	0.022081:10.49	0.022132:12.17	0.020323:11.21	0.018340:12.52	0.020348:14.15	0.018006:14.31	0.017912:13.42	0.018319:12.60	0.021023:13.69
Chr01	6300001	0.012209:12.17	0.013854:13.27	0.013533:17.29	0.015143:13.70	0.012257:18.25	0.011828:21.68	0.015867:15.86	0.014766:18.80	0.014889:16.12	0.012722:19.00	0.012846:12.27	0.015343:12.43	0.014934:10.91	0.016692:12.03	0.015242:11.05	0.014472:11.91	0.015626:12.54	0.014976:13.09	0.015542:11.92	0.013333:11.16	0.014854:11.24	0.018454:11.32	0.016402:13.07	0.016551:10.61	0.015577:11.79	0.013910:12.07	0.015636:11.01	0.011248:12.53	0.011737:9.28	0.012232:12.51	0.013987:11.48	NA:4.59	0.014291:12.44	0.016315:12.31	0.013519:13.76	0.016779:12.29	0.017421:12.59	0.014576:9.02	0.018180:10.17	0.013845:11.61	0.017041:10.03	0.011357:11.94	0.012537:13.75	0.014738:13.62	0.010616:13.27	0.012259:12.65	0.013636:13.73
Chr01	6350001	0.012538:10.56	0.014268:10.57	0.012710:15.76	0.012720:11.82	0.012625:15.44	0.011927:18.59	0.013226:13.05	0.015701:15.53	0.013915:14.24	0.013223:16.17	0.014463:10.87	0.014602:10.65	0.015464:10.40	0.015930:11.28	0.014792:9.85	0.013459:10.86	0.014923:10.32	0.015194:10.81	0.013445:11.00	0.012965:10.16	0.014347:10.43	0.015368:10.13	0.014700:11.41	0.015572:9.55	0.016680:10.59	0.012818:11.23	0.015757:9.87	0.011336:10.54	0.014127:7.68	0.012979:11.01	0.011935:9.11	NA:3.85	0.014579:10.45	0.014603:10.06	0.013496:12.18	0.011082:9.42	0.012940:9.58	0.015376:7.35	0.015391:7.96	0.012458:9.02	0.012524:8.52	0.010761:10.55	0.014148:12.07	0.013998:11.96	0.013107:10.94	0.015318:10.74	0.013491:10.95
Chr01	6400001	0.008136:9.48	0.008440:11.06	0.007259:13.10	0.007672:10.86	0.006958:12.72	0.007169:15.16	0.007168:12.78	0.006530:15.47	0.010145:12.09	0.008199:13.22	0.008114:9.41	0.006523:9.83	0.006977:9.01	0.007633:9.66	0.008029:8.60	0.008679:8.98	0.008684:9.39	0.008113:10.07	0.009446:9.38	0.009057:8.37	0.008731:8.65	0.009336:8.65	0.008174:10.74	0.009207:8.46	0.008179:8.79	0.007060:9.67	0.007205:8.05	0.008834:9.49	0.010387:7.73	0.009170:9.92	0.008762:8.56	NA:2.41	0.008775:9.52	0.009158:9.34	0.007575:10.43	0.008803:9.30	0.008314:9.43	0.010402:7.26	0.009744:7.75	0.008736:8.64	0.008656:7.45	0.008369:9.09	0.007384:10.44	0.007087:10.76	0.008411:10.01	0.008713:8.91	0.007285:9.73
Chr01	6450001	0.002059:18.07	0.001809:21.46	0.001885:26.46	0.001972:26.08	0.001871:27.31	0.001800:30.90	0.001902:27.29	0.001778:30.27	0.001651:29.01	0.001708:27.87	0.002059:19.29	0.002071:19.12	0.002265:17.71	0.002018:20.78	0.002122:17.04	0.002233:17.43	0.002032:18.87	0.002035:19.97	0.001974:19.50	0.001952:17.38	0.002300:17.55	0.002287:17.41	0.002022:19.93	0.002177:17.28	0.002072:18.39	0.002176:20.07	0.002062:16.68	0.001945:20.30	0.002072:17.30	0.002046:20.62	0.002148:18.59	0.011595:17.18	0.001901:20.86	0.002101:21.33	0.001606:21.35	0.012151:18.87	0.012685:17.88	0.002273:16.40	0.012820:16.70	0.002091:19.61	0.001948:18.87	0.002343:19.86	0.001814:23.56	0.001961:22.48	0.001955:21.15	0.002032:19.75	0.001832:21.16
Chr01	6500001	0.002921:20.21	0.003040:21.82	0.002854:25.90	0.002994:21.70	0.002950:27.38	0.002603:30.52	0.002740:25.88	0.002599:31.19	0.003013:25.91	0.002824:27.75	0.002978:19.40	0.002581:19.46	0.003083:18.18	0.002988:20.61	0.003385:17.42	0.003341:17.71	0.002833:19.81	0.002963:21.56	0.002928:19.08	0.003115:17.59	0.003744:18.03	0.003554:18.30	0.003505:21.58	0.003864:17.73	0.002037:19.27	0.003753:19.50	0.004158:17.23	0.002614:21.47	0.003380:17.06	0.002702:21.24	0.002640:19.81	0.021964:15.60	0.003261:22.20	0.003526:21.38	0.003230:21.72	0.020667:15.76	0.020997:15.91	0.002582:16.22	0.020776:13.92	0.003190:19.16	0.002981:17.37	0.003010:19.14	0.002642:23.58	0.002810:23.15	0.002927:21.48	0.003012:20.72	0.002647:21.23
Chr01	6550001	0.002674:20.90	0.003031:21.56	0.002633:27.20	0.002388:26.27	0.002587:27.41	0.002970:31.56	0.003025:27.59	0.002904:33.21	0.002424:30.80	0.002818:28.26	0.003850:19.56	0.003188:20.93	0.002814:18.14	0.002890:20.76	0.003549:18.32	0.003718:17.52	0.003299:20.99	0.002836:22.62	0.002862:20.49	0.003852:18.04	0.003221:18.37	0.003169:18.57	0.002779:21.68	0.002471:18.19	0.003259:19.89	0.003356:19.12	0.002878:18.77	0.003144:22.79	0.002810:18.79	0.003040:21.95	0.002747:21.02	0.015631:13.18	0.002942:22.58	0.002549:22.98	0.003036:22.92	0.013105:14.40	0.015083:14.48	0.002685:18.85	0.014288:12.34	0.002888:20.80	0.003112:19.82	0.002948:20.91	0.002632:26.58	0.003054:23.74	0.003039:22.27	0.003025:21.47	0.002346:22.05
Chr01	6600001	0.001605:16.10	0.001487:15.25	0.001806:22.84	0.001538:22.14	0.001672:22.57	0.001567:26.74	0.001635:23.09	0.001677:27.29	0.001544:26.15	0.001599:23.54	0.001794:15.13	0.002075:15.21	0.001813:15.21	0.001717:16.59	0.001813:13.59	0.001869:14.50	0.001597:17.06	0.001762:17.32	0.001793:15.92	0.001841:13.68	0.001790:13.98	0.001589:13.76	0.001630:16.04	0.001902:13.07	0.001838:14.58	0.001772:14.47	0.001624:13.38	0.001613:18.69	0.001595:15.51	0.001530:18.35	0.001649:17.45	0.014700:14.06	0.001565:18.92	0.001660:19.90	0.001721:18.74	0.014254:16.86	0.014426:15.95	0.001452:15.07	0.013943:13.97	0.001597:17.25	0.001582:17.15	0.001653:17.62	0.001560:22.06	0.002134:19.54	0.001585:18.53	0.001584:18.37	0.001727:18.48
Chr01	6650001	0.003445:20.03	0.003373:18.70	0.002303:25.35	0.002285:21.65	0.002204:24.56	0.002358:29.63	0.002539:24.74	0.002462:29.26	0.002095:24.96	0.002381:26.22	0.003089:18.06	0.003052:18.23	0.003417:17.97	0.002969:19.80	0.003122:17.08	0.003363:17.38	0.003062:19.49	0.003118:20.24	0.002823:19.14	0.003286:16.22	0.003198:19.46	0.002860:18.66	0.003170:21.39	0.003423:17.72	0.003231:18.97	0.003256:19.22	0.003046:18.05	0.002404:20.16	0.002820:15.56	0.002578:19.37	0.002643:16.87	0.022454:14.81	0.002709:20.69	0.002837:20.63	0.002765:20.17	0.022044:15.36	0.023078:16.04	0.002949:14.94	0.022327:13.31	0.002555:18.75	0.002483:16.41	0.002213:18.26	0.002174:21.81	0.002668:21.47	0.002635:20.54	0.002349:19.10	0.002352:20.66
Chr01	6700001	0.006768:17.20	0.007083:17.77	0.006763:25.45	0.006991:23.32	0.006912:24.91	0.006745:29.68	0.006533:24.84	0.006557:27.87	0.006677:28.35	0.006559:26.34	0.007144:16.83	0.007336:16.04	0.007138:16.11	0.007489:18.64	0.007261:14.79	0.007580:16.44	0.007427:18.86	0.007408:19.14	0.007083:17.07	0.007101:15.87	0.007426:15.40	0.007354:16.39	0.007033:18.13	0.007667:15.66	0.007157:16.95	0.007447:15.90	0.007110:16.01	0.006651:20.94	0.006801:16.26	0.006671:21.04	0.007274:18.37	0.018441:16.88	0.006808:20.11	0.007050:20.65	0.006841:20.66	0.012134:19.20	0.012634:19.02	0.006633:15.72	0.012770:17.17	0.006934:18.74	0.006953:17.81	0.007047:18.85	0.006882:23.24	0.006732:21.80	0.006735:20.40	0.006646:19.62	0.007073:20.43
Chr01	6750001	0.014571:17.47	0.015096:18.65	0.014248:21.32	0.013258:19.44	0.014440:21.73	0.014869:25.57	0.012895:23.12	0.013907:29.77	0.014000:23.33	0.013802:22.46	0.014154:16.11	0.013585:17.43	0.014560:15.89	0.014678:18.15	0.013957:15.31	0.013996:16.09	0.014066:17.95	0.013941:19.98	0.014508:17.69	0.014369:14.80	0.015240:15.85	0.013395:16.33	0.013766:20.16	0.014247:15.75	0.014668:17.58	0.014378:16.35	0.013980:17.45	0.014093:17.96	0.016126:14.46	0.013569:17.44	0.014400:16.43	0.014270:14.90	0.014034:18.32	0.014366:18.15	0.013485:17.74	0.002246:20.85	0.001596:22.47	0.014605:15.35	0.002025:19.16	0.015008:15.48	0.013553:15.41	0.014469:16.80	0.013787:20.50	0.013610:19.36	0.014406:17.86	0.014480:17.55	0.014065:17.18
Chr01	6800001	0.013189:15.65	0.011729:17.58	0.012378:20.03	0.013334:19.83	0.012530:19.00	0.013070:23.19	0.012941:20.90	0.011955:25.09	0.012293:23.37	0.012669:19.81	0.013482:14.29	0.012100:15.64	0.013644:14.29	0.013138:16.55	0.013413:13.55	0.013732:13.91	0.012774:15.36	0.012274:17.12	0.012450:15.55	0.013164:13.74	0.013579:14.49	0.012782:14.56	0.011486:17.36	0.013122:13.94	0.013221:14.92	0.012246:15.32	0.012015:15.00	0.012846:16.25	0.012559:12.92	0.012558:15.88	0.013302:14.85	0.012917:14.34	0.012881:15.67	0.012210:16.70	0.013466:15.55	0.001997:22.08	0.002241:22.70	0.013366:13.24	0.002592:19.53	0.013584:15.27	0.013492:14.36	0.013396:14.47	0.012999:18.85	0.012150:16.67	0.013769:15.77	0.012377:15.88	0.012943:15.98
Chr01	6850001	0.008749:10.55	0.009485:11.57	0.007289:14.51	0.009102:11.37	0.008484:14.25	0.007191:16.93	0.008104:13.49	0.008091:15.82	0.009067:12.60	0.010082:14.21	0.007993:10.89	0.008973:9.86	0.009197:9.39	0.007899:11.29	0.008504:9.73	0.009229:9.88	0.010568:10.60	0.008929:11.10	0.009420:10.88	0.009587:9.43	0.008706:9.75	0.010447:10.12	0.008298:10.89	0.009565:9.51	0.008230:10.68	0.008761:10.99	0.008649:9.73	0.010352:9.96	0.009319:8.13	0.010291:10.55	0.008001:8.42	0.010373:9.03	0.010404:9.98	0.010155:9.65	0.009261:11.26	0.001319:16.92	0.001456:16.68	0.008992:7.43	0.001453:13.38	0.010831:8.57	0.010780:8.66	0.009137:9.88	0.009315:12.11	0.009572:11.21	0.009780:10.92	0.008395:10.07	0.008704:10.69
Chr01	6900001	0.012446:16.46	0.012803:19.08	0.012650:23.95	0.012484:16.95	0.012705:24.40	0.012604:28.48	0.012180:21.79	0.012291:26.07	0.012797:19.98	0.012860:25.34	0.013141:16.37	0.013059:15.85	0.012791:15.44	0.013090:18.02	0.013184:15.03	0.013438:15.51	0.012866:17.25	0.013301:18.68	0.013444:16.46	0.013116:14.50	0.013447:15.35	0.013075:15.78	0.012837:18.35	0.012737:15.47	0.012926:17.39	0.013801:16.96	0.012813:14.92	0.012260:16.57	0.012387:12.47	0.012194:17.33	0.012833:14.42	0.012271:14.53	0.012943:16.37	0.012587:15.73	0.012449:18.12	0.000242:15.92	0.000454:16.33	0.012723:11.24	0.000514:12.16	0.012269:14.20	0.012829:13.41	0.011887:16.45	0.012711:18.66	0.012588:18.78	0.012809:18.34	0.013434:16.62	0.011608:18.62
Chr01	6950001	0.017725:17.73	0.017617:18.99	0.018117:19.39	0.019028:15.03	0.017810:19.48	0.017239:23.23	0.017785:19.50	0.017527:24.61	0.020448:14.50	0.017355:20.43	0.017000:17.77	0.017350:16.67	0.017661:15.46	0.016762:20.29	0.017447:15.32	0.016890:15.70	0.018046:17.31	0.017578:18.74	0.017473:17.77	0.018290:15.48	0.018124:16.17	0.018031:15.76	0.017675:18.33	0.017421:16.44	0.017971:18.86	0.017087:18.09	0.017444:15.28	0.020017:12.83	0.019068:10.12	0.018778:12.77	0.019622:11.42	0.018695:11.53	0.019171:13.26	0.018054:12.27	0.018330:15.11	0.000685:16.13	0.000497:16.17	0.019029:9.80	0.000866:12.24	0.020181:11.08	0.019472:10.59	0.017779:12.66	0.020018:15.76	0.018459:15.32	0.018473:13.41	0.018879:13.77	0.018216:14.67
Chr01	7000001	0.013395:22.04	0.012738:24.81	0.015062:21.60	0.019469:15.26	0.014792:21.62	0.015256:25.20	0.014671:21.43	0.012623:29.22	0.024190:13.13	0.015067:21.17	0.011333:24.91	0.012085:24.36	0.012147:22.58	0.012963:26.69	0.013706:22.33	0.014083:20.65	0.011387:23.94	0.013160:25.23	0.012310:24.07	0.013517:21.03	0.013085:23.87	0.011586:23.11	0.011425:26.32	0.010978:25.44	0.011898:26.37	0.011154:25.01	0.013058:23.15	0.019705:12.85	0.021819:10.43	0.021397:13.56	0.019080:12.46	0.019291:11.35	0.017813:14.59	0.020441:12.55	0.018198:15.06	0.000403:14.05	0.000424:15.42	0.021481:10.70	0.000794:12.12	0.021065:11.98	0.019439:11.61	0.018498:13.07	0.017119:16.85	0.015940:16.61	0.021229:14.31	0.019747:14.82	0.017775:14.26
Chr01	7050001	0.008544:20.80	0.007918:22.79	0.010315:18.18	0.011586:14.55	0.009638:18.82	0.009220:21.60	0.009213:19.17	0.008041:25.89	0.012360:12.94	0.010678:17.83	0.007929:22.44	0.007583:21.42	0.007493:19.12	0.006619:23.73	0.008203:18.66	0.008574:17.66	0.007854:20.95	0.008444:22.64	0.007644:22.08	0.008050:18.78	0.007207:21.94	0.007360:20.97	0.006701:23.34	0.006768:21.92	0.006189:23.76	0.007641:21.49	0.007021:20.21	0.011749:11.60	0.010610:9.45	0.011314:12.11	0.011647:11.34	0.011978:10.13	0.010895:12.90	0.011544:11.92	0.011435:13.40	0.000583:15.65	0.000894:17.03	0.010887:10.09	0.000705:12.98	0.011326:11.01	0.011346:10.72	0.011437:11.84	0.013285:14.34	0.011338:14.16	0.011713:12.99	0.010963:12.45	0.011705:12.54
Chr01	7100001	0.010239:21.18	0.008401:24.76	0.011696:19.50	0.014230:14.55	0.012393:19.63	0.009941:23.39	0.010734:20.24	0.009682:27.20	0.018412:13.44	0.012200:20.29	0.007452:25.54	0.008114:24.59	0.009200:21.20	0.007194:27.43	0.009089:21.73	0.009713:19.97	0.007879:24.35	0.008621:24.79	0.008679:24.98	0.007939:21.68	0.007387:24.70	0.008080:22.97	0.008724:26.18	0.007573:25.25	0.007792:26.57	0.009269:25.07	0.009084:22.08	0.015867:11.97	0.014366:10.02	0.015570:12.87	0.014623:11.30	0.015690:10.06	0.014883:13.57	0.014265:12.24	0.014918:14.59	0.000631:15.58	0.000714:16.25	0.015622:10.28	0.000684:12.81	0.016366:11.70	0.015409:10.89	0.013479:12.64	0.014785:15.19	0.014373:15.18	0.013822:13.66	0.015186:13.59	0.015968:13.71
Chr01	7150001	0.006563:14.58	0.007457:15.23	0.008977:12.46	NA:8.73	0.008541:13.23	0.008523:15.16	0.008206:13.26	0.006802:18.01	NA:7.89	0.009673:12.74	0.006583:15.26	0.007003:15.01	0.008003:13.25	0.006310:16.20	0.008709:13.26	0.008035:12.35	0.007884:14.57	0.007360:15.20	0.006285:15.48	0.008505:12.66	0.007149:15.05	0.006558:13.91	0.006372:16.50	0.005355:15.60	0.005997:16.36	0.007484:15.42	0.007241:14.06	NA:8.11	NA:6.26	NA:8.32	0.011805:7.90	NA:6.96	0.012233:8.89	NA:7.81	0.012370:9.43	0.000554:11.20	0.000827:12.12	NA:6.25	0.000584:9.52	0.011440:7.56	NA:7.34	0.011365:8.16	0.011816:9.98	0.009326:9.93	0.011890:9.22	0.013030:8.97	0.010734:9.32
Chr01	7200001	0.005721:15.51	0.005315:16.54	0.006699:14.42	0.006948:10.96	0.006646:14.22	0.005687:17.56	0.006206:14.51	0.006109:18.92	NA:10.34	0.006991:14.14	0.005893:14.53	0.005345:15.59	0.005482:13.22	0.005906:15.07	0.005900:12.90	0.006363:13.04	0.005827:13.79	0.005640:15.48	0.005899:14.77	0.006114:12.97	0.005885:14.66	0.005880:13.30	0.005643:15.66	0.005815:14.22	0.005029:15.86	0.005595:15.20	0.006415:13.24	0.006750:9.78	0.007825:7.56	0.006991:10.22	0.006789:8.70	0.007238:8.38	0.006933:10.23	0.007308:9.16	0.007181:10.95	0.000725:15.60	0.000730:15.64	0.007575:7.74	0.000673:12.76	0.007057:8.31	0.007198:7.85	0.006218:9.97	0.007343:11.48	0.006866:11.74	0.007944:10.67	0.008040:9.85	0.007818:10.12
Chr01	7250001	0.016727:18.00	0.016058:19.42	0.016188:23.44	0.016632:16.67	0.016450:22.75	0.016170:27.53	0.016556:20.58	0.016276:28.19	0.016642:20.02	0.016899:22.53	0.017099:16.88	0.017210:17.91	0.016492:16.45	0.017241:18.46	0.016828:15.89	0.016342:17.32	0.017211:17.58	0.017097:20.19	0.017003:17.94	0.017281:15.33	0.017075:16.42	0.017066:15.66	0.017084:18.40	0.017230:16.24	0.016565:17.85	0.017026:18.14	0.016940:16.26	0.016906:15.97	0.017064:11.63	0.017346:16.22	0.016740:14.05	0.017097:13.96	0.017045:15.67	0.017966:14.63	0.016989:17.33	0.000863:16.34	0.000452:17.08	0.016512:11.50	0.000876:13.77	0.016654:13.48	0.017370:12.32	0.017016:15.45	0.017284:17.57	0.016635:17.52	0.017062:16.92	0.017008:15.80	0.016584:16.61
Chr01	7300001	0.011198:15.39	0.010863:15.84	0.011678:25.83	0.010246:20.46	0.011328:25.09	0.011133:30.01	0.011417:20.62	0.011742:21.71	0.010631:21.33	0.011742:26.65	0.011644:16.58	0.011055:15.03	0.010456:16.09	0.011042:17.58	0.011156:14.53	0.010759:15.90	0.011696:16.22	0.011660:17.14	0.011052:16.42	0.010843:13.57	0.011174:15.54	0.011886:15.29	0.011545:15.52	0.011861:14.32	0.011212:15.70	0.011139:16.04	0.012119:15.18	0.010706:17.43	0.010870:13.47	0.011809:18.22	0.009949:14.97	0.011746:16.77	0.011192:17.33	0.009719:16.70	0.010794:19.76	0.000146:17.19	0.000188:16.68	0.011264:12.29	0.000210:13.79	0.011736:15.23	0.009730:15.88	0.010936:17.61	0.010913:19.96	0.010717:20.25	0.011097:19.36	0.010904:18.36	0.010950:18.09
Chr01	7350001	0.000580:15.20	0.000820:14.25	0.000617:22.51	0.000848:17.46	0.000631:21.32	0.000858:25.38	0.000875:18.64	0.000791:22.69	0.000817:20.89	0.000838:22.46	0.000816:13.05	0.000697:12.89	0.000715:12.98	0.001142:13.72	0.001022:11.84	0.000636:13.44	0.000691:13.29	0.000661:15.01	0.000606:13.25	0.001045:12.18	0.000804:12.69	0.000592:12.74	0.000668:14.02	0.000820:11.98	0.001086:12.78	0.000772:13.87	0.000824:12.64	0.000715:17.41	0.000748:12.01	0.000670:17.11	0.000719:14.40	0.000992:15.24	0.000524:16.62	0.000479:15.10	0.000616:17.25	0.000175:16.25	0.000303:15.63	0.000843:11.27	0.000402:12.98	0.000634:13.80	0.000580:13.68	0.001155:16.48	0.000748:17.52	0.000763:18.06	0.000965:16.81	0.000627:16.07	0.000686:17.92
Chr01	7400001	0.002298:16.04	0.002022:17.92	0.005675:26.05	0.005808:21.95	0.005593:25.31	0.005878:29.99	0.005449:23.32	0.006125:25.73	0.005444:26.90	0.005670:26.19	0.005976:17.56	0.006724:17.22	0.006343:16.64	0.006033:18.22	0.006366:15.64	0.006474:16.52	0.006522:18.04	0.006126:19.65	0.006353:17.65	0.006372:15.15	0.006791:16.73	0.006949:16.43	0.006471:18.33	0.006735:17.02	0.002219:16.48	0.006655:18.43	0.006392:15.84	0.001994:19.97	0.002001:15.39	0.002158:18.57	0.005591:17.56	0.005713:17.78	0.006354:19.82	0.006278:19.54	0.005296:19.83	0.005583:19.52	0.005533:19.41	0.002485:14.30	0.005261:16.73	0.006327:18.78	0.005798:16.62	0.002369:18.43	0.006371:23.30	0.006135:22.35	0.002104:20.11	0.002215:19.78	0.002084:20.27
Chr01	7450001	0.004943:19.03	0.004988:20.30	0.005041:27.22	0.004902:23.93	0.005891:26.66	0.006066:31.53	0.005521:27.05	0.005763:31.93	0.005213:28.45	0.005754:27.47	0.005793:18.17	0.006352:19.60	0.006062:17.94	0.005603:20.72	0.005509:17.75	0.005619:18.72	0.005995:20.37	0.005010:21.48	0.005727:20.47	0.006160:16.84	0.005571:18.08	0.006060:18.35	0.004969:20.63	0.005267:18.14	0.005136:19.84	0.005782:19.68	0.006117:18.13	0.004784:21.52	0.005515:16.94	0.005364:19.92	0.005671:19.99	0.004736:19.47	0.005170:20.32	0.005160:21.21	0.005560:21.26	0.001730:20.89	0.001917:20.89	0.004981:17.38	0.001618:18.59	0.005444:19.76	0.004927:18.53	0.004869:19.53	0.004992:23.70	0.005050:22.39	0.004849:21.77	0.005021:20.36	0.005079:20.93
Chr01	7500001	0.017636:15.51	0.017401:17.01	0.016272:24.65	0.015574:18.84	0.016131:24.37	0.016031:29.52	0.016182:21.09	0.017420:25.72	0.015092:19.15	0.015858:25.17	0.016739:16.41	0.017445:17.17	0.017242:16.25	0.017541:18.43	0.016655:15.73	0.017815:15.64	0.016558:17.13	0.015915:18.26	0.017241:16.96	0.016780:15.21	0.016625:17.09	0.017320:15.39	0.017116:17.82	0.016734:16.11	0.016846:18.37	0.016414:18.78	0.015602:16.01	0.016853:17.23	0.016383:12.56	0.016718:17.69	0.017595:14.43	0.015978:14.47	0.015571:16.57	0.016876:15.09	0.017147:18.72	0.001714:15.12	0.001558:15.67	0.016351:11.94	0.001450:12.53	0.016605:14.01	0.015793:13.51	0.017032:16.81	0.017655:18.86	0.016216:18.94	0.016473:17.75	0.016666:16.98	0.016471:18.44
Chr01	7550001	0.020762:13.59	0.020327:15.55	0.016090:22.68	0.015683:19.97	0.015965:20.98	0.016855:25.37	0.016776:20.71	0.017804:21.70	0.016413:23.69	0.016981:22.59	0.019057:14.38	0.018497:13.78	0.020569:13.45	0.019310:15.01	0.020987:13.06	0.020076:12.98	0.018774:14.85	0.020037:15.33	0.020266:14.70	0.020306:12.56	0.018033:12.97	0.019161:12.81	0.018291:15.26	0.019025:12.45	0.019359:14.33	0.018603:14.10	0.018323:12.65	0.016791:16.84	0.017366:13.48	0.018038:16.88	0.016773:15.06	0.016289:16.00	0.016718:15.65	0.015662:16.57	0.017402:17.18	0.003122:12.87	0.003196:12.91	0.016520:13.16	0.003229:11.11	0.015718:15.46	0.016885:15.13	0.016723:15.60	0.016323:17.57	0.016482:18.41	0.017290:18.02	0.017171:16.34	0.016376:17.22
Chr01	7600001	0.019010:13.52	0.019213:14.97	0.018167:18.45	0.019726:17.72	0.018857:18.97	0.018084:21.54	0.018417:18.58	0.018695:19.56	0.018788:20.34	0.018416:20.21	0.018565:14.23	0.018710:14.04	0.019353:12.93	0.018842:14.18	0.018983:12.46	0.019091:12.57	0.018879:14.22	0.018603:15.35	0.019226:14.20	0.018852:12.43	0.018978:13.27	0.019153:13.45	0.018684:15.41	0.019097:12.76	0.018231:13.92	0.018822:14.12	0.019410:12.62	0.018754:14.23	0.019340:11.99	0.018589:14.24	0.019119:12.81	0.018749:13.13	0.019053:14.14	0.019570:14.14	0.018429:14.66	0.001201:12.27	0.002223:12.29	0.019565:11.54	0.001992:10.95	0.019108:13.55	0.020310:13.03	0.018855:14.45	0.019680:16.66	0.019184:16.56	0.019440:15.13	0.019710:14.53	0.019161:14.32
Chr01	7650001	0.006533:17.34	0.005375:18.28	0.004970:21.15	0.006288:16.25	0.004843:20.69	0.005130:24.85	0.005052:20.44	0.004883:25.71	0.006348:17.84	0.004988:21.15	0.005600:16.26	0.005635:17.28	0.006141:14.91	0.005346:17.73	0.005886:15.23	0.006483:15.01	0.005300:16.10	0.005145:18.53	0.006222:16.58	0.005605:15.08	0.006054:15.57	0.006064:15.82	0.005574:19.26	0.006210:16.36	0.005696:18.41	0.005983:17.23	0.005660:16.67	0.006174:13.93	0.006901:10.54	0.006982:14.36	0.005952:12.32	0.005860:11.79	0.005776:14.87	0.006908:12.96	0.005242:15.50	0.002251:12.94	0.001752:12.73	0.007288:11.12	0.002548:11.09	0.006398:11.88	0.006072:11.55	0.006379:13.53	0.005754:16.92	0.005671:16.01	0.006300:14.84	0.006163:14.21	0.005209:14.75
Chr01	7700001	0.010703:16.50	0.011110:18.21	0.011147:24.59	0.011551:17.53	0.011090:24.13	0.011407:29.59	0.011032:22.24	0.010982:27.52	0.010890:18.88	0.011438:25.38	0.011126:16.73	0.010984:16.57	0.011237:15.29	0.010939:17.88	0.011190:14.69	0.010888:14.87	0.011491:17.37	0.011117:19.30	0.011254:16.69	0.011127:15.92	0.011069:16.24	0.011060:15.66	0.010964:19.22	0.011281:16.75	0.011377:17.84	0.011259:17.12	0.011210:16.19	0.011377:17.19	0.010925:12.99	0.011149:17.08	0.011605:14.93	0.011244:14.52	0.011299:17.70	0.011328:16.08	0.011347:18.72	0.000238:16.37	0.000302:17.08	0.011210:12.21	0.000303:13.89	0.011139:13.84	0.011696:12.89	0.011353:16.16	0.011236:19.43	0.011029:18.97	0.011512:17.47	0.011055:16.44	0.011166:18.04
Chr01	7750001	0.000737:17.14	0.000630:17.71	0.000371:23.90	0.000867:17.75	0.000603:23.03	0.000537:27.85	0.000753:20.37	0.000523:24.25	0.000859:20.39	0.000774:24.50	0.000633:18.52	0.000599:17.07	0.000909:16.76	0.001062:19.03	0.001019:16.62	0.000628:17.02	0.000744:18.93	0.000725:19.87	0.000641:18.19	0.000452:17.41	0.000523:16.15	0.000404:16.68	0.000723:19.31	0.000654:16.10	0.000640:18.59	0.000591:18.89	0.000767:15.94	0.000898:16.83	0.000802:13.37	0.000929:17.93	0.000824:14.58	0.002876:16.23	0.000783:17.48	0.000720:16.17	0.000981:18.17	0.001413:16.75	0.000935:16.32	0.001600:12.10	0.001138:13.70	0.000630:14.71	0.000994:13.91	0.001222:16.93	0.000964:19.54	0.000873:18.59	0.000524:17.86	0.000577:16.97	0.001046:18.49
Chr01	7800001	0.000427:26.78	0.000410:26.88	0.000385:27.43	0.000690:20.85	0.000324:27.42	0.000326:31.87	0.000425:26.01	0.000526:35.07	0.000722:21.09	0.000472:28.15	0.000389:27.46	0.000307:27.34	0.000756:24.93	0.000491:29.79	0.000354:24.95	0.000546:23.50	0.000284:26.12	0.000466:28.64	0.000364:28.36	0.000671:23.48	0.000484:26.30	0.000644:25.25	0.000367:28.89	0.000249:26.87	0.000560:28.61	0.000390:28.08	0.000289:26.16	0.000757:18.36	0.001643:14.67	0.001434:18.37	0.000921:16.23	0.002370:15.36	0.000413:19.02	0.001120:16.75	0.000632:20.42	0.002094:17.52	0.001984:18.43	0.000875:14.31	0.002192:14.76	0.000647:16.55	0.000853:15.03	0.001594:17.03	0.000937:22.14	0.000808:20.25	0.000893:19.06	0.000959:17.92	0.000816:19.15
Chr01	7850001	0.001170:25.74	0.001232:28.89	0.000943:25.26	0.001040:18.43	0.000581:24.36	0.000853:29.69	0.001035:24.83	0.000850:33.92	0.001208:20.90	0.000765:25.77	0.001033:26.59	0.000704:27.60	0.000565:23.80	0.000903:28.99	0.001003:24.42	0.000908:23.43	0.001041:26.67	0.000885:29.48	0.000881:28.72	0.000974:23.16	0.001036:27.55	0.000988:25.73	0.001116:29.00	0.001300:26.56	0.001098:28.29	0.001296:27.14	0.000845:26.41	0.001058:17.83	0.001962:13.26	0.001305:18.27	0.001616:15.72	0.002409:15.53	0.002099:18.59	0.002171:16.50	0.001668:17.70	0.002102:16.38	0.002149:17.46	0.002744:13.29	0.002636:13.90	0.002250:15.28	0.001655:13.59	0.001841:16.75	0.001467:20.40	0.001999:19.59	0.001591:17.94	0.001531:17.33	0.001059:18.80
Chr01	7900001	NA:11.60	NA:12.68	NA:12.39	NA:8.97	NA:11.96	NA:14.00	NA:12.18	NA:16.28	NA:9.19	NA:12.58	NA:11.76	NA:11.93	NA:11.03	NA:12.92	NA:10.77	NA:10.87	NA:11.99	NA:13.36	NA:12.45	NA:10.57	NA:11.59	NA:11.37	NA:12.25	NA:11.21	NA:12.44	NA:11.73	NA:11.14	NA:8.57	NA:6.58	NA:9.05	NA:7.62	0.004027:9.56	NA:8.82	NA:7.88	NA:9.31	0.003099:10.54	0.003666:10.86	NA:6.33	0.004014:8.76	NA:7.24	NA:6.50	NA:8.42	NA:9.46	NA:9.22	NA:8.82	NA:8.39	NA:9.03
Chr01	7950001	NA:0.48	NA:0.86	NA:0.42	NA:0.41	NA:0.49	NA:0.52	NA:0.51	NA:0.61	NA:0.47	NA:0.44	NA:0.47	NA:0.37	NA:0.40	NA:0.47	NA:0.34	NA:0.29	NA:0.45	NA:0.54	NA:0.46	NA:0.30	NA:0.52	NA:0.58	NA:0.56	NA:0.57	NA:0.61	NA:0.55	NA:0.47	NA:0.57	NA:0.36	NA:0.43	NA:0.37	0.001935:8.93	NA:0.47	NA:0.38	NA:0.35	0.000731:9.42	0.001130:10.11	NA:0.37	0.001023:8.10	NA:0.38	NA:0.37	NA:0.57	NA:0.64	NA:0.44	NA:0.51	NA:0.50	NA:0.54
Chr01	8000001	NA:1.01	NA:1.07	NA:1.19	NA:0.94	NA:1.24	NA:1.48	NA:1.03	NA:1.44	NA:0.91	NA:1.21	NA:1.18	NA:1.25	NA:0.96	NA:1.38	NA:1.11	NA:1.07	NA:1.14	NA:1.35	NA:1.32	NA:1.09	NA:0.99	NA:0.86	NA:1.15	NA:0.88	NA:1.21	NA:0.98	NA:0.97	NA:0.66	NA:0.57	NA:0.72	NA:0.78	0.002604:7.64	NA:0.75	NA:0.65	NA:1.09	0.003148:9.21	0.003232:9.75	NA:0.57	0.002009:8.68	NA:0.64	NA:0.68	NA:0.67	NA:0.83	NA:0.89	NA:0.85	NA:0.79	NA:0.78
Chr01	8050001	0.000368:11.76	0.000604:13.15	0.000199:16.44	0.000406:12.34	0.000133:15.45	0.000166:18.46	0.000133:14.46	0.000199:17.30	0.000537:14.30	0.000133:15.71	0.000498:13.28	0.000198:13.18	0.000370:11.97	0.000367:13.89	0.000134:11.68	0.000333:12.18	0.000301:12.48	0.000167:13.94	0.000235:13.50	0.000430:12.22	0.000601:12.41	0.000368:12.56	0.000371:12.79	0.000730:12.01	0.000329:13.33	0.000267:13.14	0.000401:11.69	0.000475:10.59	0.000341:8.76	0.000404:11.33	0.000734:9.98	0.001492:13.73	0.000537:11.01	0.000270:10.63	0.000369:11.56	0.001039:14.80	0.000987:14.59	0.000938:8.26	0.000750:12.30	0.000606:9.51	0.000451:8.83	0.000674:10.57	0.000642:12.51	0.000332:12.25	0.000498:12.13	0.000638:11.21	0.000235:11.59
Chr01	8100001	0.000740:13.04	0.000624:15.31	0.000158:22.80	0.000399:19.86	0.000315:22.51	0.000247:27.28	0.000383:20.39	0.000296:22.82	0.000430:24.89	0.000202:24.45	0.000415:14.74	0.000678:14.12	0.000632:14.44	0.000444:15.70	0.000287:13.65	0.000211:14.51	0.000398:15.10	0.000205:16.47	0.000401:15.38	0.000305:14.07	0.001004:13.70	0.000371:14.49	0.000468:15.12	0.000888:13.13	0.000397:14.72	0.000345:14.30	0.000761:12.93	0.000320:17.70	0.000351:13.01	0.000366:17.46	0.000548:15.46	0.001354:16.43	0.000504:16.94	0.000204:17.27	0.000226:18.37	0.000939:17.66	0.001007:16.92	0.000711:12.63	0.001287:14.76	0.000884:15.22	0.000301:14.77	0.000326:17.95	0.000433:18.95	0.000540:19.27	0.000382:18.95	0.000406:17.95	0.000138:18.90
Chr01	8150001	0.000602:16.36	0.000768:15.56	0.000734:23.18	0.000607:17.91	0.000715:22.70	0.000295:26.69	0.000749:20.12	0.000485:23.75	0.000602:20.67	0.000451:23.78	0.000231:16.16	0.000281:15.38	0.000185:15.77	0.000605:17.05	0.000351:14.18	0.000233:15.34	0.000276:16.74	0.000462:17.34	0.000235:15.99	0.000570:14.87	0.000612:13.83	0.000304:14.78	0.000499:16.23	0.000550:13.55	0.000859:15.27	0.000415:15.87	0.000424:14.87	0.000589:16.80	0.000598:12.28	0.000490:17.57	0.000254:14.33	0.005442:15.62	0.000342:16.58	0.000501:16.20	0.000534:18.65	0.005529:16.51	0.005426:16.46	0.000693:11.77	0.005353:13.19	0.000532:14.50	0.000355:13.47	0.000501:16.29	0.000778:18.11	0.000944:19.38	0.000590:18.03	0.000613:17.16	0.000937:18.23
Chr01	8200001	0.000088:17.36	0.000067:18.06	0.000107:24.72	0.000111:19.30	0.000107:25.42	0.000107:28.46	0.000194:22.95	0.000108:28.95	0.000109:23.57	0.000108:25.86	0.000086:18.14	0.000108:19.19	0.000110:16.06	0.000109:19.18	0.000088:16.69	0.000131:17.74	0.000111:18.46	0.000130:20.56	0.000153:18.14	0.000175:17.58	0.000152:16.94	0.000132:16.84	0.000109:18.37	0.000153:16.72	0.000194:17.95	0.000108:19.32	0.000109:16.94	0.000153:19.31	0.000067:14.25	0.000066:18.95	0.000133:16.55	0.001414:17.20	0.000088:18.44	0.000111:17.81	0.000110:19.33	0.001371:19.10	0.001435:19.08	0.000089:13.81	0.001284:15.58	0.000110:16.48	0.000089:15.28	0.000089:17.79	0.000087:21.76	0.000109:20.19	0.000111:19.16	0.000153:18.59	0.000221:19.58
Chr01	8250001	0.000606:21.75	0.000716:22.63	0.000899:27.05	0.001373:20.64	0.000962:26.95	0.001126:32.41	0.000885:26.03	0.000964:35.37	0.001351:24.47	0.001088:27.79	0.000731:21.97	0.000678:23.95	0.000709:21.01	0.000909:24.78	0.000733:21.13	0.000628:20.93	0.000732:23.27	0.000488:26.01	0.000588:23.82	0.000934:20.72	0.000568:21.19	0.000715:20.33	0.000729:22.43	0.000810:21.38	0.001053:23.57	0.000585:24.32	0.000832:21.50	0.000845:19.94	0.001261:15.55	0.000553:20.42	0.001046:17.42	0.002585:17.95	0.000758:19.77	0.000817:19.63	0.001270:21.80	0.002631:19.56	0.002821:19.42	0.001110:14.51	0.002436:16.38	0.000894:16.67	0.001398:16.15	0.001018:18.60	0.000960:22.44	0.000636:22.34	0.000571:20.84	0.000841:19.26	0.000926:20.71
Chr01	8300001	0.000349:23.98	0.000307:24.41	0.000224:26.27	0.000266:19.89	0.000202:27.22	0.000446:31.92	0.000203:25.86	0.000323:35.19	0.000563:22.98	0.000265:28.36	0.000448:23.34	0.000183:25.35	0.000307:22.35	0.000408:27.25	0.000163:22.20	0.000226:20.84	0.000203:23.47	0.000285:27.23	0.000432:24.87	0.000246:21.52	0.000327:22.86	0.000306:21.43	0.000371:20.93	0.000615:23.79	0.000346:26.08	0.000304:25.52	0.000307:22.94	0.000411:19.33	0.000709:14.41	0.000345:20.26	0.000470:16.76	0.002924:16.45	0.000328:19.80	0.000677:17.88	0.000570:21.51	0.002368:18.37	0.002384:19.01	0.000741:13.37	0.002439:14.58	0.000245:16.84	0.000311:14.59	0.000478:17.69	0.000368:21.69	0.000204:21.16	0.000346:20.34	0.000266:19.67	0.000518:19.71
Chr01	8350001	0.000921:16.22	0.000926:16.39	0.000979:18.61	0.000936:14.80	0.000947:17.93	0.000915:21.28	0.001003:18.23	0.000858:24.47	0.000899:17.40	0.000921:19.18	0.000947:14.85	0.000919:16.26	0.000925:14.78	0.000919:17.47	0.000899:14.57	0.000981:14.49	0.000900:15.52	0.000889:18.02	0.000917:15.98	0.000959:14.33	0.000892:15.01	0.000956:14.47	0.000953:15.60	0.000925:15.05	0.000975:16.64	0.000923:16.56	0.000895:14.79	0.000882:13.35	0.000934:10.01	0.000942:13.25	0.000914:11.51	0.001583:12.00	0.000904:14.05	0.000923:13.30	0.000925:14.08	0.000532:12.64	0.000560:12.59	0.000985:10.17	0.000601:10.25	0.000905:11.59	0.000969:10.82	0.000912:12.77	0.000908:14.88	0.000922:15.27	0.000879:13.87	0.000966:13.34	0.000943:13.72
Chr01	8400001	0.001484:17.78	0.001483:17.97	0.001511:22.22	0.001622:18.80	0.001426:21.92	0.001481:25.59	0.001432:22.21	0.001615:30.11	0.001537:20.12	0.001655:23.62	0.001698:16.97	0.002128:17.84	0.002028:16.28	0.001687:19.13	0.001949:16.05	0.001846:15.97	0.001680:18.22	0.001673:19.77	0.001617:18.15	0.001902:15.15	0.001722:17.23	0.001646:16.15	0.001622:18.50	0.001677:16.49	0.001689:18.70	0.001588:18.28	0.001618:16.55	0.001641:16.83	0.001670:12.73	0.001485:16.61	0.001835:14.56	0.001614:14.45	0.001697:16.95	0.001548:15.69	0.001751:16.91	0.000495:15.41	0.000593:15.53	0.001822:12.54	0.000570:12.80	0.001823:13.84	0.001343:14.13	0.001570:15.56	0.001639:18.84	0.001618:17.45	0.001426:16.57	0.001616:15.60	0.001631:16.59
Chr01	8450001	0.006843:20.94	0.006791:20.14	0.006862:25.59	0.006980:17.26	0.006794:26.09	0.006983:30.27	0.007023:23.22	0.006934:32.07	0.007066:20.89	0.006857:25.76	0.006803:17.77	0.007202:19.29	0.006860:18.18	0.006870:21.01	0.007040:17.27	0.006923:17.70	0.007007:19.76	0.006712:22.34	0.007054:18.65	0.006674:16.37	0.007154:18.09	0.006983:17.07	0.006649:19.37	0.006898:18.14	0.007114:19.08	0.006765:19.95	0.007138:19.24	0.006619:18.65	0.006756:14.10	0.007067:18.96	0.006697:15.35	0.007093:15.60	0.006778:18.65	0.007032:16.66	0.006787:19.66	0.000506:18.04	0.000648:17.57	0.006982:13.70	0.000534:13.76	0.007052:14.80	0.006450:13.70	0.006389:16.83	0.006679:21.56	0.006754:20.17	0.006889:18.95	0.007156:17.78	0.006927:19.31
Chr01	8500001	0.017773:15.36	0.019315:14.94	0.017979:23.50	0.017097:19.70	0.018573:22.75	0.018167:26.68	0.018234:20.30	0.018680:24.60	0.018379:24.09	0.018307:24.03	0.018047:15.87	0.019527:15.08	0.019148:14.69	0.017985:16.97	0.019708:13.85	0.019047:15.09	0.017018:16.57	0.017268:17.46	0.019947:16.46	0.018817:13.79	0.017870:14.86	0.018351:14.80	0.019475:15.54	0.018852:14.05	0.018433:15.52	0.018397:16.17	0.018107:14.74	0.017183:18.47	0.018206:13.82	0.017679:17.99	0.017486:14.95	0.019364:16.70	0.018506:17.27	0.016995:17.17	0.018287:18.33	0.000408:19.81	0.000423:20.05	0.016535:12.72	0.000306:15.97	0.018703:15.52	0.018319:14.72	0.016763:17.01	0.017834:19.68	0.018657:19.66	0.017716:18.50	0.018054:17.35	0.017807:18.37
Chr01	8550001	0.009581:16.49	0.009355:15.10	0.009607:25.41	0.010117:20.38	0.009630:24.91	0.009831:29.62	0.010125:20.62	0.009655:22.14	0.009845:22.86	0.009296:26.81	0.009456:16.58	0.009030:15.40	0.009556:16.55	0.010038:17.20	0.009171:15.49	0.010044:16.63	0.009288:16.87	0.009853:17.53	0.009026:17.03	0.008528:14.20	0.009815:15.55	0.009669:15.67	0.009778:16.86	0.009716:14.75	0.009752:16.37	0.009412:17.02	0.009659:15.57	0.009984:18.93	0.009265:13.35	0.009834:18.66	0.009454:14.77	0.009933:17.27	0.009982:17.29	0.009735:17.86	0.009639:18.93	0.000126:17.62	0.000417:17.48	0.010309:12.55	0.000295:14.51	0.009821:16.11	0.009637:14.94	0.010309:18.38	0.009740:19.90	0.009897:20.10	0.009490:19.61	0.009444:18.64	0.009866:20.09
Chr01	8600001	0.001242:16.18	0.001555:16.03	0.001475:23.69	0.001251:16.97	0.001371:22.94	0.001235:27.49	0.001558:19.80	0.001196:23.60	0.001593:15.98	0.001120:23.58	0.001138:15.83	0.001436:16.65	0.001501:16.10	0.001791:16.83	0.001199:16.01	0.001134:16.84	0.001115:16.64	0.001344:17.62	0.001608:16.64	0.001383:14.24	0.001378:15.45	0.001579:16.07	0.001405:17.51	0.001614:15.32	0.001472:16.30	0.001358:17.67	0.001378:15.70	0.001206:16.51	0.001679:11.66	0.001261:17.20	0.001312:13.57	0.001235:14.41	0.001241:15.31	0.001396:14.31	0.001277:17.49	0.001017:15.54	0.001403:15.11	0.001724:10.69	0.001479:12.50	0.001249:13.29	0.001309:12.44	0.001346:15.72	0.001276:16.95	0.000990:18.08	0.001660:16.93	0.001242:16.14	0.001249:17.96
Chr01	8650001	0.001560:16.84	0.001550:15.75	0.001512:27.20	0.001488:20.92	0.001637:27.56	0.001531:31.83	0.001509:22.77	0.001607:24.92	0.001604:23.22	0.001520:27.89	0.001565:17.09	0.001685:16.49	0.001610:17.36	0.001521:17.98	0.001667:15.74	0.001649:17.02	0.001549:17.32	0.001454:18.12	0.001703:17.30	0.001685:15.80	0.001557:16.04	0.001572:16.34	0.001595:18.02	0.001675:14.79	0.001617:16.52	0.001610:17.44	0.001511:16.62	0.001509:19.56	0.001686:14.09	0.001509:19.72	0.001502:16.37	0.017832:16.80	0.001410:18.61	0.001441:18.46	0.001624:20.31	0.017233:17.93	0.017436:17.70	0.001521:13.31	0.017051:14.53	0.001524:16.52	0.001430:16.44	0.001449:18.70	0.001596:21.12	0.001576:21.85	0.001438:20.57	0.001260:19.48	0.001502:21.16
Chr01	8700001	0.012523:14.95	0.012530:13.03	0.012024:24.06	0.011629:17.89	0.012240:22.98	0.012447:28.63	0.012602:18.16	0.012428:19.63	0.012110:19.71	0.012429:25.35	0.012245:15.62	0.012915:15.08	0.013034:14.68	0.012432:16.50	0.012482:13.49	0.011597:14.69	0.012131:15.36	0.011665:15.88	0.012227:15.19	0.011950:13.70	0.012615:14.98	0.012729:14.32	0.012543:15.61	0.012547:13.11	0.012713:15.16	0.011950:15.95	0.011972:14.93	0.011719:17.46	0.011170:12.66	0.011999:17.87	0.011969:14.23	0.012035:15.19	0.012069:16.67	0.011721:15.75	0.012455:17.92	0.013166:16.55	0.013010:16.68	0.011723:11.38	0.013524:13.08	0.012458:14.48	0.011693:13.20	0.011850:15.58	0.012058:18.87	0.012305:18.25	0.012076:17.60	0.012226:16.81	0.012056:18.13
Chr01	8750001	0.007158:23.44	0.007090:22.06	0.007157:28.33	0.007250:22.87	0.007094:28.57	0.007083:33.96	0.007140:26.75	0.006813:35.19	0.006925:27.92	0.006937:30.09	0.007265:20.08	0.007024:23.08	0.007436:20.01	0.007342:21.71	0.007565:18.71	0.007651:20.23	0.006972:21.19	0.007399:23.75	0.007589:21.17	0.007430:17.80	0.007597:20.46	0.007212:19.74	0.007364:24.27	0.007270:18.73	0.007022:19.44	0.007364:20.84	0.007366:20.42	0.007078:22.64	0.007265:16.78	0.006808:21.91	0.007131:19.06	0.006895:20.05	0.006964:21.72	0.007189:19.69	0.006985:21.77	0.006816:21.77	0.007224:22.50	0.007002:15.83	0.006910:17.40	0.007639:18.20	0.007318:17.06	0.007298:20.23	0.007318:23.56	0.007006:23.32	0.006960:22.32	0.007124:20.27	0.007057:22.21
Chr01	8800001	0.008708:17.65	0.009627:15.90	0.009593:24.91	0.008542:17.81	0.009966:23.96	0.009517:29.10	0.009642:19.66	0.009657:21.51	0.009773:20.72	0.009563:25.33	0.009496:17.15	0.009627:15.61	0.009517:15.45	0.009470:17.45	0.009637:14.86	0.009630:16.08	0.009518:16.06	0.009724:16.38	0.009735:16.41	0.009551:14.41	0.010113:16.32	0.009231:15.77	0.009677:16.88	0.009675:14.88	0.009599:16.42	0.009577:18.14	0.009207:15.60	0.009110:17.69	0.009083:12.71	0.009502:19.01	0.009194:13.94	0.011374:16.68	0.009787:17.01	0.009349:15.72	0.009587:18.40	0.009101:16.11	0.009535:17.04	0.009115:11.37	0.009486:13.41	0.009765:14.33	0.008800:13.20	0.008357:16.18	0.009424:18.83	0.009487:19.03	0.009233:18.47	0.009362:16.90	0.009145:18.23
Chr01	8850001	0.002680:16.44	0.002618:15.34	0.002817:24.95	0.002711:19.31	0.002766:24.55	0.002816:28.78	0.002783:21.51	0.002749:24.29	0.002725:22.56	0.002744:25.32	0.002822:16.20	0.002706:14.04	0.002659:15.36	0.002838:15.63	0.002731:14.37	0.002604:15.65	0.002669:15.19	0.002733:16.56	0.002670:16.08	0.002722:14.35	0.002873:15.03	0.002832:15.07	0.002826:15.46	0.002590:13.59	0.002731:14.67	0.002786:16.08	0.002817:13.93	0.002756:19.13	0.002755:13.70	0.002652:19.36	0.002812:15.94	0.024433:15.29	0.002838:18.01	0.002763:17.21	0.002837:19.12	0.003206:18.05	0.003129:17.31	0.003096:12.83	0.003389:15.25	0.002867:15.75	0.002726:15.14	0.002708:17.41	0.002724:19.77	0.002802:19.52	0.002726:19.36	0.002831:18.12	0.002816:18.87
Chr01	8900001	0.001752:20.71	0.001902:19.37	0.001591:28.17	0.001635:21.04	0.001593:27.74	0.001610:32.78	0.001568:24.37	0.001613:31.09	0.001536:25.94	0.001587:28.23	0.001737:19.02	0.001808:19.14	0.001789:18.35	0.001694:19.79	0.001665:17.55	0.001734:19.25	0.001686:19.65	0.001684:21.22	0.001854:19.11	0.001674:18.07	0.001955:17.67	0.001803:18.53	0.001761:21.05	0.001842:17.74	0.002048:18.51	0.001916:20.51	0.001746:18.36	0.001630:20.85	0.001835:15.54	0.001774:20.92	0.001889:17.50	0.017728:13.39	0.001662:20.56	0.001723:18.82	0.001569:21.78	0.001456:19.90	0.001553:19.99	0.001716:14.92	0.002183:15.45	0.001743:16.53	0.001892:16.26	0.001748:19.51	0.001695:22.81	0.001655:22.56	0.001631:22.22	0.001816:20.36	0.001474:21.24
Chr01	8950001	0.000974:20.56	0.000993:21.62	0.001085:27.24	0.000998:23.45	0.000944:27.64	0.000943:32.55	0.001006:27.44	0.001027:32.42	0.000956:27.25	0.001003:28.86	0.001292:19.60	0.001155:19.17	0.001212:18.37	0.001053:20.90	0.001096:18.06	0.001053:18.54	0.001074:19.73	0.001130:21.79	0.000932:19.62	0.001026:17.45	0.001120:18.57	0.001214:17.74	0.001010:21.76	0.001135:18.86	0.001092:19.30	0.001128:20.17	0.001134:19.11	0.000990:21.60	0.001098:16.85	0.001028:22.82	0.000945:19.01	0.015502:18.89	0.000987:21.27	0.001112:20.99	0.000989:22.28	0.000989:20.97	0.000951:21.22	0.000977:15.36	0.000795:17.29	0.001031:19.03	0.001126:17.43	0.001110:20.16	0.001012:23.74	0.001064:23.45	0.001027:21.96	0.001128:20.53	0.000973:21.27
Chr01	9000001	0.001968:19.30	0.001913:23.13	0.001584:26.57	0.001884:23.45	0.001663:27.70	0.001803:32.08	0.001804:25.98	0.001753:30.93	0.001764:26.37	0.001564:28.16	0.001984:20.47	0.001632:19.66	0.002142:18.38	0.001991:20.74	0.002508:18.54	0.002184:17.63	0.001603:20.51	0.002172:22.05	0.002129:19.96	0.002237:18.09	0.002147:18.86	0.002414:18.75	0.002462:22.08	0.002172:19.43	0.002721:19.89	0.001997:20.44	0.002852:18.49	0.001651:20.68	0.001852:15.25	0.001734:21.07	0.002011:17.35	0.013305:17.65	0.002036:19.75	0.002118:19.04	0.001888:21.27	0.001880:19.07	0.002114:19.59	0.002042:15.35	0.002331:16.43	0.002018:17.50	0.001731:16.42	0.001919:19.14	0.001638:22.80	0.001668:22.27	0.001895:20.43	0.001688:20.02	0.001609:20.73
Chr01	9050001	0.003642:23.52	0.003145:24.23	0.003385:27.50	0.003130:22.35	0.003026:28.07	0.002470:33.53	0.002908:25.89	0.003530:31.58	0.003265:27.30	0.003214:28.39	0.003904:21.91	0.003286:21.86	0.004175:20.69	0.003043:22.94	0.003782:20.08	0.002809:20.37	0.002794:21.99	0.003088:23.25	0.003585:22.84	0.003749:20.15	0.003088:19.82	0.002930:20.06	0.002696:23.92	0.003470:20.14	0.003297:21.37	0.002799:23.53	0.002519:20.56	0.002909:20.96	0.003078:16.36	0.002633:21.60	0.003001:17.42	0.005539:18.33	0.003271:20.40	0.002481:19.64	0.003405:22.39	0.003925:20.19	0.004624:20.14	0.003083:15.18	0.003811:17.05	0.002861:17.95	0.003741:16.58	0.002552:19.32	0.003110:22.74	0.002892:22.80	0.002846:21.04	0.002658:19.64	0.002797:20.55
Chr01	9100001	0.011617:20.69	0.011986:22.05	0.011462:25.70	0.011465:22.62	0.010512:25.37	0.010416:30.69	0.011177:26.07	0.011373:32.11	0.010851:27.08	0.011051:26.56	0.012396:19.93	0.012061:20.67	0.012003:18.81	0.011313:21.88	0.011129:18.88	0.011339:19.33	0.011442:21.25	0.009716:23.30	0.012073:21.55	0.011522:19.17	0.010657:19.34	0.010506:19.16	0.010414:23.05	0.010087:19.08	0.012439:20.43	0.010429:21.24	0.010427:19.49	0.011903:20.91	0.012367:16.48	0.012008:21.27	0.011598:18.65	0.011998:18.28	0.010234:20.03	0.010246:20.51	0.011575:21.08	0.010997:20.56	0.011642:19.78	0.011336:16.06	0.011325:17.52	0.010396:18.55	0.010689:16.88	0.011626:19.61	0.009163:21.87	0.011463:21.92	0.011634:21.49	0.011770:19.30	0.011601:20.77
Chr01	9150001	0.011467:17.37	0.010506:17.59	0.010297:23.68	0.010041:18.13	0.010214:23.13	0.009635:27.14	0.010157:22.04	0.009873:25.87	0.009817:23.31	0.010411:23.83	0.011004:18.41	0.010730:17.89	0.010592:16.73	0.010573:20.42	0.010369:16.49	0.010635:17.27	0.010900:19.09	0.010319:20.44	0.010400:19.16	0.010245:17.32	0.010959:15.97	0.010912:16.92	0.010777:18.63	0.010674:16.64	0.010573:18.35	0.010898:19.27	0.010636:15.78	0.010750:18.62	0.010111:13.71	0.009882:18.35	0.010153:14.91	0.009846:15.47	0.010462:17.29	0.010607:16.65	0.010576:18.47	0.009756:17.11	0.010587:16.53	0.010827:12.31	0.010552:13.95	0.010789:15.12	0.010272:13.92	0.009804:17.35	0.010196:20.06	0.010179:19.12	0.010777:18.67	0.010817:17.16	0.010025:18.12
Chr01	9200001	0.002760:16.11	0.002874:17.05	0.003007:22.03	0.002724:18.82	0.002662:21.27	0.002806:25.69	0.002840:21.43	0.002703:25.77	0.002687:22.48	0.002727:22.80	0.002888:16.09	0.002932:16.94	0.002986:14.90	0.002874:17.26	0.002806:14.80	0.002792:15.94	0.002906:17.69	0.002744:19.38	0.002582:17.35	0.002536:15.17	0.002899:14.99	0.002876:15.17	0.002713:17.99	0.003040:14.48	0.002840:17.71	0.003126:17.52	0.002908:15.01	0.002995:17.87	0.002864:13.04	0.002706:18.28	0.002572:14.77	0.006816:14.31	0.002698:16.35	0.002700:16.55	0.002587:18.08	0.002677:16.98	0.002575:16.23	0.002976:11.90	0.002673:14.19	0.002995:14.62	0.002846:13.47	0.002809:15.80	0.002851:19.11	0.002776:18.55	0.002981:17.38	0.002671:16.47	0.002920:17.75
Chr01	9250001	0.002067:17.31	0.002341:18.17	0.002217:25.35	0.002267:18.56	0.002239:25.36	0.002325:29.78	0.002268:22.05	0.002273:27.52	0.002316:20.19	0.002178:26.04	0.002087:19.55	0.002290:19.58	0.002201:17.94	0.002113:20.86	0.002093:17.49	0.002255:19.07	0.002315:20.37	0.002160:20.41	0.002183:19.91	0.002246:17.47	0.002202:16.96	0.002281:17.13	0.002153:19.45	0.002117:17.31	0.002350:19.96	0.002145:20.48	0.002352:17.13	0.002124:18.11	0.002131:13.02	0.002301:18.12	0.002022:14.69	0.025750:14.77	0.002300:17.09	0.002136:16.65	0.002093:19.32	0.002172:16.94	0.002180:16.48	0.002106:12.44	0.002110:13.40	0.002276:14.34	0.001980:14.50	0.002300:17.73	0.002169:19.50	0.002175:20.00	0.002278:18.45	0.002135:17.98	0.002260:19.35
Chr01	9300001	0.002539:17.17	0.002011:18.89	0.001969:25.59	0.001426:17.95	0.001729:25.86	0.001257:29.53	0.002036:21.58	0.002480:26.28	0.002151:19.25	0.001493:26.45	0.001919:18.98	0.002188:20.23	0.003041:18.04	0.001986:20.69	0.002535:17.40	0.002037:18.86	0.002391:19.45	0.002215:20.31	0.002138:19.57	0.002395:16.06	0.003264:17.93	0.002938:17.41	0.002344:18.79	0.003462:17.04	0.003038:19.24	0.002202:20.41	0.002658:17.52	0.001730:18.12	0.001713:13.65	0.001571:18.97	0.002370:15.45	0.026280:13.46	0.001695:17.92	0.001918:16.37	0.001845:18.86	0.001810:16.75	0.002294:16.65	0.002353:11.91	0.002129:13.10	0.002472:14.69	0.001897:13.84	0.001609:17.51	0.002326:19.56	0.001345:19.67	0.001418:18.22	0.001290:18.11	0.001240:18.87
Chr01	9350001	0.000817:17.63	0.000782:18.31	0.000304:25.86	0.000347:23.12	0.000385:25.96	0.000383:30.69	0.000384:23.63	0.000324:27.12	0.000282:27.99	0.000342:26.75	0.000428:17.58	0.000306:18.39	0.000350:16.93	0.000351:18.19	0.000316:15.14	0.000311:16.31	0.000350:17.79	0.000286:18.70	0.000328:17.75	0.000271:15.33	0.000306:17.03	0.000225:16.91	0.000207:18.31	0.000227:15.24	0.000467:17.36	0.000203:18.59	0.000187:15.91	0.000576:20.51	0.000738:15.13	0.000627:20.48	0.000366:17.20	0.025403:15.11	0.000246:18.96	0.000224:18.46	0.000406:20.40	0.000347:19.51	0.000408:17.64	0.000793:13.46	0.000204:16.00	0.000246:17.54	0.000349:16.32	0.000697:19.99	0.000327:21.31	0.000485:21.80	0.000746:20.79	0.000852:19.85	0.000305:21.03
Chr01	9400001	0.001312:15.92	0.001618:15.26	0.000448:26.60	0.000376:23.69	0.000346:25.17	0.000467:30.01	0.000894:21.86	0.000920:22.89	0.000164:28.05	0.000570:26.64	0.001120:16.22	0.001320:15.22	0.001079:15.41	0.001325:16.61	0.001250:14.21	0.000832:16.38	0.001053:16.89	0.001481:16.73	0.000901:16.36	0.001665:14.08	0.000979:15.63	0.001104:16.15	0.001360:16.94	0.001225:14.39	0.000911:15.26	0.000778:16.07	0.001076:14.43	0.000396:21.01	0.000827:15.11	0.000600:20.66	0.000353:16.60	0.015069:19.04	0.000704:19.60	0.000640:18.69	0.000497:19.96	0.000380:19.19	0.001561:17.84	0.001218:14.39	0.001287:16.25	0.000578:17.06	0.000272:17.11	0.000378:20.92	0.000556:20.73	0.000595:21.56	0.000644:20.68	0.000532:19.51	0.000354:20.95
Chr01	9450001	0.001890:14.99	0.002378:15.00	0.001391:25.98	0.001336:23.83	0.001459:24.79	0.001003:30.56	0.001637:21.23	0.000999:22.94	0.001147:27.78	0.000708:26.68	0.002879:15.21	0.002287:14.57	0.002087:15.02	0.002718:16.41	0.002420:14.07	0.002019:15.50	0.002171:15.72	0.002334:16.41	0.002836:16.20	0.002426:12.98	0.002416:15.02	0.003027:14.93	0.003005:16.13	0.003061:13.62	0.003085:14.61	0.002874:15.28	0.002211:14.55	0.001487:19.73	0.001617:16.07	0.001220:19.85	0.001374:17.37	0.008134:19.87	0.001428:19.28	0.001545:20.18	0.001294:20.17	0.000628:19.27	0.000639:17.72	0.001569:14.84	0.000685:16.50	0.001757:18.36	0.001172:17.06	0.001298:19.75	0.001226:21.62	0.001478:21.73	0.001461:21.13	0.001698:19.30	0.001679:20.40
Chr01	9500001	0.000129:15.50	0.000135:14.25	0.000082:25.46	0.000104:19.91	0.000103:25.19	0.000102:30.44	0.000124:20.31	0.000084:23.57	0.000147:22.70	0.000103:25.93	0.000086:16.19	0.000131:14.38	0.000255:15.67	0.000108:16.65	0.000130:14.34	0.000108:15.75	0.000128:16.70	0.000171:16.90	0.000151:16.57	0.000136:13.24	0.000106:15.24	0.000108:14.37	0.000087:15.55	0.000157:12.53	0.000090:14.00	0.000087:15.27	0.000133:14.19	0.000147:18.57	0.000146:14.41	0.000123:19.98	0.000125:15.85	0.004441:17.48	0.000102:18.63	0.000103:18.52	0.000124:19.40	0.000172:17.75	0.000170:18.17	0.000086:12.63	0.000153:14.25	0.000208:15.93	0.000108:14.75	0.000105:17.88	0.000206:21.22	0.000103:20.63	0.000145:19.48	0.000082:18.99	0.000084:20.16
Chr01	9550001	0.001508:17.03	0.001458:17.92	0.001271:25.07	0.001269:22.79	0.001352:23.26	0.001283:27.76	0.001293:24.14	0.001271:30.21	0.001278:28.04	0.001342:24.65	0.001440:17.42	0.001448:16.83	0.001399:16.63	0.001292:18.40	0.001590:15.74	0.001235:16.51	0.001356:17.90	0.001729:19.39	0.001296:17.92	0.001385:15.71	0.001358:16.48	0.001306:16.03	0.001286:18.68	0.001502:14.89	0.001392:16.69	0.001340:16.71	0.001608:16.12	0.001337:19.03	0.001263:16.00	0.001451:19.41	0.001279:17.95	0.001779:17.83	0.001305:19.69	0.001257:20.25	0.001354:19.04	0.001485:19.01	0.001545:19.46	0.001367:15.80	0.001393:16.61	0.001545:18.22	0.001281:17.20	0.001420:18.48	0.001323:22.36	0.001317:20.76	0.001364:20.24	0.001303:19.96	0.001330:18.78
Chr01	9600001	0.001695:14.41	0.001932:14.57	0.001785:14.40	0.002146:11.34	0.001983:13.09	0.001928:16.25	0.001917:14.79	0.001848:18.66	0.001951:13.00	0.001824:13.91	0.001722:14.38	0.001863:13.15	0.001904:12.02	0.001728:14.55	0.001863:12.15	0.001968:12.31	0.001956:13.85	0.001785:14.98	0.001888:13.88	0.002077:12.08	0.001758:12.94	0.001994:13.51	0.001660:15.29	0.001645:12.99	0.001755:14.08	0.001714:13.34	0.001670:13.03	0.002144:11.12	0.001974:9.44	0.001988:10.72	0.001792:10.12	0.001741:8.97	0.001944:11.75	0.001881:11.19	0.001816:11.60	0.001978:10.43	0.001979:11.99	0.002196:9.46	0.001798:9.67	0.002050:10.34	0.002070:9.59	0.001958:10.41	0.001749:13.26	0.002016:11.84	0.001898:11.49	0.002160:11.20	0.001960:10.85
Chr01	9650001	NA:0.15	NA:0.18	NA:0.15	NA:0.09	NA:0.21	NA:0.15	NA:0.11	NA:0.16	NA:0.17	NA:0.12	NA:0.18	NA:0.18	NA:0.14	NA:0.24	NA:0.19	NA:0.15	NA:0.20	NA:0.22	NA:0.20	NA:0.11	NA:0.22	NA:0.19	NA:0.22	NA:0.26	NA:0.22	NA:0.23	NA:0.15	NA:0.07	NA:0.09	NA:0.09	NA:0.11	NA:0.04	NA:0.14	NA:0.20	NA:0.11	NA:0.13	NA:0.13	NA:0.09	NA:0.12	NA:0.12	NA:0.14	NA:0.08	NA:0.19	NA:0.14	NA:0.07	NA:0.13	NA:0.14
Chr01	9700001	NA:0.48	NA:0.57	NA:0.37	NA:0.31	NA:0.31	NA:0.40	NA:0.41	NA:0.58	NA:0.33	NA:0.27	NA:0.41	NA:0.42	NA:0.32	NA:0.42	NA:0.47	NA:0.26	NA:0.38	NA:0.47	NA:0.45	NA:0.27	NA:0.37	NA:0.43	NA:0.49	NA:0.37	NA:0.45	NA:0.40	NA:0.45	NA:0.33	NA:0.28	NA:0.22	NA:0.30	NA:0.25	NA:0.33	NA:0.27	NA:0.28	NA:0.22	NA:0.26	NA:0.28	NA:0.20	NA:0.29	NA:0.19	NA:0.27	NA:0.39	NA:0.26	NA:0.27	NA:0.31	NA:0.29
Chr01	9750001	NA:0.50	NA:0.54	NA:0.54	NA:0.34	NA:0.39	NA:0.43	NA:0.39	NA:0.52	NA:0.52	NA:0.55	NA:0.64	NA:0.47	NA:0.51	NA:0.66	NA:0.48	NA:0.52	NA:0.59	NA:0.53	NA:0.59	NA:0.41	NA:0.65	NA:0.53	NA:0.73	NA:0.54	NA:0.68	NA:0.56	NA:0.56	NA:0.42	NA:0.31	NA:0.47	NA:0.41	NA:0.25	NA:0.55	NA:0.41	NA:0.47	NA:0.45	NA:0.52	NA:0.41	NA:0.50	NA:0.39	NA:0.33	NA:0.41	NA:0.47	NA:0.45	NA:0.37	NA:0.42	NA:0.46
Chr01	9800001	NA:0.13	NA:0.26	NA:0.23	NA:0.17	NA:0.19	NA:0.28	NA:0.26	NA:0.39	NA:0.22	NA:0.23	NA:0.28	NA:0.15	NA:0.16	NA:0.17	NA:0.14	NA:0.17	NA:0.23	NA:0.23	NA:0.21	NA:0.24	NA:0.14	NA:0.18	NA:0.19	NA:0.17	NA:0.26	NA:0.14	NA:0.15	NA:0.18	NA:0.07	NA:0.15	NA:0.15	NA:0.17	NA:0.13	NA:0.09	NA:0.17	NA:0.08	NA:0.12	NA:0.07	NA:0.12	NA:0.11	NA:0.12	NA:0.17	NA:0.19	NA:0.15	NA:0.12	NA:0.11	NA:0.08
Chr01	9850001	NA:0.37	NA:0.37	NA:0.17	NA:0.15	NA:0.20	NA:0.21	NA:0.19	NA:0.31	NA:0.21	NA:0.16	NA:0.30	NA:0.19	NA:0.21	NA:0.25	NA:0.21	NA:0.16	NA:0.22	NA:0.23	NA:0.21	NA:0.21	NA:0.25	NA:0.25	NA:0.26	NA:0.18	NA:0.21	NA:0.20	NA:0.24	NA:0.21	NA:0.25	NA:0.20	NA:0.16	NA:0.18	NA:0.15	NA:0.14	NA:0.18	NA:0.16	NA:0.16	NA:0.23	NA:0.16	NA:0.16	NA:0.13	NA:0.20	NA:0.18	NA:0.18	NA:0.25	NA:0.25	NA:0.18
Chr01	9900001	NA:0.12	NA:0.12	NA:0.02	NA:0.07	NA:0.04	NA:0.08	NA:0.06	NA:0.09	NA:0.05	NA:0.03	NA:0.08	NA:0.05	NA:0.07	NA:0.07	NA:0.04	NA:0.05	NA:0.11	NA:0.08	NA:0.07	NA:0.06	NA:0.06	NA:0.06	NA:0.07	NA:0.07	NA:0.12	NA:0.10	NA:0.05	NA:0.05	NA:0.04	NA:0.05	NA:0.07	NA:0.02	NA:0.05	NA:0.07	NA:0.06	NA:0.05	NA:0.05	NA:0.06	NA:0.04	NA:0.04	NA:0.01	NA:0.04	NA:0.05	NA:0.04	NA:0.07	NA:0.07	NA:0.05
Chr01	9950001	NA:0.57	NA:0.62	NA:0.36	NA:0.27	NA:0.26	NA:0.38	NA:0.33	NA:0.57	NA:0.36	NA:0.34	NA:0.55	NA:0.37	NA:0.36	NA:0.50	NA:0.38	NA:0.28	NA:0.39	NA:0.46	NA:0.38	NA:0.33	NA:0.39	NA:0.36	NA:0.41	NA:0.37	NA:0.39	NA:0.37	NA:0.41	NA:0.40	NA:0.30	NA:0.33	NA:0.24	NA:0.26	NA:0.31	NA:0.29	NA:0.29	NA:0.25	NA:0.23	NA:0.38	NA:0.18	NA:0.20	NA:0.23	NA:0.44	NA:0.31	NA:0.32	NA:0.37	NA:0.36	NA:0.18
Chr01	10000001	NA:0.10	NA:0.14	NA:0.27	NA:0.27	NA:0.23	NA:0.34	NA:0.37	NA:0.49	NA:0.35	NA:0.27	NA:0.25	NA:0.26	NA:0.22	NA:0.34	NA:0.22	NA:0.21	NA:0.23	NA:0.22	NA:0.29	NA:0.21	NA:0.23	NA:0.31	NA:0.32	NA:0.31	NA:0.43	NA:0.22	NA:0.26	NA:0.14	NA:0.08	NA:0.09	NA:0.26	NA:0.11	NA:0.28	NA:0.31	NA:0.21	NA:0.13	NA:0.23	NA:0.11	NA:0.13	NA:0.30	NA:0.30	NA:0.04	NA:0.28	NA:0.36	NA:0.11	NA:0.12	NA:0.36
Chr01	10050001	0.001384:20.54	0.001394:21.04	0.001476:21.22	0.001816:19.53	0.001484:21.14	0.001436:25.16	0.001544:22.85	0.001477:29.86	0.001446:22.53	0.001485:20.48	0.001555:20.36	0.001435:18.58	0.001652:18.04	0.001449:22.29	0.001513:17.52	0.001788:17.72	0.001471:20.69	0.001587:22.30	0.001529:19.50	0.001691:17.73	0.001547:18.48	0.001485:18.57	0.001392:21.74	0.001414:17.72	0.001451:19.94	0.001452:19.59	0.001386:18.36	0.001463:17.31	0.001513:14.89	0.001357:17.51	0.001719:16.24	0.001663:15.68	0.001381:19.32	0.001371:18.68	0.001507:17.28	0.001643:17.06	0.001387:18.98	0.001420:15.51	0.001420:15.64	0.001409:15.47	0.001516:16.56	0.001472:15.48	0.001495:22.15	0.001329:18.85	0.001474:18.69	0.001396:17.41	0.001470:16.95
Chr01	10100001	0.001275:18.46	0.001369:19.65	0.001312:21.19	0.001308:16.82	0.001287:20.43	0.001296:24.77	0.001318:21.75	0.001313:27.56	0.001281:20.33	0.001272:21.56	0.001327:17.56	0.001402:16.20	0.001253:14.73	0.001342:18.21	0.001331:15.72	0.001302:16.37	0.001403:18.24	0.001294:19.87	0.001200:17.61	0.001279:16.00	0.001394:15.03	0.001349:16.14	0.001296:19.04	0.001352:15.37	0.001380:17.46	0.001419:17.80	0.001251:15.38	0.001283:16.78	0.001264:13.60	0.001280:16.52	0.001296:15.63	0.001574:15.08	0.001325:16.93	0.001293:17.21	0.001219:17.78	0.001375:15.60	0.001331:17.16	0.001313:14.48	0.001321:14.56	0.001312:15.37	0.001394:14.21	0.001304:15.64	0.001400:19.81	0.001300:18.73	0.001423:17.92	0.001340:16.87	0.001285:16.72
Chr01	10150001	0.001699:21.04	0.001492:22.67	0.001805:24.62	0.001891:20.12	0.001763:24.01	0.001552:29.61	0.001602:25.64	0.001439:32.67	0.001828:22.01	0.001547:24.22	0.001552:20.40	0.001497:20.66	0.001636:18.71	0.001497:21.87	0.001767:17.91	0.001717:18.58	0.001639:20.68	0.001500:23.89	0.001498:20.98	0.001587:17.89	0.001608:18.10	0.001786:18.71	0.001831:22.83	0.001683:19.18	0.001933:20.02	0.001556:20.37	0.001355:18.67	0.001319:18.60	0.001556:14.71	0.001552:18.63	0.001695:16.96	0.001592:15.21	0.001721:18.13	0.001564:18.78	0.001479:19.98	0.001757:17.06	0.001965:18.05	0.001687:14.94	0.002196:15.92	0.001473:16.13	0.002178:16.14	0.001526:18.09	0.001497:21.84	0.001861:20.95	0.001527:19.26	0.001449:19.01	0.001450:19.27
Chr01	10200001	0.010942:18.67	0.010606:21.32	0.010869:23.84	0.011445:17.49	0.010772:22.71	0.010909:28.12	0.010852:23.15	0.010738:31.03	0.011111:20.62	0.010757:23.83	0.010982:20.76	0.010781:20.57	0.010716:19.48	0.010610:22.70	0.010881:18.83	0.010732:19.74	0.011005:20.20	0.010828:24.10	0.010644:21.13	0.010723:18.48	0.010797:18.98	0.010849:18.79	0.010756:21.86	0.010921:19.86	0.010774:20.90	0.010821:22.69	0.010954:19.38	0.011042:17.14	0.011025:13.79	0.010886:17.52	0.010927:14.92	0.001196:14.79	0.011002:17.38	0.011033:16.84	0.010867:18.42	0.010883:15.98	0.011149:16.22	0.011055:12.69	0.010827:13.44	0.011070:15.07	0.010988:13.75	0.011075:16.29	0.010982:20.00	0.010478:19.59	0.010675:18.05	0.010669:17.24	0.011078:17.37
Chr01	10250001	0.029670:25.04	0.030217:26.49	0.030289:27.28	0.032610:20.14	0.029537:26.10	0.029954:31.25	0.030186:26.19	0.029964:36.36	0.031521:22.83	0.030434:26.87	0.030544:22.60	0.030359:23.55	0.029815:21.52	0.030163:25.39	0.030703:21.14	0.030375:21.68	0.029525:23.49	0.030138:27.00	0.030467:23.57	0.030023:20.80	0.030292:22.06	0.029941:21.64	0.030539:25.64	0.030098:22.28	0.029661:23.31	0.030468:23.88	0.030039:22.65	0.030025:19.67	0.031074:15.69	0.029943:20.83	0.030515:17.89	0.001585:16.56	0.030657:20.90	0.030711:19.07	0.030078:21.27	0.030624:19.08	0.030215:20.25	0.031218:15.82	0.031524:15.69	0.030864:16.66	0.030322:15.20	0.030056:18.58	0.031180:24.15	0.029913:22.39	0.030115:21.00	0.029589:19.79	0.031012:20.08
Chr01	10300001	0.007257:19.56	0.007067:21.36	0.007011:23.82	0.006785:19.64	0.007310:22.26	0.007324:26.73	0.007261:24.41	0.007389:30.39	0.007502:23.54	0.007676:24.18	0.007805:18.63	0.007192:18.10	0.007522:17.07	0.007518:19.94	0.007283:16.73	0.007462:17.31	0.007452:19.39	0.007061:21.28	0.007216:18.86	0.007357:16.23	0.007088:17.38	0.007389:17.43	0.007131:20.60	0.007423:17.94	0.007414:19.63	0.007224:19.56	0.007410:17.47	0.007133:18.27	0.007394:14.29	0.007115:17.99	0.007086:16.59	0.000692:15.52	0.006792:17.66	0.007098:18.85	0.007136:18.62	0.007057:17.89	0.006430:18.16	0.007370:14.82	0.006856:15.01	0.006943:16.66	0.006595:15.65	0.006350:17.77	0.007225:21.51	0.006910:20.14	0.007275:18.96	0.006677:17.97	0.006719:18.54
Chr01	10350001	0.007057:24.14	0.006787:28.61	0.007861:27.14	0.007616:22.84	0.007162:27.76	0.007148:32.44	0.007111:28.71	0.007101:37.22	0.006818:26.95	0.007285:28.27	0.006583:23.84	0.007524:23.44	0.007485:21.38	0.007052:26.40	0.006629:20.37	0.007434:20.84	0.006914:23.74	0.006714:26.83	0.007638:25.07	0.007251:22.63	0.005848:23.75	0.007258:22.46	0.006477:26.76	0.006627:24.09	0.007241:26.19	0.007321:24.20	0.006270:22.64	0.007501:21.82	0.007670:17.50	0.007599:21.69	0.006593:19.03	0.005355:19.27	0.007177:22.31	0.007111:21.75	0.007315:22.00	0.006693:20.73	0.006499:21.11	0.007819:17.30	0.007213:18.72	0.006757:19.48	0.007395:18.16	0.006952:20.13	0.006265:25.31	0.006336:23.40	0.007338:21.22	0.007699:20.72	0.007561:21.61
Chr01	10400001	0.005498:26.99	0.005940:30.81	0.005909:28.42	0.006330:24.39	0.005927:28.70	0.006007:34.50	0.005802:31.22	0.005672:39.75	0.005974:30.06	0.005834:28.93	0.005390:27.10	0.006328:26.54	0.005524:23.47	0.006326:28.67	0.007025:23.02	0.005730:23.56	0.005888:25.75	0.005897:29.12	0.006126:27.62	0.005134:24.97	0.006219:26.35	0.006077:26.00	0.005416:30.69	0.005573:26.98	0.005623:29.29	0.006057:27.36	0.006412:24.19	0.006260:22.97	0.005273:18.80	0.006013:22.91	0.006519:20.85	0.022308:19.38	0.006141:23.82	0.006181:22.03	0.006264:23.70	0.006619:21.52	0.006193:22.78	0.006172:18.52	0.007128:19.48	0.006428:20.62	0.005902:19.41	0.006157:21.19	0.006140:27.80	0.005555:25.27	0.005548:23.18	0.006794:22.25	0.006454:21.96
Chr01	10450001	0.003766:24.33	0.003508:25.04	0.003357:24.22	0.003947:17.69	0.003769:23.63	0.003515:28.21	0.003442:23.01	0.003673:27.80	0.003720:19.70	0.003367:24.57	0.003810:22.68	0.003910:21.57	0.003671:19.32	0.004108:23.17	0.003796:19.27	0.003662:19.77	0.003856:20.94	0.003590:23.82	0.003749:22.43	0.003831:21.08	0.003569:20.86	0.003787:20.49	0.003866:25.00	0.003855:21.52	0.003783:23.10	0.003656:22.66	0.003653:19.64	0.003888:18.26	0.003680:13.96	0.003863:18.37	0.003586:15.80	0.021031:13.94	0.003881:18.37	0.003714:17.09	0.003864:19.01	0.004225:16.34	0.003958:17.70	0.003842:13.58	0.004382:14.15	0.003847:15.70	0.003797:13.45	0.003665:16.84	0.003479:21.34	0.003579:19.63	0.003586:18.90	0.003804:17.10	0.003699:18.39
Chr01	10500001	0.016686:17.00	0.016277:18.03	0.014699:21.45	0.015659:18.49	0.015446:21.54	0.015174:26.41	0.014022:23.57	0.014431:28.44	0.014591:22.63	0.015236:22.42	0.016548:20.68	0.016717:19.80	0.016577:18.16	0.015760:21.54	0.016102:17.82	0.017468:17.07	0.016061:20.82	0.016842:22.30	0.017142:19.98	0.016206:18.39	0.018077:16.04	0.018221:15.99	0.018479:18.77	0.017134:15.87	0.016610:18.48	0.018025:17.58	0.017600:15.78	0.015958:14.70	0.016673:11.21	0.014835:14.51	0.015662:15.02	0.015962:15.46	0.015210:15.49	0.016538:14.88	0.015586:18.02	0.016119:14.67	0.015777:15.19	0.016589:11.68	0.017096:13.14	0.016506:13.17	0.016618:14.90	0.015453:13.46	0.016335:17.09	0.015984:15.99	0.015999:14.31	0.016346:13.63	0.016169:14.74
Chr01	10550001	0.025086:12.86	0.026222:12.12	0.023598:16.54	0.024351:11.37	0.023677:16.06	0.023126:19.18	0.022276:14.44	0.023978:17.34	0.021721:13.05	0.022172:17.13	0.024840:14.08	0.022894:13.56	0.026271:12.95	0.027304:13.74	0.025810:12.85	0.027684:12.52	0.024156:13.04	0.026411:14.61	0.026072:14.38	0.025038:12.07	0.027121:12.20	0.024884:12.47	0.024654:13.74	0.025865:12.01	0.024908:12.82	0.023733:13.49	0.025106:12.10	0.020621:11.33	0.024746:8.69	0.023556:11.41	0.024283:9.38	0.022974:10.19	0.024817:11.42	0.023827:10.65	0.021005:12.60	0.023288:10.65	0.024648:10.94	0.025425:7.82	0.027149:8.20	0.025600:10.17	0.022629:8.66	0.022080:10.48	0.021009:12.97	0.024359:12.74	0.023778:12.13	0.024108:11.63	0.021016:11.85
Chr01	10600001	0.023078:16.37	0.022322:16.91	0.023880:26.01	0.023506:18.77	0.023048:25.85	0.022689:30.45	0.022853:21.38	0.023096:24.30	0.022710:22.18	0.024574:26.70	0.022062:18.15	0.022693:16.60	0.024013:16.76	0.024253:18.60	0.023432:16.02	0.022781:17.41	0.023905:17.96	0.024353:19.37	0.022698:18.17	0.023066:15.82	0.023317:15.91	0.023985:15.91	0.022825:18.20	0.023069:14.12	0.023116:16.01	0.022819:17.71	0.024311:15.87	0.023789:19.35	0.022794:13.60	0.023721:18.51	0.023058:15.03	0.001460:16.89	0.022511:17.75	0.022882:16.15	0.022742:19.88	0.022240:17.63	0.022396:17.67	0.023495:12.49	0.022820:14.20	0.023443:14.88	0.022016:14.93	0.022880:18.39	0.022584:20.27	0.023130:20.36	0.023634:19.75	0.024634:18.56	0.023094:20.27
Chr01	10650001	0.013578:14.56	0.012854:14.64	0.016117:23.73	0.015530:19.40	0.015651:22.98	0.016612:26.71	0.015544:20.76	0.017814:22.80	0.016630:21.58	0.016935:23.44	0.016211:16.46	0.017254:15.37	0.016251:15.36	0.016929:16.57	0.016884:14.88	0.015448:15.19	0.015567:16.68	0.016918:17.48	0.016957:16.38	0.015709:14.44	0.017650:14.52	0.016411:14.78	0.016950:16.07	0.017521:14.60	0.012454:14.75	0.017067:16.57	0.017659:15.13	0.011780:16.34	0.012062:12.91	0.012568:16.65	0.014713:14.38	0.005782:16.93	0.015565:16.52	0.015313:16.87	0.014296:17.92	0.015982:16.15	0.015201:16.03	0.012292:12.65	0.014913:13.61	0.014890:15.40	0.014510:14.42	0.011156:15.29	0.015526:18.85	0.016043:19.27	0.012405:17.55	0.012445:16.92	0.012048:16.71
Chr01	10700001	0.009345:17.22	0.009405:18.30	0.009288:26.47	0.009275:24.05	0.009359:25.51	0.009219:31.14	0.009317:24.63	0.009228:29.84	0.009246:28.53	0.009250:26.44	0.009564:17.79	0.009419:17.78	0.009401:17.22	0.009359:19.07	0.009654:16.47	0.010088:18.00	0.009448:18.98	0.009298:20.62	0.009016:18.36	0.009309:16.35	0.010143:16.77	0.009312:17.32	0.009647:19.04	0.009696:15.51	0.009282:17.43	0.009245:18.27	0.009672:16.91	0.008994:20.91	0.009708:15.58	0.009272:20.28	0.009233:18.25	0.015286:17.48	0.009594:19.79	0.009368:21.14	0.009495:20.51	0.011062:18.91	0.011105:17.70	0.009301:15.40	0.010924:15.99	0.009826:18.66	0.009531:17.92	0.009636:19.34	0.009727:22.47	0.009185:22.62	0.009324:20.80	0.009233:20.18	0.009708:20.76
Chr01	10750001	0.000714:17.54	0.000829:15.91	0.000764:25.07	0.000664:19.82	0.000782:24.18	0.000778:29.19	0.000681:21.30	0.000794:28.03	0.000853:20.01	0.000829:25.13	0.000611:17.18	0.000817:16.88	0.000680:16.67	0.000849:18.83	0.000679:14.84	0.000893:17.27	0.000782:18.02	0.000846:18.86	0.001172:17.58	0.000830:15.42	0.000574:14.94	0.000662:15.62	0.000614:17.92	0.000784:14.36	0.000719:16.61	0.000737:17.14	0.001003:16.35	0.001217:19.11	0.000677:13.90	0.000681:17.43	0.000867:15.03	0.004125:15.49	0.000774:17.31	0.001102:16.16	0.000752:19.52	0.006304:16.46	0.006229:17.08	0.000595:13.41	0.006222:13.72	0.000604:14.46	0.000585:14.00	0.000676:18.02	0.000760:20.68	0.000759:20.61	0.000530:17.72	0.000729:17.73	0.000571:19.11
Chr01	10800001	0.000855:16.21	0.000695:15.70	0.000367:23.33	0.000586:21.80	0.000430:22.80	0.000452:27.76	0.000508:21.94	0.000405:28.40	0.000440:26.39	0.000366:23.23	0.000419:15.11	0.000453:14.77	0.000409:13.85	0.000707:16.69	0.000578:13.78	0.000531:14.75	0.000719:16.04	0.000421:16.73	0.000670:15.97	0.000872:13.28	0.000852:14.23	0.000625:14.59	0.000502:16.00	0.000755:13.12	0.000614:14.80	0.000813:15.36	0.000574:14.67	0.000542:18.57	0.000546:14.86	0.000485:18.60	0.000387:17.04	0.000232:16.74	0.000653:18.03	0.000436:18.71	0.000434:18.74	0.001152:18.93	0.000851:18.86	0.000370:14.79	0.000991:15.62	0.000728:16.97	0.000716:16.46	0.000576:17.20	0.000391:21.21	0.000391:19.39	0.000365:18.70	0.000504:18.03	0.000485:18.54
Chr01	10850001	0.001592:17.27	0.001107:18.29	0.001095:24.94	0.001728:19.98	0.001200:23.79	0.001201:28.56	0.001370:22.97	0.001170:30.14	0.001168:23.74	0.001106:24.89	0.001945:16.16	0.001956:17.75	0.001707:15.93	0.001535:17.77	0.002340:15.30	0.001660:16.30	0.002032:17.66	0.001571:19.48	0.001861:15.90	0.002110:15.14	0.001776:15.95	0.001756:15.81	0.001668:18.25	0.001808:14.92	0.001437:16.02	0.001597:17.19	0.001516:16.24	0.001034:19.00	0.001486:14.76	0.000869:19.35	0.001302:17.29	0.000879:16.67	0.000920:19.13	0.001113:18.53	0.001482:19.14	0.001897:18.25	0.001901:18.15	0.001077:14.55	0.001947:15.79	0.001391:15.55	0.001935:15.67	0.001265:17.93	0.001451:20.97	0.000910:20.16	0.001076:18.68	0.001193:18.06	0.001405:18.56
Chr01	10900001	0.000497:18.72	0.000585:17.94	0.000528:25.20	0.000557:17.68	0.000456:23.05	0.000557:28.45	0.000502:20.20	0.000553:25.45	0.000707:17.26	0.000484:24.79	0.000611:18.50	0.000570:18.39	0.000681:17.08	0.000588:19.18	0.000775:16.33	0.000685:17.49	0.000819:17.96	0.000512:19.19	0.000533:18.15	0.000540:16.55	0.000840:16.83	0.000526:17.04	0.000543:19.14	0.000545:16.28	0.000926:17.72	0.000585:19.16	0.000963:16.40	0.000927:17.25	0.000934:13.01	0.000636:17.92	0.000796:13.86	0.000288:15.22	0.000876:16.99	0.000912:14.33	0.000554:18.80	0.002322:16.04	0.002287:16.12	0.000652:11.86	0.002230:12.79	0.000967:14.16	0.000619:13.12	0.000706:16.84	0.000728:19.76	0.000656:19.10	0.000658:17.63	0.000626:17.67	0.000568:18.82
Chr01	10950001	0.001750:18.33	0.001654:18.72	0.001395:25.70	0.001472:18.11	0.001505:25.68	0.001337:30.55	0.001389:23.22	0.001460:26.05	0.001523:19.74	0.001372:26.63	0.001138:18.55	0.001584:18.32	0.001136:16.96	0.001419:18.67	0.000938:16.86	0.001367:18.27	0.001406:18.23	0.001262:19.40	0.001567:18.18	0.001527:16.88	0.001557:17.60	0.001562:16.84	0.001425:20.22	0.001727:17.06	0.001512:18.02	0.001756:20.26	0.001328:17.94	0.001599:18.03	0.001552:13.29	0.001716:17.43	0.001599:14.91	0.001180:15.63	0.001519:17.76	0.001665:15.19	0.001442:18.82	0.001603:15.82	0.001575:15.88	0.001794:12.57	0.001717:12.09	0.001726:14.16	0.001513:13.70	0.001819:16.84	0.001893:20.08	0.001292:19.32	0.001518:18.02	0.001442:17.68	0.001551:19.39
Chr01	11000001	0.001948:19.22	0.001857:18.65	0.001338:24.61	0.001523:18.76	0.001426:23.85	0.001605:29.12	0.001681:22.12	0.001830:26.97	0.001691:21.43	0.001447:24.13	0.001972:17.42	0.001857:18.31	0.002079:16.80	0.001974:19.00	0.002251:16.52	0.001612:16.79	0.001742:18.21	0.001730:18.96	0.001789:18.22	0.002032:15.90	0.002158:16.21	0.001794:16.05	0.001897:19.19	0.001988:16.27	0.001977:17.32	0.001813:18.53	0.001890:16.26	0.001825:18.88	0.001552:13.67	0.001497:18.85	0.001738:15.33	0.001190:16.67	0.001897:16.92	0.001600:16.04	0.001453:18.84	0.001981:17.43	0.002001:17.26	0.002308:12.88	0.002082:13.53	0.001731:14.85	0.001792:14.37	0.001457:17.21	0.002702:18.59	0.001589:19.75	0.001755:18.43	0.001551:18.24	0.002138:18.52
Chr01	11050001	0.000995:19.05	0.001280:17.95	0.001028:26.68	0.001155:21.68	0.001025:26.43	0.000985:31.88	0.001186:24.89	0.001249:30.39	0.001279:25.68	0.001088:27.42	0.001277:17.48	0.001158:18.33	0.001223:17.22	0.001219:18.90	0.001289:16.29	0.001415:17.41	0.001098:18.41	0.000974:19.72	0.001227:18.69	0.001344:15.99	0.001289:16.69	0.001102:16.71	0.001115:19.56	0.001012:15.93	0.001114:17.92	0.001339:19.47	0.001313:17.76	0.000974:20.33	0.000930:15.57	0.000997:20.27	0.001010:17.74	0.001597:19.40	0.001237:19.71	0.001036:19.25	0.000975:20.49	0.002668:20.09	0.003071:19.74	0.001124:14.84	0.003053:16.72	0.001245:16.80	0.000908:16.95	0.000983:19.25	0.001169:22.21	0.000909:21.45	0.000954:20.87	0.000991:20.04	0.001104:20.97
Chr01	11100001	0.003611:12.02	0.004132:10.47	0.002768:20.22	0.003620:14.43	0.002686:19.41	0.002723:22.86	0.003040:15.74	0.003700:18.73	0.003147:15.76	0.002264:20.00	0.003643:12.22	0.004277:11.07	0.004069:11.67	0.003937:12.34	0.003628:10.69	0.004024:11.51	0.004240:11.88	0.003900:12.43	0.004299:12.05	0.003488:10.26	0.003814:11.39	0.004103:11.21	0.004594:11.81	0.003872:10.33	0.003744:11.51	0.003811:11.34	0.003922:11.10	0.002821:14.03	0.003399:10.27	0.003460:14.24	0.003719:11.74	0.002304:12.62	0.003521:13.74	0.003804:12.24	0.003081:14.64	0.003374:14.05	0.003435:12.76	0.003472:9.51	0.004209:10.62	0.003338:11.42	0.004028:11.12	0.003181:13.06	0.003190:15.30	0.003586:15.26	0.003382:13.97	0.003739:13.47	0.003250:15.15
Chr01	11150001	0.004489:13.82	0.004070:11.66	0.004382:23.12	0.004414:17.28	0.004244:21.63	0.004446:26.62	0.004435:17.60	0.004340:20.49	0.004214:19.18	0.004345:23.15	0.004808:14.90	0.004593:13.45	0.004434:13.72	0.004367:15.13	0.005006:12.63	0.004732:14.83	0.004569:14.86	0.004509:15.23	0.004484:15.01	0.004071:13.19	0.004569:13.93	0.004276:13.47	0.004403:13.91	0.004929:12.16	0.004511:13.51	0.004589:14.67	0.004292:13.21	0.004372:16.78	0.004473:12.49	0.004486:16.87	0.004184:14.41	0.000188:16.20	0.004261:15.68	0.004368:15.33	0.004339:17.46	0.006265:16.16	0.006336:15.40	0.004219:11.54	0.006213:13.07	0.004495:13.38	0.004779:13.43	0.003526:15.79	0.004292:17.93	0.004161:18.54	0.004291:17.09	0.004593:16.71	0.004370:17.93
Chr01	11200001	0.002077:14.33	0.001919:16.03	0.001645:25.91	0.001555:24.11	0.001669:25.32	0.001625:31.15	0.001603:24.99	0.001604:30.16	0.001609:28.48	0.001554:27.06	0.002021:15.89	0.001653:16.53	0.001912:15.35	0.001611:17.19	0.001760:14.30	0.001659:15.75	0.001659:16.66	0.002016:17.68	0.001692:16.27	0.001723:13.55	0.001864:15.10	0.002104:15.05	0.001680:17.65	0.001778:14.36	0.001624:15.55	0.001837:15.39	0.001856:15.82	0.001668:20.19	0.001691:16.04	0.001849:20.40	0.001712:17.90	0.000148:18.23	0.001612:19.88	0.001574:19.33	0.001994:20.31	0.003455:19.12	0.003507:18.71	0.001910:15.14	0.003659:15.61	0.001612:18.25	0.001654:17.04	0.001748:18.99	0.001935:21.42	0.001570:21.24	0.001722:20.47	0.001665:19.41	0.001757:20.85
Chr01	11250001	0.001802:15.55	0.001637:13.90	0.001489:23.16	0.001466:19.82	0.001485:22.55	0.001486:26.91	0.001483:21.12	0.001485:27.24	0.001536:24.47	0.001489:23.22	0.001522:14.99	0.001490:14.64	0.001499:14.44	0.001793:16.41	0.001449:13.28	0.001495:14.69	0.001518:16.67	0.001546:16.28	0.001483:15.66	0.001496:13.87	0.001580:13.98	0.001651:15.05	0.001410:16.46	0.001453:13.13	0.001570:14.46	0.001425:14.71	0.001452:14.99	0.001441:18.46	0.001471:14.60	0.001512:18.43	0.001439:15.90	0.000368:17.07	0.001439:18.42	0.001585:18.21	0.001437:17.88	0.008593:17.40	0.008647:17.11	0.001530:14.01	0.008509:15.17	0.001464:16.64	0.001545:15.44	0.001520:17.39	0.001464:20.43	0.001705:18.55	0.001727:18.82	0.001466:17.64	0.001471:18.40
Chr01	11300001	0.013371:13.46	0.012540:13.14	0.012599:24.20	0.012241:21.71	0.012860:22.60	0.013102:28.05	0.012334:20.34	0.012828:24.17	0.012354:25.76	0.012614:24.90	0.013355:14.97	0.012532:14.62	0.013046:14.47	0.012845:16.82	0.013055:13.91	0.012677:14.65	0.013006:16.04	0.012683:15.67	0.013162:15.45	0.012506:13.16	0.012735:14.34	0.013005:13.35	0.012698:14.95	0.013098:13.37	0.013138:14.71	0.012241:15.18	0.012769:14.24	0.012274:18.00	0.012427:13.81	0.012284:18.25	0.011657:15.50	0.000187:18.87	0.012364:17.99	0.012679:18.45	0.012092:18.30	0.011658:16.66	0.012105:16.16	0.012319:13.64	0.011476:13.57	0.012520:16.34	0.012115:15.95	0.012058:17.10	0.012470:20.11	0.012084:19.41	0.012515:18.99	0.012720:18.47	0.012031:18.82
Chr01	11350001	0.010780:15.71	0.010325:17.58	0.008451:24.16	0.009457:21.02	0.008924:23.79	0.009146:28.41	0.009238:21.47	0.008877:26.63	0.008508:23.11	0.008603:23.83	0.009777:15.88	0.009742:17.54	0.010117:15.97	0.010141:18.04	0.009522:16.16	0.009731:15.66	0.010034:16.75	0.009426:18.72	0.010706:16.87	0.010284:14.38	0.010094:15.74	0.009809:14.93	0.009815:17.86	0.009891:15.20	0.010993:16.53	0.009904:16.12	0.010882:16.31	0.009094:17.95	0.010718:13.64	0.009373:17.60	0.009792:15.65	0.003012:15.58	0.008996:17.28	0.009545:17.26	0.009567:18.78	0.003224:16.77	0.003563:16.80	0.010436:12.83	0.003473:13.84	0.008837:15.62	0.008623:15.19	0.009348:17.25	0.008906:20.03	0.009120:19.09	0.009018:18.00	0.009380:17.12	0.009392:18.59
Chr01	11400001	0.009660:15.78	0.010648:20.00	0.009263:24.85	0.009111:17.56	0.010071:24.72	0.009621:29.00	0.010227:21.59	0.010275:26.25	0.009455:19.83	0.010139:24.59	0.009351:16.92	0.010662:16.26	0.010167:17.15	0.010018:18.36	0.009910:15.48	0.010893:15.31	0.009293:17.03	0.010441:19.22	0.010146:17.55	0.009786:14.12	0.010405:16.82	0.009441:15.28	0.009854:18.33	0.010073:16.34	0.009927:17.72	0.010829:17.06	0.009692:15.66	0.009992:16.64	0.010392:12.47	0.009863:17.09	0.009787:13.99	0.000347:14.16	0.010295:16.09	0.009639:15.27	0.009860:18.41	0.003167:16.26	0.003229:16.21	0.010209:11.27	0.003143:13.03	0.009777:14.02	0.009442:12.57	0.010094:16.32	0.010323:19.03	0.010489:18.44	0.010722:17.45	0.009884:16.54	0.009715:17.92
Chr01	11450001	0.010780:16.42	0.010696:18.68	0.010955:21.54	0.010584:14.61	0.010950:22.02	0.011020:25.31	0.010390:18.84	0.011230:22.14	0.011865:15.04	0.011253:21.72	0.010405:17.57	0.011009:16.95	0.010692:16.39	0.011160:18.98	0.010980:16.32	0.010418:16.21	0.010968:16.65	0.010842:18.30	0.011410:17.59	0.011027:14.75	0.010741:15.72	0.010808:15.07	0.010689:18.63	0.011152:17.06	0.010598:17.88	0.010950:18.31	0.011254:15.09	0.010985:14.19	0.009684:10.22	0.010520:14.73	0.009712:11.78	0.000478:14.03	0.010451:14.01	0.010685:12.65	0.010902:16.42	0.002923:10.73	0.002566:11.14	0.009731:9.36	0.001980:8.28	0.010310:11.74	0.008975:10.94	0.010112:13.14	0.011590:16.56	0.010938:16.18	0.010486:15.21	0.010085:14.59	0.009578:15.51
Chr01	11500001	0.007152:23.36	0.007396:27.10	0.006873:24.32	0.007440:20.59	0.006840:24.50	0.006722:29.24	0.006999:25.16	0.006657:32.80	0.007391:23.98	0.006969:24.65	0.006980:22.75	0.006711:23.19	0.007020:20.29	0.006902:24.69	0.006750:21.30	0.006993:21.21	0.007143:22.40	0.006950:25.40	0.007507:23.49	0.006970:20.26	0.007189:20.63	0.007182:21.33	0.006595:24.73	0.007543:21.43	0.006544:23.82	0.006638:24.29	0.006926:20.57	0.007522:19.02	0.007848:14.49	0.007502:18.54	0.007479:16.69	0.001353:17.76	0.007576:18.80	0.007467:18.43	0.006835:19.83	0.003168:16.69	0.002740:16.94	0.007913:15.11	0.003602:14.59	0.007655:16.81	0.008170:15.67	0.007790:17.81	0.007472:21.16	0.006862:20.16	0.007513:19.73	0.008209:18.96	0.007565:18.76
Chr01	11550001	0.004844:29.44	0.005419:31.76	0.004750:26.72	0.004291:22.61	0.004574:26.67	0.004628:31.94	0.004223:29.09	0.004336:39.07	0.004492:26.61	0.004803:26.73	0.004007:29.23	0.004556:29.57	0.004391:25.80	0.004334:30.89	0.004522:25.96	0.004252:26.21	0.004412:27.72	0.004250:31.50	0.004727:29.28	0.004182:25.69	0.004430:26.78	0.004413:26.09	0.004553:29.97	0.004367:27.78	0.004678:29.73	0.004619:29.76	0.004181:26.39	0.005074:20.82	0.005355:17.03	0.005324:21.01	0.004402:18.85	0.000420:17.63	0.004292:20.62	0.004407:20.44	0.004753:21.81	0.002058:20.58	0.001723:21.52	0.004754:16.49	0.002223:17.72	0.004499:18.95	0.004398:17.31	0.004745:19.37	0.004260:24.20	0.004405:22.44	0.005068:21.44	0.005389:19.89	0.004762:20.68
Chr01	11600001	0.003445:25.74	0.003486:27.13	0.003534:25.01	0.003948:20.34	0.003589:23.81	0.003292:29.16	0.003357:25.86	0.003564:34.44	0.003873:22.63	0.003700:24.68	0.003587:25.12	0.003522:25.01	0.003554:22.68	0.003343:27.37	0.003536:23.05	0.003483:22.35	0.003419:24.50	0.003479:27.57	0.003465:25.31	0.003838:22.29	0.003463:23.35	0.003574:22.78	0.003413:26.38	0.003490:23.86	0.003400:27.09	0.003327:25.42	0.003908:22.42	0.003771:18.50	0.003926:15.40	0.003955:19.10	0.003448:17.75	0.002267:15.90	0.003450:18.70	0.003533:18.89	0.003585:19.54	0.001008:18.16	0.000882:18.97	0.004090:14.89	0.001533:15.75	0.003371:17.26	0.003474:15.74	0.004040:17.30	0.003552:22.68	0.003502:20.82	0.003822:19.91	0.003919:18.10	0.003897:18.84
Chr01	11650001	0.001964:25.14	0.001947:26.27	0.001866:26.17	0.001993:27.29	0.001903:26.58	0.001846:31.32	0.001866:29.63	0.002065:38.29	0.001870:30.05	0.001908:27.41	0.002654:23.95	0.001986:24.83	0.001892:21.55	0.002203:25.59	0.001945:21.59	0.002136:21.90	0.001949:24.38	0.002249:26.47	0.002187:24.73	0.002019:22.40	0.002066:21.77	0.001903:22.47	0.001984:25.74	0.001963:22.71	0.001944:24.96	0.001945:24.33	0.002105:22.09	0.001957:21.41	0.002217:17.93	0.002004:21.30	0.001987:20.11	0.000564:19.59	0.001823:21.94	0.001867:23.92	0.002105:22.74	0.001387:21.94	0.001406:21.56	0.001971:18.57	0.001346:19.80	0.002068:21.10	0.001916:19.74	0.002181:20.68	0.002028:25.63	0.001905:23.99	0.002025:23.17	0.002044:21.64	0.001897:22.37
Chr01	11700001	0.001229:17.28	0.001079:17.88	0.001221:20.69	0.001054:15.49	0.001070:20.01	0.001017:24.38	0.001118:20.63	0.001015:28.53	0.001061:17.60	0.001125:20.85	0.001195:17.39	0.001143:16.37	0.001285:15.97	0.001035:19.11	0.001135:15.69	0.001031:16.45	0.001231:17.87	0.001171:19.50	0.001132:17.25	0.001143:15.50	0.001080:16.15	0.001357:15.90	0.001184:18.47	0.001132:15.72	0.001268:18.43	0.001175:18.09	0.001290:16.59	0.001084:16.27	0.001050:12.64	0.001283:15.89	0.001118:13.93	0.000616:13.51	0.001044:16.02	0.001020:15.39	0.001043:17.20	0.001012:15.46	0.001618:16.61	0.001133:12.40	0.001442:13.20	0.001127:13.92	0.001094:12.98	0.001170:14.71	0.001064:19.63	0.000983:18.38	0.001099:16.40	0.001103:16.19	0.001008:16.46
Chr01	11750001	0.000782:20.81	0.000979:22.52	0.000758:25.09	0.000774:26.98	0.000811:24.93	0.000796:28.29	0.000810:29.26	0.000850:36.80	0.000791:30.09	0.000836:25.83	0.000820:22.06	0.000968:20.54	0.000920:19.54	0.000939:24.49	0.000898:18.71	0.000838:18.02	0.000864:22.41	0.000936:23.88	0.001035:22.27	0.000965:19.85	0.001111:20.62	0.000698:20.46	0.000967:22.69	0.001027:20.03	0.000853:23.86	0.000879:21.49	0.000969:20.28	0.000819:20.07	0.001103:18.18	0.000804:20.01	0.000751:19.98	0.000388:18.98	0.000814:21.49	0.000729:23.16	0.000818:21.03	0.000852:21.45	0.000753:21.92	0.000997:18.48	0.000852:19.17	0.000875:20.22	0.000769:20.49	0.000800:19.67	0.000870:25.61	0.000973:22.13	0.000774:22.08	0.000914:20.69	0.000795:21.26
Chr01	11800001	0.006768:28.10	0.005807:27.72	0.008592:26.17	0.006243:23.23	0.007825:25.78	0.007773:30.80	0.004920:29.27	0.004078:38.50	0.007603:26.24	0.007312:27.08	0.004319:29.23	0.005314:28.84	0.004351:26.33	0.002907:32.37	0.003794:26.27	0.007522:25.35	0.003030:29.70	0.003516:31.51	0.004010:30.28	0.004501:26.60	0.004124:28.24	0.003022:28.99	0.002922:31.26	0.002186:28.71	0.004003:30.19	0.003995:29.72	0.002802:27.75	0.007532:19.58	0.006880:17.41	0.006960:20.08	0.006562:19.62	0.006291:17.16	0.006233:21.82	0.004846:23.06	0.007169:21.96	0.007735:18.52	0.007611:20.85	0.007923:17.38	0.008204:17.17	0.006390:20.05	0.006525:18.34	0.007292:17.93	0.006631:22.93	0.008130:23.47	0.007999:20.23	0.006527:19.87	0.006800:19.04
Chr01	11850001	0.003661:21.43	0.003080:24.45	0.003242:21.10	0.002904:18.90	0.002742:20.56	0.002805:24.13	0.002864:22.85	0.003212:30.88	0.003012:21.95	0.003246:20.70	0.002932:24.71	0.003402:23.53	0.003094:21.26	0.002712:27.04	0.002954:21.14	0.002814:20.42	0.002789:23.68	0.002764:25.23	0.002619:24.85	0.003107:21.40	0.003202:25.10	0.003483:23.80	0.003415:25.54	0.003553:23.69	0.003711:26.87	0.002860:23.93	0.003103:22.51	0.003731:15.78	0.003987:13.94	0.003537:16.98	0.003252:15.72	0.002744:13.44	0.004564:16.42	0.003813:17.75	0.003214:16.71	0.002644:15.44	0.002241:16.89	0.003771:13.98	0.002486:14.45	0.004767:15.50	0.003528:14.46	0.003459:15.21	0.003679:19.87	0.003474:17.62	0.003936:16.94	0.003342:16.42	0.004145:16.21
Chr01	11900001	0.000821:12.12	0.000632:12.77	0.000771:13.48	0.000833:11.33	0.000695:13.72	0.000806:15.73	0.000724:14.20	0.000993:17.47	0.000858:12.97	0.000850:13.48	0.000659:12.95	0.001020:11.53	0.000673:11.20	0.000656:13.56	0.000752:11.03	0.000918:10.17	0.001215:12.31	0.000886:12.24	0.000768:12.52	0.000627:10.63	0.000962:12.16	0.000878:11.97	0.001108:13.38	0.000851:11.75	0.000987:13.29	0.000744:11.99	0.000744:10.18	NA:10.30	NA:8.66	0.000593:10.44	0.000583:9.76	0.000394:9.24	0.001067:10.60	0.001108:10.91	0.000697:10.63	NA:9.93	0.000873:10.61	NA:8.84	NA:8.71	0.000696:9.82	NA:9.13	NA:9.80	0.000591:12.79	0.000807:11.79	0.000783:10.71	0.000828:10.37	NA:10.73
Chr01	11950001	0.000635:15.06	0.000700:17.11	0.000799:23.02	0.000757:21.18	0.000841:22.01	0.000868:26.59	0.001457:22.56	0.000913:26.12	0.000946:24.15	0.000872:23.38	0.000753:15.15	0.000692:13.94	0.000922:13.96	0.001089:16.32	0.000792:13.58	0.000831:14.14	0.000805:16.45	0.000736:17.41	0.000747:15.47	0.000962:13.95	0.000653:14.33	0.000774:14.68	0.000704:16.53	0.000694:14.19	0.000748:15.77	0.000561:15.54	0.000726:13.54	0.000778:18.69	0.000767:14.95	0.000689:18.11	0.000942:16.73	0.000320:16.78	0.000689:18.70	0.000790:18.78	0.000778:19.01	0.000647:17.94	0.000643:18.51	0.000768:14.86	0.000767:15.44	0.000856:16.83	0.000752:15.59	0.000824:17.91	0.000732:21.43	0.000735:19.55	0.000788:19.05	0.000809:18.27	0.000765:18.60
Chr01	12000001	0.012615:12.44	0.011258:13.03	0.012274:18.69	0.009360:14.03	0.012183:17.82	0.011697:21.84	0.011105:16.59	0.011177:18.79	0.011213:15.78	0.011422:19.40	0.012888:12.62	0.012468:11.68	0.012306:12.07	0.011972:13.08	0.011263:11.73	0.011707:11.08	0.012818:12.99	0.012408:13.10	0.012184:12.29	0.011971:11.27	0.011590:11.87	0.011756:11.79	0.011587:13.73	0.012033:12.04	0.011780:12.40	0.012570:13.34	0.011772:11.80	0.011444:13.64	0.011698:10.68	0.011971:13.70	0.010711:11.56	0.003921:12.14	0.011594:13.35	0.011552:12.93	0.012447:15.37	0.011006:12.29	0.011754:12.97	0.011140:9.63	0.011428:10.26	0.010712:12.01	0.010611:11.13	0.011339:12.97	0.012139:15.91	0.011070:14.62	0.012544:14.59	0.010858:13.63	0.011287:14.08
Chr01	12050001	0.003133:16.94	0.002911:17.14	0.003428:20.36	0.003577:16.65	0.003320:20.32	0.003354:23.66	0.003314:20.50	0.003269:24.75	0.003332:19.32	0.003475:20.49	0.003355:15.98	0.003325:16.54	0.003423:14.69	0.002849:16.71	0.003499:13.90	0.003501:15.15	0.003431:16.76	0.003291:18.72	0.003290:16.63	0.003001:14.60	0.003381:14.82	0.003288:14.71	0.003531:18.10	0.003382:14.77	0.003248:16.39	0.003373:16.33	0.002996:15.32	0.003522:16.32	0.003575:12.63	0.003441:16.26	0.003294:13.91	0.000023:14.02	0.003496:15.66	0.003010:15.89	0.003430:16.28	0.004537:20.89	0.004909:20.03	0.003449:12.91	0.004064:16.89	0.003195:13.93	0.003481:13.48	0.002977:15.31	0.003596:17.46	0.003326:17.38	0.003406:16.21	0.003427:15.00	0.003062:16.21
Chr01	12100001	0.001912:12.45	0.001924:14.79	0.003213:14.03	0.003302:11.81	0.003200:14.28	0.001858:17.07	0.003598:14.64	0.002118:19.23	0.003032:11.39	0.002339:13.93	0.003933:12.95	0.001952:13.04	0.002520:11.99	0.002710:14.18	0.003364:11.22	0.003298:11.43	0.002950:13.42	0.001256:14.66	0.003403:13.06	0.003034:11.19	0.002037:11.61	0.002584:11.65	0.001485:14.95	0.001944:12.07	0.002778:13.23	0.001861:12.57	0.002051:12.76	0.002745:10.25	0.001470:8.64	0.002410:10.46	0.003793:9.67	0.003371:6.35	0.002345:10.75	0.001903:9.82	0.002262:11.37	0.004277:18.48	0.003829:19.82	0.003429:8.92	0.004026:16.48	0.002903:9.50	0.002660:9.21	0.002234:9.89	0.002711:12.02	0.002391:11.69	0.002167:11.09	0.003590:10.35	0.001865:10.17
Chr01	12150001	0.001799:14.16	0.001614:14.49	0.002173:15.83	0.002028:13.26	0.001828:15.87	0.001888:19.04	0.001840:16.02	0.001991:19.80	0.002721:15.60	0.001981:16.90	0.002135:13.97	0.001501:14.31	0.002224:12.62	0.001591:14.41	0.001978:12.45	0.001924:13.02	0.002111:14.76	0.001804:15.59	0.001686:14.60	0.002089:12.97	0.001690:12.21	0.001714:12.62	0.001441:14.86	0.001475:12.79	0.001677:14.52	0.001534:14.18	0.002047:13.00	0.002316:12.20	0.002374:9.93	0.002206:12.24	0.002447:10.92	0.001736:11.12	0.002126:12.09	0.001838:11.52	0.002390:12.86	0.007763:17.22	0.007712:18.25	0.002192:9.62	0.007263:14.77	0.002016:11.07	0.002592:10.21	0.001824:11.49	0.002120:13.98	0.002205:13.85	0.001743:12.80	0.001917:12.28	0.002095:13.16
Chr01	12200001	0.002887:22.19	0.002344:24.45	0.002401:27.72	0.002555:25.68	0.002749:28.64	0.002575:32.54	0.002281:29.41	0.002269:34.78	0.002361:30.69	0.002463:28.12	0.003355:21.48	0.002744:23.62	0.003529:20.66	0.003214:23.47	0.003248:20.57	0.003711:20.18	0.002915:23.09	0.002273:26.14	0.003135:23.77	0.003469:20.00	0.002418:20.98	0.003270:20.57	0.002520:24.86	0.003002:21.29	0.003622:24.40	0.002941:22.16	0.002849:20.43	0.002478:21.39	0.002796:16.51	0.002215:21.33	0.002694:20.40	0.001626:19.51	0.002766:21.58	0.002317:21.35	0.002912:22.86	0.018475:16.90	0.018524:16.64	0.002401:17.46	0.018459:14.55	0.002733:19.41	0.002561:18.84	0.002280:20.85	0.002544:25.62	0.002965:23.21	0.002663:22.02	0.002214:20.84	0.003525:21.87
Chr01	12250001	0.001771:20.10	0.001650:22.08	0.001607:25.43	0.001547:21.48	0.001600:25.15	0.001585:29.53	0.001562:25.47	0.001570:31.10	0.001653:24.65	0.001566:26.33	0.001588:19.43	0.001557:20.72	0.001527:19.51	0.001512:21.94	0.001737:18.40	0.001562:18.04	0.001903:20.39	0.001582:22.75	0.001674:20.22	0.001771:17.66	0.001936:19.37	0.001687:19.35	0.001790:21.66	0.001606:19.18	0.001640:23.00	0.001934:19.67	0.001551:18.91	0.001822:18.98	0.001608:15.10	0.001590:19.47	0.001756:17.00	0.004408:17.56	0.001637:19.09	0.001926:18.41	0.001535:20.35	0.005104:19.02	0.005495:19.05	0.001571:15.03	0.005540:15.97	0.001643:17.15	0.001600:16.19	0.001583:18.14	0.001492:22.06	0.001562:21.40	0.001662:20.13	0.001447:19.77	0.001529:19.37
Chr01	12300001	0.001763:18.61	0.001374:19.50	0.001187:27.07	0.001220:19.82	0.001292:25.80	0.001188:30.76	0.001400:23.36	0.001147:31.06	0.001274:22.18	0.001230:27.94	0.001295:18.95	0.001319:18.42	0.001291:18.62	0.001601:21.40	0.001350:17.58	0.001748:17.50	0.001530:18.69	0.001220:21.32	0.001146:19.52	0.001323:16.67	0.001458:18.50	0.001854:16.94	0.001514:17.64	0.001453:17.47	0.001471:20.19	0.001429:19.37	0.001412:17.36	0.001259:19.07	0.001428:14.85	0.001258:19.07	0.001186:15.91	0.001252:17.76	0.001260:18.85	0.001331:17.81	0.001334:21.73	0.001433:18.36	0.001461:18.98	0.001572:13.78	0.001656:14.97	0.001259:16.76	0.001178:15.02	0.001275:18.58	0.001288:21.88	0.001254:21.34	0.001103:20.01	0.001348:18.86	0.001134:20.39
Chr01	12350001	0.001009:16.50	0.001028:14.94	0.001626:24.03	0.001728:20.09	0.001697:23.04	0.001576:27.72	0.001812:21.35	0.001657:25.41	0.001495:23.12	0.001495:23.53	0.001969:15.55	0.001717:15.25	0.001520:15.08	0.001953:16.52	0.001999:14.35	0.001814:14.82	0.001891:16.49	0.001599:16.84	0.001544:15.65	0.001336:13.58	0.000968:14.13	0.001003:14.39	0.001074:16.05	0.001036:12.89	0.001210:15.57	0.001041:15.44	0.001059:14.11	0.000940:17.74	0.001027:13.05	0.000984:16.97	0.001517:14.78	0.002127:16.23	0.000984:16.57	0.001026:16.59	0.001636:18.35	0.001000:17.16	0.001034:16.67	0.001074:12.68	0.001036:13.76	0.001005:14.56	0.001694:15.42	0.000987:16.99	0.001030:19.15	0.001001:18.96	0.001005:18.26	0.001066:16.88	0.000989:18.16
Chr01	12400001	0.007284:19.45	0.006596:20.08	0.004562:28.78	0.004760:20.73	0.004489:27.98	0.005241:34.07	0.005915:22.58	0.006489:24.47	0.005408:22.27	0.005080:29.06	0.006345:22.39	0.006776:20.76	0.005896:19.69	0.006265:22.78	0.006696:19.18	0.006566:20.90	0.005690:20.86	0.006013:21.90	0.006282:22.74	0.007181:18.82	0.006585:19.84	0.006206:19.92	0.006525:21.44	0.007456:19.58	0.006123:21.63	0.007100:22.90	0.006970:18.80	0.005864:19.07	0.006918:13.93	0.005635:19.07	0.006544:15.67	0.005044:17.84	0.006051:18.44	0.005950:17.84	0.005955:21.07	0.005808:18.33	0.006327:18.25	0.008076:12.76	0.006564:13.68	0.006558:16.10	0.006401:15.14	0.005810:17.95	0.006404:21.95	0.005423:21.95	0.005928:20.54	0.005683:20.13	0.005878:21.21
Chr01	12450001	0.012820:31.59	0.011751:34.88	0.014416:32.42	0.014453:27.76	0.013614:32.76	0.013428:39.58	0.011726:35.19	0.012710:46.07	0.013573:31.62	0.013443:33.88	0.013753:30.27	0.010662:33.90	0.013763:29.46	0.013928:33.86	0.013036:27.85	0.013801:28.05	0.012737:31.29	0.012445:34.76	0.014675:31.22	0.013702:28.19	0.012376:31.82	0.014319:30.34	0.012218:36.46	0.012379:31.15	0.012743:33.18	0.014544:32.72	0.012592:31.20	0.013165:24.84	0.014347:21.32	0.015071:25.71	0.014698:23.11	0.015730:22.45	0.014136:26.07	0.014811:26.16	0.012485:26.92	0.014381:24.60	0.016072:26.33	0.016555:20.39	0.014703:22.33	0.015069:22.37	0.016312:21.31	0.014625:23.93	0.014514:29.81	0.013652:29.00	0.013972:26.63	0.014449:24.41	0.013120:26.45
Chr01	12500001	0.004654:27.51	0.003598:30.01	0.006522:31.10	0.005854:29.40	0.006223:29.67	0.005875:35.04	0.005335:33.11	0.005519:41.83	0.005532:34.21	0.005811:30.29	0.006864:26.46	0.006163:26.97	0.006468:24.06	0.006753:29.01	0.006585:24.36	0.006725:23.99	0.006872:26.57	0.005597:30.07	0.006081:27.71	0.005719:24.94	0.007074:25.43	0.004660:27.42	0.006130:30.42	0.005941:26.09	0.004725:28.93	0.005534:26.62	0.005755:24.37	0.003590:23.72	0.004604:20.39	0.004524:23.19	0.005823:24.31	0.007417:23.72	0.005044:25.80	0.006019:26.93	0.007217:25.19	0.006831:24.48	0.006714:25.46	0.004127:22.14	0.006682:22.94	0.005969:23.85	0.005307:24.34	0.004928:21.79	0.005780:30.26	0.005700:28.09	0.004245:24.89	0.004391:23.40	0.006209:23.87
Chr01	12550001	0.017964:33.18	0.016739:36.79	0.017104:34.31	0.017118:28.07	0.017327:34.08	0.016254:40.72	0.018346:35.38	0.017984:44.19	0.017688:32.35	0.016631:34.84	0.018674:31.22	0.017938:32.03	0.019287:27.90	0.019233:32.82	0.018611:27.86	0.018008:27.31	0.017294:31.62	0.016824:34.42	0.016564:31.28	0.015707:30.41	0.018240:29.58	0.016160:30.70	0.017720:34.22	0.016969:31.21	0.015117:34.19	0.016039:30.91	0.019212:27.26	0.019239:26.13	0.021732:21.23	0.019472:25.75	0.019156:23.84	0.019124:22.09	0.018480:26.69	0.019377:26.03	0.017183:28.03	0.018407:25.61	0.019345:25.90	0.020447:21.09	0.022590:21.40	0.019894:24.40	0.021045:22.28	0.018915:24.75	0.018434:30.77	0.016165:30.04	0.017960:27.84	0.018388:25.38	0.017194:25.78
Chr01	12600001	0.003150:25.32	0.002993:27.92	0.004347:28.31	0.004570:23.52	0.003470:27.50	0.003966:32.21	0.004327:28.40	0.003659:35.75	0.003845:23.74	0.004559:28.18	0.003343:25.09	0.005103:25.43	0.004594:22.86	0.004284:26.68	0.004496:23.56	0.004009:23.15	0.004042:25.76	0.003383:28.58	0.004676:26.52	0.004604:23.15	0.004215:24.19	0.004878:24.44	0.004222:29.23	0.003978:25.87	0.004371:26.68	0.004577:25.67	0.004132:24.64	0.004817:19.58	0.004913:15.66	0.004305:19.85	0.005240:17.65	0.006063:17.39	0.005864:20.94	0.006195:19.30	0.005015:21.99	0.006292:19.45	0.005728:19.95	0.006659:15.93	0.006252:16.82	0.003757:18.40	0.005400:16.90	0.004414:19.12	0.004533:23.82	0.004553:23.79	0.004008:20.96	0.003674:20.54	0.004135:21.53
Chr01	12650001	0.006623:17.62	0.006793:21.83	0.006601:25.54	0.006936:20.63	0.007216:24.89	0.006940:29.72	0.007139:25.36	0.007523:30.63	0.006707:24.19	0.007012:25.29	0.007245:19.51	0.006970:19.49	0.007139:18.30	0.007557:21.59	0.007410:18.12	0.007879:18.22	0.006703:20.24	0.006670:23.89	0.007978:20.49	0.007327:18.54	0.007988:18.56	0.007227:18.66	0.006897:22.28	0.007030:20.02	0.007331:19.96	0.006930:19.59	0.007419:18.78	0.007603:16.72	0.007745:13.49	0.007027:17.52	0.007020:15.79	0.007974:15.26	0.006999:17.76	0.007766:17.70	0.007097:19.58	0.006795:16.81	0.007485:17.89	0.008364:13.56	0.007698:14.32	0.007605:15.63	0.008499:14.91	0.007049:17.99	0.007312:20.72	0.006322:20.01	0.007894:18.76	0.006700:17.83	0.006482:18.26
Chr01	12700001	0.014033:13.80	0.015091:15.37	0.014473:17.86	0.015011:12.46	0.014673:16.53	0.013896:20.88	0.014200:16.79	0.014706:20.38	0.015593:12.33	0.013767:17.68	0.015442:14.61	0.015207:14.11	0.014988:13.67	0.015052:15.82	0.014599:13.48	0.014523:13.40	0.014818:14.58	0.014454:15.62	0.015594:14.69	0.014674:13.37	0.014517:13.70	0.014678:12.62	0.014341:16.09	0.014999:13.64	0.015533:13.88	0.014461:14.98	0.014377:13.50	0.014568:12.17	0.015194:9.60	0.015146:12.38	0.014568:10.62	0.015302:10.56	0.013524:11.79	0.013580:11.75	0.013587:13.98	0.014997:11.39	0.014758:12.31	0.016131:8.75	0.015513:9.65	0.014111:10.67	0.014642:9.77	0.014938:11.45	0.014397:13.85	0.013414:13.78	0.015188:12.93	0.014672:13.01	0.013869:12.64
Chr01	12750001	0.030421:24.75	0.030677:27.05	0.030953:26.13	0.030652:20.07	0.030550:24.46	0.030385:30.91	0.028431:27.06	0.029600:34.66	0.030637:22.05	0.031771:25.59	0.029456:25.02	0.030976:23.86	0.030355:21.91	0.031335:26.84	0.030619:21.86	0.031242:21.93	0.029982:24.64	0.028965:27.50	0.032560:24.20	0.030957:21.04	0.031597:23.06	0.030129:22.62	0.030808:27.27	0.030436:23.37	0.030113:24.23	0.030127:24.53	0.028419:23.48	0.030520:18.53	0.031184:14.91	0.031130:19.25	0.030047:16.87	0.029720:16.43	0.030530:19.95	0.030107:18.73	0.030455:20.53	0.029709:17.62	0.031651:19.13	0.031362:14.88	0.028993:15.72	0.030666:17.40	0.031847:15.76	0.029789:17.48	0.030747:22.87	0.030216:21.75	0.031221:19.26	0.031941:18.34	0.032005:19.21
Chr01	12800001	0.027057:30.95	0.028742:31.12	0.031152:26.08	0.031309:20.83	0.030157:25.96	0.028748:31.60	0.028615:27.68	0.028036:37.10	0.031382:22.94	0.028708:25.80	0.027687:29.08	0.025822:29.51	0.027392:26.12	0.027664:31.13	0.028399:25.42	0.028948:23.62	0.027234:27.63	0.029363:30.87	0.028316:29.18	0.028019:24.86	0.028042:29.12	0.028377:27.36	0.027400:32.93	0.027659:29.44	0.027753:29.82	0.027593:29.09	0.028048:28.26	0.030712:19.00	0.032500:16.18	0.030854:19.58	0.028887:18.16	0.031135:16.94	0.029399:21.18	0.031031:20.28	0.030890:20.80	0.030322:17.70	0.030649:20.04	0.030822:15.92	0.032255:16.70	0.030919:16.97	0.029005:16.09	0.029949:17.83	0.028858:23.37	0.031006:21.91	0.030362:20.52	0.030270:19.89	0.031544:19.04
Chr01	12850001	0.019098:20.63	0.017519:22.54	0.021387:17.75	0.025958:13.61	0.020085:18.02	0.022093:21.87	0.020535:18.94	0.021341:25.89	0.028164:15.67	0.021745:18.06	0.016404:22.53	0.017590:21.67	0.016440:18.96	0.014639:23.81	0.017393:19.29	0.017525:18.61	0.018062:21.21	0.016229:22.64	0.014804:22.45	0.017396:19.00	0.015374:20.91	0.013604:20.42	0.016066:23.19	0.016681:21.11	0.015752:23.90	0.015293:22.24	0.016162:20.31	0.025202:12.87	0.029369:10.08	0.026456:13.16	0.026121:11.86	0.026920:11.36	0.023533:13.38	0.027014:12.39	0.023056:14.11	0.027808:11.33	0.022226:13.27	0.025635:10.75	0.024416:10.65	0.023677:11.63	0.024720:11.18	0.025130:12.21	0.022653:15.68	0.021751:14.72	0.025356:13.58	0.025235:13.58	0.024218:13.16
Chr01	12900001	0.014122:22.77	0.014851:24.25	0.018803:20.02	0.022678:13.93	0.018992:20.55	0.019112:24.60	0.019322:20.59	0.017658:29.10	0.023672:15.54	0.021119:20.22	0.015075:25.64	0.016406:24.10	0.016739:21.35	0.015770:26.81	0.014637:21.98	0.016438:20.37	0.016910:23.48	0.015498:25.50	0.015591:24.74	0.015100:21.57	0.016692:23.73	0.014996:22.55	0.015403:25.96	0.015240:25.50	0.014034:27.71	0.013987:26.62	0.015648:22.70	0.021039:13.26	0.021624:11.04	0.019899:13.56	0.021927:12.80	0.021720:12.03	0.021054:14.66	0.021268:13.88	0.020627:15.22	0.021482:13.08	0.022181:13.99	0.023499:11.63	0.020756:11.31	0.021826:12.98	0.020871:11.27	0.019762:12.73	0.021139:16.58	0.018481:15.92	0.020547:14.74	0.021822:14.69	0.020924:13.52
Chr01	12950001	0.036247:24.75	0.036111:27.02	0.037634:24.09	0.038184:20.42	0.035392:24.73	0.036469:28.31	0.035150:25.88	0.035952:33.61	0.037990:23.26	0.041038:24.24	0.037254:24.58	0.037912:23.44	0.036660:21.33	0.035970:26.02	0.037097:20.57	0.039033:21.46	0.038333:24.11	0.033600:27.85	0.034425:25.52	0.036325:22.13	0.035761:23.10	0.036036:22.73	0.036424:25.86	0.035261:23.70	0.035713:25.86	0.036425:24.97	0.036933:22.60	0.039218:18.06	0.037718:14.63	0.037764:18.02	0.036680:17.60	0.038954:16.04	0.036126:19.55	0.035417:17.92	0.037590:19.57	0.037786:17.70	0.037148:18.89	0.040231:15.00	0.036244:15.58	0.035910:16.27	0.036947:15.52	0.037647:17.01	0.037922:22.08	0.037844:20.11	0.039719:18.59	0.038513:18.33	0.035954:18.50
Chr01	13000001	0.003087:21.58	0.003140:24.85	0.003207:25.60	0.003237:19.25	0.003317:25.29	0.003364:30.48	0.003108:24.65	0.003399:30.87	0.003297:19.92	0.003318:25.58	0.003222:21.99	0.003059:21.19	0.003160:19.39	0.003058:22.13	0.003147:19.85	0.003147:20.39	0.003108:21.20	0.003155:24.24	0.003088:21.50	0.003242:20.27	0.003090:19.62	0.003147:20.49	0.002843:24.28	0.003081:21.33	0.003236:22.38	0.003081:23.28	0.003232:19.28	0.003236:17.84	0.003273:14.19	0.003352:18.60	0.003194:16.76	0.003934:16.60	0.003410:19.12	0.003379:18.45	0.003298:20.44	0.003183:17.38	0.003142:18.19	0.003454:13.91	0.003347:14.84	0.003171:16.08	0.003244:14.52	0.003139:17.49	0.002987:21.78	0.003151:21.27	0.003241:19.68	0.003412:18.85	0.003263:19.58
Chr01	13050001	0.003283:19.86	0.003070:22.33	0.003080:22.01	0.003268:16.39	0.003045:21.70	0.003169:26.37	0.003044:22.69	0.003347:28.04	0.003020:18.77	0.003095:22.48	0.003079:18.85	0.002900:19.68	0.003723:18.11	0.003246:18.70	0.003209:17.63	0.002977:17.67	0.003104:20.02	0.003184:21.66	0.003466:18.96	0.003421:16.72	0.002985:18.81	0.003083:18.36	0.003170:22.52	0.003040:18.22	0.003113:19.61	0.003247:19.29	0.003021:17.66	0.003457:16.36	0.003258:13.10	0.003119:17.04	0.003957:15.05	0.003438:13.74	0.003130:17.13	0.003353:16.48	0.003099:17.53	0.003292:15.70	0.003309:16.57	0.003511:13.28	0.003441:13.99	0.003596:14.95	0.003512:13.72	0.003311:16.01	0.003707:19.30	0.003866:18.87	0.003339:17.67	0.003214:17.32	0.003097:17.14
Chr01	13100001	0.016393:18.94	0.016174:21.68	0.016694:21.25	0.016777:16.84	0.016322:20.69	0.016544:24.35	0.016029:20.94	0.016481:27.85	0.017158:18.06	0.016767:20.48	0.015777:18.46	0.016300:19.21	0.016141:17.24	0.016103:19.41	0.016078:16.80	0.016558:16.66	0.015840:18.94	0.016141:21.44	0.015950:18.85	0.016787:15.92	0.015695:18.47	0.016409:18.06	0.016365:22.81	0.016703:18.12	0.016099:18.91	0.016048:18.46	0.016401:17.36	0.016601:15.56	0.017391:12.26	0.016660:15.51	0.016841:14.17	0.017847:12.23	0.016654:15.88	0.016595:15.97	0.016736:16.73	0.016916:14.90	0.016670:15.27	0.015987:12.29	0.016577:13.31	0.016860:14.46	0.017397:12.78	0.016967:14.75	0.016439:18.25	0.016240:17.12	0.017056:16.16	0.016524:15.16	0.016745:15.57
Chr01	13150001	0.013702:16.49	0.013848:18.63	0.013383:18.84	0.013436:16.02	0.013382:18.63	0.013276:22.48	0.013365:18.68	0.013387:22.63	0.013228:18.44	0.013695:19.03	0.013184:16.55	0.013596:16.06	0.013217:14.09	0.013384:16.68	0.013735:14.69	0.013598:15.17	0.013629:16.74	0.013418:19.31	0.013756:16.06	0.013239:14.80	0.013177:15.27	0.013684:15.78	0.013670:18.31	0.013651:16.05	0.013416:16.62	0.013259:17.52	0.014029:13.70	0.013353:15.19	0.012548:11.53	0.013780:14.64	0.013027:13.21	0.017443:12.28	0.012857:15.09	0.013469:14.78	0.013665:15.68	0.012857:13.87	0.013816:14.32	0.014020:11.22	0.013207:11.43	0.013462:12.62	0.013016:11.99	0.012798:14.51	0.013088:17.28	0.013786:16.05	0.013191:15.35	0.013751:14.40	0.013513:15.03
Chr01	13200001	0.023072:27.45	0.023163:29.92	0.022235:26.76	0.022635:26.26	0.022905:25.49	0.022876:31.66	0.022998:30.40	0.022416:37.76	0.022646:28.32	0.022965:26.53	0.022889:28.35	0.023740:27.02	0.022926:24.22	0.022977:29.82	0.023703:23.99	0.023540:23.07	0.022924:27.23	0.022499:29.48	0.022977:27.77	0.023711:23.54	0.022884:26.02	0.023267:25.65	0.023586:29.72	0.022885:26.89	0.022993:28.67	0.022860:27.66	0.023392:25.74	0.023277:21.45	0.022675:18.30	0.023273:21.26	0.023428:21.01	0.023900:18.86	0.022577:21.37	0.022693:23.51	0.023821:21.83	0.023300:21.03	0.022414:22.44	0.022504:19.38	0.022453:19.42	0.022868:20.13	0.022381:19.82	0.023024:19.28	0.023328:25.76	0.023356:22.83	0.022806:22.53	0.023083:21.03	0.023214:20.73
Chr01	13250001	0.008468:20.43	0.009593:21.61	0.011473:17.60	0.011781:16.44	0.011450:17.82	0.010585:21.00	0.009973:21.56	0.009767:26.35	0.011301:20.05	0.011550:17.56	0.009441:21.78	0.009666:20.99	0.010184:18.24	0.010146:23.27	0.010089:18.32	0.009534:17.10	0.009522:21.40	0.009721:22.84	0.009843:21.58	0.010301:18.14	0.009093:21.42	0.009979:20.34	0.009443:22.87	0.009541:20.59	0.009473:22.62	0.009886:19.82	0.009463:19.27	0.010183:14.85	0.011406:12.52	0.010447:15.16	0.011406:14.62	0.013660:10.86	0.009952:15.67	0.011144:16.41	0.011868:14.52	0.011789:14.33	0.011016:15.73	0.011490:13.90	0.011080:13.98	0.011529:14.46	0.011199:13.78	0.010463:13.41	0.010772:18.27	0.010573:15.88	0.010764:14.62	0.010707:14.61	0.011184:14.92
Chr01	13300001	0.004975:15.78	0.006609:17.49	0.006058:14.03	0.006397:14.48	0.005990:14.48	0.005633:17.18	0.006058:17.16	0.004940:20.83	0.007883:14.51	0.006704:14.29	0.005549:17.20	0.004972:16.17	0.005568:14.63	0.004520:18.97	0.005475:14.48	0.005485:13.05	0.004664:15.89	0.005653:17.54	0.005857:16.87	0.006385:14.08	0.004912:17.01	0.005661:16.67	0.005102:17.95	0.005530:16.56	0.004850:17.83	0.005605:15.97	0.004642:15.43	0.006424:11.80	0.007191:9.83	0.007613:11.68	0.006924:11.85	0.008686:9.28	0.006160:12.06	0.005930:12.66	0.006487:11.72	0.007034:11.48	0.006517:12.20	0.006096:11.48	0.006408:10.64	0.005668:11.42	0.006336:10.56	0.006829:10.90	0.006662:14.99	0.006468:12.70	0.007007:12.30	0.006740:11.75	0.006560:11.89
Chr01	13350001	0.021261:12.04	0.020352:13.69	0.021437:12.58	0.021542:13.80	0.021824:12.53	0.020150:14.91	0.020130:14.54	0.020793:18.15	0.020463:16.00	0.021709:13.08	0.021178:13.15	0.021251:11.84	0.022241:11.65	0.021559:13.16	0.023560:10.46	0.021905:10.50	0.022002:12.30	0.020079:13.42	0.021448:13.02	0.021836:10.96	0.022546:11.58	0.022500:11.80	0.022099:12.96	0.020401:12.05	0.021743:12.53	0.022294:11.80	0.021123:11.43	0.021348:10.70	0.020893:9.62	0.021589:10.95	0.019076:11.44	NA:8.35	0.020192:11.33	0.019604:13.25	0.020829:11.26	0.021212:10.98	0.021691:11.43	0.020339:11.16	0.020923:11.11	0.020383:11.05	0.022835:10.95	0.021513:10.13	0.020717:13.67	0.022163:11.58	0.022123:11.56	0.021633:11.27	0.020351:10.81
Chr01	13400001	0.013472:14.32	0.013180:16.57	0.014293:17.57	0.011801:16.42	0.011443:17.20	0.012395:20.85	0.011791:19.69	0.012229:24.30	0.012835:18.92	0.013908:17.84	0.013695:14.51	0.014469:14.32	0.013811:13.32	0.013536:15.13	0.014406:12.29	0.015070:12.86	0.013906:15.34	0.013344:17.34	0.013657:14.41	0.016352:13.27	0.015564:13.12	0.012938:13.71	0.014004:16.67	0.014392:14.02	0.012170:14.60	0.014793:14.47	0.013561:13.95	0.013417:14.11	0.013418:12.52	0.013247:14.01	0.012429:14.72	0.014637:12.51	0.013467:14.77	0.012779:15.50	0.012099:15.15	0.013450:14.50	0.012422:15.28	0.012563:13.05	0.012354:13.14	0.013683:13.86	0.013879:13.02	0.012414:12.97	0.012086:17.74	0.011575:15.99	0.013367:15.36	0.012801:14.49	0.013147:14.13
Chr01	13450001	0.004753:13.48	0.005021:14.07	0.004573:14.21	0.003872:14.43	0.004008:14.01	0.004197:17.12	0.003810:15.83	0.003232:20.55	0.002920:16.67	0.003999:14.46	0.004732:11.95	0.004543:12.49	0.005380:10.87	0.004204:12.91	0.005512:10.53	0.003582:10.83	0.004287:13.07	0.003448:14.53	0.004945:12.51	0.004445:10.77	0.004954:11.11	0.004305:11.46	0.003784:14.08	0.004564:11.86	0.005003:13.57	0.004833:12.00	0.004054:12.18	0.004259:11.97	0.004569:10.35	0.004214:12.09	0.003457:11.54	0.007209:7.99	0.004052:11.96	0.003939:12.53	0.004319:12.35	0.003736:12.06	0.004027:12.86	0.004746:10.26	0.004106:11.11	0.003561:10.90	0.004708:10.23	0.004021:11.69	0.004107:14.55	0.004392:12.87	0.004074:12.28	0.004772:11.70	0.004525:11.82
Chr01	13500001	0.012175:24.91	0.011797:27.61	0.011518:27.36	0.011807:23.62	0.011778:26.13	0.012074:31.87	0.011491:28.01	0.011807:35.31	0.011686:29.31	0.011560:27.84	0.011919:24.30	0.012145:25.01	0.011803:21.69	0.012081:25.52	0.011690:21.79	0.011898:21.97	0.011839:25.65	0.012206:28.14	0.011660:24.31	0.011798:21.23	0.011860:21.31	0.011629:22.05	0.011684:26.69	0.011671:22.65	0.011935:25.53	0.011831:24.55	0.011850:21.84	0.011997:21.66	0.011655:17.69	0.011661:21.49	0.011930:19.86	0.013376:19.23	0.011583:23.05	0.011908:22.77	0.011823:22.48	0.012148:21.28	0.011759:21.91	0.011948:17.54	0.011657:19.04	0.011820:20.34	0.011931:18.61	0.011364:19.70	0.011723:25.41	0.011833:23.68	0.011337:22.37	0.011352:21.53	0.012110:21.91
Chr01	13550001	NA:3.82	NA:4.64	NA:4.63	NA:3.92	NA:4.40	NA:5.43	NA:4.27	NA:5.72	NA:4.21	NA:4.47	NA:3.79	NA:4.10	NA:3.61	NA:4.42	NA:3.37	NA:3.47	NA:3.98	NA:4.79	NA:3.84	NA:3.17	NA:3.69	NA:3.54	NA:4.28	NA:3.70	NA:4.11	NA:3.76	NA:3.50	NA:3.29	NA:2.71	NA:3.12	NA:3.02	NA:2.83	NA:3.63	NA:3.32	NA:3.75	NA:3.17	NA:3.63	NA:2.96	NA:2.79	NA:3.11	NA:2.90	NA:3.60	NA:3.89	NA:3.64	NA:3.61	NA:3.33	NA:3.43
Chr01	13600001	NA:0.06	NA:0.04	NA:0.06	NA:0.05	NA:0.06	NA:0.07	NA:0.04	NA:0.09	NA:0.07	NA:0.08	NA:0.06	NA:0.04	NA:0.03	NA:0.08	NA:0.05	NA:0.04	NA:0.08	NA:0.06	NA:0.10	NA:0.06	NA:0.03	NA:0.05	NA:0.05	NA:0.07	NA:0.09	NA:0.04	NA:0.04	NA:0.05	NA:0.02	NA:0.04	NA:0.05	NA:0.02	NA:0.03	NA:0.07	NA:0.04	NA:0.07	NA:0.04	NA:0.04	NA:0.05	NA:0.04	NA:0.04	NA:0.04	NA:0.03	NA:0.05	NA:0.05	NA:0.06	NA:0.05
Chr01	13650001	NA:0.12	NA:0.14	NA:0.17	NA:0.11	NA:0.10	NA:0.11	NA:0.10	NA:0.13	NA:0.10	NA:0.11	NA:0.08	NA:0.10	NA:0.10	NA:0.13	NA:0.09	NA:0.10	NA:0.12	NA:0.11	NA:0.13	NA:0.12	NA:0.11	NA:0.09	NA:0.19	NA:0.09	NA:0.12	NA:0.10	NA:0.09	NA:0.12	NA:0.08	NA:0.11	NA:0.08	NA:0.08	NA:0.10	NA:0.12	NA:0.09	NA:0.06	NA:0.11	NA:0.04	NA:0.07	NA:0.05	NA:0.13	NA:0.11	NA:0.08	NA:0.16	NA:0.07	NA:0.09	NA:0.09
Chr01	13700001	NA:12.96	NA:13.47	NA:11.91	NA:10.30	NA:11.45	NA:14.12	NA:12.30	NA:15.97	NA:12.16	NA:11.56	NA:12.00	NA:12.46	NA:10.69	NA:12.42	NA:10.61	NA:10.38	NA:11.64	NA:12.93	NA:12.17	NA:10.25	NA:11.52	NA:11.22	NA:12.89	NA:11.50	NA:12.59	NA:11.00	NA:10.94	NA:9.39	NA:7.58	NA:9.80	NA:8.49	NA:7.97	NA:9.29	NA:9.26	NA:9.31	NA:8.86	NA:9.04	NA:7.80	NA:8.08	NA:7.87	NA:7.39	NA:8.80	NA:10.67	NA:10.44	NA:9.73	NA:8.98	NA:9.55
Chr01	13750001	0.003478:18.25	0.003953:17.72	0.004730:22.48	0.006307:16.62	0.004857:21.67	0.004301:26.49	0.004335:20.66	0.003841:24.79	0.005304:21.48	0.004313:23.45	0.005032:17.97	0.004341:17.83	0.005362:16.31	0.004421:18.72	0.005460:16.10	0.004096:17.53	0.004799:18.12	0.003845:19.18	0.005042:18.44	0.004756:16.87	0.004541:16.76	0.004052:17.14	0.004869:18.83	0.005221:16.13	0.004992:17.84	0.003694:18.58	0.004095:16.15	0.004576:16.52	0.005569:13.15	0.004274:17.17	0.006243:14.24	0.005896:14.56	0.004820:16.91	0.005176:16.80	0.004222:17.52	0.005352:16.30	0.005262:16.55	0.004807:13.02	0.005496:13.20	0.005251:14.12	0.005662:13.81	0.004541:15.38	0.004981:18.55	0.004989:18.67	0.004566:17.14	0.003595:16.61	0.004918:17.51
Chr01	13800001	0.003263:15.03	0.003441:15.79	0.003377:23.93	0.003204:17.76	0.003250:25.24	0.003233:29.95	0.003456:18.18	0.003479:16.92	0.003287:19.03	0.003394:25.24	0.003526:17.99	0.003537:15.22	0.003525:16.18	0.003450:17.71	0.003300:15.03	0.003557:17.49	0.003341:17.34	0.003430:15.74	0.003626:17.56	0.003343:15.16	0.003268:17.00	0.003344:16.09	0.003428:16.12	0.003461:15.33	0.003520:15.65	0.003530:18.29	0.003498:15.54	0.003110:16.85	0.003326:11.75	0.003236:16.10	0.003353:12.76	0.003377:15.37	0.003382:15.75	0.003499:14.90	0.003270:18.22	0.003355:15.34	0.003205:14.90	0.003322:10.20	0.003542:11.51	0.003579:13.78	0.003369:12.73	0.003248:16.34	0.003507:18.83	0.003298:18.71	0.003198:17.94	0.003314:17.64	0.003191:17.85
Chr01	13850001	0.012890:18.09	0.012685:19.42	0.012235:24.50	0.012097:22.10	0.011905:24.55	0.011738:28.46	0.013051:23.58	0.012321:27.28	0.013044:21.86	0.012137:24.66	0.012424:17.17	0.012072:18.13	0.012071:16.42	0.012539:17.91	0.012047:16.17	0.012076:17.13	0.012380:17.72	0.012127:18.77	0.013082:17.50	0.012623:15.67	0.013024:16.41	0.012032:16.06	0.012328:20.12	0.013249:16.61	0.012200:17.36	0.012723:18.34	0.012549:17.48	0.012731:16.99	0.013145:12.93	0.013652:16.99	0.012385:15.07	0.012133:14.67	0.012189:17.40	0.012347:16.47	0.012551:18.97	0.013256:17.35	0.012594:16.26	0.012975:13.19	0.014322:13.79	0.012786:14.74	0.013281:14.75	0.012968:17.31	0.012321:18.15	0.012540:19.73	0.013302:17.97	0.012479:17.78	0.012280:18.34
Chr01	13900001	0.024815:9.86	0.025125:10.65	0.025062:13.35	0.024661:11.86	0.024292:13.42	0.024800:15.75	0.025021:13.34	0.024920:15.57	0.024526:12.39	0.025045:13.80	0.025566:10.87	0.025602:10.73	0.027029:9.27	0.025026:10.89	0.025023:10.04	0.025863:10.27	0.025279:10.87	0.025127:11.90	0.025825:11.38	0.025416:9.54	0.026335:9.36	0.026752:9.53	0.025728:11.27	0.026315:10.00	0.024687:11.04	0.026843:10.78	0.025957:10.25	0.026566:9.45	0.025561:7.45	0.025886:10.18	0.025363:8.79	0.007350:9.46	0.024580:9.25	0.026047:9.64	0.025255:10.52	0.025326:9.45	0.027090:9.00	0.024906:7.52	0.026190:7.49	0.025803:8.81	0.026481:8.20	0.025668:8.97	0.026036:10.76	0.025214:10.31	0.025004:10.55	0.024730:9.83	0.024765:10.43
Chr01	13950001	0.015189:20.18	0.015524:20.56	0.016068:23.51	0.016824:19.83	0.016674:23.00	0.015593:27.95	0.016456:24.14	0.015204:31.26	0.016958:23.44	0.016317:23.86	0.015646:20.12	0.015404:20.83	0.015688:17.97	0.016111:22.35	0.015760:17.52	0.015979:19.03	0.016167:21.25	0.015830:22.37	0.016750:20.94	0.016180:18.82	0.015823:17.17	0.015390:18.21	0.015460:21.07	0.015861:18.69	0.014845:20.51	0.015405:20.55	0.015289:19.60	0.016006:17.83	0.016537:13.88	0.016329:17.27	0.016846:15.82	0.002954:18.65	0.015319:17.03	0.015479:16.58	0.016877:17.90	0.015473:16.93	0.016564:17.20	0.015614:13.53	0.016173:14.35	0.015011:15.68	0.015542:14.94	0.015879:16.64	0.016108:19.67	0.015087:19.58	0.016239:18.95	0.015645:17.58	0.015227:17.43
Chr01	14000001	0.018787:22.50	0.018366:23.04	0.018378:25.40	0.018693:19.10	0.018398:24.60	0.018008:29.89	0.018037:25.65	0.018147:33.57	0.019346:21.85	0.018550:25.89	0.018541:21.63	0.018508:22.97	0.018652:19.85	0.017961:25.02	0.018844:19.83	0.018123:20.64	0.018381:23.89	0.017912:26.00	0.018668:23.45	0.018328:21.57	0.019173:20.02	0.018601:21.20	0.018324:25.55	0.018278:21.86	0.018471:22.90	0.018118:23.67	0.018177:22.02	0.018063:18.84	0.018754:14.28	0.018808:19.48	0.018811:16.19	0.001891:18.13	0.018618:18.35	0.019143:17.42	0.018412:19.24	0.018327:18.11	0.018775:18.31	0.018361:13.95	0.018486:14.90	0.018675:15.69	0.017887:15.21	0.018834:17.50	0.018751:21.17	0.018311:20.31	0.018639:19.70	0.018918:17.72	0.018832:18.61
Chr01	14050001	0.018150:17.44	0.018346:17.50	0.018139:22.90	0.019154:16.52	0.018379:22.13	0.018268:26.87	0.019121:21.25	0.018773:26.06	0.018912:19.80	0.018381:23.18	0.019054:18.27	0.019012:18.83	0.018983:17.12	0.018710:19.22	0.018865:16.10	0.018808:18.16	0.018915:18.38	0.018297:19.87	0.018554:18.55	0.019413:16.28	0.018385:16.32	0.018637:16.79	0.018382:19.90	0.018135:16.87	0.019413:18.30	0.018228:20.19	0.017970:17.18	0.019356:16.22	0.018479:12.43	0.019156:16.34	0.019394:14.13	0.003320:16.17	0.018824:15.64	0.018930:14.86	0.018889:17.37	0.018608:15.16	0.018551:15.21	0.019281:12.45	0.018921:12.69	0.018634:13.59	0.018659:13.12	0.018124:15.19	0.017957:17.95	0.019543:17.55	0.018878:16.78	0.019153:16.26	0.017710:16.29
Chr01	14100001	0.011973:17.26	0.012230:17.63	0.011740:24.22	0.012033:16.51	0.011674:22.38	0.011699:27.43	0.012202:19.80	0.012502:24.30	0.013242:16.69	0.012529:23.88	0.012462:17.11	0.013131:16.84	0.012552:16.43	0.012148:18.13	0.012413:15.41	0.012428:16.08	0.012125:16.64	0.012436:18.26	0.012397:17.32	0.012768:14.94	0.012419:15.42	0.011820:16.35	0.011718:18.76	0.011906:15.98	0.011910:16.96	0.012276:17.95	0.012085:15.85	0.012279:16.50	0.012068:12.52	0.012323:16.55	0.012022:13.91	0.003311:14.95	0.011112:15.88	0.011982:14.59	0.011747:19.19	0.012411:15.28	0.012451:16.10	0.011879:11.37	0.012285:12.86	0.011993:13.38	0.012168:12.44	0.012402:16.39	0.012393:19.00	0.012481:19.75	0.012140:17.40	0.010991:17.63	0.011739:17.46
Chr01	14150001	0.003723:17.53	0.003685:19.73	0.003558:26.05	0.003651:23.08	0.003843:25.06	0.003549:30.64	0.003451:25.29	0.003853:28.91	0.003723:27.23	0.003730:26.63	0.003591:17.06	0.003790:17.52	0.003269:16.49	0.003504:18.27	0.003619:15.58	0.003212:16.88	0.003819:18.98	0.003876:19.75	0.003657:18.33	0.003359:15.85	0.003722:17.06	0.003645:17.15	0.004058:19.94	0.003809:16.19	0.003777:17.53	0.004059:19.16	0.004052:17.58	0.003547:19.90	0.003752:15.96	0.003618:19.21	0.003609:18.41	0.001211:18.78	0.003606:19.63	0.003737:20.22	0.003325:21.30	0.003524:19.31	0.003807:19.18	0.003827:15.79	0.003866:16.29	0.003746:18.41	0.003730:18.32	0.003685:18.75	0.003646:23.28	0.003659:22.78	0.003525:20.77	0.003550:20.71	0.003745:20.93
Chr01	14200001	0.013603:17.54	0.013236:19.59	0.013659:23.78	0.013389:19.34	0.013466:23.06	0.013274:28.82	0.013922:22.03	0.014679:25.74	0.012983:23.24	0.013324:24.51	0.013403:18.09	0.013070:17.66	0.013885:17.23	0.014136:18.18	0.014877:16.27	0.013796:17.39	0.013174:18.61	0.013828:19.92	0.013395:18.06	0.013314:15.94	0.012925:16.76	0.013121:16.35	0.012882:19.88	0.012821:16.92	0.014057:18.79	0.012405:19.30	0.012294:17.84	0.012982:17.68	0.013349:13.62	0.013173:17.74	0.012635:15.86	0.001923:17.53	0.012402:17.41	0.012072:17.26	0.012661:18.98	0.013009:17.08	0.013864:16.92	0.012508:13.31	0.011987:14.47	0.012740:15.27	0.012784:14.58	0.013214:17.14	0.013542:20.45	0.012935:19.35	0.013466:18.81	0.013289:17.82	0.013042:18.31
Chr01	14250001	0.014915:15.68	0.014978:16.70	0.014632:18.92	0.013791:16.64	0.014967:19.18	0.013298:23.12	0.014163:19.12	0.016644:21.59	0.012383:19.22	0.014718:19.63	0.013678:16.18	0.015851:16.15	0.016191:14.84	0.016723:16.95	0.016097:14.45	0.016067:14.96	0.015767:16.34	0.014763:17.49	0.017238:16.57	0.016010:14.58	0.015164:14.75	0.014433:14.79	0.014293:17.22	0.013469:15.50	0.015190:17.99	0.014485:16.02	0.015160:14.28	0.015192:14.28	0.016306:11.06	0.014840:14.21	0.014886:12.94	0.002345:18.14	0.013636:13.90	0.013878:13.97	0.014257:15.02	0.015023:13.80	0.016473:14.46	0.017715:11.44	0.015795:12.33	0.014818:13.07	0.014756:11.81	0.013179:13.98	0.013765:16.71	0.014347:15.86	0.014448:14.87	0.015004:14.18	0.014372:15.24
Chr01	14300001	0.044657:26.88	0.043912:29.88	0.046213:25.94	0.042122:22.15	0.041993:26.34	0.046070:31.41	0.043020:28.76	0.043759:38.18	0.043815:25.89	0.045390:27.01	0.043126:28.69	0.041424:28.14	0.043799:25.30	0.042305:30.09	0.043919:24.75	0.044411:24.61	0.043834:27.21	0.043325:30.17	0.041252:29.37	0.043723:24.92	0.045379:27.62	0.040836:27.66	0.043339:30.14	0.041439:28.09	0.041584:30.42	0.042743:28.26	0.043350:26.57	0.043192:20.46	0.044043:16.96	0.044923:20.05	0.041085:18.48	0.000715:18.03	0.044773:21.49	0.042413:20.93	0.046108:21.36	0.043606:19.65	0.048892:20.97	0.047012:16.45	0.043552:17.33	0.043854:18.99	0.042536:16.98	0.043342:18.97	0.046254:24.00	0.044265:22.61	0.044558:20.84	0.046104:20.41	0.045051:20.08
Chr01	14350001	0.032986:27.35	0.034364:28.68	0.033116:26.04	0.033858:19.17	0.033918:25.51	0.034125:30.85	0.034155:26.67	0.033402:36.60	0.035017:20.88	0.034179:26.16	0.032805:26.55	0.032382:27.35	0.033391:24.15	0.033544:30.18	0.033538:25.31	0.032776:24.93	0.034435:27.23	0.033405:30.05	0.034053:27.10	0.033778:24.28	0.034409:25.24	0.033932:25.54	0.033967:29.05	0.033144:26.61	0.032692:29.45	0.033344:28.51	0.033732:25.83	0.032965:19.18	0.034147:15.89	0.034400:19.50	0.034090:17.30	0.000661:15.72	0.033301:20.00	0.034949:18.50	0.033439:20.78	0.034505:17.99	0.033212:19.65	0.035244:15.77	0.034262:15.88	0.034915:16.46	0.034070:15.09	0.033872:17.70	0.033179:23.28	0.033471:21.43	0.033590:19.62	0.033903:18.71	0.033790:19.08
Chr01	14400001	0.020038:23.17	0.020099:24.43	0.020781:24.63	0.020630:18.57	0.020349:24.19	0.020357:28.21	0.020543:23.90	0.020708:31.72	0.021195:22.47	0.020433:24.63	0.020465:21.57	0.020385:21.80	0.020783:19.49	0.021373:22.70	0.020838:19.30	0.020363:20.39	0.020719:21.60	0.020267:24.83	0.020724:22.15	0.020863:19.60	0.020785:19.72	0.020099:19.97	0.020499:22.28	0.020272:20.83	0.020418:23.09	0.020727:22.56	0.020827:19.88	0.020011:18.65	0.020825:14.29	0.021121:17.87	0.020581:16.76	0.001292:18.15	0.020710:18.30	0.020977:19.08	0.020875:19.04	0.020321:18.01	0.020589:18.33	0.021380:14.29	0.021187:15.05	0.020654:16.11	0.021316:14.76	0.020507:16.69	0.020773:21.68	0.020918:20.96	0.020488:19.11	0.020999:17.99	0.021153:18.58
Chr01	14450001	0.016974:19.05	0.016389:21.48	0.016690:22.65	0.016573:18.62	0.016817:21.32	0.016523:26.69	0.016373:23.41	0.016692:28.93	0.016242:23.14	0.016289:23.42	0.016723:18.49	0.016619:18.33	0.017722:16.67	0.017195:20.21	0.016285:16.96	0.016931:17.88	0.016875:19.13	0.016730:22.03	0.016459:18.55	0.016632:18.03	0.016203:17.03	0.016760:17.13	0.016525:19.37	0.016375:17.92	0.016280:19.71	0.016382:19.60	0.016643:15.31	0.016001:18.21	0.017441:14.10	0.017034:17.66	0.016405:16.09	0.010804:16.93	0.016182:18.65	0.016321:18.23	0.016318:18.24	0.017877:19.11	0.017652:20.21	0.016590:14.60	0.018210:16.48	0.016118:15.33	0.016588:15.91	0.016541:16.63	0.017137:20.52	0.016205:19.42	0.016128:18.30	0.017219:17.59	0.016676:18.20
Chr01	14500001	0.008677:15.67	0.008718:18.17	0.008609:17.04	0.008987:12.20	0.008422:17.44	0.008925:20.12	0.008156:16.77	0.008698:21.67	0.009304:13.23	0.008490:17.64	0.008490:16.13	0.008364:16.79	0.008722:14.68	0.008504:17.90	0.008394:14.56	0.008476:14.73	0.008414:16.25	0.008679:18.54	0.008613:16.79	0.008582:14.96	0.009699:15.40	0.008669:16.21	0.008834:17.44	0.008728:17.06	0.008454:17.96	0.008427:18.04	0.008590:14.83	0.008944:11.60	0.008433:8.83	0.008682:12.03	0.008373:10.28	0.007762:10.61	0.008905:12.73	0.010143:10.72	0.009548:13.51	0.005874:12.71	0.005888:13.80	0.009316:9.04	0.006906:11.15	0.009495:10.29	0.008433:9.23	0.008940:11.21	0.008756:14.69	0.008642:13.65	0.008904:12.34	0.008498:11.94	0.008372:12.61
Chr01	14550001	0.007470:23.25	0.007132:25.55	0.008215:21.09	0.008547:14.40	0.008078:21.98	0.007775:25.56	0.008773:20.20	0.007605:29.00	0.009804:13.60	0.007541:22.41	0.007466:22.51	0.007356:24.83	0.007645:21.45	0.007496:26.32	0.007775:22.12	0.007754:20.51	0.007748:23.52	0.008079:25.38	0.007549:25.15	0.008076:20.81	0.007097:24.03	0.007282:23.76	0.007556:26.16	0.007319:24.70	0.007063:27.49	0.007124:26.24	0.007162:22.99	0.008812:15.02	0.008596:11.34	0.009080:14.87	0.008396:12.89	0.008054:12.41	0.008449:15.82	0.008815:13.67	0.008637:16.47	0.004865:15.90	0.004073:17.52	0.008321:12.06	0.004293:13.11	0.009960:12.04	0.007953:10.98	0.007336:13.82	0.008055:17.07	0.009004:16.78	0.008089:15.51	0.008799:15.12	0.008219:15.70
Chr01	14600001	0.012762:26.52	0.012845:28.49	0.012599:25.92	0.013011:21.51	0.012652:25.43	0.013164:29.81	0.012845:26.20	0.012806:35.44	0.013173:26.52	0.012706:25.47	0.013060:25.76	0.012818:27.69	0.012878:23.43	0.012794:28.85	0.012873:24.66	0.012978:22.85	0.012101:26.45	0.012461:28.82	0.012814:27.47	0.012977:22.94	0.012596:25.71	0.012727:26.31	0.012746:28.54	0.012645:26.24	0.012526:27.84	0.013101:27.56	0.012754:26.09	0.013587:19.72	0.013692:16.13	0.013945:19.63	0.012594:18.20	0.013131:17.28	0.012851:20.95	0.012711:19.96	0.012992:19.83	0.003446:18.91	0.003422:19.65	0.013663:16.76	0.003541:17.04	0.013216:18.66	0.013481:16.68	0.013560:18.25	0.014210:23.77	0.013229:22.55	0.013127:21.07	0.013315:20.04	0.013011:20.20
Chr01	14650001	0.011552:18.10	0.011779:19.89	0.011923:24.07	0.012003:20.49	0.011676:23.19	0.011912:28.09	0.011684:23.42	0.011724:27.45	0.012129:24.44	0.011948:24.42	0.011732:18.60	0.011414:18.06	0.012099:16.39	0.012303:19.48	0.011522:16.11	0.012201:17.49	0.011968:19.56	0.011585:21.02	0.012279:18.75	0.011246:16.26	0.011881:17.11	0.011851:18.25	0.011856:19.89	0.011555:17.45	0.011952:18.93	0.012009:20.16	0.012055:16.81	0.011818:18.37	0.011727:14.84	0.012002:17.83	0.011361:16.49	0.011563:17.01	0.011793:18.05	0.012015:18.74	0.012483:18.12	0.002686:20.05	0.002914:20.27	0.011321:15.15	0.002662:17.20	0.011868:16.99	0.011865:16.14	0.011200:17.23	0.011917:21.10	0.012188:20.18	0.012216:19.22	0.012306:18.55	0.012440:18.49
Chr01	14700001	0.028290:14.54	0.028213:16.05	0.027287:23.76	0.028809:18.49	0.027614:22.43	0.026211:27.37	0.027249:21.05	0.028980:22.15	0.029822:18.99	0.026957:23.40	0.030071:15.43	0.028591:14.80	0.026342:14.79	0.029644:15.44	0.029024:14.11	0.026913:14.84	0.029015:15.54	0.028935:16.35	0.029934:14.53	0.028599:12.94	0.028413:14.45	0.028373:14.25	0.028975:15.91	0.028531:13.49	0.028046:14.80	0.028441:15.54	0.027785:14.62	0.027517:16.42	0.027412:12.98	0.028130:17.03	0.027664:14.14	0.028493:14.97	0.027428:16.68	0.027619:16.24	0.026780:17.81	0.006239:17.73	0.006810:17.76	0.026593:13.13	0.006689:15.24	0.027228:15.21	0.028852:13.47	0.028354:16.22	0.027185:19.42	0.026800:19.05	0.027356:18.12	0.027700:17.31	0.026768:17.68
Chr01	14750001	0.004137:15.05	0.003412:15.20	0.003994:23.73	0.003746:19.24	0.004132:22.72	0.003922:27.11	0.003944:19.65	0.003886:18.64	0.003678:21.99	0.003842:23.09	0.004150:16.36	0.003950:14.85	0.003986:14.99	0.004060:16.43	0.004076:14.61	0.003890:14.64	0.003845:16.16	0.003990:15.15	0.004104:16.07	0.003681:14.61	0.004150:15.08	0.004051:14.58	0.004056:15.81	0.004055:14.37	0.004036:15.15	0.003913:16.66	0.004175:14.58	0.003495:16.41	0.003643:13.05	0.003567:16.90	0.003546:14.56	0.002655:15.99	0.003796:16.26	0.003738:16.83	0.003998:17.40	0.008875:15.85	0.008722:15.72	0.003680:11.75	0.008778:12.60	0.003839:15.46	0.003626:15.17	0.003785:16.10	0.003795:18.74	0.003813:19.02	0.003809:18.85	0.003877:17.94	0.003506:18.23
Chr01	14800001	0.006462:21.28	0.006283:20.65	0.006237:22.86	0.006606:16.87	0.006167:22.38	0.006326:26.89	0.006247:22.15	0.006257:28.66	0.006695:17.35	0.006381:23.21	0.005982:18.12	0.006223:20.59	0.006037:17.15	0.006410:19.10	0.006428:17.51	0.006347:17.59	0.006345:18.61	0.006070:21.13	0.006319:19.30	0.006094:16.69	0.006206:18.72	0.006295:17.46	0.006529:21.91	0.006385:18.11	0.006231:18.27	0.006538:18.77	0.006400:18.12	0.006482:16.78	0.006169:12.24	0.006788:16.24	0.006753:15.23	0.002243:14.53	0.006605:17.19	0.006787:15.83	0.006622:18.51	0.015121:10.54	0.014718:11.05	0.006802:12.27	0.014894:8.62	0.006950:14.06	0.006812:13.37	0.006538:16.45	0.006312:18.61	0.006448:19.52	0.006371:17.22	0.006549:16.07	0.006480:17.49
Chr01	14850001	0.005638:27.18	0.006145:26.31	0.005044:28.77	0.005580:24.30	0.005792:28.25	0.005234:33.86	0.005616:29.54	0.005529:36.36	0.005566:26.05	0.005394:29.58	0.006132:24.94	0.005496:24.35	0.005602:21.86	0.006307:25.09	0.006059:22.07	0.005753:22.22	0.005274:25.39	0.005717:27.17	0.005505:24.36	0.005376:23.22	0.006307:22.73	0.005662:23.76	0.005444:29.04	0.005693:23.93	0.005851:25.32	0.006097:24.98	0.006111:24.06	0.005276:22.20	0.005788:17.79	0.005826:22.56	0.005918:20.30	0.002706:19.40	0.005939:22.52	0.005890:21.83	0.005432:23.30	0.021989:16.99	0.021795:16.83	0.006216:18.53	0.021717:14.35	0.005831:20.51	0.005741:18.91	0.005371:21.12	0.005702:26.50	0.005468:25.03	0.005463:23.02	0.005834:22.33	0.005696:21.90
Chr01	14900001	0.004285:20.74	0.004411:19.93	0.004596:21.49	0.004870:16.80	0.004367:20.99	0.004517:24.74	0.004343:22.53	0.004380:29.54	0.005185:19.36	0.004383:21.78	0.004495:18.52	0.004566:18.97	0.004935:16.93	0.004868:20.00	0.004504:16.64	0.004609:16.80	0.004337:20.43	0.004692:21.60	0.004749:19.37	0.004609:17.94	0.005365:17.99	0.004756:19.28	0.004458:23.03	0.004000:19.72	0.004503:19.43	0.005289:19.19	0.004455:20.34	0.004517:16.97	0.005281:13.00	0.004802:16.64	0.004916:15.59	0.002078:13.54	0.004734:18.43	0.005072:16.78	0.005018:17.34	0.020857:14.13	0.019852:15.20	0.004646:13.84	0.020321:12.41	0.005115:15.30	0.005127:13.80	0.004561:15.29	0.004499:20.00	0.004490:17.63	0.004709:17.44	0.005088:16.55	0.004610:16.10
Chr01	14950001	0.004614:22.69	0.004541:23.67	0.004748:22.77	0.005426:17.37	0.004822:22.45	0.004836:27.03	0.004894:22.55	0.004607:31.24	0.005067:19.56	0.004701:22.77	0.004609:21.42	0.004464:22.04	0.004433:20.01	0.004517:23.63	0.004612:19.69	0.004683:19.38	0.004640:22.01	0.004492:24.25	0.004687:22.51	0.004630:19.88	0.004740:21.38	0.004764:21.32	0.004468:24.29	0.004745:22.28	0.004633:22.56	0.004565:21.71	0.004824:21.16	0.004647:16.30	0.004827:12.85	0.004439:16.31	0.004764:14.99	0.003027:12.49	0.004814:17.00	0.005104:15.34	0.004592:17.09	0.016823:13.25	0.015664:13.85	0.005643:12.43	0.016227:11.50	0.005231:14.13	0.004800:12.58	0.005194:15.22	0.004660:19.68	0.004708:18.51	0.005181:16.52	0.005330:15.88	0.004817:16.64
Chr01	15000001	0.005747:20.85	0.005943:23.87	0.006623:26.23	0.006247:22.14	0.006851:25.86	0.006638:31.44	0.006341:27.39	0.005740:34.05	0.005960:24.51	0.007009:27.08	0.006336:21.14	0.006486:20.77	0.006591:19.88	0.006324:22.34	0.006363:19.39	0.006471:18.58	0.006460:21.59	0.006086:23.85	0.006386:22.27	0.006656:19.03	0.007385:19.67	0.007620:20.06	0.007652:22.64	0.007467:21.11	0.007180:21.97	0.007325:21.80	0.007129:19.79	0.006164:18.36	0.006980:15.51	0.006862:19.25	0.006759:16.80	0.006611:17.86	0.007612:19.60	0.006852:19.20	0.006289:20.90	0.006550:17.32	0.006555:18.31	0.006079:14.57	0.006753:15.22	0.007473:17.85	0.006000:16.73	0.006338:18.72	0.006784:23.21	0.004385:21.66	0.006003:20.12	0.006859:18.74	0.006714:21.04
Chr01	15050001	0.000776:17.37	0.000730:20.01	0.000716:22.82	0.000729:17.08	0.000649:21.49	0.000685:27.36	0.000765:21.68	0.000987:27.78	0.000926:18.48	0.000890:22.59	0.000697:17.85	0.000814:18.26	0.000759:16.86	0.000704:19.16	0.000695:16.72	0.000678:17.07	0.000689:18.22	0.000676:20.64	0.000681:18.22	0.000914:16.18	0.000758:16.42	0.000874:17.05	0.000780:19.39	0.000753:17.30	0.000835:17.91	0.000639:17.95	0.000714:17.46	0.000804:16.48	0.000772:12.73	0.000814:15.65	0.000719:13.85	0.005662:15.78	0.000963:16.08	0.000764:15.36	0.000771:17.71	0.000838:15.63	0.000736:16.09	0.000769:12.07	0.000744:12.74	0.000818:14.29	0.000668:13.29	0.000735:15.42	0.000854:18.17	0.000875:18.25	0.000689:17.24	0.000780:16.71	0.000846:17.17
Chr01	15100001	0.005280:21.48	0.003098:25.38	0.003600:27.27	0.004038:22.20	0.003908:26.46	0.003204:31.86	0.003331:27.23	0.003997:34.88	0.004866:24.40	0.004200:26.16	0.005150:21.10	0.005497:21.22	0.004895:20.34	0.005327:23.23	0.005114:20.57	0.005828:20.03	0.003518:22.74	0.004071:25.48	0.004338:22.63	0.005668:19.93	0.006087:19.26	0.005113:21.18	0.005023:24.18	0.005143:20.63	0.004995:22.21	0.005486:21.55	0.004161:21.08	0.003755:20.66	0.004846:15.73	0.003902:20.30	0.004227:17.47	0.004100:18.10	0.004149:19.54	0.003797:19.00	0.003866:21.27	0.004119:18.71	0.005385:18.62	0.005251:14.79	0.005392:15.89	0.004966:17.13	0.005084:16.57	0.004205:19.53	0.004222:22.29	0.003977:21.64	0.003623:21.45	0.004035:20.91	0.003946:20.40
Chr01	15150001	0.003617:25.69	0.003751:27.15	0.003672:25.54	0.003901:20.61	0.003743:25.72	0.003597:31.40	0.003698:27.32	0.003594:37.49	0.003634:24.35	0.003479:26.72	0.003571:23.00	0.004004:23.90	0.003520:21.74	0.003477:24.87	0.003828:21.13	0.003606:22.61	0.003668:24.75	0.003615:27.70	0.003771:23.94	0.003517:22.23	0.003764:22.19	0.003790:22.53	0.003705:27.48	0.003673:23.29	0.003482:24.02	0.003754:25.03	0.003614:22.87	0.003795:20.77	0.003938:15.95	0.003689:20.19	0.003715:18.14	0.003890:17.99	0.003997:20.68	0.003952:20.04	0.003851:21.75	0.000926:19.59	0.001268:20.51	0.003693:16.14	0.001217:17.33	0.003789:17.57	0.003724:16.41	0.003918:19.51	0.003597:24.45	0.003637:22.63	0.003779:21.24	0.003696:20.14	0.003681:20.63
Chr01	15200001	0.003208:21.13	0.003257:24.15	0.004043:21.31	0.004261:18.75	0.004075:21.94	0.004153:25.48	0.004200:23.71	0.003629:30.78	0.003831:22.75	0.003628:21.44	0.003873:21.40	0.004829:21.53	0.004581:19.04	0.004254:22.70	0.004315:18.77	0.004602:18.36	0.004802:20.64	0.004386:23.23	0.004251:21.34	0.004769:18.15	0.004444:20.58	0.003920:20.38	0.003740:23.02	0.004287:21.44	0.004292:21.36	0.004441:21.67	0.004436:19.55	0.003034:16.37	0.003033:13.63	0.003327:16.27	0.004525:15.62	0.003448:14.63	0.004302:17.11	0.003833:18.14	0.004007:18.23	0.002353:16.46	0.002630:17.67	0.003489:14.54	0.002507:15.01	0.004485:15.86	0.004753:14.93	0.003120:15.55	0.003732:20.93	0.002936:18.64	0.003299:17.72	0.003199:16.74	0.004350:17.34
Chr01	15250001	0.004082:23.29	0.003339:26.36	0.003548:23.11	0.003826:21.08	0.003772:22.78	0.003180:26.58	0.003748:24.40	0.003545:32.32	0.003265:24.24	0.003638:23.12	0.003570:22.60	0.003876:21.31	0.003549:20.16	0.003393:23.88	0.003320:20.19	0.003924:17.91	0.003830:21.95	0.003578:24.25	0.003794:22.29	0.003721:17.94	0.004664:21.38	0.004241:21.07	0.004783:25.14	0.004431:22.50	0.004293:24.46	0.004193:22.32	0.004283:19.99	0.003699:18.24	0.004286:15.94	0.003828:17.88	0.003698:17.74	0.004473:16.21	0.005249:19.35	0.004541:20.15	0.003807:19.28	0.002301:17.29	0.002185:19.05	0.004655:16.34	0.002029:17.46	0.004664:18.79	0.004958:16.99	0.003783:17.33	0.002885:22.86	0.003508:20.82	0.003933:19.98	0.003828:18.83	0.004465:18.66
Chr01	15300001	0.004122:27.98	0.004141:31.18	0.004227:25.83	0.004095:24.80	0.004149:24.48	0.004076:29.56	0.004162:29.58	0.004122:36.87	0.004170:28.14	0.004056:25.15	0.004118:28.88	0.004381:25.54	0.004269:24.33	0.004153:29.78	0.004057:24.26	0.004201:21.22	0.004081:25.57	0.004373:28.35	0.004062:27.62	0.004202:22.04	0.005059:26.80	0.004311:25.65	0.004814:29.91	0.004022:27.62	0.004186:28.81	0.004305:27.50	0.004798:25.69	0.004150:20.53	0.004179:18.38	0.004219:20.79	0.004165:20.63	0.004434:17.84	0.004561:21.75	0.004354:23.52	0.004052:21.46	0.001612:20.41	0.001128:21.60	0.004125:19.66	0.001146:19.45	0.004407:20.71	0.004694:19.48	0.004583:19.04	0.004072:25.40	0.004436:22.48	0.004109:22.09	0.004068:20.94	0.004128:20.23
Chr01	15350001	0.006277:30.97	0.005712:33.80	0.005671:24.26	0.005873:23.87	0.005818:24.76	0.005776:28.82	0.005685:28.76	0.005461:38.10	0.005892:26.74	0.005931:24.40	0.005990:32.61	0.005583:29.24	0.005886:27.69	0.005829:33.60	0.005978:26.22	0.006032:24.63	0.005610:29.46	0.005634:31.93	0.005682:29.93	0.005783:25.36	0.005805:31.64	0.005869:30.37	0.005744:32.41	0.006109:31.37	0.005716:32.93	0.006090:30.51	0.005765:28.24	0.005971:19.79	0.005880:18.01	0.005782:20.27	0.005939:20.50	0.005891:17.96	0.005700:21.39	0.005787:23.79	0.005925:20.52	0.001615:20.18	0.001773:22.67	0.005887:18.68	0.001840:19.91	0.005966:19.83	0.005428:19.22	0.005771:18.24	0.005559:25.53	0.005794:21.86	0.005816:20.96	0.005707:21.15	0.005815:19.35
Chr01	15400001	0.004482:30.79	0.004414:33.41	0.004478:23.63	0.004529:19.42	0.004395:23.11	0.004487:28.82	0.004383:26.69	0.004319:37.30	0.004385:24.12	0.004354:23.87	0.004162:33.24	0.004438:30.48	0.004358:27.44	0.004309:34.57	0.004102:26.97	0.004673:26.13	0.004195:30.63	0.004203:33.20	0.004333:31.48	0.004234:27.68	0.004368:33.09	0.004215:31.94	0.004415:34.28	0.004459:31.42	0.004130:33.41	0.004470:31.63	0.004585:29.13	0.004506:19.23	0.004739:16.13	0.004519:18.90	0.004400:18.02	0.004296:16.34	0.004417:19.99	0.004488:19.93	0.004301:19.28	0.000892:16.74	0.001158:19.45	0.004966:17.54	0.001108:16.12	0.004948:17.94	0.004315:17.03	0.004796:17.09	0.004542:23.46	0.004747:21.11	0.004775:20.20	0.004772:19.65	0.004552:17.52
Chr01	15450001	NA:12.70	NA:13.22	NA:9.74	NA:8.53	NA:9.99	NA:11.94	NA:11.76	NA:15.46	NA:10.52	NA:10.04	NA:13.89	NA:12.24	NA:11.25	NA:13.79	NA:11.22	NA:10.93	NA:12.69	NA:13.61	NA:13.26	NA:11.86	NA:13.66	NA:12.96	NA:14.17	NA:13.50	NA:13.86	NA:13.32	NA:12.66	NA:7.93	NA:6.92	NA:7.89	NA:7.76	NA:7.17	NA:8.28	NA:8.58	NA:8.53	NA:7.73	NA:8.51	NA:7.67	NA:6.62	NA:7.77	NA:7.08	NA:7.47	NA:9.56	NA:9.35	NA:8.12	NA:8.16	NA:7.50
Chr01	15500001	NA:9.56	NA:10.76	NA:8.33	NA:6.35	NA:8.22	NA:10.13	NA:8.90	NA:12.16	NA:6.90	NA:8.15	NA:11.36	NA:9.80	NA:9.24	NA:11.51	NA:9.31	NA:7.95	NA:9.87	NA:10.80	NA:10.18	NA:9.01	NA:10.13	NA:10.08	NA:11.86	NA:10.43	NA:11.47	NA:10.18	NA:9.77	NA:6.47	NA:4.84	NA:6.06	NA:5.68	NA:4.51	NA:6.63	NA:6.11	NA:6.29	NA:5.47	NA:6.41	NA:5.38	NA:5.31	NA:5.75	NA:5.39	NA:5.52	NA:8.02	NA:6.52	NA:6.16	NA:6.43	NA:5.80
Chr01	15550001	0.006533:20.61	0.007060:22.65	0.007448:16.53	0.007855:15.47	0.006915:16.72	0.007352:19.88	0.007430:19.05	0.006896:26.01	0.007881:16.87	0.007753:17.14	0.007304:22.58	0.007287:19.55	0.007470:19.21	0.007055:22.83	0.007117:18.91	0.007229:16.96	0.007184:20.63	0.007432:21.82	0.007373:21.61	0.007227:18.00	0.007368:21.34	0.006947:20.76	0.006878:23.04	0.007059:21.42	0.007048:23.35	0.007339:20.93	0.007114:19.44	0.007467:12.63	0.007740:11.67	0.007661:13.00	0.007846:12.80	0.007666:11.39	0.007475:14.45	0.007723:14.54	0.007294:14.14	0.003570:13.84	0.003217:15.18	0.007682:12.28	0.003675:13.59	0.007534:13.34	0.007598:12.07	0.007419:12.30	0.008023:17.11	0.007160:15.13	0.007793:14.63	0.007575:14.48	0.007438:13.45
Chr01	15600001	0.004636:17.02	0.004464:18.61	0.004670:14.39	0.004931:12.61	0.004702:14.08	0.004720:17.53	0.004583:15.53	0.004621:21.43	0.004708:14.60	0.004754:14.60	0.004874:17.50	0.004564:16.16	0.005099:14.94	0.004506:17.02	0.004982:14.75	0.004971:14.55	0.004777:16.46	0.004637:18.30	0.004855:17.27	0.004482:14.96	0.004965:16.74	0.004850:16.12	0.004973:18.25	0.004934:16.54	0.004586:17.62	0.004914:16.84	0.004961:15.46	0.004765:11.79	0.005052:9.58	0.004381:11.81	0.004606:10.68	0.004615:9.71	0.005237:12.13	0.004754:12.48	0.004859:11.76	0.001432:11.11	0.001146:11.89	0.004890:10.32	0.001320:10.73	0.004702:11.43	0.004687:10.49	0.004833:11.31	0.004672:13.71	0.005047:12.85	0.004461:12.36	0.004580:11.95	0.004687:11.33
Chr01	15650001	0.005454:20.43	0.005316:22.28	0.005293:16.74	0.005409:12.91	0.005556:15.97	0.005254:19.87	0.005099:17.36	0.004814:23.43	0.005324:13.96	0.005214:16.43	0.005124:19.74	0.004994:18.82	0.005379:17.39	0.005170:20.80	0.005653:17.67	0.005635:16.61	0.004991:19.02	0.005169:21.04	0.005054:19.33	0.005481:17.13	0.005223:19.38	0.005320:19.23	0.005174:21.14	0.005561:19.33	0.004944:21.09	0.005470:20.25	0.005358:17.71	0.005399:13.03	0.005161:10.83	0.005532:12.89	0.005577:12.27	0.005477:10.99	0.005502:14.45	0.005802:14.23	0.005379:13.83	0.002783:12.30	0.003208:13.34	0.005451:11.73	0.002586:11.39	0.005583:11.83	0.005348:11.16	0.005194:11.91	0.005357:16.01	0.005744:15.29	0.005245:14.46	0.005510:13.88	0.005659:13.68
Chr01	15700001	0.004315:20.08	0.003863:20.98	0.004137:16.98	0.005597:13.25	0.004708:16.44	0.004256:20.01	0.004658:18.04	0.004154:24.70	0.004644:15.53	0.004552:16.80	0.004562:19.28	0.004433:18.84	0.004674:16.65	0.004864:19.59	0.004739:16.13	0.004650:16.59	0.004430:18.63	0.004439:20.63	0.004516:18.94	0.004389:15.82	0.004473:18.31	0.004595:18.07	0.004674:20.22	0.004316:17.90	0.004692:18.79	0.004790:18.38	0.004353:17.64	0.004684:13.69	0.004452:10.80	0.004759:13.69	0.005166:12.71	0.006428:9.69	0.004869:14.16	0.005024:14.02	0.004343:14.28	0.004783:12.66	0.004506:13.30	0.004322:11.49	0.005021:10.90	0.004781:12.20	0.004809:11.32	0.004808:12.41	0.005134:16.93	0.004356:15.64	0.005086:14.63	0.004648:13.62	0.004583:13.50
Chr01	15750001	0.008130:23.77	0.008026:28.93	0.008073:26.70	0.008259:22.92	0.008148:25.51	0.008084:29.82	0.008127:27.21	0.008014:36.14	0.008351:25.32	0.008134:25.85	0.008037:24.50	0.007928:23.84	0.008198:22.13	0.008190:26.99	0.008199:22.50	0.008274:21.35	0.008167:24.91	0.008329:28.17	0.008494:25.24	0.008177:22.37	0.008120:23.54	0.008086:22.49	0.007951:26.70	0.008109:24.17	0.008061:26.29	0.008190:25.42	0.008048:23.09	0.007972:20.33	0.008409:16.25	0.007976:19.83	0.007939:18.66	0.007443:17.29	0.007959:21.18	0.007805:21.45	0.008293:21.80	0.003654:19.42	0.003900:21.00	0.008165:17.53	0.003665:17.81	0.008137:18.62	0.007714:17.48	0.007859:18.71	0.008050:24.91	0.008268:23.32	0.008103:21.73	0.007905:20.63	0.008046:20.81
Chr01	15800001	0.004683:27.41	0.005117:30.73	0.004592:26.54	0.005033:20.88	0.004462:26.81	0.004443:30.89	0.004493:28.55	0.004424:36.33	0.004619:22.44	0.004571:26.79	0.004506:26.83	0.004617:25.44	0.004354:23.22	0.005044:28.80	0.004959:23.38	0.004537:22.34	0.004477:25.42	0.004484:29.21	0.004551:26.88	0.004693:23.16	0.004586:25.03	0.004273:24.62	0.004807:27.97	0.004377:25.89	0.004647:29.06	0.004580:27.40	0.004641:24.87	0.004772:19.98	0.005299:16.89	0.005547:20.07	0.004610:18.24	0.005551:11.96	0.004753:21.20	0.004711:20.03	0.004686:22.39	0.004889:13.80	0.004694:15.60	0.005096:16.77	0.004733:12.44	0.004978:17.94	0.005193:16.75	0.004980:19.54	0.004575:24.85	0.004754:23.43	0.004777:21.42	0.004652:20.84	0.005024:20.37
Chr01	15850001	0.004716:35.02	0.004529:34.70	0.005138:27.24	0.005114:21.68	0.005157:27.65	0.005037:32.30	0.004911:28.92	0.004771:39.73	0.005347:22.90	0.005007:27.94	0.004682:32.30	0.004815:31.61	0.005086:28.81	0.004768:35.43	0.005130:28.40	0.005268:26.83	0.004773:30.22	0.005056:34.16	0.004932:31.99	0.004758:27.75	0.004639:32.44	0.004638:30.47	0.004917:34.16	0.004706:32.26	0.005083:34.62	0.004584:33.39	0.004769:30.79	0.005009:19.61	0.004646:17.51	0.004990:20.03	0.004713:18.49	0.024204:16.89	0.004667:22.08	0.005153:21.98	0.005168:22.40	0.024398:18.68	0.025196:20.84	0.004979:17.80	0.025142:16.84	0.005194:18.95	0.005026:16.54	0.005122:17.98	0.004895:25.63	0.004993:22.94	0.005017:21.55	0.005110:20.62	0.004936:19.98
Chr01	15900001	0.005374:27.93	0.004715:31.09	0.005216:26.10	0.005013:25.33	0.005031:25.71	0.005033:30.41	0.005348:30.55	0.004888:37.37	0.004842:31.16	0.005339:25.49	0.004928:28.02	0.005111:26.10	0.004955:24.23	0.004956:29.81	0.005073:23.90	0.004835:21.56	0.004950:27.27	0.005162:29.68	0.005185:26.72	0.004940:22.83	0.004947:28.25	0.005036:27.55	0.004740:29.90	0.005045:28.05	0.005221:28.77	0.005112:27.45	0.004853:26.95	0.004865:20.92	0.005302:18.31	0.004916:21.25	0.005007:20.91	0.029251:17.79	0.004845:22.42	0.004792:23.75	0.004901:21.27	0.028647:19.24	0.029096:20.54	0.005533:19.38	0.029417:18.75	0.004930:20.94	0.005301:20.50	0.005260:19.71	0.005045:26.26	0.005086:23.86	0.005211:22.30	0.005004:20.57	0.005436:20.72
Chr01	15950001	0.005163:22.98	0.004919:24.57	0.004621:24.51	0.004966:20.59	0.004683:23.05	0.004551:28.82	0.004459:24.11	0.004840:27.82	0.004655:24.28	0.004699:24.70	0.004952:23.47	0.005359:21.52	0.004788:21.12	0.004620:23.98	0.004775:19.91	0.004640:20.38	0.004555:22.46	0.004532:25.48	0.004761:22.66	0.004551:19.56	0.004819:20.93	0.004627:21.65	0.005169:24.27	0.004841:21.66	0.004560:22.61	0.004726:23.09	0.004704:20.93	0.004848:19.06	0.004955:15.79	0.004775:19.14	0.004835:17.82	0.005218:16.31	0.004834:20.05	0.004718:20.23	0.004611:20.57	0.003896:18.43	0.003900:19.59	0.004813:16.29	0.004035:17.11	0.005569:18.42	0.004913:16.21	0.005111:17.70	0.004876:22.42	0.004678:21.26	0.004712:20.00	0.004684:18.65	0.004682:19.82
Chr01	16000001	0.000979:19.93	0.000945:22.78	0.000776:24.70	0.000876:20.98	0.000919:23.18	0.000915:28.99	0.000897:24.21	0.000897:28.28	0.000903:22.24	0.000923:24.65	0.001104:17.58	0.001108:17.61	0.001034:17.25	0.000866:19.29	0.000968:15.38	0.000781:16.05	0.000826:19.33	0.000859:22.36	0.001302:17.31	0.000947:15.62	0.000990:17.79	0.000934:17.35	0.001104:21.97	0.000994:17.53	0.001165:18.57	0.001010:18.47	0.001140:18.06	0.000970:19.37	0.001142:15.24	0.001008:19.13	0.000944:17.81	0.003953:15.60	0.000979:20.12	0.000780:19.43	0.000776:19.99	0.004184:16.76	0.004370:17.57	0.001109:15.68	0.004066:14.07	0.001119:17.60	0.000946:16.25	0.000985:18.45	0.000799:22.43	0.000835:21.25	0.000915:19.62	0.001347:19.69	0.000944:19.50
Chr01	16050001	0.005919:19.81	0.004265:23.19	0.004132:26.85	0.004226:22.16	0.004943:25.61	0.004379:30.53	0.004731:26.30	0.005113:30.99	0.004000:25.72	0.004341:26.66	0.005765:19.55	0.005391:19.86	0.005619:18.50	0.005836:21.11	0.005547:17.99	0.005357:18.95	0.004969:20.44	0.005559:22.68	0.005383:20.59	0.005680:17.13	0.005152:17.99	0.004838:17.86	0.004349:20.94	0.004945:18.06	0.004613:19.60	0.004702:19.76	0.005316:18.06	0.005257:20.44	0.004850:16.32	0.005115:20.28	0.004616:18.36	0.006897:17.68	0.004168:18.57	0.003488:19.68	0.005355:20.83	0.006323:18.43	0.005852:19.18	0.005248:16.06	0.006951:16.21	0.004039:17.27	0.004893:16.16	0.004237:20.07	0.004080:21.61	0.004110:21.82	0.005189:21.29	0.005342:20.57	0.004584:20.96
Chr01	16100001	0.002887:14.88	0.002611:16.62	0.002527:20.79	0.002842:17.37	0.002817:20.56	0.002574:23.73	0.002583:20.55	0.002543:24.40	0.002667:21.64	0.002709:20.57	0.002967:14.70	0.002815:15.44	0.002799:14.07	0.003025:15.28	0.003341:13.14	0.002571:14.17	0.002951:15.09	0.002812:16.79	0.002638:15.25	0.002983:13.22	0.002644:13.55	0.002954:13.57	0.002986:15.21	0.003340:13.50	0.002738:14.58	0.002840:14.66	0.002842:13.96	0.002531:15.82	0.002485:12.89	0.002470:15.12	0.003103:13.89	0.002667:14.18	0.002409:16.05	0.002744:16.09	0.002633:16.56	0.001421:15.57	0.001253:14.90	0.002632:12.49	0.001222:13.48	0.002565:14.47	0.002586:13.63	0.002598:15.80	0.002582:18.11	0.002534:17.47	0.002433:17.06	0.002456:15.99	0.002897:17.00
Chr01	16150001	NA:13.13	NA:12.81	NA:12.86	NA:8.24	NA:12.05	NA:15.62	NA:11.46	NA:16.33	NA:8.19	NA:12.67	NA:12.74	NA:12.67	NA:11.21	NA:13.90	NA:11.57	NA:11.75	NA:12.00	NA:13.48	NA:13.32	NA:11.88	NA:11.46	NA:11.18	NA:12.50	NA:12.41	NA:13.11	NA:14.01	NA:12.44	NA:8.72	NA:6.28	NA:9.18	NA:7.00	NA:7.46	NA:9.00	NA:7.63	NA:10.34	NA:7.71	NA:8.08	NA:6.18	NA:6.55	NA:7.03	NA:6.48	NA:7.81	NA:10.46	NA:9.59	NA:8.90	NA:8.51	NA:9.30
Chr01	16200001	0.022477:27.04	0.022589:27.03	0.022119:22.35	0.022327:18.01	0.020872:22.79	0.022455:27.00	0.022357:24.50	0.020481:32.74	0.023265:19.44	0.022164:22.89	0.020308:26.33	0.020518:24.39	0.021044:22.80	0.021091:28.08	0.020333:22.90	0.021185:21.88	0.020911:25.71	0.020876:27.89	0.021086:27.26	0.020549:23.20	0.021421:26.08	0.022580:25.98	0.021739:27.12	0.021274:26.28	0.022536:28.00	0.020668:27.64	0.021093:25.99	0.023900:17.05	0.023444:14.06	0.024321:16.83	0.022052:15.10	0.004098:18.59	0.023568:17.89	0.023568:17.13	0.022517:18.34	0.025294:12.45	0.024396:13.89	0.023310:13.91	0.026004:11.80	0.023854:15.60	0.022462:14.52	0.024110:15.76	0.022580:20.54	0.023339:19.39	0.024217:18.75	0.024913:16.91	0.024142:17.69
Chr01	16250001	0.008938:18.90	0.008603:19.05	0.010504:14.57	0.011344:12.02	0.009331:14.55	0.009015:17.51	0.009331:16.28	0.008412:21.60	0.011548:13.39	0.010230:15.34	0.007181:18.93	0.008439:18.73	0.009575:15.52	0.007993:19.89	0.008954:16.82	0.008783:14.94	0.008280:18.86	0.007690:19.47	0.008450:18.61	0.008801:15.94	0.007022:19.16	0.008530:18.05	0.008504:19.81	0.008307:18.11	0.007442:20.49	0.008548:18.86	0.008852:17.13	0.010551:11.53	0.010529:9.39	0.010230:11.61	0.010764:10.87	0.005326:15.09	0.011705:11.46	0.008613:11.75	0.010696:11.61	NA:2.70	NA:3.12	0.011722:10.14	NA:2.45	0.011008:10.29	0.010279:9.95	0.010148:11.32	0.010339:14.37	0.010302:12.59	0.009988:11.82	0.010668:11.06	0.010339:11.60
Chr01	16300001	0.009527:18.67	0.009685:18.99	0.009847:16.44	0.010675:13.14	0.010357:16.24	0.009994:18.75	0.010145:16.66	0.008889:23.87	0.011606:14.62	0.009364:16.55	0.008904:18.69	0.009495:18.12	0.009256:16.74	0.008991:20.08	0.010432:16.38	0.009944:16.30	0.009428:18.81	0.009909:19.81	0.010106:18.79	0.009675:17.21	0.009243:18.58	0.008920:18.98	0.009850:20.76	0.008904:19.18	0.009003:19.80	0.009348:19.32	0.009098:18.28	0.010471:12.15	0.010649:10.06	0.010375:12.56	0.010832:11.31	0.004584:13.89	0.010922:12.95	0.011113:12.46	0.009861:13.87	NA:6.41	NA:7.31	0.010738:10.43	NA:5.85	0.010763:11.46	0.010450:10.28	0.010323:11.89	0.010765:15.09	0.010138:13.16	0.010783:12.73	0.010793:12.26	0.011524:12.20
Chr01	16350001	0.004730:19.70	0.004792:20.43	0.004647:22.39	0.004878:19.72	0.004652:21.94	0.004810:26.28	0.004653:22.96	0.004743:28.06	0.004766:23.65	0.004726:22.21	0.004723:19.00	0.004811:17.77	0.004898:16.96	0.004621:20.61	0.004968:17.31	0.004907:17.44	0.004812:19.70	0.004831:21.36	0.004791:19.30	0.004706:17.64	0.004629:18.09	0.004786:17.90	0.004733:20.64	0.004820:19.09	0.004831:20.02	0.004719:18.97	0.004924:18.51	0.004769:18.17	0.004868:14.66	0.004814:17.57	0.004926:16.88	0.004804:16.24	0.004699:18.51	0.004752:19.04	0.004721:18.63	0.002506:17.23	0.002540:17.55	0.004876:15.30	0.002381:15.88	0.004788:16.80	0.004725:14.67	0.004710:17.11	0.004865:20.86	0.005024:20.10	0.004683:18.53	0.005268:17.96	0.004924:18.18
Chr01	16400001	0.003025:11.53	0.003029:13.75	0.003043:15.78	0.002806:13.86	0.003039:15.70	0.003094:18.48	0.003031:15.42	0.002940:19.85	0.003184:14.39	0.003083:15.51	0.003305:12.21	0.003309:12.09	0.003257:11.57	0.003068:13.11	0.003183:11.37	0.003023:11.23	0.003051:12.99	0.003099:14.08	0.003222:12.49	0.003045:10.57	0.003109:11.40	0.002989:11.29	0.003242:13.12	0.003106:11.88	0.003292:12.77	0.003029:12.86	0.003356:11.61	0.002960:11.94	0.003063:9.95	0.003029:11.66	0.003190:11.27	0.003107:10.22	0.003150:12.08	0.003433:12.19	0.003048:13.37	0.018690:10.71	0.019073:12.02	0.002964:10.21	0.018489:9.83	0.003026:11.05	0.003115:10.78	0.002741:10.81	0.002877:14.83	0.002931:13.14	0.002834:11.96	0.003081:11.90	0.002871:12.50
Chr01	16450001	0.004110:17.56	0.004201:18.84	0.003769:20.14	0.004042:16.13	0.003824:19.44	0.004033:23.61	0.004064:19.51	0.003770:23.65	0.003729:19.12	0.003681:20.82	0.004201:16.45	0.004082:17.48	0.003576:15.76	0.004098:17.49	0.003979:16.09	0.003603:16.04	0.004070:16.76	0.003603:19.41	0.003964:16.88	0.004197:14.20	0.004095:16.16	0.004022:15.52	0.004123:17.82	0.004719:16.11	0.003867:16.40	0.004132:16.60	0.004034:15.90	0.004152:16.03	0.004442:12.49	0.004054:15.15	0.004034:14.29	0.004130:14.21	0.004193:16.52	0.004178:15.84	0.004063:16.42	0.012113:10.90	0.011221:12.03	0.003982:12.47	0.011347:9.81	0.004286:13.35	0.003928:13.28	0.004455:14.64	0.004200:18.71	0.003849:17.07	0.004079:16.28	0.004195:15.75	0.003902:15.82
Chr01	16500001	0.004575:20.94	0.004657:23.21	0.004498:25.56	0.004374:20.22	0.004844:24.70	0.004407:29.81	0.004412:23.36	0.004773:26.98	0.004471:24.08	0.004346:25.15	0.004658:20.04	0.004588:20.63	0.004665:19.66	0.004798:21.59	0.004727:18.47	0.004824:19.08	0.004586:20.52	0.004847:23.52	0.004903:20.04	0.004511:17.61	0.004804:19.51	0.004426:18.99	0.005137:20.89	0.004957:18.85	0.005078:20.09	0.005039:20.59	0.004503:18.76	0.004977:19.69	0.005526:15.71	0.004494:19.35	0.005336:17.95	0.003952:18.53	0.004984:20.49	0.004392:18.98	0.004397:20.98	0.025209:16.06	0.025379:17.84	0.004522:15.91	0.024936:14.74	0.004562:17.48	0.004835:16.57	0.004401:18.92	0.004645:22.99	0.004533:21.96	0.004672:20.14	0.004681:19.65	0.004989:20.17
Chr01	16550001	0.005960:23.28	0.006137:25.87	0.005792:26.29	0.005687:20.77	0.005898:25.73	0.005780:30.02	0.005806:26.54	0.005941:32.90	0.005930:23.61	0.005916:25.75	0.006638:20.39	0.006346:21.35	0.006042:20.18	0.006588:23.14	0.006261:19.08	0.006123:18.93	0.006142:21.89	0.005593:24.99	0.006369:21.41	0.005929:17.78	0.006174:21.11	0.006297:20.57	0.006149:23.18	0.005899:20.45	0.006145:21.74	0.005732:21.87	0.006132:19.97	0.005674:20.00	0.005727:15.86	0.006222:20.17	0.006559:18.50	0.001401:18.44	0.006201:20.63	0.006403:20.57	0.005872:21.85	0.005542:15.30	0.005916:16.61	0.006097:16.48	0.005797:13.46	0.006076:18.36	0.006402:17.10	0.006153:19.12	0.005741:23.92	0.005717:22.56	0.005677:21.10	0.005800:20.88	0.005970:20.48
Chr01	16600001	0.003955:26.36	0.003915:27.48	0.003972:25.02	0.004065:19.40	0.004313:24.27	0.004520:29.58	0.004122:25.57	0.003902:32.37	0.004264:22.23	0.004080:24.78	0.003931:24.61	0.004069:24.77	0.003940:21.33	0.003928:24.62	0.004029:21.95	0.003822:22.38	0.003914:23.38	0.003948:27.44	0.004015:24.15	0.004310:21.90	0.003889:24.05	0.003976:23.12	0.004131:27.89	0.004329:23.70	0.003980:24.71	0.003992:25.88	0.004090:22.44	0.004404:18.73	0.004685:14.82	0.004312:18.76	0.004369:17.14	0.002107:17.48	0.004050:20.08	0.004377:18.91	0.004006:20.06	0.001734:17.60	0.001743:19.19	0.004521:15.26	0.001754:15.05	0.005780:17.02	0.004421:15.41	0.004088:17.38	0.004165:22.51	0.003980:22.32	0.004473:19.53	0.004360:19.20	0.004605:19.41
Chr01	16650001	0.004233:31.05	0.004333:30.63	0.004067:25.92	0.004951:18.23	0.004474:25.72	0.004197:30.95	0.004262:26.83	0.004484:36.03	0.005001:20.67	0.004154:26.06	0.004611:30.03	0.004155:28.87	0.004312:26.21	0.004324:31.31	0.004120:25.62	0.004219:26.24	0.004035:28.73	0.004201:31.65	0.004440:29.95	0.004065:27.16	0.004277:28.93	0.003976:29.26	0.004095:33.11	0.004417:30.62	0.004349:31.14	0.004362:31.35	0.004780:27.26	0.004494:19.52	0.005084:15.24	0.004267:19.64	0.005039:18.01	0.002854:18.32	0.004711:20.74	0.004841:19.70	0.004417:21.08	0.005026:16.92	0.004956:18.86	0.004827:15.24	0.004743:15.23	0.005075:17.07	0.004675:15.83	0.004943:17.89	0.004532:23.73	0.004480:22.15	0.005046:20.31	0.004363:19.47	0.004519:19.99
Chr01	16700001	0.005926:30.75	0.005836:31.35	0.005725:25.14	0.006003:21.55	0.005648:23.78	0.005807:30.00	0.005608:27.91	0.005846:36.36	0.005913:21.81	0.005979:24.75	0.005590:29.76	0.005912:28.89	0.005936:25.74	0.005754:32.12	0.005827:26.18	0.005854:23.70	0.005689:29.50	0.006003:31.36	0.005617:30.83	0.005898:25.80	0.005857:29.78	0.006051:29.05	0.006011:33.37	0.006060:29.73	0.005714:31.97	0.005871:30.06	0.005992:28.98	0.006074:18.76	0.007253:15.46	0.006729:18.49	0.006488:17.92	0.007020:16.07	0.006098:20.32	0.006488:19.61	0.006003:20.22	0.005394:16.72	0.006070:18.76	0.006008:15.91	0.005837:15.38	0.006379:18.26	0.006595:17.03	0.006141:17.57	0.005832:23.49	0.005808:21.63	0.005969:19.73	0.006000:19.67	0.006138:18.81
Chr01	16750001	0.004570:34.48	0.004695:35.36	0.004409:27.89	0.004503:22.35	0.004305:27.83	0.004647:33.64	0.004377:30.01	0.004410:41.09	0.004502:22.32	0.004458:28.32	0.004466:34.98	0.004434:32.46	0.004523:30.15	0.004671:37.16	0.004563:30.55	0.004563:28.85	0.004464:32.84	0.004448:36.04	0.004449:33.94	0.004553:29.93	0.004340:32.47	0.004383:33.64	0.004330:36.94	0.004406:33.73	0.004566:36.71	0.004421:34.63	0.004462:32.32	0.004736:20.21	0.005183:17.04	0.004805:20.66	0.004391:19.69	0.004767:17.18	0.004426:22.15	0.004626:20.82	0.004543:22.82	0.004099:19.28	0.004189:21.18	0.005255:18.05	0.004232:18.15	0.004638:19.51	0.004603:17.85	0.004830:19.86	0.004440:26.30	0.004506:23.39	0.004487:22.12	0.004835:21.65	0.004714:21.20
Chr01	16800001	0.007096:25.08	0.006921:27.73	0.007588:23.71	0.007067:23.14	0.007138:23.88	0.006990:29.08	0.006678:26.40	0.006691:35.02	0.006958:27.13	0.007144:24.07	0.006908:25.02	0.006690:23.59	0.007030:22.00	0.006730:25.71	0.007067:21.60	0.006818:21.50	0.006520:24.87	0.006790:26.98	0.006400:25.36	0.006769:22.72	0.007121:22.33	0.006266:22.74	0.006072:26.52	0.006849:22.79	0.006852:25.66	0.006447:23.71	0.006516:21.38	0.008483:19.88	0.007849:17.36	0.007654:19.52	0.007191:19.30	0.007725:16.07	0.006853:19.26	0.006595:22.10	0.006689:20.22	0.006433:17.36	0.007097:18.24	0.007257:18.56	0.007005:16.51	0.007672:19.16	0.007314:17.75	0.007317:18.66	0.007229:24.65	0.007436:21.95	0.008071:21.20	0.008069:19.97	0.007539:20.05
Chr01	16850001	0.006644:23.57	0.006089:27.88	0.006735:28.19	0.005329:26.45	0.005561:27.02	0.007097:33.53	0.005867:29.44	0.006184:37.40	0.005338:31.21	0.006419:28.49	0.006966:25.88	0.007516:24.68	0.007571:23.24	0.007295:27.03	0.007202:22.36	0.006550:22.75	0.006942:26.28	0.005986:28.97	0.007014:26.44	0.007156:23.91	0.002851:20.76	0.003162:22.48	0.003087:26.24	0.003487:22.22	0.006836:25.92	0.002924:25.31	0.002721:21.98	0.005983:21.52	0.006482:17.79	0.006172:21.36	0.006232:20.81	0.003542:19.12	0.002726:21.60	0.002994:22.49	0.006716:22.56	0.003273:20.21	0.002994:21.53	0.005903:19.33	0.002864:19.37	0.003048:20.71	0.005046:21.31	0.006666:20.41	0.006483:27.30	0.005709:24.16	0.005258:23.71	0.005585:22.02	0.005982:22.15
Chr01	16900001	0.002669:23.61	0.002637:25.00	0.003100:21.57	0.002850:17.45	0.002894:21.09	0.002770:25.84	0.002831:22.98	0.002906:31.42	0.002848:19.88	0.002608:20.83	0.002986:22.64	0.002662:24.16	0.002651:20.63	0.002813:24.11	0.002540:21.20	0.002920:20.68	0.002855:23.15	0.002837:25.90	0.002692:22.89	0.002929:19.21	0.002729:22.63	0.002565:21.59	0.002602:25.78	0.002576:22.04	0.002657:22.38	0.002785:22.63	0.002769:21.93	0.002911:16.91	0.003154:13.82	0.002829:17.31	0.002937:15.43	0.005876:13.12	0.002698:17.50	0.002754:17.42	0.003074:17.07	0.002442:16.12	0.002117:17.44	0.002649:13.78	0.002015:15.17	0.002615:15.01	0.003076:14.02	0.002697:15.02	0.002677:19.99	0.002629:19.42	0.002774:17.00	0.002615:16.15	0.002814:16.22
Chr01	16950001	0.002604:28.57	0.002318:30.65	0.002608:26.77	0.003411:20.32	0.002488:25.94	0.002473:31.62	0.002964:26.97	0.002787:36.16	0.003373:24.29	0.002871:26.53	0.002953:24.71	0.002528:25.99	0.002601:22.97	0.002583:27.02	0.002427:23.12	0.002338:23.90	0.002592:26.40	0.002907:28.59	0.002886:26.47	0.002905:23.40	0.002147:25.76	0.002420:25.09	0.002220:28.57	0.002354:24.95	0.002601:25.41	0.002381:26.16	0.002291:23.91	0.002982:20.28	0.003102:16.38	0.002748:20.44	0.003510:18.58	0.004591:17.35	0.002840:20.77	0.002437:20.63	0.003145:21.74	0.001933:18.95	0.002079:20.56	0.002671:16.18	0.002037:17.30	0.002699:17.60	0.002818:16.54	0.002733:19.11	0.002823:23.86	0.002118:21.62	0.002467:21.50	0.003236:19.49	0.002413:20.17
Chr01	17000001	0.002665:21.99	0.002647:24.80	0.002670:28.05	0.002680:20.10	0.002671:27.49	0.002673:31.93	0.002678:25.26	0.002667:27.61	0.002611:21.75	0.002652:28.01	0.002676:21.81	0.002674:20.55	0.002743:20.60	0.002665:22.35	0.002676:21.15	0.002703:20.42	0.002662:21.55	0.002679:23.54	0.002737:22.41	0.002779:20.37	0.002702:20.73	0.002677:19.31	0.002672:22.57	0.002786:20.76	0.002679:22.51	0.002658:22.67	0.002682:19.18	0.002604:19.54	0.002621:15.36	0.002603:20.05	0.002693:17.72	0.002928:17.28	0.002613:18.81	0.002661:19.66	0.002743:21.44	0.004520:18.62	0.004451:19.47	0.002645:14.77	0.004499:16.43	0.002575:17.03	0.002704:16.47	0.002703:18.32	0.002677:22.41	0.002679:21.33	0.002663:20.75	0.002673:20.27	0.002658:20.19
Chr01	17050001	0.004322:22.89	0.004080:25.43	0.004091:27.04	0.004350:20.22	0.004064:26.12	0.004089:32.33	0.004232:26.84	0.004100:33.84	0.004064:22.29	0.004083:26.30	0.004230:20.52	0.004124:22.92	0.004414:19.95	0.004093:21.96	0.004099:19.50	0.004182:19.56	0.004209:21.33	0.004132:25.96	0.004170:21.29	0.004238:18.63	0.004170:20.64	0.004013:20.48	0.004140:24.91	0.004226:20.94	0.004249:21.48	0.004325:21.50	0.004137:20.51	0.004241:19.45	0.004360:14.95	0.004362:20.01	0.004212:17.43	0.004369:17.22	0.004209:20.00	0.004156:18.78	0.004186:20.85	0.004591:18.41	0.004692:19.74	0.004227:15.22	0.004895:15.66	0.004431:17.18	0.004061:16.22	0.004223:18.73	0.004218:22.77	0.004162:21.81	0.004106:20.38	0.004080:19.35	0.004153:20.26
Chr01	17100001	0.002740:18.16	0.002257:21.68	0.002524:26.46	0.003108:20.93	0.002478:25.82	0.002385:31.06	0.002597:24.69	0.002460:31.70	0.002649:22.61	0.002585:26.13	0.002858:18.82	0.002525:19.48	0.002366:18.93	0.002545:21.22	0.002767:17.03	0.002803:17.94	0.002497:19.80	0.002564:23.68	0.002645:20.11	0.002450:16.95	0.002560:18.40	0.002389:17.87	0.002565:22.93	0.002454:19.60	0.002455:20.33	0.002506:20.19	0.002346:18.88	0.002234:18.54	0.002262:15.28	0.002457:19.39	0.003080:16.45	0.002542:16.83	0.002549:19.47	0.002847:18.75	0.002488:20.87	0.002293:17.85	0.002229:19.55	0.002903:14.26	0.002770:15.10	0.002926:17.72	0.002971:16.46	0.002117:17.83	0.002448:22.11	0.002120:21.53	0.002023:20.07	0.002352:19.57	0.002452:20.01
Chr01	17150001	0.001303:21.23	0.000976:23.91	0.000872:27.19	0.001094:22.40	0.000991:26.19	0.000847:32.94	0.001006:26.41	0.000929:35.46	0.001026:25.72	0.000908:27.22	0.001333:20.64	0.001031:22.51	0.001297:20.87	0.001054:23.22	0.001597:19.88	0.001037:21.09	0.001029:21.50	0.000933:25.26	0.000976:22.22	0.001449:18.56	0.001149:20.01	0.001157:20.13	0.000994:24.61	0.001000:20.78	0.001252:20.52	0.001111:22.56	0.000952:21.52	0.000848:20.42	0.001391:17.04	0.001176:20.77	0.001179:17.94	0.001010:18.53	0.001102:20.58	0.001075:20.77	0.000932:21.04	0.000879:19.77	0.000861:21.07	0.001426:16.11	0.000835:17.34	0.000958:18.55	0.000934:17.47	0.001464:18.98	0.000856:24.40	0.000953:22.68	0.001057:22.11	0.000990:20.53	0.001339:20.95
Chr01	17200001	0.001603:18.21	0.001126:20.87	0.000879:25.62	0.000926:22.56	0.001135:24.78	0.000817:30.23	0.001079:25.67	0.000929:30.40	0.001010:27.69	0.000924:25.45	0.001261:19.13	0.001053:20.64	0.001055:18.30	0.001336:19.85	0.001891:17.39	0.001062:18.06	0.001335:19.46	0.001315:21.64	0.001333:19.17	0.001616:16.79	0.002157:17.56	0.001442:17.91	0.001219:21.27	0.001963:17.31	0.001146:19.15	0.001671:19.78	0.001184:18.95	0.001291:19.96	0.001360:16.51	0.001085:20.01	0.001536:17.47	0.001254:18.33	0.001030:19.81	0.000967:20.41	0.001034:20.80	0.000980:19.33	0.000737:19.40	0.001192:16.16	0.001413:17.54	0.001138:18.19	0.001018:16.75	0.001237:18.76	0.001122:22.90	0.000943:21.77	0.001032:21.04	0.001016:19.47	0.001014:19.59
Chr01	17250001	0.001548:16.52	0.001160:20.16	0.000830:24.76	0.000866:20.05	0.000851:23.12	0.000830:28.03	0.000825:24.39	0.000873:28.51	0.000872:23.78	0.000829:23.79	0.001079:17.41	0.001016:17.23	0.000891:16.62	0.000845:18.51	0.001119:15.90	0.000957:16.45	0.001105:18.86	0.001123:20.74	0.000873:17.74	0.001279:16.18	0.001396:16.44	0.001244:16.92	0.001301:20.64	0.001865:16.36	0.001042:17.74	0.001260:17.78	0.000993:16.52	0.001792:17.99	0.001366:14.95	0.001042:18.08	0.000860:16.75	0.001245:15.81	0.000847:18.43	0.000807:19.36	0.000904:18.70	0.000880:17.13	0.001002:18.13	0.001083:15.01	0.000708:15.78	0.001028:17.26	0.001213:15.78	0.001147:17.25	0.001004:22.22	0.001019:20.42	0.001085:19.42	0.001049:18.55	0.000978:18.95
Chr01	17300001	0.002669:26.05	0.003058:29.42	0.002865:28.70	0.003305:26.33	0.002888:27.41	0.002779:33.91	0.002398:29.90	0.002544:40.05	0.003054:29.34	0.002930:28.41	0.002742:26.90	0.003070:26.69	0.002732:23.85	0.002499:29.03	0.002850:24.15	0.003110:24.60	0.002343:28.61	0.002249:30.65	0.002608:27.60	0.002816:24.11	0.003175:26.05	0.003046:25.90	0.002480:29.58	0.002558:26.50	0.002184:28.13	0.002509:27.84	0.002802:24.96	0.003813:22.83	0.004421:18.93	0.003705:22.53	0.003231:21.81	0.004249:20.38	0.003257:23.93	0.002955:24.09	0.003370:23.97	0.002995:21.19	0.002191:23.04	0.004132:19.43	0.002211:19.77	0.003532:21.74	0.003831:19.80	0.003769:21.96	0.002678:26.68	0.003225:24.58	0.003095:24.00	0.002960:22.62	0.002968:23.02
Chr01	17350001	0.000897:29.71	0.000795:29.40	0.001000:23.85	0.000970:19.69	0.000914:23.28	0.001190:29.11	0.001173:26.41	0.001221:36.25	0.001059:22.90	0.001176:23.77	0.000906:29.58	0.000882:28.30	0.000916:25.57	0.000759:31.44	0.000790:25.25	0.000842:24.52	0.001072:29.35	0.001143:30.16	0.000853:29.83	0.001257:25.80	0.000961:28.89	0.000933:27.97	0.000845:31.07	0.000879:27.73	0.000924:29.75	0.001028:28.74	0.000908:26.46	0.001111:19.08	0.001142:16.45	0.001133:19.11	0.000932:18.38	0.001428:16.65	0.001110:20.96	0.001317:20.44	0.001028:19.96	0.000778:17.64	0.000442:20.11	0.001516:16.94	0.000468:17.31	0.001158:18.29	0.000982:17.01	0.001397:17.87	0.000975:24.14	0.001328:21.63	0.001108:20.41	0.000858:19.46	0.001055:19.05
Chr01	17400001	0.002145:29.20	0.002110:30.53	0.002442:23.31	0.002189:20.05	0.002002:22.44	0.002202:28.02	0.002277:25.31	0.001807:34.99	0.002120:23.08	0.002214:22.70	0.002334:30.45	0.002486:27.29	0.001994:25.56	0.002093:31.40	0.002137:25.01	0.002537:23.87	0.002337:28.67	0.001882:30.06	0.001854:28.91	0.001923:24.85	0.002206:29.32	0.001932:28.92	0.002182:30.27	0.002064:28.53	0.002143:30.28	0.002007:28.95	0.001902:25.67	0.002574:18.78	0.003204:15.94	0.002931:18.56	0.002110:18.62	0.002569:15.85	0.001885:20.67	0.002747:20.82	0.002505:19.22	0.002163:16.66	0.002051:18.75	0.002800:16.86	0.002084:16.67	0.002646:18.02	0.002654:16.30	0.002534:17.92	0.002474:22.78	0.002734:21.47	0.002930:20.61	0.002667:19.16	0.003084:18.83
Chr01	17450001	0.001604:30.78	0.001708:34.54	0.002070:26.69	0.002641:19.74	0.001860:26.77	0.001721:32.74	0.002234:28.67	0.001849:39.24	0.002222:23.28	0.001968:27.62	0.001589:34.71	0.001571:30.99	0.001590:29.42	0.001609:35.81	0.001687:28.43	0.001751:27.45	0.001720:32.04	0.001591:35.55	0.001612:33.80	0.001803:28.99	0.001601:34.64	0.001647:32.66	0.001630:36.89	0.001969:34.14	0.001527:36.01	0.001706:33.67	0.001689:31.49	0.001856:19.98	0.002098:16.72	0.001880:20.62	0.001920:18.78	0.002176:17.38	0.001872:21.67	0.002075:20.72	0.001844:21.89	0.002214:18.46	0.001985:21.71	0.001888:17.36	0.001972:17.61	0.002248:18.96	0.002636:16.81	0.001754:18.97	0.002139:25.89	0.001894:23.34	0.001756:21.64	0.002078:21.30	0.002037:19.67
Chr01	17500001	0.002581:32.89	0.002421:35.31	0.002891:26.98	0.002915:22.65	0.002778:26.41	0.002569:31.82	0.002900:29.42	0.002751:41.34	0.002604:27.18	0.002615:26.80	0.002045:32.41	0.002226:30.69	0.002337:28.45	0.002089:33.56	0.002399:28.19	0.002023:27.02	0.002208:33.08	0.002106:35.24	0.002298:32.24	0.002328:28.23	0.002095:32.87	0.002102:31.51	0.002020:34.30	0.001974:32.72	0.002592:35.35	0.001953:32.36	0.002007:29.54	0.003105:21.34	0.002997:18.72	0.003096:20.85	0.002780:20.73	0.002171:19.13	0.002194:22.55	0.002313:22.94	0.003278:22.73	0.003092:20.48	0.002658:24.00	0.002221:19.84	0.003104:20.51	0.002292:20.36	0.002829:18.72	0.002559:19.98	0.002653:26.88	0.002475:24.07	0.002535:22.39	0.002603:21.73	0.002864:21.28
Chr01	17550001	0.003751:26.27	0.003856:28.05	0.003844:21.94	0.003836:18.68	0.003959:21.31	0.003643:26.18	0.003611:23.82	0.003644:29.96	0.003599:21.70	0.003751:22.29	0.003781:23.16	0.003807:23.75	0.003860:21.21	0.003695:25.72	0.003743:21.62	0.003944:20.55	0.003603:23.85	0.003884:25.49	0.004027:22.77	0.003722:20.96	0.003712:24.34	0.004002:22.80	0.003631:25.97	0.003930:24.94	0.003696:27.73	0.003691:24.86	0.003690:22.82	0.003555:17.41	0.003789:15.04	0.004033:18.11	0.003679:17.34	0.001648:15.74	0.003897:19.19	0.003448:19.49	0.004079:18.42	0.003890:17.21	0.004360:18.86	0.004033:15.60	0.004282:15.86	0.004139:16.90	0.003916:14.99	0.004111:16.58	0.003849:21.85	0.003696:19.93	0.003793:18.58	0.003901:18.42	0.003498:17.21
Chr01	17600001	0.005414:26.90	0.005306:29.81	0.005892:23.63	0.005539:19.96	0.005588:22.84	0.005571:28.16	0.005461:25.32	0.004973:33.02	0.005493:21.81	0.005332:23.50	0.005292:25.28	0.005250:24.20	0.005479:21.64	0.005530:26.87	0.005569:22.06	0.005814:21.98	0.005509:25.16	0.005469:26.97	0.005386:25.50	0.005729:21.79	0.005408:26.72	0.005567:23.64	0.005544:27.71	0.005554:26.09	0.005418:27.43	0.005319:26.09	0.005303:24.13	0.005686:18.60	0.005945:15.80	0.005743:18.21	0.006409:17.14	0.001999:17.69	0.006087:19.13	0.005849:19.60	0.005428:19.44	0.006061:16.62	0.005621:19.67	0.006204:15.84	0.006390:15.86	0.005793:17.86	0.006145:15.65	0.006631:18.19	0.006026:22.97	0.005831:21.44	0.006023:19.78	0.005674:19.38	0.005456:18.77
Chr01	17650001	0.002928:26.91	0.002748:29.15	0.002777:23.09	0.002815:18.95	0.002942:22.69	0.002845:27.43	0.002951:24.39	0.002508:33.77	0.003069:20.83	0.002887:23.37	0.002777:25.89	0.002890:25.11	0.002868:22.48	0.003026:28.73	0.002956:23.69	0.003067:23.00	0.002578:25.45	0.002844:29.11	0.002774:27.10	0.003020:23.18	0.002811:25.31	0.002907:24.54	0.002731:28.26	0.002799:26.51	0.002870:29.17	0.002698:26.97	0.003036:24.46	0.003260:17.37	0.003053:14.44	0.002934:18.22	0.003379:16.48	0.001431:16.68	0.002884:18.12	0.002814:18.78	0.003172:20.01	0.002857:16.49	0.002611:18.71	0.003432:15.02	0.002977:15.60	0.003157:16.08	0.003020:15.34	0.002917:16.61	0.002908:21.83	0.003000:20.69	0.002986:19.34	0.002956:17.96	0.003382:18.00
Chr01	17700001	0.002388:28.56	0.002255:30.96	0.002494:23.72	0.002621:21.15	0.002478:24.21	0.002488:27.91	0.002474:27.94	0.002379:35.81	0.002520:24.62	0.002441:23.89	0.002371:28.24	0.002282:26.62	0.002421:23.68	0.002409:28.99	0.002517:24.38	0.002303:23.56	0.002489:27.50	0.002401:30.80	0.002308:27.47	0.002480:24.77	0.002425:26.06	0.002374:26.22	0.002460:30.48	0.002413:27.07	0.002391:29.22	0.002485:27.31	0.002397:25.15	0.002411:18.98	0.002337:16.28	0.002434:19.42	0.002352:18.89	0.002102:16.80	0.002371:21.08	0.002355:22.18	0.002421:19.91	0.002643:18.15	0.002268:20.34	0.002459:18.19	0.002284:17.92	0.002459:18.79	0.002484:17.85	0.002446:17.94	0.002266:24.34	0.002381:21.92	0.002251:20.40	0.002427:20.13	0.002562:19.36
Chr01	17750001	0.001900:19.88	0.001639:21.01	0.001682:16.25	0.001778:12.46	0.001864:15.86	0.001745:19.49	0.001775:17.89	0.001839:23.26	0.001765:14.53	0.001883:16.98	0.001878:19.36	0.001916:17.92	0.001789:17.00	0.001911:19.16	0.001853:16.60	0.001782:16.92	0.001903:18.60	0.001867:21.97	0.001860:18.76	0.001705:17.88	0.001693:18.82	0.001880:18.33	0.001778:22.11	0.001846:19.24	0.001870:20.19	0.001922:19.46	0.001811:17.57	0.001581:13.04	0.001630:10.59	0.001653:12.60	0.001837:12.36	0.001423:10.79	0.001701:13.73	0.001742:13.45	0.001834:13.74	0.002211:11.50	0.001869:13.78	0.001846:11.48	0.001958:11.44	0.001947:11.66	0.001735:10.89	0.001679:11.80	0.001880:15.84	0.001604:14.65	0.001591:13.02	0.001706:12.55	0.002033:12.72
Chr01	17800001	0.002716:31.30	0.002748:34.36	0.002902:25.92	0.002853:19.74	0.003070:25.51	0.002887:30.86	0.002792:28.11	0.002745:37.26	0.002807:21.94	0.002947:26.00	0.002658:32.43	0.003000:29.22	0.002783:27.11	0.002719:32.50	0.002755:26.29	0.002893:26.16	0.002847:30.46	0.002683:32.55	0.002754:31.10	0.002911:27.52	0.001934:31.03	0.002002:29.79	0.001941:34.00	0.002001:31.13	0.002708:32.83	0.001919:29.92	0.002019:27.92	0.002716:19.54	0.002906:16.18	0.002830:19.99	0.002899:18.42	0.002871:16.42	0.001842:20.89	0.001991:19.77	0.002779:21.26	0.002770:18.43	0.002598:20.79	0.002909:17.11	0.002759:17.63	0.002039:18.04	0.003021:16.24	0.002686:17.70	0.002713:25.58	0.002781:22.20	0.002803:20.28	0.002734:19.93	0.002680:19.60
Chr01	17850001	0.005997:36.75	0.005806:39.05	0.006491:28.39	0.008042:23.79	0.006796:28.46	0.006733:33.76	0.006474:32.31	0.006097:43.43	0.007622:28.49	0.006851:28.48	0.005474:37.79	0.005396:34.43	0.005809:31.54	0.005825:37.78	0.005958:31.47	0.005838:29.58	0.005115:36.18	0.005216:39.30	0.005148:36.83	0.005661:31.78	0.002076:36.59	0.001321:36.21	0.001173:39.61	0.001291:36.76	0.005413:37.14	0.001535:34.65	0.001678:32.79	0.007759:23.06	0.007617:20.58	0.008329:23.09	0.006899:23.04	0.006484:20.57	0.003046:24.79	0.003214:24.54	0.007060:24.07	0.008342:21.85	0.007743:25.72	0.007332:22.53	0.007815:21.22	0.003273:22.32	0.007783:20.88	0.007658:21.55	0.006276:28.87	0.006996:24.84	0.007274:24.52	0.007377:23.53	0.006305:21.58
Chr01	17900001	0.005973:32.10	0.005547:35.55	0.006004:24.95	0.006132:20.32	0.005714:25.50	0.005708:29.12	0.005590:28.36	0.005480:38.25	0.005933:21.06	0.005857:24.58	0.005935:34.96	0.005439:31.26	0.005583:28.37	0.005485:35.44	0.005570:28.59	0.005881:26.53	0.005415:31.77	0.005527:34.14	0.005540:32.44	0.005540:27.35	0.000436:32.78	0.000341:31.98	0.000481:34.08	0.000570:31.48	0.005674:35.38	0.000460:30.47	0.000711:28.74	0.006399:18.42	0.006281:17.12	0.006495:18.23	0.005709:18.78	0.004012:15.72	0.001154:19.72	0.000889:19.98	0.005836:21.40	0.006261:17.75	0.006038:20.86	0.006353:18.74	0.006005:17.86	0.001841:17.82	0.006204:16.57	0.006793:17.76	0.005650:24.95	0.006139:21.35	0.006186:20.63	0.006200:20.24	0.006165:18.32
Chr01	17950001	0.004348:29.20	0.004390:29.73	0.004760:23.30	0.004761:21.31	0.004733:22.16	0.004589:27.23	0.004567:25.61	0.004488:34.84	0.004790:24.89	0.004886:22.86	0.004443:29.05	0.004531:26.39	0.004557:24.20	0.004435:29.28	0.004512:23.48	0.004569:22.41	0.004440:27.72	0.004346:29.23	0.004571:29.38	0.004401:24.56	0.000160:26.71	0.000194:25.96	0.000159:28.78	0.000144:26.52	0.004447:29.31	0.000348:26.00	0.000303:24.01	0.005251:17.50	0.005049:15.31	0.004713:17.68	0.004537:18.19	0.003168:16.31	0.000052:19.00	0.000287:18.98	0.004686:19.47	0.004571:16.71	0.004626:19.40	0.005015:17.34	0.004769:16.72	0.000210:16.64	0.005065:16.75	0.004640:16.65	0.004606:23.44	0.004534:20.19	0.004647:19.09	0.004875:18.59	0.004816:17.17
Chr01	18000001	0.002906:33.73	0.002965:34.64	0.003024:25.96	0.003436:18.76	0.003150:25.74	0.003014:31.85	0.003148:26.10	0.002942:37.56	0.003197:20.61	0.003386:25.18	0.003050:31.78	0.003095:29.86	0.003148:27.46	0.002919:34.11	0.003016:27.83	0.003070:26.15	0.002982:30.74	0.003047:32.43	0.003063:31.31	0.003050:28.00	0.000425:30.60	0.000150:30.82	0.000318:34.60	0.000242:31.78	0.002925:34.27	0.000295:31.68	0.000370:28.98	0.003291:19.00	0.003186:15.93	0.003381:19.54	0.002960:18.00	0.002832:16.74	0.000378:20.73	0.000380:19.50	0.003316:21.29	0.003450:18.22	0.003253:21.25	0.003281:17.19	0.002932:16.97	0.000448:16.97	0.003115:15.65	0.003102:18.63	0.002963:24.79	0.003298:22.56	0.003385:20.43	0.003293:20.36	0.002986:20.06
Chr01	18050001	0.001970:31.45	0.001673:32.72	0.002011:24.59	0.002524:20.72	0.002293:23.72	0.002259:29.30	0.002162:27.73	0.002325:36.68	0.002594:23.12	0.002340:24.85	0.002030:30.20	0.002238:29.95	0.002076:25.91	0.002108:31.78	0.002260:25.99	0.002110:24.88	0.002148:29.24	0.002107:31.14	0.002209:30.50	0.002416:26.51	0.000683:30.40	0.000803:28.82	0.000648:33.80	0.000486:29.83	0.002070:31.42	0.000671:28.37	0.000608:28.13	0.002545:19.48	0.002995:14.61	0.002387:19.23	0.002396:18.27	0.003471:16.14	0.000945:20.00	0.001366:19.57	0.002459:19.84	0.002716:18.67	0.002742:20.25	0.002344:18.09	0.002623:17.50	0.001037:17.55	0.002907:16.97	0.002855:18.68	0.002200:24.33	0.002361:21.24	0.002528:20.69	0.002772:19.74	0.002468:19.10
Chr01	18100001	0.002053:28.35	0.002203:28.82	0.002094:23.72	0.002143:19.60	0.002197:22.57	0.002213:27.57	0.002156:25.03	0.001958:35.05	0.002429:22.29	0.002144:23.49	0.002230:27.51	0.001925:27.35	0.002165:24.04	0.002120:29.08	0.002269:24.35	0.002314:22.63	0.001953:27.30	0.001908:29.54	0.002135:27.43	0.002203:23.48	0.000398:27.99	0.000533:27.62	0.000376:31.06	0.000470:27.87	0.002075:28.48	0.000482:26.69	0.000660:25.94	0.002391:18.52	0.003153:14.94	0.002376:17.89	0.002547:18.13	0.004384:17.09	0.000790:19.94	0.000530:20.50	0.002358:19.51	0.002641:18.12	0.002407:20.31	0.002596:16.62	0.002686:17.02	0.000579:17.89	0.002336:16.81	0.002477:17.50	0.002420:23.15	0.002265:21.21	0.002334:19.98	0.002074:18.80	0.002342:18.86
Chr01	18150001	0.002544:23.76	0.002381:24.23	0.002213:22.97	0.002377:17.31	0.002562:22.39	0.002136:27.03	0.002407:22.55	0.002188:30.27	0.002738:19.69	0.002524:22.85	0.002295:22.64	0.002304:22.88	0.002387:21.72	0.002371:24.69	0.002433:21.09	0.002298:21.07	0.002337:23.04	0.002023:25.74	0.002300:24.03	0.002625:20.73	0.000492:21.21	0.000659:20.72	0.000353:24.56	0.000144:21.29	0.002255:23.80	0.000517:22.74	0.000305:20.82	0.002599:17.01	0.003031:13.88	0.002654:18.11	0.003156:15.72	0.003950:15.68	0.000542:17.71	0.000688:16.91	0.002251:18.73	0.003527:16.69	0.003297:18.46	0.003521:13.85	0.003404:15.24	0.000664:14.95	0.002804:14.32	0.002596:17.02	0.002210:20.21	0.002203:19.44	0.002370:18.81	0.002802:18.14	0.002327:17.62
Chr01	18200001	0.002828:26.16	0.002923:26.43	0.002142:27.17	0.002863:23.99	0.002202:25.96	0.002104:32.77	0.002406:29.81	0.002282:38.46	0.002285:28.53	0.001902:27.41	0.002671:22.95	0.002763:23.76	0.002743:21.69	0.002165:25.50	0.002414:20.88	0.002249:22.43	0.002192:25.00	0.002656:27.37	0.002493:24.98	0.003074:21.02	0.000724:21.24	0.000844:20.84	0.000605:26.14	0.000705:21.00	0.002615:22.94	0.000725:21.84	0.000686:22.56	0.002673:23.66	0.003437:19.21	0.002635:23.35	0.002025:21.41	0.003125:19.81	0.000442:23.59	0.000521:23.74	0.002082:23.77	0.003058:23.54	0.003050:23.48	0.002800:19.33	0.002867:19.53	0.000863:20.50	0.002622:19.61	0.002929:21.50	0.002643:27.28	0.002895:25.70	0.002691:24.31	0.002820:22.70	0.002451:23.53
Chr01	18250001	0.002300:19.80	0.002601:21.34	0.001898:25.10	0.001696:23.59	0.002086:23.91	0.001971:29.43	0.002121:25.93	0.001747:33.79	0.001723:28.31	0.001972:25.97	0.001925:19.44	0.001940:18.80	0.001882:18.61	0.001924:21.14	0.001894:17.44	0.002021:18.65	0.001734:21.00	0.001913:23.94	0.002004:19.67	0.001828:17.52	0.000754:17.45	0.000648:18.29	0.000811:20.83	0.001007:17.19	0.002423:19.01	0.000990:19.45	0.000242:18.00	0.001727:22.80	0.002140:18.69	0.002077:21.63	0.001767:20.33	0.002766:20.55	0.000912:21.78	0.000685:24.83	0.001814:22.63	0.002928:21.27	0.002877:22.56	0.002356:18.44	0.002695:20.00	0.000604:19.96	0.001978:19.98	0.001913:20.45	0.001782:26.78	0.001871:24.64	0.002438:23.45	0.001914:21.77	0.002011:22.24
Chr01	18300001	0.001445:20.48	0.001236:21.79	0.001074:24.98	0.001156:20.83	0.001121:24.03	0.001054:29.07	0.001086:25.35	0.001186:31.64	0.001077:24.23	0.001132:24.48	0.001193:18.86	0.001210:20.30	0.001255:18.41	0.001566:20.26	0.001550:17.93	0.001074:19.38	0.001566:21.12	0.001441:22.92	0.001113:20.25	0.001333:17.58	0.000383:19.50	0.000425:20.06	0.000242:23.31	0.000406:19.71	0.001159:19.58	0.000384:21.92	0.000242:21.11	0.001043:20.99	0.001191:17.07	0.001073:20.42	0.001615:19.34	0.003193:17.91	0.000041:21.47	0.000040:22.25	0.001078:20.71	0.003673:20.65	0.003584:21.03	0.001169:16.82	0.003646:18.79	0.000020:19.36	0.001260:17.63	0.001045:19.12	0.001299:24.23	0.001361:22.11	0.001110:21.62	0.001048:20.92	0.001367:21.06
Chr01	18350001	0.002393:22.90	0.002193:26.51	0.001701:27.50	0.001612:20.26	0.001721:26.66	0.001740:30.76	0.001974:27.13	0.001705:33.75	0.001933:22.90	0.001705:27.67	0.001474:25.25	0.001782:25.70	0.001782:22.94	0.001615:26.69	0.001668:22.51	0.002033:23.30	0.002481:24.43	0.001638:28.54	0.002030:25.04	0.001713:21.72	0.000570:23.35	0.000453:23.50	0.000693:27.16	0.000880:24.01	0.001990:25.91	0.000654:26.65	0.000613:24.97	0.001996:20.31	0.001969:16.33	0.002038:19.95	0.001815:17.71	0.003781:18.37	0.000788:20.71	0.001221:19.13	0.001609:21.65	0.002957:18.08	0.002815:20.39	0.002240:15.77	0.002736:16.06	0.000936:16.83	0.001658:16.29	0.001937:18.91	0.001618:23.42	0.001639:22.50	0.002342:21.63	0.002118:20.51	0.001873:20.26
Chr01	18400001	0.002103:30.62	0.002168:30.41	0.002171:27.69	0.001814:23.56	0.001629:26.40	0.001829:32.47	0.001907:29.93	0.001927:39.69	0.002200:26.75	0.001550:28.79	0.001944:29.43	0.001762:29.56	0.002350:26.11	0.001546:31.77	0.001944:26.70	0.001914:25.57	0.001692:29.06	0.001621:32.87	0.001697:29.33	0.002313:25.60	0.000343:27.07	0.000725:26.60	0.000589:31.17	0.000366:27.57	0.002352:31.44	0.000284:29.97	0.000122:28.65	0.002432:21.07	0.002384:17.07	0.002886:20.22	0.001924:19.81	0.002502:18.17	0.000202:21.77	0.000282:20.98	0.002055:22.20	0.002261:20.28	0.002696:21.23	0.002804:17.41	0.002662:18.16	0.000302:18.41	0.002587:17.63	0.002186:19.53	0.001953:25.41	0.001570:23.30	0.002556:22.56	0.001935:21.64	0.002329:21.83
Chr01	18450001	0.004537:32.01	0.004342:32.44	0.005843:27.43	0.005211:20.38	0.005617:27.33	0.005633:32.62	0.004571:28.47	0.004991:39.63	0.006046:23.54	0.005312:27.53	0.003626:31.18	0.003991:31.86	0.004357:27.31	0.003311:34.89	0.003468:28.95	0.003442:29.59	0.003914:31.79	0.003209:33.76	0.003915:32.67	0.004893:28.47	0.003116:28.66	0.002589:29.20	0.003172:31.86	0.002368:30.89	0.003108:33.80	0.002172:32.81	0.002708:29.45	0.005756:20.49	0.006102:16.01	0.005917:20.87	0.005592:17.90	0.007857:18.19	0.005197:21.17	0.003787:20.84	0.005277:22.21	0.010746:19.45	0.010788:20.52	0.006296:16.67	0.011634:17.05	0.003442:17.65	0.005440:17.33	0.004801:19.08	0.005744:25.15	0.004905:23.69	0.006509:22.06	0.005451:20.71	0.004694:20.50
Chr01	18500001	0.001540:31.85	0.001628:32.08	0.002165:26.48	0.002571:19.19	0.002320:25.66	0.002311:31.59	0.001869:27.28	0.001772:39.01	0.002743:22.68	0.002644:26.33	0.001885:31.65	0.002111:30.54	0.001885:28.18	0.002077:36.20	0.002205:28.35	0.002505:27.85	0.002061:31.26	0.001736:34.61	0.001788:33.19	0.002106:28.20	0.000330:31.29	0.000456:30.57	0.000347:33.48	0.000370:32.23	0.002101:34.21	0.000675:32.47	0.000412:29.63	0.001519:18.49	0.001625:14.85	0.001537:18.85	0.002375:18.13	0.007456:16.75	0.001072:21.09	0.001235:19.10	0.002047:21.68	0.007304:18.18	0.007428:20.59	0.001454:14.72	0.007730:16.53	0.001313:16.82	0.002499:16.07	0.001621:17.59	0.001648:23.67	0.002427:21.77	0.001551:19.13	0.001466:18.39	0.002441:19.46
Chr01	18550001	0.002678:30.60	0.002617:32.62	0.002971:25.15	0.002770:16.98	0.002845:24.45	0.002722:28.40	0.002456:25.19	0.002593:35.71	0.002930:18.69	0.002875:24.42	0.002313:31.60	0.002613:29.13	0.002387:27.41	0.002381:34.96	0.002349:28.08	0.002302:25.98	0.002439:29.12	0.002408:33.94	0.002478:31.40	0.002372:27.22	0.000201:28.46	0.000067:29.24	0.000022:32.42	0.000096:31.58	0.002303:33.58	0.000142:33.01	0.000024:29.22	0.003717:17.91	0.003742:14.14	0.003588:18.02	0.002848:15.64	0.005497:14.82	0.001444:18.66	0.001078:16.48	0.002759:20.34	0.005559:17.01	0.005493:18.03	0.003661:13.65	0.006353:13.91	0.000714:14.64	0.003296:13.92	0.003738:15.96	0.003117:22.23	0.002964:20.01	0.003538:18.97	0.003396:17.23	0.003234:18.24
Chr01	18600001	0.004678:29.24	0.004269:29.57	0.004825:23.79	0.005121:19.97	0.004859:23.28	0.005190:27.23	0.004482:25.78	0.004555:35.44	0.005505:19.52	0.005199:22.68	0.004213:29.51	0.004296:26.55	0.004593:25.13	0.004473:31.77	0.004727:25.05	0.004726:22.32	0.004125:27.41	0.004395:30.42	0.004394:28.88	0.004393:25.06	0.000691:25.49	0.000688:25.14	0.000271:28.85	0.000764:27.46	0.004563:31.96	0.000554:27.75	0.000549:25.13	0.004828:16.94	0.005273:14.69	0.005351:16.86	0.004931:16.29	0.005897:15.27	0.000929:17.44	0.000977:17.26	0.004841:19.18	0.003798:15.37	0.003527:16.83	0.004932:14.77	0.003246:13.91	0.001243:14.05	0.005006:15.25	0.005200:17.06	0.005060:21.63	0.004917:20.08	0.004830:18.37	0.004924:18.18	0.005023:17.41
Chr01	18650001	0.004845:27.86	0.004666:28.90	0.004816:21.73	0.005196:19.26	0.004783:21.67	0.004924:26.11	0.005157:25.06	0.004829:32.75	0.004784:22.47	0.005154:21.98	0.004898:27.52	0.004764:24.48	0.004983:22.74	0.004507:29.68	0.005320:23.04	0.004800:21.62	0.004512:26.10	0.004514:28.15	0.004907:27.36	0.004780:23.16	0.001022:23.72	0.001072:24.71	0.000471:27.69	0.001001:25.94	0.004701:29.14	0.000958:26.80	0.000803:24.62	0.005828:17.59	0.005294:15.07	0.005443:17.23	0.005308:16.13	0.005068:15.48	0.001109:17.56	0.000713:18.52	0.005383:18.53	0.003230:17.00	0.002220:17.84	0.005589:15.06	0.002752:15.23	0.001203:15.41	0.004779:15.75	0.005581:15.62	0.005260:20.87	0.004938:19.94	0.005184:18.65	0.005524:18.18	0.005262:17.22
Chr01	18700001	0.002903:22.24	0.002808:24.29	0.003858:18.97	0.003701:15.02	0.003216:18.69	0.003021:22.18	0.002877:21.57	0.002800:27.88	0.003143:16.96	0.003469:19.01	0.002817:23.55	0.002896:21.69	0.003464:19.31	0.002996:24.85	0.002927:19.49	0.002832:19.30	0.002782:21.13	0.003089:23.51	0.003340:23.84	0.003070:20.32	NA:13.47	NA:13.63	NA:15.30	NA:14.34	0.002394:23.95	NA:14.28	NA:13.21	0.003114:14.23	0.003454:11.45	0.003961:14.30	0.003596:12.81	0.004185:12.71	NA:9.05	NA:8.93	0.003210:15.15	NA:8.45	NA:9.10	0.003309:12.20	NA:7.71	NA:7.77	0.003769:12.27	0.003956:13.20	0.002710:17.72	0.003005:16.21	0.003416:15.04	0.003490:14.13	0.003126:14.57
Chr01	18750001	0.004180:29.73	0.004186:31.68	0.004312:24.40	0.004246:19.31	0.004251:24.42	0.004342:29.65	0.004332:27.37	0.004108:37.02	0.004348:22.60	0.004249:25.09	0.004319:31.38	0.003989:28.90	0.003956:26.68	0.004052:32.16	0.003880:27.06	0.004217:25.51	0.004019:29.26	0.004140:32.04	0.003919:30.31	0.004185:25.65	0.000390:29.74	0.000250:29.75	0.000199:32.74	0.000132:30.83	0.004076:31.10	0.000424:30.33	0.000285:28.18	0.004556:18.60	0.004286:16.06	0.004453:18.62	0.004424:17.74	0.003936:16.02	0.000906:19.72	0.000932:19.47	0.004719:19.33	0.001920:18.27	0.001878:19.66	0.004617:16.43	0.002079:16.83	0.000944:16.78	0.004401:16.79	0.004587:17.46	0.004293:23.45	0.004496:21.19	0.004590:20.03	0.004545:19.28	0.004449:19.08
Chr01	18800001	0.005105:21.55	0.004634:25.28	0.005378:22.69	0.005882:18.65	0.005875:22.26	0.004932:26.25	0.004881:21.77	0.004797:30.80	0.005633:20.50	0.005410:23.27	0.004953:21.68	0.004723:21.70	0.005198:19.82	0.004960:22.48	0.004886:19.43	0.004875:18.89	0.004876:22.00	0.004520:24.20	0.004769:21.98	0.004789:19.31	0.001787:23.06	0.002069:22.31	0.001388:24.83	0.001598:23.73	0.005141:23.27	0.001627:23.78	0.001892:21.05	0.005795:16.64	0.005384:13.70	0.005128:17.97	0.006602:15.41	0.005714:14.54	0.002516:17.30	0.002943:16.55	0.005461:17.33	0.003918:16.53	0.004475:17.46	0.005690:13.28	0.004342:14.36	0.002867:14.64	0.006357:13.80	0.005451:16.45	0.005068:19.21	0.005365:18.46	0.005780:17.58	0.005824:16.77	0.004816:18.95
Chr01	18850001	0.005422:18.18	0.004539:22.59	0.004457:23.56	0.004573:15.98	0.003755:22.83	0.004062:27.29	0.004703:20.08	0.005327:25.09	0.004533:16.88	0.005145:22.45	0.004715:20.26	0.005269:19.08	0.005444:17.98	0.004864:20.49	0.005600:18.22	0.004318:17.76	0.005569:18.73	0.004843:20.57	0.004288:20.20	0.004589:17.18	0.002779:19.96	0.002739:19.93	0.002085:22.68	0.002212:22.11	0.005401:20.49	0.001907:23.63	0.002934:19.09	0.004108:15.69	0.005244:12.39	0.004725:17.28	0.006020:13.14	0.007050:13.68	0.003162:16.44	0.003685:15.43	0.004614:17.96	0.006770:14.54	0.006779:15.81	0.006966:11.91	0.006264:12.37	0.004842:13.31	0.005971:12.02	0.006063:15.30	0.005751:18.83	0.004423:18.12	0.005979:17.65	0.005625:16.85	0.004896:17.09
Chr01	18900001	0.003629:18.80	0.003617:23.87	0.003036:25.94	0.002742:21.60	0.003184:25.17	0.002987:30.34	0.002720:26.15	0.002988:30.56	0.003065:23.87	0.003058:25.86	0.002736:19.13	0.003268:19.57	0.002837:18.88	0.002836:21.29	0.002976:19.09	0.003194:18.66	0.002625:20.07	0.002822:22.84	0.002760:20.36	0.002877:16.12	0.000743:21.41	0.000997:19.73	0.000553:22.89	0.000731:21.80	0.003235:20.26	0.000860:22.74	0.001102:20.81	0.003729:19.16	0.003683:16.12	0.003747:19.79	0.003084:18.84	0.003420:17.51	0.000797:19.84	0.000850:20.43	0.002729:20.45	0.003022:19.37	0.002951:19.80	0.003576:16.23	0.003063:17.23	0.000859:18.23	0.003137:16.90	0.004282:18.86	0.003354:22.84	0.003218:21.87	0.003598:21.65	0.003798:20.01	0.002853:20.27
Chr01	18950001	0.003935:20.16	0.005086:21.43	0.002585:27.95	0.002672:30.32	0.002689:27.96	0.002806:32.60	0.002643:31.48	0.003027:36.25	0.002441:36.37	0.002886:27.97	0.003414:20.39	0.003209:20.09	0.003854:18.82	0.003163:22.46	0.002984:18.84	0.003255:19.77	0.003177:22.83	0.002969:25.81	0.003684:22.51	0.003709:17.72	0.001620:21.04	0.001815:20.24	0.001949:22.04	0.001712:21.28	0.003547:22.86	0.000918:23.32	0.001990:20.96	0.003095:24.11	0.003261:20.90	0.003358:23.55	0.002935:24.12	0.002252:23.18	0.001471:23.16	0.001017:27.57	0.003002:23.73	0.003088:24.99	0.002892:23.63	0.003143:22.37	0.002746:22.48	0.001370:23.51	0.002305:23.43	0.003715:22.41	0.002973:29.09	0.002802:26.00	0.002939:25.43	0.003247:24.58	0.003092:23.65
Chr01	19000001	0.002858:21.06	0.002852:22.91	0.002455:27.87	0.002604:23.75	0.002553:26.44	0.002622:31.79	0.002455:28.19	0.002513:37.39	0.002622:27.12	0.002455:26.76	0.002439:21.73	0.002640:23.94	0.002640:21.36	0.002541:24.85	0.002736:20.89	0.002781:19.57	0.002357:24.19	0.002452:27.92	0.002282:23.81	0.002910:19.32	0.000264:22.93	0.000265:21.81	0.000345:25.16	0.000406:23.99	0.002442:25.16	0.000488:25.18	0.000162:23.80	0.003131:21.15	0.002739:16.98	0.002921:20.57	0.002924:20.04	0.002778:18.39	0.000563:21.61	0.000442:22.80	0.002805:21.84	0.002972:20.09	0.002878:21.94	0.003301:17.25	0.003397:18.64	0.000526:19.10	0.002877:17.63	0.002869:19.44	0.002871:25.33	0.002710:22.64	0.002845:21.91	0.002872:21.01	0.002812:21.65
Chr01	19050001	0.001894:21.68	0.002136:22.24	0.003069:22.54	0.002865:16.87	0.002698:23.62	0.002525:27.26	0.003092:24.20	0.002450:32.63	0.003080:20.84	0.002599:22.43	0.003091:21.95	0.003071:23.32	0.002834:20.89	0.002849:25.13	0.002682:20.63	0.002685:20.32	0.002647:23.06	0.002483:26.12	0.002796:23.14	0.002677:19.24	0.000000:21.86	0.000170:21.66	0.000000:24.92	0.000753:21.21	0.002616:23.13	0.000267:22.53	0.000050:22.70	0.001540:17.63	0.001776:13.78	0.001520:17.58	0.002803:15.33	0.002907:14.54	0.000147:18.30	0.000196:17.55	0.002918:18.48	0.002979:16.50	0.003029:17.81	0.002143:13.00	0.002690:15.10	0.000268:15.20	0.002864:13.83	0.001362:15.77	0.001609:21.16	0.002528:19.11	0.002064:18.04	0.001654:17.14	0.002614:17.27
Chr01	19100001	0.003818:19.62	0.003186:23.28	0.002793:25.29	0.002969:23.93	0.002574:25.97	0.003543:29.93	0.003135:27.07	0.003360:32.97	0.003022:28.21	0.003542:25.87	0.004258:21.73	0.004326:21.88	0.003105:20.33	0.003743:23.05	0.004132:18.41	0.003514:19.16	0.003354:22.91	0.003893:25.54	0.003962:21.80	0.003880:19.40	0.001247:19.57	0.001001:20.56	0.000742:25.29	0.001098:20.21	0.003769:21.33	0.001579:20.85	0.000817:20.33	0.003346:20.29	0.002978:17.62	0.002933:21.22	0.003589:19.62	0.003348:18.66	0.000923:20.91	0.000867:22.27	0.002668:21.19	0.002767:20.28	0.002887:20.67	0.003213:17.99	0.002853:18.52	0.000990:19.87	0.003105:19.18	0.003091:19.78	0.002006:25.57	0.003952:22.64	0.002899:21.84	0.002372:20.97	0.002653:20.48
Chr01	19150001	0.009365:18.58	0.009139:21.22	0.016167:19.21	0.015313:14.96	0.015908:19.93	0.015549:22.91	0.016172:19.06	0.014579:24.22	0.015574:16.59	0.016071:19.29	0.014183:17.44	0.015265:17.29	0.015306:15.17	0.015591:18.44	0.014896:15.45	0.014981:15.98	0.016458:17.49	0.016184:19.27	0.015975:17.15	0.015790:15.84	0.000278:16.39	0.000025:17.44	0.000025:20.25	0.000075:17.51	0.015083:18.16	0.000076:19.67	0.000276:17.81	0.008811:16.43	0.009219:13.36	0.009214:16.64	0.014637:13.52	0.015647:12.82	0.000129:16.40	0.000255:15.91	0.017212:15.96	0.002368:14.92	0.002397:15.89	0.009478:12.83	0.002363:13.43	0.000752:13.88	0.013686:11.84	0.008909:15.84	0.009241:19.86	0.016308:16.25	0.009119:17.16	0.009250:16.83	0.015919:15.04
Chr01	19200001	0.013033:17.79	0.012296:19.19	0.025037:16.43	0.024701:13.13	0.025378:17.07	0.025103:20.24	0.024937:18.19	0.025571:24.12	0.025936:15.69	0.025804:16.80	0.025455:17.15	0.024671:17.88	0.026219:14.96	0.025353:18.11	0.025058:15.13	0.025458:15.60	0.025502:16.20	0.023769:19.92	0.024720:17.58	0.026654:15.65	0.000094:16.16	0.000125:16.92	0.000062:19.02	0.000031:16.52	0.025220:17.12	0.000032:17.76	0.000000:16.94	0.012791:13.31	0.012217:10.88	0.012314:13.82	0.025991:11.15	0.024555:12.15	0.000126:13.97	0.000126:13.45	0.024999:13.59	0.001487:13.09	0.001454:14.29	0.011974:11.04	0.001664:11.27	0.000470:12.29	0.024845:11.15	0.012027:12.59	0.012893:16.39	0.024998:14.18	0.012576:14.72	0.012555:13.67	0.025249:12.68
Chr01	19250001	0.005929:29.08	0.006238:30.81	0.017698:24.03	0.015298:21.91	0.016826:23.71	0.015567:28.26	0.015985:27.82	0.015285:37.08	0.016083:26.76	0.015190:24.81	0.016312:25.16	0.016028:25.14	0.016033:22.71	0.015574:28.24	0.016422:22.38	0.016048:21.17	0.015418:25.58	0.014690:28.25	0.014643:25.85	0.015465:23.31	0.003553:25.86	0.003354:26.89	0.003363:30.96	0.002730:27.29	0.016182:25.60	0.003370:28.73	0.002811:27.96	0.008438:23.94	0.008826:19.22	0.007909:22.81	0.016463:19.61	0.006721:14.72	0.004853:23.10	0.004653:24.73	0.016835:20.42	0.014964:17.93	0.014387:20.51	0.008378:19.66	0.015173:16.53	0.004875:21.01	0.015491:17.77	0.008954:21.94	0.007926:27.86	0.017034:21.92	0.008013:24.07	0.008554:22.51	0.015926:20.54
Chr01	19300001	0.001107:25.85	0.001113:26.53	0.014745:24.48	0.014211:19.96	0.014284:23.71	0.014235:28.70	0.014175:26.16	0.013855:37.23	0.013895:22.46	0.014128:24.29	0.013988:26.38	0.014179:24.45	0.014049:20.95	0.014087:27.89	0.014672:22.08	0.014244:22.06	0.014453:25.12	0.014422:28.81	0.014357:25.75	0.014460:23.50	0.000040:23.23	0.000060:23.94	0.000060:28.51	0.000080:24.76	0.014189:25.43	0.000040:26.12	0.000061:24.53	0.001230:21.37	0.001090:17.18	0.001427:20.92	0.014197:18.01	0.006057:16.54	0.000082:20.71	0.000081:21.36	0.014506:21.07	0.015027:18.68	0.014808:20.08	0.001165:17.40	0.014568:17.31	0.000061:18.53	0.014493:16.68	0.001192:19.16	0.001144:24.63	0.014364:21.62	0.001115:21.56	0.001200:21.14	0.014413:19.78
Chr01	19350001	0.001133:21.47	0.001196:21.90	0.015467:20.82	0.015691:17.77	0.015379:20.76	0.015414:25.58	0.015173:23.37	0.015026:31.38	0.015281:20.06	0.015429:21.31	0.015066:22.34	0.015371:20.18	0.015346:19.16	0.015121:23.71	0.015675:18.90	0.015354:18.90	0.015120:21.87	0.015541:24.87	0.015522:22.46	0.015639:20.32	0.000248:19.33	0.000226:20.34	0.000224:22.54	0.000207:18.63	0.015313:22.56	0.000179:20.36	0.000204:20.49	0.001370:18.02	0.001480:15.61	0.001458:18.19	0.015368:15.54	0.001597:15.16	0.000045:18.83	0.000135:19.63	0.015523:18.11	0.015718:16.31	0.015414:18.20	0.001516:15.53	0.015378:15.91	0.000318:15.45	0.015281:15.31	0.001390:17.20	0.001272:22.66	0.015251:19.30	0.001359:18.84	0.001155:18.20	0.015519:16.83
Chr01	19400001	0.003662:30.00	0.003266:29.69	0.012199:27.20	0.012188:21.39	0.012026:26.51	0.011841:31.97	0.011814:27.99	0.010739:39.84	0.012006:24.61	0.011687:26.40	0.011063:30.37	0.011202:28.56	0.010925:26.81	0.011156:32.82	0.010763:26.80	0.010265:26.53	0.011211:29.69	0.009848:33.23	0.010261:30.83	0.010274:27.66	0.002329:28.41	0.002377:29.44	0.001621:33.86	0.001729:29.14	0.011318:30.84	0.002428:28.05	0.002402:29.38	0.005014:20.92	0.005473:17.57	0.004236:20.71	0.012281:20.36	0.005878:17.06	0.002639:23.02	0.003471:22.25	0.012159:23.12	0.011873:20.26	0.012287:22.82	0.005382:17.59	0.012374:18.77	0.003648:19.28	0.013048:17.38	0.004737:19.62	0.004635:26.27	0.012501:22.89	0.003851:22.96	0.004769:21.37	0.012763:20.58
Chr01	19450001	0.002061:28.75	0.002083:29.93	0.010031:24.05	0.009538:19.87	0.009937:23.56	0.009862:28.05	0.010141:26.42	0.009664:36.07	0.009752:22.54	0.009896:24.86	0.009751:27.80	0.009860:26.41	0.010016:23.88	0.009658:29.95	0.010117:23.06	0.009999:22.52	0.010171:27.66	0.009710:29.19	0.009681:27.95	0.009889:24.53	0.000430:26.66	0.000470:27.08	0.000471:31.08	0.000479:28.74	0.009737:29.39	0.000507:27.79	0.000438:26.90	0.002298:20.77	0.002427:17.85	0.002352:20.52	0.010474:17.82	0.002596:15.10	0.000676:22.22	0.000838:22.06	0.010037:20.35	0.010095:18.41	0.010171:21.04	0.002323:18.04	0.010152:17.23	0.000717:19.91	0.009850:16.60	0.002438:19.91	0.002350:25.94	0.010171:21.96	0.002402:21.96	0.002496:21.56	0.009933:18.33
Chr01	19500001	0.001712:29.86	0.001647:29.13	0.011712:22.75	0.011767:18.45	0.011275:22.36	0.011661:27.32	0.011201:24.78	0.011039:33.98	0.011657:21.43	0.012413:21.96	0.010646:24.10	0.011222:22.56	0.011570:21.22	0.010874:26.94	0.011455:20.43	0.011324:19.95	0.011461:24.02	0.011051:26.12	0.011131:25.28	0.011108:21.14	0.000182:26.55	0.000146:26.78	0.000186:29.71	0.000348:27.39	0.010989:25.55	0.000331:27.29	0.000232:26.67	0.001855:20.11	0.002090:17.71	0.001953:20.67	0.011561:17.24	0.002254:13.51	0.000354:22.25	0.000248:22.10	0.011201:18.66	0.012106:17.28	0.012114:19.66	0.002295:18.43	0.011153:16.23	0.000412:19.28	0.011727:15.24	0.002274:19.62	0.001659:25.45	0.011664:20.15	0.002112:21.61	0.001937:20.21	0.011517:17.41
Chr01	19550001	0.002349:23.79	0.002092:25.15	0.012306:20.14	0.012300:15.43	0.012454:19.75	0.012397:24.47	0.011777:20.99	0.011555:28.02	0.012480:16.98	0.012711:19.54	0.011581:20.32	0.011093:20.01	0.011948:17.79	0.011531:21.94	0.012660:17.19	0.011261:17.91	0.011481:19.91	0.011761:22.21	0.011773:20.15	0.012453:17.28	0.000150:22.80	0.000302:22.50	0.000318:26.23	0.000339:23.45	0.011232:20.77	0.000387:24.53	0.000235:22.69	0.002433:18.50	0.002861:15.47	0.002339:18.28	0.011478:14.49	0.003041:11.02	0.000311:19.07	0.000591:18.56	0.011865:17.11	0.012282:14.83	0.012249:16.28	0.002586:15.13	0.012340:13.69	0.000885:15.59	0.012004:12.60	0.002335:17.10	0.002527:22.14	0.011551:17.93	0.002207:19.42	0.002687:18.03	0.012648:15.05
Chr01	19600001	0.001527:21.41	0.001793:22.81	0.011109:23.80	0.011176:17.34	0.010654:22.22	0.010807:27.15	0.010741:23.23	0.010567:31.63	0.010661:20.58	0.010555:23.40	0.010853:19.22	0.010772:19.42	0.011262:18.13	0.011465:20.47	0.011374:17.62	0.010995:17.86	0.010762:20.32	0.010803:23.32	0.010473:19.62	0.010785:17.63	0.000612:18.96	0.000635:19.86	0.001216:23.96	0.000739:19.91	0.011243:19.25	0.000655:22.40	0.000827:20.84	0.001502:18.78	0.001874:15.08	0.001500:18.77	0.010388:17.09	0.002041:15.99	0.001236:19.55	0.000921:19.52	0.010494:19.54	0.010353:17.57	0.010773:19.40	0.001998:14.98	0.010560:16.18	0.001190:16.75	0.011131:15.32	0.001692:18.73	0.001340:22.63	0.010656:21.10	0.001604:19.63	0.001670:19.27	0.010245:19.83
Chr01	19650001	0.002939:20.22	0.002641:23.13	0.006776:16.85	0.007662:15.56	0.006665:16.18	0.006263:19.65	0.007048:16.89	0.007116:21.79	0.008020:17.59	0.007555:16.82	0.007319:12.80	0.007606:12.65	0.006762:11.85	0.008426:13.95	0.007489:11.04	0.007295:11.75	0.007757:13.02	0.006436:14.46	0.007664:13.11	0.007329:11.49	0.001593:17.17	0.001105:18.22	0.000718:22.05	0.001341:17.20	0.007434:12.70	0.001191:19.19	0.000994:18.92	0.002426:20.22	0.003057:17.19	0.002971:19.98	0.006380:12.47	NA:6.50	0.000615:20.88	0.000834:21.81	0.006368:13.74	0.006935:13.08	0.007346:14.10	0.002934:16.56	0.007173:11.84	0.000777:18.96	0.006678:11.73	0.002835:19.35	0.002577:23.96	0.006449:15.24	0.002602:21.55	0.002771:21.33	0.006378:13.52
Chr01	19700001	0.002736:19.70	0.002458:21.96	0.005813:24.99	0.006008:21.04	0.005730:23.06	0.006050:28.05	0.005915:23.87	0.006221:26.34	0.006196:24.68	0.005958:23.93	0.006129:18.85	0.005760:16.67	0.005621:16.79	0.006048:19.26	0.006276:16.30	0.005824:16.18	0.005909:18.88	0.005919:19.86	0.006200:18.52	0.005605:16.99	0.000534:17.84	0.000558:17.15	0.000399:20.23	0.000647:17.06	0.006145:18.56	0.000693:19.12	0.000562:16.71	0.002786:18.88	0.002510:16.21	0.002789:19.05	0.006076:17.65	0.009174:16.30	0.000423:19.06	0.000816:20.26	0.005856:20.51	0.012390:18.21	0.012090:19.05	0.002899:16.64	0.012471:15.79	0.000487:18.43	0.006093:17.24	0.002876:18.81	0.003034:22.51	0.005928:21.80	0.002681:20.25	0.003044:19.82	0.005837:19.81
Chr01	19750001	0.015634:24.54	0.015104:26.20	0.016058:23.87	0.015451:16.78	0.015757:22.57	0.015047:27.57	0.015531:22.87	0.014888:31.30	0.015977:19.02	0.015467:24.02	0.015969:23.71	0.015941:23.60	0.015709:20.54	0.015555:25.76	0.016261:21.12	0.016438:20.35	0.015886:22.45	0.015727:25.70	0.015716:24.08	0.016397:21.32	0.001131:21.04	0.002058:19.74	0.001331:23.03	0.001274:21.47	0.015559:25.52	0.001121:21.99	0.001603:19.34	0.015846:17.73	0.016032:14.68	0.015830:18.64	0.016027:16.93	0.014985:15.65	0.002312:16.69	0.001223:15.93	0.015718:19.79	0.002914:14.92	0.003405:16.75	0.016233:14.59	0.002830:13.69	0.001523:14.00	0.016072:14.43	0.015483:16.79	0.015993:21.49	0.016332:20.76	0.015705:18.15	0.016050:17.77	0.015791:18.21
Chr01	19800001	0.006823:30.10	0.006880:30.64	0.007156:25.34	0.006972:23.05	0.007070:25.89	0.007115:30.14	0.007183:30.18	0.007153:39.00	0.007230:27.17	0.007229:26.30	0.007118:29.95	0.006853:28.77	0.007217:25.88	0.007009:32.10	0.007117:25.51	0.007120:24.65	0.007072:28.16	0.007152:31.02	0.007186:29.15	0.007188:26.03	0.000044:29.63	0.000087:27.77	0.000088:31.06	0.000045:29.18	0.007005:32.05	0.000044:30.13	0.000089:27.16	0.007153:21.22	0.006891:19.73	0.006912:20.38	0.007092:20.47	0.006881:19.03	0.000066:22.23	0.000044:23.20	0.007069:21.16	0.001168:20.63	0.001104:23.06	0.006937:20.09	0.001058:19.93	0.000109:19.46	0.006888:19.85	0.006988:18.92	0.006934:26.74	0.007187:23.31	0.006845:22.75	0.006985:21.26	0.007201:20.11
Chr01	19850001	0.003070:29.15	0.002869:31.32	0.003178:26.44	0.002694:26.73	0.002696:26.60	0.002874:31.82	0.002651:32.63	0.002835:43.04	0.002871:33.86	0.003160:27.99	0.003285:30.40	0.003115:27.98	0.003053:25.38	0.003296:32.05	0.003279:26.48	0.003291:23.83	0.002938:28.16	0.003226:31.46	0.003218:28.94	0.003486:27.17	0.000161:28.20	0.000609:28.68	0.000563:33.01	0.000548:29.88	0.002762:32.33	0.000627:30.66	0.000061:27.67	0.003478:23.98	0.002863:21.64	0.003135:22.12	0.003335:23.28	0.003098:21.11	0.000704:25.25	0.000805:28.07	0.003329:24.40	0.001496:23.67	0.001492:26.39	0.002944:23.90	0.001432:23.16	0.000884:23.13	0.002734:22.69	0.002730:21.07	0.003333:30.03	0.002942:25.58	0.002773:25.15	0.003295:23.74	0.003207:21.82
Chr01	19900001	0.005148:27.95	0.004882:28.46	0.004917:26.39	0.004854:20.38	0.004892:25.88	0.005131:30.83	0.004822:27.70	0.004778:39.10	0.005164:23.43	0.004981:27.06	0.004940:27.62	0.004886:27.37	0.004877:25.30	0.004809:30.92	0.004874:24.30	0.004821:24.22	0.004825:28.11	0.004771:31.27	0.004797:28.11	0.004882:25.70	0.000166:26.15	0.000308:27.08	0.000062:31.46	0.000416:27.43	0.004969:28.86	0.000125:28.66	0.000021:26.73	0.005041:21.34	0.005161:18.16	0.005168:20.41	0.005264:19.77	0.005252:19.17	0.000332:21.97	0.000391:21.75	0.005178:21.67	0.001911:19.80	0.001824:22.93	0.005221:17.73	0.001731:18.87	0.000642:18.86	0.005759:17.67	0.005015:19.17	0.005122:26.04	0.004801:23.66	0.004907:22.82	0.005055:20.84	0.005180:20.87
Chr01	19950001	0.003284:22.46	0.003057:24.01	0.002752:25.65	0.003870:24.25	0.002719:25.47	0.002648:30.80	0.002516:29.15	0.002588:36.69	0.002537:29.47	0.002864:26.16	0.003094:22.79	0.003028:23.00	0.003053:21.16	0.002761:25.17	0.003308:20.29	0.003093:20.36	0.003105:23.84	0.003110:26.22	0.002824:23.88	0.002765:20.90	0.001233:20.27	0.001451:22.01	0.000568:26.26	0.000440:21.69	0.003160:22.77	0.001687:23.16	0.001476:21.82	0.002791:21.62	0.003712:18.72	0.002885:21.60	0.002583:20.76	0.002654:19.33	0.001114:22.43	0.000371:23.82	0.002695:22.28	0.001531:20.62	0.002052:22.15	0.002997:19.41	0.001800:19.75	0.001273:20.04	0.002992:19.65	0.003030:20.47	0.003031:25.56	0.002738:23.29	0.003235:22.98	0.002593:20.81	0.003023:21.48
Chr01	20000001	0.001844:21.01	0.002648:20.90	0.001821:26.91	0.001971:23.18	0.001919:25.10	0.001872:29.86	0.001991:29.00	0.002202:36.53	0.001775:29.20	0.002067:26.14	0.001829:21.48	0.002287:20.83	0.002087:18.54	0.002786:22.44	0.002377:18.60	0.002227:20.03	0.002115:21.56	0.001927:23.49	0.002352:21.83	0.002264:20.38	0.000373:18.94	0.000083:20.21	0.000021:24.23	0.000021:19.38	0.001798:20.10	0.000062:21.98	0.000290:20.18	0.002536:21.37	0.002083:18.84	0.002595:21.17	0.001894:20.33	0.001769:19.35	0.000083:21.55	0.000041:23.34	0.002104:21.97	0.000662:20.75	0.000953:21.38	0.001886:18.21	0.000808:18.45	0.000062:19.47	0.001837:20.06	0.001841:20.62	0.002406:25.58	0.001897:23.72	0.001858:22.75	0.001953:21.99	0.001819:21.53
Chr01	20050001	0.002321:19.79	0.002206:18.81	0.003691:25.26	0.003552:19.44	0.003591:23.02	0.003765:28.45	0.003428:25.66	0.003691:33.30	0.003906:20.67	0.003805:24.29	0.003610:19.30	0.004169:19.36	0.003911:18.29	0.003788:21.08	0.003930:17.97	0.003711:18.12	0.003676:20.41	0.003554:22.47	0.003910:19.70	0.003570:17.31	0.000774:17.44	0.001175:18.69	0.000796:22.98	0.001236:17.66	0.003997:18.98	0.000653:19.31	0.000798:20.12	0.002412:18.56	0.002373:15.03	0.001967:18.77	0.003731:17.05	0.003951:15.68	0.000598:19.81	0.000823:19.01	0.003437:19.89	0.004860:17.43	0.005022:18.39	0.002556:15.20	0.005217:15.18	0.000639:16.38	0.003911:16.51	0.001928:18.06	0.001846:21.77	0.003675:21.19	0.002609:19.20	0.002096:19.66	0.003609:19.57
Chr01	20100001	0.002645:20.72	0.002967:22.51	0.004047:27.61	0.003815:24.40	0.003544:27.30	0.003934:32.47	0.003083:29.21	0.002895:37.18	0.003819:29.14	0.003553:27.75	0.004027:22.13	0.004020:21.36	0.004472:20.22	0.003487:23.96	0.003555:20.18	0.003981:19.36	0.003546:23.67	0.003342:26.49	0.003695:23.67	0.003904:20.44	0.001933:20.88	0.002026:21.23	0.001908:24.61	0.002686:19.67	0.004200:21.21	0.002685:21.67	0.002408:21.55	0.002593:21.77	0.003073:18.47	0.002404:20.64	0.004034:20.38	0.004586:19.94	0.002201:22.26	0.001820:22.51	0.003507:23.09	0.004700:21.72	0.004133:22.64	0.002225:18.73	0.004328:19.56	0.002502:19.86	0.003783:20.45	0.002324:20.79	0.002081:26.24	0.003479:24.02	0.002270:22.79	0.002503:21.50	0.003473:22.30
Chr01	20150001	0.002373:31.07	0.002458:32.21	0.004128:27.59	0.004256:22.50	0.004350:26.90	0.004433:33.21	0.004096:29.99	0.003838:41.60	0.004346:24.63	0.003999:28.13	0.004021:32.03	0.004059:30.17	0.003990:27.74	0.004012:34.17	0.004330:26.99	0.004186:26.34	0.004030:30.91	0.003894:33.84	0.004418:31.35	0.004311:26.27	0.000742:30.72	0.000763:28.51	0.000873:32.59	0.001187:29.12	0.004177:31.36	0.001104:29.05	0.001180:28.84	0.003176:20.82	0.003813:17.54	0.003582:21.43	0.004731:20.45	0.006545:18.49	0.001947:21.78	0.001706:21.75	0.004276:22.57	0.005904:19.25	0.005552:22.39	0.003862:18.37	0.006134:18.25	0.002047:18.81	0.004494:18.63	0.003676:20.28	0.002319:26.83	0.004002:24.22	0.003361:22.88	0.002946:20.86	0.004495:20.85
Chr01	20200001	0.002414:31.69	0.001913:32.21	0.004348:24.75	0.004769:19.00	0.004768:24.86	0.004621:31.35	0.004351:27.46	0.004323:38.96	0.004839:22.57	0.004485:26.35	0.004161:35.08	0.004360:31.28	0.004334:28.85	0.004434:36.37	0.004602:29.05	0.004667:28.24	0.004325:31.91	0.004373:35.25	0.004129:34.04	0.004426:29.91	0.000561:32.89	0.000450:32.26	0.000913:33.82	0.000617:32.64	0.004113:35.62	0.000632:32.55	0.000556:28.71	0.002400:18.69	0.002705:15.67	0.002669:18.78	0.004517:18.77	0.005200:17.04	0.001432:20.30	0.001280:20.07	0.004613:21.24	0.004295:17.93	0.004986:20.13	0.002439:16.95	0.004648:16.30	0.001644:17.09	0.004430:16.90	0.002619:16.93	0.002377:24.05	0.004440:22.27	0.002604:19.61	0.002843:19.15	0.004783:19.19
Chr01	20250001	0.003428:23.74	0.002894:24.77	0.013565:20.17	0.013676:18.03	0.013184:19.60	0.013614:24.56	0.012939:22.80	0.012955:31.48	0.014028:20.32	0.013209:20.28	0.011902:28.36	0.012706:23.97	0.012830:23.48	0.012747:28.79	0.013078:23.77	0.012798:22.35	0.012742:26.40	0.011806:28.30	0.012524:26.93	0.012667:23.83	0.001121:24.31	0.001502:23.85	0.001789:25.64	0.001666:24.42	0.012674:28.57	0.001099:23.77	0.001148:22.29	0.003988:14.77	0.003775:12.15	0.004141:14.32	0.012973:15.56	0.009676:14.42	0.002819:15.71	0.002835:16.37	0.013154:17.43	0.013203:14.50	0.012023:16.46	0.003943:13.30	0.013132:14.15	0.002713:13.95	0.013934:14.16	0.004521:12.89	0.003975:18.51	0.013959:19.36	0.003757:15.86	0.004220:15.18	0.014875:16.14
Chr01	20300001	0.010808:21.71	0.010689:21.74	0.011852:16.77	0.011074:12.50	0.011319:17.08	0.011558:20.56	0.010711:17.73	0.010691:26.28	0.011944:14.07	0.010923:17.42	0.009667:24.91	0.010070:21.65	0.010225:20.26	0.009692:24.38	0.010154:20.12	0.010183:19.75	0.010411:22.38	0.010182:23.93	0.010117:24.18	0.010182:20.34	0.001344:19.90	NA:19.72	0.001438:21.40	0.001581:19.57	0.009584:25.44	0.001088:19.58	0.000991:18.13	0.011058:12.23	0.010278:10.18	0.010468:11.94	0.011014:12.39	0.003977:12.03	0.001571:11.70	0.000745:11.62	0.010935:13.83	0.013276:11.44	0.013146:13.56	0.010906:11.00	0.012471:11.18	0.001387:10.06	0.011119:11.21	0.011308:10.74	0.009848:15.59	0.011394:15.18	0.011267:12.46	0.011239:12.55	0.011798:12.19
Chr01	20350001	0.009186:21.38	0.009867:23.00	0.009309:17.33	0.010275:15.91	0.009531:17.62	0.008614:21.47	0.008816:21.07	0.008716:27.62	0.009257:19.24	0.009651:17.45	0.007812:25.36	0.008225:21.36	0.008182:20.65	0.007312:26.13	0.008489:20.39	0.008806:18.87	0.007984:23.78	0.007928:23.92	0.007767:23.58	0.008421:20.32	NA:16.41	NA:15.43	NA:17.28	NA:15.99	0.007716:23.99	NA:15.51	NA:14.83	0.011761:13.24	0.010878:11.20	0.011481:13.06	0.008981:14.51	0.005081:14.66	NA:10.62	NA:11.81	0.009389:15.22	0.011670:12.29	0.010754:14.42	0.010506:11.57	0.011541:11.78	NA:9.72	0.009892:13.03	0.011574:11.63	0.010689:16.75	0.009412:16.61	0.011108:13.59	0.011220:12.81	0.009538:13.62
Chr01	20400001	0.004191:14.72	0.003584:16.45	0.002979:13.25	0.003774:10.93	0.003330:12.73	0.002295:15.77	0.003081:14.21	0.002185:19.82	0.002987:12.45	0.002929:12.68	0.001441:18.83	0.001587:17.32	0.002004:15.57	0.001669:19.83	0.001916:15.35	0.002033:14.41	0.002009:17.48	0.001154:18.65	0.001792:17.75	0.002063:15.77	NA:2.11	NA:2.14	NA:2.87	NA:2.13	0.002506:17.79	NA:2.27	NA:2.22	0.005114:8.99	0.005649:7.58	0.006143:9.23	0.002989:10.23	0.006732:15.18	NA:1.74	NA:1.65	0.003117:11.65	NA:8.01	0.004206:9.77	0.005526:7.66	0.004368:8.20	NA:1.43	0.003284:8.75	0.004928:8.43	0.004465:11.40	0.002778:11.67	0.005490:9.90	0.004434:9.59	0.003769:10.39
Chr01	20450001	0.008292:13.94	0.007423:15.83	0.006323:13.78	0.006500:11.94	0.006292:12.88	0.006178:15.97	0.005591:16.12	0.004314:20.84	0.006413:14.40	0.005941:14.24	0.003694:18.48	0.004054:16.71	0.004350:14.97	0.003401:19.58	0.004827:15.13	0.004892:14.34	0.004145:17.09	0.004616:18.25	0.004263:17.66	0.004786:14.95	NA:5.86	NA:6.37	NA:7.03	NA:6.19	0.004038:18.65	NA:5.79	NA:5.64	0.009801:9.25	NA:7.69	0.009938:9.26	0.005878:10.03	0.006993:13.70	NA:4.41	NA:4.51	0.005686:11.21	NA:8.12	0.008279:9.79	0.008866:8.55	0.009442:8.45	NA:4.15	0.006364:9.81	0.009706:8.88	0.010228:12.35	0.005927:11.76	0.009959:9.62	0.010114:9.47	0.007026:10.54
Chr01	20500001	0.007883:23.89	0.007584:25.52	0.007823:20.07	0.008258:16.17	0.007649:19.28	0.007430:24.08	0.006902:22.57	0.006552:31.21	0.008328:18.75	0.008325:19.96	0.005708:26.05	0.006373:24.27	0.006737:21.96	0.006259:27.78	0.006634:22.19	0.006405:21.61	0.006644:25.23	0.006086:26.81	0.006582:26.06	0.006309:22.26	NA:13.73	NA:13.64	NA:15.40	NA:13.22	0.006336:27.14	NA:13.84	NA:13.61	0.009577:15.17	0.010198:13.32	0.009731:16.15	0.007128:15.98	0.005665:17.84	NA:10.72	NA:10.25	0.007429:16.70	0.008470:14.18	0.009021:16.17	0.009528:14.15	0.008785:13.46	NA:9.52	0.007631:14.12	0.010117:14.57	0.009382:19.59	0.007566:17.92	0.009261:16.69	0.009675:16.34	0.008699:15.30
Chr01	20550001	0.010497:28.17	0.010634:30.71	0.011239:23.82	0.011493:20.11	0.011307:22.65	0.011036:27.85	0.011187:27.13	0.010698:36.41	0.011473:22.81	0.011396:23.38	0.010283:28.66	0.010746:27.51	0.010580:24.47	0.010660:30.43	0.010392:24.84	0.010453:23.85	0.010428:27.65	0.010532:30.42	0.010749:29.27	0.010649:24.96	0.001174:23.37	0.001307:23.59	0.001778:26.05	0.001816:23.70	0.010668:30.29	0.001007:24.30	0.001864:22.33	0.011125:19.29	0.011000:16.21	0.011378:19.40	0.010926:18.40	0.005185:18.72	0.001267:17.64	0.001251:17.98	0.010741:20.06	0.011690:18.16	0.011237:20.41	0.010637:18.03	0.011359:17.48	0.001555:15.22	0.011322:16.67	0.011131:18.13	0.011789:24.48	0.010946:21.26	0.010954:19.95	0.011151:19.33	0.011507:19.08
Chr01	20600001	0.019443:22.83	0.020256:24.81	0.017046:19.87	0.018121:18.10	0.018228:20.12	0.017610:23.43	0.017478:23.21	0.016738:30.33	0.018011:20.76	0.018985:19.63	0.017499:21.31	0.018012:20.26	0.017455:18.84	0.017896:22.93	0.017601:18.51	0.018602:17.75	0.018224:21.62	0.016750:23.29	0.017602:22.19	0.018083:19.44	0.001102:16.37	0.000859:16.35	0.001228:18.85	0.000666:16.69	0.017729:23.05	0.001704:17.04	0.001049:16.09	0.019785:16.77	0.020895:14.78	0.019961:16.68	0.017679:16.26	0.002792:17.50	0.000668:13.92	0.001272:14.80	0.018120:17.22	0.018577:16.75	0.018102:19.21	0.019811:15.91	0.019675:15.87	0.001786:12.87	0.019535:16.18	0.019677:15.72	0.017895:20.87	0.017328:18.35	0.020112:17.70	0.018738:16.74	0.017669:16.47
Chr01	20650001	0.026747:27.53	0.027127:28.75	0.026465:25.55	0.025924:20.34	0.026722:23.47	0.026055:30.20	0.025417:26.37	0.025934:33.20	0.027291:23.90	0.026736:24.96	0.028020:24.52	0.026295:22.79	0.026693:20.51	0.027609:25.30	0.026748:20.69	0.026891:21.40	0.026825:23.94	0.026610:26.81	0.026863:23.59	0.027134:21.58	0.001288:20.71	0.002012:20.94	0.001263:25.24	0.000927:21.83	0.026428:25.50	0.001503:22.50	0.002431:20.29	0.026586:20.40	0.027494:17.01	0.026677:20.14	0.026262:18.47	0.002610:19.12	0.001312:18.80	0.001678:19.40	0.026639:21.27	0.026845:19.19	0.026174:20.28	0.027631:17.54	0.026361:17.58	0.001727:16.59	0.026286:16.43	0.027440:18.85	0.025544:24.57	0.027530:23.00	0.026840:21.48	0.026487:20.93	0.026190:19.90
Chr01	20700001	0.022785:24.11	0.023414:24.57	0.024612:21.40	0.026672:16.55	0.024407:20.24	0.023912:25.23	0.024042:22.92	0.024147:30.34	0.026646:20.49	0.024782:20.97	0.024050:20.62	0.023925:20.37	0.025476:18.41	0.024902:22.53	0.024516:18.08	0.024255:17.82	0.025305:20.54	0.023226:23.26	0.024712:20.54	0.024704:18.50	0.000855:14.93	0.000341:15.17	0.000812:18.85	0.000410:15.72	0.024999:20.49	0.000642:14.78	0.000546:15.51	0.024027:18.01	0.025057:14.21	0.025141:16.42	0.024267:16.47	0.002026:18.99	0.000922:13.44	0.000137:14.17	0.024715:17.83	0.025522:16.13	0.024825:18.34	0.026571:14.40	0.024729:15.60	0.001224:11.89	0.027602:14.00	0.024880:15.79	0.024676:21.84	0.025378:18.70	0.024306:17.69	0.025006:16.72	0.025618:17.28
Chr01	20750001	0.023597:22.27	0.024879:23.05	0.024301:20.56	0.024205:17.77	0.024525:20.46	0.024523:24.31	0.024303:21.96	0.024105:30.21	0.024976:21.09	0.024980:20.38	0.023960:21.67	0.023779:21.75	0.024399:18.80	0.024206:22.73	0.024497:19.03	0.025630:18.78	0.025297:20.78	0.024510:22.81	0.025123:21.39	0.024248:18.81	0.002610:18.86	0.002313:19.68	0.001651:22.39	0.001975:19.73	0.025176:20.94	0.001603:19.53	0.001975:18.47	0.025454:16.47	0.024951:13.90	0.024035:16.53	0.023975:15.71	0.001539:16.08	0.002252:14.67	0.003198:14.66	0.024819:17.07	0.023776:16.17	0.024311:17.65	0.025327:13.96	0.024350:14.83	0.002997:13.20	0.023792:14.43	0.023536:15.33	0.024749:20.73	0.025060:18.27	0.024796:17.64	0.024515:17.03	0.024480:16.38
Chr01	20800001	0.021141:18.83	0.020977:20.05	0.020527:21.59	0.020787:18.13	0.021092:20.40	0.020573:25.21	0.019503:22.94	0.019308:30.63	0.020501:20.73	0.020687:21.46	0.020027:18.27	0.020082:18.54	0.020060:17.36	0.020439:19.28	0.019888:15.90	0.020694:16.87	0.019691:18.93	0.019720:20.88	0.019834:18.93	0.019665:16.64	0.002818:12.97	0.002758:13.88	0.002619:16.57	0.004205:13.05	0.019923:19.25	0.002546:14.09	0.003304:13.64	0.020152:18.33	0.022476:14.77	0.021468:17.59	0.020156:15.75	0.002788:19.12	0.003762:13.78	0.002902:14.44	0.019532:18.48	0.020324:16.25	0.019476:17.74	0.020073:14.40	0.020401:15.03	0.002977:12.76	0.020090:15.27	0.018835:17.26	0.019802:19.67	0.019915:19.27	0.021035:18.27	0.021112:17.50	0.020275:18.69
Chr01	20850001	0.018303:16.22	0.017704:17.22	0.018764:22.84	0.017804:22.77	0.018747:21.81	0.019232:25.62	0.017846:24.87	0.018194:30.84	0.018009:25.29	0.018789:22.26	0.018393:16.86	0.018994:15.64	0.018831:16.57	0.019040:17.53	0.019634:14.39	0.018830:14.86	0.019087:17.85	0.018213:20.21	0.018244:16.94	0.019205:15.73	0.000654:12.51	0.001145:12.76	0.001493:15.41	0.000890:11.52	0.018684:16.31	0.001566:12.74	0.001267:12.63	0.017722:18.38	0.018080:15.45	0.017852:18.14	0.018620:17.08	0.001180:20.13	0.000904:15.75	0.000611:17.29	0.018495:18.83	0.017990:18.30	0.019224:19.13	0.017955:15.21	0.018691:16.22	0.000792:15.10	0.017485:17.78	0.016937:18.28	0.017727:22.16	0.017745:21.14	0.017626:19.94	0.017976:19.43	0.017245:18.91
Chr01	20900001	0.020268:16.01	0.019682:15.95	0.023043:19.39	0.021577:15.74	0.021724:18.99	0.020254:22.97	0.021355:19.93	0.022235:24.20	0.021843:17.80	0.021457:19.64	0.022706:16.31	0.021368:15.31	0.019274:14.47	0.019731:16.73	0.020814:14.35	0.020839:14.94	0.019045:15.94	0.021275:17.69	0.022199:16.65	0.020978:14.27	0.001877:10.31	0.001792:10.89	0.001212:12.83	0.001065:10.68	0.019529:15.27	0.001281:11.78	0.001125:10.93	0.019230:15.08	0.020870:11.64	0.021520:14.47	0.020994:13.05	0.001219:15.49	0.001190:11.60	0.001943:11.90	0.021063:16.23	0.021489:13.72	0.021541:14.31	0.021094:10.76	0.021453:11.47	0.001738:10.94	0.022180:12.73	0.020614:13.69	0.022080:16.65	0.020497:15.94	0.020817:15.57	0.020842:14.86	0.019424:15.56
Chr01	20950001	0.015887:21.63	0.015871:21.93	0.015906:23.02	0.016567:16.85	0.016439:22.65	0.016026:26.26	0.015842:23.18	0.015567:29.87	0.016503:19.19	0.016288:22.53	0.015923:20.15	0.015964:21.76	0.015755:18.07	0.016046:21.92	0.016199:18.60	0.016078:19.51	0.016064:20.77	0.015880:22.76	0.016171:20.91	0.016384:18.67	0.000497:16.83	0.000505:17.12	0.000604:20.51	0.000397:17.03	0.015668:21.00	0.000479:19.33	0.000350:18.35	0.016289:17.48	0.016123:13.58	0.016045:17.24	0.016660:15.28	0.001185:16.31	0.000681:16.04	0.000276:15.54	0.015973:18.14	0.016497:16.29	0.016440:17.26	0.016744:13.51	0.016456:13.99	0.000635:13.45	0.016128:13.14	0.015957:16.02	0.016070:19.52	0.015984:18.69	0.015841:18.56	0.016259:16.95	0.016408:17.64
Chr01	21000001	0.001600:18.27	0.001649:20.29	0.010300:21.08	0.010545:19.95	0.010601:20.14	0.010568:24.28	0.010520:23.08	0.010571:29.24	0.010536:22.74	0.010759:20.94	0.010718:18.55	0.010608:18.54	0.011097:16.65	0.010406:20.75	0.010722:16.60	0.010547:16.86	0.010313:19.13	0.010808:20.89	0.010917:19.01	0.010727:17.41	0.000500:16.73	0.000252:17.51	0.000960:20.43	0.000501:17.95	0.010738:19.89	0.000682:17.85	0.000303:18.32	0.002088:16.01	0.002237:13.14	0.002188:16.00	0.010842:15.06	0.000971:15.74	0.000802:16.50	0.000734:17.59	0.010723:17.27	0.010351:16.64	0.010488:16.66	0.002265:12.81	0.010326:14.70	0.000814:15.76	0.010658:15.23	0.002074:14.62	0.001944:18.71	0.010634:17.47	0.001729:16.73	0.001678:16.01	0.010754:16.97
Chr01	21050001	NA:20.69	NA:21.32	0.021595:21.83	0.021638:18.46	0.021086:20.98	0.022213:24.97	0.018663:24.26	0.018245:30.52	0.020866:20.83	0.020689:22.53	0.020015:22.49	0.020636:22.34	0.020819:20.64	0.019756:24.98	0.022262:20.40	0.020511:20.60	0.019636:22.36	0.019474:23.87	0.019148:23.11	0.020238:21.20	NA:19.01	NA:19.57	NA:21.55	NA:19.85	0.019705:24.11	NA:19.81	NA:19.34	NA:15.18	NA:13.09	NA:15.21	0.020883:16.00	0.002604:17.77	NA:16.23	NA:16.82	0.019552:18.02	0.022742:17.47	0.023118:18.19	NA:13.33	0.023697:15.20	NA:14.82	0.018683:15.13	NA:14.27	NA:18.35	0.021893:18.89	NA:16.28	NA:15.38	0.021154:18.14
Chr01	21100001	0.011573:31.72	0.009992:33.49	0.020259:29.17	0.022719:22.31	0.019618:28.25	0.020432:33.65	0.020830:29.50	0.019360:40.78	0.023876:23.63	0.020345:29.47	0.018653:31.26	0.017798:30.77	0.018925:26.83	0.018203:33.32	0.018717:26.92	0.018194:26.06	0.019479:30.38	0.017820:34.57	0.018322:32.05	0.019000:27.98	0.009851:32.22	0.008813:31.54	0.011742:34.50	0.007069:32.64	0.017537:31.63	0.011269:33.53	0.010570:30.33	0.016736:22.73	0.019608:17.86	0.016144:22.39	0.022317:19.74	0.003468:15.65	0.016007:23.83	0.016815:23.74	0.021586:23.08	0.021761:19.67	0.019790:21.56	0.017844:18.10	0.021206:17.40	0.018398:20.49	0.022790:17.10	0.017477:20.90	0.015505:27.66	0.021644:24.01	0.017288:23.86	0.018197:22.43	0.021412:21.37
Chr01	21150001	0.008937:24.69	0.009262:25.21	0.013049:20.95	0.014791:15.62	0.012417:21.41	0.013103:24.65	0.012770:21.77	0.012786:30.16	0.014212:17.54	0.012936:21.15	0.011096:22.57	0.011792:21.69	0.013406:19.63	0.012416:23.74	0.011328:19.97	0.011846:18.65	0.012332:20.64	0.012812:23.46	0.013423:22.14	0.012383:20.13	0.005916:22.28	0.005565:22.39	0.005995:26.05	0.005316:22.72	0.013842:24.18	0.005839:24.24	0.005444:21.86	0.012631:19.45	0.014060:14.61	0.013071:18.35	0.013363:14.16	0.009669:14.11	0.009420:18.41	0.012417:17.17	0.013185:17.27	0.016946:16.46	0.017105:17.47	0.013524:14.21	0.017862:14.07	0.010823:15.14	0.014531:13.17	0.013826:17.68	0.011366:21.67	0.015557:18.63	0.011763:19.22	0.011950:18.65	0.016683:17.00
Chr01	21200001	0.005391:21.54	0.005393:24.16	0.006836:22.60	0.007576:18.76	0.006775:21.89	0.006287:26.71	0.006531:23.41	0.007371:28.98	0.007798:19.67	0.007124:22.99	0.007100:20.62	0.007341:18.80	0.007835:18.68	0.006956:22.30	0.007090:18.32	0.007629:16.96	0.007266:19.30	0.007705:21.01	0.007275:20.17	0.007800:18.72	0.003503:20.29	0.003549:20.42	0.002910:25.46	0.002309:21.66	0.007420:21.82	0.002030:22.85	0.003623:20.27	0.005318:18.33	0.004794:15.22	0.004721:18.68	0.007086:15.00	0.006656:13.54	0.003023:19.01	0.003674:19.37	0.007453:17.98	0.008345:17.04	0.008493:17.84	0.005342:14.78	0.008423:15.00	0.004079:16.36	0.007693:14.13	0.005011:17.68	0.005060:22.33	0.006663:19.42	0.004911:19.99	0.005329:19.48	0.006757:16.60
Chr01	21250001	0.002246:22.30	0.002133:24.08	0.001973:26.03	0.001811:20.77	0.001848:24.69	0.001233:29.13	0.001456:26.43	0.001290:35.06	0.002190:25.60	0.001534:25.40	0.001682:24.81	0.001632:23.09	0.001332:21.31	0.001407:26.29	0.001552:21.49	0.001386:21.30	0.001550:24.06	0.001269:26.54	0.001571:25.12	0.001392:22.23	0.000818:21.31	0.000902:22.84	0.000981:26.67	0.000776:21.89	0.001289:24.33	0.000804:24.47	0.000966:22.46	0.003070:19.21	0.002038:15.86	0.002473:19.80	0.001675:17.71	0.002896:17.41	0.001344:20.29	0.001410:20.30	0.002029:19.92	0.002496:18.57	0.002551:20.03	0.003021:15.59	0.002526:16.63	0.001495:17.22	0.002161:16.04	0.002412:18.33	0.002456:23.85	0.002260:21.01	0.002525:20.91	0.002639:19.72	0.001936:19.09
Chr01	21300001	0.007189:22.93	0.006063:25.92	0.003624:22.71	0.002858:18.92	0.003251:21.78	0.002812:26.75	0.003000:24.82	0.003961:33.63	0.003119:22.79	0.002746:22.44	0.002525:24.85	0.002965:22.80	0.003223:20.60	0.003513:27.04	0.003362:20.88	0.004263:20.09	0.003206:24.99	0.002691:27.80	0.003356:24.93	0.003925:21.83	0.002806:25.03	0.002489:25.06	0.002767:28.26	0.002695:25.63	0.003219:26.90	0.004101:25.75	0.002774:24.79	0.007206:18.20	0.007524:15.39	0.008077:18.29	0.003441:17.59	0.007610:16.50	0.004719:19.30	0.005069:19.57	0.003887:18.62	0.003265:17.16	0.004976:17.58	0.007724:15.52	0.003667:15.54	0.006579:16.96	0.004778:14.65	0.007366:16.87	0.004611:21.80	0.006322:20.91	0.006377:18.63	0.008313:18.10	0.004859:18.20
Chr01	21350001	0.003175:21.76	0.003254:22.79	0.002762:21.88	0.002935:18.40	0.002889:21.89	0.002850:26.24	0.003035:23.55	0.002862:32.12	0.003071:19.79	0.002896:22.07	0.002807:26.26	0.002846:24.82	0.002912:22.46	0.002835:28.06	0.002919:22.22	0.002956:21.62	0.002670:25.43	0.002887:27.97	0.002876:26.06	0.002850:22.97	0.000694:24.33	0.000832:24.36	0.000993:27.24	0.000969:25.21	0.002607:26.73	0.001072:25.30	0.000966:22.95	0.003315:15.78	0.003319:13.30	0.003183:15.97	0.002919:15.68	0.003768:14.52	0.001058:17.57	0.001274:17.27	0.002910:18.71	0.003921:16.03	0.003593:16.69	0.003907:13.35	0.003820:14.15	0.001285:15.41	0.003169:15.14	0.003397:14.77	0.003194:19.37	0.002773:19.66	0.003124:16.68	0.003614:16.00	0.002966:17.39
Chr01	21400001	0.002768:29.06	0.002660:28.76	0.002309:23.89	0.002380:19.05	0.002008:24.17	0.002263:28.86	0.002207:25.43	0.002029:35.28	0.002400:21.21	0.002006:24.46	0.002105:27.96	0.002468:26.23	0.002277:23.46	0.002138:29.42	0.002028:24.22	0.002039:24.62	0.001985:27.02	0.001936:30.48	0.001905:27.91	0.002073:25.00	0.000628:24.81	0.000483:26.51	0.000703:30.39	0.000468:28.30	0.002083:29.75	0.000504:28.98	0.000574:26.28	0.002798:18.65	0.003437:15.49	0.003158:19.50	0.002938:16.64	0.003908:17.85	0.000786:19.44	0.000956:18.67	0.002336:19.83	0.003270:18.70	0.002861:20.17	0.003317:15.62	0.003020:16.79	0.001027:16.58	0.002705:15.31	0.002979:18.26	0.002940:22.95	0.002079:20.58	0.002990:19.81	0.003233:19.44	0.002106:19.27
Chr01	21450001	0.002330:22.71	0.002616:26.50	0.003596:23.86	0.003601:17.39	0.003293:22.95	0.003405:27.35	0.003327:23.59	0.003499:32.78	0.003608:19.95	0.003462:23.12	0.003294:23.85	0.003345:24.28	0.003331:21.07	0.003362:25.33	0.003485:21.44	0.003362:22.21	0.003289:23.38	0.003267:28.28	0.003456:24.97	0.003717:21.76	0.000405:21.75	0.000247:22.65	0.000158:27.05	0.000179:23.35	0.003336:24.95	0.000360:23.67	0.000157:22.90	0.002608:17.02	0.002523:13.33	0.002558:17.40	0.003837:15.22	0.003196:15.15	0.000205:17.87	0.000520:16.55	0.003309:18.44	0.002482:16.01	0.002567:17.06	0.002387:12.88	0.002634:14.14	0.000686:15.02	0.003710:13.66	0.002693:16.01	0.002452:20.47	0.003308:18.77	0.002339:18.34	0.002457:17.59	0.003421:18.06
Chr01	21500001	0.004812:20.10	0.003030:23.22	0.005219:19.00	0.004025:17.33	0.004818:19.10	0.004953:22.93	0.004096:22.15	0.003779:29.22	0.004926:19.65	0.004817:19.46	0.004156:20.49	0.004593:20.02	0.004798:18.09	0.003596:21.73	0.004471:17.41	0.004984:17.11	0.004171:20.54	0.003641:22.97	0.004384:20.66	0.004819:18.71	0.002587:17.66	0.001582:18.91	0.001985:22.51	0.001880:18.99	0.004950:20.28	0.002427:18.87	0.002426:17.92	0.005254:15.99	0.005195:12.13	0.005180:14.95	0.004382:14.03	0.004605:12.85	0.002968:15.01	0.002256:15.54	0.004728:16.32	0.004368:14.75	0.004322:15.60	0.005011:12.69	0.004203:12.72	0.002854:14.14	0.004872:13.34	0.005495:14.41	0.004576:18.51	0.004948:16.28	0.005083:16.09	0.005307:15.25	0.004824:15.16
Chr01	21550001	0.002830:26.22	0.003086:26.80	0.003756:24.31	0.003338:19.74	0.003609:24.11	0.003100:28.40	0.004033:26.13	0.003194:34.80	0.003434:22.48	0.003491:24.54	0.003257:26.33	0.003316:24.09	0.003521:22.99	0.003294:27.65	0.003542:22.00	0.003795:21.88	0.003612:25.60	0.003307:28.47	0.003970:25.41	0.003321:22.73	0.001097:22.19	0.001147:23.41	0.001460:25.64	0.001501:21.64	0.003672:25.40	0.001489:21.76	0.001179:21.98	0.003524:18.40	0.003691:15.01	0.003361:18.82	0.003372:17.49	0.004112:15.92	0.001238:18.66	0.001488:18.94	0.003495:20.21	0.003062:18.33	0.003481:18.96	0.003162:15.49	0.003285:16.40	0.001150:16.83	0.003503:16.49	0.003506:18.27	0.003096:21.90	0.003378:19.26	0.003387:20.62	0.003955:18.41	0.003332:18.33
Chr01	21600001	0.002125:24.52	0.001952:25.76	0.003534:23.01	0.003226:18.56	0.003120:23.26	0.003553:27.97	0.003408:25.19	0.002997:34.44	0.003169:21.99	0.002997:23.69	0.003082:26.80	0.003061:23.83	0.003455:22.32	0.003153:28.94	0.003358:22.40	0.003047:20.74	0.003090:25.11	0.003245:27.87	0.002730:27.03	0.003390:22.66	0.001195:22.32	0.000512:23.64	0.000549:23.23	0.001231:21.58	0.002703:27.61	0.001210:20.82	0.000476:21.34	0.002547:17.37	0.002588:14.28	0.002323:17.43	0.003680:15.97	0.003246:15.69	0.001355:17.81	0.000756:17.25	0.003674:18.74	0.002584:15.83	0.002174:18.12	0.002795:14.54	0.002559:14.72	0.001816:15.04	0.003717:14.93	0.002937:16.66	0.002145:21.70	0.002953:18.92	0.002547:18.65	0.002465:17.69	0.003388:17.20
Chr01	21650001	0.002519:30.90	0.002417:31.61	0.003185:24.86	0.003585:19.93	0.003417:24.78	0.003139:29.73	0.003302:26.73	0.003186:37.41	0.003321:23.04	0.003400:24.82	0.003151:31.39	0.003365:29.15	0.003324:26.96	0.003138:33.19	0.003260:26.62	0.003402:25.50	0.003214:30.20	0.003112:31.52	0.003351:30.92	0.003501:25.68	0.000227:29.68	0.000187:28.65	0.000186:30.59	0.000287:27.51	0.003335:30.76	0.000204:27.86	0.000381:28.09	0.002472:20.47	0.002685:17.01	0.002592:19.68	0.003638:18.99	0.003965:17.20	0.000352:20.72	0.000432:21.39	0.003523:20.32	0.002478:19.09	0.002473:21.68	0.002716:17.05	0.002595:18.19	0.000993:17.88	0.003751:17.31	0.003099:18.89	0.002704:24.54	0.003471:21.33	0.002495:20.86	0.002574:20.17	0.003488:19.43
Chr01	21700001	0.002452:16.41	0.002594:17.19	0.003130:15.71	0.003464:13.61	0.003268:14.82	0.003272:18.05	0.003126:16.59	0.002972:22.80	0.003254:15.73	0.003420:15.45	0.003189:16.71	0.003139:15.57	0.002897:14.51	0.002968:17.15	0.003099:13.61	0.003103:13.51	0.003112:16.07	0.003039:17.06	0.003042:15.83	0.003257:13.92	0.000265:15.00	0.000188:14.20	0.000450:15.66	0.000408:14.07	0.003126:16.22	0.000480:13.85	0.000416:14.04	0.002663:12.69	0.002705:10.56	0.002409:12.73	0.003460:12.34	0.003629:10.89	0.000338:12.88	0.000499:14.31	0.003221:12.71	0.002340:12.17	0.002813:13.34	0.002511:11.88	0.002512:11.70	0.000880:11.38	0.003543:11.28	0.002530:11.78	0.002585:15.76	0.003559:13.85	0.002780:13.19	0.002656:12.30	0.003410:12.37
Chr01	21750001	0.003834:17.71	0.002798:20.73	0.004765:24.09	0.003541:21.99	0.004770:23.53	0.004853:26.48	0.003530:23.88	0.004751:30.85	0.004041:25.98	0.004792:23.20	0.003307:19.25	0.004126:16.81	0.004051:17.44	0.004442:19.98	0.003613:16.33	0.004675:15.69	0.003466:19.84	0.003948:20.11	0.004249:19.70	0.004420:16.97	0.003064:16.34	0.001883:16.58	0.002061:18.24	0.002211:15.81	0.004930:20.30	0.002294:17.10	0.002412:16.18	0.004193:17.91	0.003348:15.93	0.003358:19.11	0.004561:17.86	0.002437:16.63	0.001874:18.47	0.002209:20.26	0.003978:19.12	0.001771:17.60	0.001612:19.00	0.003262:16.75	0.001673:16.14	0.002360:17.57	0.004118:17.02	0.003445:17.97	0.003530:22.96	0.004564:20.49	0.003579:19.94	0.003107:18.61	0.004698:19.12
Chr01	21800001	0.002203:29.55	0.002155:30.30	0.003460:28.10	0.003059:23.84	0.003139:27.54	0.003240:33.77	0.002779:30.90	0.002933:41.43	0.003511:28.19	0.003311:28.00	0.003020:30.22	0.003064:28.96	0.003164:25.56	0.003044:31.68	0.003150:25.73	0.003126:25.25	0.003027:29.19	0.002968:31.52	0.003015:30.51	0.003035:25.99	0.000955:27.15	0.000571:27.72	0.000964:31.29	0.000875:26.74	0.003083:29.90	0.000954:28.20	0.000775:26.77	0.002371:22.70	0.003092:19.85	0.002943:22.70	0.003526:21.07	0.003726:20.85	0.000838:23.63	0.000992:23.88	0.003338:23.80	0.002560:22.24	0.002567:23.97	0.002625:20.44	0.002838:21.19	0.001100:21.70	0.003034:19.95	0.002143:21.83	0.002282:27.98	0.003458:25.19	0.002517:24.21	0.002557:23.35	0.003253:22.15
Chr01	21850001	0.010758:25.49	0.010307:27.18	0.010942:21.86	0.010902:19.81	0.010533:20.90	0.011273:25.45	0.010465:25.50	0.009681:32.74	0.010378:23.21	0.010985:22.05	0.010704:24.95	0.010747:24.44	0.011753:22.46	0.010364:27.11	0.010952:22.64	0.011190:20.87	0.010673:24.20	0.010748:26.41	0.011129:25.16	0.011524:21.03	0.004016:21.28	0.003817:20.37	0.003487:23.42	0.003487:21.74	0.011003:25.78	0.003477:20.97	0.003853:20.12	0.011997:17.82	0.011359:15.30	0.010704:17.63	0.011745:16.54	0.004054:17.58	0.003572:16.04	0.003954:17.00	0.011700:17.72	0.011452:17.31	0.011381:18.00	0.012128:16.30	0.012403:17.00	0.003215:14.75	0.011919:16.16	0.011568:16.81	0.011343:22.32	0.011186:19.61	0.011109:19.00	0.011569:18.17	0.011248:17.40
Chr01	21900001	0.014040:18.32	0.014261:19.38	0.014809:16.58	0.015446:12.95	0.015480:16.04	0.014638:19.70	0.015019:18.27	0.013815:24.73	0.015638:15.01	0.015808:16.52	0.014031:17.82	0.013789:18.69	0.014230:17.38	0.013340:20.34	0.013756:16.82	0.013990:16.49	0.014142:18.51	0.013874:19.86	0.014137:19.00	0.014551:16.48	NA:11.59	NA:11.61	NA:13.95	NA:12.32	0.013606:19.65	NA:12.18	NA:12.01	0.014936:12.30	0.015629:10.44	0.015126:13.10	0.015250:11.83	0.002918:14.85	NA:9.02	NA:8.84	0.014360:13.95	0.015608:12.16	0.016385:13.35	0.015195:10.32	0.014734:11.54	NA:7.66	0.015056:11.11	0.014729:11.57	0.015247:16.05	0.015369:14.27	0.015411:13.21	0.015981:11.95	0.015639:12.65
Chr01	21950001	0.012071:25.14	0.011856:26.07	0.013394:25.18	0.013041:20.63	0.013047:25.30	0.012890:30.06	0.013318:27.53	0.012495:36.64	0.013115:24.53	0.012840:25.78	0.013034:25.09	0.012565:24.22	0.012907:22.40	0.012947:26.88	0.013053:21.98	0.012744:22.78	0.013064:24.60	0.012613:27.38	0.012834:24.82	0.012901:23.06	0.000254:21.12	0.000439:21.98	0.000229:26.33	0.000023:22.25	0.012554:24.96	0.000554:24.59	0.000163:21.46	0.012140:19.66	0.012444:16.92	0.012023:20.42	0.013381:18.76	0.002256:19.12	0.000643:19.22	0.000299:19.71	0.013178:21.30	0.013238:19.15	0.012560:20.91	0.012432:16.82	0.012917:17.83	0.000555:16.61	0.013350:18.02	0.012024:18.69	0.012433:24.45	0.012903:22.04	0.012332:20.87	0.012004:20.61	0.013288:19.64
Chr01	22000001	0.008408:22.17	0.008445:23.46	0.008245:27.27	0.008023:24.32	0.008846:25.44	0.008524:31.02	0.008694:28.29	0.008526:36.49	0.008220:29.96	0.008625:26.43	0.008544:21.90	0.008242:20.98	0.008760:19.31	0.008610:23.02	0.008297:18.43	0.008630:19.10	0.008458:22.44	0.008610:24.29	0.008609:22.13	0.008754:20.35	0.001319:19.16	0.001222:19.64	0.001318:24.72	0.000474:18.92	0.008301:20.36	0.001395:21.52	0.001188:21.19	0.008391:22.40	0.008058:19.06	0.008177:22.34	0.008569:20.12	0.002958:21.19	0.000698:22.38	0.000866:24.17	0.008380:22.22	0.008280:22.01	0.008489:22.80	0.007891:19.23	0.008514:20.32	0.000706:20.97	0.008005:20.73	0.008129:21.35	0.008114:26.97	0.008719:24.65	0.008094:23.71	0.008224:22.79	0.008236:22.12
Chr01	22050001	0.003583:16.32	0.003588:16.46	0.003649:18.14	0.003559:15.95	0.004682:17.16	0.004062:19.80	0.003845:18.89	0.004686:25.27	0.003661:17.77	0.004133:17.59	0.003902:15.00	0.004159:14.28	0.004825:13.28	0.003917:15.66	0.003857:13.01	0.003430:13.25	0.004248:15.81	0.004205:17.53	0.004051:15.56	0.004061:13.46	0.000302:13.16	0.000302:13.84	0.000327:16.27	0.000239:13.53	0.005354:14.36	0.000240:14.29	0.000207:14.99	0.003879:14.75	0.003719:12.54	0.003443:14.34	0.003735:13.20	0.002985:12.62	0.000384:14.49	0.000147:14.89	0.004434:14.63	0.003591:14.58	0.003418:15.52	0.003632:12.71	0.005168:12.71	0.000719:12.67	0.003796:12.66	0.003690:14.18	0.004367:17.85	0.004396:15.79	0.003845:14.92	0.003471:14.94	0.004927:14.09
Chr01	22100001	0.022577:21.37	0.022751:22.55	0.002246:25.15	0.002153:24.39	0.002298:25.62	0.002134:29.58	0.002082:29.77	0.002140:38.35	0.002215:27.07	0.002187:26.44	0.002182:26.84	0.002301:25.17	0.002106:23.28	0.002168:28.39	0.002244:22.39	0.002535:22.82	0.002181:25.99	0.002217:28.65	0.002277:27.56	0.002493:23.44	0.000082:21.98	0.000020:24.76	0.000121:27.92	0.000041:24.14	0.002139:27.31	0.000000:26.40	0.000020:26.12	0.022214:18.24	0.022351:14.69	0.022921:18.01	0.002156:20.36	0.022378:16.01	0.000000:21.36	0.000020:22.48	0.002207:22.52	0.022719:17.57	0.023648:18.58	0.023784:16.07	0.022731:16.29	0.000164:19.07	0.002333:18.48	0.022587:17.77	0.023148:21.57	0.002258:22.63	0.022973:19.18	0.022242:18.44	0.002280:20.98
Chr01	22150001	0.018519:21.91	0.019258:21.21	0.003263:25.40	0.003544:23.58	0.003345:23.27	0.003535:29.31	0.003562:28.97	0.003574:38.27	0.003309:24.84	0.003694:24.43	0.003355:28.99	0.003520:28.63	0.003167:25.36	0.003288:31.72	0.003177:25.34	0.003454:24.31	0.003427:29.45	0.003425:30.79	0.003506:30.32	0.003504:26.53	0.000622:25.80	0.000658:27.57	0.000361:31.23	0.000676:28.14	0.003505:30.37	0.000597:29.57	0.000652:27.85	0.020819:15.40	0.019892:12.48	0.020600:14.57	0.003460:19.74	0.019116:13.36	0.000871:22.03	0.000623:21.61	0.003431:20.79	0.019791:14.28	0.021360:15.43	0.021483:12.53	0.019936:13.56	0.000519:19.38	0.003619:18.70	0.020189:13.75	0.019633:18.29	0.003270:23.61	0.020797:15.16	0.021132:14.91	0.003291:20.70
Chr01	22200001	0.023515:29.17	0.023891:30.17	0.002469:26.65	0.002654:22.01	0.002476:26.37	0.002462:32.17	0.002570:30.49	0.002482:41.95	0.002665:25.40	0.002402:27.26	0.002522:32.79	0.002560:32.34	0.002519:29.17	0.002462:35.46	0.002507:29.05	0.002489:29.05	0.002503:32.96	0.002479:35.86	0.002469:33.47	0.002661:29.53	0.000101:30.66	0.000225:31.28	0.000161:34.26	0.000107:31.84	0.002660:34.61	0.000041:33.13	0.000062:29.85	0.024991:19.32	0.025174:15.97	0.024912:18.85	0.003161:20.11	0.023634:17.27	0.000300:22.71	0.000301:22.61	0.002934:23.21	0.024364:19.15	0.023968:19.63	0.024506:16.03	0.023379:16.98	0.000341:19.72	0.002887:19.14	0.024416:18.82	0.024243:24.17	0.002575:24.93	0.024368:20.79	0.024085:19.68	0.002831:22.95
Chr01	22250001	0.009578:23.46	0.009346:27.55	0.006621:25.18	0.007098:18.84	0.007006:24.68	0.007126:29.81	0.007051:26.85	0.006644:36.85	0.006969:21.50	0.007041:25.13	0.006913:27.75	0.006586:27.03	0.006841:23.38	0.006909:29.57	0.007100:24.60	0.006915:24.47	0.007067:26.40	0.006559:30.26	0.006934:28.19	0.006547:24.78	0.000569:24.08	0.000527:25.14	0.000323:28.84	0.000244:26.37	0.006704:28.96	0.000590:28.48	0.000447:25.02	0.009749:18.19	0.009693:14.89	0.010108:19.02	0.006570:16.36	0.013839:16.15	0.000535:19.25	0.000963:18.75	0.007013:20.50	0.009630:17.75	0.009624:18.35	0.009882:13.26	0.009409:14.40	0.000849:16.13	0.006987:15.95	0.009708:17.29	0.009449:21.79	0.006491:21.64	0.009310:19.51	0.009355:18.74	0.006561:19.94
Chr01	22300001	0.002416:18.95	0.002361:22.68	0.005917:20.65	0.005802:16.16	0.005949:20.57	0.005872:23.80	0.005668:21.86	0.005914:29.78	0.005800:18.32	0.005857:21.58	0.005842:21.02	0.005833:20.39	0.005882:19.21	0.005717:23.24	0.005920:18.99	0.006047:18.59	0.005773:20.41	0.005741:23.24	0.005763:21.13	0.006066:18.40	0.000972:16.89	0.001247:17.75	0.000749:20.73	0.001159:18.37	0.005711:22.39	0.001012:20.10	0.000755:17.73	0.002282:16.07	0.002560:12.94	0.002767:16.50	0.005767:14.24	0.004640:13.73	0.001005:15.06	0.001128:15.70	0.005827:17.56	0.003040:14.70	0.002803:15.97	0.001682:11.90	0.003046:12.93	0.001440:13.21	0.005914:14.21	0.002725:15.40	0.001702:18.84	0.006039:18.50	0.001873:17.26	0.003164:16.44	0.005222:17.09
Chr01	22350001	0.002716:24.52	0.002432:28.03	0.005919:27.83	0.005912:25.53	0.006807:25.83	0.006213:31.99	0.005072:31.01	0.004663:41.17	0.005880:29.52	0.006212:27.56	0.005711:26.17	0.005731:25.67	0.006318:23.18	0.005270:28.49	0.006453:23.19	0.006616:22.14	0.005554:27.03	0.005912:29.88	0.006088:26.83	0.005822:23.95	0.005360:23.33	0.005084:23.63	0.003864:28.20	0.004778:24.19	0.006992:28.17	0.004527:25.77	0.004867:22.80	0.003641:21.28	0.003871:17.83	0.003354:21.49	0.006552:20.59	0.003512:20.61	0.005026:22.84	0.004210:24.26	0.006111:23.34	0.007716:20.05	0.006775:21.74	0.003226:17.85	0.006128:18.68	0.004526:20.67	0.006046:20.80	0.003303:20.81	0.003387:25.63	0.005915:25.58	0.003741:22.41	0.003872:21.18	0.006800:22.93
Chr01	22400001	0.000909:17.23	0.000718:20.97	0.003291:19.43	0.003678:14.23	0.003282:18.99	0.003192:22.71	0.003156:21.14	0.003379:26.83	0.003219:17.01	0.003496:19.52	0.003193:21.34	0.003703:19.80	0.003423:18.71	0.003145:23.02	0.003424:18.55	0.003480:17.05	0.003517:19.73	0.003311:22.98	0.003641:21.73	0.003289:18.25	0.000280:17.61	0.000461:17.67	0.000457:20.68	0.000026:18.87	0.003416:23.01	0.000152:19.60	0.000312:16.16	0.000961:14.34	0.000894:11.81	0.001081:14.55	0.003382:13.96	0.002982:12.90	0.000185:14.80	0.000130:14.42	0.003558:15.90	0.002133:13.53	0.002146:14.27	0.000850:11.34	0.001949:11.89	0.000106:13.03	0.003860:12.55	0.000702:13.85	0.000987:17.57	0.003369:17.69	0.000868:15.17	0.000725:14.87	0.003535:15.31
Chr01	22450001	0.001994:21.21	0.001637:24.35	0.003330:20.67	0.003266:19.74	0.004103:20.03	0.003463:24.48	0.003586:23.17	0.002945:31.81	0.003560:22.30	0.003099:20.42	0.003053:24.09	0.003231:22.06	0.003144:20.42	0.003203:24.42	0.003137:21.16	0.003310:18.19	0.003297:22.48	0.003182:24.75	0.003207:23.59	0.003455:20.32	0.000776:20.98	0.000729:20.72	0.000758:22.98	0.000633:20.54	0.003033:24.86	0.000840:19.83	0.000577:19.69	0.002895:15.68	0.001826:13.59	0.001908:15.20	0.003678:15.79	0.003669:14.19	0.001239:16.69	0.000933:16.92	0.003607:17.29	0.003115:14.97	0.002763:15.63	0.002192:14.00	0.002997:13.35	0.001935:14.70	0.003809:15.34	0.003029:15.70	0.001527:19.24	0.003621:19.06	0.002359:16.63	0.001537:16.02	0.003658:16.69
Chr01	22500001	0.001388:27.73	0.001247:29.14	0.014094:23.63	0.015368:17.40	0.014142:24.08	0.014008:30.35	0.013854:24.69	0.013662:35.24	0.016155:16.95	0.014462:24.09	0.013481:32.68	0.013726:29.29	0.014423:26.73	0.013824:34.30	0.014030:26.57	0.014064:25.74	0.013177:29.25	0.013713:32.42	0.013445:31.49	0.013269:27.39	0.001489:27.56	0.000755:26.34	0.000888:29.69	0.001134:28.55	0.014077:33.37	0.001308:27.55	0.000726:25.65	0.002615:16.23	0.002433:14.04	0.002112:16.59	0.015052:15.71	0.013872:14.43	0.002720:17.86	0.003267:16.17	0.014942:19.79	0.004086:14.99	0.003785:16.87	0.002859:14.22	0.004076:13.64	0.002333:14.60	0.014952:14.22	0.002774:15.36	0.002516:21.63	0.014532:20.32	0.002356:17.42	0.002639:17.31	0.014202:18.58
Chr01	22550001	NA:7.98	NA:7.52	0.003983:15.59	0.003626:12.72	0.003511:15.44	0.003803:19.32	0.003333:17.75	0.003223:24.31	0.004279:13.61	0.004253:15.49	0.002457:22.54	0.002734:20.58	0.003167:19.43	0.002465:23.95	0.002689:19.57	0.003280:17.79	0.002816:20.50	0.002336:22.02	0.002033:22.17	0.002596:19.28	NA:7.51	NA:7.69	NA:8.49	NA:7.46	0.002292:23.06	NA:7.98	NA:7.84	NA:3.87	NA:3.26	NA:3.99	0.004424:11.91	0.003631:10.43	NA:4.24	NA:4.05	0.003989:12.71	NA:3.92	NA:4.89	NA:3.63	NA:3.74	NA:3.70	0.003987:10.53	NA:3.53	NA:5.41	0.003813:13.72	NA:5.15	NA:4.41	0.003784:11.56
Chr01	22600001	NA:3.06	NA:3.03	0.003029:12.59	0.003215:11.96	0.002987:12.73	0.003028:15.57	0.002471:15.17	0.002044:20.58	0.002603:13.33	0.003168:12.84	0.002065:18.27	0.002264:16.32	0.002042:14.62	0.001869:18.89	0.002519:15.36	0.002334:14.69	0.001938:17.54	0.001925:18.65	0.001636:18.62	0.001999:15.35	NA:2.67	NA:2.57	NA:2.73	NA:2.37	0.001778:18.43	NA:2.55	NA:2.40	NA:2.27	NA:1.43	NA:2.05	0.002350:10.07	0.003675:9.21	NA:1.79	NA:1.89	0.002741:11.29	NA:1.82	NA:1.88	NA:1.56	NA:1.60	NA:1.78	0.002415:9.51	NA:1.96	NA:2.51	0.003183:11.87	NA:2.26	NA:1.82	0.002986:10.27
Chr01	22650001	NA:3.42	NA:3.80	0.004319:12.32	0.003733:12.39	0.003581:12.14	0.003405:14.90	0.003014:14.65	0.002686:19.71	0.003767:14.43	0.004070:13.12	0.002436:17.23	0.002703:15.47	0.002624:14.31	0.002885:17.11	0.002628:13.84	0.003018:12.92	0.002567:15.73	0.001922:17.08	0.002302:16.53	0.002404:13.43	NA:2.86	NA:2.94	NA:2.91	NA:3.04	0.002710:17.04	NA:2.90	NA:2.55	NA:2.79	NA:2.16	NA:2.48	0.003161:10.40	0.002748:8.84	NA:2.44	NA:2.43	0.003466:10.79	NA:1.89	NA:2.14	NA:2.20	NA:1.94	NA:2.37	0.003336:9.64	NA:2.53	NA:2.49	0.004243:12.03	NA:2.62	NA:2.50	0.003619:9.93
Chr01	22700001	NA:3.03	NA:2.73	0.003997:14.52	0.005946:10.54	0.005665:14.11	0.004022:17.11	0.003931:14.94	0.003714:20.64	0.005702:11.83	0.005432:14.32	0.002826:19.27	0.003152:16.83	0.003914:15.63	0.002493:20.00	0.003295:15.97	0.003710:14.81	0.003234:17.38	0.003624:19.24	0.002670:18.72	0.003015:15.89	NA:2.90	NA:2.94	NA:3.58	NA:2.78	0.002855:19.39	NA:2.91	NA:2.89	NA:1.89	NA:1.59	NA:1.93	0.003804:9.46	0.005209:9.12	NA:2.40	NA:2.37	0.004782:11.77	NA:2.24	NA:2.36	NA:1.70	NA:1.89	NA:2.37	0.003240:8.91	NA:1.83	NA:3.00	0.004635:12.77	NA:2.16	NA:2.29	0.006845:10.84
Chr01	22750001	NA:0.80	NA:0.81	0.001935:12.32	0.002076:9.73	0.001333:13.07	0.000980:15.86	0.000480:14.65	0.000973:19.86	0.002352:9.80	0.002196:13.27	0.001599:17.21	0.001797:15.80	0.001262:14.90	0.001136:17.76	0.001349:15.29	0.001261:13.59	0.001032:15.96	0.000688:18.04	0.001914:16.90	0.001388:14.35	NA:0.62	NA:0.43	NA:0.55	NA:0.61	0.001029:17.19	NA:0.52	NA:0.58	NA:0.44	NA:0.47	NA:0.48	0.001586:8.73	0.002150:8.01	NA:0.40	NA:0.42	0.001906:10.66	NA:0.32	NA:0.41	NA:0.34	NA:0.31	NA:0.30	0.001422:7.67	NA:0.39	NA:0.35	0.002106:11.69	NA:0.51	NA:0.52	0.002409:9.29
Chr01	22800001	NA:1.08	NA:1.07	0.002312:12.73	0.003120:9.99	0.002586:12.42	0.001551:14.82	0.002297:13.39	0.001604:18.43	0.002522:11.43	0.001528:12.66	0.001822:15.80	0.002009:13.62	0.001662:12.94	0.001634:15.71	0.001727:12.49	0.001638:12.37	0.001969:14.27	0.001852:15.92	0.001713:14.45	0.001490:13.50	NA:1.02	NA:0.83	NA:0.84	NA:0.81	0.001901:14.99	NA:0.92	NA:0.85	NA:0.77	NA:0.70	NA:0.80	0.002256:9.43	0.001536:8.29	NA:0.66	NA:0.88	0.001873:10.84	NA:0.78	NA:0.93	NA:0.69	NA:0.75	NA:0.62	0.002437:8.42	NA:0.71	NA:1.03	0.002691:11.49	NA:0.87	NA:0.69	0.002513:9.98
Chr01	22850001	NA:1.43	NA:1.64	0.004635:10.83	0.004065:10.58	0.003950:11.42	0.003388:13.90	0.003284:12.50	0.003225:16.38	0.004598:11.47	0.004365:11.59	0.002782:13.62	0.003360:11.88	0.003514:11.35	0.002612:13.71	0.003013:11.39	0.003658:10.93	0.002939:12.51	0.002482:14.79	0.002652:13.13	0.003090:11.90	NA:1.48	NA:1.48	NA:1.78	NA:1.44	0.002583:12.66	NA:1.40	NA:1.35	NA:1.40	NA:1.03	NA:1.44	0.004063:8.86	0.004787:8.50	NA:1.21	NA:1.40	0.003325:9.84	NA:1.05	NA:1.16	NA:1.10	NA:0.98	NA:1.23	0.003180:8.14	NA:1.32	NA:1.56	0.003355:9.99	NA:1.36	NA:1.31	0.003750:8.85
Chr01	22900001	NA:1.30	NA:1.41	0.001473:11.43	0.001802:10.66	0.001878:11.11	0.001463:13.38	0.000968:13.12	0.000651:17.20	0.001870:11.70	0.001631:11.56	0.000837:15.20	0.001215:13.52	0.000867:12.51	0.000943:15.05	0.000806:12.82	0.001237:11.85	0.000784:14.37	0.000777:15.03	0.001146:13.90	0.001140:11.96	NA:1.25	NA:1.05	NA:1.32	NA:1.29	0.001456:15.48	NA:1.29	NA:1.06	NA:0.96	NA:0.75	NA:0.81	0.001215:9.32	0.003086:7.85	NA:0.98	NA:0.93	0.001548:9.93	NA:0.98	NA:1.10	NA:0.68	NA:0.95	NA:0.95	0.001663:8.56	NA:0.99	NA:1.18	0.002685:10.55	NA:0.92	NA:0.93	0.003796:9.51
Chr01	22950001	NA:1.21	NA:1.60	0.002213:12.17	0.002602:9.49	0.002789:12.08	0.001892:14.55	0.002582:12.99	0.001229:18.60	0.002896:10.76	0.002274:12.60	0.001311:17.28	0.001513:15.18	0.001464:14.20	0.000784:17.52	0.001109:14.33	0.001730:13.51	0.001011:15.13	0.001515:17.28	0.001291:17.13	0.001196:14.33	NA:1.03	NA:1.01	NA:1.31	NA:1.10	0.001081:16.30	NA:1.17	NA:1.03	NA:1.25	NA:0.85	NA:1.21	0.002485:9.69	0.002734:8.12	NA:0.88	NA:0.88	0.002834:10.12	NA:0.85	NA:1.04	NA:0.91	NA:0.74	NA:0.87	0.002460:8.32	NA:1.00	NA:1.44	0.002235:10.79	NA:1.07	NA:1.27	0.001876:9.43
Chr01	23000001	NA:0.53	NA:0.70	0.001632:12.21	0.001648:8.85	0.001124:11.79	0.001115:14.38	0.001463:12.95	0.000640:19.40	0.001885:10.16	0.001126:12.29	0.000843:17.59	0.001056:15.69	0.001031:14.30	0.000753:17.49	0.001242:14.04	0.000948:14.16	0.000991:16.52	0.000708:17.19	0.000776:17.57	0.001019:14.75	NA:0.81	NA:0.78	NA:0.71	NA:0.66	0.000703:17.30	NA:0.79	NA:0.74	NA:0.42	NA:0.36	NA:0.43	0.001023:8.98	0.001275:8.03	NA:0.71	NA:0.71	0.001306:10.35	NA:0.40	NA:0.62	NA:0.32	NA:0.45	NA:0.59	0.000914:7.79	NA:0.42	NA:0.61	0.000896:11.25	NA:0.48	NA:0.41	0.001914:9.13
Chr01	23050001	NA:1.00	NA:0.99	0.001021:10.94	0.001440:9.48	0.001396:10.96	0.001387:13.65	0.001885:12.61	0.001199:16.65	0.001866:10.10	0.001788:10.83	0.000852:15.76	0.000731:14.48	0.001339:13.10	0.000752:16.27	0.000939:13.22	0.001123:12.64	0.000603:14.90	0.000576:15.82	0.000786:15.07	0.000841:13.01	NA:0.69	NA:0.62	NA:0.81	NA:0.85	0.001255:15.92	NA:0.70	NA:0.78	NA:0.74	NA:0.55	NA:0.70	0.001446:7.52	0.001178:7.40	NA:0.44	NA:0.48	0.000841:9.63	NA:0.67	NA:0.63	NA:0.56	NA:0.51	NA:0.53	0.001318:7.36	NA:0.64	NA:0.81	0.001673:10.44	NA:0.77	NA:0.72	0.001519:8.32
Chr01	23100001	NA:1.14	NA:1.42	0.001930:12.10	0.001902:11.00	0.001860:11.77	0.001212:14.88	0.000861:14.20	0.001067:19.56	0.001779:12.59	0.001510:12.06	0.000717:16.05	0.000940:14.32	0.001347:13.32	0.000880:17.13	0.000838:13.51	0.001967:12.58	0.001446:15.44	0.000829:16.00	0.001072:15.23	0.001318:13.26	NA:0.95	NA:0.69	NA:1.05	NA:0.91	0.003093:16.60	NA:0.79	NA:0.67	NA:0.96	NA:0.89	NA:0.96	0.001343:8.97	0.001911:8.24	NA:0.74	NA:0.76	0.001476:10.34	NA:0.66	NA:0.55	NA:0.83	NA:0.52	NA:0.50	0.001294:9.05	NA:0.91	NA:0.93	0.003250:11.79	NA:1.00	NA:0.81	0.004117:9.52
Chr01	23150001	NA:2.00	NA:2.26	0.007876:14.43	0.007336:12.15	0.005976:14.42	0.006167:17.37	0.006616:16.03	0.006388:21.28	0.006959:13.52	0.006490:14.92	0.004797:18.82	0.005571:16.96	0.005547:15.04	0.005443:18.99	0.004872:15.45	0.005833:14.62	0.005334:17.34	0.005047:18.96	0.005124:18.22	0.005595:15.67	NA:1.94	NA:2.22	NA:2.30	NA:2.21	0.004800:19.40	NA:2.11	NA:1.91	NA:1.31	NA:1.05	NA:1.50	0.006808:10.43	0.006014:9.76	NA:1.49	NA:1.36	0.006947:11.49	NA:1.31	NA:1.39	NA:1.08	NA:1.16	NA:1.22	0.006955:10.25	NA:1.21	NA:1.79	0.006557:12.30	NA:1.55	NA:1.40	0.005829:11.27
Chr01	23200001	NA:0.34	NA:0.33	NA:8.33	NA:6.82	NA:7.56	0.001035:9.79	0.001375:9.06	0.001907:12.20	NA:7.15	NA:8.16	0.001683:10.43	0.001717:9.77	0.002245:8.92	0.001177:11.38	0.001686:9.25	0.001307:8.62	0.001258:9.91	0.001045:10.51	0.000948:10.24	0.001834:9.05	NA:0.32	NA:0.30	NA:0.35	NA:0.37	0.001874:10.97	NA:0.37	NA:0.26	NA:0.21	NA:0.26	NA:0.29	NA:6.21	NA:4.94	NA:0.27	NA:0.20	NA:6.53	NA:0.28	NA:0.36	NA:0.18	NA:0.22	NA:0.31	NA:5.46	NA:0.27	NA:0.29	NA:6.97	NA:0.30	NA:0.28	NA:6.08
Chr01	23250001	NA:12.72	NA:13.18	0.006030:15.12	0.006301:12.24	0.005550:16.14	0.005702:18.80	0.005187:17.23	0.005606:23.21	0.006710:14.06	0.006664:15.83	0.005586:21.35	0.005392:19.38	0.005348:18.24	0.005412:22.44	0.005586:18.11	0.005955:16.87	0.005584:19.68	0.005281:21.16	0.005501:19.80	0.005652:17.63	0.000925:13.79	0.000355:12.94	0.000348:14.47	0.000275:13.28	0.005439:20.83	0.000196:13.28	NA:12.55	NA:8.02	NA:6.71	NA:7.68	0.005826:11.58	0.005517:9.99	NA:8.45	NA:8.64	0.005569:12.95	NA:7.54	NA:7.96	NA:6.57	NA:6.68	NA:7.07	0.005976:10.57	NA:7.13	NA:10.27	0.006663:14.23	NA:8.63	NA:8.06	0.005798:12.18
Chr01	23300001	0.002979:14.06	0.002910:14.89	0.006957:19.62	0.008191:15.43	0.007271:19.18	0.007149:23.04	0.006855:21.16	0.006835:26.77	0.007629:17.86	0.006977:19.93	0.006976:22.58	0.006761:21.39	0.007222:18.37	0.006980:21.92	0.007349:18.84	0.006652:18.80	0.006944:21.38	0.006689:23.19	0.006601:21.98	0.007261:19.06	0.002596:15.37	0.002771:13.78	0.001983:16.09	0.002415:14.28	0.006593:22.52	0.002589:14.33	0.003034:13.49	0.003677:9.95	0.003544:7.92	0.003235:10.80	0.007034:14.33	0.007629:13.35	0.002531:10.98	0.002515:10.79	0.008035:15.71	0.004632:9.99	0.005080:10.81	0.004263:8.33	0.004451:9.01	0.002804:9.91	0.007427:12.95	0.005071:9.70	0.002906:12.17	0.007464:16.82	0.003529:11.19	0.003650:10.09	0.007368:15.66
Chr01	23350001	0.004127:10.41	0.003397:11.41	0.010134:16.19	0.011043:11.05	0.009872:15.32	0.010234:18.74	0.010277:14.65	0.010969:18.61	0.010906:12.48	0.009867:15.71	0.010458:15.33	0.009882:14.34	0.010730:13.71	0.010601:15.34	0.010507:13.28	0.010631:12.71	0.010268:14.98	0.010015:15.99	0.009992:14.92	0.010103:13.16	0.001709:10.81	0.002820:9.91	0.003561:11.58	0.002638:10.68	0.011714:14.50	0.003105:10.77	0.002292:10.10	NA:8.72	NA:7.38	0.003308:9.16	0.009797:10.44	0.010897:10.04	0.003137:9.47	0.002945:9.88	0.010233:12.92	NA:8.63	NA:9.58	NA:7.62	NA:7.97	0.002984:8.44	0.010632:9.68	NA:8.64	0.003416:10.87	0.011535:14.14	NA:9.90	0.003337:9.52	0.011702:12.32
Chr01	23400001	0.002631:15.00	0.003123:16.56	0.017896:20.69	0.018720:16.77	0.017520:21.17	0.017509:24.54	0.017987:22.20	0.017100:28.66	0.019150:19.12	0.017892:21.31	0.018218:20.26	0.017148:20.29	0.017240:18.63	0.017654:21.31	0.017400:17.73	0.018130:16.55	0.017718:20.63	0.017179:21.45	0.017359:19.69	0.017900:17.24	0.001786:16.64	0.002367:16.13	0.001729:17.65	0.002567:15.74	0.017132:20.29	0.002127:15.53	0.002064:15.76	0.002618:12.46	0.002506:10.90	0.002497:12.64	0.019043:14.04	0.018423:13.08	0.002921:13.07	0.001716:13.42	0.017678:16.92	0.002885:11.91	0.003242:13.46	0.003183:10.99	0.003946:11.29	0.002626:12.34	0.018419:13.44	0.002397:12.20	0.001976:16.37	0.017698:18.46	0.002117:13.75	0.002435:13.32	0.018368:15.76
Chr01	23450001	NA:12.56	NA:14.15	0.018672:16.92	0.020842:12.55	0.018822:16.16	0.019504:19.60	0.020437:16.81	0.018098:23.96	0.021892:14.67	0.020012:16.18	0.018457:17.90	0.019511:16.72	0.020508:15.42	0.019400:18.11	0.019787:15.58	0.019098:14.04	0.019691:16.32	0.019327:18.74	0.019661:16.51	0.019024:15.00	0.001875:13.17	NA:11.94	NA:14.96	NA:12.99	0.019084:17.39	NA:12.79	NA:12.25	NA:9.77	NA:8.16	NA:9.78	0.019270:11.42	0.020863:11.19	NA:10.12	NA:9.85	0.019871:12.93	NA:9.08	NA:9.64	NA:7.74	NA:7.78	NA:8.81	0.020127:10.85	NA:8.92	NA:12.05	0.019692:14.08	NA:10.41	NA:9.53	0.019714:12.19
Chr01	23500001	0.001999:18.94	0.002843:19.95	0.016849:21.06	0.017807:16.02	0.016778:20.08	0.016610:24.81	0.016641:21.97	0.015874:29.22	0.017911:16.68	0.016777:20.97	0.016224:24.82	0.016307:22.21	0.016698:20.40	0.016188:25.51	0.017077:20.42	0.017260:19.18	0.016564:21.51	0.015928:25.74	0.016442:23.89	0.016256:21.28	0.002294:18.51	0.002331:17.54	0.001738:20.90	0.001682:18.39	0.016236:24.67	0.001600:18.15	0.000794:17.34	0.003213:11.83	0.004584:10.47	0.003496:12.06	0.017529:13.75	0.016596:13.02	0.002394:13.22	0.003239:12.21	0.016866:16.72	0.004165:11.66	0.003218:13.13	0.003423:9.96	0.003254:10.50	0.002870:10.92	0.016237:12.93	0.002953:10.98	0.002891:15.23	0.017933:17.70	0.003187:13.50	0.003095:12.31	0.018238:15.73
Chr01	23550001	NA:12.36	NA:13.02	0.011500:18.00	0.011619:14.44	0.010748:18.22	0.010085:21.76	0.010499:19.98	0.009793:26.45	0.011814:16.44	0.010181:18.57	0.009348:22.28	0.008957:20.36	0.009743:18.95	0.009423:23.16	0.010231:18.76	0.009736:18.09	0.009611:20.71	0.010033:22.76	0.010114:21.96	0.010363:19.71	NA:12.06	NA:11.07	NA:13.37	NA:12.74	0.008157:21.92	NA:12.25	NA:11.42	NA:7.97	NA:6.65	NA:7.97	0.010457:13.64	0.010026:11.97	NA:8.03	NA:8.18	0.010615:15.27	NA:7.20	NA:8.45	NA:6.81	NA:6.91	NA:7.38	0.009926:12.23	NA:7.26	NA:9.58	0.009577:15.53	NA:8.28	NA:7.89	0.009489:14.02
Chr01	23600001	NA:9.71	NA:9.84	0.015015:15.79	0.013341:15.59	0.013700:15.86	0.013725:19.36	0.013406:17.99	0.012196:24.61	0.013241:18.01	0.013460:16.23	0.011698:19.77	0.011927:18.65	0.012958:17.31	0.012245:20.38	0.012169:17.79	0.012323:16.22	0.012651:19.16	0.011571:21.10	0.012271:19.94	0.012232:17.17	NA:10.05	NA:9.36	NA:10.01	NA:9.46	0.012063:20.01	NA:8.79	NA:8.75	NA:6.18	NA:5.42	NA:6.28	0.013353:12.70	0.014172:11.62	NA:6.76	NA:7.12	0.013184:13.35	NA:6.15	NA:7.05	NA:5.78	NA:6.09	NA:6.58	0.013677:12.33	NA:5.95	NA:7.43	0.012862:14.65	NA:6.90	NA:6.10	0.014535:12.65
Chr01	23650001	0.000651:31.65	0.000706:31.29	0.024548:26.64	0.024957:20.70	0.024608:26.50	0.024164:31.33	0.024464:28.61	0.024311:40.73	0.025015:25.04	0.024513:26.60	0.024263:32.29	0.023902:30.83	0.024025:27.56	0.024367:34.15	0.024496:27.78	0.024548:27.24	0.024468:30.98	0.024434:33.19	0.024212:32.06	0.024447:27.33	0.001313:31.21	0.000540:31.89	0.000924:33.58	0.000518:31.39	0.025040:32.98	0.000071:31.57	0.001046:29.53	0.000699:19.69	0.000868:16.55	0.001236:19.57	0.024933:19.86	0.025957:18.19	0.000562:20.95	0.000803:21.11	0.024381:21.34	0.001975:18.98	0.002351:21.30	0.000867:17.14	0.002079:18.17	0.001045:18.40	0.024541:18.12	0.000675:17.54	0.000850:24.63	0.024943:23.38	0.000917:19.74	0.000525:19.52	0.024778:20.86
Chr01	23700001	0.002164:12.78	0.002288:14.10	0.015001:20.12	0.015082:16.45	0.016157:18.44	0.015381:22.62	0.014990:20.18	0.014597:27.93	0.015207:19.85	0.015554:19.89	0.014971:17.62	0.015045:16.58	0.015058:16.25	0.015414:19.44	0.014201:14.93	0.016415:15.05	0.015544:18.02	0.016296:19.66	0.015794:17.81	0.015898:15.78	0.002243:12.44	0.001712:12.80	0.002555:15.88	0.001618:12.94	0.015617:19.01	0.002466:13.44	0.002360:11.62	0.002670:10.73	0.002364:8.68	0.001907:10.22	0.014888:14.22	0.015495:13.22	0.001770:10.38	0.002222:11.07	0.015211:15.98	0.002235:10.53	0.002346:11.41	0.001755:8.39	0.002711:9.46	0.001928:9.59	0.015663:13.29	0.002235:10.34	0.002940:13.40	0.016075:17.33	0.001037:11.24	0.001384:11.38	0.015094:15.62
Chr01	23750001	0.000745:17.38	0.000472:18.45	0.019148:21.61	0.018358:16.41	0.018970:20.35	0.018469:24.54	0.018553:21.66	0.018566:29.09	0.018681:20.41	0.018601:21.75	0.018808:19.48	0.019597:18.74	0.019414:18.32	0.018995:22.00	0.019328:17.37	0.019302:17.71	0.019089:19.62	0.019158:21.29	0.019334:19.56	0.019754:17.15	0.000166:16.31	0.000166:18.90	0.000301:20.24	0.000329:17.06	0.018674:20.14	0.000027:18.13	0.000165:16.47	0.000621:13.61	0.000426:11.34	0.000697:13.79	0.018582:14.71	0.018256:14.36	0.000383:14.73	0.000358:14.76	0.018993:17.42	0.000887:13.17	0.001177:14.70	0.000911:11.56	0.001215:12.62	0.000410:12.63	0.017815:13.85	0.000753:13.15	0.000938:16.94	0.019136:18.51	0.000850:15.05	0.000496:14.15	0.018485:16.48
Chr01	23800001	0.003054:17.07	0.002123:20.21	0.007620:23.35	0.007223:21.27	0.008046:22.15	0.007056:27.13	0.007102:26.56	0.007491:34.07	0.008109:25.16	0.007947:23.56	0.008695:19.26	0.007380:19.91	0.008276:18.82	0.008035:22.22	0.007571:17.70	0.007697:18.27	0.007805:20.93	0.007895:23.65	0.008414:20.79	0.007710:17.81	0.002691:15.72	0.002759:21.24	0.002815:19.56	0.001886:15.58	0.007596:20.52	0.001972:16.93	0.001576:15.81	0.002934:16.97	0.001971:14.18	0.002395:16.50	0.008562:17.17	0.007626:17.58	0.002187:16.27	0.001726:17.07	0.008196:19.34	0.002761:16.13	0.003303:17.08	0.002282:13.48	0.003139:14.34	0.002054:15.19	0.008108:16.98	0.002167:16.03	0.002426:19.48	0.008125:21.22	0.002343:18.11	0.002630:16.63	0.007969:19.16
Chr01	23850001	0.000839:19.44	0.000707:20.64	0.012958:25.00	0.012687:19.61	0.012573:23.58	0.013172:28.64	0.012716:25.22	0.012105:33.36	0.012452:21.70	0.012632:24.08	0.013053:20.64	0.012985:21.33	0.012504:19.69	0.012709:23.29	0.012683:19.58	0.012704:19.93	0.013119:21.53	0.012853:23.95	0.013130:21.39	0.012891:19.06	0.000408:17.33	0.000739:19.18	0.000269:22.36	0.000295:18.27	0.013496:20.96	0.000381:20.69	0.000587:19.38	0.000834:17.45	0.000968:14.34	0.000509:17.31	0.012276:16.59	0.012107:16.51	0.000387:17.59	0.000317:17.57	0.012672:19.99	0.001943:16.83	0.000975:17.59	0.000373:13.42	0.002266:14.87	0.000571:15.63	0.012529:16.08	0.000728:16.54	0.000804:19.70	0.012772:21.93	0.000619:18.42	0.000638:17.90	0.012685:19.91
Chr01	23900001	0.001213:18.09	0.000984:18.51	0.011037:23.73	0.010483:20.11	0.010944:22.15	0.010949:26.31	0.010494:24.09	0.010090:32.67	0.011214:21.97	0.010808:22.60	0.010498:18.59	0.011203:18.92	0.010605:18.44	0.011227:21.07	0.011055:17.53	0.010156:18.19	0.010056:19.83	0.010419:21.19	0.010822:19.26	0.011183:17.75	0.000727:16.57	0.000287:17.43	0.000474:20.08	0.000474:17.35	0.009622:19.75	0.000511:20.24	0.000256:18.06	0.001295:16.78	0.001229:13.68	0.000888:16.58	0.010449:16.24	0.009912:16.56	0.000332:16.66	0.000336:17.11	0.010818:19.41	0.001793:16.81	0.001729:16.89	0.000709:12.77	0.002537:14.06	0.000190:15.01	0.011309:16.18	0.000729:16.03	0.000309:19.40	0.010778:20.02	0.000546:18.63	0.001258:17.33	0.010104:17.95
Chr01	23950001	0.000162:23.34	0.000183:24.46	0.001242:25.23	0.001070:20.18	0.001204:23.69	0.000768:29.34	0.001204:26.52	0.000834:36.01	0.000828:23.09	0.001103:25.19	0.000826:24.22	0.000605:24.89	0.000835:22.43	0.000628:27.04	0.001022:21.92	0.001201:22.44	0.001001:23.87	0.000774:27.43	0.000973:25.08	0.001300:20.94	0.000306:22.21	0.000081:22.43	0.000143:25.99	0.000466:22.61	0.000668:25.21	0.000143:24.61	0.000183:22.53	0.000208:18.96	0.000315:15.51	0.000146:18.41	0.001014:17.45	0.000731:17.48	0.000270:19.06	0.000414:19.21	0.001089:20.09	0.001086:18.79	0.001045:18.71	0.000656:14.83	0.001233:15.92	0.000413:16.43	0.000793:16.85	0.000168:18.38	0.000474:23.14	0.000611:21.41	0.000372:19.86	0.000472:19.55	0.000669:20.49
Chr01	24000001	0.000456:22.02	0.000462:22.98	0.001074:22.49	0.001238:19.48	0.001207:21.98	0.001279:26.36	0.001007:24.41	0.000918:32.13	0.000980:20.22	0.001244:22.84	0.001213:21.60	0.001020:22.19	0.001038:19.97	0.001059:25.23	0.001126:19.61	0.001204:20.15	0.001125:21.75	0.001080:24.15	0.000908:22.68	0.001271:18.66	0.000437:19.75	0.000272:20.15	0.000181:23.60	0.000184:20.27	0.001051:21.80	0.000297:21.37	0.000456:20.56	0.000539:16.97	0.000673:14.21	0.000318:16.30	0.001341:15.61	0.001729:15.36	0.000283:17.34	0.000457:16.65	0.001288:17.75	0.001253:15.94	0.001393:16.48	0.000391:13.88	0.001631:14.37	0.000500:14.80	0.001094:15.06	0.000716:16.57	0.000592:20.15	0.001261:18.10	0.000503:17.62	0.000808:17.06	0.001440:16.17
Chr01	24050001	0.000527:19.34	0.000903:19.96	0.001165:22.15	0.001163:17.70	0.001097:21.53	0.001174:25.40	0.001083:22.39	0.000977:29.80	0.001005:19.74	0.001132:22.39	0.001140:18.97	0.001195:17.52	0.001103:17.95	0.001299:20.80	0.001014:16.66	0.001209:17.55	0.001093:19.71	0.001067:21.66	0.001134:19.33	0.001111:17.07	0.000231:17.38	0.000275:18.11	0.000207:19.75	0.000369:17.10	0.001285:19.32	0.000138:19.21	0.000000:17.15	0.000723:17.71	0.000531:13.88	0.000509:17.08	0.001032:14.93	0.001508:15.41	0.000206:17.00	0.000184:16.96	0.001364:18.49	0.001600:15.83	0.001577:15.92	0.000799:12.90	0.001799:13.77	0.000276:15.09	0.001217:14.97	0.000393:17.14	0.000436:19.90	0.001059:19.35	0.000434:19.46	0.000662:17.09	0.001074:18.65
Chr01	24100001	0.000265:20.64	0.000287:19.62	0.000708:24.51	0.000789:21.15	0.000750:23.42	0.000750:28.12	0.000745:26.02	0.000725:33.59	0.000737:23.72	0.000750:24.94	0.000858:18.86	0.000777:18.30	0.000837:18.60	0.000835:21.62	0.000885:17.60	0.000819:17.98	0.000752:20.54	0.000770:22.13	0.000760:19.79	0.000881:17.31	0.000021:16.68	0.000000:17.48	0.000102:20.24	0.000124:16.56	0.000818:18.21	0.000021:18.13	0.000000:17.98	0.000245:20.26	0.000227:15.84	0.000143:19.69	0.000800:17.38	0.002204:18.24	0.000020:18.79	0.000102:20.30	0.000753:20.46	0.001891:19.36	0.001786:19.64	0.000186:15.27	0.001872:16.71	0.000081:17.81	0.000760:16.82	0.000250:18.44	0.000122:22.37	0.000792:21.78	0.000184:20.56	0.000122:19.85	0.000801:20.57
Chr01	24150001	0.001470:18.99	0.001208:21.73	0.001814:23.04	0.002087:20.02	0.002195:22.10	0.001827:26.81	0.001720:24.85	0.001835:32.50	0.001852:23.26	0.001830:22.80	0.002538:19.66	0.002381:20.11	0.003215:18.20	0.002296:21.27	0.002359:17.89	0.002129:18.32	0.002243:21.09	0.002197:24.31	0.002680:20.73	0.002491:18.01	0.002063:18.13	0.001635:18.07	0.000952:22.96	0.002436:17.63	0.002796:19.73	0.001084:18.98	0.001287:19.18	0.001326:17.99	0.001455:15.08	0.000968:18.16	0.002233:17.18	0.003777:15.68	0.001271:18.56	0.001061:19.01	0.001949:19.33	0.003890:16.91	0.004517:17.97	0.001221:14.99	0.004705:15.32	0.001703:16.25	0.002102:15.76	0.001071:17.36	0.001391:22.20	0.002357:20.94	0.001058:18.99	0.000942:18.81	0.002726:19.05
Chr01	24200001	0.000604:22.74	0.000703:23.75	0.001441:22.94	0.001793:16.12	0.001511:22.13	0.001382:26.29	0.001545:22.48	0.001419:31.81	0.001616:17.69	0.001410:23.13	0.001490:23.15	0.001480:22.93	0.001712:20.67	0.001447:25.37	0.001325:21.31	0.001537:21.66	0.001550:22.48	0.001387:26.30	0.001376:23.17	0.001558:22.07	0.000452:19.99	0.000476:20.84	0.000310:25.84	0.000290:20.81	0.001573:22.27	0.000513:23.02	0.000620:21.44	0.000886:16.44	0.001102:12.88	0.000814:16.62	0.002111:14.83	0.003391:14.37	0.000397:17.09	0.000559:15.67	0.001582:18.47	0.003795:15.33	0.003879:16.47	0.001372:12.28	0.003612:13.30	0.000681:14.14	0.001598:12.99	0.000650:16.19	0.000722:19.87	0.001593:19.06	0.000840:17.39	0.000875:16.96	0.001508:17.86
Chr01	24250001	0.000842:24.36	0.000893:24.05	0.001482:21.32	0.001266:17.30	0.001517:19.75	0.001448:25.07	0.001310:21.81	0.001330:32.57	0.001154:18.45	0.001442:19.98	NA:26.72	0.001575:23.93	0.001539:22.23	0.001561:26.95	0.001606:21.80	0.001408:21.34	0.001669:25.52	0.001420:25.95	0.001594:25.37	0.001621:22.85	0.000568:21.93	0.000433:21.74	0.000565:23.16	0.000781:22.16	0.001519:25.95	0.000679:22.58	0.000604:19.48	0.000827:16.91	0.001349:13.75	0.000806:15.27	0.001439:16.20	0.003088:12.96	0.000632:15.65	0.000500:15.31	0.001447:17.98	0.002775:13.33	0.002384:14.62	0.001055:13.75	0.003041:11.35	0.000871:13.39	0.001276:14.39	0.001292:15.17	0.000946:20.24	0.001337:18.28	0.001104:16.43	0.001106:15.71	0.001295:16.02
Chr01	24300001	0.001098:29.97	0.000976:30.35	0.003081:23.32	0.003481:20.44	0.003483:23.23	0.003306:28.23	0.003231:25.89	0.002457:37.06	0.003589:24.17	0.003521:23.29	0.002225:32.22	0.002245:28.65	0.002246:25.99	0.002526:32.44	0.002291:26.39	0.002349:24.82	0.002339:30.61	0.002230:31.19	0.002057:31.07	0.002807:26.71	0.000273:31.54	0.000561:29.96	0.000156:32.31	0.000393:29.94	0.002288:32.57	0.000300:29.25	0.000472:26.67	0.001772:19.17	0.001332:16.89	0.001496:18.77	0.002304:18.72	0.006022:14.17	0.000627:20.83	0.000579:21.36	0.003405:19.44	0.006725:15.57	0.006491:17.63	0.001221:17.75	0.005445:14.83	0.001366:18.20	0.003334:16.98	0.001195:17.44	0.000867:23.78	0.002581:21.46	0.001708:19.64	0.002184:18.98	0.002668:18.14
Chr01	24350001	0.000999:26.57	0.000906:29.30	0.002534:20.93	0.002603:19.76	0.002773:19.73	0.002499:24.90	0.002694:23.60	0.002164:32.26	0.002498:23.52	0.002726:21.37	0.002179:28.17	0.002026:24.93	0.002437:22.99	0.002149:28.18	0.002092:23.92	0.002691:21.99	0.001969:26.00	0.002178:28.13	0.002352:27.76	0.001827:23.76	0.000866:28.26	0.000542:27.66	0.000989:29.01	0.000600:27.41	0.001874:29.51	0.000892:27.54	0.000781:24.06	0.001818:17.55	0.001851:15.83	0.001591:17.57	0.002722:17.14	0.002858:7.85	0.001715:19.01	0.000957:20.36	0.002581:17.79	0.005052:9.53	0.002863:10.75	0.001424:17.96	0.003914:9.31	0.001429:17.44	0.003134:15.26	0.002036:16.54	0.001525:22.78	0.002599:19.41	0.001323:18.69	0.001634:18.43	0.002679:16.95
Chr01	24400001	0.000391:18.87	0.000508:18.68	0.001321:15.03	0.001240:12.28	0.001086:14.60	0.001078:18.00	0.001319:16.70	0.001142:22.34	0.001284:14.65	0.001267:15.33	0.001276:19.61	0.001233:16.65	0.001201:15.48	0.001173:19.34	0.001204:15.64	0.001158:15.63	0.001084:17.89	0.001153:19.42	0.001359:18.35	0.001323:17.29	0.000000:17.30	0.000093:18.00	0.000064:19.00	0.000190:17.64	0.001326:19.30	0.000031:17.84	0.000226:15.46	0.000371:12.85	0.000505:10.58	0.000400:12.04	0.001425:12.98	NA:8.17	0.000065:14.12	0.000361:13.11	0.001189:12.97	NA:9.07	0.001964:11.29	0.000620:11.84	0.002042:8.63	0.000428:11.24	0.001236:10.71	0.000509:11.26	0.000488:15.81	0.001471:14.12	0.000594:12.61	0.000547:12.28	0.001167:12.09
Chr01	24450001	NA:14.19	NA:15.87	NA:12.21	NA:10.92	NA:11.60	NA:14.36	NA:13.17	NA:17.92	NA:11.89	NA:12.69	NA:14.48	NA:12.89	NA:11.76	NA:14.70	NA:12.11	NA:12.29	NA:14.32	NA:14.81	NA:13.75	NA:12.55	NA:14.69	NA:14.93	NA:15.22	NA:14.42	NA:15.43	NA:14.18	NA:13.10	NA:10.87	NA:10.04	NA:10.54	NA:10.09	NA:5.78	NA:11.88	NA:11.81	NA:10.19	NA:8.37	NA:9.69	NA:10.83	NA:8.02	NA:10.40	NA:9.64	NA:9.77	NA:13.41	NA:11.94	NA:11.22	NA:10.52	NA:10.75
Chr01	24500001	NA:0.07	NA:0.08	NA:0.13	NA:0.12	NA:0.12	NA:0.18	NA:0.13	NA:0.14	NA:0.15	NA:0.08	NA:0.13	NA:0.06	NA:0.13	NA:0.13	NA:0.10	NA:0.09	NA:0.12	NA:0.16	NA:0.11	NA:0.09	NA:0.10	NA:0.10	NA:0.12	NA:0.09	NA:0.05	NA:0.11	NA:0.09	NA:0.07	NA:0.05	NA:0.09	NA:0.12	NA:0.12	NA:0.07	NA:0.10	NA:0.11	NA:0.08	NA:0.11	NA:0.05	NA:0.10	NA:0.09	NA:0.15	NA:0.10	NA:0.10	NA:0.14	NA:0.07	NA:0.10	NA:0.07
Chr01	24550001	0.001399:18.91	0.001224:19.34	0.003284:15.39	0.003132:13.68	0.003001:14.86	0.002820:18.16	0.002837:16.60	0.003013:22.90	0.003101:15.75	0.003065:15.06	0.003003:17.63	0.002719:16.86	0.002863:15.00	0.002822:18.95	0.002561:15.06	0.002866:15.19	0.002805:18.04	0.002723:19.62	0.002577:17.38	0.002765:15.69	0.000380:18.94	0.000636:18.08	0.000916:19.57	0.000810:17.87	0.002962:18.93	0.000585:18.13	0.000574:16.43	0.001487:12.42	0.001749:11.63	0.001758:12.72	0.002652:12.59	NA:4.40	0.000646:14.15	0.000894:13.96	0.003171:12.90	0.005271:11.19	0.005456:11.82	0.001225:12.60	0.005364:9.88	0.000941:12.24	0.003361:11.35	0.001522:12.29	0.001117:16.47	0.002980:14.10	0.001943:13.21	0.001247:12.97	0.003143:12.45
Chr01	24600001	0.000895:21.95	0.000942:22.96	0.002805:19.71	0.002966:16.11	0.002442:18.54	0.002702:23.02	0.003011:20.31	0.002365:28.26	0.002902:16.68	0.002687:19.19	0.002864:22.35	0.002971:19.78	0.002892:18.40	0.002348:23.70	0.002955:19.49	0.002435:17.96	0.002571:21.59	0.002698:23.72	0.002636:21.15	0.002800:19.67	0.000708:20.51	0.000580:20.45	0.000575:22.29	0.000757:20.20	0.002777:23.20	0.000993:20.75	0.000833:18.72	0.001293:14.66	0.001173:13.26	0.001091:14.93	0.002561:15.04	0.004338:10.95	0.001239:16.87	0.000987:15.80	0.002917:15.90	0.005172:13.14	0.004911:15.69	0.001208:14.06	0.005249:12.89	0.001042:14.20	0.002459:13.35	0.001134:14.09	0.001227:19.66	0.002539:17.37	0.001306:15.92	0.001499:15.66	0.002706:15.74
Chr01	24650001	0.000559:15.34	0.000543:15.67	0.002669:14.44	0.002561:11.82	0.002508:13.87	0.002529:16.53	0.002853:15.12	0.002459:21.42	0.002596:13.69	0.002514:14.69	0.002282:17.88	0.002340:15.51	0.002445:14.87	0.002568:18.47	0.002470:15.35	0.002418:14.43	0.002368:16.89	0.002554:17.78	0.002471:17.48	0.002385:15.07	0.000209:16.08	0.000213:15.17	0.000213:16.02	0.000211:14.53	0.002327:17.98	0.000426:15.66	0.000253:13.15	0.000718:10.40	0.000866:9.29	0.000636:10.06	0.002977:11.93	NA:7.26	0.000223:11.53	0.000302:11.79	0.002870:12.26	NA:7.97	NA:9.84	0.001179:9.79	NA:7.82	0.000986:9.72	0.002584:10.25	0.000626:9.77	0.000539:13.91	0.002502:12.97	0.000511:11.65	0.000835:10.85	0.002757:10.97
Chr01	24700001	0.000487:28.48	0.000632:29.44	0.001998:22.75	0.001951:21.35	0.001932:22.40	0.001837:26.86	0.002048:25.56	0.001895:34.81	0.002085:24.33	0.002072:23.78	0.001553:30.07	0.001656:26.25	0.001887:25.41	0.001663:30.78	0.001728:25.92	0.001617:24.45	0.001669:28.66	0.001794:30.88	0.001638:29.18	0.001661:25.35	0.000119:30.48	0.000093:28.41	0.000229:29.70	0.000171:28.70	0.001587:30.97	0.000342:28.29	0.000281:25.92	0.000966:18.18	0.001050:16.19	0.000918:17.79	0.001909:18.74	0.004256:15.11	0.000681:19.16	0.000629:20.89	0.002066:19.44	0.004185:16.07	0.004617:19.59	0.000956:17.76	0.004497:16.20	0.000436:17.23	0.002090:17.62	0.001475:16.92	0.000610:24.42	0.001979:20.51	0.001003:19.79	0.001105:18.18	0.002159:17.30
Chr01	24750001	0.000798:27.30	0.000508:28.10	0.002276:23.05	0.002576:19.69	0.002344:22.67	0.002203:27.14	0.001961:24.41	0.002168:34.35	0.002429:22.40	0.002179:22.96	0.002091:29.88	0.001971:27.61	0.002013:25.45	0.001840:31.15	0.002109:26.08	0.001918:23.99	0.002108:28.89	0.002172:30.78	0.002065:28.87	0.001929:24.47	0.000369:28.58	0.000370:28.51	0.000339:29.79	0.000832:28.79	0.002086:30.77	0.000586:27.79	0.000536:25.53	0.000780:17.87	0.001648:15.15	0.001254:17.98	0.002196:17.71	0.004537:14.64	0.000763:19.08	0.000458:18.67	0.002079:19.44	0.004965:16.15	0.004947:18.46	0.001324:15.91	0.005273:15.78	0.000796:16.98	0.002882:15.93	0.001200:15.94	0.001038:23.01	0.002048:20.44	0.001180:18.33	0.000930:17.73	0.002471:17.62
Chr01	24800001	0.001443:20.27	0.000901:21.48	0.002736:19.87	0.003066:15.89	0.002521:18.59	0.002349:22.92	0.002859:20.87	0.002470:28.37	0.003112:18.43	0.002089:19.16	0.002234:21.53	0.002240:19.49	0.002233:18.39	0.002381:22.78	0.002682:18.50	0.002697:18.18	0.003087:21.26	0.002227:23.28	0.002289:21.43	0.002703:19.09	0.001065:19.20	0.000810:20.88	0.000559:22.33	0.000873:19.78	0.002191:22.28	0.000899:20.58	0.001547:19.27	0.001127:15.93	0.001799:12.97	0.001018:14.88	0.002692:14.89	0.004586:12.86	0.001012:17.28	0.001318:15.98	0.002830:16.40	0.004494:14.06	0.004971:15.55	0.001401:13.98	0.004754:13.26	0.001230:13.89	0.003267:13.24	0.001788:14.36	0.001035:20.20	0.002378:17.61	0.001140:16.32	0.001366:15.56	0.002289:16.08
Chr01	24850001	0.000610:19.69	0.000827:23.86	0.001614:24.60	0.001380:24.98	0.001525:23.77	0.002031:28.29	0.001676:27.24	0.001379:35.10	0.001530:30.25	0.001604:24.19	0.001948:23.22	0.002026:21.43	0.001592:19.96	0.001995:23.00	0.001979:20.29	0.002291:19.88	0.001903:23.95	0.001799:25.83	0.001803:23.40	0.001540:20.85	0.001007:20.18	0.001257:21.66	0.000677:25.08	0.000824:21.30	0.002282:22.56	0.001113:23.78	0.000904:21.26	0.000654:20.31	0.000793:18.08	0.000985:20.61	0.001815:20.60	0.001934:18.46	0.000871:21.54	0.000383:23.93	0.001630:20.92	0.002242:20.03	0.001883:21.68	0.000605:19.15	0.002280:19.03	0.001079:20.33	0.001421:19.80	0.000796:18.69	0.000536:26.27	0.001694:23.01	0.000878:21.86	0.000722:20.68	0.001706:20.52
Chr01	24900001	0.001577:24.31	0.000962:26.60	0.002422:25.98	0.002551:20.36	0.003285:25.57	0.003304:30.97	0.002779:26.20	0.002676:34.79	0.003582:23.55	0.003749:26.67	0.003293:23.30	0.003260:24.63	0.003241:21.60	0.002947:25.24	0.003296:22.43	0.003779:21.72	0.003168:24.99	0.002279:28.12	0.003495:24.33	0.002874:21.48	0.000625:23.87	0.001610:23.13	0.000850:28.24	0.000880:24.95	0.003065:23.47	0.000981:24.32	0.001033:24.68	0.002070:18.76	0.001495:15.79	0.001873:19.99	0.003574:18.72	0.004301:16.50	0.001065:20.95	0.001195:20.69	0.003350:21.98	0.005513:17.64	0.005429:19.56	0.001650:15.96	0.005098:16.54	0.001152:18.02	0.003509:15.32	0.001983:17.90	0.000931:25.00	0.003204:21.47	0.001377:20.08	0.001201:19.15	0.002791:20.47
Chr01	24950001	0.001098:19.77	0.002098:23.97	0.002694:26.67	0.003374:21.63	0.002272:25.23	0.002628:30.39	0.002895:26.11	0.003905:32.39	0.003660:24.86	0.002843:26.08	0.003397:19.55	0.004170:18.00	0.004723:17.74	0.003596:19.96	0.003892:17.56	0.002960:17.66	0.003521:20.58	0.003045:23.61	0.003600:19.53	0.003485:16.66	0.001098:18.95	0.001999:17.66	0.001094:22.57	0.000911:19.46	0.003044:19.99	0.001442:20.24	0.001502:18.36	0.001496:20.45	0.001818:17.02	0.001909:20.16	0.003139:18.56	0.005432:17.16	0.002322:20.89	0.001643:20.80	0.002991:21.65	0.005622:18.04	0.005314:19.43	0.001595:16.64	0.004922:15.67	0.000757:18.29	0.003052:17.53	0.001908:19.64	0.001993:24.34	0.002520:23.28	0.002160:20.88	0.001991:20.57	0.002715:20.73
Chr01	25000001	0.000483:23.55	0.000615:24.26	0.000985:25.19	0.001128:19.24	0.000972:24.06	0.001068:30.21	0.001474:26.18	0.001349:34.68	0.001783:19.57	0.001100:26.20	0.001166:22.02	0.001416:21.20	0.001415:20.66	0.001065:24.24	0.001748:19.85	0.001379:19.76	0.001451:22.27	0.001013:24.86	0.001208:22.17	0.001328:17.94	0.000209:20.55	0.000063:20.77	0.000083:24.73	0.000187:21.12	0.001562:22.44	0.000041:22.40	0.000479:20.76	0.000373:18.35	0.000368:15.51	0.000588:18.33	0.001837:17.71	0.004208:15.91	0.000086:19.81	0.000107:18.33	0.001057:21.09	0.004247:16.91	0.004222:19.25	0.000620:16.05	0.004155:15.61	0.000344:16.31	0.000918:15.92	0.000512:18.44	0.000349:23.70	0.001130:21.19	0.000564:20.21	0.000339:19.74	0.001038:19.20
Chr01	25050001	0.000696:25.27	0.000805:28.69	0.001217:26.53	0.001219:20.41	0.001187:26.54	0.001236:30.81	0.001159:27.13	0.001135:38.93	0.001309:23.06	0.001208:26.78	0.001115:29.56	0.001158:26.71	0.001091:25.49	0.001164:31.65	0.001117:25.85	0.001190:23.45	0.001179:27.98	0.001089:30.34	0.001123:29.05	0.001051:23.67	0.000125:28.18	0.000021:26.88	0.000063:28.90	0.000085:27.41	0.001180:29.39	0.000126:27.85	0.000128:26.04	0.001293:18.57	0.000983:16.17	0.000596:19.04	0.001183:18.43	0.004017:16.63	0.000106:20.99	0.000524:20.41	0.001158:21.13	0.004417:18.15	0.004100:19.81	0.001174:17.43	0.003994:17.18	0.000232:17.23	0.001163:16.81	0.001281:17.87	0.000425:23.81	0.001213:22.76	0.000609:20.79	0.001031:20.02	0.001188:19.64
Chr01	25100001	0.000929:25.40	0.000881:26.30	0.002467:21.23	0.002947:16.51	0.002472:20.53	0.002372:25.70	0.002165:22.44	0.002442:31.79	0.002952:18.16	0.002559:21.13	0.002008:26.71	0.002160:24.81	0.002739:23.31	0.001973:29.02	0.002280:23.05	0.002193:22.08	0.001999:25.77	0.002214:27.19	0.002281:26.31	0.002299:21.96	0.000746:26.06	0.000359:24.80	0.000658:26.57	0.000314:25.45	0.002081:27.49	0.000601:25.40	0.000564:23.38	0.001164:15.77	0.001654:13.61	0.001347:16.35	0.002856:15.66	0.005333:12.67	0.001122:17.45	0.001222:16.89	0.002682:17.39	0.005543:14.21	0.005481:15.08	0.001397:14.57	0.005786:12.52	0.001397:14.82	0.002784:13.38	0.001979:15.31	0.000816:20.07	0.002312:18.44	0.001071:17.19	0.001367:16.31	0.002110:16.72
Chr01	25150001	0.000636:19.71	0.000668:20.37	0.002793:16.28	0.002787:14.88	0.002848:16.89	0.002850:20.03	0.002765:18.86	0.002727:25.33	0.002849:15.74	0.002686:17.38	0.002739:21.40	0.002566:19.29	0.002497:17.82	0.002671:23.04	0.002636:18.08	0.002682:16.44	0.002713:19.55	0.002616:21.90	0.002617:20.88	0.002545:18.18	0.000223:18.90	0.000129:18.90	0.000162:21.25	0.000032:18.95	0.002581:22.71	0.000033:19.51	0.000100:18.51	0.000808:13.66	0.000995:11.06	0.000802:12.73	0.002740:12.39	0.006713:11.36	0.000224:13.50	0.000321:13.93	0.002813:14.15	0.007586:12.30	0.007036:12.89	0.000747:11.09	0.007347:10.85	0.000356:11.90	0.002873:11.37	0.000895:12.32	0.000450:16.50	0.002670:14.96	0.000735:14.00	0.000644:13.22	0.002584:13.80
Chr01	25200001	0.000639:29.01	0.000631:30.67	0.002025:25.92	0.002307:20.80	0.001786:25.92	0.002059:30.44	0.001974:28.93	0.001705:38.98	0.002017:22.69	0.001924:26.71	0.001656:33.03	0.001479:30.32	0.001669:27.59	0.001571:35.75	0.001654:26.92	0.001744:25.58	0.001733:30.65	0.001700:35.26	0.001916:31.95	0.001725:28.53	0.000228:30.01	0.000246:28.74	0.000165:31.79	0.000339:30.30	0.001688:35.13	0.000228:30.85	0.000208:29.10	0.001131:19.56	0.001524:16.29	0.001230:19.46	0.001742:17.80	0.016297:13.78	0.000450:20.75	0.000838:21.17	0.002057:21.48	0.016113:15.73	0.016275:17.95	0.001237:16.32	0.015568:14.42	0.000354:18.28	0.001845:16.75	0.001137:18.56	0.000982:24.74	0.001836:22.03	0.000738:21.09	0.000842:19.85	0.002064:19.66
Chr01	25250001	0.000516:33.82	0.000690:33.29	0.001656:26.78	0.001810:20.48	0.001676:27.38	0.001561:32.41	0.001617:29.42	0.001617:40.78	0.001609:24.15	0.001697:27.52	0.001371:34.46	0.001467:30.42	0.001365:28.31	0.001277:35.16	0.001296:27.92	0.001312:26.92	0.001327:31.35	0.001608:36.45	0.001324:35.73	0.001268:31.11	0.000391:32.83	0.000164:30.68	0.000368:34.81	0.000083:32.19	0.001414:37.01	0.000083:34.37	0.000086:31.10	0.000553:20.89	0.000430:17.60	0.000713:20.86	0.001440:18.90	0.016450:16.50	0.000610:22.43	0.000589:21.74	0.001488:22.45	0.017048:18.64	0.017099:20.81	0.000938:17.80	0.017304:16.92	0.000836:18.86	0.001906:18.19	0.000531:19.90	0.000810:26.03	0.001314:24.41	0.000386:22.32	0.000936:19.99	0.001973:20.75
Chr01	25300001	0.000329:35.73	0.000349:34.02	0.001452:25.65	0.001596:19.31	0.001429:25.50	0.001388:31.02	0.001329:28.24	0.001392:39.00	0.001673:21.04	0.001368:26.29	0.001441:35.09	0.001429:31.91	0.001385:28.63	0.001391:35.99	0.001426:28.52	0.001449:27.85	0.001367:32.04	0.001313:35.62	0.001402:34.61	0.001454:30.73	0.000089:33.86	0.000069:32.39	0.000087:35.28	0.000144:32.48	0.001400:35.51	0.000067:32.64	0.000116:30.78	0.000556:20.59	0.000533:16.80	0.000515:19.36	0.001623:18.27	0.008786:11.81	0.000256:21.70	0.000107:20.73	0.001351:21.02	0.009128:12.84	0.008206:14.82	0.000516:17.49	0.008812:12.30	0.000150:17.59	0.001726:16.46	0.000454:18.20	0.000662:25.18	0.001384:23.10	0.000342:20.97	0.000364:20.19	0.001392:19.61
Chr01	25350001	0.000761:27.17	0.000680:27.96	0.001959:22.11	0.001905:18.19	0.002070:21.91	0.002270:25.58	0.001962:24.07	0.001651:33.45	0.001914:21.44	0.001825:22.25	0.001755:29.67	0.001781:26.79	0.001913:24.64	0.001840:30.30	0.001615:24.44	0.001946:23.38	0.001651:28.82	0.001752:30.33	0.001437:29.02	0.001654:24.36	0.000526:28.05	0.000501:26.28	0.000575:27.13	0.000536:26.96	0.001692:29.87	0.000635:26.36	0.000509:24.04	0.001120:17.54	0.001818:15.39	0.001462:17.03	0.002450:17.90	0.007104:9.84	0.000687:18.53	0.000826:18.67	0.002077:17.94	0.008250:10.07	0.006747:12.03	0.001109:16.70	0.006415:9.90	0.001082:15.82	0.002891:15.49	0.001733:16.41	0.001763:22.68	0.001892:19.83	0.001061:18.20	0.001603:17.60	0.002077:17.55
Chr01	25400001	0.003284:35.59	0.001484:37.21	0.004244:30.25	0.004868:27.82	0.004188:29.57	0.004400:36.21	0.002845:34.69	0.002874:44.89	0.004185:29.27	0.004341:31.18	0.002364:40.10	0.002799:37.72	0.002923:34.27	0.002027:42.30	0.002592:34.52	0.003841:32.32	0.001957:38.49	0.002313:40.70	0.002301:40.45	0.002593:33.86	0.001769:39.03	0.001168:37.56	0.002471:38.79	0.001071:38.13	0.002651:39.97	0.002122:36.56	0.001792:34.53	0.006723:21.43	0.005781:19.34	0.006306:21.85	0.004874:23.32	0.011149:15.16	0.004495:24.93	0.003487:24.32	0.004560:25.22	0.014075:16.08	0.014153:17.87	0.005738:20.18	0.015069:14.84	0.005126:20.79	0.003958:21.29	0.006234:20.23	0.003790:28.98	0.006104:26.01	0.004957:23.55	0.006052:21.96	0.006752:21.49
Chr01	25450001	0.001023:32.55	0.001577:33.22	0.003028:25.87	0.002962:22.02	0.002361:26.39	0.002835:31.78	0.002409:29.49	0.002178:39.76	0.003571:25.56	0.003330:26.72	0.001880:35.27	0.002040:31.56	0.002032:29.17	0.001984:37.69	0.002224:29.48	0.002566:27.66	0.002094:32.98	0.001916:34.37	0.002210:35.15	0.001866:27.92	0.000278:33.50	0.000372:32.81	0.000260:35.20	0.000481:32.97	0.001691:34.82	0.000206:32.35	0.000509:30.81	0.002726:19.23	0.002248:17.04	0.002904:19.72	0.002678:19.32	0.016168:15.15	0.000670:21.38	0.000409:20.99	0.003594:22.24	0.016833:17.51	0.017171:20.53	0.002102:17.46	0.016552:17.00	0.001176:18.75	0.003701:17.42	0.003259:18.22	0.001358:25.24	0.002156:21.96	0.002597:20.94	0.002971:20.25	0.002244:19.99
Chr01	25500001	0.000689:25.99	0.000813:28.03	0.001635:24.92	0.001772:18.75	0.001702:25.29	0.001586:29.32	0.001614:26.47	0.001609:38.07	0.001696:22.47	0.001891:25.37	0.001785:29.58	0.001688:25.61	0.002237:24.46	0.001729:31.95	0.001949:24.00	0.001840:22.11	0.001961:27.90	0.001680:30.04	0.001794:28.73	0.001705:23.47	0.000127:27.67	0.000043:26.41	0.000128:28.78	0.000064:27.59	0.001858:30.93	0.000254:26.28	0.000279:25.18	0.000859:18.04	0.000875:15.21	0.000839:19.26	0.002298:17.47	0.013560:14.54	0.000323:19.61	0.000192:20.04	0.001597:20.60	0.013591:16.02	0.013401:18.36	0.001817:15.39	0.013428:14.72	0.000472:17.96	0.002016:15.92	0.000555:17.29	0.000795:22.41	0.001994:21.53	0.001135:19.93	0.000764:19.18	0.002011:18.50
Chr01	25550001	0.002276:20.35	0.002707:22.88	0.002440:23.70	0.002396:18.90	0.002034:23.13	0.002355:27.82	0.002616:25.34	0.002165:33.58	0.002670:21.90	0.002620:23.32	0.002232:24.12	0.002660:21.48	0.002130:20.65	0.002605:25.71	0.002566:19.90	0.002737:19.03	0.002122:24.00	0.001757:26.18	0.002397:24.28	0.002184:20.35	0.002252:21.21	0.003060:20.57	0.002454:23.91	0.001330:22.01	0.002324:25.95	0.001875:22.29	0.001869:21.61	0.002565:17.11	0.003216:14.78	0.002165:17.12	0.003160:15.88	0.014736:11.18	0.001581:19.05	0.002580:19.80	0.002795:19.02	0.013068:13.64	0.013299:14.55	0.002934:14.88	0.013797:12.07	0.002664:17.07	0.002609:15.42	0.003577:16.63	0.001950:21.17	0.003528:20.20	0.002615:18.19	0.002355:17.60	0.004400:17.77
Chr01	25600001	0.001575:20.65	0.001896:21.38	0.002545:21.90	0.002595:18.01	0.002382:20.34	0.002303:25.01	0.002727:22.37	0.002040:29.54	0.002689:18.36	0.002646:21.36	0.002032:24.07	0.002321:22.45	0.002194:19.90	0.002014:25.75	0.002076:20.18	0.002299:19.11	0.002346:22.81	0.002015:25.26	0.002431:23.24	0.002061:19.96	0.001460:19.41	0.001177:19.32	0.000947:23.01	0.001440:19.43	0.002396:25.08	0.001853:20.58	0.001707:19.65	0.002492:16.03	0.002038:13.42	0.002338:16.44	0.002810:14.60	0.003311:7.73	0.002479:16.73	0.002130:16.31	0.002491:17.19	0.003897:8.52	0.003988:9.48	0.002404:13.61	0.003577:7.73	0.001688:14.87	0.003368:13.46	0.002105:14.63	0.001617:19.26	0.002493:17.96	0.001742:17.36	0.002248:16.24	0.003014:16.00
Chr01	25650001	0.000594:26.86	0.000531:26.30	0.001156:24.09	0.001267:19.17	0.001132:24.06	0.001192:28.24	0.001152:26.13	0.001082:34.92	0.001224:20.71	0.001182:23.95	0.001201:26.81	0.001114:26.44	0.001284:22.76	0.001162:28.82	0.001178:23.54	0.001207:22.83	0.001197:26.59	0.001262:29.53	0.001132:27.03	0.001256:23.46	0.000171:22.37	0.000043:22.21	0.000106:27.17	0.000106:22.80	0.001112:28.65	0.000148:24.07	0.000213:23.29	0.000701:18.30	0.001022:14.76	0.000522:18.27	0.001328:16.76	0.024184:12.45	0.000110:18.74	0.000197:19.09	0.001255:19.32	0.024087:14.01	0.023368:15.29	0.000782:14.87	0.022886:12.96	0.000154:16.40	0.001360:14.75	0.000603:17.33	0.000709:22.47	0.001203:19.98	0.000520:19.86	0.000584:18.39	0.001286:18.84
Chr01	25700001	0.000429:27.11	0.000788:27.60	0.001370:24.46	0.001829:19.25	0.001267:24.42	0.001503:30.22	0.001649:26.44	0.001286:35.25	0.002196:22.07	0.001579:24.79	0.001472:26.49	0.001466:26.00	0.001929:22.49	0.001345:28.34	0.001621:22.71	0.001489:23.58	0.001638:25.76	0.001361:29.38	0.001631:26.34	0.001703:23.20	0.000654:22.80	0.001284:23.10	0.000720:27.78	0.001031:23.16	0.001270:26.33	0.000487:25.18	0.000915:23.06	0.000967:18.93	0.001126:14.65	0.001125:19.53	0.001700:17.15	0.021350:13.61	0.000575:19.32	0.000597:19.35	0.001467:20.36	0.022055:15.36	0.021530:16.15	0.001156:15.86	0.020966:13.31	0.001158:16.60	0.001548:15.32	0.001179:18.67	0.000639:22.88	0.002042:21.14	0.001364:19.67	0.001207:18.81	0.001130:19.91
Chr01	25750001	0.001179:23.94	0.000694:26.33	0.001516:26.04	0.001779:20.98	0.001294:25.63	0.001233:30.90	0.001250:27.20	0.001131:34.56	0.001698:24.28	0.001514:25.53	0.001399:25.43	0.001786:23.44	0.001413:21.49	0.001587:26.18	0.001495:21.78	0.001566:22.52	0.001728:24.72	0.001713:26.83	0.001449:24.76	0.002461:21.71	0.000673:21.88	0.000658:22.23	0.000494:26.08	0.000673:23.37	0.001294:23.70	0.000552:24.13	0.000812:22.44	0.001151:20.20	0.000686:16.04	0.000717:20.11	0.001989:17.24	0.013941:17.42	0.000328:20.11	0.000761:19.94	0.001588:21.06	0.014103:18.20	0.013808:19.15	0.000921:15.53	0.014667:15.42	0.000718:17.65	0.001464:16.04	0.001291:17.91	0.000676:23.32	0.001527:22.41	0.000777:21.75	0.000779:19.57	0.001356:19.74
Chr01	25800001	0.002674:21.45	0.002829:22.08	0.005114:26.52	0.004906:21.87	0.004193:25.78	0.005220:30.01	0.004166:26.89	0.004554:33.81	0.005093:25.80	0.004934:26.08	0.005351:22.30	0.004610:21.52	0.005614:20.71	0.004927:23.10	0.005456:19.39	0.004616:20.06	0.004600:21.35	0.005515:24.55	0.005205:22.28	0.004919:19.61	0.003506:19.77	0.002082:19.25	0.002986:23.57	0.002767:19.61	0.004027:20.34	0.002479:21.08	0.001509:20.42	0.002838:19.27	0.003336:16.53	0.002739:19.42	0.005406:18.94	0.006515:17.64	0.003214:19.75	0.002171:20.75	0.005102:20.46	0.007135:19.50	0.005948:19.98	0.004000:15.93	0.006867:17.19	0.001863:18.04	0.005038:17.30	0.001949:17.91	0.002359:23.25	0.003894:21.64	0.002229:20.80	0.003037:19.46	0.004707:20.04
Chr01	25850001	0.005958:19.85	0.005688:20.72	0.002838:28.03	0.002352:25.89	0.002210:27.48	0.003451:31.90	0.002138:29.19	0.003296:35.49	0.002679:29.76	0.002980:28.37	0.004105:22.43	0.004649:20.91	0.003666:20.42	0.003683:24.36	0.003909:19.68	0.005039:19.59	0.004427:23.02	0.003661:24.80	0.003269:23.28	0.004669:20.02	0.001755:18.66	0.002184:18.45	0.001666:21.52	0.001722:18.19	0.004431:21.76	0.002084:20.01	0.002181:19.32	0.004112:21.82	0.003779:18.75	0.004074:21.75	0.003988:20.37	0.012141:19.59	0.001696:21.23	0.001888:23.39	0.003584:22.52	0.010881:20.46	0.011396:21.00	0.005177:17.65	0.012051:18.40	0.001706:19.24	0.003093:19.39	0.004485:20.76	0.004491:26.38	0.003299:24.69	0.003641:23.58	0.004568:22.31	0.003161:22.37
Chr01	25900001	0.005002:14.35	0.005319:15.29	0.000623:21.88	0.001006:18.93	0.000685:21.71	0.000797:25.77	0.000939:24.14	0.000648:31.50	0.000800:22.84	0.000799:22.55	0.000970:20.73	0.000715:20.02	0.000956:18.20	0.000751:22.63	0.001078:17.84	0.000945:17.35	0.000689:22.13	0.000783:22.77	0.000833:21.81	0.000689:19.31	0.000247:16.47	0.000189:18.01	0.000308:20.90	0.000171:16.62	0.000602:20.64	0.000146:18.34	0.000097:17.47	0.005083:13.46	0.005198:10.56	0.005005:12.88	0.001068:15.70	0.004673:17.69	0.000245:16.09	0.000098:16.90	0.001033:19.02	0.004742:12.73	0.005198:13.48	0.005033:10.88	0.004814:11.60	0.000195:14.95	0.001119:15.19	0.004641:12.20	0.004828:15.82	0.000754:19.60	0.004990:13.59	0.004877:13.18	0.000788:18.24
Chr01	25950001	0.008827:22.14	0.009080:22.12	0.001412:21.29	0.001825:20.29	0.001261:21.55	0.001287:25.54	0.000738:24.97	0.000932:34.13	0.000839:25.17	0.001133:22.05	0.001388:23.11	0.001031:22.50	0.001115:20.16	0.001104:24.97	0.000982:20.09	0.001345:19.67	0.001032:22.59	0.000683:25.04	0.000857:23.98	0.000708:21.70	0.000352:20.28	0.000126:21.71	0.000025:25.62	0.000805:21.28	0.000706:23.56	0.000379:21.71	0.000151:20.61	0.009292:18.36	0.009248:15.50	0.009233:17.42	0.001035:17.04	0.009547:15.65	0.000953:17.93	0.000528:19.90	0.001762:18.32	0.009241:17.03	0.009200:17.83	0.009508:14.18	0.009439:15.66	0.000627:16.60	0.002245:16.23	0.009745:16.75	0.009055:20.12	0.000931:19.66	0.010121:18.07	0.009494:18.29	0.001030:17.46
Chr01	26000001	0.008785:23.98	0.009053:23.74	0.001067:25.00	0.001451:21.99	0.001417:25.36	0.000917:30.16	0.000872:28.51	0.000990:38.12	0.001140:25.37	0.000871:25.93	0.000787:28.19	0.000882:28.61	0.000934:24.51	0.000905:30.40	0.000934:24.67	0.001050:25.14	0.000964:27.59	0.000806:30.78	0.000883:28.74	0.000804:26.33	0.000392:24.93	0.000285:26.73	0.000155:30.98	0.000265:26.67	0.000908:29.58	0.000044:28.01	0.000067:27.27	0.010061:16.83	0.009537:13.52	0.009686:15.65	0.001134:19.22	0.009878:14.24	0.000240:21.84	0.000218:21.44	0.001285:20.83	0.009091:15.32	0.010052:16.19	0.009530:13.04	0.009847:14.02	0.000501:18.25	0.001120:18.01	0.009729:14.61	0.009058:19.10	0.000871:21.51	0.008962:17.03	0.009715:16.21	0.001488:19.56
Chr01	26050001	0.016271:24.27	0.015845:24.35	0.001437:23.84	0.002306:18.85	0.001571:23.28	0.001715:27.25	0.001620:24.51	0.001744:32.14	0.003335:18.38	0.001477:22.99	0.001113:26.38	0.001667:24.29	0.001356:22.43	0.001256:28.07	0.001894:22.34	0.001172:22.94	0.001214:25.17	0.001146:28.59	0.001238:26.65	0.001366:24.12	0.001176:22.52	0.000578:24.41	0.000339:27.66	0.000741:24.94	0.001287:26.86	0.000633:26.05	0.000836:23.21	0.017407:15.98	0.017412:12.46	0.017210:15.70	0.002713:15.74	0.018042:14.42	0.001324:18.27	0.001809:17.54	0.001699:19.27	0.017495:15.18	0.017819:15.90	0.017025:13.14	0.017610:13.05	0.002089:15.73	0.003366:15.22	0.016383:15.37	0.016473:18.93	0.001554:19.33	0.016381:16.73	0.015653:15.95	0.001549:18.16
Chr01	26100001	0.011476:21.00	0.011965:22.00	0.001080:24.19	0.001221:23.47	0.001223:22.25	0.001106:28.32	0.000978:27.97	0.001072:34.91	0.001169:25.94	0.001218:24.57	0.001206:27.86	0.001139:26.00	0.001125:23.45	0.001245:28.98	0.001165:23.65	0.001166:22.50	0.001022:26.51	0.001062:29.38	0.001084:28.06	0.001189:23.78	0.000070:24.64	0.000140:26.51	0.000209:27.59	0.000117:26.05	0.001103:28.87	0.000116:26.24	0.000419:23.63	0.012971:14.58	0.012780:12.16	0.012107:14.35	0.001194:17.75	0.012903:13.37	0.000488:18.59	0.000325:19.07	0.001153:19.20	0.013148:15.30	0.013372:14.30	0.012100:12.77	0.013267:12.80	0.000231:18.18	0.001318:17.14	0.012508:13.83	0.013140:17.65	0.001186:21.79	0.011850:16.00	0.012059:14.73	0.001044:18.25
Chr01	26150001	0.010920:27.28	0.010045:27.59	0.001718:28.52	0.003329:23.98	0.002590:27.78	0.002163:33.34	0.001691:31.55	0.001485:41.85	0.002514:27.35	0.002710:28.57	0.001374:35.56	0.001637:33.47	0.001539:30.15	0.000856:37.39	0.001596:30.80	0.001782:29.76	0.000955:34.62	0.001277:37.13	0.001142:37.05	0.001381:31.07	0.001014:33.30	0.000512:33.80	0.000465:34.58	0.000288:34.13	0.001076:36.05	0.000549:33.89	0.000627:29.78	0.012633:17.71	0.012115:14.06	0.013122:17.24	0.002767:20.48	0.014417:15.51	0.002123:20.75	0.002644:21.05	0.002752:22.64	0.013311:17.75	0.012347:18.30	0.013173:14.47	0.013134:15.28	0.000889:20.52	0.002421:18.94	0.012684:16.00	0.012826:21.20	0.002274:24.30	0.011519:18.82	0.012300:17.72	0.002588:21.88
Chr01	26200001	0.011205:25.18	0.011320:26.28	0.002321:27.22	0.002100:19.34	0.002189:26.00	0.001847:32.58	0.003038:27.62	0.001416:38.43	0.003246:20.59	0.001577:26.93	0.001571:30.15	0.001714:28.70	0.001061:27.24	0.001704:32.82	0.001933:25.91	0.002324:24.95	0.001484:28.76	0.001598:32.12	0.001866:29.46	0.001531:25.59	0.000625:30.11	0.000835:29.39	0.000816:31.75	0.000597:28.22	0.001235:30.57	0.000915:28.08	0.000745:27.59	0.011739:16.59	0.013005:13.53	0.013689:17.12	0.002778:17.81	0.013325:15.02	0.001301:21.94	0.001746:19.58	0.002568:20.85	0.012458:16.43	0.011886:17.87	0.011804:13.92	0.011780:13.91	0.002344:17.68	0.002496:16.27	0.011325:16.36	0.011497:20.36	0.001611:23.30	0.012222:17.89	0.012143:16.94	0.001696:20.89
Chr01	26250001	0.015488:14.43	0.016063:15.79	0.001236:23.85	0.001997:15.77	0.001732:21.70	0.001710:26.32	0.002500:21.29	0.001810:25.64	0.002513:17.88	0.002281:22.75	0.001837:19.96	0.001693:17.66	0.002293:18.00	0.002064:19.82	0.002207:16.76	0.002052:16.99	0.001961:19.05	0.002018:20.21	0.002545:18.92	0.002207:16.66	0.002033:19.45	0.001481:18.04	0.001705:20.29	0.001515:17.75	0.002467:18.88	0.001334:18.90	0.002503:17.22	0.015880:13.06	0.016243:10.12	0.017354:13.11	0.002164:14.09	0.015636:11.61	0.002354:16.95	0.002153:16.32	0.001718:16.99	0.016685:12.04	0.016713:12.77	0.017483:9.93	0.015257:10.23	0.002400:14.05	0.002200:13.62	0.016202:13.38	0.016629:14.82	0.002157:18.66	0.015164:13.49	0.016553:13.45	0.001708:17.48
Chr01	26300001	0.018589:19.67	0.018980:20.95	0.001243:27.51	0.002156:19.38	0.001146:26.78	0.001337:31.48	0.001451:25.15	0.001103:30.39	0.002105:20.33	0.001065:27.31	0.001478:19.71	0.001043:19.12	0.001289:19.26	0.001246:20.99	0.001297:19.02	0.001346:18.70	0.001351:19.41	0.001358:22.13	0.001451:20.09	0.001320:17.82	0.000874:18.52	0.000880:19.52	0.000868:23.22	0.001139:18.11	0.001255:18.62	0.001273:19.79	0.000753:19.63	0.018376:18.19	0.018122:14.02	0.018863:18.06	0.001535:15.63	0.018688:16.52	0.001060:19.12	0.001144:17.95	0.001410:20.73	0.018462:16.96	0.018994:18.09	0.018808:13.62	0.018385:14.63	0.002084:15.94	0.001823:15.59	0.018628:17.34	0.019100:21.09	0.001284:21.44	0.019283:19.86	0.019009:19.60	0.001181:20.22
Chr01	26350001	0.012397:15.48	0.012234:16.88	0.000947:25.72	0.000948:26.62	0.000867:24.89	0.001228:30.61	0.001108:27.42	0.000967:33.48	0.000928:30.15	0.001074:25.39	0.001436:19.97	0.000969:19.13	0.001221:18.36	0.001292:21.23	0.001173:17.88	0.001737:17.92	0.001155:21.25	0.000989:22.90	0.001388:20.71	0.001485:18.38	0.000834:17.14	0.001183:18.33	0.000367:20.37	0.000738:16.19	0.001685:18.76	0.001030:17.40	0.000924:17.43	0.011546:17.21	0.011246:15.12	0.010961:16.91	0.001057:19.93	0.010942:16.43	0.000607:21.58	0.000262:22.93	0.000954:21.76	0.011093:17.26	0.011090:17.95	0.010861:14.98	0.011207:15.77	0.000323:20.31	0.001112:19.70	0.010637:17.39	0.010837:20.69	0.001331:24.57	0.010647:18.89	0.011293:17.39	0.000995:21.87
Chr01	26400001	0.006714:22.52	0.006675:24.52	0.000307:27.22	0.000306:30.55	0.000305:26.83	0.000368:31.49	0.000368:33.30	0.000306:41.56	0.000286:37.85	0.000348:28.59	0.000450:24.76	0.000452:23.55	0.000471:21.99	0.000451:27.39	0.000801:22.03	0.000430:22.11	0.000451:25.06	0.000449:27.29	0.000349:25.18	0.001385:21.74	0.000287:20.30	0.000021:21.44	0.000020:25.48	0.000268:20.59	0.000493:23.39	0.000102:21.63	0.000287:22.25	0.006731:24.36	0.006646:22.20	0.006793:22.90	0.000387:24.37	0.006895:22.19	0.000020:25.86	0.000000:29.34	0.000347:23.71	0.006943:25.48	0.007030:25.83	0.006874:23.00	0.006854:24.57	0.000061:24.79	0.000311:25.07	0.006717:22.28	0.006771:29.50	0.000327:26.55	0.006688:26.29	0.006842:25.37	0.000329:22.80
Chr01	26450001	0.008771:25.20	0.008628:25.78	0.001005:27.41	0.001179:21.81	0.000803:26.96	0.001066:31.39	0.000843:29.26	0.001145:39.75	0.001613:25.60	0.001307:27.71	0.000926:25.43	0.001028:25.20	0.000980:23.32	0.000884:29.32	0.000669:23.06	0.000784:22.10	0.001638:25.44	0.001126:29.54	0.001008:25.88	0.001267:23.42	0.000323:21.35	0.000243:21.76	0.000403:27.57	0.000625:22.26	0.000991:24.92	0.000242:22.91	0.000426:24.37	0.008429:20.85	0.008436:17.45	0.008565:20.69	0.001125:19.49	0.008382:18.58	0.000972:20.93	0.000403:21.85	0.001509:21.97	0.008831:19.81	0.008663:22.07	0.008394:17.22	0.008681:18.17	0.000806:18.47	0.000995:16.96	0.008689:19.69	0.008279:25.01	0.000763:23.00	0.008708:21.93	0.008725:21.02	0.001776:21.43
Chr01	26500001	0.014595:18.31	0.013977:21.46	0.004703:24.77	0.004170:19.94	0.005018:24.62	0.004678:29.34	0.004725:24.30	0.004508:32.60	0.004499:20.63	0.004532:24.97	0.005169:20.82	0.005212:20.38	0.005010:18.77	0.004459:23.13	0.004531:19.42	0.004069:19.04	0.004897:20.85	0.004914:23.10	0.004817:21.11	0.004844:18.99	0.000653:18.18	0.000337:19.16	0.000252:22.87	0.000273:19.80	0.005091:21.71	0.000419:21.42	0.000484:19.19	0.013635:17.16	0.013929:13.62	0.014335:17.79	0.004351:15.58	0.014737:16.12	0.000281:18.01	0.000280:17.81	0.005005:18.83	0.013857:15.83	0.015669:16.78	0.014064:13.34	0.014554:13.90	0.000822:15.28	0.004205:14.82	0.013522:16.99	0.014196:20.85	0.005368:19.87	0.013753:18.19	0.013656:16.98	0.004972:18.98
Chr01	26550001	0.021568:18.39	0.021686:20.18	0.002948:26.83	0.003228:21.93	0.002883:26.20	0.002641:33.16	0.002548:27.67	0.002686:35.79	0.002950:24.82	0.002780:27.23	0.002734:23.04	0.002336:24.01	0.002993:20.67	0.002625:24.80	0.002670:20.62	0.003554:20.51	0.002811:23.02	0.002576:24.76	0.002872:22.76	0.002536:21.82	0.000714:21.19	0.001592:21.94	0.000489:26.89	0.000695:22.40	0.002165:24.02	0.000903:24.72	0.000722:21.18	0.021234:16.24	0.021008:12.98	0.022386:16.59	0.003428:18.57	0.002111:18.92	0.000672:20.74	0.001004:21.05	0.002740:21.80	0.002161:19.29	0.001903:21.20	0.022042:13.05	0.002283:17.69	0.002002:17.99	0.002834:17.78	0.022134:15.33	0.022026:19.21	0.002808:23.89	0.021432:16.85	0.021254:16.35	0.002473:21.13
Chr01	26600001	0.008851:23.23	0.009389:24.60	0.001528:27.26	0.001634:19.91	0.001529:26.94	0.001531:31.99	0.001565:27.47	0.001608:36.24	0.001553:21.37	0.001539:27.73	0.001607:23.80	0.001552:25.99	0.001542:22.60	0.001549:26.69	0.001691:21.89	0.001667:22.60	0.001630:23.96	0.001561:26.03	0.001556:23.93	0.001631:22.43	0.000262:22.59	0.000141:22.97	0.000161:27.50	0.000040:25.25	0.001709:26.35	0.000100:26.58	0.000222:23.02	0.009063:17.84	0.009284:14.40	0.009065:18.26	0.001645:17.26	0.000823:15.89	0.000102:19.75	0.000102:18.83	0.001554:21.19	0.000649:18.25	0.000540:19.76	0.009522:14.25	0.000597:15.17	0.000102:17.18	0.001497:16.17	0.009410:16.85	0.009369:21.49	0.001713:22.40	0.009698:18.57	0.009142:18.38	0.001589:20.25
Chr01	26650001	0.002042:21.49	0.001986:23.35	0.005764:28.52	0.005131:25.15	0.005331:27.19	0.005568:33.21	0.005480:28.28	0.005545:36.08	0.005019:27.19	0.005476:28.52	0.006762:23.00	0.006394:22.31	0.005749:20.54	0.006773:24.46	0.006190:19.79	0.006533:20.89	0.005833:22.54	0.005931:24.41	0.006377:22.01	0.005936:21.16	0.001157:20.95	0.001791:22.11	0.001195:23.93	0.001177:22.14	0.006401:23.32	0.001279:24.22	0.001412:20.33	0.001615:21.23	0.001508:17.24	0.001487:20.58	0.005754:19.17	0.005307:18.87	0.000858:21.14	0.001244:21.05	0.005551:21.79	0.005092:20.68	0.005323:20.57	0.002438:15.69	0.005768:17.03	0.001091:18.99	0.005179:19.16	0.001500:20.55	0.002039:24.50	0.006187:23.27	0.001459:21.86	0.001165:21.11	0.005569:20.56
Chr01	26700001	0.002208:18.43	0.002488:19.88	0.006621:24.95	0.006832:20.47	0.007200:24.90	0.006751:29.27	0.007007:24.37	0.007697:29.83	0.007718:23.21	0.007034:24.64	0.007904:18.30	0.008628:19.87	0.009352:17.65	0.008554:19.95	0.007873:17.89	0.008856:16.80	0.008075:19.35	0.007613:20.88	0.009015:19.22	0.008638:17.05	0.003751:18.26	0.003939:17.64	0.003836:20.43	0.004405:17.66	0.008826:18.78	0.003003:18.47	0.003663:18.85	0.001864:19.51	0.001751:16.06	0.001917:18.93	0.007817:18.59	0.005307:16.43	0.002638:20.37	0.002169:20.09	0.006895:19.34	0.006344:18.41	0.006964:18.85	0.001830:16.31	0.007763:16.64	0.002170:18.74	0.007035:16.22	0.001727:18.75	0.002235:22.90	0.005874:19.60	0.001833:19.56	0.002443:19.53	0.007361:19.23
Chr01	26750001	0.003197:15.11	0.003791:13.81	0.006075:27.44	0.005628:28.33	0.006585:27.14	0.005766:31.61	0.007027:24.92	0.007719:26.03	0.006896:31.45	0.006058:27.17	0.010466:16.91	0.008474:15.12	0.009003:15.76	0.009244:17.60	0.009473:15.03	0.007665:15.14	0.008554:17.66	0.008740:17.62	0.009974:16.58	0.008845:14.43	0.004032:15.74	0.003950:15.23	0.004659:15.80	0.005330:13.30	0.009625:16.26	0.003976:15.69	0.003817:15.38	0.001674:20.96	0.002453:16.74	0.001618:20.25	0.006022:19.50	0.008471:18.45	0.002494:20.05	0.001544:21.46	0.006280:21.29	0.006513:19.92	0.006472:19.62	0.001763:15.16	0.007313:17.31	0.001865:18.71	0.006097:18.95	0.001246:20.34	0.000857:22.47	0.005711:22.59	0.001141:21.75	0.001635:20.83	0.006143:21.04
Chr01	26800001	0.002363:17.64	0.003092:13.42	0.004148:26.64	0.004094:19.64	0.003966:25.83	0.003888:30.75	0.004304:18.67	0.004371:19.09	0.004340:20.88	0.003935:27.32	0.004413:17.31	0.004243:15.33	0.004126:16.58	0.004439:16.94	0.004425:14.97	0.004453:16.65	0.004142:16.63	0.004274:17.04	0.004175:17.00	0.004067:14.29	0.000763:16.85	0.000649:16.06	0.000715:15.85	0.000582:14.28	0.004423:15.52	0.000375:16.36	0.000391:15.78	0.002354:20.34	0.002293:13.61	0.002178:19.38	0.004325:15.56	0.006672:16.52	0.000264:18.08	0.000495:17.17	0.003949:19.83	0.004071:17.73	0.004463:17.43	0.001832:12.79	0.004447:14.10	0.000573:15.94	0.004389:14.09	0.002129:18.87	0.002082:20.94	0.003833:20.97	0.001922:19.70	0.002121:19.29	0.004201:19.91
Chr01	26850001	0.002233:17.66	0.002222:15.66	0.000818:27.26	0.000906:23.34	0.000841:25.54	0.000838:30.81	0.000862:24.01	0.000953:28.08	0.000963:29.08	0.000822:26.63	0.000827:17.84	0.001033:17.52	0.000893:16.82	0.000870:18.49	0.000963:16.74	0.000913:18.13	0.001162:18.12	0.000896:18.64	0.000902:18.37	0.000953:16.60	0.000021:16.38	0.000042:17.69	0.000312:17.79	0.000447:15.24	0.001103:17.20	0.000083:18.05	0.000317:16.18	0.002335:19.91	0.002138:16.32	0.002250:20.14	0.000840:17.95	0.000188:18.27	0.000062:19.00	0.000228:20.20	0.000906:20.49	0.000766:19.38	0.000854:19.13	0.002203:15.30	0.000925:16.16	0.000103:17.51	0.000918:17.18	0.002221:19.28	0.002334:22.21	0.000783:21.89	0.002574:21.43	0.002264:19.45	0.000789:20.35
Chr01	26900001	0.003140:19.37	0.003131:17.43	0.000722:22.07	0.000984:17.47	0.000737:21.83	0.000761:26.65	0.000703:21.17	0.000766:29.12	0.000991:20.66	0.000703:22.36	0.000851:17.06	0.000746:18.39	0.000974:16.25	0.000898:18.25	0.000991:15.52	0.000877:17.51	0.000889:17.57	0.000838:19.17	0.000801:18.59	0.000761:15.65	0.000504:16.13	0.000189:17.54	0.000118:20.04	0.000260:16.83	0.000747:16.97	0.000094:18.80	0.000144:18.08	0.003066:17.31	0.003047:13.84	0.002947:17.08	0.000883:15.23	0.000298:13.34	0.000142:17.13	0.000239:16.35	0.000793:17.70	0.001042:15.59	0.000717:17.06	0.003314:13.45	0.000676:14.05	0.000239:15.51	0.001043:13.34	0.003079:15.62	0.003228:19.83	0.000653:17.43	0.003196:18.20	0.003124:17.12	0.000884:16.90
Chr01	26950001	0.004879:21.82	0.005030:21.26	0.001214:26.98	0.001393:23.04	0.001370:26.58	0.001434:31.47	0.001451:28.38	0.001226:37.23	0.001220:25.39	0.001453:27.16	0.001368:20.91	0.001389:20.93	0.001270:20.67	0.001461:22.73	0.001376:18.95	0.001497:20.31	0.001527:22.21	0.001326:24.18	0.001589:21.23	0.001419:19.22	0.000328:18.45	0.000244:20.00	0.000466:23.63	0.000265:18.10	0.001492:20.81	0.000264:20.16	0.000265:20.29	0.004918:20.32	0.004922:16.38	0.004848:20.65	0.001260:19.04	0.000344:18.35	0.000142:21.02	0.000409:19.63	0.001236:21.88	0.001781:20.36	0.001447:20.80	0.004871:16.40	0.001995:17.15	0.000447:17.72	0.001314:17.17	0.005117:19.89	0.005165:24.01	0.001463:21.89	0.004890:21.88	0.004930:20.17	0.001283:20.54
Chr01	27000001	0.006565:15.57	0.006329:16.08	0.002736:24.08	0.002341:21.09	0.002584:22.83	0.002787:27.86	0.002448:24.03	0.002596:32.84	0.002578:25.11	0.002611:23.40	0.003304:18.28	0.003028:18.08	0.003211:16.44	0.002758:19.26	0.003041:15.91	0.003315:16.30	0.002836:19.47	0.002754:21.57	0.003127:18.07	0.003024:16.16	0.001005:16.93	0.001056:16.84	0.000876:19.92	0.000790:16.06	0.002602:17.74	0.000803:17.57	0.000698:16.73	0.006107:16.56	0.005858:13.30	0.006725:15.89	0.002584:17.46	0.001188:17.20	0.000768:19.49	0.000646:19.46	0.002658:19.79	0.002473:18.77	0.002712:19.88	0.007031:14.20	0.002976:16.13	0.001349:16.83	0.002726:16.62	0.006047:15.48	0.006699:20.28	0.002511:20.25	0.006892:17.19	0.006953:16.46	0.002872:18.87
Chr01	27050001	0.003421:24.72	0.003175:24.18	0.003319:28.00	0.003176:23.94	0.003140:27.01	0.003102:31.81	0.003077:30.27	0.003075:39.59	0.003016:29.15	0.003058:27.55	0.003009:25.16	0.002992:23.52	0.003041:22.44	0.003004:27.38	0.003035:21.11	0.003088:22.46	0.003038:25.59	0.003045:27.58	0.003074:25.69	0.003044:22.34	0.000184:21.53	0.000020:23.78	0.000000:26.62	0.000184:22.54	0.003051:24.65	0.000021:23.97	0.000207:22.78	0.003200:22.09	0.003319:18.84	0.003414:21.72	0.003142:21.27	0.000102:20.25	0.000041:23.06	0.000020:23.55	0.003025:23.61	0.003184:21.29	0.003015:23.77	0.003161:19.68	0.003001:19.85	0.000204:20.16	0.003220:19.72	0.003383:20.45	0.003199:27.35	0.003008:24.08	0.003206:22.99	0.003207:21.98	0.003022:21.94
Chr01	27100001	0.012164:24.25	0.012615:22.57	0.012868:19.86	0.012918:15.33	0.012739:20.04	0.012334:24.18	0.012594:21.87	0.012273:30.75	0.012708:18.14	0.013138:20.00	0.012537:24.51	0.012688:23.74	0.012188:21.60	0.012321:26.38	0.012559:20.94	0.012964:21.27	0.012579:24.04	0.012373:25.66	0.012193:25.32	0.012601:21.87	0.000474:20.41	0.000417:20.78	0.001568:22.50	0.000128:19.89	0.012545:23.69	0.001468:21.21	0.000515:20.05	0.012112:15.54	0.012593:13.36	0.012556:15.96	0.012823:15.49	0.000805:15.35	0.001305:14.90	0.000873:14.82	0.012723:16.56	0.011951:14.72	0.012767:17.17	0.012715:14.18	0.013229:13.97	0.001906:12.61	0.012821:13.20	0.012672:14.33	0.012803:20.39	0.013387:18.06	0.012271:16.55	0.012508:15.50	0.013239:16.01
Chr01	27150001	0.015984:20.71	0.015852:22.00	0.018147:17.55	0.018667:17.22	0.018296:16.40	0.017681:20.04	0.017401:20.05	0.016705:26.45	0.017907:19.70	0.018370:17.52	0.015354:21.74	0.016153:20.50	0.015929:18.10	0.015689:22.96	0.016210:18.21	0.017119:17.34	0.016122:21.58	0.015682:21.83	0.016786:21.60	0.016357:18.30	NA:15.78	NA:16.25	NA:17.18	NA:15.40	0.016077:22.48	NA:16.18	NA:14.90	0.018849:13.84	0.017911:12.24	0.016791:13.77	0.017427:14.84	0.002474:14.97	NA:11.92	NA:13.48	0.018000:14.85	0.018028:14.43	0.018083:15.80	0.018266:13.04	0.018741:14.02	NA:12.10	0.017069:13.75	0.017145:12.97	0.015889:17.73	0.018118:15.41	0.018284:14.77	0.017024:14.37	0.018395:13.61
Chr01	27200001	0.005961:34.92	0.004319:36.60	0.005705:28.04	0.006446:24.42	0.006095:28.67	0.006034:34.08	0.005844:31.48	0.005614:44.23	0.005749:29.32	0.006450:28.89	0.004980:37.32	0.005718:33.43	0.005382:30.51	0.005087:38.38	0.005773:31.51	0.005758:29.84	0.004803:35.26	0.004957:36.95	0.004957:36.17	0.005641:32.15	0.001087:36.92	0.000949:36.15	0.000989:39.31	0.001054:35.76	0.004444:38.52	0.000630:38.03	0.001055:33.65	0.006676:22.49	0.006672:20.34	0.006077:22.08	0.006299:21.30	0.002405:18.90	0.003215:24.49	0.003133:25.06	0.006291:24.25	0.005617:21.44	0.005606:24.42	0.006745:20.63	0.006319:20.37	0.003030:22.67	0.006845:19.96	0.006613:20.36	0.005597:29.18	0.006357:25.36	0.006618:24.16	0.006598:21.60	0.006715:22.53
Chr01	27250001	0.002084:29.08	0.002105:31.16	0.003386:24.75	0.003661:18.78	0.003568:24.90	0.003550:29.80	0.003469:25.73	0.003329:37.08	0.003555:23.01	0.003248:25.38	0.003441:31.29	0.003402:29.10	0.003359:26.74	0.003270:34.39	0.003516:27.63	0.003301:26.23	0.003337:29.91	0.003423:33.02	0.003386:30.54	0.003261:27.49	0.000425:29.35	0.000247:28.98	0.000267:31.65	0.000161:29.07	0.003300:32.64	0.000324:31.04	0.000229:26.55	0.002325:18.08	0.002933:15.84	0.002606:18.59	0.004073:17.67	0.000899:17.02	0.000554:19.77	0.000357:19.91	0.003506:21.21	0.003839:18.55	0.004169:20.63	0.002411:15.27	0.004504:16.54	0.000655:16.37	0.003701:16.00	0.002452:16.72	0.002087:23.79	0.003435:21.17	0.002403:19.38	0.002712:18.61	0.003524:18.94
Chr01	27300001	0.001600:32.59	0.001694:30.88	0.001914:25.50	0.001890:18.19	0.001755:24.70	0.001783:30.34	0.001944:26.79	0.001741:38.44	0.001827:21.62	0.001751:25.30	0.001761:31.09	0.001792:29.54	0.001761:27.23	0.001948:33.26	0.001781:26.83	0.001668:25.75	0.001746:29.49	0.001861:32.23	0.001641:29.88	0.001754:26.44	0.000193:30.18	0.000065:30.60	0.000087:33.59	0.000399:30.19	0.001841:31.37	0.000495:30.91	0.000154:28.98	0.001865:19.95	0.001760:16.78	0.001908:19.71	0.002091:18.31	0.000321:17.60	0.000491:21.62	0.000214:20.82	0.001792:21.80	0.001860:19.32	0.002200:21.22	0.001871:16.71	0.001945:17.71	0.000576:17.63	0.001970:16.43	0.001667:18.02	0.001647:24.82	0.001981:21.95	0.001835:21.47	0.001883:19.43	0.001728:20.01
Chr01	27350001	0.002706:19.89	0.003007:21.06	0.002762:22.06	0.003210:17.62	0.002785:21.18	0.002721:25.31	0.002666:23.09	0.002435:29.91	0.002292:20.23	0.002762:21.30	0.002255:20.97	0.002539:19.42	0.002647:18.57	0.002664:23.13	0.002699:18.07	0.002779:17.81	0.002455:20.80	0.002452:22.57	0.002725:20.92	0.002532:17.72	0.001848:18.48	0.001462:18.36	0.001000:21.84	0.001178:19.08	0.002601:21.00	0.001591:18.96	0.000840:19.25	0.002869:16.28	0.003052:13.55	0.002770:16.03	0.002751:15.35	0.002165:14.39	0.001613:16.82	0.001539:17.35	0.002709:17.35	0.003672:15.24	0.003255:16.94	0.002847:12.61	0.003390:14.35	0.001680:15.07	0.002799:13.90	0.002812:15.53	0.002797:19.91	0.002757:18.98	0.002713:17.39	0.002694:16.44	0.002257:16.67
Chr01	27400001	0.001331:16.95	0.001484:17.03	0.001208:21.34	0.001313:19.27	0.001564:20.06	0.001134:25.21	0.001148:23.30	0.000916:29.84	0.001183:23.72	0.001299:20.87	0.001030:17.34	0.001034:15.83	0.001273:15.87	0.001061:19.11	0.001304:15.53	0.001154:14.74	0.001366:18.28	0.001097:20.06	0.001011:18.23	0.001189:15.89	0.000317:14.42	0.000239:15.74	0.000407:19.14	0.000411:14.71	0.001294:17.86	0.000586:16.07	0.000120:16.35	0.001431:17.39	0.001426:15.31	0.001452:16.87	0.001450:16.66	0.000808:16.65	0.000616:17.74	0.000259:19.66	0.001544:18.82	0.001387:17.17	0.001372:18.93	0.001588:15.14	0.001330:15.89	0.000609:16.54	0.001164:16.64	0.001859:16.63	0.001399:21.13	0.001370:20.32	0.001276:18.89	0.001226:18.31	0.001599:17.38
Chr01	27450001	0.001372:22.54	0.000921:22.18	0.000877:25.14	0.001663:25.41	0.000853:24.56	0.000851:29.27	0.000850:28.84	0.000830:37.94	0.001397:28.71	0.000876:25.35	0.000950:22.53	0.001175:21.94	0.000998:20.31	0.000808:24.98	0.000834:19.71	0.000872:20.77	0.001080:24.00	0.000849:25.76	0.000916:23.78	0.000861:20.74	0.000145:20.03	0.000207:22.41	0.000145:24.86	0.000185:20.32	0.000926:22.24	0.000021:22.52	0.000000:23.10	0.000936:21.59	0.001157:18.82	0.001396:21.23	0.000970:19.83	0.000162:19.85	0.000145:22.18	0.000000:24.05	0.001314:23.12	0.000980:21.51	0.001116:23.37	0.001665:20.19	0.000876:19.94	0.000021:19.81	0.001181:21.14	0.001202:19.63	0.001152:27.15	0.001248:23.92	0.000951:22.57	0.001112:21.84	0.000853:21.33
Chr01	27500001	0.001879:28.10	0.001720:27.36	0.001497:26.00	0.001727:20.24	0.001612:26.36	0.001617:31.31	0.001409:28.43	0.001533:39.57	0.001607:24.55	0.001591:26.53	0.001428:27.40	0.001683:28.62	0.001509:25.17	0.001555:30.28	0.001464:24.15	0.001413:25.27	0.001425:27.15	0.001551:31.24	0.001611:28.37	0.001578:24.41	0.000041:25.14	0.000206:25.90	0.000041:31.19	0.000186:25.81	0.001674:27.33	0.000041:27.43	0.000021:26.27	0.001730:20.34	0.001691:17.95	0.001667:20.75	0.002067:19.04	0.001033:18.67	0.000103:21.17	0.000041:21.04	0.001653:22.94	0.001553:19.91	0.001479:22.84	0.001777:18.34	0.001513:18.47	0.000292:18.08	0.001428:17.65	0.001761:18.69	0.001787:26.70	0.001819:23.32	0.001843:21.94	0.001874:20.40	0.001483:20.60
Chr01	27550001	0.001617:26.52	0.001719:27.85	0.001820:27.76	0.001863:22.10	0.001615:26.41	0.001488:31.51	0.001469:30.27	0.001609:41.22	0.001579:27.95	0.001730:27.09	0.001731:27.19	0.001515:26.26	0.001711:24.40	0.001662:29.68	0.001538:23.61	0.001874:23.50	0.001496:27.87	0.001663:30.43	0.001558:27.89	0.001745:24.87	0.000767:25.45	0.000848:26.06	0.000628:31.69	0.000630:27.14	0.001729:27.67	0.000706:27.89	0.000797:26.85	0.001735:21.85	0.001574:18.41	0.001761:22.25	0.001644:21.28	0.000567:19.54	0.000566:22.29	0.000302:23.13	0.001525:22.56	0.001629:21.30	0.001614:23.92	0.001944:18.50	0.001714:19.98	0.000967:20.37	0.001641:19.65	0.001761:20.24	0.001243:27.28	0.001311:23.81	0.001713:22.81	0.001673:21.84	0.001961:21.12
Chr01	27600001	0.001622:19.85	0.001561:20.95	0.002174:18.60	0.002062:15.81	0.002171:18.32	0.002051:21.45	0.002080:20.92	0.001943:28.00	0.001919:18.77	0.001987:19.04	0.001917:19.10	0.001896:17.80	0.001954:16.31	0.001826:20.17	0.002037:15.93	0.002065:16.62	0.001969:19.94	0.001975:20.49	0.002059:18.91	0.002200:17.19	0.000666:17.10	0.000488:18.28	0.000170:22.16	0.000285:19.28	0.002070:19.14	0.000257:18.75	0.000488:17.64	0.001988:15.85	0.001804:13.24	0.001900:15.12	0.001797:15.52	0.004269:14.46	0.000401:16.75	0.000288:16.77	0.001965:15.72	0.001891:15.20	0.002039:17.08	0.001768:13.70	0.001915:14.94	0.000437:14.24	0.001991:13.46	0.001722:13.98	0.001703:19.69	0.002202:17.33	0.001644:16.19	0.002156:15.82	0.001891:14.98
Chr01	27650001	0.009625:22.30	0.009156:22.87	0.002937:21.00	0.003290:17.36	0.003271:20.96	0.003003:25.39	0.003021:23.60	0.002554:31.46	0.003354:20.76	0.003023:21.03	0.002992:22.16	0.002854:20.65	0.002715:19.08	0.003160:23.88	0.002861:19.02	0.003525:17.83	0.003052:21.79	0.003078:24.23	0.002754:22.30	0.003437:19.70	0.000816:14.90	0.000715:15.53	0.000814:19.66	0.001059:16.29	0.002977:22.29	0.000747:16.14	0.001000:15.97	0.010095:16.89	0.009559:13.55	0.009187:16.84	0.002652:16.35	0.001633:18.64	0.000972:15.04	0.000938:15.26	0.003019:18.83	0.003426:16.65	0.003213:18.36	0.009484:14.30	0.002728:15.48	0.000788:12.83	0.003191:15.18	0.010171:14.90	0.009520:21.19	0.002999:20.34	0.009276:17.25	0.009617:16.85	0.003240:16.74
Chr01	27700001	0.010388:25.04	0.010089:26.29	0.005663:24.26	0.006163:19.60	0.005779:25.15	0.005115:29.89	0.005403:26.75	0.004884:36.10	0.006067:22.90	0.006072:24.48	0.005131:27.52	0.004747:26.02	0.004818:23.49	0.004886:29.43	0.005396:23.91	0.005237:22.28	0.005274:26.09	0.004920:28.18	0.004970:27.31	0.004944:23.75	0.001179:24.99	0.001138:24.87	0.000806:28.85	0.000888:25.10	0.004506:27.53	0.001556:25.02	0.001192:23.05	0.010982:16.75	0.010715:13.71	0.010992:17.01	0.006016:16.93	0.002887:15.68	0.001983:19.35	0.001768:19.44	0.005917:19.56	0.006113:16.85	0.005912:19.10	0.010315:14.51	0.005673:15.60	0.002464:16.43	0.006730:16.07	0.010953:15.91	0.010674:20.97	0.006006:21.07	0.010731:18.35	0.010400:17.02	0.005844:18.04
Chr01	27750001	0.017586:26.30	0.017056:28.34	0.017526:20.81	0.017766:16.39	0.017763:20.96	0.017461:25.09	0.017883:22.77	0.017613:31.85	0.018167:18.84	0.017994:21.44	0.017674:26.51	0.017646:26.06	0.017708:23.04	0.016939:28.00	0.017678:23.43	0.017208:22.36	0.017481:25.14	0.017170:27.84	0.016829:25.59	0.017683:23.33	0.000024:28.64	0.000192:28.83	0.000048:31.56	0.000148:28.80	0.017741:27.78	0.000073:28.39	0.000122:27.54	0.017785:16.42	0.018465:13.48	0.017148:16.39	0.018093:15.49	0.002391:13.29	0.000329:18.48	0.000492:17.83	0.017640:17.55	0.017930:15.14	0.017501:17.60	0.017416:13.89	0.017909:13.51	0.000892:15.31	0.018205:12.91	0.017996:15.58	0.017326:20.01	0.018091:18.95	0.017786:17.17	0.017720:16.58	0.017864:16.11
Chr01	27800001	0.018422:28.14	0.018643:29.49	0.019875:23.58	0.019965:19.79	0.019960:23.67	0.019087:27.97	0.019109:25.94	0.019669:33.69	0.019496:22.62	0.020051:23.99	0.019312:27.50	0.019081:26.28	0.019118:22.98	0.019436:27.60	0.019037:23.18	0.020274:23.50	0.019852:26.37	0.019331:28.83	0.019437:26.71	0.019132:24.44	0.000328:29.62	0.000350:29.76	0.000652:34.15	0.000198:29.84	0.018779:27.87	0.001114:30.17	0.000974:27.85	0.019876:18.94	0.019615:15.74	0.019769:18.84	0.020061:17.61	0.001435:14.80	0.000901:21.77	0.000430:21.36	0.020243:19.70	0.019497:17.98	0.018919:19.85	0.021071:16.97	0.019307:16.75	0.001248:18.70	0.021053:16.78	0.019603:17.68	0.019095:23.38	0.019881:20.83	0.019640:19.98	0.019323:19.28	0.018946:18.18
Chr01	27850001	0.011902:25.05	0.011478:29.12	0.011580:25.61	0.011910:22.01	0.011931:25.93	0.011450:30.60	0.011436:27.48	0.011795:32.72	0.011354:24.91	0.011994:26.22	0.011524:27.37	0.011126:25.81	0.012011:22.27	0.011723:25.93	0.011764:22.48	0.011160:22.67	0.011443:26.05	0.010984:28.09	0.011430:26.78	0.011526:24.61	0.001938:25.57	0.001603:25.86	0.001230:31.73	0.000917:27.01	0.011749:27.39	0.002135:27.17	0.001629:24.38	0.012381:19.77	0.011540:16.63	0.012849:19.79	0.012264:19.39	0.002325:17.68	0.002188:21.87	0.002071:21.53	0.011430:21.64	0.010863:18.72	0.010647:20.05	0.012378:17.16	0.011132:17.53	0.002958:19.67	0.012649:18.24	0.012782:18.31	0.011058:25.02	0.011214:22.80	0.011833:20.67	0.011799:20.22	0.012003:19.77
Chr01	27900001	0.004115:22.94	0.003751:24.05	0.003201:24.73	0.003640:20.50	0.003244:24.52	0.003098:29.58	0.003168:27.42	0.003321:36.53	0.003359:21.95	0.003315:25.20	0.003112:28.82	0.003206:28.60	0.003090:24.94	0.003050:29.83	0.003140:24.72	0.003163:24.16	0.003146:27.64	0.003300:30.88	0.003086:28.18	0.003301:25.47	0.000380:28.88	0.000274:29.28	0.000149:33.02	0.000326:29.62	0.003268:30.12	0.000396:28.86	0.000279:26.95	0.005315:15.23	0.004607:12.72	0.004312:14.83	0.003779:18.52	0.000633:16.60	0.000279:21.52	0.000282:20.48	0.002994:20.79	0.003146:18.40	0.003251:20.90	0.004949:13.68	0.003249:17.43	0.000776:17.91	0.003305:16.58	0.004057:14.67	0.003276:19.18	0.003318:22.14	0.005461:16.13	0.004850:15.51	0.003341:19.84
Chr01	27950001	0.001100:10.39	0.002672:12.06	0.004436:20.58	0.004787:19.19	0.004865:20.12	0.004746:24.44	0.004667:22.97	0.004643:28.45	0.004742:22.16	0.004719:20.59	0.004794:21.31	0.004725:21.21	0.004681:18.84	0.004559:23.32	0.004870:17.69	0.004945:17.74	0.004889:21.25	0.004918:22.03	0.004656:21.31	0.004909:18.49	0.002059:21.29	0.002570:21.32	0.002603:24.22	0.002920:21.56	0.005860:24.16	0.002486:20.48	0.003054:20.45	0.002638:7.99	0.003740:6.86	0.002511:7.60	0.005221:15.75	0.001682:14.80	0.002406:16.47	0.003417:16.86	0.004778:16.62	0.006686:16.26	0.006090:17.46	0.003357:7.29	0.005236:15.45	0.003261:15.24	0.005270:15.56	0.003045:7.73	0.006157:10.57	0.006076:18.82	0.002481:8.48	0.003211:8.14	0.006352:16.38
Chr01	28000001	0.000953:9.22	0.001609:10.56	0.003090:19.58	0.003331:16.54	0.003212:19.33	0.002752:22.79	0.002913:21.15	0.003372:27.27	0.003784:17.51	0.002913:19.33	0.002792:19.04	0.003086:19.28	0.002943:16.90	0.002950:21.13	0.003081:16.56	0.003254:16.60	0.002983:17.94	0.002939:19.38	0.003102:18.69	0.002915:17.58	0.000248:17.93	0.000165:17.95	0.000083:20.64	0.000083:19.21	0.002767:21.17	0.000277:18.21	0.000111:17.74	0.001599:7.23	0.001381:6.32	0.001568:7.29	0.003202:13.54	0.000498:12.36	0.000197:14.93	0.000142:14.66	0.003165:15.32	0.003027:14.42	0.002830:15.38	NA:6.00	0.002894:12.58	0.000361:13.72	0.003430:13.61	0.001179:7.05	0.000419:9.10	0.002758:17.05	0.001309:7.51	0.001360:7.48	0.002781:14.68
Chr01	28050001	0.003694:21.16	0.003401:22.48	0.001884:27.54	0.002210:21.13	0.001244:27.66	0.001844:32.83	0.001914:28.73	0.001849:37.18	0.002245:25.31	0.001380:27.41	0.001710:24.08	0.001853:22.31	0.001981:20.91	0.001376:25.03	0.002153:19.89	0.001765:20.88	0.002167:22.78	0.001927:25.96	0.001815:23.01	0.002336:22.52	0.001367:23.57	0.001393:23.79	0.001683:27.75	0.001125:25.15	0.001929:25.54	0.001904:24.86	0.001280:23.43	0.004000:17.99	0.004448:14.83	0.003913:17.88	0.002273:19.01	0.001625:18.98	0.001817:22.04	0.001480:21.82	0.001306:22.18	0.002507:20.08	0.002205:22.32	0.003943:14.57	0.002755:17.42	0.001586:20.55	0.002088:17.34	0.004192:16.46	0.003479:22.18	0.002265:24.71	0.004954:19.32	0.004487:18.56	0.001906:21.39
Chr01	28100001	0.002324:15.98	0.002124:17.62	0.001647:20.70	0.001556:17.65	0.001328:19.50	0.001387:23.73	0.001530:21.95	0.001662:27.12	0.001340:19.75	0.001322:20.18	0.001645:16.29	0.001514:15.75	0.001728:14.86	0.001285:17.22	0.001999:14.39	0.001384:14.76	0.001538:16.37	0.001524:17.96	0.001586:16.80	0.001416:14.98	0.000359:16.43	0.000358:15.42	0.000619:18.82	0.000307:16.59	0.001453:17.35	0.000669:17.24	0.000686:16.88	0.002192:15.42	0.002285:13.48	0.002220:15.60	0.001591:13.93	0.000393:13.39	0.000311:16.41	0.000466:17.04	0.001248:16.36	0.001624:14.65	0.001771:16.06	0.002284:13.46	0.001656:13.30	0.000233:14.62	0.001711:13.35	0.002023:14.76	0.002269:19.30	0.001535:18.01	0.002101:16.51	0.002185:16.22	0.001482:15.35
Chr01	28150001	0.003054:24.03	0.002639:23.88	0.001264:25.52	0.002160:23.57	0.001424:25.60	0.001422:30.81	0.000728:29.86	0.000793:38.34	0.001789:29.87	0.001226:26.81	0.001707:22.10	0.001314:22.11	0.001070:20.43	0.001304:25.08	0.001114:20.01	0.001961:20.26	0.001104:23.09	0.001057:25.37	0.000671:23.78	0.001407:20.73	0.001153:22.27	0.000367:21.55	0.000470:25.84	0.000344:22.09	0.001140:23.19	0.000569:24.13	0.000504:23.33	0.002954:21.59	0.003211:18.40	0.003726:21.00	0.001325:20.04	0.000883:19.20	0.000348:22.86	0.001055:23.97	0.001403:21.58	0.001333:22.32	0.001661:22.47	0.003122:19.15	0.001648:19.43	0.000366:20.72	0.001383:19.76	0.003209:20.63	0.003339:25.47	0.001439:23.17	0.003775:22.62	0.002987:21.61	0.000974:21.41
Chr01	28200001	0.005381:15.70	0.004617:15.77	0.002282:15.22	0.002056:14.05	0.002697:15.72	0.002537:18.68	0.002232:17.52	0.002237:23.65	0.002142:15.48	0.002717:16.25	0.002963:15.83	0.002701:15.85	0.002423:13.55	0.002134:17.35	0.002466:14.10	0.003050:13.92	0.002277:16.48	0.002639:17.42	0.003026:16.39	0.002290:13.85	0.001417:13.96	0.001546:14.35	0.001323:17.24	0.001445:15.11	0.001859:15.43	0.001423:15.52	0.001305:15.39	0.004911:12.97	0.004903:11.09	0.005220:12.51	0.002552:12.70	0.001338:11.24	0.001214:13.38	0.000971:13.98	0.002311:13.62	0.001926:12.83	0.002054:13.27	0.004927:11.52	0.002371:11.86	0.001403:11.67	0.002814:11.25	0.005401:12.28	0.004994:15.74	0.002418:14.09	0.005215:12.92	0.005592:12.89	0.001872:12.54
Chr01	28250001	0.002307:23.49	0.002314:25.65	0.000682:25.83	0.000705:23.28	0.000679:25.76	0.000658:29.73	0.000696:28.89	0.000678:38.84	0.000763:27.58	0.000699:25.91	0.000683:25.47	0.000661:24.83	0.000704:22.43	0.000642:27.88	0.000663:21.95	0.000662:20.57	0.000665:24.70	0.000681:28.34	0.000681:26.00	0.000665:21.57	0.002215:23.21	0.002500:23.18	0.003099:26.04	0.002799:23.66	0.003040:25.21	0.002570:23.77	0.002369:24.38	0.002303:20.48	0.002300:18.33	0.002311:19.64	0.000667:20.34	0.000041:18.67	0.003819:22.28	0.003772:22.93	0.000661:21.00	0.000681:19.82	0.000680:22.07	0.002269:18.95	0.000683:18.52	0.003066:19.89	0.000700:19.38	0.002337:19.71	0.006281:26.97	0.003550:22.58	0.002296:21.76	0.002317:20.51	0.003336:20.99
[truncated: 12,532 more rows]
