# Supplementary material for: Genomic consequences of residual recombination in a hybrid apomictic hickory complex
Source: Nat Commun. 2026 Feb 5;17:2376. doi: 10.1038/s41467-026-68867-6 (PMC12982824; doi:10.1038/s41467-026-68867-6)
Supplement: Supplementary file 9 — Source Data [file 41467_2026_68867_MOESM9_ESM.zip › Source_data/supplementary_figures/loh/Cca55_LOH_Het_Dep.txt]

CHROM	RANGE	01_Cca-AJ1	02_Cca-AJ2	03_Cca-AJ3	04_Cca-AJ4	05_Cca-CA1	06_Cca-CA2	07_Cca-CA3	08_Cca-CA4	09_Cca-DS1	10_Cca-DS2	11_Cca-DS4	12_Cca-DS5	13_Cca-DS6	14_Cca-NG1	15_Cca-QLF1	16_Cca-QLF10	17_Cca-QLF11	18_Cca-QLF12	19_Cca-QLF2	20_Cca-QLF3	21_Cca-QLF4	22_Cca-QLF5	23_Cca-QLF6	24_Cca-QLF7	25_Cca-QLF8	26_Cca-QLF9	27_Cca-SX1	28_Cca-SX2	29_Cca-SX3	30_Cca-TMS1	31_Cca-TMS11	32_Cca-TMS12	33_Cca-TMS13	34_Cca-TMS14	35_Cca-TMS2	36_Cca-TMS3	37_Cca-TMS4	38_Cca-TMS5	39_Cca-TMS6	40_Cca-TMS7	41_Cca-TMS8	42_Cca-TMS9	43_Ccacc01	44_Ccajlx01	45_Ccalxs01	46_Ccasx01	47_Ccasxw01	48_Ccasy01
Chr01	1	0.006956:15.31	0.007399:13.49	0.008335:13.78	0.006771:12.34	0.008132:9.85	0.006339:13.78	0.007547:15.22	0.005849:14.12	0.007712:14.07	0.006306:12.09	0.007887:13.05	0.007330:13.84	0.008113:13.39	0.007532:14.69	0.008032:16.42	0.007298:18.59	0.009749:15.81	0.008515:13.96	0.009510:14.27	0.007169:14.25	0.009213:15.98	0.008103:10.87	0.008505:17.89	0.008157:16.66	0.007366:17.43	0.008911:12.25	0.009229:12.32	0.007032:14.60	0.008885:12.05	0.007744:14.42	0.009335:14.74	0.008066:18.18	0.009204:10.25	0.007336:13.03	0.008857:13.46	0.010520:13.65	0.007214:13.81	0.007472:15.70	0.008744:14.70	0.008845:12.63	0.008786:14.20	0.009033:12.23	0.008652:12.16	0.007242:10.50	0.007050:11.77	0.007440:13.00	0.007517:13.31	0.009175:8.05
Chr01	50001	0.016234:16.55	0.018297:15.53	0.016426:15.99	0.016096:13.06	0.018164:10.58	0.015798:13.82	0.017017:16.52	0.017802:13.70	0.016813:14.93	0.016726:13.40	0.017933:14.62	0.015812:15.00	0.017652:13.92	0.017422:15.13	0.016838:19.59	0.016916:21.27	0.018207:19.16	0.017894:17.29	0.018175:16.20	0.016578:16.88	0.016386:19.57	0.019056:12.14	0.018680:21.13	0.017248:20.35	0.016219:20.25	0.017635:13.69	0.019378:13.49	0.017749:15.38	0.017533:13.70	0.018948:16.45	0.017042:17.78	0.018656:21.55	0.017943:12.03	0.017748:16.44	0.017700:16.75	0.021173:14.75	0.020137:15.61	0.019174:17.68	0.019265:17.77	0.019123:15.42	0.018788:18.28	0.018004:14.76	0.017468:11.85	0.020924:9.12	0.018574:12.22	0.019205:12.45	0.016997:15.16	0.021154:8.93
Chr01	100001	0.008522:19.77	0.009095:18.93	0.008741:20.29	0.008597:16.97	0.009075:14.92	0.008925:18.18	0.008376:22.55	0.008395:17.70	0.008654:21.41	0.008574:18.18	0.008701:20.28	0.008625:21.98	0.008035:19.93	0.008370:19.83	0.008571:25.86	0.008109:29.28	0.007659:32.28	0.008784:21.09	0.007965:27.53	0.008650:22.28	0.008511:28.35	0.007838:24.20	0.008868:28.11	0.008410:25.69	0.007924:30.63	0.008668:25.43	0.007935:21.91	0.008347:21.12	0.008397:17.97	0.008047:27.63	0.008615:23.18	0.007227:39.56	0.008505:18.36	0.008706:24.22	0.008099:25.88	0.007878:29.86	0.007763:28.51	0.007874:27.97	0.008560:22.81	0.008478:26.37	0.008556:23.13	0.009218:19.10	0.008669:17.58	0.008215:17.67	0.008653:18.39	0.008701:18.37	0.008408:19.79	0.008914:14.47
Chr01	150001	0.003631:24.13	0.003739:22.26	0.003488:24.78	0.003706:20.63	0.003797:18.91	0.003629:20.56	0.003382:27.00	0.003672:20.78	0.003953:24.23	0.003938:20.57	0.003376:24.53	0.004014:27.37	0.004174:24.46	0.003557:22.82	0.003213:30.19	0.003033:34.65	0.002632:37.37	0.003516:26.49	0.003127:32.01	0.003366:26.17	0.003536:31.75	0.003072:27.31	0.003333:33.71	0.003458:31.08	0.003076:36.98	0.003297:29.43	0.003311:27.63	0.003730:25.46	0.003843:21.80	0.002955:31.14	0.003756:26.94	0.002823:45.40	0.003133:22.10	0.003608:27.49	0.003170:29.93	0.003088:32.18	0.003006:32.82	0.003068:32.77	0.004191:27.50	0.003040:32.42	0.003210:28.95	0.003604:23.93	0.003702:20.53	0.004195:21.41	0.003400:21.91	0.004163:22.38	0.003262:23.50	0.003090:17.25
Chr01	200001	0.002470:22.16	0.002771:20.48	0.002527:23.64	0.002687:19.43	0.002611:17.57	0.002826:18.94	0.002421:24.59	0.002595:19.32	0.002918:23.87	0.002626:19.56	0.002312:23.88	0.002356:26.15	0.002383:22.69	0.002587:22.00	0.002541:28.72	0.002103:32.88	0.002221:36.46	0.002458:25.91	0.002277:32.49	0.002523:24.78	0.002349:30.92	0.002221:28.02	0.002327:32.71	0.002305:30.76	0.002052:35.46	0.002458:29.07	0.002225:26.74	0.002466:23.04	0.002190:20.32	0.001972:31.91	0.002681:26.46	0.002100:45.80	0.002214:22.69	0.002198:26.60	0.002146:28.56	0.002317:35.81	0.002120:36.06	0.002287:32.49	0.002567:26.44	0.002220:31.84	0.002572:27.02	0.002396:23.50	0.002386:21.34	0.002466:22.66	0.002142:21.96	0.002362:22.65	0.002744:21.33	0.002913:17.02
Chr01	250001	0.002197:21.83	0.002073:20.13	0.002125:24.05	0.002096:19.00	0.002091:16.36	0.002145:20.16	0.002141:26.15	0.002198:19.73	0.002218:22.56	0.002110:18.69	0.002200:22.18	0.002079:23.99	0.002049:21.40	0.002117:21.95	0.002095:30.01	0.002094:31.82	0.002102:36.70	0.002139:23.32	0.002241:28.15	0.002071:24.99	0.002124:31.81	0.002083:24.43	0.002105:29.69	0.002117:28.82	0.002074:33.98	0.002131:26.92	0.002153:24.49	0.002108:21.83	0.002123:20.74	0.002081:30.48	0.002115:25.70	0.002063:42.28	0.002166:22.58	0.002195:28.51	0.002114:30.82	0.002132:32.11	0.002125:29.38	0.002094:31.71	0.002101:25.02	0.002140:29.60	0.002152:25.48	0.002130:20.69	0.002159:15.95	0.002095:15.09	0.002164:17.56	0.002119:18.51	0.002195:21.53	0.002229:13.87
Chr01	300001	0.002637:16.96	0.003567:16.11	0.002425:17.14	0.002632:14.36	0.002981:12.21	0.001950:14.76	0.002477:18.30	0.002699:14.58	0.003072:16.77	0.002578:14.37	0.002367:16.93	0.002982:16.88	0.002463:15.98	0.003108:15.61	0.003456:19.94	0.002330:19.98	0.002772:22.33	0.002765:17.84	0.002877:18.29	0.002514:16.44	0.002936:18.09	0.002628:14.04	0.002405:23.41	0.001567:21.60	0.002876:20.96	0.003373:14.44	0.003377:17.62	0.003017:16.81	0.002554:15.42	0.002396:19.20	0.002174:19.64	0.002839:26.34	0.003096:15.11	0.002703:18.14	0.003163:18.81	0.002959:19.36	0.002805:19.76	0.003248:18.56	0.002304:18.82	0.002699:19.66	0.002964:19.55	0.003201:16.01	0.002301:13.26	0.002738:12.26	0.002056:14.08	0.002480:14.29	0.002824:16.26	0.002744:10.89
Chr01	350001	0.002296:20.41	0.001801:19.37	0.001876:18.54	0.002110:17.46	0.002057:14.43	0.002345:17.03	0.001789:20.11	0.002408:17.52	0.002059:19.86	0.001780:16.82	0.002330:18.98	0.002070:18.10	0.002077:18.70	0.001687:17.93	0.002356:23.20	0.001970:25.79	0.001900:25.58	0.001980:23.35	0.001750:22.71	0.002643:19.73	0.001730:24.32	0.002190:18.00	0.002019:28.50	0.001944:26.18	0.001943:25.88	0.001698:18.33	0.002329:18.87	0.001885:19.69	0.001750:18.10	0.001782:21.00	0.002119:23.26	0.001900:31.21	0.002354:16.81	0.001812:19.99	0.001656:21.82	0.002330:22.31	0.001922:21.87	0.002163:22.91	0.001798:22.36	0.002122:23.29	0.001901:23.99	0.002626:19.74	0.002169:16.47	0.002356:15.80	0.001848:17.33	0.002205:17.86	0.002349:18.57	0.002122:13.40
Chr01	400001	0.002393:19.88	0.002657:18.72	0.002443:19.46	0.003276:17.46	0.003856:14.01	0.003149:17.15	0.003131:21.22	0.002277:17.20	0.002148:20.11	0.002476:18.00	0.002503:18.94	0.002910:17.91	0.002277:18.12	0.002350:19.37	0.002198:26.31	0.002553:29.42	0.002591:29.16	0.002511:24.25	0.002345:25.22	0.002582:23.32	0.002455:28.33	0.002645:20.30	0.002981:30.21	0.002757:28.70	0.002344:29.79	0.002436:22.53	0.003046:18.51	0.002859:19.91	0.003089:17.67	0.002354:24.86	0.002299:25.15	0.002015:36.46	0.002497:19.83	0.002269:24.33	0.001970:26.55	0.002407:25.26	0.002144:25.49	0.002195:26.76	0.003117:25.71	0.002239:25.36	0.002751:24.75	0.002997:21.27	0.003249:15.67	0.002866:15.17	0.003004:17.48	0.003068:17.32	0.002185:19.91	0.003069:13.96
Chr01	450001	0.001737:17.70	0.001425:16.54	0.001522:17.15	0.002265:15.41	0.002014:13.46	0.001205:15.12	0.001487:18.21	0.001271:15.56	0.001325:17.78	0.002227:15.46	0.002034:16.55	0.001387:15.49	0.001326:16.26	0.001435:16.96	0.001327:22.13	0.001544:22.41	0.001346:22.32	0.001458:22.32	0.001402:20.59	0.001666:18.27	0.001402:21.40	0.001514:14.98	0.001340:27.95	0.001626:25.25	0.001391:22.00	0.001362:15.72	0.001223:15.18	0.001537:18.35	0.001517:16.12	0.001400:19.53	0.001290:21.65	0.001320:28.68	0.002033:15.69	0.001215:19.06	0.001771:19.68	0.001697:20.12	0.001827:19.04	0.001377:20.47	0.002022:22.66	0.001225:21.72	0.001175:22.49	0.002020:19.38	0.002440:15.55	0.001393:14.88	0.001485:16.42	0.001395:16.35	0.001400:17.49	0.001558:12.37
Chr01	500001	0.001739:18.97	0.001721:18.27	0.001778:16.54	0.001728:14.76	0.001688:12.45	0.001733:15.96	0.001702:18.30	0.001805:15.06	0.001749:17.33	0.001765:14.97	0.001790:15.15	0.001712:13.90	0.001731:15.44	0.001804:16.56	0.001793:17.38	0.001794:17.83	0.001767:14.77	0.001783:21.31	0.001765:12.89	0.001850:16.24	0.001658:15.58	0.001745:10.84	0.001779:27.69	0.001799:25.95	0.001562:15.70	0.001732:10.49	0.001676:14.08	0.001739:17.97	0.001767:14.93	0.001849:13.37	0.001708:23.06	0.001692:19.04	0.001789:10.87	0.001835:15.00	0.001687:14.74	0.001753:12.89	0.001719:12.28	0.001683:15.49	0.001708:23.05	0.001794:16.52	0.001789:22.34	0.001791:18.90	0.001775:16.38	0.001735:13.46	0.001700:17.33	0.001744:16.74	0.001733:17.49	0.001758:11.51
Chr01	550001	0.007113:20.19	0.007223:18.94	0.007632:18.69	0.007275:17.36	0.007739:14.11	0.007842:17.44	0.007103:20.97	0.007501:17.22	0.007208:19.45	0.007534:17.71	0.007240:18.92	0.007365:17.01	0.007359:17.83	0.008239:18.82	0.007747:24.15	0.007444:24.30	0.007519:25.45	0.007656:24.50	0.007135:21.11	0.007606:20.73	0.007497:24.44	0.007980:18.06	0.007919:29.92	0.007262:29.89	0.007659:24.95	0.008166:19.06	0.007953:18.35	0.007454:19.60	0.007831:17.77	0.007193:23.51	0.007326:24.78	0.007169:33.63	0.007568:17.95	0.007466:21.96	0.007504:23.67	0.008206:23.63	0.007548:24.23	0.007203:25.58	0.007409:25.95	0.007285:26.03	0.007153:26.24	0.007347:21.08	0.007740:16.74	0.007389:15.51	0.007431:18.06	0.006941:19.37	0.007536:19.85	0.007566:13.82
Chr01	600001	0.024629:16.14	0.024543:14.47	0.023760:14.83	0.024174:13.31	0.023430:11.37	0.024857:12.63	0.024245:15.09	0.024000:12.92	0.024229:15.12	0.023945:13.21	0.024003:14.47	0.024447:13.86	0.024865:13.55	0.024644:14.91	0.024249:19.03	0.024424:19.55	0.023998:21.09	0.023119:20.10	0.024240:18.25	0.024216:16.49	0.024681:18.85	0.023440:16.17	0.022705:25.50	0.023918:23.67	0.023830:20.57	0.024039:16.53	0.023281:14.22	0.023664:15.83	0.024076:12.97	0.023325:18.67	0.023801:20.64	0.022633:29.18	0.024145:13.85	0.023588:17.81	0.022893:18.84	0.024262:20.58	0.023527:20.50	0.023904:20.40	0.024239:20.50	0.022912:21.30	0.023237:22.12	0.023322:17.25	0.024094:15.02	0.024397:14.96	0.023508:16.41	0.022992:16.10	0.023688:15.67	0.024420:11.89
Chr01	650001	0.005319:18.58	0.005881:17.87	0.005225:16.51	0.005129:15.15	0.005869:12.45	0.005923:14.26	0.005228:17.20	0.005399:15.72	0.005274:15.96	0.005247:14.86	0.005353:14.94	0.005293:14.02	0.005733:14.39	0.005429:16.19	0.005369:18.31	0.005720:18.18	0.005790:18.16	0.005203:23.39	0.005518:16.25	0.005323:16.54	0.006078:15.64	0.006228:12.74	0.005271:30.11	0.005403:27.91	0.006015:17.53	0.006713:13.01	0.006127:14.87	0.005318:17.93	0.005639:14.29	0.005699:15.74	0.005310:23.39	0.006016:22.54	0.006250:13.17	0.005457:15.95	0.006123:15.39	0.006224:16.33	0.005804:15.73	0.005699:16.85	0.005242:24.67	0.005420:19.35	0.005289:24.14	0.005137:20.95	0.005299:17.70	0.005256:15.98	0.005271:18.25	0.006069:18.18	0.005281:17.58	0.005258:12.71
Chr01	700001	0.009646:19.79	0.010184:18.74	0.010290:17.33	0.010049:15.84	0.009651:13.87	0.010236:14.85	0.009870:18.35	0.009882:15.86	0.009911:18.03	0.010046:16.16	0.010133:16.56	0.009927:15.93	0.009920:16.73	0.010357:16.45	0.009833:23.12	0.009719:24.74	0.009856:25.42	0.009731:25.06	0.009933:22.86	0.009964:18.89	0.009948:22.42	0.009733:18.93	0.009937:31.79	0.009973:28.80	0.009930:24.70	0.010234:19.19	0.009683:16.48	0.010120:19.53	0.010150:15.37	0.009763:21.11	0.009725:25.40	0.009772:33.16	0.010064:16.64	0.010289:20.43	0.010093:21.23	0.009822:23.28	0.010055:21.87	0.009782:23.62	0.009915:26.65	0.009910:24.66	0.009773:27.37	0.010090:21.50	0.010015:19.17	0.009816:17.26	0.009765:18.67	0.009973:19.56	0.009980:18.03	0.009662:14.73
Chr01	750001	0.006021:14.55	0.006181:14.06	0.005995:13.13	0.006845:12.52	0.006627:9.87	0.006166:11.57	0.006038:14.26	0.006449:12.83	0.006010:12.41	0.006240:11.97	0.006118:12.00	0.006134:11.48	0.006201:12.05	0.006090:13.32	0.005976:16.64	0.005907:17.76	0.006574:15.05	0.006059:18.98	0.006097:13.94	0.006245:14.85	0.006180:16.57	0.005955:10.31	0.005998:23.99	0.006031:21.81	0.006169:16.07	0.005967:10.86	0.005704:11.51	0.005908:13.89	0.006235:10.76	0.006117:12.59	0.006054:19.83	0.006190:18.84	0.006089:10.98	0.006041:13.76	0.006407:13.89	0.006514:12.93	0.006487:12.47	0.006153:14.75	0.006080:20.82	0.006204:15.29	0.006223:20.38	0.006261:17.20	0.005915:13.94	0.006256:11.19	0.006082:14.23	0.006296:14.30	0.006018:13.83	0.005816:9.96
Chr01	800001	0.002809:17.67	0.002506:16.87	0.002624:15.69	0.002757:14.97	0.002469:11.19	0.002992:13.47	0.002270:16.32	0.002801:14.62	0.002486:14.95	0.002276:13.90	0.002488:14.29	0.002420:13.20	0.002802:14.01	0.002222:15.28	0.002570:19.30	0.002082:20.25	0.002326:17.26	0.001826:22.63	0.002224:15.74	0.002389:17.96	0.002206:17.96	0.002525:11.23	0.001839:29.22	0.002046:25.90	0.001873:18.48	0.002824:12.47	0.002718:13.14	0.002007:16.71	0.002798:12.21	0.002102:12.38	0.001945:23.86	0.002642:19.84	0.002295:12.45	0.002162:15.72	0.002499:15.55	0.002736:13.73	0.003094:13.47	0.002194:16.16	0.001946:23.20	0.002146:16.36	0.001815:24.15	0.002266:20.01	0.002521:15.67	0.002237:11.91	0.002287:15.93	0.001779:16.05	0.002098:16.61	0.002537:11.77
Chr01	850001	0.001825:18.06	0.001871:16.73	0.001827:15.10	0.001925:14.21	0.001608:12.20	0.001877:14.16	0.001874:16.60	0.002188:14.55	0.001936:15.25	0.002098:14.07	0.001981:14.33	0.001932:12.36	0.001955:14.23	0.001955:15.05	0.001999:19.25	0.001969:20.56	0.001972:16.24	0.002010:22.47	0.002003:16.22	0.002059:17.35	0.001742:17.79	0.002081:12.05	0.002077:29.24	0.001936:27.01	0.002061:18.09	0.002030:12.13	0.001967:13.19	0.002163:16.30	0.001818:12.94	0.001896:13.60	0.001900:23.57	0.001886:19.75	0.001841:11.74	0.002000:16.04	0.001983:14.78	0.001797:14.26	0.002233:13.78	0.001867:16.69	0.001892:24.07	0.001895:16.72	0.001888:24.88	0.002095:19.92	0.002019:15.65	0.002006:12.63	0.002141:15.21	0.002088:16.54	0.001927:17.20	0.002492:12.14
Chr01	900001	0.002279:19.88	0.002314:19.22	0.002196:16.24	0.002333:15.91	0.002207:12.63	0.002257:16.03	0.002269:17.08	0.002326:16.05	0.002386:16.28	0.002282:14.75	0.002188:14.88	0.002261:12.74	0.002300:15.51	0.002285:15.97	0.002449:18.93	0.002337:18.94	0.002410:14.53	0.002205:24.67	0.002067:13.98	0.002267:16.97	0.002197:15.89	0.002257:10.48	0.002309:31.55	0.002310:28.41	0.002219:16.60	0.001989:10.36	0.002248:12.98	0.002180:18.26	0.002108:14.07	0.002206:11.92	0.002294:25.13	0.001883:17.23	0.002231:9.93	0.002270:14.28	0.002278:13.56	0.001901:11.46	0.001951:11.57	0.002326:14.18	0.002406:25.86	0.002317:14.96	0.002332:25.95	0.002237:20.89	0.002353:17.97	0.002295:13.71	0.002264:17.84	0.002186:18.05	0.002283:17.35	0.001912:12.21
Chr01	950001	0.001378:14.99	0.001278:14.56	0.001893:12.10	0.001529:11.87	0.001390:9.84	0.001677:11.56	0.002033:13.09	0.001493:12.09	0.001650:13.24	0.001519:11.85	0.001714:11.61	0.001786:9.39	0.001937:11.62	0.001447:12.51	0.001691:13.28	0.002079:12.67	NA:9.81	0.001582:18.84	NA:8.90	0.001970:12.14	NA:9.92	NA:7.23	0.001535:24.21	0.001348:22.21	NA:9.86	NA:6.49	0.001699:9.81	0.001688:14.28	0.001793:10.53	NA:7.87	0.001634:19.61	NA:11.90	0.002700:6.79	0.001965:10.13	0.002806:9.16	NA:7.88	NA:7.80	0.003293:9.48	0.001313:20.05	0.002296:10.19	0.001693:19.82	0.001495:16.13	0.001343:14.30	0.001905:11.06	0.001663:13.45	0.001842:13.68	0.001369:14.06	0.002278:9.66
Chr01	1000001	0.001263:12.41	0.001308:11.10	0.001175:11.12	0.000952:10.00	0.001119:8.23	0.001137:10.44	0.001323:11.71	0.001260:10.79	0.001062:10.03	0.001057:9.77	0.001234:9.90	0.001105:8.14	0.000993:9.64	0.001046:10.48	0.001324:12.96	0.001296:13.69	0.001138:10.99	0.001277:16.04	0.001148:9.82	0.001374:11.45	0.001191:12.44	NA:7.14	0.001174:20.24	0.001313:19.28	0.001191:11.85	NA:7.73	0.001365:8.80	0.001098:11.21	0.001498:9.35	0.001117:9.53	0.001125:16.64	0.001401:13.02	0.001425:8.19	0.001410:11.16	0.001687:11.16	NA:9.23	NA:8.69	0.001198:11.17	0.001091:16.30	0.001225:11.37	0.001243:16.74	0.001092:13.45	0.001126:9.28	0.001046:7.88	0.001303:10.21	0.001039:10.82	0.001467:11.95	0.001104:7.70
Chr01	1050001	0.009114:15.09	0.009007:13.83	0.008928:13.25	0.008943:11.73	0.008346:9.16	0.009752:11.26	0.008953:14.26	0.009720:12.22	0.009535:12.71	0.009983:12.05	0.009676:11.78	0.008608:9.99	0.009980:12.14	0.008740:12.78	0.009816:13.77	0.010154:13.44	0.011411:11.68	0.010262:20.12	0.010698:10.38	0.009342:12.43	0.008678:12.03	0.009456:8.12	0.009570:24.95	0.009750:23.96	0.012165:11.71	0.010658:8.53	0.009449:10.28	0.009895:14.66	0.008900:10.53	0.010843:9.63	0.010221:20.53	0.011513:14.52	0.010695:8.32	0.010342:11.52	0.010160:10.64	0.011229:10.21	0.010766:9.78	0.011698:12.15	0.009943:21.03	0.010788:12.34	0.009737:20.58	0.009838:17.51	0.009715:14.00	0.008593:10.63	0.009545:14.49	0.009990:14.39	0.009240:14.53	0.007651:9.73
Chr01	1100001	NA:10.20	NA:9.69	NA:9.59	NA:8.59	NA:7.20	NA:8.32	NA:9.89	NA:8.41	NA:9.05	NA:8.32	NA:8.55	NA:7.95	NA:8.30	NA:9.22	NA:12.18	NA:12.85	NA:12.51	NA:13.41	NA:10.38	0.024223:10.64	NA:11.11	NA:8.47	0.025737:16.66	NA:15.64	NA:12.89	NA:8.47	NA:8.03	NA:9.12	NA:7.68	NA:9.56	NA:14.07	NA:15.52	NA:8.54	NA:9.92	NA:10.88	NA:10.24	NA:9.84	NA:11.92	0.024473:14.30	NA:11.06	NA:13.95	NA:12.18	NA:8.68	NA:7.11	NA:8.98	NA:9.19	NA:9.31	NA:6.54
Chr01	1150001	0.010780:18.51	0.011416:18.46	0.011332:15.87	0.011355:14.37	0.010453:12.14	0.011349:13.95	0.011686:17.30	0.010828:15.27	0.011461:15.71	0.011491:14.79	0.011118:14.57	0.011355:13.13	0.011754:14.70	0.011441:16.49	0.010980:18.30	0.011034:18.23	0.011467:14.90	0.011503:23.90	0.011012:14.31	0.011085:16.17	0.010927:15.64	0.010802:10.03	0.011231:30.00	0.011502:27.98	0.011925:16.37	0.010905:10.48	0.010434:13.51	0.010759:17.00	0.010891:13.08	0.011373:12.01	0.011416:24.72	0.011604:18.51	0.010815:10.75	0.011332:14.89	0.012079:13.09	0.010634:12.01	0.011583:11.86	0.011817:14.23	0.010724:24.77	0.010945:14.82	0.011288:24.83	0.010599:21.42	0.011203:17.24	0.010411:14.41	0.010616:17.51	0.011072:18.18	0.011219:17.42	0.010207:12.13
Chr01	1200001	0.015011:18.60	0.015338:18.07	0.016265:15.99	0.015453:15.05	0.014903:12.30	0.016109:15.02	0.015314:17.26	0.015431:15.46	0.015887:15.45	0.015761:15.05	0.015393:14.95	0.014924:12.76	0.016216:14.60	0.016248:16.67	0.015234:20.64	0.015817:21.49	0.016465:17.08	0.015343:24.28	0.016301:15.16	0.015777:17.17	0.016343:17.65	0.014796:12.72	0.014399:30.54	0.014847:29.00	0.016617:19.23	0.015228:12.90	0.015445:14.41	0.015646:17.89	0.014992:13.31	0.014885:14.37	0.015267:26.02	0.014969:22.35	0.015785:12.11	0.016491:15.68	0.015930:16.26	0.015151:14.52	0.016162:14.31	0.016242:17.40	0.015053:25.63	0.015500:17.47	0.015345:26.01	0.015229:21.94	0.014924:17.99	0.015317:14.77	0.015129:17.63	0.015092:18.59	0.015714:17.03	0.014557:12.59
Chr01	1250001	0.011726:19.55	0.011789:18.39	0.011759:17.35	0.011734:15.87	0.011272:13.24	0.011515:15.60	0.011280:18.10	0.011623:15.71	0.011251:17.25	0.011589:15.50	0.011470:15.75	0.011512:13.78	0.011616:16.33	0.011745:16.97	0.011557:21.96	0.011841:21.81	0.011063:18.98	0.011887:28.01	0.011125:18.39	0.011861:17.97	0.011614:19.36	0.011236:13.85	0.011897:34.29	0.011869:31.19	0.011377:20.50	0.010073:14.04	0.010824:15.01	0.011648:18.79	0.011774:13.92	0.011398:15.23	0.011691:27.04	0.010904:24.32	0.011037:12.77	0.011470:17.37	0.011226:16.57	0.011410:16.01	0.010336:15.04	0.011486:18.05	0.011585:29.10	0.011186:18.97	0.011631:28.58	0.011509:23.48	0.011565:19.99	0.011829:16.95	0.011810:20.17	0.011485:20.22	0.011720:18.15	0.011234:13.93
Chr01	1300001	0.009574:18.44	0.009308:17.94	0.009593:17.27	0.009564:15.03	0.009308:11.86	0.009922:14.70	0.008770:17.98	0.009600:15.82	0.009381:15.17	0.009333:14.82	0.010178:14.50	0.009822:13.99	0.010212:14.38	0.009445:16.48	0.009657:19.67	0.009818:20.09	0.009565:17.19	0.009166:24.26	0.009482:15.75	0.010021:17.43	0.009202:17.69	0.009666:11.76	0.009637:30.18	0.009856:28.97	0.009973:17.84	0.008952:11.82	0.008319:13.60	0.009230:17.27	0.010241:12.66	0.009333:14.08	0.009339:25.32	0.008898:21.42	0.009788:12.58	0.009108:16.19	0.009670:15.64	0.009067:15.24	0.009084:13.31	0.009798:17.15	0.009107:25.58	0.009843:17.02	0.009643:26.25	0.009042:20.87	0.009097:17.58	0.009396:13.57	0.009563:17.26	0.009570:18.37	0.009438:17.51	0.009334:12.23
Chr01	1350001	0.014275:20.89	0.013591:19.68	0.014386:19.03	0.014556:17.45	0.014149:14.31	0.014285:17.42	0.014234:20.46	0.013959:17.92	0.013699:18.07	0.014369:17.67	0.015113:17.28	0.014428:16.35	0.014979:17.55	0.013325:19.77	0.013711:25.77	0.012700:26.50	0.012538:22.86	0.012784:28.04	0.013247:22.10	0.013585:22.01	0.014539:23.40	0.013944:16.96	0.012939:36.02	0.012861:32.87	0.013913:24.22	0.014511:17.61	0.013529:17.38	0.013795:20.93	0.014636:15.81	0.013832:21.11	0.013671:29.46	0.013379:29.85	0.015725:16.38	0.013518:20.86	0.013679:22.24	0.014803:21.23	0.013514:19.70	0.013804:22.61	0.011987:30.34	0.013826:21.98	0.013171:30.01	0.013512:23.86	0.013414:18.33	0.014647:16.01	0.013214:19.28	0.013067:20.52	0.013323:20.19	0.014650:15.22
Chr01	1400001	0.016887:18.93	0.017640:17.80	0.016923:17.86	0.018360:14.87	0.018226:11.41	0.018519:15.59	0.017807:18.76	0.017026:15.65	0.018750:15.95	0.017418:14.94	0.017316:15.75	0.017355:15.56	0.018902:15.02	0.017519:16.90	0.016734:21.60	0.018337:21.85	0.016984:19.60	0.015962:21.54	0.018883:16.38	0.017776:18.22	0.018680:18.83	0.020515:13.06	0.016014:27.67	0.017644:26.48	0.018237:19.55	0.020837:13.11	0.017234:16.15	0.017884:17.88	0.017434:15.06	0.018533:17.58	0.017250:23.23	0.015392:25.82	0.018857:13.55	0.017664:18.07	0.017258:18.92	0.018504:17.85	0.020456:15.61	0.018355:19.03	0.015739:23.88	0.016984:18.28	0.016525:23.06	0.016664:19.17	0.020085:13.44	0.019855:11.50	0.020283:14.11	0.017161:15.76	0.016903:17.72	0.021302:11.33
Chr01	1450001	0.002114:6.99	NA:6.22	0.002308:7.30	0.001479:6.19	NA:5.31	NA:5.93	0.002411:7.90	NA:5.92	NA:6.81	0.003632:6.12	0.003770:6.78	NA:6.83	NA:6.50	NA:6.50	0.001118:9.34	0.002478:10.27	0.004113:9.95	0.002141:9.10	0.001277:8.36	0.001526:7.94	0.002069:9.68	0.003121:7.56	0.001671:10.64	0.000991:10.49	0.002097:9.84	0.001429:7.66	0.001220:7.79	0.002331:7.37	NA:5.82	0.001851:9.48	0.002218:8.87	0.000548:13.80	0.002008:7.34	0.001832:8.67	0.001654:9.69	0.001410:9.10	NA:8.29	0.001560:9.84	0.001367:9.20	0.001799:9.30	0.001391:8.94	0.000882:7.97	NA:5.57	NA:5.18	0.003190:6.02	0.000792:6.34	0.000599:7.36	NA:5.15
Chr01	1500001	0.023327:18.87	0.023792:18.36	0.023241:18.58	0.024291:15.86	0.022841:13.90	0.023635:15.75	0.023501:19.88	0.023628:16.52	0.023794:17.47	0.021680:16.59	0.023142:16.95	0.022881:16.31	0.023890:16.53	0.023499:18.11	0.022913:22.38	0.022510:22.57	0.022936:19.61	0.021364:23.64	0.023191:16.55	0.022876:19.57	0.022323:20.27	0.024980:13.12	0.022423:29.65	0.022166:28.65	0.022051:20.55	0.024199:14.40	0.022788:17.42	0.022756:18.99	0.023341:15.68	0.021764:18.90	0.022591:25.94	0.022761:24.73	0.022564:14.49	0.022025:19.31	0.022915:19.94	0.025289:18.38	0.022602:17.21	0.021142:20.30	0.023084:25.90	0.022733:18.96	0.023076:25.49	0.023755:21.06	0.022732:16.01	0.026139:12.89	0.022166:16.84	0.022248:17.25	0.023852:19.37	0.026285:12.17
Chr01	1550001	0.014847:16.84	0.014740:15.98	0.014682:17.11	0.014630:14.64	0.014663:13.21	0.014725:15.36	0.014124:18.87	0.014474:14.26	0.014833:17.72	0.014557:14.70	0.014557:16.43	0.015265:17.91	0.014513:16.52	0.014252:16.35	0.014995:21.64	0.014967:23.98	0.014501:23.64	0.015121:20.42	0.014596:20.15	0.015392:18.71	0.014845:22.34	0.015607:17.49	0.014217:25.93	0.014204:25.21	0.014666:22.85	0.014621:18.42	0.014042:19.81	0.015366:16.51	0.014942:15.31	0.014333:22.03	0.014305:21.53	0.014327:31.23	0.014381:15.98	0.013937:19.53	0.014302:21.35	0.014757:23.05	0.014013:21.64	0.014267:21.64	0.014558:22.15	0.014323:21.93	0.014519:22.58	0.015283:18.19	0.014762:14.05	0.014760:14.08	0.015005:15.67	0.014319:16.30	0.013906:18.28	0.014608:13.04
Chr01	1600001	0.013394:22.31	0.013128:20.51	0.013520:24.03	0.013959:19.32	0.013447:18.30	0.013607:21.90	0.013456:27.57	0.013454:18.62	0.013383:25.35	0.013446:19.82	0.013705:23.05	0.013145:27.61	0.013601:23.22	0.013190:22.28	0.013126:31.91	0.012345:34.86	0.012724:40.00	0.013253:26.73	0.013151:33.57	0.013251:27.52	0.012892:36.71	0.012717:29.38	0.013051:32.76	0.013226:31.60	0.012699:37.65	0.012798:32.35	0.013356:28.41	0.013048:22.38	0.013674:21.91	0.012859:34.76	0.013082:27.19	0.013020:49.32	0.012813:24.83	0.013246:29.42	0.013199:33.33	0.013009:37.40	0.013093:36.11	0.013283:34.53	0.013425:28.40	0.013366:32.12	0.013219:28.90	0.013467:23.65	0.013353:17.30	0.013731:18.60	0.013613:19.09	0.013315:20.42	0.013422:23.52	0.014207:17.29
Chr01	1650001	0.011765:21.09	0.012634:18.96	0.011599:21.12	0.012544:17.29	0.012750:15.26	0.011966:19.75	0.012077:24.74	0.011982:17.29	0.012095:20.61	0.011984:17.85	0.012104:19.96	0.012521:20.78	0.011752:19.14	0.012457:20.40	0.011646:27.69	0.012349:30.81	0.011521:30.44	0.011788:24.44	0.011594:27.64	0.012117:24.33	0.011842:31.46	0.012388:21.69	0.012284:30.77	0.012150:29.87	0.011321:31.48	0.011578:25.77	0.011813:21.50	0.012275:20.62	0.012378:18.46	0.011861:27.82	0.012311:25.66	0.011210:38.11	0.011911:19.40	0.011961:24.58	0.010943:28.03	0.011890:27.50	0.012204:26.49	0.012021:29.42	0.011909:26.18	0.011855:25.30	0.012446:27.18	0.011990:22.15	0.012520:16.48	0.011630:15.91	0.012493:16.80	0.011573:18.58	0.012645:21.16	0.011885:14.28
Chr01	1700001	0.013192:17.22	0.012488:15.62	0.012859:15.83	0.012970:13.64	0.014136:11.28	0.013099:14.80	0.013148:18.43	0.013825:14.37	0.014401:15.74	0.013894:13.61	0.014351:15.06	0.013875:14.46	0.013926:14.36	0.012233:15.86	0.011687:21.61	0.012281:24.32	0.012956:21.83	0.012614:19.72	0.012584:19.59	0.012479:19.64	0.012666:22.77	0.013055:14.79	0.012605:25.18	0.012688:24.31	0.011510:23.71	0.012667:17.68	0.015691:14.39	0.013451:16.15	0.013250:14.14	0.012996:19.05	0.013038:20.82	0.012440:26.31	0.013341:13.32	0.011950:18.29	0.012192:19.40	0.013665:17.88	0.012597:17.65	0.012013:21.13	0.012324:21.28	0.013163:17.08	0.012474:20.91	0.011910:17.92	0.013701:13.75	0.013779:12.22	0.012959:14.00	0.012781:14.73	0.012320:17.25	0.013897:11.34
Chr01	1750001	0.007641:13.74	0.009451:13.09	0.009050:13.36	0.009498:11.35	0.007917:9.35	0.008788:12.22	0.008731:14.07	0.008142:11.36	0.008990:12.22	0.010026:11.21	0.009704:11.10	0.009456:11.31	0.008685:10.94	0.008510:12.55	0.008334:18.47	0.009260:20.47	0.009132:17.81	0.009016:17.75	0.008814:16.38	0.009612:16.46	0.008509:20.05	0.008589:12.62	0.008347:21.45	0.009080:20.51	0.008389:19.40	0.009312:14.48	0.009822:11.27	0.007331:13.08	0.009401:11.18	0.009207:16.24	0.008851:17.63	0.009351:22.06	0.009204:11.38	0.008670:15.28	0.008343:16.68	0.009222:16.10	0.008936:15.38	0.008493:18.18	0.008546:18.15	0.008429:14.95	0.008535:18.28	0.008158:14.74	0.008981:10.85	0.008842:9.37	0.008251:11.70	0.007880:12.62	0.007731:14.70	0.008686:10.29
Chr01	1800001	0.007254:13.50	0.006965:12.26	0.007822:12.90	0.007094:10.73	0.008219:9.11	0.007972:11.76	0.007367:14.29	0.007691:11.68	0.009176:12.73	0.007897:10.69	0.008276:11.23	0.010215:10.61	0.009248:11.29	0.007545:12.89	0.006512:17.26	0.006775:19.62	0.007669:17.91	0.006088:16.22	0.007063:16.27	0.008811:14.69	0.006731:18.58	0.008726:13.17	0.006141:20.82	0.006577:18.68	0.006611:18.50	0.008085:13.93	0.010182:11.38	0.008405:12.58	0.007829:10.61	0.006697:15.71	0.006567:17.04	0.006498:22.04	0.008461:11.74	0.006904:14.57	0.006726:16.01	0.008688:15.20	0.008864:15.44	0.006821:16.89	0.006408:16.81	0.008347:14.51	0.007080:16.78	0.006502:14.62	0.007332:10.91	0.007943:10.38	0.006503:11.83	0.007415:12.06	0.006849:13.24	0.008298:9.55
Chr01	1850001	0.012193:13.95	0.012422:13.56	0.012651:12.96	0.011944:11.54	0.014392:9.44	0.015338:11.56	0.012938:14.22	0.011464:12.09	0.014362:12.43	0.013251:11.79	0.015884:11.63	0.014949:10.65	0.013984:11.57	0.012746:13.23	0.012400:17.67	0.010902:19.67	0.013703:17.40	0.008886:18.69	0.014767:16.21	0.011708:14.66	0.012300:18.10	0.013908:12.71	0.009294:23.26	0.008613:22.16	0.012997:18.32	0.014630:12.91	NA:11.22	0.012414:13.95	0.013763:10.33	0.013278:15.01	0.011009:19.11	0.012940:21.47	0.013572:11.59	0.011822:15.10	0.011498:16.24	0.014241:15.87	0.015203:15.53	0.012857:15.80	0.009852:19.47	0.012552:16.12	0.009549:19.87	0.010562:16.31	0.011175:12.93	0.011913:11.81	0.011451:13.62	0.009410:13.62	0.009893:14.90	0.014052:10.60
Chr01	1900001	0.009778:20.46	0.010084:19.71	0.010315:18.11	0.010199:16.32	0.009940:13.42	0.009770:16.41	0.009916:18.83	0.010204:16.91	0.009782:17.73	0.010139:16.69	0.009888:17.64	0.010728:14.73	0.009942:16.57	0.010320:17.84	0.010070:21.80	0.010131:22.98	0.010139:20.45	0.009693:25.77	0.009887:19.36	0.009939:19.69	0.010135:20.45	0.009986:14.26	0.009604:32.56	0.009616:30.85	0.009972:21.01	0.010845:15.29	0.010175:15.94	0.010071:19.74	0.010105:15.48	0.010348:20.06	0.009963:26.57	0.009480:27.46	0.010395:14.74	0.010340:19.73	0.010011:20.12	0.010571:18.42	0.010198:18.47	0.009702:20.57	0.009649:27.45	0.009550:21.46	0.009655:27.34	0.009954:23.20	0.009609:17.91	0.010324:16.96	0.010216:18.89	0.009580:20.08	0.009653:19.44	0.009562:14.09
Chr01	1950001	0.004529:21.82	0.004656:19.95	0.004445:17.21	0.004950:17.46	0.003893:13.28	0.004648:17.29	0.004548:19.09	0.004956:17.75	0.004653:17.78	0.004819:16.21	0.004822:17.49	0.005214:14.44	0.004887:16.55	0.004500:17.44	0.004797:17.21	0.005023:15.72	0.005597:14.05	0.004428:25.85	0.003870:12.45	0.004917:16.20	0.004362:12.87	0.005621:9.58	0.004498:32.90	0.004541:30.61	0.004596:13.24	0.004696:9.72	0.004699:14.96	0.004621:19.60	0.004598:15.44	0.004261:11.47	0.004584:26.81	0.003345:17.46	0.004661:10.09	0.005065:13.86	0.004844:13.18	0.003872:12.26	0.004191:11.69	0.005079:12.72	0.004377:27.12	0.005161:15.58	0.004559:26.51	0.004364:22.77	0.004626:19.23	0.004258:14.39	0.004264:18.55	0.004701:20.04	0.004538:19.04	0.003576:13.32
Chr01	2000001	0.007413:21.78	0.007393:20.63	0.007707:16.71	0.007430:16.67	0.007029:12.93	0.007432:16.65	0.007337:18.11	0.007622:17.51	0.006852:17.33	0.006484:15.59	0.007451:16.64	0.007174:13.41	0.007469:16.26	0.007261:16.95	0.007214:19.52	0.006976:18.40	0.005112:16.23	0.007242:26.24	0.004189:14.28	0.007489:17.29	0.005918:15.87	0.003985:10.89	0.007305:33.81	0.007571:31.23	0.004977:15.93	0.002520:11.42	0.006893:14.26	0.007099:19.32	0.007527:14.55	0.004354:13.37	0.007313:27.26	0.005730:20.65	0.006492:12.28	0.007177:15.99	0.006482:15.19	0.004880:13.86	0.004571:13.11	0.006175:16.20	0.007398:28.64	0.006807:16.63	0.007141:27.02	0.007180:23.47	0.007261:18.47	0.006944:14.33	0.007100:18.44	0.007028:19.01	0.007269:18.10	0.005537:12.22
Chr01	2050001	0.001646:19.58	0.002203:18.17	0.002182:16.01	0.002097:14.91	0.002563:11.83	0.002441:14.36	0.002099:17.08	0.001505:16.17	0.002150:15.21	0.001441:15.07	0.002386:15.17	0.002637:12.25	0.001923:14.19	0.002416:16.09	0.001684:17.18	0.002399:17.17	0.002625:15.42	0.001336:24.13	0.002155:13.64	0.001946:15.91	0.002996:13.99	0.002640:11.13	0.001473:30.26	0.001878:28.69	0.002463:15.05	0.002824:10.69	0.002531:13.02	0.001761:18.87	0.002372:12.39	0.002973:12.40	0.001738:24.79	0.002221:19.62	0.002518:10.76	0.002015:14.91	0.002472:14.14	0.002685:13.34	0.002830:12.34	0.002668:14.94	0.001566:25.43	0.002536:15.60	0.001834:25.47	0.001340:21.15	0.001205:17.40	0.002272:12.97	0.001522:17.60	0.001575:17.89	0.001656:17.36	0.002135:12.52
Chr01	2100001	0.001072:18.47	0.001091:17.70	0.001551:17.24	0.000995:15.92	0.001411:12.83	0.001311:15.41	0.001007:17.92	0.001276:15.96	0.001519:17.34	0.001390:15.73	0.001068:15.71	0.001183:14.40	0.001126:15.89	0.001213:16.74	0.000734:22.37	0.000690:23.47	0.001064:21.76	0.000876:25.98	0.000763:20.23	0.000868:19.09	0.000739:21.13	0.001171:16.32	0.000815:31.87	0.000978:28.95	0.001251:22.09	0.001518:16.35	0.001024:16.02	0.001211:18.67	0.001207:14.09	0.000973:18.74	0.000984:26.48	0.000984:28.24	0.000827:15.43	0.000843:19.16	0.000739:19.99	0.000914:19.68	0.001186:18.54	0.000864:21.02	0.000755:27.08	0.001083:21.55	0.000769:27.53	0.000775:22.75	0.000733:18.27	0.000917:15.85	0.000996:18.69	0.001019:18.21	0.000908:18.43	0.001179:13.70
Chr01	2150001	0.001376:18.26	0.001477:17.46	0.001393:17.59	0.001388:14.97	0.001541:13.47	0.001936:14.90	0.001501:17.88	0.001951:15.00	0.001791:15.79	0.001808:15.19	0.001866:15.48	0.001995:14.47	0.001645:15.07	0.001640:15.84	0.001445:23.21	0.001483:24.18	0.001343:21.42	0.001355:25.62	0.001460:18.76	0.001518:19.46	0.001434:20.85	0.001330:15.18	0.001357:30.98	0.001410:28.79	0.001390:23.35	0.001619:15.14	0.001395:14.75	0.001600:17.64	0.001400:14.38	0.001389:17.38	0.001475:25.94	0.001377:27.59	0.001610:14.83	0.001455:19.35	0.001485:19.70	0.001504:17.79	0.001547:17.13	0.001344:21.67	0.001325:27.14	0.001361:21.42	0.001362:27.49	0.001444:21.99	0.001368:17.73	0.001950:13.46	0.001615:17.46	0.001471:18.73	0.001491:18.78	0.001172:12.02
Chr01	2200001	0.001248:19.32	0.001370:19.45	0.001280:17.47	0.001271:16.29	0.001301:13.68	0.001409:15.80	0.001215:18.96	0.001246:16.46	0.001211:18.33	0.001311:16.28	0.001503:16.71	0.001242:15.10	0.001302:16.13	0.001243:17.31	0.001228:23.55	0.001216:23.97	0.001310:21.27	0.001183:26.95	0.001288:20.34	0.001507:19.71	0.001303:21.15	0.001517:15.28	0.001164:32.89	0.001242:30.65	0.001255:22.67	0.001287:15.05	0.001229:16.03	0.001399:19.08	0.001501:14.91	0.001443:17.49	0.001226:26.82	0.001298:25.97	0.001597:14.87	0.001298:19.02	0.001185:19.41	0.001459:18.43	0.001398:17.83	0.001291:20.18	0.001182:28.46	0.001241:20.50	0.001221:28.05	0.001207:22.76	0.001310:18.71	0.001483:14.92	0.001328:19.48	0.001196:19.48	0.001446:19.35	0.001342:14.51
Chr01	2250001	0.003296:22.22	0.003252:20.49	0.003251:18.48	0.003252:17.73	0.003060:14.50	0.003249:18.26	0.003347:19.25	0.003321:18.38	0.003192:18.19	0.003225:17.25	0.003313:17.45	0.003178:16.34	0.003295:17.77	0.003231:18.60	0.003395:22.26	0.003313:21.81	0.002929:19.57	0.003212:27.50	0.002961:17.72	0.003257:20.08	0.003227:18.01	0.001958:13.35	0.003211:34.18	0.003251:31.26	0.002963:20.62	0.001684:13.15	0.002324:15.82	0.003228:19.99	0.003298:17.13	0.002024:15.62	0.003208:28.02	0.002158:23.51	0.003144:12.87	0.003346:18.00	0.002969:16.37	0.001990:15.61	0.002638:15.20	0.002904:18.41	0.003132:29.06	0.002623:19.11	0.003212:29.73	0.003237:23.38	0.003260:18.61	0.003127:14.47	0.002923:18.95	0.003179:19.27	0.003285:19.33	0.002145:13.62
Chr01	2300001	0.002877:20.84	0.002847:18.90	0.002976:17.60	0.002671:17.80	0.002798:14.07	0.002919:17.20	0.002962:18.83	0.002495:16.86	0.002887:18.32	0.002922:16.78	0.002918:17.63	0.002932:16.12	0.002887:17.42	0.002934:17.58	0.002585:23.32	0.002825:21.89	0.002475:21.48	0.002841:26.75	0.002397:20.27	0.002488:19.13	0.002313:21.38	0.001753:15.94	0.002737:33.73	0.002775:32.04	0.002104:21.79	0.001584:15.83	0.002156:15.83	0.002891:19.47	0.003087:16.24	0.002255:19.49	0.002729:27.94	0.001877:28.47	0.002753:16.29	0.002834:19.71	0.002035:20.59	0.002156:19.08	0.002394:18.17	0.002133:21.34	0.002839:28.41	0.002280:21.77	0.002775:28.48	0.002478:23.80	0.002748:18.92	0.002306:15.84	0.002846:19.98	0.002699:20.25	0.003001:20.15	0.002117:14.28
Chr01	2350001	0.003304:19.53	0.003490:18.63	0.003178:15.38	0.003391:15.28	0.003317:11.46	0.003513:15.20	0.003392:16.96	0.003456:15.59	0.003234:14.73	0.003801:14.04	0.003365:14.33	0.003665:11.76	0.003078:13.54	0.003449:16.16	0.003468:18.38	0.003541:16.11	0.003454:13.80	0.003374:23.23	0.003471:12.76	0.003559:16.53	0.003221:14.34	0.003602:9.45	0.003185:29.11	0.003370:27.72	0.003472:13.86	0.003539:9.67	0.003092:12.36	0.003371:17.61	0.003366:13.05	0.003169:11.67	0.003327:24.55	0.003902:17.04	0.003711:10.30	0.003407:13.48	0.003717:13.79	0.003353:12.59	0.003527:11.50	0.003294:13.88	0.003255:25.51	0.003550:14.33	0.003441:24.00	0.003431:20.27	0.003591:15.93	0.003668:11.56	0.003349:15.99	0.003375:16.82	0.003400:16.99	0.003070:11.56
Chr01	2400001	0.003704:17.25	0.003595:16.61	0.003662:14.64	0.003733:13.17	0.003179:10.49	0.003688:12.73	0.003514:15.27	0.003644:13.75	0.002818:13.57	0.003131:12.58	0.003695:12.95	0.003302:9.65	0.002968:12.45	0.003651:14.18	0.003705:15.39	0.004068:13.98	0.003367:11.17	0.003623:22.03	0.003191:10.06	0.003693:13.25	0.003642:10.90	0.002306:8.26	0.003672:28.18	0.003702:26.96	0.003027:10.72	NA:7.61	0.002224:10.33	0.003565:16.04	0.003545:10.60	0.002114:8.83	0.003607:22.77	0.002255:14.29	0.002845:8.15	0.003865:12.01	0.002786:10.12	NA:9.08	NA:8.84	0.003595:11.72	0.003699:23.57	0.002432:12.06	0.003683:23.77	0.003533:19.67	0.003304:16.21	0.003162:12.38	0.003308:16.21	0.003037:16.59	0.003632:15.63	0.002951:10.97
Chr01	2450001	0.005659:18.61	0.005575:18.48	0.005755:17.58	0.006358:15.33	0.006112:12.91	0.006110:15.55	0.005140:18.55	0.005958:15.74	0.005560:16.50	0.005510:14.70	0.006389:14.61	0.006264:12.82	0.006207:14.29	0.006441:17.26	0.005956:18.87	0.006145:17.59	0.006525:15.17	0.005370:24.86	0.005883:13.83	0.006073:16.47	0.006360:14.44	0.006347:10.87	0.004808:31.02	0.004935:29.48	0.007271:14.90	0.007568:10.86	0.006941:12.32	0.005914:18.26	0.006645:12.88	0.006403:13.16	0.005427:25.79	0.006080:18.68	0.006230:10.64	0.006143:15.11	0.006523:14.01	0.007071:12.68	0.006926:12.11	0.006177:15.77	0.004438:26.39	0.005775:15.44	0.004920:25.67	0.005045:21.66	0.004560:17.19	0.005483:13.50	0.005385:16.86	0.005340:18.18	0.005091:19.27	0.005825:12.24
Chr01	2500001	0.010028:19.22	0.009878:17.85	0.010332:18.16	0.010007:15.99	0.010058:12.89	0.010059:15.21	0.009928:19.59	0.009993:16.04	0.010572:16.69	0.009943:15.24	0.009930:15.05	0.010075:13.80	0.010341:15.76	0.010009:17.53	0.010173:24.39	0.010491:25.98	0.010096:25.48	0.010485:26.11	0.010142:22.20	0.010243:21.45	0.010458:24.66	0.010404:16.98	0.010119:31.80	0.009764:31.68	0.009876:25.11	0.010199:18.24	0.010640:14.27	0.009751:18.18	0.010447:14.08	0.010107:21.15	0.009891:28.03	0.010149:29.89	0.010221:16.98	0.010523:20.95	0.010177:22.78	0.010430:21.24	0.009934:19.76	0.010063:24.15	0.009984:27.51	0.009921:22.68	0.010013:27.39	0.009775:22.36	0.009900:15.64	0.009527:12.59	0.010616:16.42	0.010234:17.15	0.009833:19.34	0.009961:13.84
Chr01	2550001	0.003144:18.31	0.003029:17.69	0.002963:18.65	0.003108:14.96	0.003154:12.60	0.003112:14.10	0.003072:18.18	0.002808:15.44	0.002898:15.88	0.003149:14.98	0.002996:14.32	0.003305:13.76	0.003191:14.66	0.003099:16.71	0.002798:23.26	0.002921:25.25	0.002738:21.60	0.002905:25.57	0.002967:20.64	0.002729:19.65	0.002797:22.79	0.003054:15.44	0.002811:31.44	0.002861:29.13	0.002895:23.22	0.003267:15.49	0.002846:13.37	0.002825:18.32	0.002826:13.40	0.002909:17.30	0.002843:26.14	0.002891:25.65	0.002986:14.42	0.003016:18.82	0.002797:19.38	0.002997:17.56	0.002943:16.93	0.002893:20.46	0.002735:27.01	0.002964:18.79	0.002806:26.33	0.003009:21.77	0.002875:17.27	0.002910:15.07	0.002849:17.78	0.002719:18.11	0.002863:19.36	0.003003:13.62
Chr01	2600001	0.004904:19.53	0.004718:18.61	0.004865:18.52	0.005144:16.20	0.004905:13.49	0.005179:16.36	0.005041:19.46	0.004958:15.90	0.005174:19.43	0.005115:16.68	0.005009:17.13	0.004759:17.28	0.005016:17.12	0.004929:18.05	0.004773:24.83	0.004724:26.92	0.004956:26.67	0.004777:24.81	0.004843:23.02	0.004871:21.06	0.004851:25.81	0.004854:17.37	0.004747:30.99	0.004736:28.08	0.004723:27.12	0.004732:18.65	0.004851:17.04	0.004588:18.93	0.005072:17.60	0.004858:21.84	0.004675:25.31	0.005090:30.45	0.004961:17.53	0.004915:21.20	0.004762:22.79	0.005117:22.36	0.004775:21.20	0.004883:23.28	0.004732:25.37	0.004840:22.09	0.004606:25.13	0.004976:21.00	0.004588:15.45	0.004816:14.68	0.004647:17.15	0.004702:17.63	0.004753:18.90	0.004977:13.05
Chr01	2650001	0.010048:17.36	0.010527:17.45	0.010186:18.90	0.010714:15.05	0.011406:14.18	0.010199:16.58	0.010303:19.89	0.010699:15.46	0.009571:20.84	0.010670:15.91	0.010240:18.32	0.009646:20.03	0.010189:19.13	0.010150:18.31	0.010248:24.01	0.009396:27.16	0.008705:29.73	0.010456:20.45	0.009120:26.77	0.010161:20.23	0.010158:27.95	0.009366:21.52	0.009656:25.88	0.010415:23.93	0.008998:28.18	0.009039:23.91	0.009040:21.98	0.010218:19.14	0.010221:17.59	0.009018:26.08	0.009967:21.41	0.008273:38.08	0.009548:18.50	0.009415:22.31	0.009845:23.66	0.008217:27.77	0.008992:27.10	0.009165:25.99	0.010598:21.76	0.009598:24.17	0.011175:21.69	0.010144:18.48	0.010397:13.96	0.010237:16.01	0.009904:15.98	0.009758:16.22	0.010645:17.93	0.011171:14.11
Chr01	2700001	0.012926:18.93	0.013832:18.24	0.013390:21.35	0.014239:17.02	0.014068:15.51	0.014351:18.54	0.013484:21.98	0.014067:16.52	0.012830:23.54	0.014151:17.58	0.012179:21.17	0.012727:24.91	0.012673:21.42	0.014014:20.44	0.013193:24.49	0.012175:27.88	0.012146:32.15	0.013945:19.12	0.012662:26.54	0.012643:21.70	0.012543:29.22	0.012979:22.84	0.013575:24.82	0.013805:23.77	0.012152:29.99	0.012138:24.53	0.012543:25.86	0.013099:19.88	0.013368:19.72	0.013309:26.03	0.014245:20.48	0.011589:37.27	0.013544:18.06	0.012405:22.90	0.013128:24.80	0.011858:28.30	0.012285:27.65	0.012801:27.70	0.013094:21.35	0.013579:22.47	0.014014:21.34	0.014247:16.57	0.016106:12.61	0.014414:15.28	0.014699:14.71	0.013719:16.24	0.013964:18.24	0.014255:14.53
Chr01	2750001	0.012623:21.03	0.012676:20.81	0.012887:23.78	0.012721:19.27	0.014382:17.79	0.012371:21.13	0.012799:24.92	0.013363:18.36	0.011902:28.35	0.013133:20.33	0.011637:24.22	0.012112:27.34	0.011884:25.33	0.013232:22.93	0.012180:27.11	0.012119:31.94	0.010971:36.98	0.013521:22.94	0.011905:30.60	0.013149:24.60	0.012464:32.94	0.011628:26.25	0.012913:29.48	0.012267:27.48	0.011629:33.96	0.011475:29.51	0.011506:30.67	0.012776:22.60	0.012848:22.96	0.011450:30.16	0.013219:24.38	0.011524:43.23	0.012011:20.81	0.011824:26.16	0.012099:28.53	0.011298:34.22	0.011548:33.55	0.011603:30.09	0.013318:24.76	0.012348:27.46	0.013129:23.95	0.012936:20.94	0.013983:16.09	0.012715:19.65	0.014104:18.15	0.013350:18.77	0.012985:21.77	0.013082:15.91
Chr01	2800001	0.015418:20.76	0.015945:20.29	0.014981:24.72	0.016026:18.67	0.015413:17.57	0.015451:21.53	0.015468:25.92	0.015750:18.37	0.015037:26.76	0.015767:19.44	0.015364:22.53	0.015749:27.51	0.015338:23.43	0.015813:23.08	0.014466:29.02	0.014148:33.42	0.014649:39.29	0.014780:22.56	0.014156:32.01	0.014664:25.62	0.014516:35.87	0.014224:27.62	0.014625:29.20	0.014352:28.13	0.014253:35.57	0.014364:31.68	0.014560:29.09	0.014940:21.58	0.015522:22.05	0.014802:31.01	0.014635:24.62	0.013786:45.28	0.015049:22.89	0.014835:28.33	0.014298:28.99	0.013967:34.92	0.014127:33.94	0.014093:31.43	0.015398:23.96	0.014781:29.38	0.015034:24.56	0.015973:20.36	0.016625:15.75	0.015380:18.97	0.015941:17.42	0.014518:18.82	0.015073:21.74	0.015733:16.85
Chr01	2850001	0.017019:29.16	0.017180:27.10	0.017123:31.47	0.017225:24.73	0.017143:23.02	0.018050:27.77	0.017320:33.78	0.016732:24.13	0.017079:33.62	0.017604:25.21	0.016198:28.26	0.017154:32.50	0.017922:29.03	0.017622:30.19	0.018038:38.71	0.016969:43.46	0.016765:48.34	0.017393:30.71	0.016001:39.10	0.017439:33.38	0.018547:46.04	0.018613:31.89	0.017242:38.84	0.017532:37.95	0.017719:45.87	0.017801:36.85	0.017384:33.70	0.016475:27.38	0.017972:28.87	0.017192:39.45	0.017567:33.32	0.017476:55.57	0.016980:30.15	0.017611:36.42	0.017126:38.67	0.017066:43.37	0.016805:41.82	0.017747:41.50	0.017516:34.16	0.017745:36.17	0.016940:32.28	0.017375:27.86	0.017621:18.72	0.017321:22.03	0.017578:20.89	0.016188:23.15	0.017887:27.76	0.016754:21.17
Chr01	2900001	0.012201:21.21	0.012107:20.65	0.011690:23.00	0.013824:17.82	0.010613:16.04	0.010474:19.83	0.012326:24.71	0.010970:17.72	0.010927:23.99	0.012378:18.30	0.011009:19.28	0.013184:23.08	0.011480:20.48	0.012165:21.19	0.011687:27.52	0.010342:30.06	NA:31.93	0.012683:24.14	NA:27.01	0.011571:23.79	0.013088:30.21	NA:21.71	0.011505:29.28	0.012023:27.81	NA:30.33	NA:23.54	0.011200:23.34	0.010823:21.35	0.011014:20.85	NA:29.52	0.010865:25.48	NA:33.77	0.012468:21.60	0.013100:25.25	0.011870:26.94	NA:28.64	NA:27.39	NA:28.13	0.010785:23.58	NA:27.02	0.013082:25.85	0.012779:20.99	0.011798:14.59	0.012297:15.30	0.011545:16.44	0.009934:17.63	0.012775:20.85	0.011107:14.20
Chr01	2950001	0.007815:13.14	0.008296:12.46	0.007462:14.22	0.009193:10.30	0.009162:9.57	0.007419:12.49	0.008271:15.11	0.008246:11.72	0.008952:13.60	0.008143:11.29	0.007936:11.98	0.008131:12.79	0.008362:12.43	0.008208:13.61	0.007517:17.76	0.006867:19.52	0.007647:19.84	0.007449:15.52	0.008288:15.02	0.008005:15.02	0.007481:18.93	0.008763:11.95	0.007261:19.19	0.007359:18.36	0.008518:18.87	0.007605:13.58	0.009213:12.38	0.009155:13.03	0.007998:12.41	0.007855:16.27	0.007417:17.19	0.006835:22.36	0.008452:13.04	0.007359:15.75	0.007192:16.61	0.008112:16.66	0.008593:14.60	0.007714:17.92	0.007608:16.69	0.007838:15.87	0.007848:16.10	0.007620:13.68	0.009183:8.82	0.011911:8.11	0.008393:9.92	0.008553:10.94	0.007810:12.93	0.009663:8.34
Chr01	3000001	0.005875:22.10	0.005954:19.69	0.006021:19.66	0.005930:17.66	0.005381:15.01	0.005303:18.00	0.005844:21.28	0.005648:17.76	0.006001:20.10	0.005738:17.30	0.005922:18.12	0.005311:16.77	0.005915:17.70	0.005343:19.01	0.006026:25.01	0.005500:26.03	0.005845:25.47	0.005803:26.32	0.005719:22.41	0.005929:21.49	0.005636:23.20	0.005094:19.56	0.005761:32.55	0.005878:30.86	0.005529:25.34	0.004481:18.11	0.004990:16.60	0.005757:20.58	0.005859:18.17	0.005346:21.14	0.005303:27.33	0.004674:32.39	0.005110:16.60	0.005517:21.04	0.005605:20.79	0.005770:23.21	0.005072:21.22	0.005578:23.96	0.005787:27.74	0.005495:23.43	0.005737:26.79	0.005459:22.42	0.005502:18.33	0.005553:17.00	0.005917:18.97	0.005227:19.66	0.005944:19.01	0.004915:14.51
Chr01	3050001	0.006290:19.29	0.006239:17.92	0.006066:17.32	0.006029:16.22	0.005959:11.67	0.006114:15.62	0.006175:18.29	0.006209:15.96	0.006249:15.86	0.005856:14.59	0.006152:14.53	0.006389:14.28	0.006172:14.67	0.006127:17.20	0.006191:21.02	0.006008:23.53	0.006216:20.44	0.005885:21.77	0.006181:18.24	0.006148:18.37	0.006193:20.55	0.006537:12.67	0.005965:26.84	0.006102:25.63	0.006073:21.90	0.006395:14.13	0.006064:13.47	0.006255:18.05	0.006086:14.73	0.006432:15.00	0.005945:22.39	0.006595:21.29	0.006492:13.00	0.006086:17.32	0.006205:16.02	0.006274:14.85	0.006546:15.23	0.006183:18.69	0.005948:23.28	0.006122:17.35	0.006308:22.48	0.006106:18.97	0.006276:14.68	0.005959:11.78	0.006006:15.14	0.006112:15.67	0.006112:16.98	0.005960:10.89
Chr01	3100001	0.020988:15.52	0.019843:14.49	0.020819:16.34	0.018741:13.09	0.020397:11.67	0.020194:13.53	0.020014:18.07	0.018536:13.31	0.019415:15.78	0.019726:13.37	0.019728:14.16	0.019998:14.82	0.019552:13.70	0.020248:14.74	0.019254:21.12	0.019395:23.08	0.019951:24.18	0.021241:19.08	0.018129:21.53	0.019756:17.90	0.019087:22.51	0.019876:17.08	0.020804:24.43	0.019000:22.89	0.018930:24.11	0.019832:19.44	0.019272:15.31	0.019517:15.53	0.019736:14.03	0.020305:20.35	0.019908:19.67	0.019392:29.16	0.020324:16.47	0.018265:19.11	0.020099:20.90	0.020049:21.70	0.019096:20.51	0.019734:22.02	0.021478:19.79	0.019162:19.98	0.020888:19.92	0.018968:16.40	0.021566:11.96	0.020870:11.70	0.020178:13.81	0.021072:14.26	0.019745:15.62	0.020171:11.98
Chr01	3150001	0.026181:19.02	0.027132:17.83	0.025234:19.47	0.026056:15.55	0.025412:13.51	0.026288:16.54	0.025706:21.26	0.024042:15.77	0.026574:18.58	0.025108:15.96	0.025124:16.91	0.026331:19.23	0.026740:17.40	0.026519:18.68	0.025312:26.60	0.025172:29.58	0.024951:32.34	0.026051:22.46	0.025849:27.44	0.026320:22.55	0.025166:30.76	0.025986:22.55	0.027007:28.02	0.025218:27.58	0.025625:31.24	0.025571:24.68	0.026300:18.82	0.026825:18.84	0.025203:16.99	0.025311:27.55	0.025679:23.95	0.024759:38.58	0.025431:21.50	0.025777:24.19	0.025844:27.18	0.024766:30.30	0.025695:27.79	0.025223:28.18	0.026337:24.42	0.025331:27.37	0.026437:23.81	0.025690:20.14	0.026465:15.60	0.025038:13.96	0.024394:16.18	0.025369:17.42	0.026231:19.40	0.024544:13.28
Chr01	3200001	0.008892:18.91	0.008179:18.54	0.008252:17.98	0.008193:16.21	0.007476:13.47	0.008128:15.32	0.007939:18.64	0.008345:16.26	0.008143:17.14	0.007578:15.11	0.008458:15.89	0.007787:16.24	0.008002:16.08	0.008685:17.82	0.008347:21.80	0.008143:24.15	0.008249:21.41	0.007664:24.76	0.007716:19.10	0.008310:20.07	0.007817:21.21	0.007803:14.59	0.008005:30.76	0.007687:28.61	0.008253:21.93	0.007072:15.46	0.008218:15.95	0.008080:18.67	0.008011:14.48	0.007699:16.58	0.007871:25.19	0.007277:25.14	0.007549:13.63	0.007854:17.89	0.007133:16.43	0.006835:18.09	0.007264:17.23	0.008459:19.51	0.007984:25.50	0.008025:19.07	0.008065:25.97	0.007380:21.60	0.007655:18.49	0.008268:17.63	0.007981:18.45	0.007838:19.83	0.007859:20.10	0.007238:14.14
Chr01	3250001	0.000948:19.07	0.001144:17.32	0.001112:17.74	0.001182:16.05	0.001017:13.84	0.001124:15.89	0.000901:19.03	0.001253:15.94	0.001052:18.12	0.000950:15.65	0.001120:16.63	0.001019:14.58	0.001070:15.85	0.000953:17.00	0.000997:23.24	0.000917:24.61	0.001010:23.53	0.001082:24.36	0.000898:21.20	0.001021:20.52	0.001031:21.89	0.001148:17.33	0.000951:30.55	0.001100:28.73	0.001086:23.24	0.000994:16.43	0.001007:15.68	0.000994:18.94	0.000952:15.89	0.001079:19.94	0.001000:25.16	0.000852:30.19	0.000913:15.94	0.000956:20.43	0.001082:19.37	0.001055:20.78	0.001135:19.52	0.000961:22.56	0.001084:26.11	0.000986:22.67	0.001016:26.14	0.000915:22.00	0.001156:17.24	0.000863:15.60	0.000977:18.46	0.001057:19.07	0.001070:19.57	0.000987:14.22
Chr01	3300001	0.002190:25.77	0.002662:23.55	0.002185:24.75	0.002801:21.15	0.002728:17.44	0.002541:21.96	0.002242:26.12	0.002448:21.63	0.002607:23.39	0.002498:20.51	0.002461:22.23	0.002375:21.79	0.002395:21.50	0.002535:23.49	0.002175:30.52	0.002195:32.14	0.002011:29.75	0.001972:29.85	0.002249:25.19	0.002310:26.76	0.002043:30.84	0.002166:20.59	0.002380:36.51	0.002044:35.54	0.002187:29.20	0.001903:22.47	0.002341:21.28	0.002400:25.19	0.002366:21.67	0.001867:26.25	0.002166:31.51	0.001701:35.64	0.002192:21.17	0.002097:26.40	0.001941:27.45	0.002107:26.58	0.002062:23.97	0.001842:27.29	0.001961:31.61	0.002220:27.26	0.002039:30.93	0.002223:25.74	0.002264:19.64	0.002729:17.71	0.002313:21.07	0.002024:22.65	0.002074:24.81	0.002545:16.57
Chr01	3350001	0.002166:22.46	0.002629:21.45	0.002418:22.32	0.002052:19.12	0.002506:16.73	0.002867:19.66	0.002091:23.89	0.002098:19.89	0.001946:22.49	0.002368:19.19	0.002512:20.52	0.002316:21.27	0.002336:20.50	0.001911:21.06	0.001705:29.83	0.001883:32.57	0.001736:30.11	0.002149:27.83	0.001486:27.71	0.002000:26.45	0.001590:32.80	0.002258:22.21	0.001969:34.67	0.001914:33.20	0.001937:31.03	0.002050:23.84	0.001999:22.63	0.002280:22.86	0.001781:21.12	0.001886:27.64	0.001974:28.64	0.001877:38.62	0.002120:21.14	0.002257:25.45	0.002112:26.69	0.002236:27.88	0.001651:27.03	0.002181:29.11	0.001947:29.11	0.002171:26.74	0.001953:29.23	0.002148:24.25	0.001922:18.37	0.002288:18.95	0.001777:19.80	0.002500:21.80	0.001889:24.24	0.002365:16.21
Chr01	3400001	0.003030:24.48	0.003069:21.68	0.002676:24.44	0.003068:19.50	0.003454:16.42	0.002952:21.86	0.002722:24.65	0.002890:20.67	0.003044:21.84	0.003321:19.78	0.003119:21.13	0.003070:21.49	0.002815:21.81	0.003278:22.14	0.003047:31.27	0.002653:34.13	0.002645:31.00	0.002877:27.19	0.002521:26.45	0.002680:26.60	0.002705:33.46	0.002604:21.86	0.002611:33.06	0.002860:32.19	0.002377:33.37	0.002400:24.19	0.002600:22.77	0.003275:23.51	0.002943:22.64	0.003073:26.13	0.002378:28.09	0.002652:37.71	0.003338:20.73	0.002975:26.28	0.002490:27.68	0.002548:27.38	0.003243:24.47	0.002613:30.31	0.002727:28.60	0.002612:26.81	0.002986:29.49	0.002842:23.57	0.003736:16.92	0.003897:15.27	0.003563:17.77	0.003135:19.32	0.003010:22.12	0.003755:14.96
Chr01	3450001	0.002071:19.89	0.002002:19.68	0.001859:20.37	0.002021:17.03	0.001891:14.27	0.001884:17.99	0.002004:22.11	0.001970:17.37	0.001821:19.83	0.002023:16.58	0.001905:17.45	0.002134:18.10	0.002098:17.54	0.002030:19.25	0.001898:27.20	0.002140:29.97	0.001980:24.88	0.001928:25.58	0.001829:23.68	0.001923:23.04	0.001973:28.66	0.001916:18.53	0.001820:31.33	0.001864:29.62	0.002022:27.74	0.001880:20.59	0.002039:18.87	0.002102:20.43	0.001989:18.23	0.001929:22.44	0.001930:26.45	0.001821:31.19	0.001845:18.75	0.001854:23.19	0.001931:23.78	0.001893:23.14	0.001829:21.36	0.001961:25.36	0.001950:27.72	0.001932:23.54	0.001888:27.34	0.001959:22.59	0.002094:15.98	0.002153:14.92	0.002216:17.24	0.002130:18.25	0.002191:21.81	0.002196:14.71
Chr01	3500001	0.008653:16.84	0.009019:15.22	0.009347:16.03	0.008817:14.34	0.008628:11.79	0.009169:14.63	0.009290:16.64	0.008941:13.89	0.009528:15.63	0.009140:14.00	0.008950:14.94	0.010204:15.52	0.009380:14.71	0.009261:15.23	0.009472:21.12	0.009233:23.78	0.009525:22.11	0.009596:20.35	0.008765:18.76	0.010067:18.58	0.008780:21.91	0.008637:15.49	0.008908:25.75	0.009017:24.96	0.008845:22.43	0.009341:16.83	0.009094:16.15	0.009145:16.97	0.009322:15.25	0.008919:19.44	0.008972:21.64	0.008273:26.22	0.008836:15.62	0.008481:19.33	0.008897:19.92	0.009213:20.07	0.008558:18.73	0.009309:20.89	0.008985:22.08	0.009011:20.36	0.009154:22.11	0.009340:18.11	0.008999:13.67	0.008945:13.31	0.008529:14.34	0.009241:15.46	0.009001:18.43	0.008760:11.94
Chr01	3550001	0.004921:20.93	0.004756:18.90	0.004933:20.11	0.005021:16.97	0.004643:15.08	0.005037:17.58	0.004747:21.77	0.004853:17.96	0.004989:20.06	0.005051:17.85	0.005102:19.06	0.004696:20.30	0.004774:18.80	0.005242:19.02	0.005070:25.49	0.005051:28.31	0.004545:27.96	0.004805:25.05	0.004891:25.39	0.004775:22.31	0.004988:26.46	0.004641:19.42	0.004651:31.46	0.004795:29.42	0.004788:28.40	0.005063:21.76	0.004683:21.69	0.005006:20.35	0.004955:18.85	0.004774:25.40	0.004849:26.39	0.004733:36.77	0.004922:20.32	0.004855:23.72	0.004769:25.52	0.004725:27.43	0.004803:26.67	0.004537:26.15	0.004903:26.44	0.004926:26.04	0.004990:26.00	0.004700:22.09	0.004835:16.53	0.004247:16.11	0.004564:17.71	0.005071:19.31	0.004813:21.05	0.004194:14.55
Chr01	3600001	0.004104:20.54	0.004391:18.41	0.004351:20.07	0.004844:15.76	0.004571:13.26	0.004457:17.10	0.004223:20.41	0.004338:17.29	0.004130:17.49	0.004512:15.88	0.004353:17.46	0.004414:17.69	0.004544:17.00	0.004424:18.83	0.004301:23.49	0.004459:24.27	0.004304:23.51	0.004161:22.36	0.004367:18.78	0.004206:20.09	0.004267:23.14	0.004582:15.79	0.004272:28.49	0.004451:27.65	0.004101:23.78	0.004294:17.07	0.004717:17.80	0.004343:19.22	0.004660:16.43	0.004360:23.63	0.004241:25.23	0.004215:29.76	0.004259:17.42	0.004015:22.88	0.004155:23.21	0.004365:22.01	0.004092:20.22	0.004316:24.11	0.004185:24.68	0.004555:22.44	0.004568:24.05	0.004379:20.02	0.004353:14.92	0.004406:12.07	0.004730:15.24	0.004290:16.00	0.004522:20.12	0.004610:12.01
Chr01	3650001	0.015356:10.58	0.015656:9.64	0.015648:9.41	NA:8.17	NA:6.79	NA:8.54	NA:10.29	0.014270:9.01	NA:8.82	0.015111:8.26	NA:8.47	NA:7.81	NA:8.04	0.014687:9.42	NA:10.71	NA:9.63	NA:9.55	0.014763:11.53	NA:7.74	NA:8.88	NA:9.36	NA:6.10	0.015238:14.13	0.014847:14.28	NA:9.85	NA:6.37	NA:8.00	NA:9.17	NA:8.13	0.015349:9.96	0.014788:12.45	NA:13.26	0.015047:8.36	0.015249:10.52	NA:10.21	NA:8.88	NA:8.05	NA:10.11	0.015861:12.49	0.015634:10.21	0.015597:12.13	0.015851:9.96	0.014374:7.66	NA:5.79	0.015677:7.80	NA:8.14	0.015291:9.84	NA:5.71
Chr01	3700001	0.004060:21.30	0.004251:19.96	0.004355:19.12	0.004113:16.94	0.003991:13.39	0.004053:17.07	0.004475:19.68	0.004221:17.69	0.004328:17.47	0.004430:16.71	0.004330:17.85	0.004278:15.55	0.004265:16.59	0.004264:19.14	0.004239:22.21	0.004540:21.66	0.004891:18.61	0.004239:24.93	0.004962:16.24	0.004903:20.24	0.004409:19.33	0.005044:11.94	0.003990:31.52	0.004046:30.06	0.004609:19.01	0.005302:12.89	0.004323:15.63	0.004020:19.84	0.004171:16.12	0.004734:16.68	0.004079:26.75	0.004553:22.22	0.004441:14.47	0.004348:18.11	0.004564:18.45	0.004495:15.89	0.004436:14.87	0.005364:18.30	0.004311:25.98	0.004492:17.69	0.004102:26.76	0.004188:21.82	0.003865:17.65	0.004021:13.62	0.004270:17.28	0.004043:17.98	0.004183:20.01	0.004076:12.39
Chr01	3750001	0.006221:21.59	0.006000:20.48	0.006108:21.44	0.006220:17.75	0.006265:15.76	0.006070:18.81	0.006227:23.27	0.006077:18.86	0.005866:19.56	0.006316:18.23	0.006174:19.58	0.006485:19.02	0.005759:19.15	0.006040:19.88	0.005818:27.48	0.005928:30.76	0.005822:31.03	0.006085:26.85	0.005873:26.44	0.006120:24.32	0.006032:28.95	0.006106:20.54	0.005998:31.68	0.006003:30.91	0.005939:30.85	0.005917:22.72	0.005984:19.58	0.006150:21.71	0.006202:17.80	0.006027:26.74	0.006039:26.50	0.005926:35.93	0.006044:20.38	0.005855:25.33	0.006035:26.02	0.005940:26.53	0.006030:25.60	0.005921:28.48	0.005863:26.86	0.006108:27.29	0.006105:28.03	0.005977:22.37	0.005835:17.20	0.006376:15.69	0.006056:18.71	0.005873:20.23	0.006078:21.64	0.005836:15.21
Chr01	3800001	0.011654:20.39	0.011634:18.50	0.012718:19.85	0.012191:15.91	0.012215:13.50	0.011337:17.65	0.011639:21.52	0.011834:17.39	0.012179:18.02	0.011891:16.39	0.011793:17.58	0.012705:16.95	0.012102:17.07	0.011744:18.81	0.011642:24.96	0.011705:28.14	0.010493:28.97	0.012053:22.39	0.012137:23.44	0.011054:21.83	0.011224:26.86	0.011767:18.62	0.012068:27.31	0.011433:27.62	0.010993:29.52	0.011181:20.71	0.012518:16.87	0.011982:18.27	0.011523:17.13	0.010997:25.54	0.011812:24.19	0.010820:35.68	0.011695:18.50	0.011495:23.24	0.011391:25.02	0.011520:24.98	0.011654:23.54	0.011075:26.73	0.011490:24.33	0.011055:23.75	0.011699:24.62	0.011429:20.12	0.012566:14.27	0.012572:13.35	0.011766:16.10	0.011664:16.75	0.011713:18.57	0.011917:13.59
Chr01	3850001	0.008208:16.89	0.008933:16.39	0.008162:17.01	0.008055:14.79	0.008481:12.67	0.009129:14.31	0.008722:18.77	0.008429:15.02	0.007896:17.26	0.008790:14.64	0.008611:15.39	0.008868:16.57	0.008622:14.93	0.008596:15.62	0.008824:21.48	0.008488:24.13	0.008309:24.03	0.008576:21.19	0.008564:21.39	0.008106:19.12	0.008688:22.30	0.008688:16.50	0.008646:26.46	0.008394:24.90	0.008200:23.48	0.008556:17.96	0.008278:16.67	0.008942:16.97	0.008204:15.11	0.007765:21.19	0.007937:22.37	0.008281:29.62	0.008742:15.29	0.009051:19.70	0.008732:20.45	0.008420:21.33	0.008307:20.24	0.009087:21.97	0.008894:22.80	0.008123:21.59	0.008114:23.48	0.008119:19.10	0.008324:14.98	0.008434:14.99	0.008435:15.94	0.007854:16.37	0.008606:17.51	0.008753:13.48
Chr01	3900001	0.006015:18.85	0.006783:17.74	0.006071:19.78	0.006429:16.20	0.006402:15.23	0.005972:15.03	0.005894:21.34	0.006459:15.79	0.006480:19.35	0.006808:15.93	0.006655:18.87	0.005970:20.11	0.006502:18.46	0.006226:17.51	0.006212:28.87	0.006208:31.68	0.006235:36.15	0.005956:25.02	0.005936:30.12	0.006042:23.76	0.006146:31.58	0.005901:26.44	0.006205:31.91	0.006252:29.81	0.006184:34.92	0.005748:28.73	0.006349:21.81	0.006055:19.41	0.006497:16.85	0.005853:31.31	0.005928:26.67	0.006051:45.55	0.006329:22.79	0.005874:27.49	0.005973:28.86	0.006197:34.94	0.005894:33.52	0.006080:31.60	0.005862:26.76	0.005812:30.96	0.006061:27.82	0.006383:22.56	0.005986:17.94	0.006380:18.26	0.005884:19.07	0.006527:20.51	0.005984:21.25	0.005943:16.74
Chr01	3950001	0.014053:20.77	0.013510:19.83	0.014165:22.77	0.014654:17.28	0.014125:15.55	0.014341:17.59	0.013936:23.52	0.014327:18.12	0.014676:20.20	0.014249:18.25	0.015154:19.17	0.013824:21.41	0.014624:18.68	0.014668:20.17	0.014110:29.31	0.014025:31.41	0.013927:33.63	0.013368:25.72	0.013662:27.60	0.014019:24.10	0.013830:29.88	0.014237:22.62	0.013561:32.92	0.013744:30.59	0.014034:31.94	0.014298:24.72	0.013943:23.35	0.013973:20.38	0.014637:18.69	0.013615:30.35	0.014172:27.30	0.013704:41.54	0.013770:22.66	0.013824:26.49	0.014059:29.27	0.014200:30.03	0.013733:28.34	0.013562:30.16	0.013522:27.94	0.013255:29.28	0.013327:28.35	0.013808:22.05	0.014368:17.18	0.014686:14.93	0.013786:18.56	0.013777:19.41	0.013739:21.75	0.012722:15.91
Chr01	4000001	0.003953:20.24	0.003833:19.39	0.004053:17.90	0.003796:17.51	0.003616:13.12	0.003851:15.71	0.003714:18.91	0.004045:16.56	0.003761:17.76	0.003787:15.93	0.003866:16.95	0.003898:15.36	0.003768:15.37	0.003919:18.11	0.003810:20.71	0.003772:20.85	0.003759:17.37	0.003871:24.78	0.003818:16.14	0.003878:18.91	0.003956:18.97	0.003523:11.58	0.003891:31.11	0.003786:29.53	0.003969:18.29	0.003595:12.20	0.003733:15.29	0.003723:19.65	0.003771:15.31	0.003570:14.04	0.003863:24.89	0.003647:19.89	0.003856:12.07	0.003741:16.97	0.003807:15.21	0.003893:14.96	0.003817:13.71	0.003733:16.97	0.003885:25.84	0.003891:16.11	0.003869:25.59	0.003785:21.61	0.003937:16.13	0.003857:14.29	0.003751:17.23	0.003830:18.45	0.003869:19.59	0.003681:13.24
Chr01	4050001	0.011805:15.72	0.012201:15.25	0.013065:15.28	0.012574:14.12	0.012776:11.11	0.012467:12.81	0.012778:16.08	0.011621:14.45	0.012344:14.48	0.011556:13.52	0.011875:13.47	0.012780:12.16	0.012692:13.21	0.012287:14.66	0.011426:20.77	0.011530:20.53	0.012569:19.12	0.011318:21.71	0.011929:17.45	0.012682:17.48	0.012517:18.00	0.012717:14.34	0.011383:27.77	0.011193:25.49	0.012078:19.04	0.012921:13.92	0.013066:12.79	0.012039:16.44	0.012401:11.60	0.011934:16.67	0.011405:22.14	0.011799:25.47	0.012300:13.32	0.012179:17.40	0.011907:17.29	0.012174:17.64	0.013851:16.32	0.011807:18.62	0.011551:22.64	0.011506:18.45	0.010721:23.36	0.011687:18.83	0.011740:14.85	0.011884:13.19	0.011408:15.50	0.011315:16.67	0.011871:17.24	0.012369:12.45
Chr01	4100001	0.005429:18.88	0.005287:18.00	0.005298:16.94	0.005467:16.10	0.004706:11.74	0.005116:14.51	0.005237:18.05	0.005358:15.26	0.005033:15.35	0.005016:14.69	0.005116:14.60	0.004918:12.24	0.005346:14.37	0.005355:16.32	0.005201:19.73	0.005110:20.22	0.005202:16.71	0.005223:24.06	0.005122:15.17	0.005335:17.78	0.005353:17.10	0.005212:11.44	0.005217:30.56	0.005140:28.07	0.005237:17.55	0.004596:11.34	0.004890:11.99	0.005312:17.82	0.005227:12.92	0.004936:12.43	0.005296:24.74	0.005085:18.78	0.005042:11.94	0.005375:15.77	0.005153:14.12	0.004462:13.33	0.005142:11.98	0.005351:15.45	0.005103:24.89	0.005221:15.77	0.005297:25.44	0.005056:20.64	0.004872:16.61	0.004836:13.90	0.004860:17.66	0.005054:17.52	0.005225:18.54	0.004814:12.36
Chr01	4150001	0.002500:20.17	0.002264:18.96	0.002580:17.92	0.002379:16.34	0.002345:14.01	0.002226:16.58	0.002479:19.31	0.002432:16.99	0.002408:16.81	0.002666:15.95	0.002596:15.83	0.002504:12.67	0.002366:16.02	0.002353:17.93	0.002552:22.78	0.002461:24.13	0.002425:20.87	0.002264:25.13	0.002543:17.84	0.002277:20.18	0.002643:20.80	0.002795:13.84	0.002205:30.92	0.002495:28.99	0.002640:21.65	0.002344:14.98	0.002316:14.09	0.002314:18.80	0.002642:15.12	0.002375:16.75	0.002299:25.75	0.002337:23.85	0.002643:14.31	0.002764:18.88	0.002516:18.20	0.002653:17.04	0.002606:16.59	0.002395:19.65	0.002067:26.68	0.002488:18.73	0.002289:27.27	0.002444:22.39	0.002265:16.73	0.002708:13.95	0.002368:17.58	0.002512:18.72	0.002394:20.12	0.002363:13.76
Chr01	4200001	0.000942:21.12	0.000883:20.05	0.000867:18.58	0.000884:17.73	0.000846:14.57	0.000851:17.54	0.000830:20.56	0.000968:17.44	0.000938:18.61	0.000888:17.78	0.000829:17.78	0.000873:14.96	0.000868:17.46	0.000990:17.68	0.000865:23.88	0.000863:25.98	0.000827:24.82	0.000962:26.96	0.000870:23.18	0.000924:21.41	0.000928:23.55	0.000930:17.28	0.000963:32.68	0.000984:29.51	0.000864:26.83	0.000884:17.44	0.000725:15.36	0.000886:20.01	0.000946:17.28	0.000903:19.16	0.000844:26.46	0.000949:28.72	0.000916:15.44	0.000894:20.15	0.000906:20.47	0.000902:19.94	0.001036:19.34	0.000888:22.57	0.000965:27.64	0.000885:22.69	0.000864:27.48	0.000844:22.62	0.000889:18.11	0.000792:16.42	0.000962:19.07	0.000867:19.97	0.000883:20.20	0.000935:14.93
Chr01	4250001	0.001544:22.21	0.001685:20.61	0.001343:20.17	0.001719:17.39	0.001907:14.13	0.001647:17.64	0.001488:21.96	0.001716:18.25	0.001799:19.16	0.001520:17.80	0.001844:18.18	0.001569:15.86	0.001638:17.36	0.001612:19.73	0.001466:26.02	0.001516:28.31	0.001508:24.18	0.001433:26.26	0.001513:21.39	0.001496:22.55	0.001423:25.88	0.002155:16.39	0.001376:31.55	0.001414:30.07	0.001460:26.97	0.001496:17.45	0.001962:15.65	0.001565:19.65	0.001549:17.37	0.001543:18.78	0.001599:28.06	0.001588:28.29	0.001667:16.13	0.001417:20.72	0.001481:21.59	0.001752:18.96	0.001842:17.73	0.001574:23.77	0.001439:27.98	0.001561:21.76	0.001232:27.88	0.001443:22.40	0.001390:17.29	0.001420:12.83	0.001380:17.57	0.001375:18.56	0.001431:19.48	0.001636:13.07
Chr01	4300001	0.009471:14.04	0.008503:13.57	0.008513:13.89	0.008697:11.59	0.008532:9.19	0.008319:11.38	0.008780:14.44	0.009085:12.81	0.008438:12.05	0.007880:11.43	0.008391:11.98	0.008780:11.92	0.008274:11.68	0.008922:13.26	0.008175:18.48	0.008587:19.89	0.008896:17.28	0.007780:18.40	0.008430:15.56	0.008636:16.06	0.008065:19.18	0.008038:11.77	0.008903:22.25	0.008462:21.18	0.008679:18.39	0.008877:12.33	0.009137:12.37	0.008183:13.54	0.008304:11.04	0.008737:13.92	0.008943:19.37	0.008715:20.24	0.008497:11.96	0.009044:15.72	0.008767:16.18	0.007951:13.64	0.009056:13.73	0.009049:17.04	0.008059:19.19	0.008754:15.36	0.008136:19.31	0.008345:15.20	0.009245:11.71	0.007892:9.28	0.007956:12.13	0.008339:13.09	0.009201:15.08	0.008148:9.38
Chr01	4350001	0.007703:11.24	0.007264:10.12	0.008352:11.03	0.007673:9.37	0.007409:6.97	0.008211:8.80	0.007981:11.61	0.007666:9.75	0.008383:9.06	0.007721:9.06	0.008221:9.49	0.007156:9.87	0.008943:9.33	0.007994:10.73	0.007502:15.35	0.007596:15.41	0.006639:15.24	0.007434:13.65	0.008166:12.58	0.008425:12.88	0.007963:15.52	0.009043:10.45	0.007596:16.97	0.008081:16.27	0.007301:16.24	0.007859:11.44	0.007993:10.04	0.008142:10.83	0.007726:8.19	0.008067:12.74	0.007338:15.30	0.006894:19.48	0.007526:10.66	0.007595:13.29	0.007141:15.14	0.007970:13.62	0.008675:12.18	0.007535:15.05	0.008040:14.88	0.007546:13.90	0.007790:14.59	0.008365:10.64	0.009270:8.75	0.009095:7.20	0.008421:9.42	0.008858:9.89	0.007906:11.03	NA:6.87
Chr01	4400001	0.011401:19.48	0.011855:18.01	0.012609:17.53	0.012463:15.11	0.011259:12.19	0.012025:15.25	0.013085:18.08	0.011746:15.51	0.011750:16.66	0.011608:14.95	0.013189:15.31	0.012946:15.97	0.013308:15.22	0.012469:17.15	0.012036:19.75	0.012409:19.41	0.013494:17.43	0.012289:22.96	0.012602:15.57	0.012128:17.92	0.012982:17.59	0.012049:11.60	0.011822:29.62	0.011958:27.90	0.012233:17.14	0.012178:11.77	0.010561:15.89	0.012132:18.14	0.012426:13.61	0.011030:15.58	0.011437:23.96	0.011346:22.29	0.012543:14.16	0.012504:17.02	0.011411:17.27	0.012092:15.16	0.012894:14.63	0.011440:17.28	0.011990:24.59	0.011717:18.32	0.011500:24.90	0.012079:20.46	0.012085:16.60	0.011906:13.85	0.011265:17.10	0.011887:17.29	0.011542:18.82	0.010788:12.30
Chr01	4450001	0.009928:18.04	0.009819:17.41	0.009893:16.59	0.009786:15.38	0.009531:12.55	0.009748:15.62	0.009496:17.77	0.009246:15.38	0.010115:16.78	0.010160:14.79	0.010293:15.21	0.010137:14.70	0.010223:15.24	0.009970:16.28	0.010055:20.05	0.009942:18.69	0.010468:19.42	0.009698:23.21	0.010280:16.69	0.009879:17.57	0.010308:17.69	0.010018:12.58	0.008958:28.29	0.008999:27.87	0.009961:18.56	0.011660:12.34	0.009994:14.91	0.009785:17.67	0.009624:14.31	0.009760:16.35	0.009394:24.56	0.009903:23.70	0.009419:14.78	0.009811:17.70	0.010147:17.45	0.009996:17.41	0.010559:14.96	0.009663:18.21	0.009429:25.08	0.009855:19.60	0.009102:24.68	0.009534:19.53	0.010039:15.85	0.009707:12.86	0.009498:16.91	0.009538:17.06	0.009660:18.28	0.010333:12.39
Chr01	4500001	0.008737:17.57	0.009328:16.02	0.009439:15.07	0.009344:13.23	0.008462:10.13	0.009422:13.42	0.009572:15.74	0.009314:13.88	0.009773:12.86	0.009474:12.79	0.010069:13.01	0.009078:11.67	0.008692:12.40	0.009388:14.03	0.009154:16.97	0.009720:15.62	0.009117:13.25	0.009216:20.17	0.008811:11.10	0.009671:15.14	0.009922:12.70	0.008799:8.40	0.008685:25.45	0.008427:24.78	0.009549:13.01	NA:8.65	0.009135:11.89	0.008886:15.19	0.009411:11.70	0.007645:10.04	0.008918:21.32	0.009262:14.86	0.007519:9.42	0.009398:13.36	0.008632:12.77	0.009002:10.05	0.008592:9.95	0.008127:13.05	0.008784:22.20	0.008249:12.91	0.008631:21.83	0.008991:17.28	0.009102:13.65	0.008716:9.42	0.009047:13.52	0.009140:13.86	0.008653:14.99	0.008406:9.91
Chr01	4550001	0.012335:15.25	0.011917:14.61	0.011982:13.06	0.013006:11.60	0.009430:9.45	0.013362:11.92	0.012110:14.15	0.012848:12.96	0.011939:12.37	0.013296:10.79	0.013187:12.05	0.012477:11.52	0.013078:11.58	0.012205:12.77	0.011721:16.42	0.011828:17.01	0.012705:14.35	0.010726:17.98	0.013324:12.38	0.012043:14.26	0.012691:14.25	0.010989:9.70	0.010739:23.34	0.011746:22.26	0.012657:15.34	0.012891:10.04	0.010304:11.51	0.011882:14.07	0.012431:11.28	0.012041:12.03	0.011457:18.90	0.011525:18.15	0.011908:10.81	0.010262:14.10	0.011379:13.20	0.012082:12.42	0.014515:10.99	0.011523:14.27	0.011083:19.02	0.012171:13.47	0.010766:19.04	0.010630:15.59	0.012711:10.54	0.010416:8.94	0.011133:11.56	0.010135:12.58	0.011095:13.74	0.009222:8.76
Chr01	4600001	0.019942:13.89	0.020397:12.86	0.020954:12.52	0.021075:11.40	0.021147:9.61	0.021983:11.20	0.019870:13.55	0.019265:11.81	0.021325:12.93	0.020137:10.81	0.019662:11.74	0.020040:11.46	0.023712:10.89	0.018335:12.61	0.019830:18.04	0.018164:18.72	0.020219:17.07	0.020055:17.59	0.019890:16.03	0.020778:14.50	0.018107:17.16	0.019152:12.77	0.018248:22.10	0.017718:21.22	0.020608:17.82	0.019925:13.45	0.020398:12.07	0.020267:13.65	0.020291:10.83	0.019666:15.65	0.019558:17.91	0.019693:22.62	0.019312:13.37	0.019192:15.75	0.018654:16.59	0.019921:15.27	0.020324:14.44	0.019251:17.23	0.018710:19.10	0.019100:16.45	0.018467:18.89	0.018182:15.29	0.019223:10.70	0.021655:9.75	0.017992:11.59	0.018809:12.21	0.018977:13.95	0.020239:10.00
Chr01	4650001	0.011588:11.98	0.011873:10.81	0.012488:10.79	0.010502:9.87	0.013604:7.80	0.011425:9.33	0.011673:11.70	0.010783:9.81	NA:10.14	0.010876:8.71	0.011370:9.51	0.011102:8.98	0.011301:9.07	0.010984:10.37	0.010817:13.20	0.010768:13.88	0.010520:12.17	0.010729:14.84	0.011357:10.89	0.011321:12.04	0.010977:12.41	0.011638:8.15	0.010714:18.44	0.010063:17.35	0.010865:12.96	NA:8.32	0.011152:10.12	0.013473:10.72	0.009230:9.01	0.010569:10.77	0.011575:15.32	0.009929:15.48	0.010111:9.46	0.010944:11.62	0.010890:11.59	0.011821:10.85	0.012356:9.81	0.010299:11.50	0.009906:15.77	0.010373:11.76	0.011169:15.70	0.010108:13.75	0.012178:8.80	0.012026:8.24	0.010739:9.99	0.011443:10.58	0.011377:11.40	0.011977:8.09
Chr01	4700001	0.006218:18.12	0.007169:17.29	0.005858:16.42	0.006325:14.68	0.006672:11.13	0.006172:14.40	0.006488:17.11	0.006214:15.40	0.006705:14.97	0.006409:13.87	0.006434:14.56	0.006222:13.56	0.006111:13.57	0.006096:16.51	0.006534:19.46	0.007067:19.31	0.007176:17.47	0.005856:21.71	0.006477:15.61	0.006229:17.13	0.006938:16.49	0.007384:10.26	0.006051:27.31	0.006546:26.99	0.006746:18.45	0.007442:10.35	0.007828:13.27	0.006337:16.25	0.006630:12.90	0.006569:14.55	0.005670:23.49	0.006362:20.46	0.006193:12.91	0.006403:16.68	0.006293:17.09	0.006742:14.45	0.007064:13.68	0.006787:15.82	0.005859:23.24	0.006437:16.44	0.005742:23.11	0.006114:18.97	0.006478:14.76	0.008006:10.16	0.006948:13.93	0.005799:14.86	0.006290:16.86	0.007570:10.37
Chr01	4750001	0.014895:12.79	0.014751:12.43	0.015910:12.54	0.015506:10.76	0.014321:8.06	0.015046:10.51	0.016133:12.32	0.014683:10.79	0.014786:11.46	0.014870:10.83	0.014991:11.40	0.015068:10.48	0.014818:10.87	0.015961:11.63	0.015800:14.87	0.015319:16.17	0.015045:14.35	0.014945:16.78	0.015971:12.85	0.014657:13.33	0.015852:13.70	0.013017:9.79	0.015675:21.53	0.015067:20.27	0.015729:15.12	0.014738:9.64	0.013603:10.23	0.015159:12.43	0.013798:9.39	0.014932:12.05	0.015241:17.64	0.014173:17.95	0.014185:9.30	0.014266:12.76	0.014321:13.14	0.014297:11.92	0.015356:11.13	0.015031:13.90	0.014886:18.33	0.015847:13.37	0.015025:17.90	0.015261:14.44	0.014728:11.52	0.015431:9.82	0.015279:11.89	0.014286:12.57	0.016363:12.60	0.013857:9.23
Chr01	4800001	0.005782:17.29	0.006634:16.62	0.006729:15.70	0.006654:14.31	0.006568:11.97	0.006463:14.20	0.006105:17.19	0.006291:13.96	0.006580:16.39	0.005883:14.35	0.005875:14.84	0.006403:14.79	0.006440:14.07	0.006100:15.30	0.006630:18.54	0.005671:18.95	0.006031:17.12	0.005548:21.53	0.006361:15.66	0.006652:15.70	0.006454:16.71	0.007031:13.01	0.005540:28.52	0.005229:26.41	0.006026:17.34	0.007548:13.39	0.007307:15.41	0.006397:17.41	0.006659:12.79	0.006430:14.67	0.005667:22.73	0.005796:23.70	0.006559:11.92	0.005933:15.76	0.006690:15.50	0.006052:15.72	0.006400:13.69	0.006418:16.94	0.005537:23.58	0.006207:16.35	0.005438:22.98	0.005643:19.58	0.006648:15.18	0.006508:15.13	0.006235:16.07	0.005480:17.44	0.006032:18.23	0.006015:13.15
Chr01	4850001	0.004365:21.95	0.004553:20.61	0.003933:23.70	0.004760:17.23	0.004867:15.57	0.004405:19.35	0.003940:24.17	0.004327:18.27	0.004679:20.58	0.004243:19.10	0.004344:20.19	0.004336:21.76	0.004273:19.88	0.004328:21.12	0.004149:30.68	0.003649:32.86	0.003853:35.16	0.003909:26.34	0.003628:29.22	0.004618:24.60	0.003959:33.17	0.003116:26.01	0.003839:32.59	0.003893:31.82	0.003735:35.57	0.003788:27.60	0.004391:22.12	0.004210:21.56	0.003885:18.87	0.003709:30.76	0.004258:27.83	0.003195:44.49	0.004151:23.29	0.003795:28.60	0.003832:30.73	0.003541:31.95	0.004127:30.29	0.003625:32.42	0.003797:27.98	0.003907:29.29	0.004044:28.06	0.004122:22.57	0.004265:16.16	0.004529:15.28	0.004010:17.76	0.004675:19.12	0.004193:21.63	0.003894:15.28
Chr01	4900001	0.003563:25.02	0.003306:23.98	0.003299:25.73	0.002671:22.61	0.003786:19.04	0.003656:21.23	0.003156:27.43	0.003841:21.48	0.002773:26.41	0.003463:23.24	0.003510:24.21	0.003155:25.99	0.003603:23.29	0.002956:24.85	0.002699:33.40	0.002338:36.33	0.002176:36.52	0.002376:31.07	0.002537:34.21	0.002685:28.96	0.002521:35.92	0.002231:27.55	0.002527:38.03	0.002551:35.92	0.002440:36.51	0.002094:29.51	0.002626:27.48	0.003196:26.94	0.003622:22.04	0.002568:33.06	0.002362:32.17	0.002110:43.17	0.002689:26.80	0.002688:30.25	0.002209:31.54	0.002156:33.68	0.002224:33.06	0.002239:34.30	0.002636:33.21	0.002832:31.92	0.002774:33.42	0.002589:28.41	0.002673:22.82	0.002776:22.22	0.002817:24.37	0.002807:25.53	0.003041:26.79	0.002716:19.18
Chr01	4950001	0.002362:21.16	0.003438:19.86	0.002300:21.22	0.003159:17.74	0.002864:16.49	0.002972:18.16	0.002414:22.16	0.002116:18.41	0.003020:21.11	0.002182:18.71	0.002445:20.14	0.002243:20.05	0.002426:19.45	0.002355:19.77	0.001852:28.80	0.001813:32.47	0.002361:34.17	0.002151:27.25	0.002053:30.01	0.002301:24.61	0.002316:30.27	0.001835:23.74	0.002518:33.39	0.001977:31.97	0.002010:33.65	0.002447:25.33	0.002303:20.50	0.002001:21.23	0.003062:18.75	0.002576:28.59	0.002223:27.92	0.001940:40.20	0.002537:21.59	0.001932:25.85	0.002474:27.00	0.002016:30.81	0.001936:28.79	0.002311:29.98	0.001889:29.26	0.001899:29.09	0.002101:29.31	0.002070:24.41	0.002628:18.35	0.001966:18.45	0.002203:20.74	0.002216:21.63	0.002229:21.03	0.002702:15.43
Chr01	5000001	0.001928:20.45	0.002564:20.06	0.002365:18.44	0.002284:17.67	0.002442:14.55	0.001867:16.58	0.002045:20.25	0.002201:17.78	0.002560:18.53	0.002735:17.09	0.002686:17.57	0.002338:15.94	0.002003:17.20	0.002284:18.18	0.001885:25.12	0.002074:24.97	0.001972:22.35	0.001770:27.32	0.002083:20.57	0.002039:21.14	0.002536:21.07	0.002118:15.64	0.001851:33.46	0.001658:31.50	0.002183:23.63	0.002424:15.47	0.002773:16.02	0.001769:19.54	0.002534:15.36	0.002649:18.06	0.001651:28.16	0.001819:28.33	0.002612:15.35	0.001943:20.55	0.002254:19.38	0.002236:19.94	0.002366:18.59	0.002082:21.27	0.001827:29.02	0.002715:21.39	0.001765:28.85	0.001894:24.12	0.001902:19.47	0.002334:17.56	0.001856:19.52	0.001746:21.14	0.002147:20.33	0.002292:14.36
Chr01	5050001	0.005058:17.63	0.004893:16.69	0.005610:15.51	0.005065:14.07	0.004308:11.43	0.005062:13.19	0.005000:15.98	0.004828:14.95	0.004799:13.95	0.005164:13.03	0.004876:13.79	0.004596:11.47	0.005147:12.99	0.005302:14.69	0.004946:19.41	0.005324:18.79	0.004868:16.02	0.004953:22.39	0.005193:13.95	0.004746:16.20	0.004928:14.84	0.004760:11.32	0.004842:28.65	0.004872:27.63	0.005131:17.21	0.004016:10.94	0.004872:12.16	0.004933:16.25	0.004471:11.49	0.004088:12.89	0.004887:24.02	0.004768:18.87	0.004579:11.37	0.004955:15.02	0.004651:15.25	0.004316:12.98	0.004464:11.90	0.004562:15.78	0.004750:24.62	0.004587:15.71	0.005037:24.80	0.004942:19.59	0.004671:15.89	0.005266:12.43	0.004754:15.68	0.004773:16.05	0.004734:17.24	0.004570:11.98
Chr01	5100001	0.002443:17.25	0.002503:15.76	0.002477:14.62	0.002439:13.91	0.001867:9.60	0.002505:12.98	0.002487:14.66	0.002359:14.04	0.002330:12.30	0.002268:11.65	0.002456:12.30	0.002284:10.10	0.002511:11.44	0.002409:14.05	0.002294:18.68	0.002393:18.77	0.002085:15.98	0.002183:21.63	0.002048:13.69	0.002478:15.57	0.002370:14.81	0.002137:9.95	0.002191:27.72	0.002228:26.03	0.002243:16.55	0.001916:10.20	0.001821:10.37	0.002410:15.56	0.002684:10.15	0.001965:11.97	0.002243:22.65	0.001794:18.54	0.002211:10.94	0.002227:14.60	0.001967:13.40	0.001867:12.78	0.001892:12.51	0.001921:14.48	0.002180:23.40	0.001997:14.79	0.002219:22.68	0.002261:18.30	0.002138:13.70	0.001985:10.74	0.002208:13.78	0.002225:14.23	0.002268:15.62	0.002191:10.68
Chr01	5150001	0.008303:20.03	0.008711:19.63	0.008133:17.47	0.008201:16.30	0.007412:13.64	0.007798:16.93	0.007524:18.85	0.008429:16.78	0.007991:17.03	0.008038:15.81	0.008420:16.39	0.007986:14.88	0.008141:15.47	0.008194:17.43	0.008078:22.63	0.008436:21.79	0.008169:19.03	0.008103:24.75	0.006625:16.98	0.008847:19.31	0.007556:18.38	0.005080:13.12	0.007815:32.04	0.008314:30.96	0.007714:19.52	0.005827:13.04	0.006791:15.01	0.008196:19.35	0.008006:15.01	0.006458:16.04	0.007864:26.45	0.006087:23.73	0.007628:13.87	0.007576:17.71	0.007619:18.02	0.006848:16.37	0.006865:14.50	0.007015:18.53	0.008252:26.65	0.007973:17.89	0.008405:26.22	0.008104:21.54	0.007839:16.75	0.007745:11.91	0.008466:16.41	0.007616:18.13	0.008218:18.91	0.006927:12.99
Chr01	5200001	0.010678:16.20	0.010480:14.86	0.010567:13.87	0.010651:12.88	0.010645:10.84	0.010816:12.55	0.011126:14.58	0.010540:13.19	0.010046:14.35	0.010576:12.83	0.010849:14.19	0.010731:12.43	0.010962:13.08	0.010993:13.90	0.009832:18.51	0.010611:19.20	0.010290:17.28	0.010247:20.43	0.010688:15.78	0.010654:15.19	0.011436:15.93	0.010377:11.84	0.010077:25.16	0.010472:23.78	0.010378:18.37	0.010433:12.47	0.010575:13.08	0.010359:14.81	0.010946:12.56	0.010464:14.75	0.010528:21.09	0.010623:20.33	0.010153:11.97	0.010575:15.23	0.010711:14.51	0.010357:15.11	0.010422:13.71	0.010754:15.80	0.010162:21.32	0.009849:16.54	0.010663:22.20	0.009999:17.95	0.010205:13.10	0.010118:11.77	0.010153:14.04	0.010003:14.68	0.010390:15.12	0.009815:10.85
Chr01	5250001	0.003452:19.58	0.003639:18.64	0.003464:18.16	0.003404:15.99	0.003211:11.80	0.003564:14.75	0.003465:17.88	0.003434:15.76	0.003277:15.16	0.003502:14.46	0.003431:15.21	0.003257:13.30	0.003457:14.77	0.003507:16.73	0.003509:23.32	0.003472:23.13	0.003435:21.15	0.003496:26.14	0.003469:18.54	0.003480:19.50	0.003440:19.18	0.003550:13.05	0.003449:32.28	0.003459:31.16	0.003458:21.04	0.003778:13.49	0.003054:13.91	0.003367:18.06	0.003291:13.26	0.003461:17.43	0.003482:27.35	0.003412:24.17	0.003598:14.49	0.003449:18.19	0.003500:18.11	0.003646:17.20	0.003322:15.90	0.003790:18.73	0.003456:28.36	0.003482:20.43	0.003460:27.64	0.003423:22.17	0.003428:17.05	0.003518:13.52	0.003348:17.54	0.003436:16.83	0.003513:19.18	0.003271:13.39
Chr01	5300001	0.001945:20.03	0.002034:19.13	0.001940:17.06	0.001973:15.85	0.002163:12.05	0.002043:15.45	0.001949:17.91	0.002142:16.17	0.001972:16.43	0.002340:15.09	0.002119:15.47	0.002286:13.00	0.002574:14.67	0.002060:17.20	0.002004:20.68	0.002148:19.44	0.002153:17.40	0.001978:24.55	0.002348:15.20	0.002142:17.47	0.002896:16.32	0.002310:12.29	0.002008:31.60	0.001864:30.01	0.002343:18.05	0.002364:11.91	0.002490:13.15	0.001971:18.84	0.002129:13.38	0.002526:15.18	0.001978:25.73	0.002097:22.66	0.002034:12.71	0.002147:17.24	0.002690:16.69	0.002553:15.08	0.002791:14.16	0.002016:17.99	0.001982:25.58	0.002225:17.24	0.001891:25.57	0.002019:21.03	0.001986:16.23	0.002060:12.22	0.001915:16.31	0.001974:17.06	0.002001:18.23	0.002302:12.05
Chr01	5350001	0.003847:14.98	0.004004:14.20	0.004087:13.30	0.003959:11.92	0.004289:10.00	0.004246:11.97	0.003959:14.49	0.004142:12.69	0.004245:13.26	0.003980:12.26	0.004112:12.76	0.004033:10.75	0.004288:12.15	0.004064:12.68	0.004133:17.60	0.004163:17.54	0.004256:15.59	0.003887:20.05	0.004453:14.98	0.004320:14.47	0.004213:14.82	0.003961:10.92	0.004039:24.86	0.003888:23.69	0.004473:16.10	0.004345:11.25	0.004132:11.55	0.003876:15.20	0.004569:10.75	0.004265:13.20	0.003663:19.93	0.004120:20.30	0.004086:11.02	0.004567:14.49	0.004121:15.06	0.004232:13.41	0.004600:13.08	0.004334:15.06	0.003943:20.87	0.004238:15.12	0.004078:20.42	0.003966:17.24	0.003465:14.08	0.004306:11.79	0.003927:14.84	0.003521:15.02	0.003932:14.76	0.004037:10.26
Chr01	5400001	0.002899:14.14	0.002845:13.24	0.002870:11.98	0.002846:10.97	0.002805:9.41	0.003009:11.64	0.002689:13.52	0.002813:11.87	0.002840:12.28	0.003089:11.30	0.002633:11.65	0.002852:9.97	0.002912:10.77	0.002883:11.96	0.002896:14.79	0.002809:15.50	0.002878:13.59	0.002818:17.48	0.002703:12.35	0.002967:13.03	0.002591:14.00	0.002841:9.51	0.002913:21.72	0.002796:20.75	0.002946:14.61	0.002963:9.35	0.002882:10.33	0.002932:13.53	0.003037:10.22	0.002821:11.25	0.002895:18.09	0.002729:16.42	0.002743:9.27	0.002914:12.65	0.003039:12.62	0.002776:11.96	0.002583:10.72	0.002659:13.34	0.002772:19.17	0.002820:13.32	0.002779:18.10	0.002791:15.33	0.002708:12.19	0.002720:9.90	0.002752:12.29	0.002596:13.11	0.002860:13.17	0.002487:9.38
Chr01	5450001	0.002617:22.57	0.002546:21.54	0.002727:20.94	0.002908:17.94	0.002630:15.88	0.002914:19.55	0.002408:22.01	0.002571:18.85	0.002948:21.29	0.002369:18.63	0.002720:19.48	0.003273:17.42	0.002959:19.15	0.002576:20.49	0.002584:25.03	0.002533:26.00	0.002789:23.03	0.002144:28.61	0.003179:20.80	0.002844:21.92	0.003198:22.79	0.002881:16.04	0.001992:35.38	0.002323:33.78	0.002783:23.59	0.003094:15.87	0.003609:17.85	0.002513:21.62	0.002755:18.91	0.003057:18.48	0.002135:29.39	0.002899:28.48	0.003076:15.86	0.002507:19.86	0.002931:20.60	0.002705:19.17	0.003452:18.26	0.002808:22.47	0.002471:30.24	0.002546:22.19	0.002312:29.76	0.002019:25.08	0.002260:18.76	0.002630:16.05	0.002286:20.48	0.002144:21.14	0.002107:22.75	0.002456:14.76
Chr01	5500001	0.005326:24.16	0.005167:23.44	0.006005:24.62	0.005437:20.93	0.005297:17.95	0.004775:21.66	0.004875:26.10	0.005139:20.67	0.004894:25.24	0.005648:20.81	0.004751:23.74	0.004483:25.73	0.004803:23.35	0.005418:23.09	0.004303:31.44	0.005508:33.93	0.004869:36.49	0.004841:27.55	0.004655:30.97	0.004770:26.48	0.004866:32.74	0.006263:24.35	0.005102:35.01	0.004611:34.02	0.004550:34.94	0.004875:26.26	0.005065:25.05	0.004534:24.30	0.004819:24.14	0.004856:29.91	0.004932:29.72	0.005092:42.05	0.005196:23.53	0.004707:28.42	0.004985:30.62	0.004881:31.12	0.005070:29.21	0.005490:31.56	0.004945:29.56	0.004845:29.51	0.004496:29.54	0.004788:24.12	0.005344:17.32	0.006714:17.62	0.005325:19.64	0.006098:20.86	0.005159:23.40	0.005943:15.96
Chr01	5550001	0.006365:22.01	0.007131:20.25	0.005582:24.57	0.006601:18.14	0.005127:16.78	0.007424:20.58	0.003591:26.74	0.005882:18.54	0.005181:24.43	0.006278:17.93	0.004336:22.08	0.003822:26.22	0.005143:21.62	0.004751:22.45	0.004296:29.02	0.003556:32.95	0.003877:38.28	0.005073:22.92	0.004516:28.40	0.004495:25.03	0.004065:33.30	0.004253:23.38	0.005537:29.29	0.005191:28.29	0.005138:34.01	0.004346:26.90	0.004487:26.62	0.006866:21.90	0.004734:22.32	0.003584:29.61	0.006152:24.61	0.003998:40.16	0.003776:22.78	0.004137:28.54	0.003334:29.99	0.005317:31.19	0.005242:30.07	0.005797:30.76	0.007310:25.28	0.004774:27.45	0.004932:24.45	0.007344:20.81	0.008003:14.42	0.008012:14.65	0.007592:16.12	0.006171:17.65	0.005702:21.82	0.007033:14.77
Chr01	5600001	0.003054:21.32	0.003324:19.75	0.002746:23.47	0.002712:17.80	0.002912:17.16	0.003550:19.61	0.002481:24.67	0.002965:18.46	0.002957:23.59	0.003110:19.36	0.003487:20.61	0.002398:25.23	0.002740:21.89	0.002839:20.75	0.002458:28.55	0.002733:31.72	0.002517:36.97	0.002794:23.17	0.002330:29.78	0.003065:23.61	0.002694:32.74	0.002526:25.86	0.002864:28.79	0.002592:28.52	0.002458:33.49	0.002278:28.79	0.002415:25.53	0.002684:21.24	0.002548:21.52	0.002645:30.95	0.003022:24.81	0.002461:43.33	0.002575:22.35	0.001946:27.80	0.002382:30.24	0.001943:33.26	0.002227:33.43	0.002915:31.16	0.002744:25.61	0.002130:29.23	0.002886:24.30	0.002643:21.05	0.004102:15.92	0.003196:16.41	0.003368:17.87	0.003066:18.47	0.003298:21.06	0.003253:15.34
Chr01	5650001	0.006529:24.35	0.005889:22.13	0.007294:24.73	0.007236:20.47	0.007976:18.44	0.006720:21.68	0.006300:26.20	0.007240:20.73	0.007154:24.66	0.007437:20.37	0.007396:22.93	0.007259:25.40	0.007189:22.83	0.006954:22.74	0.006499:30.40	0.006886:34.56	0.006777:36.01	0.006640:27.49	0.006318:30.06	0.006688:26.37	0.006472:33.49	0.007229:22.91	0.006487:34.89	0.006568:32.41	0.006814:36.05	0.007915:25.46	0.007443:25.50	0.007195:23.71	0.007741:22.50	0.006794:31.11	0.006576:29.27	0.006906:42.07	0.006603:23.49	0.007269:27.88	0.007423:30.21	0.007244:30.94	0.006857:30.89	0.006710:31.24	0.006565:29.99	0.007188:30.05	0.006305:30.05	0.006208:23.70	0.007543:17.81	0.006741:17.51	0.007042:19.97	0.006939:21.28	0.006801:24.28	0.007167:16.34
Chr01	5700001	0.003518:21.88	0.003743:21.20	0.003782:21.77	0.003944:18.86	0.004325:15.58	0.003953:18.41	0.003603:23.41	0.004532:18.78	0.003773:21.05	0.003810:18.65	0.004072:19.43	0.004009:21.01	0.003877:19.21	0.003783:21.07	0.003654:26.46	0.003802:29.37	0.003789:30.36	0.003510:26.96	0.003560:25.32	0.003719:24.66	0.004159:27.79	0.003889:18.42	0.003049:33.24	0.003575:32.15	0.003322:29.92	0.004119:20.81	0.003659:21.26	0.003543:21.73	0.004238:19.59	0.003865:24.45	0.003642:27.91	0.003710:34.93	0.003731:18.80	0.004042:23.29	0.003656:25.44	0.003879:25.33	0.003744:25.56	0.004139:26.24	0.003956:28.24	0.003654:25.60	0.003451:29.30	0.003741:22.84	0.003368:17.65	0.003706:16.67	0.004000:19.02	0.003683:20.44	0.003713:22.00	0.004075:15.00
Chr01	5750001	0.008526:18.06	0.008880:17.51	0.008258:17.97	0.008787:14.85	0.008393:12.66	0.008180:13.88	0.008186:17.80	0.008804:14.83	0.008625:16.35	0.008501:15.29	0.008966:15.60	0.008876:16.43	0.008494:15.48	0.008595:16.99	0.008643:25.00	0.008440:25.74	0.008229:26.77	0.008085:22.82	0.008490:23.72	0.009088:21.28	0.008090:27.79	0.009147:18.11	0.008299:29.35	0.008684:27.78	0.008177:26.88	0.008740:19.65	0.009038:16.39	0.008539:18.44	0.008381:15.45	0.007891:23.13	0.008832:24.22	0.008173:33.47	0.008402:18.88	0.008760:22.64	0.008728:24.85	0.008528:22.70	0.008800:22.42	0.008152:24.46	0.008945:24.56	0.008887:23.35	0.008309:25.15	0.008823:19.42	0.009634:14.00	0.009542:13.83	0.009421:15.80	0.008651:16.64	0.008757:18.75	0.010191:12.53
Chr01	5800001	0.016265:19.95	0.016083:19.24	0.015421:19.69	0.015947:16.07	0.015526:13.79	0.016517:17.04	0.015252:20.77	0.015399:16.98	0.015442:17.81	0.016780:15.77	0.014421:16.73	0.016330:17.75	0.016381:16.73	0.015702:18.77	0.015657:26.03	0.016482:25.78	0.016143:24.99	0.015264:24.38	0.016019:22.56	0.015438:22.69	0.015457:26.34	0.015611:14.81	0.015484:30.08	0.014921:30.01	0.015926:25.60	0.015333:16.83	0.015387:17.08	0.014932:19.74	0.015504:16.84	0.014827:19.86	0.015994:26.50	0.015937:27.49	0.015476:17.28	0.014967:20.69	0.015649:22.60	0.015136:20.52	0.016286:19.09	0.015711:21.81	0.016395:26.26	0.015769:21.07	0.015837:26.05	0.016743:20.36	0.014440:15.65	0.015362:13.29	0.015586:16.63	0.015230:17.53	0.015047:19.46	0.014709:12.62
Chr01	5850001	0.021313:13.90	0.021249:13.76	0.021502:14.44	0.021669:12.57	0.021307:11.13	0.020925:12.41	0.020941:15.19	0.021905:12.54	0.021864:13.75	0.022101:12.54	0.021948:14.11	0.021780:13.82	0.021150:12.83	0.022259:13.80	0.021769:19.79	0.021838:21.76	0.021865:20.33	0.021548:17.93	0.021142:18.73	0.021334:16.73	0.021242:20.74	0.021167:14.57	0.021861:23.45	0.021517:21.54	0.021586:21.74	0.021651:16.26	0.021643:14.61	0.022206:15.24	0.021475:13.20	0.021588:17.16	0.021764:19.20	0.021195:25.53	0.022196:13.39	0.021148:16.72	0.021968:17.80	0.022094:18.60	0.021820:17.48	0.021945:19.21	0.021202:19.69	0.021578:18.94	0.021384:19.43	0.022042:16.01	0.020934:12.43	0.022265:11.88	0.021628:13.48	0.021176:14.23	0.021480:15.17	0.021071:10.65
Chr01	5900001	0.025817:12.33	0.026053:12.21	0.026487:11.49	0.026913:10.38	0.028758:8.69	0.027376:10.17	0.027257:12.39	0.026464:10.33	0.029219:11.66	0.026256:10.45	0.025636:10.66	0.028128:10.85	0.029463:10.89	0.028375:10.95	0.026477:15.04	0.032042:15.11	0.034438:14.12	0.023969:15.02	NA:13.50	0.028188:13.18	0.034547:14.92	NA:10.43	0.024987:19.14	0.021843:18.71	NA:13.76	NA:11.15	0.029487:11.69	0.025163:12.95	0.026206:10.26	NA:11.88	0.025356:15.47	NA:17.39	NA:9.33	0.033690:12.37	0.035153:12.69	NA:12.93	NA:12.34	NA:13.23	0.024691:16.25	0.032990:12.46	0.024763:15.78	0.024315:13.45	0.025406:10.44	0.027085:10.71	0.028022:11.80	0.024502:11.96	0.026442:12.51	0.033427:9.57
Chr01	5950001	0.026243:18.80	0.028041:18.09	0.029695:17.55	0.028160:15.59	0.027652:13.61	0.028256:15.79	0.028635:18.58	0.025953:16.29	0.030559:18.43	0.028196:15.72	0.027030:17.84	0.028690:16.63	0.027579:16.41	0.026611:16.85	0.028493:22.32	0.027607:24.37	0.029130:22.42	0.026835:22.59	0.028721:19.86	0.028064:19.74	0.030618:22.13	0.029589:15.82	0.026875:29.32	0.026828:27.26	0.029205:23.30	0.029504:17.13	0.027599:19.03	0.027613:19.51	0.027488:15.92	0.028946:18.79	0.026619:22.96	0.028093:27.35	0.027918:15.11	0.028560:19.05	0.029747:19.37	0.027410:20.12	0.029332:18.36	0.029126:20.91	0.026274:24.25	0.028180:20.04	0.026205:23.02	0.027919:20.13	0.026544:15.26	0.027224:14.48	0.026598:16.04	0.025638:18.01	0.027484:18.40	0.028875:13.56
Chr01	6000001	0.014959:18.75	0.018034:17.19	0.017025:18.32	0.016030:15.83	0.016581:13.85	0.018155:16.24	0.015987:18.78	0.014743:15.85	0.017891:18.48	0.016717:16.21	0.015483:17.36	0.017707:18.11	0.015808:16.44	0.016180:17.31	0.013269:24.28	0.013491:26.04	0.014447:26.47	0.015169:22.78	0.013942:22.53	0.014543:21.41	0.013628:25.60	0.013479:18.91	0.014247:28.79	0.013468:27.02	0.013201:25.91	0.014686:20.11	0.015986:19.84	0.014774:18.04	0.016602:15.95	0.014736:22.58	0.014448:23.74	0.012487:32.25	0.015281:17.74	0.016148:21.44	0.014399:23.82	0.013826:23.57	0.014113:21.61	0.013626:23.54	0.012604:25.21	0.014374:22.65	0.014153:24.40	0.015433:19.96	0.016753:15.48	0.017203:14.70	0.014532:16.89	0.014191:17.21	0.013717:18.78	0.015675:13.63
Chr01	6050001	0.008921:13.81	0.009812:12.51	0.010557:12.60	0.009317:11.10	0.010425:9.25	0.010055:11.75	0.011172:13.08	0.008836:11.77	0.011610:12.54	0.009768:11.15	0.011075:11.82	0.011272:11.34	0.009851:11.61	0.010237:12.13	0.011029:15.32	0.010858:17.31	0.012819:14.30	0.008723:16.63	0.011966:13.12	0.011060:13.69	0.011197:15.13	0.012724:10.99	0.009018:20.98	0.008238:19.33	0.011212:15.99	0.013048:11.70	0.012158:11.85	0.009344:13.34	0.010479:11.50	0.011623:13.39	0.009477:16.96	0.009525:19.77	0.012747:10.12	0.011827:13.28	0.011888:13.91	0.012156:13.20	0.014893:12.22	0.012446:14.08	0.009214:17.50	0.011566:14.82	0.008982:18.12	0.010255:14.41	0.009851:10.93	0.010361:9.59	0.009278:11.81	0.009019:12.58	0.009903:13.86	0.012735:8.88
Chr01	6100001	0.015923:11.56	0.014104:10.43	0.014260:9.97	0.015848:9.01	0.012769:7.51	0.013818:9.80	0.015665:10.75	0.013986:9.43	0.017575:9.96	0.013632:8.88	0.013013:9.47	0.017195:8.62	0.017304:9.00	0.014127:10.07	0.016446:11.92	0.016992:12.13	NA:8.88	0.014587:13.23	NA:8.03	0.015550:9.96	NA:10.58	NA:6.16	0.013355:16.67	0.013035:16.23	NA:10.22	NA:7.01	NA:8.60	0.016256:10.58	0.013655:8.81	NA:7.12	0.017263:14.18	NA:10.68	NA:6.41	0.018468:8.75	0.016600:8.87	NA:7.22	NA:7.36	NA:9.04	0.012502:14.28	NA:8.44	0.013024:13.73	0.013289:12.18	0.014228:8.47	0.012998:6.77	0.014295:8.82	0.014647:9.32	0.012939:11.23	NA:6.63
Chr01	6150001	0.016053:14.76	0.016393:13.20	0.016773:13.46	0.017545:11.63	0.018641:9.85	0.018056:12.41	0.018131:14.48	0.016093:12.40	0.019053:12.94	0.015374:11.64	0.017518:12.47	0.018374:12.55	0.017557:11.60	0.016352:12.75	0.015943:17.22	0.016010:17.35	0.019427:15.75	0.015299:17.55	0.019286:13.50	0.017977:14.11	0.016007:17.12	0.016262:11.31	0.014622:22.01	0.015329:20.79	0.017246:17.53	0.017136:12.14	0.018710:13.42	0.017720:14.19	0.016375:12.10	0.015506:13.84	0.015116:18.39	0.015835:20.77	0.015070:11.78	0.018383:13.84	0.016460:15.84	0.017844:14.32	0.019913:12.83	0.017146:16.38	0.016322:18.48	0.016287:15.58	0.016685:18.39	0.015050:15.34	0.017504:11.34	0.020132:9.66	0.016475:11.73	0.014684:12.79	0.016779:14.81	0.018455:9.67
Chr01	6200001	0.016657:13.55	0.018564:12.60	0.017612:13.04	0.018454:10.76	0.017950:9.01	0.020280:11.54	0.018104:14.05	0.018060:11.04	0.020585:11.81	0.019565:10.66	0.018298:11.59	0.018305:11.50	0.019472:11.03	0.020071:12.47	0.016502:16.94	0.017824:18.80	0.016687:16.60	0.018226:15.58	0.017809:14.60	0.018461:14.60	0.016902:17.48	0.017054:11.90	0.016186:20.63	0.015261:19.50	0.016823:17.59	0.016876:12.76	0.019986:11.83	0.018804:12.86	0.017883:11.33	0.017552:14.43	0.016638:17.01	0.016584:20.18	0.016320:11.25	0.017667:14.11	0.016257:15.82	0.017921:14.22	0.020097:13.43	0.017534:16.25	0.016204:16.75	0.015684:15.12	0.017132:17.00	0.016573:13.74	0.016762:10.06	0.020496:8.55	0.018482:10.80	0.016431:11.87	0.016231:13.18	0.019778:8.96
Chr01	6250001	0.018465:14.44	0.018463:13.64	0.019039:13.06	0.018086:12.18	0.020807:9.89	0.020522:12.00	0.020138:14.03	0.018576:12.57	0.021142:13.20	0.019911:11.29	0.020910:12.63	0.023810:12.29	0.022903:11.31	0.019973:12.96	0.020876:16.94	0.016986:18.22	0.025024:14.53	0.017149:17.67	0.019259:14.20	0.019737:14.73	0.020132:16.67	0.022065:11.19	0.016106:22.05	0.016093:21.07	0.021600:15.66	0.022825:11.06	0.023015:12.16	0.019703:14.11	0.020519:11.19	0.022159:13.19	0.017706:18.05	0.019520:18.98	0.022193:10.81	0.021588:13.47	0.020201:14.33	0.022540:13.53	0.024282:12.96	0.020654:15.19	0.016689:18.91	0.021886:13.14	0.016899:19.12	0.017966:15.62	0.018970:11.17	0.019826:9.36	0.019716:12.09	0.017361:13.35	0.018636:14.35	0.020616:9.91
Chr01	6300001	0.010907:13.93	0.011660:12.40	0.012238:12.49	0.013462:11.18	0.011130:9.22	0.012927:11.73	0.012911:13.82	0.012286:12.14	0.013301:12.05	0.012831:11.38	0.011773:11.76	0.014254:11.11	0.012828:11.54	0.012396:11.58	0.011569:16.51	0.012973:16.66	0.015507:14.73	0.011379:16.12	0.013797:13.16	0.012227:14.06	0.014188:15.87	0.013851:11.00	0.010683:20.52	0.010368:19.93	0.013821:15.98	0.013478:11.66	0.013771:11.72	0.012988:12.87	0.009680:11.30	0.013374:13.63	0.010458:17.68	0.012322:20.77	0.012190:10.90	0.012705:13.22	0.014669:14.49	0.014539:13.83	0.015339:12.45	0.014137:15.26	0.010301:18.02	0.013539:14.82	0.011188:17.31	0.010574:14.68	0.011067:10.76	0.012824:9.12	0.011595:11.13	0.010797:11.81	0.011923:13.54	0.013874:8.69
Chr01	6350001	0.012716:12.93	0.010722:12.17	0.011686:10.71	0.010942:10.42	0.011855:7.96	0.012483:10.77	0.015351:12.27	0.012851:11.17	0.011295:10.28	0.013264:9.52	0.012303:10.74	0.014741:9.45	0.014897:9.91	0.012600:11.31	0.015396:12.47	0.015220:12.88	NA:9.90	0.012936:14.15	NA:8.81	0.014812:11.77	0.017296:11.52	NA:6.63	0.012009:18.42	0.011893:17.05	0.015491:11.49	NA:7.53	0.013121:9.42	0.012406:12.27	0.012697:9.82	NA:8.36	0.012695:15.69	NA:12.51	NA:7.04	0.014661:9.81	0.016384:10.31	NA:8.96	NA:8.22	0.018141:10.66	0.011993:15.94	0.016019:9.69	0.012463:14.62	0.013264:12.65	0.014304:8.91	0.012183:7.56	0.011621:9.69	0.011915:9.89	0.012427:11.82	0.011085:7.23
Chr01	6400001	0.007806:10.55	0.009554:9.67	0.008912:9.25	0.009494:8.00	0.009133:7.20	0.009818:9.07	0.010109:9.76	0.008920:8.86	0.010944:9.48	0.008248:8.81	0.008761:9.45	0.010102:8.94	0.008921:8.71	0.010100:9.33	0.008662:12.41	0.007699:13.49	0.009841:11.63	0.007956:12.44	0.010484:10.94	0.010895:10.73	0.009573:12.64	0.007602:8.33	0.009010:15.59	0.009220:15.26	0.009129:12.53	0.008859:9.64	0.009316:10.21	0.009713:10.45	0.009472:8.52	0.007731:10.95	0.007580:13.27	0.007388:15.61	0.010616:8.08	0.010021:10.98	0.007869:12.31	0.010162:11.07	0.007889:11.30	0.008641:12.31	0.008438:13.20	0.009046:11.01	0.006380:13.36	0.008924:11.00	0.009146:8.37	0.010283:7.83	0.009704:8.97	0.008731:9.50	0.008542:10.10	0.010285:7.01
Chr01	6450001	0.006867:20.56	0.006998:19.48	0.007255:17.88	0.007643:16.72	0.007505:13.93	0.006969:16.81	0.007159:18.77	0.007201:17.58	0.006924:18.23	0.007183:16.67	0.007199:18.48	0.007149:16.75	0.007403:16.76	0.006769:17.87	0.006848:22.56	0.006929:23.34	0.006127:19.57	0.006949:23.97	0.006784:20.00	0.006543:19.72	0.006706:22.05	0.006407:16.24	0.006632:30.48	0.006774:28.70	0.006316:20.19	0.006337:15.93	0.006742:17.60	0.006943:20.35	0.007338:17.24	0.006489:18.12	0.007186:25.38	0.005741:28.40	0.006479:14.45	0.006333:18.10	0.006687:19.03	0.006034:18.96	0.006491:17.52	0.006552:19.75	0.006734:24.52	0.006549:20.05	0.007102:24.35	0.006882:21.23	0.007093:16.90	0.007136:16.62	0.007036:17.76	0.006957:19.23	0.006884:19.92	0.006517:13.16
Chr01	6500001	0.022325:17.63	0.022596:16.66	0.022190:17.58	0.021636:15.48	0.022293:12.62	0.022352:14.34	0.023020:18.05	0.022016:15.48	0.022307:17.18	0.020925:14.61	0.022408:16.09	0.022265:15.83	0.022985:16.11	0.022876:15.79	0.022358:22.85	0.021737:25.29	0.022109:23.22	0.021445:21.86	0.021670:20.76	0.022932:20.02	0.021944:23.33	0.022555:16.54	0.021028:26.65	0.020904:25.62	0.021914:23.65	0.021994:19.15	0.022072:17.26	0.022294:17.83	0.022542:15.07	0.021335:20.58	0.021972:22.54	0.020723:30.42	0.021503:15.80	0.021402:19.91	0.021341:21.77	0.021249:21.60	0.021897:21.23	0.022079:22.50	0.021415:22.36	0.021615:21.92	0.021235:22.29	0.021423:19.46	0.021556:14.83	0.021486:14.29	0.021784:15.77	0.021052:16.94	0.022009:17.87	0.021743:11.80
Chr01	6550001	0.017988:13.47	0.019606:12.82	0.017426:14.23	0.018876:11.46	0.019024:9.87	0.020003:10.65	0.019403:14.93	0.018543:11.12	0.018774:12.60	0.018547:11.43	0.021443:12.23	0.018113:12.95	0.020669:12.20	0.019366:12.78	0.016320:19.92	0.015826:21.25	0.016123:21.35	0.016500:17.66	0.015745:19.37	0.017634:16.91	0.017420:21.00	0.016108:15.69	0.016434:22.62	0.015908:21.41	0.017188:21.39	0.017646:17.32	0.018233:13.69	0.017718:14.26	0.019041:10.95	0.016814:18.96	0.016309:19.17	0.015058:27.18	0.016895:14.61	0.016624:18.02	0.017017:19.23	0.015321:20.04	0.017633:19.24	0.016799:20.28	0.016055:17.87	0.015226:19.00	0.016536:18.15	0.016773:15.63	0.018047:12.04	0.016840:12.60	0.016297:13.45	0.015903:14.49	0.016849:14.77	0.017852:10.67
Chr01	6600001	0.014778:14.12	0.015114:13.63	0.015551:14.77	0.015585:12.93	0.014880:10.98	0.017439:11.23	0.015242:15.75	0.014952:12.48	0.016738:13.77	0.015073:12.44	0.016030:12.84	0.015658:13.15	0.015274:13.63	0.015740:14.17	0.014623:19.51	0.015014:21.57	0.014472:22.07	0.014364:18.34	0.014346:20.22	0.015287:17.04	0.014258:21.08	0.014113:15.18	0.014844:24.00	0.014435:22.75	0.014870:21.36	0.014397:17.17	0.014892:14.84	0.014815:14.93	0.016241:11.43	0.014107:18.72	0.014464:19.07	0.013800:26.93	0.014827:14.09	0.014211:17.59	0.014678:17.94	0.014609:20.68	0.014065:20.27	0.014648:19.44	0.015548:19.81	0.014130:19.34	0.014671:19.96	0.014219:17.11	0.014428:13.72	0.014832:14.38	0.014237:15.12	0.014467:15.34	0.015410:15.83	0.015362:11.99
Chr01	6650001	0.022422:16.55	0.022925:15.05	0.022839:15.73	0.023154:13.92	0.022647:11.40	0.023999:13.69	0.022843:17.28	0.022842:13.92	0.023224:14.87	0.022348:13.29	0.023594:14.54	0.022855:13.97	0.022473:15.04	0.021842:15.55	0.021705:20.77	0.021721:23.11	0.022144:22.29	0.021573:18.15	0.021761:19.04	0.021927:18.95	0.021988:22.85	0.021131:14.30	0.021515:23.62	0.021878:22.41	0.021475:22.43	0.023213:16.69	0.024123:14.19	0.022199:15.76	0.022728:13.58	0.021794:18.29	0.021572:19.62	0.020290:26.17	0.022835:14.66	0.021894:18.15	0.021652:19.96	0.021428:18.69	0.022405:18.22	0.022154:20.27	0.022524:19.95	0.022870:17.76	0.022590:19.82	0.022578:15.43	0.021716:12.60	0.022347:11.24	0.021751:13.51	0.021568:14.10	0.021118:15.80	0.020673:10.47
Chr01	6700001	0.013097:18.15	0.013173:18.12	0.013117:18.22	0.012943:15.23	0.013210:13.55	0.013045:15.17	0.013503:19.10	0.012382:15.97	0.013508:17.53	0.012938:15.55	0.013295:16.47	0.013287:16.92	0.013479:16.15	0.013211:17.88	0.012992:22.38	0.013258:24.22	0.013047:22.11	0.013065:22.97	0.013123:20.74	0.013325:20.63	0.013312:22.89	0.012374:15.61	0.012993:29.80	0.012803:27.21	0.012867:22.40	0.012531:16.48	0.013614:17.29	0.013234:18.52	0.012978:14.15	0.013093:19.42	0.012886:24.15	0.013106:28.03	0.013185:15.79	0.013107:20.18	0.012794:19.84	0.013500:20.05	0.013446:18.45	0.012790:21.15	0.012547:24.69	0.013516:21.30	0.012519:24.23	0.012897:20.20	0.013196:16.82	0.013015:16.29	0.012570:18.08	0.012318:18.31	0.013190:19.72	0.013371:14.13
Chr01	6750001	0.002039:20.48	0.002381:19.78	0.001563:22.89	0.001890:18.35	0.002275:15.91	0.002032:18.30	0.001810:23.98	0.002606:18.66	0.002128:21.12	0.002061:17.78	0.002010:21.26	0.001769:22.54	0.002986:19.90	0.001912:21.32	0.001643:30.40	0.001806:33.76	0.001556:37.76	0.001648:24.39	0.001733:31.65	0.001712:25.50	0.001519:34.08	0.001881:26.81	0.001732:31.48	0.001563:30.62	0.001561:35.72	0.001598:29.46	0.002200:23.81	0.002164:21.99	0.002035:19.00	0.001723:31.86	0.001831:26.60	0.001675:46.35	0.001921:23.63	0.001801:27.98	0.001541:31.04	0.001516:33.69	0.001443:32.38	0.001687:33.50	0.001944:27.32	0.001641:32.01	0.001547:26.72	0.001836:22.15	0.002042:18.03	0.001759:18.82	0.002037:19.45	0.002050:20.04	0.001782:22.34	0.002542:15.96
Chr01	6800001	0.002428:22.72	0.002325:20.96	0.002344:23.51	0.002941:19.58	0.002844:16.25	0.002605:19.86	0.002294:24.51	0.002301:20.40	0.002551:22.26	0.002529:19.52	0.002856:21.09	0.002817:22.04	0.003106:19.96	0.002714:22.38	0.002839:31.28	0.002258:34.45	0.002516:31.24	0.002441:26.24	0.002230:28.60	0.003149:26.16	0.002215:32.96	0.002276:23.13	0.002276:34.61	0.002246:31.47	0.002412:32.99	0.002374:25.49	0.002541:23.33	0.002239:22.88	0.002617:20.09	0.002636:27.37	0.002630:28.60	0.002345:40.50	0.002750:20.54	0.002466:25.74	0.002395:27.24	0.002288:28.35	0.002555:28.36	0.002308:30.34	0.002370:28.49	0.002645:26.53	0.002421:27.78	0.002643:23.74	0.002576:19.45	0.002167:19.92	0.002344:20.70	0.002488:21.53	0.002222:23.72	0.003075:16.34
Chr01	6850001	0.001149:21.23	0.001290:19.17	0.001192:19.70	0.001216:17.16	0.001637:13.32	0.001172:17.70	0.001308:21.27	0.001245:18.09	0.001263:18.23	0.001207:16.51	0.001248:18.13	0.001223:15.75	0.001588:16.87	0.001201:19.29	0.001174:23.81	0.001111:27.83	0.001382:22.84	0.001161:23.09	0.001271:19.62	0.001352:21.69	0.001267:24.17	0.001368:14.83	0.001230:29.13	0.001151:28.43	0.001191:26.02	0.001480:16.79	0.001281:16.17	0.001197:19.93	0.001376:15.93	0.001333:18.79	0.001139:24.22	0.001130:28.34	0.001281:15.00	0.001192:20.73	0.001218:20.62	0.001239:18.58	0.001413:18.73	0.001226:22.65	0.001195:25.59	0.001444:20.30	0.001245:24.75	0.001201:20.38	0.001538:15.44	0.001375:13.07	0.001184:15.94	0.001241:17.28	0.001308:19.54	0.001181:13.00
Chr01	6900001	0.001148:19.73	0.001043:18.57	0.001079:19.28	0.001056:17.02	0.001040:13.22	0.001006:17.20	0.001013:20.19	0.001055:17.73	0.001070:17.01	0.001136:16.44	0.001140:16.96	0.001021:15.42	0.001098:15.28	0.001279:18.83	0.000983:25.03	0.001100:25.62	0.001039:21.54	0.001039:23.42	0.001177:18.89	0.001070:21.86	0.001079:24.60	0.001451:13.89	0.001001:28.93	0.000999:29.51	0.001056:24.00	0.001039:15.54	0.001088:16.15	0.001106:18.89	0.001075:15.93	0.001106:18.56	0.001078:25.40	0.001131:25.39	0.001141:15.54	0.001049:19.93	0.000978:20.83	0.001032:17.81	0.001105:16.88	0.001080:20.83	0.000997:25.36	0.001124:19.85	0.001203:25.96	0.001077:20.58	0.000976:14.82	0.001066:12.22	0.001101:15.70	0.001087:16.31	0.001040:20.29	0.001043:12.29
Chr01	6950001	0.001139:20.88	0.001404:19.70	0.001142:21.31	0.001390:17.24	0.000951:15.36	0.000878:18.44	0.001144:22.01	0.001310:17.15	0.000986:20.73	0.001076:18.05	0.001150:19.77	0.001604:20.71	0.001349:20.40	0.001047:19.76	0.001168:25.04	0.001251:27.89	0.001207:27.46	0.001276:22.88	0.001301:24.68	0.001134:22.39	0.001165:28.64	0.001270:18.06	0.000923:28.37	0.001194:27.20	0.001155:27.40	0.001067:21.12	0.001109:20.05	0.001422:21.03	0.001125:18.97	0.001140:24.36	0.001221:23.94	0.001167:32.22	0.001014:19.38	0.001059:22.87	0.001124:24.58	0.001241:24.39	0.001335:22.33	0.001004:24.86	0.001115:25.08	0.001150:23.31	0.000972:24.06	0.000988:20.31	0.001464:13.91	0.001500:13.18	0.001138:14.91	0.001305:16.67	0.001165:20.02	0.001398:13.78
Chr01	7000001	0.000994:24.82	0.000900:23.20	0.000960:26.87	0.000937:20.09	0.001241:17.33	0.000959:25.11	0.000964:28.59	0.000924:21.13	0.000940:27.20	0.000941:20.51	0.001017:24.80	0.000947:27.92	0.000918:23.90	0.000980:24.27	0.000994:30.85	0.001037:34.53	0.001013:38.83	0.000917:23.34	0.000989:28.22	0.000998:27.88	0.000943:35.85	0.000949:21.62	0.000901:29.35	0.000936:28.52	0.000918:36.11	0.000875:27.18	0.000908:27.95	0.000902:23.00	0.000944:24.62	0.000906:29.54	0.000893:25.10	0.000971:40.31	0.000990:24.80	0.000965:28.46	0.000947:31.38	0.000962:31.63	0.000943:29.83	0.000947:32.70	0.000901:25.86	0.000972:26.76	0.000891:24.83	0.001023:20.18	0.001105:12.84	0.001192:13.03	0.000944:13.81	0.000942:15.59	0.000918:21.74	0.000980:14.81
Chr01	7050001	0.000958:26.14	0.000952:23.65	0.001001:27.71	0.001271:21.49	0.001027:19.37	0.000849:26.75	0.000931:29.12	0.001132:22.66	0.000947:30.38	0.000996:21.86	0.000903:27.73	0.000924:31.37	0.000994:26.81	0.000977:26.05	0.000971:31.76	0.000908:35.80	0.000808:41.37	0.001114:23.76	0.000888:31.84	0.000884:27.97	0.000884:37.28	0.000961:25.02	0.001069:30.31	0.000942:28.76	0.000945:38.59	0.000906:30.13	0.000871:32.46	0.000941:23.66	0.000944:25.44	0.000983:32.71	0.000953:25.99	0.000889:44.92	0.000903:25.50	0.000950:30.99	0.000854:32.82	0.000824:35.16	0.000881:34.43	0.000867:33.73	0.000995:25.40	0.000845:29.31	0.001056:25.35	0.000857:21.29	0.001171:13.57	0.001070:15.25	0.000841:15.14	0.001127:16.84	0.000884:23.11	0.001083:15.69
Chr01	7100001	0.000964:26.67	0.000990:23.52	0.000971:29.56	0.000973:22.10	0.000948:19.70	0.000945:28.56	0.000971:32.13	0.001004:23.56	0.000990:31.32	0.001014:22.17	0.001020:28.72	0.000988:32.96	0.000947:27.62	0.000967:27.07	0.000951:32.75	0.000964:37.07	0.000982:41.56	0.001004:24.08	0.000972:31.40	0.000973:29.06	0.000973:39.59	0.000983:23.76	0.000989:30.22	0.000978:30.06	0.000967:37.71	0.000990:29.78	0.000964:32.90	0.001003:24.66	0.000996:26.93	0.000991:31.38	0.001040:26.73	0.000991:42.37	0.000956:24.59	0.000955:31.04	0.000998:32.96	0.000993:33.70	0.000972:33.38	0.000976:34.82	0.000984:25.96	0.000998:28.43	0.000986:26.01	0.001011:21.69	0.001287:13.87	0.000952:14.58	0.001001:16.32	0.001062:17.27	0.001006:23.30	0.001012:15.94
Chr01	7150001	0.001548:18.67	0.001625:16.36	0.001663:19.00	0.001689:15.26	0.001721:12.97	0.001699:19.46	0.001611:20.91	0.001576:15.65	0.001653:21.06	0.001774:15.22	0.001606:19.20	0.001573:20.69	0.001436:18.52	0.001428:18.55	0.001562:21.92	0.001584:25.14	0.001580:27.93	0.001600:16.57	0.001597:21.23	0.001647:18.59	0.001594:25.78	0.001606:17.39	0.001646:20.63	0.001677:20.77	0.001625:26.54	0.001503:20.26	0.001590:21.57	0.001628:16.70	0.001543:18.17	0.001534:21.80	0.001470:17.75	0.001591:29.83	0.001480:17.11	0.001596:20.14	0.001645:22.92	0.001493:23.72	0.001638:22.91	0.001742:23.13	0.001565:18.22	0.001544:19.37	0.001683:17.87	0.001497:14.52	0.001578:9.32	0.001728:10.12	0.001748:10.74	0.001494:12.20	0.001594:16.15	0.001594:11.18
Chr01	7200001	0.000935:22.02	0.001125:19.44	0.001017:22.15	0.001151:18.21	0.001249:15.69	0.001196:21.11	0.000859:24.34	0.001150:19.41	0.001178:22.55	0.001333:18.84	0.000893:21.22	0.000963:22.23	0.001153:20.26	0.000991:20.65	0.001090:27.24	0.000940:29.47	0.000886:31.04	0.001524:21.74	0.000997:24.90	0.000877:23.08	0.000904:30.80	0.001043:19.79	0.001103:27.34	0.001122:26.52	0.001002:28.88	0.000951:23.03	0.000994:22.27	0.001091:20.43	0.000958:20.30	0.000836:25.55	0.000939:23.56	0.000824:34.60	0.001159:19.87	0.000956:24.54	0.001014:26.12	0.001170:25.85	0.000941:24.86	0.000891:28.22	0.001069:23.64	0.001097:22.74	0.001022:23.62	0.001489:18.43	0.002164:12.87	0.001655:13.35	0.001476:15.10	0.001430:16.02	0.001230:20.72	0.001241:13.86
Chr01	7250001	0.000900:21.37	0.001147:19.70	0.000966:21.70	0.001050:18.03	0.000901:15.48	0.001292:18.68	0.000871:23.07	0.000936:18.67	0.000789:20.32	0.001639:17.00	0.001294:19.06	0.001238:18.45	0.001351:18.38	0.001223:19.93	0.001030:27.04	0.000986:28.49	0.000879:28.57	0.000847:23.84	0.000775:24.36	0.001073:22.40	0.001438:27.68	0.001112:18.16	0.000867:29.67	0.000823:29.54	0.000893:28.84	0.001399:20.24	0.001009:18.53	0.001001:20.43	0.001204:19.08	0.001015:24.49	0.000874:25.60	0.000870:32.41	0.001065:19.38	0.001113:23.70	0.001160:25.74	0.001213:23.08	0.000962:22.65	0.001210:27.16	0.000800:26.14	0.001474:23.93	0.001117:25.63	0.001194:20.64	0.001064:14.31	0.001472:13.36	0.001044:15.98	0.001879:17.08	0.000976:20.57	0.001471:13.96
Chr01	7300001	0.000955:21.91	0.001048:20.26	0.001280:18.76	0.001138:17.83	0.000859:13.00	0.001624:18.01	0.001071:19.24	0.000895:18.57	0.000856:17.76	0.001284:16.67	0.000893:17.51	0.001575:15.05	0.001327:15.94	0.001088:18.43	0.000888:20.80	0.001122:20.25	0.001209:18.39	0.000885:24.00	0.000857:16.95	0.001030:18.16	0.000996:18.49	0.000851:11.64	0.000907:31.65	0.001087:30.25	0.001035:18.43	0.000948:11.92	0.001019:15.13	0.000886:20.30	0.001210:15.13	0.001234:14.06	0.000987:25.71	0.001045:20.28	0.000981:12.72	0.000999:17.21	0.001057:16.20	0.001429:14.79	0.000993:14.56	0.000994:16.61	0.001027:26.09	0.000863:16.84	0.000932:24.79	0.001015:21.58	0.000932:15.97	0.001120:13.23	0.000920:16.99	0.001124:16.94	0.000937:18.95	0.001538:13.08
Chr01	7350001	0.002680:16.90	0.002493:15.67	0.002472:16.19	0.002943:13.55	0.002988:12.13	0.002776:13.92	0.002680:16.87	0.002720:14.41	0.003632:15.30	0.002796:13.43	0.002921:13.96	0.003133:12.70	0.002892:14.05	0.002762:14.95	0.002528:19.75	0.002844:20.94	0.002738:19.08	0.002797:19.79	0.002883:16.86	0.002940:16.70	0.002973:18.65	0.003260:14.22	0.002646:26.34	0.002496:23.89	0.003124:20.14	0.002946:14.48	0.003363:13.85	0.002586:15.92	0.002957:13.02	0.003070:17.10	0.002953:21.97	0.002764:25.48	0.003020:13.15	0.002981:18.30	0.002865:18.96	0.002961:17.40	0.003179:15.74	0.002663:19.76	0.002732:21.66	0.002983:18.98	0.002812:21.13	0.002862:18.16	0.002517:14.01	0.002899:11.54	0.002956:14.70	0.002965:15.71	0.002990:16.76	0.002557:11.71
Chr01	7400001	0.008484:22.32	0.008321:21.26	0.008326:20.22	0.008361:18.19	0.008686:14.02	0.008170:18.39	0.007881:21.71	0.008200:19.34	0.008416:19.48	0.008174:17.07	0.008390:18.43	0.009177:15.78	0.008619:17.51	0.008116:19.90	0.007789:25.01	0.007842:25.17	0.008894:21.51	0.007835:25.42	0.008553:19.24	0.007984:20.94	0.008529:21.90	0.008767:14.24	0.007743:31.44	0.007777:31.54	0.008524:22.68	0.009512:15.09	0.009292:16.67	0.008149:20.52	0.008330:17.15	0.009199:18.03	0.007953:27.07	0.008543:26.00	0.008446:14.58	0.008287:20.06	0.008775:19.14	0.008461:18.48	0.009358:17.20	0.008740:20.20	0.007532:27.28	0.008087:20.41	0.007930:26.22	0.007794:22.80	0.007972:17.86	0.008151:15.76	0.008251:18.84	0.007919:19.36	0.008197:21.33	0.007920:14.29
Chr01	7450001	0.004942:20.89	0.004908:19.35	0.005447:20.45	0.005922:17.79	0.005621:14.14	0.005305:17.81	0.005557:21.50	0.005240:17.89	0.005210:19.25	0.005473:16.96	0.004941:18.14	0.005113:16.97	0.005168:18.02	0.005541:19.12	0.005294:25.97	0.005213:28.99	0.005373:27.00	0.005151:25.88	0.004758:24.55	0.005402:23.27	0.004893:25.31	0.004739:18.75	0.005183:32.55	0.005432:31.56	0.004970:27.70	0.004752:19.92	0.004820:18.21	0.004900:21.09	0.005133:17.15	0.004816:23.76	0.004773:27.12	0.005138:35.05	0.005062:18.22	0.005128:22.65	0.005275:24.01	0.004876:24.89	0.005070:23.67	0.005395:24.90	0.004964:28.96	0.004903:24.84	0.005348:27.91	0.005677:23.12	0.005003:17.79	0.004642:18.31	0.004892:18.96	0.004925:19.33	0.005103:20.96	0.005124:15.77
Chr01	7500001	0.016474:20.64	0.016687:18.64	0.016872:17.92	0.017287:16.26	0.016896:12.76	0.017008:16.13	0.017525:19.52	0.016871:16.67	0.016886:16.72	0.017002:14.76	0.016437:15.01	0.017585:14.08	0.017273:15.46	0.016741:18.20	0.016372:22.85	0.016783:24.31	0.017193:20.24	0.016706:22.28	0.016441:17.89	0.016608:19.77	0.016505:20.38	0.015303:13.60	0.017004:28.81	0.017180:28.30	0.017261:21.42	0.014894:14.63	0.016741:14.23	0.017072:18.74	0.017459:14.97	0.016605:17.09	0.016577:24.19	0.016510:23.80	0.016855:14.78	0.016786:18.51	0.016878:18.78	0.015094:17.21	0.015154:16.38	0.017674:20.27	0.016931:25.27	0.016633:19.31	0.016862:24.87	0.015617:19.75	0.017173:14.31	0.015765:11.83	0.016102:15.10	0.016566:16.11	0.016373:19.33	0.016470:11.91
Chr01	7550001	0.017533:17.09	0.019620:15.94	0.018446:16.10	0.018851:13.95	0.019500:11.09	0.020336:13.52	0.018377:17.19	0.019235:15.14	0.019009:15.16	0.018239:13.53	0.018806:13.98	0.019106:13.05	0.019365:14.91	0.017726:15.85	0.017259:19.99	0.018269:20.80	0.018912:17.75	0.017119:20.70	0.018155:16.93	0.018225:16.51	0.018902:19.09	0.016910:13.91	0.017133:27.08	0.017245:26.14	0.017701:19.02	0.017000:13.80	0.020224:13.16	0.017420:17.26	0.018060:13.34	0.017781:16.30	0.017544:21.98	0.016274:23.84	0.017659:13.89	0.018005:16.60	0.016274:16.73	0.017504:17.22	0.018851:15.53	0.017132:17.72	0.016331:23.02	0.016643:18.07	0.016806:22.78	0.016928:19.70	0.018146:14.52	0.017252:13.90	0.016565:14.87	0.017173:16.00	0.017490:17.35	0.016548:12.41
Chr01	7600001	0.019930:14.19	0.020626:13.90	0.019602:14.34	0.019646:11.54	0.020380:10.69	0.020560:12.12	0.020446:15.42	0.019806:11.93	0.019399:14.36	0.020039:12.00	0.020511:12.69	0.019384:12.47	0.021541:12.11	0.019900:14.27	0.019884:17.19	0.019510:17.28	0.020102:16.71	0.019557:17.45	0.019955:15.20	0.019406:14.30	0.020289:17.48	0.020794:12.73	0.019525:22.43	0.018966:21.65	0.019867:15.98	0.020421:13.02	0.019943:12.98	0.019387:15.05	0.021228:12.07	0.020185:14.73	0.018950:18.86	0.020103:21.51	0.020789:11.85	0.018990:14.83	0.019595:14.91	0.020165:16.13	0.020590:14.69	0.020110:16.16	0.020018:18.61	0.019920:15.23	0.019794:18.00	0.019543:15.94	0.020766:12.10	0.021733:12.47	0.019691:12.88	0.019623:14.13	0.019827:14.72	0.021160:11.12
Chr01	7650001	0.005435:15.79	0.006088:14.59	0.004859:16.77	0.005679:12.54	0.005827:10.97	0.006519:13.15	0.005368:18.05	0.005353:13.06	0.005359:15.61	0.006346:12.41	0.005509:13.44	0.005529:14.40	0.006641:13.39	0.005482:15.13	0.004780:22.49	0.004955:23.22	0.004769:24.42	0.005158:19.24	0.004849:20.13	0.005565:17.70	0.004581:25.01	0.005324:16.59	0.004738:24.55	0.004810:23.42	0.004676:24.54	0.005294:18.77	0.005412:14.81	0.005235:16.72	0.005538:13.32	0.004870:21.74	0.004914:20.25	0.004566:30.95	0.004962:16.24	0.004882:19.54	0.004803:21.91	0.004524:22.16	0.004869:20.11	0.004887:22.43	0.004989:20.98	0.004978:20.38	0.004897:20.61	0.004941:17.47	0.006048:11.77	0.005470:11.87	0.005723:12.91	0.005574:14.04	0.005477:16.25	0.005572:11.73
Chr01	7700001	0.011151:17.53	0.010996:16.25	0.010781:18.81	0.010817:14.15	0.010636:11.76	0.010910:13.20	0.011087:18.66	0.010936:15.11	0.011106:15.41	0.011179:13.81	0.011135:14.14	0.011032:14.39	0.011134:14.51	0.010961:17.98	0.011256:25.50	0.011092:26.13	0.011261:25.33	0.011197:23.23	0.011133:20.25	0.011239:20.95	0.011083:26.28	0.011285:17.36	0.011247:29.40	0.011182:27.66	0.011294:26.28	0.011264:18.34	0.011008:14.88	0.011083:17.08	0.010484:13.57	0.011223:21.74	0.011078:24.41	0.011075:32.67	0.011268:17.38	0.011263:21.81	0.011136:23.96	0.011351:21.81	0.010981:19.82	0.011233:24.73	0.011067:25.72	0.011145:22.13	0.011082:25.84	0.011015:20.22	0.011016:14.38	0.011149:12.51	0.010939:15.51	0.010958:16.04	0.010956:18.42	0.011001:12.41
Chr01	7750001	0.001773:19.86	0.002040:19.01	0.001723:18.06	0.002185:16.27	0.002684:13.32	0.002221:16.03	0.001889:19.87	0.002026:16.31	0.002106:17.50	0.002260:15.83	0.001917:15.91	0.002064:15.77	0.002148:15.92	0.001950:17.34	0.002141:20.97	0.002151:22.44	0.002050:18.51	0.001846:22.41	0.002120:16.36	0.002409:18.44	0.002271:19.43	0.002233:11.88	0.001992:28.13	0.001782:26.49	0.001838:19.42	0.002177:11.66	0.002119:16.51	0.001746:18.63	0.002301:15.22	0.002233:14.16	0.002130:23.25	0.002046:19.81	0.001923:13.09	0.001914:16.68	0.002374:15.96	0.001938:14.12	0.002496:13.43	0.001913:16.63	0.001873:23.96	0.001858:16.41	0.001803:23.55	0.002255:19.51	0.002347:15.34	0.002982:12.37	0.002274:15.73	0.002361:16.55	0.001863:18.54	0.002312:11.83
Chr01	7800001	0.001607:18.23	0.001260:16.46	0.001363:18.42	0.001697:14.93	0.001200:12.67	0.001714:15.79	0.001591:19.50	0.001771:14.98	0.001098:17.35	0.001600:14.80	0.001262:16.97	0.000980:18.49	0.001700:17.26	0.001731:16.94	0.001151:24.17	0.001238:25.81	0.000873:27.17	0.001780:19.04	0.001400:22.69	0.001267:20.50	0.001065:25.20	0.001501:18.02	0.001435:25.15	0.001939:23.69	0.001074:26.98	0.001160:19.89	0.001088:18.10	0.001998:17.75	0.001145:16.07	0.001292:23.05	0.001557:21.39	0.001291:30.87	0.001039:18.43	0.001935:21.11	0.001489:23.52	0.001166:24.63	0.001540:22.29	0.001043:25.03	0.001576:21.49	0.001205:22.12	0.001580:21.20	0.001533:17.25	0.001991:12.02	0.002115:11.11	0.001979:13.07	0.001757:14.86	0.001243:16.33	0.001878:11.94
Chr01	7850001	0.003122:12.41	0.003798:11.82	0.002469:13.64	0.003326:10.39	0.003723:9.99	0.002951:11.58	0.002278:14.84	0.003499:10.89	0.003311:13.99	0.002909:10.90	0.002632:12.85	0.002619:15.07	0.002640:12.82	0.002895:12.29	0.002623:16.59	0.002089:18.72	0.002085:21.09	0.003189:13.49	0.002476:15.77	0.002553:14.54	0.003037:19.51	0.002795:13.79	0.002369:16.58	0.002757:15.40	0.002029:20.05	0.002680:16.18	0.002411:15.77	0.003241:11.95	0.002492:12.46	0.002777:16.98	0.003199:14.13	0.002032:23.26	0.003075:13.19	0.002666:15.76	0.002510:17.30	0.002383:18.06	0.003416:17.51	0.002979:17.68	0.002702:14.70	0.002681:15.69	0.002646:14.20	0.003398:11.58	0.003811:8.06	0.003758:7.96	0.003607:8.94	0.003227:9.63	0.003257:11.88	0.003469:8.94
Chr01	7900001	NA:6.01	NA:5.38	NA:6.27	NA:5.06	NA:4.63	NA:5.46	NA:6.69	NA:5.09	NA:6.38	NA:5.19	NA:5.80	NA:6.45	NA:5.80	NA:5.79	NA:7.75	NA:8.62	NA:9.35	NA:6.71	NA:7.56	NA:6.36	NA:8.42	NA:6.20	NA:8.12	NA:7.80	NA:8.79	NA:6.70	NA:6.97	NA:5.98	NA:5.49	NA:7.56	NA:6.97	NA:10.61	NA:6.39	NA:7.37	NA:8.29	NA:7.82	NA:7.24	NA:8.38	NA:6.69	NA:7.10	NA:7.00	NA:5.56	NA:3.81	NA:3.58	NA:4.41	NA:5.04	NA:5.66	NA:3.95
Chr01	7950001	NA:0.46	NA:0.41	NA:0.54	NA:0.48	NA:0.44	NA:0.44	NA:0.57	NA:0.47	NA:0.58	NA:0.49	NA:0.50	NA:0.52	NA:0.53	NA:0.45	NA:0.62	NA:0.68	NA:0.85	NA:0.51	NA:0.69	NA:0.57	NA:0.61	NA:0.56	NA:0.69	NA:0.67	NA:0.77	NA:0.67	NA:0.62	NA:0.51	NA:0.46	NA:0.72	NA:0.60	NA:0.92	NA:0.42	NA:0.66	NA:0.70	NA:0.76	NA:0.70	NA:0.61	NA:0.59	NA:0.57	NA:0.55	NA:0.51	NA:0.39	NA:0.38	NA:0.38	NA:0.35	NA:0.38	NA:0.47
Chr01	8000001	NA:1.11	NA:1.04	NA:1.08	NA:0.89	NA:0.86	NA:0.89	NA:1.14	NA:0.88	NA:1.09	NA:0.93	NA:1.02	NA:1.13	NA:1.04	NA:0.99	NA:1.38	NA:1.56	NA:1.92	NA:1.17	NA:1.44	NA:1.16	NA:1.46	NA:0.87	NA:1.45	NA:1.42	NA:1.46	NA:1.17	NA:1.13	NA:1.03	NA:0.90	NA:1.21	NA:1.13	NA:1.79	NA:0.97	NA:1.17	NA:1.32	NA:1.46	NA:1.37	NA:1.50	NA:1.39	NA:1.30	NA:1.15	NA:0.99	NA:0.80	NA:0.67	NA:0.77	NA:0.83	NA:1.13	NA:0.72
Chr01	8050001	0.001170:11.76	0.001157:11.62	0.001180:11.25	0.001291:9.56	0.001266:7.78	0.001619:9.72	0.001017:11.89	0.001353:9.89	0.001411:10.76	0.001149:9.19	0.001609:10.31	0.001337:9.65	0.001216:9.83	0.001282:10.80	0.001296:14.54	0.000932:14.18	0.001309:13.05	0.001015:13.24	0.001079:11.49	0.001201:12.72	0.001033:13.86	0.001403:8.09	0.000970:17.50	0.001048:16.33	0.001152:13.77	0.001303:8.81	0.001148:9.50	0.001271:11.30	0.001034:9.76	0.001193:10.32	0.000954:14.91	0.000965:14.38	0.001276:8.82	0.001277:11.07	0.001325:11.21	0.001321:10.66	0.001183:10.42	0.001234:12.07	0.001065:14.49	0.001284:10.63	0.001110:14.18	0.001247:11.98	0.001490:8.94	0.001307:7.78	0.001000:9.38	0.001260:9.44	0.001203:10.63	NA:6.97
Chr01	8100001	0.001485:16.94	0.001340:16.58	0.001209:16.47	0.001694:14.30	0.001115:11.37	0.001278:13.65	0.001091:17.12	0.001565:14.83	0.001207:14.80	0.001453:13.53	0.001361:13.50	0.001032:12.91	0.001258:13.21	0.001413:15.34	0.001328:19.63	0.001735:19.49	0.001364:18.15	0.001230:22.29	0.001550:17.03	0.001881:17.20	0.001176:17.91	0.001791:11.95	0.001158:28.11	0.001146:25.95	0.001266:19.05	0.002213:12.25	0.001191:12.68	0.001186:16.52	0.001739:12.43	0.001392:14.14	0.001282:23.36	0.001462:20.96	0.001670:12.95	0.001177:16.13	0.001408:15.82	0.001140:15.14	0.001568:14.45	0.001365:16.46	0.001192:23.45	0.001052:16.98	0.001148:23.85	0.001344:19.03	0.001163:15.71	0.001154:12.96	0.001336:15.65	0.001192:15.85	0.001360:16.91	0.001731:11.60
Chr01	8150001	0.001061:18.45	0.001371:17.16	0.001427:16.90	0.001359:14.67	0.001379:11.71	0.001638:14.71	0.001473:17.54	0.001550:15.17	0.001424:15.23	0.001563:13.90	0.001579:14.53	0.001412:12.87	0.001339:14.04	0.001266:15.83	0.001415:19.50	0.001689:18.79	0.001655:15.37	0.001576:21.10	0.001531:14.67	0.001471:16.75	0.001443:16.28	0.001920:11.11	0.001479:26.12	0.001282:24.97	0.001396:16.51	0.001964:11.18	0.001388:12.06	0.001493:16.49	0.001603:13.99	0.001457:13.06	0.001454:22.00	0.001467:20.14	0.001806:12.23	0.001554:15.58	0.001360:15.39	0.001704:13.56	0.001911:11.94	0.001419:15.74	0.001497:22.88	0.001761:16.40	0.001396:22.34	0.001061:18.30	0.001532:14.56	0.001338:11.38	0.001523:15.21	0.001510:15.61	0.001417:16.78	0.001341:11.02
Chr01	8200001	0.002031:20.15	0.001607:19.84	0.001998:19.26	0.001981:16.85	0.002169:14.66	0.001921:16.70	0.002054:19.72	0.002207:17.38	0.002211:19.50	0.002190:16.53	0.002403:18.10	0.002317:16.98	0.002213:17.07	0.001871:18.44	0.001941:24.76	0.002106:26.12	0.002104:23.67	0.002281:24.03	0.001922:21.87	0.002254:21.12	0.002194:23.02	0.002105:16.06	0.002052:30.77	0.001973:28.68	0.002022:25.23	0.001890:16.62	0.002231:16.77	0.002129:19.49	0.001915:17.71	0.002187:20.41	0.001907:25.35	0.002288:28.45	0.002210:16.56	0.001880:20.47	0.002082:21.45	0.002307:19.84	0.002298:18.42	0.001990:22.25	0.002224:26.47	0.002272:21.97	0.002055:26.57	0.001467:22.03	0.002105:16.20	0.002373:14.53	0.001927:17.64	0.002138:17.50	0.002077:19.10	0.001714:14.02
Chr01	8250001	0.001979:23.12	0.002384:21.48	0.002370:23.04	0.002481:18.94	0.002678:15.96	0.002999:19.14	0.002477:23.68	0.002326:19.01	0.002079:20.74	0.002704:19.48	0.002374:20.40	0.002546:21.91	0.002255:19.80	0.002431:21.14	0.001986:28.92	0.002192:30.61	0.001989:31.82	0.001989:26.82	0.001729:26.01	0.002013:24.82	0.002135:28.78	0.002287:20.07	0.002148:33.54	0.001804:31.70	0.002356:31.46	0.001988:22.32	0.002405:21.10	0.002208:21.45	0.002677:19.92	0.002247:26.84	0.001884:28.02	0.001719:36.83	0.002202:21.51	0.001968:25.73	0.002103:28.01	0.002269:27.44	0.002245:24.80	0.001927:29.42	0.002066:28.08	0.001920:27.83	0.002151:28.45	0.002180:23.03	0.002645:17.73	0.002957:15.10	0.002460:18.59	0.002460:19.36	0.002243:21.20	0.002761:14.12
Chr01	8300001	0.002647:22.74	0.002838:20.89	0.002452:22.98	0.002592:18.65	0.002873:15.27	0.002342:18.87	0.002628:23.49	0.002564:18.78	0.002646:20.42	0.002632:18.80	0.002541:19.69	0.002545:21.77	0.002698:19.12	0.002592:21.52	0.002368:27.11	0.002494:25.07	0.002620:25.50	0.002504:25.98	0.002480:23.50	0.002288:24.40	0.002299:29.11	0.002697:16.99	0.002460:31.87	0.002505:30.50	0.002195:24.53	0.003024:16.98	0.002236:20.59	0.002362:21.73	0.002578:19.06	0.002411:22.81	0.002328:26.88	0.002507:30.72	0.002640:20.19	0.002314:23.51	0.002397:26.53	0.002599:22.02	0.002502:20.31	0.002696:22.98	0.002526:26.88	0.002639:22.98	0.002458:26.06	0.002205:21.74	0.002684:16.53	0.003494:13.36	0.003051:17.20	0.002427:18.28	0.002683:21.74	0.002626:13.87
Chr01	8350001	0.019903:15.96	0.020466:15.70	0.021364:16.22	0.020938:13.77	0.021618:11.27	0.020513:12.50	0.021390:16.16	0.021237:13.18	0.021408:14.00	0.021258:13.23	0.020584:13.85	0.020708:15.01	0.020934:13.81	0.020121:15.33	0.020410:20.05	0.021358:22.31	0.021201:22.97	0.019498:19.35	0.020739:19.21	0.020556:17.90	0.019774:22.05	0.021227:15.26	0.020618:23.61	0.020699:22.30	0.020934:22.28	0.021354:16.17	0.021618:14.83	0.021107:15.61	0.020140:14.14	0.021138:19.27	0.021172:21.07	0.020931:26.34	0.021152:15.40	0.020866:18.39	0.020590:19.89	0.021617:19.27	0.021228:19.00	0.020526:19.61	0.021083:20.77	0.021275:19.80	0.020278:20.59	0.020925:16.36	0.020132:12.83	0.021896:10.40	0.020739:13.51	0.020778:14.09	0.020856:15.39	0.020892:10.61
Chr01	8400001	0.029866:14.92	0.030535:14.41	0.029141:16.01	0.029481:13.22	0.033330:10.75	0.032480:12.44	0.030990:16.20	0.029184:13.14	0.032812:14.34	0.030972:12.77	0.031407:13.70	0.031409:13.53	0.031448:13.51	0.029925:14.95	0.029442:21.77	0.029706:23.54	0.028695:24.55	0.028707:18.77	0.028380:21.01	0.029709:17.61	0.029036:23.76	0.028897:16.57	0.029904:24.87	0.028578:22.25	0.028886:23.80	0.029710:18.29	0.031182:14.71	0.030573:14.87	0.030191:13.30	0.029736:20.62	0.029679:20.17	0.029600:29.01	0.027815:16.53	0.027921:19.41	0.028668:20.81	0.029921:21.06	0.029724:19.71	0.028311:21.88	0.029865:20.48	0.028563:20.42	0.029023:20.01	0.029003:17.16	0.029946:12.37	0.031120:11.63	0.031055:13.67	0.029096:14.05	0.029759:16.08	0.031250:11.30
Chr01	8450001	0.024001:20.01	0.027283:18.52	0.023031:21.59	0.025901:16.21	0.027526:13.33	0.026692:16.32	0.026282:22.00	0.023850:16.75	0.026958:16.66	0.026021:16.14	0.026367:16.87	0.028883:17.90	0.026552:16.33	0.025008:19.13	0.023921:27.72	0.024322:31.28	0.022064:30.83	0.022913:24.85	0.022758:24.58	0.025818:24.04	0.025491:29.98	0.023208:19.28	0.025355:30.29	0.023835:28.73	0.021980:31.72	0.021946:21.85	0.027603:17.14	0.025585:18.35	0.027014:15.85	0.024142:24.65	0.023086:25.84	0.022875:35.04	0.024820:20.07	0.023886:25.47	0.023027:28.14	0.025025:24.28	0.023990:23.75	0.024196:28.43	0.023357:27.40	0.022744:25.79	0.023763:26.07	0.025075:21.38	0.025209:15.68	0.028410:13.14	0.024664:16.52	0.024763:18.00	0.025471:19.84	0.026619:13.01
Chr01	8500001	0.007182:22.75	0.006773:21.54	0.007682:21.23	0.007513:18.37	0.008014:16.39	0.008408:18.35	0.007581:22.60	0.007465:19.68	0.006943:19.93	0.007800:17.56	0.008234:18.94	0.008694:16.79	0.008089:18.10	0.007141:19.51	0.006533:27.39	0.007305:28.86	0.006961:28.85	0.006548:28.74	0.007349:24.28	0.007060:23.56	0.007737:25.23	0.008758:18.20	0.006992:36.34	0.006707:33.67	0.007382:28.62	0.007846:19.50	0.008799:17.67	0.006909:22.07	0.008999:16.80	0.007792:24.13	0.006801:29.88	0.006875:33.47	0.007798:19.43	0.006106:24.60	0.007617:25.08	0.007804:24.66	0.007743:23.74	0.007123:26.02	0.007360:30.26	0.007236:26.62	0.005777:31.26	0.006043:25.80	0.006831:20.03	0.007407:17.16	0.006447:20.58	0.006556:21.72	0.006841:22.65	0.007863:16.54
Chr01	8550001	0.000903:20.68	0.001084:18.76	0.001043:17.92	0.001145:16.15	0.000850:12.45	0.001358:15.62	0.001055:18.51	0.001031:16.41	0.001061:15.75	0.001090:14.77	0.001106:15.03	0.001185:13.14	0.001101:14.69	0.001039:17.39	0.000911:21.03	0.000900:20.93	0.001005:17.36	0.000973:24.29	0.000821:15.24	0.000998:19.28	0.001133:17.30	0.001363:11.02	0.000913:30.42	0.000974:29.14	0.001087:18.56	0.001119:11.02	0.001109:13.16	0.001163:18.10	0.001082:13.20	0.001035:13.81	0.000896:25.56	0.001377:19.71	0.001099:12.21	0.001100:17.35	0.000960:16.41	0.001192:13.99	0.001125:13.30	0.001165:16.31	0.000914:25.37	0.001257:16.39	0.000898:24.93	0.001010:20.56	0.001159:16.81	0.001090:12.55	0.001128:16.80	0.001071:17.68	0.001158:18.42	0.000942:12.63
Chr01	8600001	0.001642:19.97	0.002087:17.62	0.001885:16.45	0.001810:15.41	0.001996:12.53	0.001820:15.39	0.001753:18.44	0.001639:16.26	0.001744:15.23	0.002181:14.59	0.001617:14.96	0.001938:13.44	0.002081:14.77	0.001803:16.71	0.001586:23.24	0.001544:21.92	0.001929:19.66	0.001870:21.76	0.001846:17.69	0.001892:19.35	0.002030:20.78	0.002272:12.78	0.001875:27.67	0.001822:26.82	0.001684:20.76	0.002317:13.64	0.001918:13.72	0.001949:17.61	0.001951:13.07	0.002065:17.79	0.001553:23.81	0.001639:23.56	0.001920:14.39	0.001922:18.67	0.001896:18.56	0.001811:16.74	0.001877:15.06	0.001903:19.59	0.001720:22.63	0.001925:18.22	0.001486:22.66	0.001574:18.51	0.001626:13.86	0.002122:10.32	0.001607:14.34	0.001650:15.28	0.001551:17.65	0.002012:11.14
Chr01	8650001	0.005408:18.52	0.005489:17.48	0.005321:17.40	0.005505:15.15	0.004659:11.68	0.005045:14.05	0.005310:17.66	0.005120:14.64	0.005022:15.38	0.005441:13.81	0.005293:14.00	0.005474:13.81	0.005299:13.86	0.005539:16.07	0.005548:21.17	0.005426:21.90	0.005455:19.27	0.005583:21.99	0.005599:17.03	0.005442:17.44	0.005654:19.23	0.005624:12.96	0.005417:28.79	0.005313:26.22	0.005768:20.18	0.005548:13.35	0.004896:13.51	0.005485:16.86	0.005166:12.92	0.005719:16.65	0.005500:22.87	0.005531:23.70	0.005566:13.42	0.005739:17.78	0.005351:17.52	0.005834:16.03	0.005578:15.21	0.005546:18.38	0.005290:23.19	0.005482:18.18	0.005391:23.10	0.005583:19.36	0.005507:15.16	0.005211:12.41	0.005367:15.25	0.005445:15.95	0.005506:17.62	0.005395:11.89
Chr01	8700001	0.007725:17.87	0.007722:17.57	0.007533:16.64	0.007679:15.87	0.007755:11.56	0.007701:13.88	0.007661:17.93	0.007489:14.83	0.007423:14.13	0.007271:13.56	0.007253:13.95	0.007852:13.51	0.007436:13.45	0.007574:15.80	0.007614:19.60	0.007569:19.51	0.007699:16.38	0.007423:21.65	0.007912:14.14	0.007480:17.94	0.007960:16.93	0.007718:10.73	0.007461:27.98	0.007309:26.15	0.007804:17.51	0.008322:11.40	0.006785:13.52	0.007544:17.16	0.007498:13.75	0.007370:13.31	0.007589:23.56	0.007636:19.78	0.007808:11.26	0.007611:15.41	0.007868:15.07	0.008373:12.67	0.007775:12.78	0.008022:16.02	0.007574:23.50	0.007435:14.48	0.007364:22.45	0.007546:18.31	0.007560:15.32	0.006887:11.48	0.007302:15.03	0.007481:15.58	0.007689:17.51	0.006985:11.07
Chr01	8750001	0.006531:22.48	0.006781:20.75	0.006801:25.03	0.006897:19.76	0.006983:17.50	0.006945:19.57	0.006641:25.90	0.006902:20.01	0.007062:21.87	0.007069:18.74	0.006702:20.31	0.007101:22.54	0.006875:20.44	0.006854:22.38	0.006456:32.87	0.006503:35.79	0.006515:38.09	0.006880:27.54	0.006506:31.98	0.006853:27.52	0.006377:35.46	0.006290:28.38	0.006391:35.64	0.006479:33.78	0.006466:37.87	0.006349:30.11	0.006831:24.00	0.006968:22.58	0.007068:19.81	0.006390:34.60	0.006689:29.45	0.006390:48.84	0.006603:25.74	0.006322:31.10	0.006453:33.95	0.006549:34.87	0.006467:32.26	0.006363:36.31	0.006400:30.68	0.006296:34.60	0.006634:31.11	0.006652:24.37	0.006653:18.72	0.006537:16.30	0.006536:20.31	0.006566:21.56	0.006732:23.68	0.006933:17.61
Chr01	8800001	0.010975:21.73	0.011184:21.00	0.011177:18.91	0.010647:17.93	0.011676:13.36	0.011740:17.14	0.011311:20.60	0.010663:17.78	0.011222:16.76	0.011221:17.20	0.011776:17.32	0.011416:16.01	0.011712:17.54	0.010917:18.51	0.011553:20.12	0.011722:18.94	0.013260:16.80	0.010461:23.12	0.012793:14.49	0.011270:17.92	0.012501:17.00	0.013221:11.07	0.011088:29.31	0.010779:27.94	0.012653:17.46	0.011791:10.98	0.010474:15.95	0.010819:18.72	0.011164:16.36	0.010507:13.69	0.010769:25.05	0.012982:19.12	0.012564:12.59	0.012364:16.20	0.012457:15.45	0.012836:13.23	0.013800:12.39	0.012108:15.81	0.010884:24.32	0.012675:16.81	0.011014:24.12	0.010398:19.30	0.011162:16.11	0.010480:11.28	0.011085:16.22	0.011278:16.66	0.010930:18.34	0.010522:11.38
Chr01	8850001	0.024720:16.93	0.026353:16.27	0.025439:15.59	0.024940:14.15	0.023212:11.11	0.025553:13.99	0.024930:16.27	0.024641:14.33	0.026213:14.18	0.024645:13.80	0.024929:14.10	0.025213:12.50	0.025129:13.96	0.025369:15.39	0.025006:18.11	0.024680:17.93	0.027994:14.67	0.023474:20.46	0.026244:13.22	0.024138:15.94	0.026726:16.25	0.023569:10.65	0.024448:26.88	0.024088:24.97	0.025961:15.83	0.027046:10.07	0.025576:12.85	0.024426:16.58	0.023892:12.54	0.024831:12.60	0.023754:22.13	0.025049:19.37	0.025577:11.68	0.025237:15.08	0.025789:14.96	0.024978:13.14	0.025745:11.99	0.024345:15.90	0.025011:21.98	0.025008:15.99	0.024155:22.10	0.024537:17.94	0.024093:14.29	0.025316:11.39	0.023825:14.67	0.024119:14.85	0.025748:15.90	0.025098:10.94
Chr01	8900001	0.017085:15.75	0.017256:14.51	0.018279:15.09	0.018335:13.26	0.018433:10.31	0.018414:12.88	0.017048:15.84	0.018432:13.50	0.019452:13.10	0.017930:12.59	0.019860:13.14	0.016771:12.30	0.018760:12.58	0.018102:14.82	0.015813:20.35	0.017065:19.81	0.018204:17.77	0.017303:19.39	0.017765:16.10	0.016799:17.82	0.017237:17.90	0.018013:12.25	0.017277:24.98	0.016061:23.03	0.016652:19.23	0.019924:12.10	0.018148:12.38	0.017501:15.30	0.017008:12.11	0.016429:15.35	0.017424:20.91	0.016090:21.81	0.016720:12.82	0.014989:16.88	0.017048:16.51	0.018283:15.18	0.018595:14.30	0.017531:17.29	0.017052:20.89	0.017583:17.09	0.017968:20.58	0.017219:16.95	0.017754:13.52	0.020658:10.01	0.017314:13.57	0.016407:13.89	0.017172:15.81	0.018943:10.10
Chr01	8950001	0.015281:20.38	0.015132:19.24	0.015391:21.06	0.015283:17.33	0.014406:14.63	0.014966:16.60	0.015032:22.48	0.015304:18.04	0.015053:18.71	0.015674:17.11	0.015071:18.41	0.015177:18.55	0.014767:17.24	0.015250:19.17	0.015204:28.22	0.015360:29.04	0.015148:27.35	0.015245:26.28	0.015133:26.05	0.015371:24.73	0.015055:28.41	0.015147:19.73	0.015046:32.51	0.015398:30.63	0.014899:29.81	0.014939:20.65	0.015169:19.12	0.015590:20.37	0.014860:16.87	0.015070:22.80	0.015211:27.42	0.015095:33.53	0.014481:18.21	0.015037:23.54	0.014961:24.42	0.015297:23.29	0.015058:23.22	0.015448:25.91	0.014772:27.94	0.015108:24.57	0.015071:28.00	0.015186:22.77	0.015426:18.31	0.015374:16.59	0.015463:19.61	0.014885:20.25	0.015274:21.98	0.014862:14.99
Chr01	9000001	0.012794:21.75	0.013070:19.81	0.012810:22.37	0.012914:18.52	0.013071:14.21	0.012858:17.12	0.013171:21.64	0.013075:18.32	0.013314:18.60	0.013350:17.49	0.013160:18.38	0.013059:19.23	0.012563:17.89	0.012867:20.01	0.012286:28.41	0.012836:29.09	0.012474:26.16	0.012849:25.78	0.012769:24.49	0.012160:23.56	0.012904:28.05	0.013357:17.98	0.012742:32.41	0.012924:30.82	0.013128:26.53	0.012841:18.46	0.012724:19.77	0.013291:20.63	0.013010:17.72	0.013237:23.76	0.013015:27.87	0.012895:33.10	0.013146:19.28	0.013499:23.60	0.012979:25.36	0.012784:24.15	0.012929:22.40	0.012701:25.44	0.013014:26.90	0.012979:24.57	0.013021:27.59	0.013097:22.78	0.012591:16.76	0.012715:14.52	0.012806:18.24	0.012788:18.85	0.012930:22.59	0.012059:14.63
Chr01	9050001	0.004570:22.84	0.004232:21.09	0.004692:23.28	0.004844:19.35	0.004947:16.26	0.004874:19.40	0.004075:23.15	0.004780:19.76	0.005085:21.51	0.005097:19.31	0.004790:20.81	0.005043:21.07	0.005403:19.80	0.004869:21.34	0.005126:27.60	0.005128:28.97	0.005145:28.07	0.004578:26.36	0.005056:23.37	0.005306:23.33	0.004726:26.90	0.004579:19.14	0.004396:33.37	0.004275:31.34	0.004788:27.48	0.005223:20.36	0.004551:21.35	0.004943:22.77	0.005062:20.87	0.004430:27.37	0.004256:27.86	0.004464:34.79	0.005270:19.27	0.005131:24.28	0.004934:25.80	0.004870:25.61	0.004887:22.80	0.004762:27.55	0.004617:28.34	0.004879:26.15	0.004870:28.23	0.004854:22.44	0.004984:18.05	0.004798:15.34	0.004439:19.14	0.004234:20.29	0.005405:22.49	0.004933:15.29
Chr01	9100001	0.009695:17.68	0.009402:17.07	0.009085:19.28	0.009387:15.01	0.009058:13.44	0.009040:14.53	0.009416:19.06	0.009360:15.22	0.009346:17.32	0.009967:15.55	0.009387:16.30	0.009709:17.14	0.008776:16.19	0.009152:17.67	0.008460:24.12	0.009142:26.48	0.008750:26.49	0.008897:22.63	0.008755:23.21	0.009311:19.96	0.008678:25.49	0.008471:20.52	0.008295:29.11	0.008591:27.25	0.009043:25.52	0.008860:20.90	0.009048:18.43	0.008988:18.79	0.009721:15.72	0.009068:25.98	0.008960:24.50	0.008397:36.14	0.008815:19.12	0.009024:22.15	0.009258:24.37	0.008502:26.31	0.008833:24.07	0.008409:25.92	0.009250:24.30	0.008347:24.87	0.008629:24.52	0.008562:20.10	0.009066:16.50	0.009225:15.22	0.008969:16.83	0.009001:17.57	0.008836:19.07	0.009017:13.84
Chr01	9150001	0.010312:18.52	0.009717:18.15	0.010607:17.06	0.010510:15.83	0.010161:12.94	0.010543:14.32	0.010183:18.06	0.010025:16.08	0.010513:16.28	0.010267:14.85	0.010023:16.02	0.010464:14.81	0.010641:14.65	0.010580:17.13	0.010040:20.52	0.009900:22.81	0.009980:20.67	0.009571:21.48	0.010094:18.29	0.009996:18.26	0.010324:20.04	0.010379:12.15	0.009673:26.91	0.009845:25.31	0.009658:21.79	0.010010:14.79	0.010333:14.39	0.010000:17.12	0.009782:15.41	0.009897:15.85	0.010152:21.84	0.009745:21.43	0.009802:12.98	0.010107:18.14	0.009824:17.05	0.009242:16.65	0.009897:17.60	0.009809:18.75	0.010435:22.79	0.009682:17.90	0.010329:22.66	0.010315:19.02	0.009874:14.85	0.009593:12.15	0.010355:15.04	0.010273:15.69	0.010515:17.24	0.008863:11.48
Chr01	9200001	0.007578:16.22	0.008851:15.11	0.008024:16.19	0.008608:14.48	0.007927:11.66	0.008593:13.82	0.008448:17.20	0.008379:14.04	0.008842:14.87	0.008136:13.43	0.008190:13.72	0.008501:13.00	0.008244:13.37	0.007631:15.41	0.008537:20.68	0.008332:23.55	0.008324:22.99	0.008656:20.31	0.008021:19.39	0.008464:17.64	0.008657:19.98	0.008479:15.72	0.008533:25.37	0.008416:23.23	0.008121:23.29	0.008404:16.42	0.008231:13.15	0.008386:16.42	0.008859:13.73	0.008492:18.25	0.008622:20.29	0.008296:25.63	0.008196:14.52	0.008366:18.89	0.008604:18.16	0.008739:19.94	0.008645:19.00	0.008483:20.65	0.008091:21.06	0.008810:19.83	0.008162:21.30	0.007805:17.53	0.008370:13.56	0.008898:12.16	0.008110:14.50	0.008424:15.64	0.008391:16.35	0.008268:11.48
Chr01	9250001	0.025420:18.56	0.025889:17.85	0.025156:17.60	0.025236:15.00	0.025049:12.46	0.025898:15.44	0.026241:18.35	0.026167:15.35	0.026014:16.72	0.026527:14.18	0.026299:15.69	0.025686:15.32	0.025264:14.15	0.025589:16.34	0.025603:22.93	0.025474:25.38	0.026118:22.72	0.025669:21.48	0.025930:19.40	0.025489:19.83	0.025987:21.76	0.026553:15.68	0.025404:28.70	0.026234:26.31	0.025284:24.12	0.025297:16.20	0.024723:14.72	0.024867:18.13	0.024740:14.19	0.025735:18.41	0.026173:23.53	0.025893:25.84	0.025549:15.29	0.025316:20.07	0.026138:19.76	0.025368:19.90	0.025189:17.73	0.026048:20.83	0.026154:23.96	0.026050:20.25	0.026064:23.54	0.025880:19.63	0.025395:14.19	0.025433:11.72	0.026072:14.85	0.025686:16.23	0.026253:18.06	0.024284:12.03
Chr01	9300001	0.026048:18.11	0.025748:16.30	0.026624:17.07	0.026598:14.03	0.025745:11.28	0.026194:14.81	0.024333:18.19	0.025626:14.79	0.027605:14.74	0.024868:13.71	0.025816:14.53	0.025661:13.98	0.026334:14.17	0.026322:16.51	0.026671:19.54	0.026350:19.88	0.027655:16.93	0.026620:20.54	0.028222:15.01	0.026075:16.48	0.027211:17.17	0.027449:11.00	0.025816:24.98	0.026089:24.13	0.027687:17.61	0.027723:10.95	0.026385:13.70	0.026516:17.16	0.024742:13.87	0.025866:14.23	0.025191:22.30	0.027098:19.68	0.025502:12.66	0.026944:16.49	0.024940:16.16	0.026029:13.99	0.028903:12.64	0.027044:15.55	0.026210:21.73	0.026347:15.98	0.026203:21.40	0.025746:18.00	0.025278:12.96	0.027491:10.82	0.027158:13.78	0.025741:14.96	0.026642:17.36	0.025471:10.60
Chr01	9350001	0.025215:16.10	0.026807:15.83	0.025869:15.65	0.026128:13.76	0.027200:10.63	0.027972:13.33	0.026657:17.01	0.025664:14.66	0.026672:15.48	0.026884:13.75	0.026599:13.29	0.026971:11.41	0.027332:13.44	0.026293:14.94	0.024632:19.71	0.025564:19.90	0.027929:18.00	0.025624:21.13	0.025781:15.63	0.027018:16.79	0.026882:17.10	0.027292:13.28	0.024169:26.52	0.023961:25.41	0.027556:18.31	0.029909:12.58	0.029497:12.67	0.025554:16.69	0.025488:12.47	0.025998:14.83	0.024187:21.80	0.026651:22.52	0.025053:12.17	0.025494:16.15	0.024556:16.02	0.027047:15.71	0.028220:14.58	0.025502:16.82	0.023360:22.28	0.024897:17.22	0.024125:22.27	0.024716:18.67	0.024598:14.71	0.025203:11.58	0.024336:14.75	0.024666:16.04	0.023946:16.94	0.025993:11.62
Chr01	9400001	0.015425:20.12	0.015734:18.21	0.015529:17.32	0.015824:15.73	0.016235:13.00	0.015584:15.93	0.015176:18.14	0.015849:16.96	0.016097:16.98	0.015692:15.08	0.016184:15.08	0.016339:11.75	0.015200:15.52	0.015612:17.56	0.016282:20.86	0.016542:19.49	0.015873:16.92	0.015422:24.45	0.016363:14.76	0.016190:16.83	0.015547:16.16	0.016169:13.12	0.015499:30.55	0.015736:28.87	0.016874:17.38	0.016491:12.55	0.016956:13.66	0.015396:19.58	0.016214:13.72	0.016032:14.29	0.015454:25.07	0.016290:21.97	0.015798:12.17	0.015586:16.99	0.016111:15.73	0.015016:15.77	0.016880:14.21	0.016172:17.48	0.015217:25.26	0.015665:18.61	0.015448:25.54	0.015898:21.08	0.015877:16.55	0.014558:14.10	0.015337:17.06	0.015745:18.18	0.015208:19.44	0.015175:13.62
Chr01	9450001	0.007943:20.50	0.007978:19.37	0.008194:18.23	0.008502:16.50	0.007798:13.98	0.008452:15.92	0.008188:19.09	0.008151:16.92	0.007744:17.91	0.008506:15.91	0.008209:16.62	0.008123:13.31	0.007818:16.54	0.007924:17.83	0.007759:22.06	0.007317:20.91	0.006931:20.15	0.007980:24.70	0.007372:18.63	0.007939:18.56	0.007546:19.54	0.006594:16.18	0.007852:31.61	0.007651:30.56	0.006437:20.03	0.007251:15.99	0.006639:14.78	0.007905:20.37	0.008418:14.97	0.007195:17.46	0.007749:25.95	0.006064:27.74	0.006221:13.83	0.007676:19.25	0.006606:18.44	0.006489:19.90	0.006463:17.72	0.006873:19.72	0.007372:26.13	0.007461:19.88	0.007594:25.93	0.007868:21.27	0.007584:18.52	0.007476:15.52	0.007622:18.28	0.007756:19.32	0.007836:19.89	0.006507:13.77
Chr01	9500001	0.004285:19.13	0.004545:19.16	0.004713:18.82	0.004600:16.46	0.004034:12.77	0.004663:15.39	0.004532:18.73	0.004487:15.98	0.004764:16.08	0.004587:15.56	0.004636:15.50	0.004446:13.96	0.004671:15.69	0.004594:17.93	0.004510:23.69	0.004571:23.33	0.004502:21.98	0.004354:23.84	0.003860:18.96	0.004544:20.53	0.004592:21.98	0.002052:13.87	0.004393:30.08	0.004442:28.33	0.004331:23.30	0.002862:14.84	0.003563:14.41	0.004551:18.89	0.004520:15.04	0.004390:17.93	0.004462:25.50	0.003408:24.88	0.004204:14.51	0.004435:19.49	0.004341:19.08	0.003850:17.71	0.003905:17.44	0.004131:20.29	0.004450:25.37	0.004111:20.06	0.004472:24.81	0.004143:20.26	0.004410:16.76	0.004044:13.75	0.004501:16.93	0.004405:18.14	0.004259:19.09	0.003782:12.43
Chr01	9550001	0.001439:20.44	0.001510:18.32	0.001496:19.63	0.001554:17.82	0.001604:15.70	0.001609:17.72	0.001396:21.43	0.001479:17.83	0.001802:21.08	0.001410:17.80	0.001597:19.44	0.001462:20.59	0.001709:19.27	0.001503:19.93	0.001413:25.22	0.001405:28.76	0.001425:28.38	0.001418:23.29	0.001407:25.18	0.001402:21.75	0.001456:27.61	0.001405:19.74	0.001460:29.53	0.001410:27.67	0.001389:28.44	0.001397:21.82	0.001352:20.23	0.001468:20.50	0.001410:18.95	0.001404:23.19	0.001714:23.36	0.001408:33.51	0.001663:17.32	0.001420:22.82	0.001426:22.34	0.001394:25.15	0.001468:24.36	0.001327:24.65	0.001389:24.61	0.001379:24.04	0.001373:24.73	0.001412:19.99	0.001485:17.21	0.001448:18.80	0.001603:18.61	0.001556:19.40	0.001432:19.91	0.001375:15.43
Chr01	9600001	0.001270:12.54	0.001556:11.55	0.001271:12.19	0.001441:10.42	0.001437:9.25	0.001289:11.62	0.001325:12.88	0.001289:11.23	0.001256:13.59	0.001363:10.70	0.001392:13.28	0.001283:12.74	0.001217:12.83	0.001258:12.40	0.001321:14.84	0.001237:16.66	0.001339:17.85	0.001584:11.90	0.001326:14.39	0.001358:12.97	0.001291:16.82	0.001339:11.39	0.001349:15.27	0.001277:14.95	0.001345:16.58	0.001354:12.96	0.001241:13.22	0.001298:12.52	0.001287:12.11	0.001268:14.46	0.001384:13.25	0.001264:19.45	0.001472:10.88	0.001267:13.70	0.001300:13.98	0.001284:14.22	0.001349:14.37	0.001352:15.09	0.001401:13.42	0.001255:13.75	0.001575:13.07	0.001316:11.15	0.001503:8.57	0.001376:9.19	0.001448:9.45	0.001360:10.46	0.001312:11.53	0.001637:8.45
Chr01	9650001	NA:0.15	NA:0.14	NA:0.13	NA:0.10	NA:0.13	NA:0.08	NA:0.15	NA:0.14	NA:0.15	NA:0.08	NA:0.16	NA:0.11	NA:0.15	NA:0.12	NA:0.11	NA:0.13	NA:0.16	NA:0.14	NA:0.15	NA:0.10	NA:0.14	NA:0.14	NA:0.13	NA:0.12	NA:0.22	NA:0.09	NA:0.12	NA:0.16	NA:0.08	NA:0.16	NA:0.10	NA:0.20	NA:0.11	NA:0.11	NA:0.19	NA:0.18	NA:0.13	NA:0.15	NA:0.12	NA:0.16	NA:0.10	NA:0.12	NA:0.09	NA:0.10	NA:0.04	NA:0.06	NA:0.12	NA:0.03
Chr01	9700001	NA:0.82	NA:0.89	NA:0.78	NA:0.73	NA:0.71	NA:0.96	NA:0.91	NA:0.68	NA:1.35	NA:0.91	NA:1.08	NA:1.04	NA:0.97	NA:1.02	NA:1.06	NA:1.38	NA:1.47	NA:0.77	NA:0.94	NA:0.98	NA:1.26	NA:0.98	NA:0.80	NA:0.89	NA:1.39	NA:1.11	NA:1.33	NA:0.84	NA:1.01	NA:1.05	NA:0.82	NA:1.52	NA:0.89	NA:1.02	NA:0.90	NA:1.00	NA:1.11	NA:1.23	NA:0.81	NA:0.99	NA:0.85	NA:0.66	NA:0.43	NA:0.59	NA:0.46	NA:0.50	NA:0.64	NA:0.45
Chr01	9750001	NA:0.68	NA:0.56	NA:0.52	NA:0.57	NA:0.40	NA:0.67	NA:0.60	NA:0.49	NA:0.92	NA:0.66	NA:0.76	NA:0.78	NA:0.67	NA:0.63	NA:0.72	NA:0.75	NA:0.85	NA:0.55	NA:0.83	NA:0.63	NA:0.92	NA:0.65	NA:0.70	NA:0.75	NA:0.82	NA:0.83	NA:0.87	NA:0.60	NA:0.62	NA:0.80	NA:0.53	NA:1.08	NA:0.55	NA:0.72	NA:0.62	NA:0.85	NA:0.97	NA:0.88	NA:0.61	NA:0.63	NA:0.59	NA:0.48	NA:0.38	NA:0.45	NA:0.41	NA:0.44	NA:0.58	NA:0.42
Chr01	9800001	NA:0.28	NA:0.24	NA:0.29	NA:0.26	NA:0.15	NA:0.21	NA:0.24	NA:0.19	NA:0.36	NA:0.23	NA:0.35	NA:0.26	NA:0.34	NA:0.33	NA:0.35	NA:0.40	NA:0.57	NA:0.21	NA:0.40	NA:0.28	NA:0.42	NA:0.38	NA:0.34	NA:0.22	NA:0.49	NA:0.40	NA:0.32	NA:0.30	NA:0.25	NA:0.25	NA:0.24	NA:0.40	NA:0.28	NA:0.32	NA:0.33	NA:0.35	NA:0.39	NA:0.37	NA:0.26	NA:0.35	NA:0.27	NA:0.24	NA:0.17	NA:0.15	NA:0.20	NA:0.11	NA:0.25	NA:0.15
Chr01	9850001	NA:0.49	NA:0.45	NA:0.52	NA:0.52	NA:0.43	NA:0.63	NA:0.62	NA:0.51	NA:0.83	NA:0.60	NA:0.64	NA:0.74	NA:0.53	NA:0.59	NA:0.64	NA:0.71	NA:0.84	NA:0.54	NA:0.62	NA:0.51	NA:0.85	NA:0.51	NA:0.52	NA:0.49	NA:0.93	NA:0.64	NA:0.86	NA:0.46	NA:0.57	NA:0.64	NA:0.52	NA:0.91	NA:0.50	NA:0.60	NA:0.62	NA:0.78	NA:0.80	NA:0.60	NA:0.50	NA:0.66	NA:0.54	NA:0.45	NA:0.38	NA:0.47	NA:0.43	NA:0.42	NA:0.44	NA:0.43
Chr01	9900001	NA:0.15	NA:0.09	NA:0.13	NA:0.08	NA:0.07	NA:0.10	NA:0.16	NA:0.11	NA:0.12	NA:0.10	NA:0.12	NA:0.13	NA:0.13	NA:0.14	NA:0.11	NA:0.07	NA:0.16	NA:0.07	NA:0.13	NA:0.07	NA:0.11	NA:0.09	NA:0.06	NA:0.10	NA:0.14	NA:0.10	NA:0.11	NA:0.11	NA:0.10	NA:0.10	NA:0.09	NA:0.12	NA:0.11	NA:0.05	NA:0.10	NA:0.13	NA:0.13	NA:0.10	NA:0.13	NA:0.08	NA:0.05	NA:0.07	NA:0.01	NA:0.05	NA:0.07	NA:0.07	NA:0.06	NA:0.03
Chr01	9950001	NA:1.24	NA:1.20	NA:1.37	NA:1.34	NA:0.98	NA:1.41	NA:1.41	NA:1.08	NA:1.88	NA:1.41	NA:1.62	NA:1.69	NA:1.47	NA:1.42	NA:1.89	NA:2.18	NA:2.37	NA:1.26	NA:1.40	NA:1.71	NA:1.76	NA:1.64	NA:1.46	NA:1.25	NA:2.32	NA:1.73	NA:1.86	NA:1.27	NA:1.39	NA:1.77	NA:1.31	NA:2.28	NA:1.49	NA:1.66	NA:1.73	NA:1.98	NA:1.75	NA:1.82	NA:1.23	NA:1.44	NA:1.27	NA:1.10	NA:0.71	NA:0.89	NA:0.70	NA:0.82	NA:1.12	NA:0.87
Chr01	10000001	NA:0.23	NA:0.22	NA:0.22	NA:0.23	NA:0.24	NA:0.24	NA:0.20	NA:0.18	NA:0.38	NA:0.26	NA:0.23	NA:0.24	NA:0.24	NA:0.25	NA:0.27	NA:0.40	NA:0.35	NA:0.18	NA:0.33	NA:0.26	NA:0.32	NA:0.24	NA:0.30	NA:0.33	NA:0.38	NA:0.33	NA:0.32	NA:0.19	NA:0.18	NA:0.34	NA:0.23	NA:0.36	NA:0.23	NA:0.32	NA:0.34	NA:0.36	NA:0.29	NA:0.31	NA:0.18	NA:0.28	NA:0.24	NA:0.24	NA:0.20	NA:0.18	NA:0.19	NA:0.14	NA:0.26	NA:0.16
Chr01	10050001	0.001550:18.34	0.001618:17.17	0.001498:19.46	0.001614:15.76	0.001576:14.69	0.001456:16.51	0.001405:21.09	0.001647:15.98	0.001516:19.42	0.001429:16.20	0.001436:21.18	0.001402:21.85	0.001557:19.48	0.001550:17.48	0.001410:24.33	0.001397:26.71	0.001358:30.09	0.001475:20.19	0.001433:24.95	0.001386:20.92	0.001352:27.35	0.001478:20.97	0.001430:24.87	0.001510:23.82	0.001446:29.41	0.001463:23.58	0.001403:21.27	0.001398:18.46	0.001772:17.81	0.001360:23.62	0.001349:21.35	0.001390:35.31	0.001530:18.71	0.001401:21.99	0.001566:23.57	0.001469:27.05	0.001383:26.24	0.001496:26.08	0.001490:21.13	0.001389:24.75	0.001427:21.33	0.001491:17.53	0.001664:15.22	0.001694:16.68	0.001495:15.90	0.001486:16.19	0.001468:17.87	0.001579:13.59
Chr01	10100001	0.001471:17.95	0.001548:16.83	0.001453:17.76	0.001390:15.21	0.001586:13.50	0.001430:14.95	0.001581:18.19	0.001648:15.05	0.001491:17.61	0.001399:15.14	0.001397:18.10	0.001604:16.91	0.001573:17.02	0.001478:16.77	0.001482:21.45	0.001443:24.56	0.001475:23.31	0.001493:19.48	0.001578:20.74	0.001422:18.71	0.001398:23.27	0.001642:15.56	0.001451:25.25	0.001477:23.05	0.001479:23.98	0.001452:15.69	0.001378:16.76	0.001520:17.84	0.001652:16.93	0.001502:17.81	0.001478:20.39	0.001331:25.16	0.001648:13.68	0.001566:17.71	0.001510:17.93	0.001530:18.87	0.001507:18.52	0.001459:19.60	0.001422:20.86	0.001406:19.03	0.001597:21.13	0.001446:17.23	0.001655:13.70	0.001556:14.99	0.001450:15.70	0.001577:15.39	0.001593:15.47	0.001416:12.07
Chr01	10150001	0.001766:20.60	0.001712:18.89	0.001741:19.98	0.001744:17.81	0.001762:14.82	0.001550:18.40	0.001835:21.47	0.001640:17.98	0.001634:19.66	0.001878:17.58	0.001640:19.94	0.001747:18.34	0.001689:19.27	0.001781:19.79	0.001711:26.57	0.001695:29.73	0.001731:29.07	0.001818:22.71	0.001812:25.89	0.001816:23.54	0.001695:28.23	0.001889:19.71	0.001817:29.23	0.001743:27.96	0.001756:30.25	0.001754:22.10	0.001785:18.30	0.001636:20.37	0.001654:18.03	0.001774:25.25	0.001805:24.21	0.001644:35.06	0.002047:18.78	0.001780:24.10	0.001805:25.07	0.001780:25.78	0.001699:25.16	0.001610:26.53	0.001788:23.88	0.001720:24.47	0.001704:24.25	0.001660:19.87	0.001694:15.25	0.001705:16.55	0.001725:17.37	0.001733:17.39	0.001847:19.01	0.001866:14.61
Chr01	10200001	0.005076:20.50	0.005028:20.10	0.004889:20.63	0.005014:17.79	0.004920:13.91	0.004936:18.33	0.005049:22.68	0.005148:17.90	0.004993:19.60	0.004984:16.38	0.005009:18.02	0.004941:19.56	0.005001:17.20	0.005104:20.21	0.004816:25.40	0.004923:28.73	0.004831:27.47	0.004975:21.63	0.005127:23.74	0.004912:22.59	0.004863:26.89	0.005246:17.90	0.004907:27.37	0.004872:26.50	0.004948:28.43	0.005126:19.07	0.005130:19.66	0.004921:19.52	0.005041:18.60	0.004911:22.97	0.005245:22.61	0.004968:30.40	0.005250:17.40	0.004856:22.06	0.005122:23.32	0.004991:23.43	0.004839:21.93	0.005009:24.76	0.004943:22.60	0.005072:22.82	0.004866:23.67	0.005061:18.69	0.005147:14.00	0.005165:13.59	0.004906:15.28	0.005203:16.77	0.005024:19.26	0.005060:12.88
Chr01	10250001	0.003077:22.51	0.003158:21.21	0.002896:24.60	0.002484:19.65	0.002958:17.40	0.003220:20.77	0.002802:26.05	0.002677:18.98	0.002762:24.02	0.003081:20.40	0.002768:23.35	0.002538:26.16	0.002697:22.85	0.002560:23.23	0.002449:29.13	0.002758:32.33	0.002283:36.71	0.002947:23.92	0.003324:28.27	0.002662:25.46	0.002765:30.97	0.003500:24.25	0.002917:29.88	0.003210:28.61	0.002667:33.75	0.002824:26.95	0.002526:25.18	0.003160:22.16	0.002690:22.60	0.003302:28.62	0.002870:25.43	0.002651:39.79	0.002723:22.66	0.002914:27.10	0.002492:29.57	0.002335:30.49	0.002822:29.57	0.002385:31.68	0.002612:26.44	0.002507:29.26	0.002563:25.79	0.002660:20.92	0.003747:16.16	0.003305:16.51	0.003290:17.30	0.003158:18.85	0.002999:21.12	0.003575:14.94
Chr01	10300001	0.002995:19.09	0.002782:18.07	0.002810:18.85	0.003189:16.21	0.002707:13.97	0.003121:16.27	0.002792:20.84	0.002507:16.42	0.003146:19.13	0.002803:16.18	0.003014:19.07	0.002987:19.36	0.002870:17.91	0.002536:18.13	0.002924:22.37	0.002939:26.22	0.003132:25.02	0.002733:21.32	0.002603:22.17	0.002692:20.33	0.002993:24.36	0.002887:15.75	0.002644:27.83	0.002711:27.07	0.002858:25.52	0.002770:18.37	0.002688:19.67	0.002934:18.40	0.002694:16.51	0.002675:20.06	0.002594:22.70	0.002755:28.05	0.002859:16.89	0.002524:19.37	0.002762:20.69	0.003206:21.48	0.002890:20.03	0.002914:22.36	0.002749:23.23	0.002908:21.03	0.002883:24.71	0.003064:19.10	0.002668:15.44	0.002709:15.22	0.002561:16.93	0.002932:17.34	0.002793:17.43	0.002752:13.83
Chr01	10350001	0.007240:21.48	0.007477:21.71	0.006500:22.51	0.007249:19.08	0.007172:17.03	0.007777:19.70	0.006226:24.54	0.006489:19.52	0.006685:23.56	0.006999:19.04	0.006789:21.66	0.006505:23.32	0.006334:22.14	0.007598:20.89	0.006316:30.38	0.005830:34.09	0.006394:35.79	0.007213:25.58	0.005595:31.14	0.006721:25.81	0.006452:34.85	0.006197:25.27	0.006628:32.93	0.006789:31.81	0.005409:34.67	0.005268:28.81	0.006375:24.87	0.006190:22.30	0.006859:20.88	0.005379:31.41	0.006188:27.57	0.005222:43.60	0.005806:23.56	0.005968:27.99	0.005852:30.43	0.005133:32.60	0.005411:31.64	0.005728:32.84	0.006646:28.11	0.005571:30.70	0.005985:28.42	0.007192:23.05	0.007266:18.00	0.006642:17.82	0.007283:19.57	0.006639:20.23	0.006653:23.07	0.008051:15.92
Chr01	10400001	0.001737:21.76	0.002135:21.99	0.001554:24.07	0.001918:19.42	0.001971:18.73	0.001678:21.00	0.002011:25.69	0.001434:19.36	0.001702:26.39	0.001533:20.41	0.001569:22.45	0.001715:25.88	0.002064:23.74	0.001850:22.10	0.001814:30.46	0.001448:34.87	0.001396:35.97	0.001714:25.38	0.001759:30.89	0.001842:25.49	0.001408:35.35	0.001413:24.74	0.001432:32.66	0.001410:31.48	0.001688:35.57	0.001414:29.50	0.001404:29.18	0.001509:23.00	0.001739:22.11	0.001470:31.64	0.001393:27.57	0.001428:45.85	0.001468:22.69	0.001810:29.21	0.001812:31.24	0.001547:33.25	0.001431:33.10	0.001631:33.04	0.001539:27.70	0.001553:30.22	0.001429:28.22	0.002104:22.87	0.001852:18.14	0.001857:17.57	0.001978:19.28	0.001815:20.88	0.001717:23.56	0.002491:17.29
Chr01	10450001	0.002375:21.10	0.002369:19.71	0.002675:21.98	0.002451:17.90	0.002324:16.32	0.002670:19.49	0.002170:22.88	0.002339:18.45	0.002383:21.76	0.002617:18.01	0.002329:21.64	0.002440:23.37	0.002321:21.13	0.002600:20.53	0.002236:24.66	0.002187:25.88	0.002362:26.77	0.002233:22.15	0.002201:21.14	0.002594:21.63	0.002478:26.59	0.002344:18.10	0.002173:27.99	0.002224:28.12	0.002271:25.22	0.002329:20.06	0.002303:24.70	0.002422:20.26	0.002235:20.58	0.002259:23.42	0.002278:24.33	0.002106:31.25	0.002174:18.81	0.002262:23.66	0.002330:23.79	0.002279:23.24	0.002147:21.95	0.002206:24.87	0.002241:24.16	0.002506:22.94	0.002147:23.61	0.002129:19.30	0.003181:14.18	0.002375:12.67	0.002242:16.09	0.002327:16.92	0.002241:21.19	0.002523:13.36
Chr01	10500001	0.008903:17.46	0.009268:16.25	0.009158:17.36	0.009124:14.65	0.009005:14.17	0.009573:15.00	0.009276:19.19	0.009310:15.33	0.009292:18.60	0.009334:14.68	0.009499:17.30	0.010281:17.45	0.009454:17.01	0.009133:16.95	0.008627:23.29	0.008844:25.46	0.008489:27.19	0.008101:21.08	0.008794:22.72	0.008981:19.20	0.008674:25.28	0.008724:20.87	0.008113:26.63	0.008324:25.31	0.008830:25.31	0.008855:21.80	0.008872:20.25	0.009198:17.52	0.010090:16.60	0.008473:25.29	0.007893:22.29	0.008242:35.99	0.008540:17.96	0.008894:21.53	0.008965:24.04	0.008325:27.33	0.008298:23.84	0.008578:25.88	0.008579:23.22	0.008625:25.49	0.008314:22.64	0.008838:18.97	0.008876:14.20	0.008957:14.61	0.008587:16.20	0.009192:17.20	0.008938:18.12	0.009218:13.52
Chr01	10550001	0.011768:16.39	0.012765:14.82	0.011932:14.41	0.011660:12.19	0.009856:9.33	0.012039:12.91	0.012591:15.31	0.011924:13.32	0.011538:13.02	0.011803:12.24	0.011982:12.93	0.011844:13.03	0.011719:12.18	0.012310:13.52	0.011520:15.96	0.011231:16.56	0.012326:16.08	0.011436:16.31	0.009885:12.84	0.011197:14.81	0.010801:14.45	0.010241:9.44	0.011758:20.68	0.011635:20.26	0.011485:16.75	0.009690:10.55	0.010563:12.07	0.011210:14.42	0.012041:12.76	0.010264:12.78	0.012125:17.61	0.008624:17.68	0.010850:11.25	0.011237:13.76	0.010467:14.89	0.010540:13.28	0.009553:12.53	0.010340:13.96	0.012078:18.32	0.011711:14.32	0.011178:17.46	0.011259:13.51	0.009889:10.68	0.011293:8.51	0.011669:11.24	0.011786:11.88	0.011920:14.19	0.010072:8.07
Chr01	10600001	0.005655:21.12	0.005508:20.42	0.005626:19.79	0.005439:17.90	0.004793:14.58	0.005442:16.55	0.005453:20.82	0.005546:17.99	0.005319:18.20	0.005345:17.18	0.005503:17.29	0.005236:16.46	0.005593:17.10	0.005602:18.80	0.005486:25.14	0.005344:24.97	0.003829:23.19	0.005623:25.32	0.004663:19.07	0.005563:20.36	0.005143:21.32	0.003972:16.07	0.005525:32.28	0.005578:31.15	0.004588:24.09	0.003937:15.81	0.004809:16.50	0.005656:20.50	0.005505:16.18	0.004438:19.44	0.005612:26.41	0.003712:28.38	0.004668:15.31	0.005486:20.62	0.004062:20.03	0.003765:20.93	0.003953:19.01	0.004016:22.63	0.005318:27.73	0.004572:22.79	0.005594:26.95	0.005553:21.96	0.005175:16.55	0.005198:13.19	0.005407:17.41	0.005245:17.94	0.005569:20.10	0.004277:13.43
Chr01	10650001	0.009709:20.01	0.009722:18.40	0.010085:17.61	0.009049:16.11	0.010181:12.71	0.010906:15.52	0.010161:17.82	0.009692:16.57	0.009229:15.86	0.010015:15.39	0.009454:16.40	0.009493:15.13	0.010012:15.58	0.009633:16.86	0.009706:22.05	0.009693:22.01	0.009750:20.08	0.009448:22.70	0.010398:17.87	0.010427:18.38	0.010047:18.75	0.010082:13.14	0.008772:27.99	0.009102:27.91	0.009970:20.40	0.011258:13.61	0.010515:15.11	0.010123:18.32	0.009831:14.31	0.010001:15.87	0.009351:24.54	0.009960:23.05	0.009584:14.63	0.009631:17.77	0.009664:17.73	0.010218:16.98	0.010088:16.13	0.009995:18.51	0.009566:24.31	0.009405:18.39	0.009531:23.99	0.009132:20.28	0.009135:15.36	0.009410:12.66	0.008530:15.32	0.008070:16.56	0.009990:18.92	0.010041:12.32
Chr01	10700001	0.010941:19.99	0.011446:18.63	0.011377:18.58	0.010978:16.66	0.010662:14.13	0.011047:16.49	0.010603:19.81	0.010848:17.25	0.010953:17.96	0.010958:16.91	0.010840:16.95	0.010807:16.46	0.010595:16.64	0.011047:18.17	0.010936:24.55	0.010665:24.88	0.010531:24.50	0.010944:24.49	0.011259:22.70	0.010776:20.87	0.010994:23.65	0.010734:18.21	0.010530:30.99	0.010874:29.26	0.010503:25.62	0.010683:18.53	0.011300:17.53	0.011428:18.31	0.010830:15.71	0.010930:21.44	0.010713:25.85	0.010291:31.66	0.010862:17.18	0.010636:21.93	0.010765:21.23	0.010300:22.77	0.010291:21.53	0.010480:23.20	0.010701:25.67	0.010701:23.69	0.010573:25.49	0.010594:21.48	0.010871:17.59	0.011085:15.94	0.010736:17.84	0.011000:18.95	0.010978:20.03	0.010989:14.53
Chr01	10750001	0.004335:18.02	0.004336:16.05	0.004315:18.01	0.004274:15.70	0.004606:13.28	0.004588:15.25	0.004454:18.43	0.004621:15.51	0.004441:16.22	0.004304:15.12	0.004255:16.07	0.004577:14.67	0.004364:15.15	0.004490:16.59	0.004455:22.25	0.004350:23.75	0.004455:24.17	0.004337:22.60	0.004421:20.32	0.004316:19.39	0.004355:23.35	0.004826:15.63	0.004484:27.33	0.004097:26.60	0.004435:24.20	0.004355:16.99	0.004392:14.93	0.004462:17.17	0.004551:14.07	0.004679:19.17	0.004390:22.69	0.004362:26.80	0.004114:16.08	0.004472:20.64	0.004327:19.46	0.004550:20.17	0.004659:19.53	0.004511:21.91	0.004261:23.31	0.004359:21.29	0.004229:22.50	0.004591:18.74	0.004220:15.45	0.004396:13.55	0.004292:15.59	0.004093:15.65	0.004440:17.90	0.004202:12.90
Chr01	10800001	0.005904:16.27	0.006009:15.68	0.005736:17.02	0.006108:14.37	0.005971:11.67	0.006225:13.30	0.005931:17.12	0.005961:14.09	0.005903:15.36	0.006096:13.90	0.006085:14.78	0.005842:14.31	0.006260:14.06	0.005984:15.58	0.005754:21.09	0.005853:23.79	0.005697:23.80	0.005997:20.92	0.006068:20.58	0.005921:18.59	0.006044:22.32	0.005597:17.41	0.005847:27.12	0.005540:24.88	0.005900:24.26	0.006064:17.22	0.006040:14.02	0.006171:16.26	0.006001:13.15	0.005744:19.79	0.005841:21.67	0.005859:28.57	0.006173:14.99	0.005813:18.37	0.005912:19.59	0.005972:21.55	0.006100:20.40	0.005826:21.64	0.005839:22.43	0.005948:21.59	0.005707:22.45	0.005843:18.63	0.005984:15.36	0.005788:14.97	0.005868:16.31	0.005910:16.44	0.006065:16.30	0.005700:12.55
Chr01	10850001	0.009078:15.55	0.008850:14.57	0.008147:16.53	0.008167:13.42	0.008393:11.31	0.009324:12.62	0.008241:16.95	0.008536:13.09	0.008628:15.27	0.008579:13.29	0.008595:14.56	0.008343:14.12	0.008823:14.06	0.008497:15.27	0.007982:21.27	0.007876:22.92	0.007900:24.40	0.007916:19.61	0.008120:20.24	0.008208:17.32	0.008195:21.57	0.007685:17.25	0.008123:24.75	0.007731:23.80	0.008145:23.71	0.007987:18.51	0.008788:15.74	0.008527:15.32	0.008362:13.15	0.007421:20.92	0.008032:20.16	0.007458:30.00	0.007715:15.80	0.007647:19.40	0.007831:20.72	0.007484:21.76	0.007776:20.03	0.007790:22.27	0.008226:20.81	0.007738:21.10	0.007903:21.43	0.008084:16.42	0.008415:13.23	0.007847:12.49	0.008207:14.65	0.007949:15.46	0.007824:15.88	0.008186:12.00
Chr01	10900001	0.003031:20.92	0.002886:18.42	0.002955:19.71	0.002815:16.66	0.003031:13.88	0.003005:16.68	0.002940:20.98	0.002837:17.52	0.003060:18.17	0.003042:16.51	0.003117:17.24	0.002894:17.67	0.003013:16.82	0.002888:18.57	0.002853:23.82	0.002846:24.66	0.002899:22.81	0.002848:23.32	0.002905:18.52	0.002892:19.94	0.003011:22.10	0.002899:14.25	0.002833:28.97	0.002843:27.92	0.003056:23.72	0.002992:15.20	0.002915:16.38	0.003098:18.55	0.003127:16.53	0.003031:19.45	0.002856:24.81	0.003108:26.75	0.002978:15.87	0.002936:20.21	0.002931:21.11	0.003071:18.21	0.002918:17.32	0.002960:21.19	0.002870:24.50	0.002919:21.19	0.002923:25.45	0.003001:20.20	0.003057:15.20	0.002934:12.43	0.002931:15.43	0.002858:16.42	0.002851:19.27	0.002864:13.03
Chr01	10950001	0.012476:20.11	0.013090:18.47	0.012671:18.97	0.012893:16.43	0.011528:12.71	0.012669:16.06	0.012057:20.24	0.012463:17.65	0.013043:16.74	0.012967:15.89	0.012871:16.22	0.012135:16.22	0.012095:15.41	0.012433:17.95	0.012844:23.77	0.012702:24.23	0.012232:21.46	0.012620:23.07	0.012674:17.87	0.012721:19.78	0.012495:22.38	0.011192:13.81	0.012915:29.12	0.012816:27.85	0.012772:22.50	0.012004:14.63	0.011657:15.17	0.012937:18.72	0.012451:15.94	0.013453:17.93	0.012486:23.70	0.013064:25.17	0.012202:15.44	0.012709:20.04	0.012669:19.65	0.012690:17.90	0.012546:16.15	0.012436:20.38	0.012303:24.87	0.012414:19.61	0.012555:24.98	0.012845:19.65	0.011794:13.49	0.011608:11.35	0.012776:15.09	0.012838:15.86	0.012823:19.61	0.012118:11.99
Chr01	11000001	0.014489:19.13	0.014057:17.64	0.014159:18.26	0.015173:15.75	0.015480:12.75	0.015442:15.82	0.014578:19.19	0.014109:16.65	0.014696:16.45	0.014982:15.80	0.014942:16.05	0.014237:16.13	0.014849:15.81	0.014540:17.51	0.014147:23.01	0.014425:24.60	0.014739:21.33	0.014517:22.91	0.015069:18.41	0.014063:19.49	0.014548:24.43	0.015453:14.82	0.014941:28.05	0.014681:27.03	0.014620:22.64	0.015015:15.91	0.016008:15.29	0.014274:18.08	0.014302:15.18	0.014655:18.33	0.014936:23.68	0.015198:25.51	0.014466:15.17	0.014420:18.73	0.014678:19.77	0.014911:18.79	0.015114:17.32	0.014184:20.77	0.014849:23.94	0.014092:19.33	0.015209:23.64	0.015169:19.65	0.015436:15.02	0.014939:12.50	0.014501:15.86	0.014484:16.28	0.014523:18.21	0.014220:11.27
Chr01	11050001	0.002600:20.47	0.002784:18.80	0.002600:20.14	0.002623:17.06	0.003048:13.58	0.003202:15.92	0.002597:20.88	0.002865:17.58	0.003511:17.86	0.002650:16.55	0.003193:17.10	0.002763:16.82	0.003237:16.77	0.002637:18.64	0.002543:27.00	0.002928:29.04	0.002645:28.59	0.002481:26.57	0.002624:24.87	0.002472:21.83	0.002952:27.97	0.002894:21.56	0.002567:32.73	0.002188:30.94	0.002505:29.15	0.003042:22.08	0.003643:17.22	0.002672:20.28	0.002723:15.08	0.002070:24.79	0.002910:28.08	0.001983:36.99	0.002669:19.25	0.002656:24.01	0.002504:24.50	0.002728:26.04	0.002943:24.05	0.002573:26.82	0.002281:28.01	0.002434:26.94	0.002390:28.40	0.001604:23.54	0.002440:17.30	0.002467:15.73	0.002990:18.63	0.002781:19.56	0.002578:20.68	0.002191:15.33
Chr01	11100001	0.002464:15.16	0.002336:14.91	0.002433:14.03	0.002115:12.51	0.003067:9.23	0.002928:11.81	0.002661:14.08	0.002954:12.57	0.002702:12.75	0.002755:11.59	0.002795:12.08	0.002995:10.55	0.002672:11.89	0.002906:13.26	0.002433:17.03	0.002396:18.04	0.002439:15.95	0.002162:18.61	0.002732:13.72	0.003250:15.02	0.002491:15.12	0.003306:10.99	0.001470:23.87	0.001929:22.57	0.002632:16.49	0.002750:10.62	0.002935:10.91	0.002660:14.57	0.002972:10.68	0.002797:12.37	0.001619:19.98	0.002678:18.84	0.002914:11.35	0.002671:13.65	0.002383:13.24	0.002779:13.32	0.003158:11.92	0.002246:16.13	0.001892:20.42	0.003687:14.62	0.001817:20.05	0.002292:17.02	0.002465:12.09	0.002744:9.58	0.002669:12.56	0.002280:13.58	0.002630:14.22	0.001981:9.83
Chr01	11150001	0.000508:17.30	0.000560:16.39	0.000582:15.88	0.000834:14.09	0.000477:11.12	0.000945:13.11	0.000563:16.36	0.000652:14.51	0.000539:14.15	0.000560:12.84	0.000571:13.42	0.000596:11.48	0.000716:13.45	0.000538:14.44	0.000559:18.95	0.000578:18.36	0.000556:15.95	0.000603:20.70	0.000824:14.10	0.000613:16.27	0.000657:14.66	0.000692:10.41	0.000558:26.84	0.000631:25.23	0.000619:16.24	0.000846:11.15	0.000505:11.39	0.000563:16.24	0.001014:11.68	0.000488:12.04	0.000624:22.40	0.000794:18.55	0.000757:9.73	0.000934:14.52	0.000690:13.71	0.000923:12.62	0.000713:11.86	0.000647:14.91	0.000585:22.12	0.000959:14.27	0.000566:22.57	0.000640:18.19	0.000610:14.22	0.000576:11.84	0.000609:14.54	0.000586:15.42	0.000587:15.85	0.000570:10.80
Chr01	11200001	0.001069:19.37	0.001037:18.06	0.000934:19.14	0.000996:16.07	0.000997:13.08	0.000917:15.52	0.000981:19.76	0.001117:16.56	0.001268:16.39	0.000959:15.39	0.001062:16.44	0.001168:15.19	0.001154:15.24	0.001055:18.73	0.000879:25.97	0.000859:29.07	0.001001:29.49	0.000796:24.73	0.000883:26.03	0.000865:22.46	0.001014:25.78	0.000916:20.03	0.000823:31.52	0.000879:30.59	0.000817:30.68	0.000995:21.46	0.001212:16.36	0.000992:19.22	0.001381:13.40	0.000989:22.93	0.000882:26.32	0.000925:33.02	0.001007:18.45	0.000864:23.17	0.001028:23.05	0.000929:24.81	0.000947:24.27	0.000865:25.60	0.001122:27.07	0.000881:24.15	0.000839:26.60	0.000966:21.62	0.001070:17.52	0.000912:15.86	0.001063:17.62	0.000941:18.97	0.000953:18.73	0.000969:14.11
Chr01	11250001	0.000464:17.96	0.000444:16.91	0.000368:17.66	0.000318:15.09	0.000596:12.27	0.000545:13.96	0.000344:18.43	0.000368:15.05	0.000345:15.57	0.000342:14.55	0.000320:16.05	0.000319:14.73	0.000319:14.64	0.000342:16.82	0.000341:22.92	0.000365:25.44	0.000317:25.69	0.000317:22.89	0.000341:22.06	0.000390:19.66	0.000489:23.00	0.000341:18.92	0.000341:27.80	0.000317:26.68	0.000342:26.09	0.000492:19.50	0.000318:16.07	0.000317:18.11	0.000781:13.70	0.000344:20.71	0.000513:23.20	0.000391:30.48	0.000390:16.88	0.000342:20.95	0.000563:19.67	0.000342:23.48	0.000318:21.99	0.000341:24.02	0.000341:23.58	0.000341:23.58	0.000414:24.24	0.000341:19.53	0.000391:15.19	0.000321:14.72	0.000438:16.95	0.000366:18.10	0.000343:17.12	0.000299:12.86
Chr01	11300001	0.000719:18.70	0.000706:18.39	0.000687:17.87	0.000782:16.05	0.001005:12.60	0.000750:13.44	0.000862:19.22	0.000821:16.14	0.000710:15.73	0.000799:15.69	0.000877:15.94	0.000773:15.04	0.000718:14.50	0.000818:17.24	0.000749:23.59	0.000732:23.92	0.000720:21.10	0.000685:25.33	0.000637:20.09	0.000791:20.48	0.000733:21.01	0.000829:15.63	0.000708:31.65	0.000729:30.17	0.000701:22.75	0.000706:15.07	0.000677:14.89	0.000715:18.91	0.000763:12.87	0.000832:17.10	0.000708:26.39	0.000656:25.75	0.000848:14.35	0.000746:19.43	0.000769:18.38	0.000822:18.94	0.000774:17.42	0.000763:19.94	0.000749:26.64	0.000653:19.87	0.000707:26.24	0.000749:22.29	0.000711:18.04	0.000688:15.42	0.000752:18.07	0.000762:18.66	0.000720:19.70	0.000688:13.99
Chr01	11350001	0.003550:19.97	0.003888:18.48	0.003776:19.34	0.004104:16.67	0.004268:14.00	0.004605:16.03	0.004402:19.81	0.003947:17.48	0.003294:19.39	0.003864:16.31	0.004517:17.28	0.004225:16.73	0.003862:16.72	0.003227:18.57	0.003420:24.64	0.003413:25.43	0.003618:25.63	0.003292:23.98	0.003797:23.23	0.003485:21.11	0.004002:25.16	0.003342:19.51	0.003021:29.54	0.002670:28.98	0.003284:25.16	0.003689:20.00	0.004302:17.11	0.003230:21.10	0.003927:16.12	0.003578:23.47	0.003059:25.32	0.003395:32.53	0.003268:18.52	0.003820:22.85	0.003181:23.44	0.003565:24.86	0.003792:22.10	0.003245:25.32	0.002609:26.19	0.003181:23.83	0.003011:25.52	0.003013:21.57	0.004058:15.70	0.004312:14.72	0.003924:17.51	0.003017:18.22	0.004029:19.88	0.004161:13.91
Chr01	11400001	0.002008:21.63	0.001785:20.11	0.001738:20.19	0.001824:16.95	0.001812:13.49	0.002227:17.63	0.001801:20.58	0.002090:18.10	0.001744:18.65	0.001744:17.23	0.002186:17.53	0.001797:17.33	0.001940:16.89	0.001679:18.89	0.002197:23.76	0.002151:23.60	0.001963:22.41	0.001877:23.05	0.002193:19.43	0.002276:20.85	0.001974:23.54	0.002665:15.20	0.002001:29.47	0.001696:28.90	0.002234:22.43	0.002315:15.69	0.001717:16.83	0.002094:19.45	0.001684:16.77	0.001935:20.74	0.001872:25.52	0.002197:27.25	0.001943:16.75	0.001862:20.83	0.001778:22.47	0.002146:19.86	0.001935:17.27	0.002290:22.23	0.001702:24.98	0.001827:21.36	0.001722:24.22	0.001971:20.04	0.001774:14.52	0.002220:11.59	0.002247:15.67	0.001634:16.67	0.001824:20.23	0.001784:12.09
Chr01	11450001	0.011087:19.58	0.010842:17.66	0.011018:17.84	0.011597:14.77	0.010929:11.20	0.010649:16.21	0.011365:18.38	0.011259:16.81	0.011086:15.37	0.011122:14.97	0.011430:15.75	0.010242:15.64	0.011258:14.73	0.010850:16.94	0.011305:20.64	0.011269:19.99	0.011214:17.87	0.011375:19.81	0.010541:15.11	0.011780:18.35	0.011064:18.93	0.010727:10.92	0.011473:24.52	0.010912:23.69	0.011507:18.34	0.011845:11.70	0.009881:14.02	0.010946:17.76	0.010611:15.95	0.011408:14.52	0.011587:20.90	0.012720:19.89	0.011543:12.83	0.011292:16.38	0.011389:16.66	0.011933:14.34	0.010831:13.17	0.011084:17.02	0.010699:19.61	0.010859:16.27	0.009863:20.25	0.010750:16.79	0.011157:12.60	0.010423:9.59	0.011158:12.69	0.011438:12.82	0.010663:16.48	0.009384:10.04
Chr01	11500001	0.006653:18.19	0.006667:17.06	0.005995:19.25	0.006513:15.70	0.006455:14.23	0.006485:16.62	0.006688:20.95	0.006653:15.74	0.006376:18.81	0.006748:15.34	0.006137:17.56	0.006144:19.46	0.006316:16.86	0.006458:17.91	0.006296:24.52	0.005878:27.21	0.005996:29.04	0.006768:19.79	0.005792:23.48	0.006394:20.57	0.006012:25.75	0.006278:19.52	0.006469:25.47	0.006130:24.70	0.006086:27.99	0.006213:21.36	0.005941:19.15	0.006399:18.16	0.006222:17.18	0.005848:24.93	0.006106:21.25	0.005955:34.13	0.006560:18.32	0.006030:22.30	0.005966:24.15	0.006026:24.54	0.005674:24.78	0.005581:25.45	0.006562:21.43	0.006135:23.82	0.006386:22.06	0.006311:17.62	0.006914:13.08	0.006670:12.31	0.006797:14.16	0.006685:14.84	0.006265:17.79	0.006554:12.13
Chr01	11550001	0.006508:25.14	0.006238:22.87	0.006347:26.95	0.006095:21.20	0.006485:18.77	0.007057:22.77	0.006079:28.58	0.006578:22.15	0.006145:25.18	0.006495:21.81	0.006906:24.99	0.006288:28.42	0.006637:23.58	0.006592:24.71	0.006228:32.61	0.006159:36.46	0.005534:39.95	0.006043:25.39	0.006002:32.76	0.006099:28.04	0.005571:37.43	0.005963:25.69	0.006617:32.58	0.006172:30.89	0.006264:38.96	0.005780:30.43	0.006206:27.05	0.005861:24.36	0.006475:24.51	0.005862:33.93	0.006336:27.20	0.005889:44.90	0.005871:23.94	0.006380:29.65	0.005728:32.25	0.006017:35.55	0.005583:34.03	0.005803:34.84	0.006145:27.40	0.005963:31.55	0.006418:27.92	0.006192:22.68	0.006830:17.74	0.006462:16.71	0.006541:19.11	0.006478:19.36	0.006148:24.05	0.006786:16.21
Chr01	11600001	0.002917:23.05	0.003327:21.69	0.002997:23.42	0.003126:19.37	0.003118:16.19	0.003272:20.72	0.003171:24.91	0.003172:19.58	0.002979:22.01	0.003745:19.51	0.003123:21.45	0.002782:23.42	0.003251:20.32	0.003151:21.69	0.002955:28.52	0.002865:31.39	0.002787:34.47	0.002828:23.15	0.002816:29.28	0.002948:25.68	0.002880:32.84	0.003562:22.07	0.002855:29.46	0.002923:29.04	0.003237:32.37	0.002960:25.78	0.003133:22.72	0.003068:22.13	0.003205:21.15	0.002993:27.93	0.003116:25.12	0.003061:38.57	0.003035:21.50	0.002994:26.14	0.002881:28.41	0.002925:30.21	0.002915:26.94	0.002928:28.62	0.002993:26.16	0.002937:26.64	0.002967:25.09	0.003383:21.23	0.003305:15.90	0.003815:15.70	0.003102:17.22	0.003041:18.06	0.003075:21.18	0.003888:14.62
Chr01	11650001	0.003223:21.95	0.003565:20.76	0.002979:23.25	0.003080:18.66	0.003523:17.31	0.003321:19.28	0.003019:24.62	0.003020:20.15	0.003095:22.74	0.003876:19.31	0.002997:22.20	0.003586:22.28	0.002989:21.39	0.003010:22.76	0.003165:28.19	0.002903:32.89	0.002847:34.84	0.003283:23.99	0.003111:31.05	0.003205:25.27	0.002945:32.29	0.002755:24.31	0.002993:30.86	0.003159:30.20	0.002981:34.56	0.002899:27.17	0.002921:21.29	0.003784:22.26	0.002926:20.17	0.002761:29.14	0.003205:25.83	0.002678:40.93	0.003229:21.13	0.002856:26.11	0.003151:27.75	0.002936:32.47	0.003261:30.85	0.003036:29.96	0.002909:25.98	0.003009:28.61	0.003116:27.04	0.002953:21.85	0.003144:18.03	0.002710:19.71	0.003447:19.17	0.003280:20.79	0.002997:22.32	0.003188:16.23
Chr01	11700001	0.004193:17.26	0.004000:16.29	0.004205:18.42	0.004181:15.27	0.004114:12.43	0.004037:14.83	0.003925:18.90	0.004165:15.36	0.003926:15.66	0.004222:14.89	0.004187:16.33	0.003957:15.86	0.004260:15.00	0.004142:16.48	0.004097:21.75	0.003863:24.85	0.003983:26.17	0.004280:18.91	0.004266:21.53	0.004114:19.78	0.004160:23.24	0.004273:15.52	0.003904:23.71	0.003938:22.81	0.004123:25.91	0.003896:17.37	0.004358:16.41	0.003950:16.53	0.004093:14.97	0.004022:19.55	0.004103:20.60	0.003998:27.49	0.004159:16.12	0.004086:19.94	0.004030:20.91	0.003976:21.60	0.004199:20.33	0.004017:22.06	0.003837:20.42	0.004008:21.25	0.004023:20.44	0.004265:16.26	0.003908:13.24	0.003976:12.70	0.004115:14.18	0.004202:14.54	0.004333:16.57	0.004034:11.49
Chr01	11750001	0.011524:19.01	0.011521:18.42	0.011436:21.53	0.011772:17.78	0.011116:15.28	0.011264:15.23	0.011722:21.79	0.011793:16.16	0.011482:20.10	0.011573:16.03	0.011492:18.68	0.011614:21.35	0.011693:18.77	0.011695:19.38	0.011701:28.55	0.011633:31.66	0.011512:36.43	0.011687:24.57	0.011335:32.39	0.011515:24.55	0.011948:31.96	0.011676:26.42	0.011624:31.05	0.011687:27.99	0.011362:33.79	0.011498:29.22	0.011533:22.68	0.011702:20.38	0.011411:16.35	0.011605:29.86	0.011677:24.71	0.011321:44.58	0.011639:22.00	0.011486:27.19	0.011606:27.45	0.011702:35.17	0.011552:34.59	0.011524:30.22	0.011601:25.56	0.011283:29.04	0.011605:25.66	0.011578:21.78	0.011637:17.85	0.011536:20.92	0.011611:18.69	0.011770:20.05	0.011529:21.16	0.011571:17.60
Chr01	11800001	0.017382:21.85	0.017149:20.87	0.018330:24.98	0.017327:19.59	0.016551:17.95	0.017700:20.84	0.016600:26.81	0.017192:19.74	0.017283:24.99	0.018592:18.54	0.017796:23.08	0.016739:25.99	0.017398:22.90	0.018577:22.14	0.015977:29.74	0.016890:33.81	0.015501:38.97	0.017418:23.70	0.015938:31.38	0.016134:25.84	0.016141:34.16	0.015904:27.13	0.017551:29.72	0.017881:28.50	0.016211:34.95	0.015451:30.63	0.015446:27.90	0.017856:22.38	0.017527:22.14	0.013992:33.34	0.017406:25.34	0.015284:44.64	0.015593:24.83	0.015428:28.75	0.016030:30.98	0.015396:35.81	0.015030:34.68	0.016035:33.31	0.017811:25.12	0.017162:30.89	0.017196:25.37	0.017690:20.40	0.018112:16.21	0.017860:18.22	0.017988:17.87	0.017726:19.23	0.017776:21.98	0.017071:17.13
Chr01	11850001	0.012173:13.06	0.013285:12.66	0.011326:14.15	0.012603:11.02	0.011165:10.36	0.013032:12.70	0.011586:15.90	0.013223:11.80	0.011924:14.85	0.013342:11.14	0.012682:13.83	0.011109:15.95	0.012070:12.75	0.012861:13.71	0.011654:17.96	0.010752:19.43	0.010080:22.85	0.013072:13.46	0.010965:17.96	0.012877:15.14	0.010578:20.13	0.011144:14.26	0.012256:16.52	0.011640:16.48	0.010921:20.45	0.011595:17.04	0.010243:16.65	0.012889:12.76	0.012155:12.42	0.010506:18.69	0.012271:14.90	0.010038:25.65	0.011832:13.80	0.011201:16.59	0.010151:17.93	0.010815:19.62	0.010383:19.71	0.012180:18.32	0.011734:15.08	0.011324:16.48	0.013183:13.99	0.011444:11.78	0.014857:8.95	0.011362:9.97	0.012353:9.93	0.012404:10.77	0.011575:12.65	0.011985:9.05
Chr01	11900001	0.011479:11.57	0.012000:10.25	0.011704:11.27	0.011114:9.85	NA:8.22	0.011285:9.71	0.010991:12.20	0.011407:9.09	0.010964:11.56	0.011769:9.64	0.012481:10.83	0.011254:11.38	0.011590:11.10	0.011011:10.81	0.011424:13.83	0.011167:15.75	0.011523:16.08	0.011758:12.99	0.010991:14.45	0.011103:11.99	0.011555:15.72	0.010919:10.90	0.011483:16.03	0.011910:15.61	0.011697:15.42	0.011126:12.30	NA:11.68	0.010892:11.25	0.011184:9.78	0.011444:14.26	0.011641:13.13	0.012105:20.10	0.011392:10.82	0.011726:12.59	0.011492:14.28	0.010970:14.52	0.011253:14.75	0.011207:14.30	0.011909:13.46	0.011115:14.10	0.010418:13.54	0.011132:11.54	NA:8.54	0.011145:9.64	0.011255:9.40	0.011680:9.95	0.011776:11.11	NA:7.81
Chr01	11950001	0.013155:18.06	0.013193:17.92	0.013688:17.93	0.012807:15.58	0.013693:13.08	0.013318:14.66	0.013080:18.57	0.012977:15.66	0.013631:18.49	0.013048:15.76	0.012723:17.41	0.012249:15.74	0.012643:16.31	0.013214:18.02	0.012321:21.26	0.013296:23.40	0.013566:20.82	0.013605:22.60	0.013523:19.30	0.013659:18.50	0.013793:20.60	0.013396:15.56	0.013187:28.74	0.013414:27.18	0.013130:21.73	0.013535:15.15	0.013761:16.32	0.013559:18.65	0.013652:15.46	0.014426:17.71	0.013685:23.20	0.012920:26.01	0.013243:14.30	0.013529:17.79	0.013935:18.57	0.013780:18.47	0.014275:18.59	0.013052:19.89	0.013089:23.93	0.013430:20.58	0.012743:25.09	0.013806:20.48	0.012899:16.09	0.012970:16.12	0.013057:17.56	0.013352:18.06	0.013544:18.80	0.013067:14.12
Chr01	12000001	0.021480:18.62	0.020995:18.22	0.020067:16.68	0.021399:15.46	0.020919:11.67	0.022103:14.89	0.021839:17.54	0.020372:16.19	0.022148:15.51	0.019337:14.18	0.020261:15.33	0.021190:13.30	0.021838:14.55	0.020736:16.50	0.021065:18.54	0.020844:18.48	0.021062:16.29	0.021656:20.61	0.020005:13.72	0.021583:16.86	0.020559:15.86	0.018871:10.65	0.019790:25.70	0.021220:24.96	0.021451:16.78	0.019503:10.88	0.020747:13.42	0.021376:17.57	0.021351:13.61	0.019729:12.78	0.021214:21.98	0.017871:18.21	0.018697:11.32	0.020663:14.94	0.020361:14.43	0.017584:13.52	0.019855:13.39	0.020804:15.69	0.020266:21.08	0.019746:15.55	0.020946:21.06	0.020860:17.60	0.019466:13.28	0.019773:11.18	0.019882:14.07	0.021260:14.26	0.020779:17.10	0.019474:10.47
Chr01	12050001	0.004833:22.69	0.005265:20.51	0.005259:22.46	0.005251:19.70	0.004675:15.68	0.004975:18.88	0.004797:24.40	0.005127:19.42	0.005159:21.21	0.004824:17.92	0.005109:20.51	0.005148:20.84	0.005013:20.10	0.004763:21.58	0.005213:30.41	0.005240:32.86	0.005197:34.20	0.004747:26.27	0.004839:29.12	0.005220:25.24	0.005423:32.43	0.005041:24.47	0.005476:33.66	0.005226:31.80	0.005173:33.78	0.004829:25.98	0.005146:22.11	0.005247:22.29	0.005340:18.57	0.005365:29.60	0.005049:28.05	0.005185:41.17	0.005526:20.55	0.005314:26.94	0.005462:28.79	0.004745:29.99	0.004718:27.99	0.005484:30.97	0.005239:27.94	0.005069:29.30	0.004863:28.11	0.005510:22.95	0.005141:18.64	0.005140:17.74	0.005205:19.87	0.004712:20.63	0.005507:22.73	0.005056:16.69
Chr01	12100001	0.004004:21.31	0.004650:20.28	0.004277:23.90	0.005094:18.17	0.004220:15.61	0.004370:18.68	0.003981:25.32	0.004529:18.48	0.004201:20.84	0.004502:17.87	0.004600:19.92	0.004032:23.11	0.004202:19.01	0.004057:22.53	0.003990:32.25	0.003905:35.46	0.003932:38.16	0.004323:25.34	0.003903:31.66	0.004104:27.00	0.003865:35.78	0.004104:26.97	0.003948:32.63	0.003910:31.16	0.003826:37.53	0.004004:31.08	0.004224:23.23	0.004047:21.88	0.004336:17.82	0.004012:32.93	0.004157:26.76	0.003831:46.15	0.004303:24.69	0.003878:29.59	0.004001:31.59	0.003862:34.28	0.003870:32.71	0.003834:34.11	0.004091:27.05	0.003901:30.35	0.004074:26.50	0.004153:22.52	0.004693:16.06	0.004534:16.61	0.004270:17.90	0.004431:19.09	0.004155:22.34	0.004493:17.15
Chr01	12150001	0.007008:20.49	0.007576:19.16	0.007336:20.74	0.007000:17.73	0.007023:14.52	0.007145:18.09	0.007786:22.40	0.007253:17.74	0.007464:19.90	0.007033:17.60	0.007218:18.39	0.007088:20.36	0.007453:18.81	0.007322:19.63	0.007034:25.38	0.007108:28.20	0.007325:27.29	0.007742:23.01	0.007129:24.44	0.007034:21.89	0.007341:26.42	0.006988:18.49	0.007385:29.56	0.007293:27.81	0.007103:27.70	0.007388:19.89	0.006771:19.29	0.006996:19.78	0.007791:18.12	0.007163:21.56	0.007263:25.07	0.007188:31.54	0.007853:17.18	0.007310:22.80	0.006877:23.27	0.006858:23.08	0.007244:23.02	0.007104:23.71	0.007423:24.62	0.007164:22.55	0.007004:25.61	0.007686:20.55	0.007833:15.26	0.007329:15.41	0.007394:17.13	0.007978:17.58	0.007042:20.65	0.006996:14.11
Chr01	12200001	0.017764:16.69	0.018500:15.91	0.017863:17.14	0.017696:14.54	0.018450:12.48	0.018427:14.38	0.018733:17.87	0.018122:14.81	0.018903:16.05	0.018122:14.37	0.019028:14.96	0.018577:15.43	0.018707:14.58	0.018984:15.24	0.017604:22.67	0.017709:25.41	0.017420:24.42	0.017581:19.61	0.016820:20.90	0.018437:19.31	0.017650:23.27	0.016704:17.72	0.017620:25.25	0.017460:25.13	0.016689:25.11	0.017228:19.53	0.018141:16.52	0.018086:17.04	0.018000:13.45	0.016535:22.62	0.018126:21.23	0.016651:31.18	0.017524:16.42	0.017836:20.95	0.017610:21.29	0.017070:22.46	0.017398:22.17	0.017384:23.78	0.017200:21.71	0.017109:22.08	0.017839:21.97	0.017604:18.41	0.017028:14.00	0.016971:13.52	0.018163:14.71	0.017726:16.35	0.017063:17.66	0.017660:12.55
Chr01	12250001	0.007761:21.24	0.006738:19.27	0.007766:20.71	0.007960:17.27	0.007429:14.78	0.008439:16.95	0.007723:21.47	0.008045:17.83	0.008246:19.28	0.007960:16.97	0.008143:18.82	0.008047:17.67	0.008015:17.81	0.007935:19.09	0.007459:27.35	0.007206:29.48	0.007827:27.52	0.007076:25.24	0.008832:23.97	0.007821:23.45	0.007506:27.83	0.008305:19.11	0.006409:31.03	0.006072:30.83	0.007327:28.59	0.007572:20.87	0.008975:19.35	0.007883:20.61	0.007854:16.11	0.007659:26.71	0.006647:26.61	0.006711:35.92	0.008128:19.23	0.006786:26.23	0.007403:26.61	0.008371:24.38	0.007094:26.55	0.007538:27.25	0.006489:26.45	0.007133:25.57	0.006760:26.47	0.006144:22.19	0.007668:17.14	0.007448:15.87	0.006755:17.50	0.006965:19.59	0.007076:21.72	0.007174:14.63
Chr01	12300001	0.008637:21.27	0.008744:19.53	0.008844:21.12	0.009111:17.02	0.008738:13.43	0.008881:17.29	0.008537:21.14	0.009065:16.87	0.008357:18.02	0.008979:17.03	0.009235:18.04	0.009280:16.97	0.008654:17.09	0.009093:19.85	0.008936:25.74	0.008826:27.86	0.008838:25.75	0.008653:23.59	0.009078:22.19	0.008868:22.68	0.008883:25.90	0.008390:16.22	0.008598:30.88	0.008594:30.36	0.008545:26.01	0.009178:18.51	0.008158:16.92	0.008696:19.31	0.008830:15.38	0.008763:23.69	0.008985:25.90	0.008439:30.57	0.008875:18.24	0.008881:22.34	0.008778:24.87	0.008817:21.48	0.009011:20.63	0.008584:24.43	0.008508:26.23	0.009044:22.70	0.008538:25.41	0.008868:20.57	0.008391:16.74	0.007950:13.14	0.008615:17.13	0.008554:18.05	0.008816:21.87	0.008471:13.87
Chr01	12350001	0.002012:18.32	0.001903:18.16	0.002475:17.02	0.002208:15.34	0.002246:12.56	0.002139:15.12	0.002231:17.69	0.002076:15.94	0.002421:16.90	0.002185:14.82	0.002260:15.50	0.002593:13.73	0.002375:15.82	0.002119:16.24	0.002252:21.66	0.002145:22.48	0.002427:21.14	0.002299:22.09	0.002325:18.81	0.002322:18.65	0.002276:20.26	0.002369:14.50	0.002174:28.63	0.002148:27.63	0.002148:22.00	0.002278:15.08	0.002603:14.23	0.002115:18.45	0.002383:14.62	0.002331:17.49	0.002128:23.61	0.002405:25.24	0.002332:13.88	0.002404:18.29	0.001928:19.32	0.002478:17.88	0.002452:16.91	0.002363:21.28	0.002154:23.63	0.002053:19.10	0.001976:23.12	0.002238:19.57	0.002350:15.35	0.002082:12.63	0.002314:16.22	0.002219:16.91	0.002116:18.10	0.002648:12.53
Chr01	12400001	0.004574:25.64	0.005580:22.81	0.005283:21.91	0.005909:19.37	0.006309:15.53	0.006363:20.17	0.006000:23.05	0.005511:21.05	0.005913:21.44	0.005285:17.61	0.005346:19.89	0.006374:18.96	0.006480:18.95	0.005124:21.20	0.004576:23.91	0.005374:23.09	0.006674:20.45	0.004714:25.41	0.006914:17.74	0.004884:21.26	0.007462:19.44	0.007960:13.10	0.004623:33.49	0.004338:33.40	0.006684:20.57	0.007561:14.40	0.006696:18.23	0.005212:22.95	0.005840:19.25	0.006682:15.89	0.004198:28.65	0.007495:22.78	0.006007:14.20	0.004940:19.62	0.005904:18.08	0.008920:17.19	0.007080:16.48	0.006273:18.94	0.005103:27.89	0.005708:18.18	0.003713:27.72	0.003472:24.34	0.005227:16.86	0.006424:13.54	0.005140:17.61	0.004395:18.03	0.005022:22.50	0.005687:13.36
Chr01	12450001	0.015557:29.13	0.013734:27.45	0.012126:32.79	0.014336:24.96	0.014241:22.94	0.014173:27.63	0.013630:34.70	0.014496:25.98	0.013340:31.77	0.014842:24.95	0.012458:29.41	0.012115:33.38	0.014591:28.09	0.013516:30.36	0.009646:41.35	0.010321:44.55	0.009420:49.78	0.013334:31.10	0.010246:40.84	0.011550:33.78	0.010012:46.00	0.010141:34.86	0.012709:41.07	0.013408:39.21	0.008880:47.14	0.010401:39.96	0.013142:34.47	0.014216:29.16	0.013029:28.79	0.008854:43.46	0.013216:33.46	0.009196:58.20	0.010656:32.17	0.010321:39.18	0.009170:41.75	0.010194:44.76	0.009750:43.51	0.008999:44.72	0.012139:34.27	0.009154:40.37	0.013287:34.28	0.012792:28.32	0.014896:21.80	0.015261:22.10	0.014356:23.91	0.015628:25.20	0.011776:29.26	0.015880:20.60
Chr01	12500001	0.004989:24.50	0.004668:22.78	0.004482:25.44	0.005452:21.07	0.005860:20.22	0.005433:21.39	0.004747:27.83	0.005521:20.74	0.004560:28.48	0.005942:21.56	0.004952:24.70	0.004324:28.58	0.004239:25.67	0.004671:24.74	0.005361:34.24	0.003987:37.97	0.003928:40.93	0.004019:27.61	0.004090:36.68	0.005373:27.82	0.004108:39.78	0.003971:32.78	0.004452:35.73	0.004866:33.41	0.003649:38.49	0.003116:35.32	0.003341:31.05	0.004277:25.58	0.005166:23.50	0.003297:37.18	0.004944:29.42	0.003225:53.08	0.004980:26.05	0.004496:31.43	0.004426:34.12	0.003389:39.49	0.003736:37.20	0.003984:36.68	0.005017:30.56	0.003613:34.49	0.004676:29.16	0.004566:25.24	0.005585:20.04	0.005042:23.78	0.004807:22.22	0.004185:23.55	0.004712:25.57	0.004382:20.26
Chr01	12550001	0.018335:29.28	0.018763:27.56	0.018686:30.15	0.019351:24.57	0.022207:21.40	0.018216:26.55	0.020590:32.66	0.020022:24.89	0.018059:31.90	0.018396:25.93	0.019526:27.60	0.018111:32.04	0.018791:28.83	0.016800:29.63	0.017364:36.28	0.017689:39.31	0.020480:35.02	0.017315:32.45	0.021586:32.92	0.016038:32.08	0.017491:42.41	0.023480:24.94	0.016522:41.25	0.016620:39.59	0.019660:38.20	0.020691:27.68	0.019878:31.78	0.015831:31.38	0.018242:27.81	0.019582:31.84	0.017274:34.98	0.020214:43.45	0.021419:24.69	0.020363:30.34	0.018446:33.31	0.021820:30.99	0.023363:27.87	0.019210:35.60	0.017809:34.80	0.019736:31.76	0.015317:34.28	0.018764:29.43	0.018704:21.51	0.021540:21.87	0.019516:23.63	0.018247:25.70	0.015645:30.16	0.024210:20.59
Chr01	12600001	0.004558:23.79	0.004740:21.48	0.004619:23.79	0.005576:19.15	0.005707:16.94	0.005238:19.88	0.005159:25.93	0.006349:19.18	0.004985:23.62	0.004576:20.31	0.005080:22.15	0.004819:22.52	0.004982:21.85	0.004849:22.35	0.003489:31.80	0.003938:33.85	0.003930:35.13	0.004070:26.08	0.004050:28.76	0.003722:26.51	0.003600:35.43	0.005354:22.88	0.004169:33.14	0.004213:32.14	0.004095:33.69	0.003997:26.42	0.005124:24.17	0.004088:24.47	0.004432:20.69	0.004350:30.32	0.003096:28.32	0.004119:41.22	0.004391:23.79	0.004548:27.91	0.004732:29.79	0.004264:30.78	0.004446:29.25	0.004420:31.97	0.004276:28.70	0.003702:29.31	0.004153:28.00	0.003967:23.42	0.004864:15.85	0.006420:17.18	0.005422:18.13	0.004735:19.84	0.003833:23.10	0.006157:16.38
Chr01	12650001	0.006689:19.64	0.006116:18.46	0.006760:19.86	0.007052:16.51	0.006937:14.00	0.006733:16.72	0.006043:21.12	0.006480:17.21	0.006099:18.81	0.006715:15.93	0.006668:17.71	0.006553:17.76	0.006038:16.26	0.006295:18.88	0.006558:26.05	0.006225:28.67	0.006555:26.59	0.006270:22.96	0.006186:22.76	0.006334:22.81	0.006613:27.47	0.006551:17.63	0.006230:28.96	0.005778:28.73	0.006603:27.21	0.006611:20.49	0.006512:18.10	0.006291:19.42	0.006458:16.35	0.006331:22.66	0.006574:24.55	0.006254:31.39	0.006235:17.60	0.005965:22.32	0.006543:22.77	0.006541:23.24	0.006590:21.66	0.006847:25.06	0.005908:25.40	0.006267:23.03	0.005995:25.21	0.005919:20.27	0.006649:14.79	0.006110:13.38	0.006299:15.90	0.006764:17.53	0.006611:20.85	0.006870:13.84
Chr01	12700001	0.014783:15.19	0.015156:13.95	0.015047:15.02	0.015556:12.04	0.016365:9.37	0.015264:13.16	0.014314:15.50	0.014286:13.18	0.014602:12.75	0.014556:11.64	0.015921:12.18	0.014709:12.76	0.015391:12.12	0.014628:14.00	0.013874:18.16	0.015274:18.65	0.016496:16.44	0.014616:16.41	0.015761:14.02	0.014112:15.98	0.015342:17.04	0.015745:9.86	0.014441:20.66	0.014300:19.63	0.016257:17.25	0.017462:11.45	0.016593:11.98	0.014927:13.91	0.015521:12.25	0.017083:12.66	0.014978:18.05	0.016561:18.68	0.015388:11.08	0.016076:14.46	0.015641:15.10	0.015974:13.49	0.017291:12.36	0.016369:15.85	0.015204:18.03	0.014598:14.27	0.015076:17.00	0.015968:14.29	0.014578:10.95	0.014807:8.51	0.014266:10.96	0.014104:12.25	0.014349:14.06	0.015802:8.51
Chr01	12750001	0.030185:22.49	0.029429:20.90	0.031006:23.19	0.029070:18.55	0.029939:16.64	0.030333:20.86	0.030360:24.85	0.028451:19.51	0.031076:22.84	0.030607:19.18	0.030619:21.60	0.031424:23.66	0.029949:21.32	0.031087:21.64	0.028983:28.76	0.029641:30.83	0.029763:32.69	0.027853:24.13	0.029343:26.26	0.029067:25.75	0.028739:30.49	0.030088:21.71	0.029960:31.24	0.027742:29.52	0.028826:30.97	0.029096:23.81	0.030507:24.00	0.028932:22.56	0.029762:20.22	0.028846:28.56	0.029283:26.56	0.027737:38.62	0.028991:21.65	0.029534:26.14	0.028385:28.07	0.029016:28.87	0.029454:27.55	0.028709:28.90	0.030335:25.89	0.029322:26.72	0.028925:26.03	0.026877:21.14	0.029435:15.87	0.028120:16.61	0.028810:16.79	0.030378:18.56	0.030278:21.96	0.030649:14.55
Chr01	12800001	0.030484:23.55	0.031151:21.22	0.031489:24.83	0.029213:20.67	0.031337:17.62	0.030540:22.46	0.029723:27.81	0.030410:20.21	0.030054:25.28	0.030901:20.97	0.030664:24.36	0.030715:27.23	0.031356:24.36	0.029630:23.98	0.028571:31.96	0.028491:34.92	0.028846:37.09	0.029556:24.32	0.027897:31.04	0.029140:27.19	0.028226:36.44	0.029328:25.61	0.028851:31.55	0.029393:31.03	0.027906:35.33	0.028196:29.64	0.029043:27.07	0.030325:23.70	0.031139:23.02	0.027696:32.45	0.029042:26.19	0.027292:43.37	0.030402:23.66	0.029342:29.25	0.027668:31.71	0.026601:32.88	0.029116:32.20	0.027956:32.67	0.030282:25.97	0.030585:29.06	0.029917:25.78	0.030338:21.73	0.030572:16.77	0.031916:17.99	0.029714:18.01	0.030452:19.67	0.029330:22.88	0.028486:17.31
Chr01	12850001	0.019796:16.46	0.022384:15.05	0.020752:17.97	0.021099:14.26	0.022240:12.53	0.020714:16.27	0.019560:21.16	0.020892:14.32	0.019968:17.93	0.022449:14.11	0.019563:17.14	0.021735:19.77	0.020846:16.48	0.021248:16.81	0.020581:21.37	0.017443:25.09	0.016583:26.06	0.022458:17.12	0.017743:20.56	0.018764:18.79	0.019762:25.48	0.019478:16.63	0.020929:21.54	0.018823:21.76	0.016349:25.97	0.020535:19.58	0.020486:18.97	0.021628:16.53	0.020616:16.20	0.017657:21.17	0.021551:18.40	0.018878:28.23	0.020385:16.88	0.018630:19.71	0.017904:21.61	0.018698:22.54	0.018924:20.65	0.018561:22.54	0.021357:19.18	0.021859:19.95	0.022651:18.56	0.021455:15.34	0.024455:10.12	0.023623:10.74	0.025529:11.66	0.021713:13.00	0.020940:16.03	0.022513:11.12
Chr01	12900001	0.018316:19.64	0.018162:18.12	0.019014:19.59	0.018547:16.23	0.019591:13.56	0.019941:17.86	0.017618:22.50	0.017949:16.74	0.019189:19.80	0.018102:16.32	0.019550:18.36	0.017188:20.99	0.017668:18.92	0.019612:18.34	0.018487:23.95	0.017762:25.44	0.016889:27.63	0.019043:19.13	0.019242:22.78	0.019237:21.55	0.016896:28.26	0.018802:16.69	0.019853:23.94	0.019149:23.42	0.018516:27.15	0.018185:20.89	0.018434:20.22	0.020305:18.59	0.018336:18.23	0.017369:21.93	0.018321:20.45	0.018696:29.48	0.019108:17.79	0.018207:21.03	0.017822:23.34	0.019286:22.47	0.019871:21.05	0.017339:24.02	0.019886:20.68	0.018394:20.94	0.019890:20.19	0.018457:17.10	0.023719:11.68	0.023872:11.63	0.021947:12.88	0.018388:14.28	0.019640:17.79	0.021936:11.39
Chr01	12950001	0.038548:21.10	0.038224:19.89	0.037743:21.99	0.038025:17.42	0.040594:15.69	0.036736:20.56	0.038757:24.54	0.037339:18.19	0.038393:22.30	0.039041:18.79	0.036085:22.15	0.037920:23.18	0.039682:20.66	0.039847:21.04	0.035454:27.39	0.035631:30.29	0.036737:32.22	0.036846:23.01	0.034488:27.45	0.035624:24.36	0.036586:31.83	0.035105:22.75	0.035697:28.99	0.036220:28.28	0.034883:31.93	0.036764:25.18	0.038514:23.58	0.036816:21.53	0.040208:20.30	0.035306:28.56	0.037019:24.63	0.035108:37.05	0.035594:21.44	0.036243:25.85	0.033693:27.75	0.034456:28.87	0.037789:27.08	0.035541:29.24	0.035798:24.43	0.036419:27.40	0.035761:24.44	0.037760:20.69	0.038574:14.83	0.036186:15.93	0.036228:17.12	0.036428:19.03	0.037506:21.83	0.039846:15.45
Chr01	13000001	0.004204:22.98	0.004358:20.04	0.003472:21.63	0.004263:18.00	0.003895:16.21	0.003543:19.90	0.003979:22.95	0.003607:19.68	0.003692:21.42	0.003840:18.57	0.003492:21.28	0.003813:20.83	0.003753:20.66	0.003597:20.98	0.003617:25.49	0.003673:27.73	0.003712:24.88	0.003382:23.91	0.004340:20.79	0.004296:23.29	0.003619:26.07	0.004427:16.54	0.003758:29.88	0.003720:29.60	0.003754:25.97	0.003919:16.96	0.003537:21.35	0.003499:22.00	0.003703:19.81	0.003820:19.57	0.003525:25.77	0.004180:28.07	0.004269:16.72	0.004080:22.40	0.004021:20.81	0.003926:20.87	0.004544:19.62	0.003825:22.78	0.003622:25.92	0.004389:21.91	0.003862:25.74	0.003742:21.60	0.003749:15.42	0.003764:14.65	0.004455:16.46	0.003747:17.44	0.003499:21.23	0.003381:13.87
Chr01	13050001	0.003364:18.69	0.003694:16.73	0.003354:19.00	0.003619:15.84	0.003722:13.84	0.003293:17.51	0.003340:20.05	0.003568:16.11	0.004133:18.45	0.003751:15.82	0.003366:17.21	0.004070:16.98	0.003565:17.11	0.003992:18.66	0.004033:23.89	0.003241:25.67	0.003472:26.31	0.003457:19.92	0.003813:22.35	0.003576:20.77	0.003223:25.57	0.003423:17.17	0.003334:25.89	0.003082:25.05	0.003566:24.70	0.003632:19.42	0.003686:18.39	0.003727:19.35	0.003417:17.68	0.003236:21.72	0.003618:22.27	0.003397:30.92	0.003340:17.49	0.003583:21.14	0.003576:22.55	0.003416:22.29	0.003264:21.52	0.003263:24.64	0.003587:22.72	0.003317:22.87	0.003569:22.22	0.003609:18.22	0.003864:12.99	0.003577:13.75	0.003398:14.44	0.003309:15.56	0.003428:18.00	0.004339:12.76
Chr01	13100001	0.017670:18.15	0.017569:15.79	0.017736:18.61	0.017690:15.30	0.017578:12.47	0.017799:15.67	0.017314:19.63	0.017559:15.78	0.017456:18.15	0.017260:14.84	0.017562:17.46	0.017445:17.62	0.017406:16.87	0.017534:17.81	0.017662:23.40	0.017368:25.03	0.017295:26.54	0.017632:18.48	0.017317:22.63	0.017668:20.07	0.017378:25.24	0.017307:17.92	0.017678:24.40	0.017651:23.43	0.017384:25.86	0.017166:20.88	0.017550:17.95	0.017441:17.30	0.017511:16.54	0.017330:22.73	0.017954:20.37	0.017427:32.82	0.016969:17.68	0.017210:21.92	0.017243:22.96	0.017257:23.66	0.017025:22.74	0.017214:23.77	0.017541:20.19	0.017093:21.54	0.017597:20.60	0.017716:16.66	0.018320:11.94	0.017753:12.42	0.017775:13.63	0.017302:15.07	0.017577:17.08	0.018534:12.19
Chr01	13150001	0.017528:16.58	0.017802:14.86	0.018100:16.67	0.017730:13.92	0.017311:12.23	0.017783:14.89	0.018607:17.79	0.017910:13.89	0.017404:17.09	0.018109:14.30	0.018335:16.24	0.017406:16.99	0.018056:15.10	0.017978:16.06	0.018093:19.33	0.017954:21.92	0.018003:20.90	0.017974:16.91	0.018128:18.54	0.017504:17.04	0.018059:20.11	0.018118:13.16	0.017850:21.84	0.017592:21.38	0.017952:21.29	0.017836:14.59	0.017870:16.36	0.018108:16.35	0.017992:15.41	0.017672:16.80	0.018338:18.14	0.017398:22.12	0.017842:13.03	0.017789:16.31	0.017601:17.53	0.017702:17.43	0.018346:17.28	0.017891:18.31	0.018181:18.71	0.017854:17.24	0.017271:18.27	0.017337:15.79	0.017921:11.35	0.017998:11.83	0.017780:12.83	0.017849:14.02	0.018014:15.47	0.017489:10.44
Chr01	13200001	0.024062:23.55	0.024204:22.35	0.024230:24.97	0.024389:20.28	0.023769:18.17	0.024241:23.14	0.024143:26.98	0.024267:20.83	0.024439:27.16	0.024575:21.71	0.024218:25.72	0.024154:28.18	0.024367:25.03	0.024315:24.09	0.024056:30.19	0.024066:34.50	0.024132:37.34	0.024286:24.45	0.024384:33.80	0.024277:26.75	0.024444:36.06	0.023971:28.34	0.024005:30.92	0.024307:29.47	0.024553:35.23	0.023663:31.69	0.024441:29.12	0.024177:24.07	0.024173:23.63	0.023578:31.99	0.024277:26.27	0.024660:44.76	0.023834:23.51	0.024291:28.86	0.023774:31.18	0.024440:36.71	0.024062:34.56	0.024237:32.55	0.023889:26.57	0.023773:31.10	0.024583:25.67	0.024326:21.68	0.024303:17.36	0.023959:20.18	0.024599:19.28	0.024192:20.19	0.024118:22.07	0.023855:17.97
Chr01	13250001	0.012132:13.31	0.012412:12.35	0.010735:15.21	0.012270:12.17	0.011344:11.61	0.011620:13.88	0.011173:16.30	0.011842:11.91	0.010768:17.60	0.012086:12.63	0.010778:16.07	0.010669:18.46	0.011234:15.68	0.010895:14.34	0.011519:18.02	0.011473:20.45	0.010506:23.94	0.013123:13.82	0.011369:20.58	0.011805:15.88	0.010969:21.99	0.010642:17.36	0.013109:17.16	0.013023:16.65	0.012057:21.10	0.011127:20.65	0.010927:19.57	0.010785:14.63	0.011785:13.16	0.011219:20.11	0.013081:14.16	0.010495:28.63	0.011793:14.43	0.011310:17.88	0.011342:19.11	0.010511:22.13	0.011205:21.64	0.010932:20.43	0.013900:14.64	0.011569:18.15	0.012528:14.22	0.013480:12.08	0.013222:9.29	0.012389:12.64	0.013251:10.99	0.012134:12.39	0.012362:13.34	0.011764:10.60
Chr01	13300001	0.007514:13.18	0.006778:11.96	0.006518:14.28	0.008044:11.59	0.007437:10.68	0.007241:13.30	0.007298:15.03	0.008292:11.64	0.005594:16.99	0.006789:11.21	0.006221:15.10	0.006224:17.08	0.006285:14.38	0.007622:14.22	0.007574:16.97	0.006939:19.03	0.006033:21.95	0.007997:13.19	0.005812:18.82	0.007948:14.53	0.005315:20.77	0.005548:16.13	0.007838:16.65	0.007946:15.45	0.005647:20.01	0.005088:18.29	0.005532:18.18	0.007739:13.35	0.006746:13.25	0.005861:19.03	0.007979:13.93	0.004873:27.04	0.006969:13.33	0.007494:16.59	0.006841:17.23	0.005259:21.02	0.004372:21.27	0.005973:19.06	0.007873:14.52	0.006148:16.50	0.007951:13.28	0.008642:11.06	0.008990:9.38	0.007282:11.32	0.007957:10.14	0.007093:11.04	0.008412:12.59	0.007203:9.75
Chr01	13350001	0.024911:9.68	NA:8.95	0.025553:10.10	NA:8.48	NA:7.83	0.025622:9.14	0.024071:11.01	0.024867:8.40	0.025321:11.08	0.025484:8.61	0.023666:10.51	0.022040:12.10	0.023754:10.31	0.023593:10.62	0.024903:12.72	0.024767:14.23	0.022736:16.36	NA:10.38	0.023639:14.71	0.025333:10.80	0.023413:15.38	0.024062:12.71	NA:12.96	NA:12.45	0.024038:15.22	0.023769:13.38	0.022961:12.87	0.026338:9.99	0.024437:9.59	0.024225:14.39	NA:10.65	0.023820:20.43	0.024669:9.47	0.025327:11.95	0.023883:12.87	0.023473:15.78	0.024266:14.82	0.024592:13.94	NA:10.21	0.024226:13.55	NA:10.58	0.024992:9.08	NA:7.58	0.025912:10.08	NA:8.52	0.023953:8.82	0.024104:9.66	NA:7.92
Chr01	13400001	0.013845:14.15	0.013800:13.60	0.012800:15.49	0.014522:12.89	0.014586:11.40	0.014619:13.30	0.013773:16.60	0.014054:13.26	0.013742:16.69	0.013552:13.53	0.014297:15.76	0.012350:17.65	0.013336:14.64	0.014334:15.02	0.013198:19.05	0.012211:21.60	0.012194:22.92	0.014100:16.07	0.012372:20.24	0.013984:15.94	0.012399:21.30	0.013685:15.85	0.012537:20.16	0.013578:19.37	0.012630:22.29	0.013982:18.11	0.012469:18.45	0.014334:15.23	0.014122:14.25	0.012796:18.80	0.013729:16.75	0.012994:27.61	0.013451:14.38	0.013692:17.33	0.012901:18.48	0.013021:20.99	0.012794:20.78	0.013058:19.55	0.014865:16.32	0.012350:18.79	0.014270:16.86	0.014065:14.09	0.013974:11.70	0.014199:13.53	0.012872:12.43	0.013848:13.63	0.014748:14.58	0.014716:10.91
Chr01	13450001	0.006622:10.27	0.006329:10.14	0.006489:11.14	0.006793:8.94	0.007237:8.54	0.006938:9.57	0.005420:12.27	0.005616:9.04	0.006076:12.17	0.005633:9.56	0.006850:11.47	0.005640:13.07	0.005560:10.79	0.006175:11.05	0.005319:14.13	0.004851:15.94	0.005325:17.77	0.006398:11.12	0.005043:14.90	0.006398:11.77	0.004921:16.61	0.005814:12.45	0.005848:14.05	0.007088:13.28	0.005389:16.26	0.004595:14.57	0.005347:13.18	0.005982:11.80	0.006107:10.32	0.006335:14.61	0.006503:11.59	0.004814:21.10	0.006003:11.44	0.006561:13.27	0.005499:13.80	0.005874:16.64	0.005102:16.00	0.005697:15.74	0.006311:11.95	0.005778:14.18	0.007176:12.02	0.007297:10.09	NA:7.81	0.006461:9.58	0.006992:9.30	0.006263:9.48	0.006239:10.18	0.006662:8.03
Chr01	13500001	0.013405:22.36	0.013210:20.91	0.013441:23.56	0.013459:19.95	0.013314:17.46	0.013176:20.94	0.013486:24.73	0.013457:20.11	0.013287:24.18	0.013357:20.44	0.013625:22.33	0.013367:24.43	0.013412:22.64	0.013338:23.45	0.013222:28.98	0.013446:30.55	0.013262:31.42	0.013437:24.59	0.013613:27.48	0.013332:24.56	0.013539:31.03	0.013173:22.83	0.013319:31.52	0.013317:29.93	0.013503:32.61	0.013407:24.93	0.013242:24.81	0.013419:23.49	0.013102:22.76	0.013213:28.64	0.013272:26.69	0.013240:40.03	0.013417:20.64	0.013354:26.30	0.012921:27.82	0.013417:29.05	0.013527:28.63	0.013413:29.17	0.013425:27.14	0.013429:28.58	0.013171:26.69	0.013476:22.44	0.013104:17.68	0.012945:18.08	0.013582:18.78	0.013384:20.33	0.013213:22.54	0.012910:16.04
Chr01	13550001	NA:3.42	NA:3.31	NA:4.01	NA:3.03	NA:2.70	NA:3.32	NA:4.06	NA:2.74	NA:3.88	NA:3.05	NA:3.45	NA:3.73	NA:3.47	NA:3.68	NA:4.73	NA:4.82	NA:5.53	NA:4.15	NA:4.96	NA:3.92	NA:5.07	NA:4.00	NA:5.33	NA:5.12	NA:5.21	NA:4.65	NA:3.75	NA:3.88	NA:3.24	NA:5.32	NA:4.37	NA:7.40	NA:3.92	NA:4.50	NA:5.27	NA:5.16	NA:4.97	NA:5.22	NA:4.33	NA:4.63	NA:4.35	NA:3.68	NA:2.90	NA:2.75	NA:2.83	NA:2.97	NA:3.45	NA:3.01
Chr01	13600001	NA:0.05	NA:0.03	NA:0.03	NA:0.04	NA:0.03	NA:0.02	NA:0.05	NA:0.02	NA:0.03	NA:0.02	NA:0.06	NA:0.06	NA:0.03	NA:0.04	NA:0.04	NA:0.05	NA:0.05	NA:0.04	NA:0.02	NA:0.04	NA:0.04	NA:0.03	NA:0.04	NA:0.08	NA:0.04	NA:0.02	NA:0.04	NA:0.01	NA:0.03	NA:0.05	NA:0.04	NA:0.05	NA:0.05	NA:0.05	NA:0.09	NA:0.05	NA:0.02	NA:0.05	NA:0.02	NA:0.05	NA:0.04	NA:0.02	NA:0.02	NA:0.03	NA:0.06	NA:0.04	NA:0.04	NA:0.02
Chr01	13650001	NA:0.07	NA:0.07	NA:0.06	NA:0.09	NA:0.08	NA:0.09	NA:0.12	NA:0.07	NA:0.09	NA:0.09	NA:0.07	NA:0.09	NA:0.14	NA:0.08	NA:0.11	NA:0.14	NA:0.15	NA:0.10	NA:0.07	NA:0.10	NA:0.12	NA:0.09	NA:0.16	NA:0.09	NA:0.15	NA:0.12	NA:0.11	NA:0.07	NA:0.09	NA:0.10	NA:0.08	NA:0.16	NA:0.08	NA:0.10	NA:0.08	NA:0.08	NA:0.21	NA:0.18	NA:0.13	NA:0.04	NA:0.06	NA:0.08	NA:0.07	NA:0.05	NA:0.09	NA:0.09	NA:0.09	NA:0.06
Chr01	13700001	NA:10.66	NA:9.42	NA:11.07	NA:8.65	NA:7.91	NA:9.38	NA:11.50	NA:8.95	NA:10.78	NA:8.91	NA:11.23	NA:11.20	NA:10.17	NA:10.31	NA:13.64	NA:15.79	NA:17.20	NA:11.26	NA:14.75	NA:11.86	NA:15.72	NA:12.33	NA:14.09	NA:14.15	NA:15.98	NA:13.12	NA:12.19	NA:10.80	NA:9.76	NA:14.73	NA:12.51	NA:20.52	NA:10.30	NA:13.16	NA:14.05	NA:14.96	NA:14.86	NA:15.06	NA:12.73	NA:13.29	NA:11.91	NA:10.70	NA:8.27	NA:8.32	NA:8.41	NA:9.21	NA:10.50	NA:7.50
Chr01	13750001	0.005521:17.57	0.005807:16.85	0.005480:16.83	0.005183:15.01	0.006170:13.15	0.006381:15.68	0.005347:18.45	0.005694:15.33	0.005631:16.36	0.006136:14.23	0.005711:16.65	0.005457:16.04	0.006044:15.57	0.006089:16.42	0.005301:19.86	0.005846:20.68	0.006414:19.94	0.005637:19.92	0.005930:17.17	0.006257:17.59	0.006059:18.72	0.006747:13.52	0.005335:25.28	0.005182:25.02	0.006839:18.87	0.006450:14.47	0.005691:16.23	0.006546:16.59	0.005923:15.42	0.005658:17.01	0.004772:21.90	0.005564:23.81	0.006000:12.77	0.005407:17.52	0.005274:17.32	0.006219:16.29	0.006373:16.14	0.005464:18.81	0.006840:21.34	0.005821:17.92	0.005397:21.19	0.005880:18.02	0.006419:14.17	0.007075:12.03	0.006170:14.91	0.005396:15.74	0.006289:16.72	0.006471:11.03
Chr01	13800001	0.001201:24.66	0.001162:23.00	0.001267:18.79	0.001122:18.30	0.001202:13.10	0.001267:18.20	0.001176:20.20	0.001356:20.00	0.001125:17.83	0.001475:15.58	0.001198:17.68	0.001334:15.10	0.001157:15.15	0.001217:18.80	0.001271:18.06	0.001504:15.32	0.001299:11.99	0.001274:23.17	0.001086:10.30	0.001135:16.26	0.001601:12.75	NA:7.32	0.001158:29.19	0.001111:28.64	0.001253:11.97	NA:7.68	0.001117:14.18	0.001206:20.30	0.001135:16.59	NA:9.31	0.001195:25.10	0.000789:13.62	0.001629:9.03	0.001076:13.21	0.001750:11.56	NA:9.47	NA:9.08	0.001177:12.07	0.001101:24.83	0.001252:12.18	0.001079:23.78	0.001252:20.34	0.001223:15.33	0.001385:10.25	0.001404:15.81	0.001053:15.96	0.001128:19.62	0.001443:10.58
Chr01	13850001	0.001673:22.05	0.002080:19.83	0.001552:20.57	0.001497:17.07	0.001462:14.48	0.001340:18.14	0.001341:21.61	0.002049:18.83	0.001567:19.53	0.002069:16.39	0.001596:18.55	0.000853:16.88	0.002164:17.80	0.001225:20.03	0.001263:28.99	0.000990:30.32	0.000880:30.76	0.000906:24.64	0.000734:27.83	0.001415:23.59	0.001281:29.67	0.001606:22.09	0.001192:31.59	0.001457:30.30	0.001376:30.27	0.001580:23.88	0.001663:17.56	0.000839:21.36	0.001424:17.38	0.000670:26.99	0.001278:27.24	0.001345:40.60	0.001166:20.08	0.001418:25.25	0.001222:27.69	0.001080:28.63	0.001160:25.79	0.000743:29.14	0.001006:26.95	0.001282:26.00	0.001465:25.97	0.001469:22.38	0.001903:15.90	0.002093:14.84	0.001413:17.39	0.000878:19.77	0.001330:20.75	0.001612:14.35
Chr01	13900001	0.000308:11.70	0.000310:11.85	0.000307:12.01	0.000343:9.98	0.000324:7.99	0.000280:9.76	0.000346:11.74	0.000312:10.58	0.000287:9.77	0.000312:8.94	0.000280:10.19	0.000277:10.43	0.000520:9.44	0.000305:11.39	0.000305:15.97	0.000306:17.33	0.000273:16.38	0.000271:14.44	0.000270:15.54	0.000274:13.65	0.000306:17.01	0.000325:10.90	0.000274:18.58	0.000306:18.46	0.000306:17.02	0.000243:12.62	0.000296:10.17	0.000274:12.01	0.000311:9.26	0.000306:13.52	0.000304:14.37	0.000309:19.30	0.000308:10.80	0.000304:13.82	0.000309:13.80	0.000273:15.43	0.000344:14.50	0.000275:14.49	0.000305:14.63	0.000306:13.75	0.000310:15.03	0.000280:12.58	0.000343:9.80	0.000423:9.23	0.000310:10.10	0.000304:10.85	0.000272:12.51	0.000304:8.69
Chr01	13950001	0.001059:22.11	0.001345:19.88	0.001393:23.88	0.001441:18.13	0.001543:15.72	0.001437:18.10	0.001132:24.52	0.001243:18.34	0.001019:19.59	0.001473:18.89	0.000946:20.67	0.001151:21.32	0.001260:19.01	0.000873:21.38	0.000793:30.71	0.000737:34.91	0.001008:36.48	0.001595:26.46	0.000852:31.65	0.000858:26.95	0.000960:34.66	0.000869:24.90	0.001061:34.41	0.000997:33.42	0.000513:37.34	0.000698:28.44	0.001175:22.01	0.001236:21.50	0.001279:18.59	0.000857:29.56	0.001106:28.27	0.000934:42.41	0.001261:21.54	0.000793:28.32	0.000919:29.25	0.000892:32.14	0.000802:32.89	0.000816:32.60	0.001138:28.53	0.001041:29.70	0.000885:28.83	0.001208:23.61	0.001672:17.75	0.001069:18.19	0.001032:18.99	0.001302:19.80	0.001014:22.72	0.001647:16.93
Chr01	14000001	0.001152:22.79	0.000951:21.12	0.000363:24.87	0.001320:19.78	0.001533:15.81	0.001330:18.97	0.000792:26.16	0.001212:19.72	0.000935:22.58	0.000973:19.52	0.001165:20.96	0.000710:23.14	0.001523:20.80	0.000855:23.33	0.000908:31.57	0.001069:35.33	0.000548:39.17	0.000848:26.36	0.000806:30.88	0.001259:26.56	0.000767:35.36	0.000243:25.02	0.000928:34.23	0.000565:31.84	0.001089:37.02	0.001077:29.17	0.000609:23.16	0.000812:22.74	0.001109:19.62	0.001086:30.91	0.001350:28.18	0.001068:42.83	0.001209:23.13	0.000890:29.35	0.000888:30.74	0.000484:33.02	0.000545:31.83	0.000805:33.34	0.000988:27.36	0.001071:30.16	0.000852:28.25	0.000645:23.41	0.001114:16.02	0.001372:16.87	0.000874:18.32	0.001113:20.35	0.001135:22.67	0.001388:15.84
Chr01	14050001	0.001027:21.63	0.001292:19.26	0.000760:21.02	0.001177:17.89	0.001888:14.50	0.001128:18.34	0.000713:21.50	0.001330:19.07	0.001502:18.90	0.000888:16.62	0.000761:18.37	0.001579:18.00	0.001480:18.08	0.000761:19.98	0.001246:26.50	0.000954:27.76	0.001410:26.23	0.000925:23.51	0.001271:22.31	0.001120:22.05	0.001147:24.79	0.001978:17.89	0.000842:30.14	0.001078:29.27	0.001127:27.75	0.001618:19.25	0.001213:18.19	0.001287:20.73	0.001088:17.21	0.001980:20.96	0.001186:24.99	0.001691:30.64	0.001926:17.14	0.001112:22.13	0.001355:22.31	0.001549:22.01	0.001746:19.97	0.001419:23.94	0.001150:25.76	0.001416:23.15	0.000928:25.32	0.001204:21.33	0.002441:15.86	0.001616:13.17	0.001438:16.15	0.001628:17.07	0.001029:20.04	0.001151:13.89
Chr01	14100001	0.001566:21.43	0.001447:19.78	0.001210:19.09	0.001897:17.06	0.002862:12.53	0.001388:17.60	0.001567:19.95	0.001317:18.23	0.001753:17.17	0.001629:16.06	0.001671:17.05	0.002567:15.27	0.002265:16.92	0.001068:19.28	0.001522:22.69	0.002130:23.23	0.002440:19.60	0.001416:22.40	0.002178:16.86	0.001750:19.63	0.001973:19.72	0.003155:13.11	0.000875:27.29	0.000818:27.48	0.001988:20.82	0.003288:12.79	0.002375:15.59	0.001124:19.10	0.001639:16.43	0.002579:16.88	0.001135:24.73	0.002226:22.92	0.002516:14.03	0.001742:18.83	0.001993:18.50	0.003128:16.80	0.002897:15.15	0.002685:19.79	0.001074:24.22	0.002451:18.26	0.001124:23.67	0.001573:18.96	0.001613:14.18	0.001736:11.82	0.002014:14.45	0.001594:15.87	0.001491:18.46	0.002180:10.84
Chr01	14150001	0.000324:20.79	0.000610:19.91	0.000760:20.50	0.000735:18.59	0.000756:14.99	0.000972:16.82	0.000474:20.86	0.000667:18.81	0.000597:19.20	0.000875:17.62	0.000694:18.48	0.000464:16.35	0.000744:17.96	0.000264:20.15	0.000244:25.27	0.000670:26.45	0.000612:25.18	0.000203:25.51	0.000806:22.79	0.000616:21.07	0.000735:24.27	0.000914:17.87	0.000142:31.94	0.000423:30.26	0.000714:25.49	0.000907:17.73	0.000635:17.40	0.000526:21.60	0.000395:15.34	0.000676:21.34	0.000628:25.70	0.000616:31.08	0.000695:17.68	0.000757:20.87	0.000734:22.11	0.000800:23.34	0.000627:21.30	0.000830:23.34	0.000408:26.48	0.000738:22.72	0.000449:26.54	0.000282:22.28	0.000677:17.46	0.000789:16.40	0.000592:18.57	0.000446:19.43	0.000425:20.70	0.000804:14.97
Chr01	14200001	0.000752:21.82	0.000385:20.60	0.000307:20.69	0.001036:18.93	0.000240:14.37	0.001054:16.98	0.000452:21.70	0.000842:18.41	0.000998:18.24	0.000784:17.00	0.001260:17.63	0.000787:16.04	0.000907:16.41	0.000386:20.48	0.000694:24.71	0.000324:26.13	0.001002:25.02	0.000385:23.34	0.000685:21.08	0.001205:21.52	0.000680:24.21	0.000873:14.86	0.000284:29.97	0.000324:28.88	0.000793:25.70	0.000932:16.60	0.000522:16.48	0.000429:19.78	0.000627:15.19	0.000863:20.23	0.000384:25.47	0.000781:27.81	0.000662:17.09	0.000244:22.05	0.000952:22.36	0.000480:21.57	0.000952:20.59	0.000591:22.92	0.000204:25.29	0.000452:21.37	0.000327:25.41	0.000445:21.03	0.000418:16.33	0.000661:13.84	0.000731:16.17	0.000477:17.36	0.000474:20.44	0.001041:13.73
Chr01	14250001	0.001244:24.07	0.000886:22.40	0.001367:22.92	0.000987:20.27	0.001282:15.92	0.000724:19.85	0.000906:23.55	0.000965:20.29	0.001295:20.33	0.001452:18.89	0.000847:20.39	0.001102:18.90	0.001106:19.52	0.000542:21.98	0.001536:25.95	0.000971:27.27	0.000826:25.89	0.000646:24.77	0.001342:22.61	0.001190:22.76	0.001030:25.84	0.001844:15.91	0.000806:32.16	0.000966:30.86	0.000868:26.49	0.001480:18.06	0.001038:18.60	0.001246:21.97	0.001166:19.03	0.001177:22.90	0.000847:26.64	0.000976:29.19	0.001422:17.21	0.001063:23.42	0.001136:23.20	0.000821:22.33	0.000975:22.13	0.000708:24.36	0.000705:26.56	0.001112:22.72	0.000691:26.58	0.001118:22.41	0.001164:17.19	0.000976:15.99	0.000365:18.03	0.000609:19.47	0.001279:22.01	0.001731:14.91
Chr01	14300001	0.000201:23.76	0.000060:22.01	0.000061:24.82	0.000181:20.64	0.000205:17.64	0.000061:22.36	0.000061:27.64	0.000141:20.56	0.000061:23.01	0.000242:20.76	0.000081:22.17	0.000061:24.40	0.000061:22.30	0.000060:23.53	0.000060:31.55	0.000100:33.80	0.000080:37.11	0.000060:25.05	0.000061:31.16	0.000060:26.66	0.000060:35.90	0.000061:25.55	0.000122:31.69	0.000081:30.60	0.000261:36.34	0.000060:28.38	0.000061:24.62	0.000060:22.97	0.000060:22.01	0.000061:32.61	0.000121:28.07	0.000101:43.79	0.000080:23.67	0.000081:29.04	0.000101:31.68	0.000060:33.57	0.000060:32.61	0.000060:33.42	0.000081:27.49	0.000141:30.84	0.000223:26.32	0.000102:23.20	0.000081:16.84	0.000102:17.38	0.000326:18.82	0.000327:19.76	0.000081:23.74	0.000145:16.94
Chr01	14350001	0.000086:23.15	0.000261:20.61	0.000304:23.33	0.000131:18.91	0.000246:16.59	0.000262:21.80	0.000086:25.92	0.000431:18.89	0.000112:23.31	0.000087:18.81	0.000371:21.35	0.000221:23.67	0.000108:21.56	0.000216:22.39	0.000130:29.51	0.000087:33.58	0.000108:36.83	0.000134:22.37	0.000087:29.28	0.000109:25.37	0.000109:33.49	0.000089:22.92	0.000111:29.49	0.000088:28.49	0.000130:34.83	0.000110:26.32	0.000135:23.53	0.000109:21.09	0.000130:21.14	0.000130:30.35	0.000087:24.92	0.000065:41.13	0.000131:22.39	0.000281:27.30	0.000088:30.01	0.000174:32.33	0.000131:30.58	0.000130:31.37	0.000110:25.35	0.000153:28.57	0.000110:25.10	0.000111:20.04	0.000295:14.77	0.000316:15.15	0.000090:17.23	0.000268:17.67	0.000247:21.38	0.000280:14.47
Chr01	14400001	0.000267:23.75	0.000328:21.60	0.000431:23.16	0.000329:19.35	0.000721:17.40	0.000330:21.62	0.000245:25.35	0.000407:20.44	0.000186:23.50	0.000407:20.61	0.000720:23.60	0.000143:24.65	0.000369:22.51	0.000288:22.78	0.000455:29.05	0.000719:31.87	0.000437:32.41	0.000287:25.32	0.000393:26.38	0.000411:24.54	0.000123:29.96	0.000268:20.87	0.000287:31.13	0.000290:31.08	0.000390:32.09	0.000146:22.74	0.000605:24.10	0.000203:22.24	0.000413:22.81	0.000412:27.22	0.000329:27.14	0.000082:36.26	0.000535:20.50	0.000266:26.40	0.000410:27.34	0.000538:26.99	0.000556:25.87	0.000104:27.93	0.000451:26.86	0.000537:27.03	0.000207:26.64	0.000291:21.61	0.000393:17.23	0.000771:15.55	0.000703:17.99	0.000374:19.01	0.000246:21.56	0.000603:14.39
Chr01	14450001	0.000850:23.33	0.001149:20.95	0.001183:22.96	0.000978:19.77	0.000272:17.89	0.000612:20.93	0.001025:24.53	0.000956:20.59	0.001015:24.46	0.000944:20.73	0.001180:23.52	0.001040:23.87	0.000574:21.97	0.001414:22.33	0.000762:27.38	0.001227:29.77	0.000778:31.72	0.001072:25.50	0.001087:26.81	0.001175:23.86	0.000683:28.74	0.001101:20.78	0.001127:32.65	0.001045:30.86	0.000764:30.57	0.000861:22.48	0.000968:24.57	0.001302:23.54	0.001182:22.25	0.000354:26.96	0.001108:26.81	0.000765:36.94	0.000965:21.11	0.000923:25.28	0.000978:25.47	0.001152:27.93	0.000586:25.67	0.000535:27.17	0.000552:26.71	0.000553:28.36	0.001089:27.68	0.001136:22.68	0.000706:18.44	0.001279:19.10	0.001027:19.62	0.001210:20.55	0.001269:23.05	0.000810:15.97
Chr01	14500001	0.000425:18.68	0.000673:17.08	0.000326:19.00	0.000771:15.50	0.000962:13.71	0.000533:18.05	0.000295:20.92	0.000454:16.13	0.000483:18.78	0.001095:16.33	0.000725:18.95	0.000108:20.19	0.001068:17.76	0.000855:18.44	0.000670:23.25	0.000536:25.38	0.000558:26.06	0.001431:19.46	0.000536:21.55	0.000536:19.79	0.000503:25.45	0.000247:17.02	0.000674:24.41	0.000537:23.54	0.000614:26.20	0.000623:19.11	0.000272:20.62	0.000881:17.90	0.000782:17.64	0.000351:22.16	0.000594:21.68	0.000655:30.85	0.000535:17.16	0.000699:21.70	0.000675:22.75	0.000919:23.00	0.000481:22.41	0.000509:23.99	0.000511:21.04	0.000406:21.88	0.000567:20.69	0.000881:17.63	0.000615:12.41	0.002045:12.29	0.000789:13.83	0.000574:15.01	0.000381:17.72	0.000752:11.58
Chr01	14550001	0.000263:24.54	0.000367:23.12	0.000286:27.49	0.000509:20.92	0.000611:18.94	0.000548:25.16	0.000558:29.92	0.000407:21.94	0.000271:25.24	0.000638:21.05	0.000371:24.54	0.000209:28.82	0.000247:25.28	0.000448:25.07	0.000285:31.55	0.000244:35.84	0.000286:39.44	0.000622:24.19	0.000331:29.40	0.000348:27.66	0.000184:36.59	0.000208:23.08	0.000312:29.63	0.000267:29.85	0.000202:38.19	0.000334:28.00	0.000336:29.41	0.000447:23.22	0.000653:24.24	0.000247:31.04	0.000350:26.54	0.000327:40.65	0.000266:24.46	0.000305:30.76	0.000248:31.93	0.000430:31.90	0.000332:30.84	0.000348:33.57	0.000495:26.15	0.000413:28.23	0.000290:25.16	0.000713:20.32	0.001033:14.29	0.001122:13.49	0.000829:16.58	0.000759:17.87	0.000332:22.97	0.000434:14.52
Chr01	14600001	0.001214:23.27	0.000959:21.91	0.000635:25.09	0.000920:20.64	0.001202:19.30	0.001155:22.85	0.000781:28.08	0.000781:21.50	0.001259:25.93	0.000997:20.72	0.001542:24.58	0.000436:26.11	0.000785:24.82	0.000841:23.21	0.001078:31.26	0.001586:34.98	0.000729:40.46	0.000804:24.11	0.000838:31.85	0.000937:27.13	0.000499:36.56	0.000687:27.66	0.001592:30.68	0.001047:31.28	0.000655:37.12	0.000631:30.56	0.000744:27.76	0.001102:23.06	0.000967:21.93	0.000457:34.06	0.001195:25.87	0.000603:46.55	0.000650:24.85	0.001039:31.07	0.000516:33.44	0.000558:35.09	0.000707:34.33	0.000710:33.84	0.000920:26.29	0.000710:30.59	0.001068:25.70	0.001287:21.84	0.001288:16.64	0.001762:17.79	0.001990:18.36	0.000875:20.04	0.001791:22.56	0.001661:16.65
Chr01	14650001	0.000101:21.14	0.000101:21.20	0.000222:20.45	0.000142:18.44	0.000082:15.95	0.000305:17.95	0.000020:21.02	0.000061:19.07	0.000081:21.34	0.000061:18.34	0.000141:21.03	0.000123:18.91	0.000040:20.23	0.000061:20.24	0.000020:25.70	0.000121:27.31	0.000020:28.31	0.000060:25.24	0.000081:24.41	0.000142:22.31	0.000041:25.19	0.000043:18.98	0.000020:31.76	0.000020:31.07	0.000020:26.61	0.000043:19.28	0.000021:19.77	0.000122:20.96	0.000224:17.24	0.000081:24.04	0.000041:26.22	0.000040:34.66	0.000081:17.74	0.000081:24.21	0.000061:23.57	0.000041:25.73	0.000061:23.96	0.000102:24.71	0.000060:26.91	0.000040:24.39	0.000060:27.35	0.000020:22.93	0.000102:18.15	0.000062:17.70	0.000040:18.90	0.000020:19.21	0.000040:21.40	0.000127:14.98
Chr01	14700001	0.001491:22.32	0.002104:20.46	0.001339:19.46	0.001731:17.55	0.001583:14.21	0.001215:17.21	0.000800:20.25	0.001498:18.26	0.002154:18.01	0.001633:16.15	0.001952:18.26	0.002342:15.30	0.001884:16.46	0.001391:19.05	0.001502:22.73	0.001556:21.78	0.003391:19.13	0.001111:23.80	0.001913:16.66	0.001060:20.15	0.001922:18.57	0.002433:13.80	0.001073:31.83	0.001725:30.79	0.002486:19.08	0.003467:13.52	0.001571:15.32	0.001367:20.26	0.001687:15.41	0.002379:16.73	0.001535:25.91	0.001524:25.23	0.001385:14.07	0.002123:18.84	0.001700:17.88	0.001625:17.15	0.002083:15.42	0.001786:19.23	0.001109:27.21	0.001546:19.29	0.001019:26.80	0.001824:21.01	0.001874:16.67	0.001251:14.07	0.000962:17.19	0.001375:17.42	0.001481:19.95	0.001666:13.75
Chr01	14750001	0.000070:19.42	0.000070:18.60	0.000095:15.85	0.000118:15.41	0.000230:12.14	0.000120:14.56	0.000071:16.33	0.000095:16.49	0.000096:16.52	0.000144:14.24	0.000119:15.07	0.000099:13.42	0.000097:13.98	0.000094:15.77	0.000072:16.14	0.000137:14.31	0.000235:11.63	0.000094:20.52	0.000233:10.87	0.000289:15.22	0.000197:13.65	0.000184:8.49	0.000094:27.36	0.000070:26.10	0.000232:11.80	NA:8.29	0.000079:13.04	0.000118:17.59	0.000118:13.73	0.000299:9.69	0.000071:21.37	0.000647:14.56	0.000143:9.02	0.000177:12.97	0.000204:11.57	0.000338:9.87	0.000160:9.34	0.000281:12.05	0.000118:21.84	0.000174:12.35	0.000239:21.46	0.000167:17.80	0.000071:15.16	0.000210:11.84	0.000120:14.59	0.000094:15.63	0.000096:17.81	0.000139:11.18
Chr01	14800001	NA:7.17	NA:6.32	NA:6.38	NA:5.85	NA:5.40	NA:6.02	NA:6.52	NA:5.99	NA:6.92	NA:5.76	NA:6.81	NA:6.36	NA:6.23	NA:6.55	NA:8.98	NA:8.77	NA:8.61	NA:8.29	NA:7.63	NA:7.64	NA:9.38	NA:5.79	NA:10.17	NA:9.57	NA:8.95	NA:6.57	NA:6.50	NA:7.02	NA:6.02	NA:7.51	NA:8.99	NA:11.36	NA:5.92	NA:7.70	NA:8.37	NA:7.92	NA:7.51	NA:8.63	NA:8.97	NA:7.85	NA:9.19	NA:7.16	NA:5.76	NA:5.09	NA:5.84	NA:6.06	NA:7.21	NA:4.95
Chr01	14850001	0.001818:13.32	0.001224:12.83	0.001071:14.67	0.002502:11.24	0.001395:10.31	0.002375:11.13	0.001912:14.51	0.000758:11.55	0.001564:12.54	0.002218:11.72	0.001786:12.51	0.000949:14.09	0.001724:12.55	0.001492:13.22	0.001330:17.64	0.001310:19.22	0.002276:19.50	0.001514:14.51	0.002132:17.52	0.001710:15.85	0.001291:21.05	0.002052:13.82	0.001019:19.00	0.001402:18.43	0.001151:19.93	0.001350:15.98	0.001050:13.88	0.001153:13.44	0.001871:11.68	0.001250:15.83	0.001522:15.51	0.001645:23.05	0.001686:11.95	0.001611:14.81	0.001455:16.30	0.001395:16.22	0.001401:15.63	0.001406:19.07	0.001947:15.70	0.001758:15.72	0.001405:15.30	0.001359:12.89	0.001224:10.99	0.001301:10.91	0.001793:11.01	0.002259:11.95	0.001400:13.01	0.001639:9.70
Chr01	14900001	0.002897:10.99	0.001951:10.76	0.002855:13.81	0.003029:10.23	NA:9.63	0.002175:10.15	0.002315:14.25	0.002366:9.61	0.002195:12.36	0.001675:9.73	0.002389:10.94	0.002111:13.05	NA:10.99	0.002636:12.49	0.002274:17.06	0.002483:19.84	0.001981:20.95	0.002262:13.43	0.001504:18.09	0.002253:15.17	0.001739:21.08	0.001532:15.97	0.002431:17.49	0.002481:16.51	0.001599:20.17	0.001356:17.64	0.002409:13.17	0.002926:11.32	0.002477:10.76	0.002653:17.75	0.002595:14.49	0.002147:25.80	0.002295:13.74	0.001371:15.99	0.003142:17.86	0.001830:19.46	0.001708:18.55	0.001364:18.85	0.002557:14.17	0.002462:17.65	0.002024:14.49	0.001900:12.05	0.002170:9.40	0.002412:10.30	0.002104:9.76	0.003022:11.36	0.002583:12.94	0.002499:9.46
Chr01	14950001	0.001937:12.83	0.001282:12.03	0.001686:13.79	0.001421:10.95	0.001466:9.47	0.002040:11.00	0.001809:15.05	0.001115:11.61	0.001919:12.26	0.001208:10.58	0.001997:11.98	0.001561:13.01	0.001689:11.69	0.001405:12.93	0.001288:17.62	0.000981:19.97	0.001242:21.44	0.001072:14.13	0.002129:17.04	0.001104:15.40	0.000903:19.87	0.001489:13.60	0.001100:17.74	0.001600:17.54	0.001915:20.06	0.002033:15.41	0.002327:13.28	0.002275:12.90	0.001113:10.87	0.001852:17.31	0.001190:15.25	0.000595:23.67	0.001263:13.92	0.001287:15.45	0.001016:17.57	0.001142:17.75	0.001821:17.78	0.000837:18.61	0.002050:15.42	0.002159:16.66	0.000836:14.97	0.001312:12.73	0.000842:8.65	0.002708:8.15	0.000971:9.32	0.001545:10.14	0.001255:12.76	0.001075:8.63
Chr01	15000001	0.004948:21.57	0.006846:20.30	0.003715:20.93	0.004230:18.63	0.005323:14.69	0.003942:17.45	0.004444:22.07	0.004730:18.54	0.003498:19.46	0.005428:17.05	0.004838:18.31	0.003872:18.58	0.004715:17.51	0.004900:18.98	0.004829:26.36	0.004058:27.38	0.003631:25.17	0.004617:24.74	0.002429:23.92	0.003266:22.99	0.002350:28.00	0.002797:16.74	0.004268:31.71	0.005013:29.60	0.004047:27.14	0.002867:19.27	0.003832:18.77	0.004202:21.54	0.004088:16.94	0.002849:20.99	0.004874:26.34	0.002915:29.09	0.003177:17.32	0.004272:21.19	0.003696:23.35	0.002978:22.02	0.002882:21.60	0.003783:23.68	0.004932:26.62	0.002789:22.93	0.004467:25.52	0.004467:21.84	0.005166:17.16	0.005309:14.83	0.004979:17.41	0.004358:18.07	0.004621:22.20	0.004963:14.41
Chr01	15050001	0.000208:19.67	0.000233:18.62	0.000165:17.83	0.000395:16.58	0.000270:12.89	0.000258:16.79	0.000304:19.44	0.000232:17.66	0.000189:17.50	0.000210:15.70	0.000210:16.77	0.000168:14.94	0.000260:15.57	0.000233:17.75	0.000329:21.42	0.000281:21.07	0.000145:18.85	0.000163:20.68	0.000241:17.46	0.000442:19.80	0.000236:20.73	0.000468:12.82	0.000188:27.39	0.000443:26.20	0.000355:20.46	0.000382:13.39	0.000196:15.84	0.000187:19.09	0.000374:15.60	0.000219:15.84	0.000186:23.22	0.000243:21.70	0.000697:13.22	0.000213:17.89	0.000376:19.07	0.000317:16.28	0.000427:14.75	0.000381:18.32	0.000187:22.81	0.000286:17.99	0.000210:22.67	0.000211:18.65	0.000400:13.95	0.000201:11.80	0.000212:15.19	0.000190:15.45	0.000263:18.65	0.000237:11.54
Chr01	15100001	0.004290:20.64	0.003901:19.75	0.003976:19.90	0.004248:17.77	0.004551:13.95	0.004577:16.15	0.003998:21.12	0.004388:18.33	0.004367:18.98	0.004300:17.09	0.004225:19.01	0.004345:17.84	0.003892:18.05	0.004272:20.02	0.002514:27.84	0.002319:30.20	0.003828:29.05	0.003232:23.92	0.003735:24.64	0.003647:23.43	0.003289:28.77	0.003618:18.90	0.003431:30.39	0.003225:29.16	0.004116:29.56	0.003709:21.08	0.004618:18.86	0.003608:20.25	0.003851:17.60	0.003246:24.09	0.003087:25.94	0.003270:32.66	0.003760:19.29	0.003280:24.18	0.003886:24.47	0.003820:24.61	0.003566:23.32	0.003685:27.41	0.003750:25.87	0.003261:24.62	0.003632:26.16	0.002708:21.56	0.003521:16.12	0.004195:13.74	0.004002:16.81	0.003720:17.69	0.003040:20.44	0.003310:13.93
Chr01	15150001	0.000372:21.28	0.000918:20.23	0.000375:22.41	0.000210:18.14	0.000360:15.89	0.000567:18.46	0.000124:24.04	0.000188:18.27	0.000397:21.56	0.000372:18.17	0.000393:21.14	0.000764:23.10	0.000168:19.97	0.000499:20.65	0.000330:29.36	0.000228:33.03	0.000207:33.68	0.000271:23.48	0.000558:27.93	0.000229:25.00	0.000227:31.66	0.000248:22.10	0.000706:30.70	0.000146:29.45	0.000146:34.38	0.000083:26.08	0.000440:23.01	0.000208:21.42	0.000333:20.59	0.000330:28.68	0.000664:25.93	0.000311:38.80	0.000246:21.85	0.000311:27.03	0.000435:28.14	0.000454:29.07	0.000268:26.59	0.000415:30.29	0.000312:26.24	0.000330:28.18	0.000187:26.65	0.000311:21.85	0.000314:17.18	0.001237:16.30	0.000399:18.03	0.000483:18.99	0.000415:21.12	0.000430:15.17
Chr01	15200001	0.003056:19.23	0.003061:17.85	0.002109:21.12	0.003294:16.67	0.003921:14.81	0.003300:17.55	0.002645:22.15	0.003247:17.54	0.002293:20.96	0.003313:17.52	0.002215:20.47	0.002820:21.75	0.002557:19.60	0.002695:19.96	0.002608:25.83	0.003112:27.55	0.003263:28.28	0.002971:20.08	0.002828:24.82	0.002717:21.92	0.002835:29.64	0.002517:19.51	0.002034:26.50	0.002404:25.00	0.003271:28.34	0.002447:23.07	0.003074:22.34	0.002798:19.68	0.002046:19.31	0.002735:24.98	0.002700:22.40	0.002575:33.85	0.003052:18.68	0.002494:22.76	0.003762:24.92	0.003205:24.85	0.002802:24.21	0.003267:25.92	0.003152:22.35	0.003123:23.71	0.002153:22.16	0.002804:18.31	0.003556:14.22	0.002874:15.28	0.002606:15.45	0.002855:17.39	0.003254:19.82	0.003355:13.16
Chr01	15250001	0.004123:21.20	0.003653:20.74	0.003622:22.33	0.004482:18.43	0.003990:16.94	0.004547:20.05	0.004008:23.73	0.004571:19.53	0.003713:24.77	0.003855:20.32	0.003789:22.96	0.003321:24.49	0.003467:22.14	0.004167:20.69	0.004100:25.85	0.003929:26.59	0.003549:31.56	0.004196:22.93	0.003423:28.03	0.003978:22.18	0.003937:29.05	0.003571:21.88	0.004283:30.20	0.003826:28.07	0.003526:29.00	0.004254:23.11	0.003604:25.48	0.003787:22.47	0.003885:20.76	0.003185:29.91	0.004078:24.35	0.003373:40.18	0.003655:21.53	0.003891:25.26	0.003664:27.84	0.003316:31.20	0.003267:28.92	0.003563:27.88	0.003912:24.88	0.003334:27.49	0.004386:24.86	0.003754:21.68	0.004815:16.35	0.003926:18.18	0.004665:17.38	0.003794:19.13	0.003850:21.44	0.004343:15.80
Chr01	15300001	0.005005:23.90	0.004641:22.61	0.004692:25.31	0.004809:21.82	0.004617:19.96	0.004781:23.43	0.004728:27.27	0.004947:21.13	0.004641:29.35	0.004782:23.47	0.004696:27.34	0.004559:29.48	0.004596:27.62	0.004808:25.53	0.004485:29.93	0.004668:32.62	0.004437:37.56	0.004646:24.63	0.004562:32.77	0.004680:25.63	0.004520:35.83	0.004500:26.45	0.004609:32.17	0.004692:31.05	0.004426:33.01	0.004797:29.27	0.004191:30.93	0.004410:26.07	0.004720:23.65	0.004256:33.40	0.004694:26.37	0.004430:46.30	0.004503:23.62	0.004551:28.54	0.004516:30.81	0.004444:34.78	0.004254:35.01	0.004470:32.18	0.005370:26.41	0.004492:30.91	0.004711:26.00	0.004573:22.62	0.004787:18.96	0.004529:22.64	0.004705:19.86	0.004610:20.99	0.004817:23.72	0.004701:18.90
Chr01	15350001	0.005189:27.08	0.005421:24.70	0.004932:30.04	0.005246:23.82	0.005552:22.11	0.005024:28.30	0.005190:31.61	0.004980:23.41	0.005026:34.26	0.005002:24.57	0.005320:31.37	0.005113:34.83	0.005069:30.97	0.005089:29.55	0.004749:33.74	0.004732:37.56	0.004778:44.26	0.005196:24.80	0.004793:37.53	0.005041:28.27	0.004805:40.92	0.004648:32.99	0.004875:31.33	0.005041:30.51	0.004951:40.14	0.004972:38.29	0.004852:35.54	0.005394:26.71	0.005190:26.21	0.004753:37.64	0.005246:26.54	0.004709:52.59	0.004912:26.38	0.005017:33.48	0.005104:34.81	0.004775:40.94	0.004696:41.98	0.004735:37.55	0.005126:26.52	0.004845:33.73	0.005103:26.55	0.004960:21.72	0.005142:18.40	0.005092:22.77	0.005298:20.68	0.005114:21.99	0.005307:25.45	0.005392:19.16
Chr01	15400001	0.004354:25.74	0.004495:23.12	0.004500:28.40	0.004388:22.70	0.004522:21.72	0.004286:27.95	0.004465:31.32	0.004387:22.86	0.004216:33.00	0.004375:23.26	0.004497:30.32	0.004467:33.44	0.004539:29.67	0.004460:26.91	0.004400:31.46	0.004711:35.36	0.004234:42.73	0.004461:22.37	0.004376:32.94	0.004398:27.15	0.004431:37.89	0.004412:28.27	0.004502:29.16	0.004497:27.69	0.004418:38.17	0.004228:33.41	0.004312:33.73	0.004429:24.92	0.004374:26.00	0.004462:34.06	0.004599:24.20	0.004346:45.71	0.004347:24.64	0.004370:29.82	0.004287:31.85	0.004548:35.84	0.004329:36.80	0.004277:34.78	0.004505:24.59	0.004397:30.90	0.004338:23.32	0.004512:19.11	0.004577:15.40	0.004742:17.99	0.004788:17.42	0.005170:18.49	0.004415:23.00	0.004497:17.10
Chr01	15450001	0.002508:13.97	0.002620:12.94	0.002866:15.11	0.002465:12.05	0.002365:11.69	0.002299:15.39	0.002482:15.97	0.002173:12.19	0.002635:17.19	0.002644:12.62	0.002518:16.25	0.002412:17.97	0.002299:16.61	0.002656:14.59	0.002473:16.76	0.002438:19.84	0.002090:22.49	0.002747:12.63	0.002483:18.21	0.002733:14.69	0.002482:20.93	0.002582:15.70	0.002502:15.85	0.002984:15.69	0.002693:21.36	0.002625:17.71	0.002109:18.51	0.002488:12.86	0.002032:14.11	0.002388:18.84	0.002622:13.14	0.002147:26.29	0.002939:13.50	0.002231:16.91	0.002347:17.38	0.002691:20.55	0.002404:19.79	0.002617:19.49	NA:13.55	0.002435:16.76	NA:13.31	0.002989:11.18	NA:8.46	0.002438:10.62	0.003023:9.75	0.002856:10.26	0.002633:13.21	NA:10.20
Chr01	15500001	0.003744:11.82	NA:10.04	NA:11.67	NA:9.68	NA:8.66	0.005080:12.84	NA:13.08	0.004496:9.93	NA:13.01	NA:10.09	0.004343:13.05	0.004071:13.32	0.004132:12.28	NA:11.32	NA:12.95	NA:15.44	NA:17.32	NA:9.42	NA:13.66	NA:12.13	NA:16.25	NA:10.53	NA:12.20	NA:11.69	NA:15.89	NA:13.56	NA:13.31	NA:11.14	0.003919:11.09	NA:13.02	NA:11.02	NA:18.20	NA:9.93	NA:13.01	NA:14.04	NA:14.11	NA:14.03	NA:14.17	NA:10.01	NA:11.54	NA:9.71	NA:8.37	NA:5.84	NA:6.82	NA:7.09	NA:7.76	NA:10.08	NA:6.65
Chr01	15550001	0.006732:20.37	0.006737:18.21	0.006362:20.51	0.007030:16.90	0.006478:16.06	0.006276:20.80	0.006645:23.25	0.006484:17.40	0.006212:24.65	0.006644:18.17	0.006452:22.65	0.006063:23.85	0.006598:22.03	0.006477:20.94	0.006872:24.58	0.006165:28.38	0.006022:31.99	0.006681:18.22	0.006204:26.59	0.006774:21.55	0.006300:30.10	0.006625:22.32	0.006814:22.73	0.006557:22.61	0.006228:29.44	0.006264:25.79	0.006292:25.13	0.006169:20.12	0.006696:18.99	0.005814:25.98	0.006855:19.88	0.006017:36.60	0.006638:17.91	0.006850:23.50	0.006236:25.05	0.006104:27.78	0.006057:28.89	0.006527:26.36	0.006734:20.36	0.007022:22.08	0.006786:19.10	0.006731:16.09	0.007517:12.33	0.007146:15.16	0.006991:14.22	0.006558:15.21	0.006415:18.48	0.007093:13.52
Chr01	15600001	0.003671:16.85	0.003759:15.63	0.003731:17.80	0.004064:14.51	0.003629:13.93	0.003538:17.33	0.003533:19.72	0.003558:15.25	0.003380:20.65	0.003742:15.20	0.003367:19.01	0.003497:19.94	0.003571:18.49	0.003505:17.61	0.003760:21.03	0.003800:23.90	0.003326:27.92	0.003979:16.43	0.003642:22.60	0.003480:18.36	0.003498:25.56	0.003435:19.52	0.003782:20.87	0.003779:20.01	0.003683:25.56	0.003302:21.93	0.003359:21.97	0.003602:17.67	0.003570:17.30	0.003125:23.56	0.003815:17.77	0.003497:32.69	0.003457:17.13	0.003295:20.92	0.003659:21.82	0.003554:25.09	0.003298:25.11	0.003500:23.05	0.003668:17.96	0.003595:22.30	0.004048:17.91	0.003676:14.95	0.003673:11.51	0.003786:13.73	0.003818:13.19	0.003808:14.20	0.003667:15.95	0.004049:11.94
Chr01	15650001	0.003955:18.34	0.004405:16.32	0.004392:18.52	0.004734:15.25	0.004449:13.83	0.004301:17.24	0.004135:20.93	0.004463:15.35	0.004156:20.41	0.004243:15.46	0.004104:19.12	0.003889:20.27	0.003907:19.29	0.004108:18.10	0.004027:21.55	0.004171:23.02	0.003832:25.35	0.004143:16.30	0.003939:20.74	0.004153:18.67	0.004081:24.27	0.004214:15.80	0.004282:20.80	0.004003:20.21	0.004091:24.05	0.004220:17.29	0.004126:21.37	0.004182:16.90	0.004180:18.13	0.004314:20.10	0.004296:17.59	0.004015:27.43	0.004298:15.50	0.004216:19.16	0.004051:20.96	0.004016:20.24	0.004145:20.15	0.004030:21.42	0.004150:18.10	0.004140:18.97	0.004095:17.93	0.004365:13.92	0.004294:11.22	0.004783:11.63	0.004251:12.70	0.004266:13.57	0.004121:16.31	0.004385:10.66
Chr01	15700001	0.004230:15.67	0.004179:14.38	0.004445:17.53	0.004837:13.41	0.004206:13.05	0.004469:15.87	0.004396:18.69	0.004112:13.88	0.004216:18.08	0.004417:14.27	0.004101:16.83	0.004235:18.59	0.004157:18.09	0.004180:16.45	0.004192:20.93	0.004440:22.81	0.004129:26.30	0.004380:15.33	0.004169:21.24	0.004270:18.08	0.003860:24.42	0.004126:17.55	0.004381:19.65	0.004508:19.81	0.004189:24.30	0.004186:19.68	0.004041:20.06	0.004068:15.26	0.004503:15.92	0.003908:20.95	0.004426:17.19	0.004079:30.02	0.004344:16.75	0.004113:20.17	0.003849:21.49	0.003922:21.88	0.003953:21.01	0.004445:22.95	0.004353:16.64	0.004033:20.66	0.004384:16.37	0.004256:13.70	0.005431:10.72	0.004546:11.41	0.004192:12.00	0.004271:12.96	0.004107:15.28	0.004241:10.90
Chr01	15750001	0.003848:22.95	0.003928:21.07	0.003865:24.67	0.004054:19.48	0.003964:17.64	0.003745:21.52	0.003888:25.61	0.003766:20.32	0.003766:24.41	0.004000:21.37	0.003838:23.87	0.003864:25.01	0.003967:23.35	0.003856:23.26	0.003930:29.56	0.003866:32.11	0.003881:35.78	0.003829:24.14	0.003875:30.15	0.003898:25.26	0.003932:32.89	0.003889:22.57	0.003726:31.70	0.003905:29.85	0.003925:33.18	0.003853:25.52	0.003887:27.35	0.003957:24.08	0.003925:21.13	0.003747:28.56	0.003895:26.74	0.003742:39.40	0.003983:22.04	0.003877:26.99	0.003903:28.58	0.003760:30.29	0.003849:29.88	0.003834:29.45	0.003800:25.97	0.003963:29.00	0.003978:26.22	0.003784:21.83	0.003926:17.31	0.003954:18.37	0.003822:18.98	0.003995:19.51	0.004010:23.06	0.003860:16.16
Chr01	15800001	0.004237:18.05	0.004013:16.96	0.003757:18.43	0.003845:15.14	0.003731:13.46	0.003874:17.74	0.003988:19.73	0.004014:15.60	0.003600:19.06	0.004161:15.66	0.004126:18.36	0.003809:20.06	0.004650:18.00	0.004647:17.42	0.003424:23.20	0.004417:24.88	0.003745:26.23	0.003740:18.10	0.003295:23.11	0.003965:19.96	0.003998:25.47	0.004357:17.55	0.003705:23.14	0.004366:22.46	0.003285:25.31	0.003593:19.38	0.004687:19.55	0.004588:18.09	0.003822:17.40	0.003944:22.04	0.003994:19.73	0.003374:30.86	0.004703:17.66	0.003769:21.01	0.003767:22.64	0.003764:23.48	0.003526:23.41	0.003896:22.98	0.004541:19.91	0.004028:21.34	0.004024:19.22	0.004379:16.55	0.004432:12.16	0.004837:12.71	0.004241:13.22	0.004607:14.34	0.004295:16.29	0.006050:11.09
Chr01	15850001	0.024855:25.55	0.025032:24.20	0.024689:26.68	0.025413:22.23	0.025375:19.94	0.025845:25.69	0.025457:30.46	0.025156:22.89	0.025162:28.51	0.025436:23.01	0.025050:27.92	0.025795:31.81	0.024184:27.68	0.025268:25.73	0.024431:32.54	0.024293:36.45	0.024112:39.49	0.024150:23.56	0.024132:31.27	0.024607:28.20	0.024075:38.64	0.024085:25.54	0.023699:30.06	0.024699:29.96	0.024418:37.29	0.024927:30.06	0.024396:31.70	0.024918:25.07	0.025002:24.59	0.025595:32.51	0.024718:26.49	0.024172:43.84	0.025427:24.65	0.024922:29.69	0.024263:32.30	0.024876:33.75	0.024677:33.06	0.025025:33.97	0.025440:25.55	0.024239:29.85	0.025093:25.42	0.024349:21.00	0.025095:15.39	0.024941:16.41	0.024541:17.78	0.024793:19.61	0.024952:23.29	0.023843:15.15
Chr01	15900001	0.028627:22.32	0.030055:21.27	0.029343:24.33	0.029159:19.77	0.029609:18.93	0.029603:21.08	0.029015:26.84	0.029316:19.18	0.029396:27.40	0.029306:20.04	0.028777:24.86	0.029286:28.88	0.029383:25.35	0.029369:24.31	0.028615:30.57	0.029391:34.24	0.028636:40.24	0.029213:23.22	0.028743:34.55	0.029853:26.77	0.029130:37.33	0.028683:30.05	0.028996:30.12	0.029093:28.86	0.029192:36.36	0.028937:34.25	0.029281:30.89	0.029505:23.04	0.029007:21.49	0.029131:34.80	0.029627:24.86	0.028570:49.33	0.029768:24.37	0.028886:30.46	0.029068:32.65	0.028516:38.54	0.028520:37.04	0.029767:34.41	0.029230:25.76	0.028767:31.22	0.029703:25.61	0.029631:20.80	0.028836:16.72	0.028999:20.40	0.029373:18.33	0.029189:19.26	0.029148:22.92	0.029557:18.68
Chr01	15950001	0.004413:21.81	0.004345:20.80	0.004091:23.25	0.004911:18.71	0.004461:17.01	0.004335:20.78	0.004334:25.04	0.004287:19.75	0.004682:23.88	0.004654:19.64	0.003872:23.25	0.004047:25.68	0.004107:21.87	0.004240:21.65	0.004289:27.59	0.004550:30.54	0.004118:32.87	0.004331:22.48	0.004476:27.08	0.004713:23.80	0.004326:31.63	0.004207:22.71	0.004594:28.31	0.004491:27.08	0.004233:31.16	0.004144:25.39	0.004290:25.06	0.004649:22.49	0.004481:20.62	0.004295:27.48	0.004840:23.92	0.004176:38.36	0.003781:20.26	0.004493:25.44	0.004461:25.72	0.004397:30.04	0.004173:29.04	0.004195:28.33	0.004247:23.94	0.004314:26.07	0.004036:22.75	0.004809:19.45	0.004609:15.69	0.004655:16.97	0.004753:16.30	0.004119:17.90	0.004374:21.02	0.004092:14.98
Chr01	16000001	0.004356:18.57	0.004484:17.39	0.004189:21.90	0.004150:16.83	0.004301:13.99	0.004585:15.94	0.003947:22.19	0.004300:17.14	0.004402:19.12	0.004083:16.70	0.004263:19.06	0.004196:20.55	0.004377:17.49	0.004046:20.35	0.004206:27.70	0.004034:29.09	0.004026:30.95	0.004245:22.51	0.004105:25.92	0.004004:23.12	0.004057:29.27	0.004072:22.24	0.003987:29.35	0.003880:27.03	0.004275:29.50	0.004066:23.98	0.004389:21.03	0.004162:19.47	0.004556:15.89	0.004037:26.98	0.004274:24.23	0.004099:37.77	0.004050:20.98	0.004163:25.22	0.003844:26.59	0.003965:28.26	0.003994:26.65	0.004364:28.16	0.004278:24.96	0.004315:26.26	0.003992:24.07	0.004176:20.61	0.004063:14.43	0.004124:15.65	0.004112:15.82	0.004280:18.02	0.004142:20.90	0.004398:15.03
Chr01	16050001	0.006115:23.59	0.006973:21.39	0.007132:22.83	0.005998:19.67	0.006264:16.93	0.006872:19.28	0.005914:23.55	0.006074:20.64	0.006288:21.52	0.006777:18.70	0.005276:21.85	0.005982:20.49	0.005858:19.98	0.006329:20.76	0.006316:26.40	0.006324:28.49	0.006019:26.74	0.006680:25.17	0.005921:23.82	0.006021:23.19	0.006414:26.00	0.006275:18.64	0.005892:33.78	0.005863:32.21	0.006102:26.79	0.005855:20.81	0.005931:21.56	0.006478:23.12	0.006611:18.68	0.004923:24.18	0.005990:27.92	0.005853:32.99	0.004976:19.02	0.005370:23.53	0.005944:23.74	0.005345:24.60	0.006038:23.39	0.006306:26.05	0.005740:26.84	0.005829:24.41	0.006229:28.20	0.007101:23.08	0.006461:17.25	0.006394:16.24	0.006119:18.32	0.006184:19.78	0.005861:22.33	0.006316:15.69
Chr01	16100001	0.001261:17.59	0.001844:16.10	0.001287:16.11	0.001662:14.19	0.001530:12.18	0.001709:14.43	0.001681:16.70	0.001546:15.20	0.001697:15.41	0.001418:14.15	0.001579:15.65	0.001996:14.61	0.001268:14.73	0.001788:15.79	0.001296:20.02	0.001557:20.53	0.001296:20.85	0.001421:19.48	0.001590:18.76	0.001244:16.67	0.001210:19.31	0.001406:14.73	0.001291:25.46	0.001241:23.48	0.001423:20.98	0.001624:15.14	0.001409:14.45	0.001390:17.35	0.001241:13.73	0.001278:18.45	0.001287:20.38	0.001207:26.86	0.001559:14.47	0.001479:17.71	0.001371:18.38	0.001283:19.65	0.001326:18.48	0.001311:19.99	0.001235:20.45	0.001210:20.36	0.001240:21.03	0.001319:17.04	0.001800:13.60	0.001318:12.72	0.001359:14.62	0.001327:14.82	0.001218:16.12	0.001571:11.86
Chr01	16150001	NA:11.79	NA:11.25	NA:11.75	NA:10.13	NA:8.06	NA:11.60	NA:13.50	NA:10.45	NA:11.34	NA:10.31	NA:11.76	NA:12.29	NA:11.33	NA:11.44	NA:14.16	NA:15.10	NA:14.89	NA:11.32	NA:12.13	NA:11.96	NA:14.21	NA:8.21	NA:14.52	NA:14.73	NA:15.21	NA:10.04	NA:11.03	NA:10.82	NA:11.12	NA:12.80	NA:12.92	NA:16.15	NA:10.59	NA:12.03	NA:13.47	NA:11.84	NA:10.28	NA:13.34	NA:12.98	NA:11.87	NA:12.47	NA:9.80	NA:7.32	NA:6.24	NA:7.89	NA:8.77	NA:10.14	NA:5.95
Chr01	16200001	0.004208:26.40	0.004097:24.59	0.004098:28.07	0.004135:22.81	0.004684:21.06	0.003982:25.88	0.004492:31.56	0.004986:23.07	0.004447:31.24	0.003960:23.05	0.003910:28.21	0.003943:31.57	0.003917:28.29	0.004429:26.52	0.003888:33.87	0.003678:38.41	0.003629:43.13	0.003941:25.88	0.004013:34.17	0.003710:28.93	0.003724:39.27	0.003679:28.62	0.004138:33.24	0.003823:32.76	0.003945:40.71	0.003471:33.99	0.003782:32.94	0.004646:26.07	0.003834:26.64	0.003535:35.85	0.003913:29.00	0.003640:49.22	0.003452:26.67	0.003656:32.16	0.004140:35.32	0.004039:37.05	0.003454:36.16	0.003908:37.53	0.004149:28.30	0.003722:33.34	0.004346:28.61	0.004744:23.53	0.004647:17.34	0.004342:18.60	0.004377:19.40	0.004235:21.19	0.004506:25.58	0.005148:17.87
Chr01	16250001	0.005194:23.08	0.004657:21.67	0.004642:26.58	0.004842:20.05	0.005930:18.11	0.004764:23.84	0.004471:29.40	0.004564:19.80	0.004406:29.32	0.005112:20.23	0.004740:24.77	0.004339:30.24	0.004546:25.86	0.004558:25.59	0.004657:31.30	0.004601:35.04	0.004436:40.94	0.004767:23.08	0.004654:32.14	0.004633:27.06	0.004497:37.82	0.004802:26.95	0.004725:29.12	0.004589:28.06	0.004420:37.24	0.004552:31.04	0.004495:30.20	0.004635:23.54	0.004752:23.84	0.004692:32.57	0.004543:25.80	0.004617:44.28	0.004661:24.52	0.004648:31.02	0.004445:32.41	0.004473:33.90	0.004575:32.93	0.004412:34.17	0.004484:25.25	0.004543:28.39	0.004579:24.70	0.005333:19.75	0.005578:15.02	0.004845:16.88	0.004831:17.02	0.004874:18.86	0.005082:23.19	0.005267:17.11
Chr01	16300001	0.003894:21.19	0.003887:19.31	0.003970:22.51	0.003879:17.42	0.004005:15.95	0.004292:20.95	0.003915:25.14	0.003998:18.48	0.003991:23.25	0.003884:18.05	0.004279:20.48	0.003849:23.51	0.003984:22.27	0.004322:21.72	0.003965:27.39	0.003841:30.75	0.003758:33.35	0.004171:20.72	0.003892:25.78	0.003988:24.47	0.003969:31.34	0.003956:22.03	0.003966:25.90	0.004016:25.98	0.003766:31.56	0.004217:26.25	0.003752:24.51	0.003980:20.37	0.004093:20.56	0.003964:27.98	0.004024:22.53	0.003974:38.51	0.004016:20.33	0.003785:25.83	0.003972:27.37	0.003943:28.91	0.004018:27.92	0.003773:29.39	0.003927:22.55	0.004034:25.45	0.004046:22.44	0.004082:18.69	0.003850:13.78	0.003694:14.64	0.004492:15.14	0.004101:17.00	0.003823:19.74	0.003782:13.68
Chr01	16350001	0.004877:18.50	0.005013:17.08	0.004851:19.34	0.004837:16.05	0.005005:13.31	0.004770:16.34	0.004933:20.77	0.004804:15.70	0.004989:19.38	0.004795:16.71	0.004837:18.13	0.004944:18.62	0.004890:17.76	0.004785:18.35	0.004778:24.33	0.004833:26.08	0.004766:24.84	0.004806:20.28	0.004847:22.87	0.004928:20.58	0.004781:26.58	0.004823:17.83	0.004883:26.92	0.004880:26.14	0.004911:25.46	0.004977:20.21	0.004849:19.97	0.004715:19.60	0.005058:16.71	0.004794:21.90	0.004919:21.97	0.004782:30.37	0.004770:16.69	0.004743:21.84	0.004820:21.35	0.004883:23.11	0.004712:22.70	0.004931:22.94	0.004752:23.13	0.004752:22.53	0.004869:22.28	0.004845:18.57	0.005025:15.21	0.004853:16.69	0.004883:16.74	0.004940:18.33	0.004904:19.24	0.004979:13.40
Chr01	16400001	0.003090:12.97	0.002858:12.16	0.003002:13.44	0.002917:11.39	0.002960:9.39	0.003021:11.16	0.003165:13.75	0.003028:11.84	0.003029:12.48	0.003032:10.97	0.002858:12.15	0.002875:12.51	0.002904:11.39	0.002962:12.83	0.002781:17.18	0.002708:19.20	0.002743:19.33	0.002552:14.63	0.002818:17.30	0.002847:14.89	0.002851:18.99	0.002793:12.99	0.002768:19.08	0.003047:18.35	0.002782:19.03	0.002956:14.94	0.002804:12.49	0.002831:13.89	0.002845:10.48	0.002650:16.80	0.003130:16.50	0.002654:23.37	0.002961:13.03	0.002903:16.35	0.002744:16.55	0.002707:18.22	0.002793:15.97	0.002633:17.97	0.002974:16.12	0.002806:16.29	0.002735:15.89	0.002751:13.21	0.002846:9.69	0.002879:10.37	0.002951:11.06	0.002835:12.28	0.002966:13.91	0.002628:9.85
Chr01	16450001	0.004272:17.84	0.004335:16.56	0.003875:18.59	0.004213:15.43	0.004244:12.50	0.004057:15.74	0.003965:19.52	0.003991:15.72	0.004068:17.56	0.003945:14.21	0.004267:16.83	0.004083:16.55	0.004580:15.91	0.004145:16.24	0.003836:21.71	0.003770:23.00	0.004098:22.56	0.004102:18.58	0.003673:19.92	0.004103:18.21	0.004247:22.05	0.004270:15.74	0.003933:24.14	0.003748:23.69	0.003827:22.12	0.004261:17.16	0.004112:16.69	0.004105:18.03	0.004091:15.52	0.004060:20.30	0.003874:21.05	0.003813:29.11	0.004185:15.60	0.003991:20.39	0.003744:20.69	0.004128:20.68	0.004183:18.47	0.003869:21.39	0.003871:20.81	0.003796:20.51	0.003956:21.13	0.004234:17.42	0.003884:13.12	0.004180:12.71	0.004347:14.07	0.003966:15.83	0.004027:17.67	0.003971:11.41
Chr01	16500001	0.004323:21.11	0.005043:19.83	0.004611:22.89	0.005024:17.95	0.005060:15.84	0.005572:19.07	0.004260:23.81	0.004889:18.59	0.004261:20.99	0.004671:18.31	0.004297:20.36	0.005084:20.21	0.004458:19.12	0.004570:19.80	0.004414:25.21	0.004831:24.73	0.004882:26.00	0.004589:23.56	0.004958:21.11	0.005413:21.29	0.004989:22.36	0.005202:18.80	0.004454:30.73	0.004632:30.33	0.004616:23.91	0.005879:18.44	0.004623:21.50	0.004004:21.48	0.004725:18.73	0.004534:22.62	0.003716:26.24	0.004241:33.78	0.004450:18.79	0.004462:23.70	0.004518:22.77	0.004353:24.28	0.004865:21.08	0.004445:24.03	0.004301:26.08	0.004909:24.68	0.004240:25.62	0.004422:21.72	0.004473:17.10	0.004953:16.85	0.005300:17.96	0.004386:19.71	0.004324:21.92	0.004806:14.32
Chr01	16550001	0.004025:21.44	0.004215:20.76	0.004121:22.76	0.004406:18.37	0.004024:15.73	0.004211:18.48	0.004084:24.70	0.004532:19.07	0.004082:22.62	0.004255:18.61	0.004008:20.95	0.004155:20.77	0.004358:20.44	0.004299:21.50	0.003917:27.81	0.004045:29.80	0.003967:29.94	0.003933:24.39	0.003962:26.31	0.004159:23.65	0.004007:29.15	0.004127:20.95	0.004008:31.55	0.003981:31.07	0.004130:30.06	0.004044:22.99	0.004140:21.70	0.004094:21.86	0.003888:19.05	0.004055:26.69	0.003934:27.18	0.004233:36.34	0.004098:21.17	0.004083:25.75	0.004075:28.04	0.003986:27.30	0.004157:25.83	0.003879:28.46	0.004038:26.60	0.004058:28.04	0.003836:25.77	0.004050:21.60	0.004284:16.96	0.004116:17.07	0.003998:18.45	0.004020:19.78	0.004165:23.02	0.004307:15.02
Chr01	16600001	0.002983:23.31	0.003021:21.56	0.003105:23.64	0.003969:19.39	0.003290:16.70	0.003096:20.64	0.003365:26.23	0.002997:20.50	0.003100:22.18	0.003741:19.38	0.003674:21.30	0.003025:21.16	0.003547:21.38	0.003401:21.90	0.002974:28.88	0.002997:32.61	0.003024:29.97	0.003747:23.13	0.003190:25.83	0.003693:24.61	0.002920:31.03	0.003447:20.39	0.003090:29.97	0.003391:30.13	0.003671:31.51	0.003136:22.85	0.003340:22.07	0.003084:22.38	0.003526:19.27	0.003237:25.32	0.003401:25.35	0.003184:35.44	0.003660:19.41	0.003153:24.83	0.003238:27.30	0.003188:25.83	0.003983:23.44	0.003142:28.28	0.002932:25.78	0.003617:24.76	0.002996:25.47	0.003213:20.82	0.003838:15.62	0.003859:15.13	0.003748:17.81	0.003062:19.35	0.003515:22.50	0.003511:14.49
Chr01	16650001	0.003469:25.65	0.003272:23.66	0.003445:26.82	0.004002:22.47	0.003707:19.39	0.003215:25.94	0.003363:30.60	0.003694:22.85	0.003638:27.86	0.003457:22.08	0.003650:25.52	0.003565:28.03	0.003585:26.10	0.003659:25.82	0.003387:32.68	0.003640:35.34	0.003393:37.34	0.003568:24.79	0.003227:30.09	0.003631:27.22	0.003482:35.19	0.003763:24.38	0.003393:31.79	0.003138:31.73	0.003435:36.49	0.003570:27.83	0.003391:28.33	0.003572:24.38	0.003355:24.24	0.003596:29.78	0.003549:27.33	0.003333:43.02	0.003461:22.97	0.003565:29.33	0.003590:31.35	0.003851:31.67	0.003639:28.81	0.003596:32.70	0.003478:28.49	0.003315:29.88	0.003511:27.32	0.003699:22.01	0.004089:16.43	0.003830:16.82	0.003830:18.92	0.003910:20.68	0.003393:23.53	0.004102:16.65
Chr01	16700001	0.005017:24.52	0.005072:22.61	0.005038:26.78	0.005193:21.49	0.005301:19.05	0.004979:24.91	0.004829:28.99	0.004935:21.41	0.004971:28.03	0.004962:22.84	0.005089:26.20	0.004682:30.68	0.005081:27.43	0.004826:28.14	0.004747:31.48	0.004614:36.90	0.004725:41.51	0.004924:23.44	0.004681:34.38	0.004913:27.23	0.004629:39.03	0.004793:27.90	0.004839:30.56	0.005026:29.48	0.004769:37.52	0.004810:32.44	0.004681:30.90	0.004792:24.59	0.005091:23.29	0.004663:32.70	0.005029:25.76	0.004660:46.82	0.004851:23.40	0.004748:30.51	0.004793:33.31	0.004764:36.09	0.004863:34.42	0.004787:34.29	0.005039:25.18	0.004849:28.91	0.005056:24.75	0.005241:21.25	0.006014:16.31	0.005800:18.42	0.005266:17.49	0.005281:19.98	0.004926:24.56	0.005482:18.39
Chr01	16750001	0.003715:26.87	0.003879:25.18	0.003881:28.81	0.003837:23.13	0.003941:21.22	0.003828:26.76	0.003841:31.60	0.003914:22.97	0.003764:30.98	0.003824:23.10	0.003779:29.17	0.003937:33.98	0.003918:28.72	0.003880:27.49	0.003754:34.56	0.003687:39.25	0.003720:44.17	0.003917:25.35	0.003826:35.45	0.003885:30.16	0.003766:41.21	0.003915:28.47	0.003936:32.63	0.003794:33.09	0.003727:41.80	0.003839:34.17	0.003829:34.18	0.003711:26.28	0.003778:25.82	0.003726:35.40	0.003787:28.30	0.003744:49.90	0.003801:27.44	0.003693:32.84	0.003778:35.71	0.003762:39.48	0.003804:38.39	0.003824:37.18	0.003700:28.02	0.003843:32.67	0.003766:27.94	0.003862:23.13	0.004114:16.37	0.003975:19.68	0.004043:18.65	0.003797:22.12	0.003805:24.84	0.004377:17.87
Chr01	16800001	0.006561:21.33	0.006751:20.61	0.006186:23.45	0.006967:19.54	0.007725:17.04	0.006740:20.79	0.006084:24.94	0.006098:19.44	0.005460:25.57	0.005970:20.27	0.005979:22.81	0.005517:26.21	0.006497:22.58	0.005856:22.44	0.005988:28.57	0.006291:31.27	0.005313:35.47	0.006049:23.36	0.005968:31.36	0.005757:24.59	0.006112:32.88	0.005362:25.63	0.006602:30.61	0.006659:29.12	0.006105:33.54	0.005535:27.69	0.005351:25.56	0.005874:22.18	0.006376:20.78	0.005663:29.54	0.006842:25.58	0.005529:42.30	0.005937:22.05	0.005987:26.20	0.005642:28.22	0.005431:32.63	0.005223:31.80	0.005241:30.32	0.006830:25.36	0.005760:28.20	0.006456:24.84	0.006390:21.64	0.007960:16.14	0.005995:19.34	0.007547:18.42	0.006225:19.83	0.006354:21.62	0.007226:15.84
Chr01	16850001	0.005516:23.49	0.005693:22.25	0.005549:23.20	0.005956:19.80	0.006071:16.97	0.005901:21.36	0.005647:24.69	0.005323:20.68	0.005488:24.92	0.005450:20.27	0.006012:22.63	0.005487:25.28	0.005386:22.53	0.005230:22.55	0.005464:27.53	0.005339:31.21	0.005301:31.91	0.005833:25.14	0.005361:28.28	0.005463:25.29	0.005993:29.67	0.006443:20.91	0.005758:32.57	0.005288:31.26	0.005629:31.67	0.004768:23.56	0.005560:24.32	0.005635:23.96	0.005590:21.83	0.005449:25.25	0.005679:26.26	0.005490:35.81	0.006303:19.20	0.005647:24.03	0.005148:25.45	0.004853:27.23	0.004765:27.87	0.005136:26.44	0.005823:27.37	0.005883:26.32	0.006062:26.80	0.005005:22.47	0.006185:18.18	0.004867:19.87	0.005797:19.65	0.005599:21.15	0.004799:21.57	0.005572:16.54
Chr01	16900001	0.004486:18.20	0.004748:17.31	0.004389:20.84	0.004933:15.96	0.004105:14.80	0.004772:17.01	0.004802:21.82	0.004517:16.35	0.004572:19.69	0.004944:15.91	0.004559:17.96	0.004434:21.75	0.004782:18.59	0.004783:18.77	0.004733:24.82	0.004727:27.82	0.004216:31.40	0.004664:19.03	0.004345:25.44	0.005110:21.43	0.004280:29.51	0.004385:21.71	0.004873:24.10	0.004435:23.85	0.004185:30.07	0.004863:24.05	0.003959:22.87	0.004621:18.86	0.004737:18.69	0.004631:26.44	0.004566:20.90	0.004371:37.12	0.004479:20.11	0.004375:24.65	0.005096:25.97	0.004298:27.69	0.004324:25.81	0.004317:27.21	0.004694:21.07	0.004561:25.00	0.004480:20.18	0.005152:16.12	0.004803:13.49	0.004885:13.60	0.004455:14.74	0.004885:15.82	0.005027:18.13	0.004826:13.33
Chr01	16950001	0.004503:23.72	0.004783:21.01	0.004438:25.48	0.005096:20.17	0.004648:18.00	0.004571:21.36	0.004713:26.25	0.004787:20.18	0.004760:25.29	0.004418:19.90	0.004745:23.83	0.004559:25.01	0.004446:22.89	0.004849:22.69	0.004653:31.34	0.004544:33.25	0.004714:36.25	0.004503:25.21	0.004433:29.26	0.004695:26.25	0.004587:34.96	0.004844:25.59	0.004950:31.70	0.004468:30.70	0.004745:34.28	0.004236:27.54	0.004513:27.23	0.004886:22.85	0.004518:22.53	0.004709:30.48	0.004514:26.64	0.004562:44.68	0.004731:23.24	0.004576:27.50	0.004499:31.61	0.004489:32.90	0.004876:29.21	0.004431:32.47	0.004695:28.03	0.004685:29.87	0.004650:27.58	0.004828:22.21	0.004910:17.09	0.005543:16.30	0.004890:18.30	0.004728:19.91	0.004670:23.70	0.005096:16.65
Chr01	17000001	0.004806:23.52	0.004729:21.80	0.004780:22.02	0.004654:19.26	0.004183:15.86	0.004874:19.82	0.004747:23.84	0.004859:20.52	0.004844:20.35	0.004568:18.38	0.004654:19.36	0.004808:20.92	0.004833:19.67	0.004671:21.03	0.004874:23.48	0.004841:22.31	0.004931:19.05	0.004804:24.62	0.004449:17.27	0.004769:22.26	0.004859:25.35	0.004458:13.67	0.004729:31.72	0.004838:31.06	0.004501:19.75	0.003778:14.12	0.004802:19.60	0.004815:23.25	0.004851:18.83	0.004669:16.27	0.004782:27.25	0.004442:23.43	0.004736:14.36	0.004827:19.13	0.004579:18.08	0.004003:17.58	0.004490:15.11	0.004480:19.60	0.004781:25.64	0.004878:19.51	0.004530:25.38	0.004802:21.14	0.004769:17.24	0.004867:14.59	0.004829:17.63	0.004918:18.54	0.004833:22.79	0.004510:14.64
Chr01	17050001	0.004358:21.54	0.004365:20.28	0.004319:23.52	0.004371:19.29	0.004426:16.01	0.004353:19.06	0.004406:25.18	0.004623:19.68	0.004428:20.72	0.004274:19.09	0.004499:21.12	0.004355:21.35	0.004439:19.99	0.004369:22.10	0.004309:30.24	0.004353:32.19	0.004277:33.94	0.004329:24.97	0.004414:28.14	0.004261:25.42	0.004371:34.55	0.004418:23.80	0.004366:32.03	0.004347:31.45	0.004334:33.00	0.004375:26.90	0.004449:21.10	0.004300:22.91	0.004373:18.86	0.004269:30.45	0.004382:27.23	0.004349:42.83	0.004558:23.11	0.004378:27.36	0.004330:30.30	0.004334:30.96	0.004225:27.63	0.004332:32.01	0.004373:27.09	0.004339:29.55	0.004332:26.97	0.004414:21.84	0.004543:16.32	0.004370:15.59	0.004358:18.30	0.004326:19.36	0.004333:22.32	0.004471:15.58
Chr01	17100001	0.002147:20.97	0.002345:19.33	0.001908:22.34	0.002189:17.49	0.002174:14.05	0.002238:17.13	0.001998:23.08	0.002455:17.90	0.001916:18.55	0.002424:17.24	0.002291:18.68	0.001958:19.48	0.002424:17.12	0.002297:20.54	0.001841:26.67	0.001925:28.44	0.001817:26.94	0.002388:24.13	0.001797:23.59	0.001805:23.12	0.001951:27.59	0.002119:17.47	0.002043:30.72	0.001943:30.42	0.001817:27.17	0.001978:19.78	0.002269:19.61	0.002347:20.59	0.002948:16.72	0.001960:22.47	0.001972:26.50	0.002183:30.84	0.001919:18.11	0.001891:22.59	0.002214:24.04	0.002222:23.28	0.002527:20.97	0.001991:25.02	0.002154:26.62	0.001916:23.11	0.002097:25.31	0.002329:20.58	0.002022:15.65	0.001812:14.82	0.002289:17.34	0.002024:18.11	0.002034:20.84	0.002245:14.64
Chr01	17150001	0.000524:23.32	0.000563:21.95	0.000712:24.08	0.000645:19.39	0.000788:16.54	0.000550:19.80	0.000546:25.35	0.000826:20.45	0.000474:21.38	0.000545:19.57	0.000570:21.82	0.000669:22.16	0.000806:19.73	0.000667:22.16	0.000447:29.74	0.000672:32.77	0.000445:33.90	0.000507:25.15	0.000487:27.54	0.000445:25.71	0.000445:32.09	0.000451:22.02	0.000465:32.47	0.000405:31.71	0.000606:33.41	0.000531:24.85	0.000579:22.81	0.000423:23.13	0.000589:19.94	0.000507:28.13	0.000465:27.70	0.000528:39.76	0.000627:21.97	0.000444:26.80	0.000507:28.58	0.000465:29.29	0.000586:28.75	0.000606:30.41	0.000504:27.22	0.000427:28.46	0.000445:26.52	0.000630:22.50	0.000556:17.18	0.000687:16.44	0.000468:18.36	0.000489:21.02	0.000550:21.55	0.001144:14.92
Chr01	17200001	0.000963:21.61	0.001162:19.68	0.001120:21.08	0.001394:18.36	0.001427:15.30	0.000797:18.38	0.001215:22.93	0.000776:18.99	0.000804:20.35	0.000854:18.56	0.001136:19.21	0.001257:20.16	0.000925:19.06	0.000986:20.73	0.000579:25.43	0.000824:27.36	0.000714:26.22	0.000811:23.79	0.000632:23.28	0.000772:22.93	0.000652:25.69	0.000885:18.50	0.000841:30.59	0.000768:30.20	0.000975:25.60	0.000935:19.86	0.000937:19.44	0.001029:21.87	0.002685:17.73	0.000684:22.42	0.000712:25.65	0.000714:33.26	0.000798:17.46	0.000930:22.90	0.000750:23.23	0.000684:24.43	0.000742:22.13	0.000749:25.07	0.000688:25.58	0.000651:23.79	0.000932:25.53	0.000849:20.75	0.001259:16.88	0.000899:16.54	0.000984:18.50	0.000859:19.91	0.000662:21.50	0.000927:14.38
Chr01	17250001	0.001299:19.56	0.001236:17.64	0.000750:20.29	0.001167:16.69	0.000838:14.02	0.000798:17.82	0.000617:21.48	0.001035:17.29	0.001165:19.77	0.001085:17.07	0.001062:18.98	0.001068:18.68	0.000905:18.31	0.000881:19.36	0.000570:25.11	0.000966:27.90	0.001054:27.90	0.000728:21.94	0.000821:23.43	0.000831:22.16	0.000860:26.60	0.000771:18.93	0.000723:29.02	0.000614:27.51	0.001158:28.00	0.000795:19.87	0.001269:19.04	0.000922:20.16	0.001580:17.32	0.000728:21.32	0.000964:24.21	0.000767:31.76	0.000947:18.04	0.000884:23.08	0.000983:22.82	0.000679:24.42	0.000920:22.85	0.000758:24.26	0.000572:23.44	0.001052:23.86	0.000529:24.02	0.000923:19.60	0.000938:15.09	0.000802:15.79	0.000797:16.26	0.000664:17.98	0.000597:19.89	0.001404:13.66
Chr01	17300001	0.001492:25.48	0.001767:24.34	0.001756:26.57	0.001807:22.39	0.001938:19.57	0.001952:23.52	0.001590:28.27	0.001542:23.10	0.001533:28.43	0.002520:21.93	0.001255:26.95	0.001366:28.18	0.001377:26.25	0.001853:25.79	0.001468:32.25	0.001836:35.89	0.001140:38.40	0.002174:25.45	0.001438:32.79	0.001701:27.91	0.001710:36.99	0.001118:24.81	0.001809:33.31	0.001412:32.72	0.001096:38.08	0.001144:28.87	0.001284:28.69	0.001972:25.94	0.001884:24.09	0.001520:32.25	0.001663:27.88	0.001037:44.25	0.001477:23.71	0.002045:29.50	0.001597:31.00	0.001058:33.68	0.001346:33.04	0.001602:32.99	0.001956:28.54	0.001412:30.73	0.001613:28.64	0.002059:23.47	0.003150:18.12	0.002609:19.36	0.002374:19.94	0.002065:22.12	0.002006:24.62	0.002485:18.22
Chr01	17350001	0.000927:22.66	0.000511:21.82	0.000509:24.78	0.000488:20.23	0.000667:19.78	0.000402:23.96	0.000491:27.09	0.000487:20.87	0.000600:28.22	0.000717:21.18	0.000573:26.21	0.000496:28.69	0.000575:26.07	0.000487:24.48	0.000531:29.82	0.000419:33.25	0.000420:39.92	0.000607:22.41	0.000414:31.27	0.000485:25.08	0.000537:36.28	0.000446:27.16	0.000540:27.63	0.000419:27.62	0.000583:36.25	0.000570:30.54	0.000695:30.47	0.000440:23.07	0.000541:23.33	0.000439:32.24	0.000981:23.64	0.000418:44.53	0.000538:24.04	0.000484:28.36	0.000484:31.11	0.000439:33.73	0.000676:33.70	0.000533:32.96	0.000672:24.08	0.000697:29.76	0.001000:23.70	0.000487:19.85	0.001132:15.34	0.000651:17.37	0.000735:17.59	0.000540:18.57	0.000505:21.79	0.000700:16.90
Chr01	17400001	0.002500:22.13	0.001956:20.75	0.001781:24.29	0.002546:19.13	0.001653:19.06	0.001815:22.65	0.001510:25.79	0.002172:19.12	0.001292:28.52	0.001499:20.33	0.001947:25.40	0.001482:28.58	0.002201:25.85	0.001569:24.13	0.001952:28.53	0.001655:31.98	0.001340:37.58	0.002343:20.49	0.002262:30.81	0.001710:24.81	0.001472:34.22	0.001750:25.06	0.001572:27.01	0.002100:26.03	0.001303:33.80	0.001793:29.28	0.001853:29.97	0.001669:21.97	0.002313:21.68	0.001919:29.75	0.001435:23.39	0.001489:41.20	0.001917:20.91	0.001447:27.72	0.001843:29.30	0.001674:33.22	0.001691:32.14	0.001605:30.08	0.001864:23.69	0.001887:26.34	0.001750:21.29	0.001879:19.01	0.002342:15.08	0.001997:17.09	0.002121:15.96	0.002341:17.78	0.002043:21.07	0.002058:15.94
Chr01	17450001	0.001376:26.06	0.001240:24.81	0.001488:28.98	0.001461:21.73	0.001562:20.16	0.001395:27.38	0.001237:31.62	0.001320:22.09	0.001229:32.47	0.002052:22.60	0.001221:27.97	0.001422:32.07	0.001365:28.97	0.001330:27.36	0.001247:33.54	0.001179:37.74	0.001262:44.15	0.001415:23.85	0.001220:34.42	0.001469:28.76	0.001198:40.89	0.001252:27.62	0.001259:31.21	0.001411:32.07	0.001259:39.85	0.001326:32.67	0.001177:33.43	0.001468:25.00	0.001323:26.36	0.001324:35.33	0.001360:27.31	0.001239:46.63	0.001392:25.81	0.001349:33.38	0.001101:34.93	0.001220:36.70	0.001171:36.14	0.001205:36.76	0.001325:27.11	0.001417:32.09	0.001250:26.22	0.001335:22.80	0.001744:15.85	0.001944:17.56	0.001676:18.62	0.001559:20.12	0.001378:24.37	0.001535:17.24
Chr01	17500001	0.002952:26.25	0.003345:23.65	0.002481:29.17	0.003146:23.00	0.002887:21.96	0.002358:27.82	0.002596:31.73	0.003110:22.75	0.002405:33.05	0.002833:22.92	0.002789:28.64	0.002208:31.46	0.002573:30.75	0.003050:27.85	0.002765:33.78	0.002814:38.60	0.002410:44.79	0.002868:25.40	0.002163:36.50	0.002881:28.95	0.002824:41.00	0.002619:31.58	0.003169:32.21	0.003153:30.99	0.002774:41.53	0.002484:35.94	0.002200:33.54	0.002745:25.70	0.002638:27.23	0.002218:37.67	0.002944:26.85	0.002459:52.32	0.002709:26.87	0.003245:33.47	0.002335:35.82	0.002131:40.19	0.002251:39.65	0.002289:38.47	0.003161:27.76	0.002537:34.87	0.003280:26.50	0.003070:22.51	0.003266:17.53	0.003012:21.00	0.003159:19.06	0.002814:21.73	0.003314:25.96	0.003391:18.96
Chr01	17550001	0.003698:21.48	0.004061:20.34	0.003864:22.21	0.003804:18.49	0.003906:17.48	0.003964:22.29	0.003804:24.04	0.004015:19.41	0.003789:23.54	0.003923:20.37	0.003949:23.50	0.004020:24.70	0.003862:22.90	0.003905:21.92	0.003708:24.88	0.003385:27.82	0.003412:29.89	0.003715:20.58	0.003696:26.00	0.003900:22.10	0.003630:29.33	0.003689:19.75	0.003769:26.78	0.003615:24.62	0.003680:28.37	0.003886:22.98	0.003777:25.58	0.003756:21.53	0.004057:21.97	0.003598:25.44	0.004126:22.02	0.003604:33.75	0.003886:18.85	0.003776:24.02	0.003492:24.73	0.003618:26.72	0.003782:25.69	0.003619:27.02	0.004004:22.72	0.003666:24.53	0.003835:21.23	0.004507:17.91	0.004118:14.93	0.003740:15.96	0.004251:16.06	0.004042:17.74	0.003703:19.62	0.003897:13.73
Chr01	17600001	0.005729:23.43	0.005617:21.36	0.005458:23.57	0.005775:20.58	0.005816:18.82	0.005871:22.94	0.005438:26.20	0.005707:20.05	0.005325:26.16	0.005978:20.90	0.005456:24.86	0.005709:26.02	0.005786:24.21	0.005476:23.84	0.005619:28.90	0.005157:32.37	0.005031:36.44	0.005660:22.82	0.004969:29.54	0.005439:25.66	0.005181:35.39	0.005605:23.98	0.005212:28.61	0.005513:27.56	0.005373:33.19	0.005316:28.83	0.005431:27.34	0.005529:22.50	0.005820:23.06	0.005219:30.92	0.005411:24.48	0.005179:40.56	0.005805:22.07	0.005560:27.76	0.005348:30.11	0.005513:32.17	0.005118:31.86	0.005159:31.75	0.005761:24.87	0.005629:27.24	0.005596:24.10	0.005899:19.67	0.005400:14.73	0.005647:17.52	0.005874:16.91	0.005903:18.54	0.005607:21.87	0.005869:15.97
Chr01	17650001	0.002979:22.79	0.002781:21.31	0.002954:24.01	0.003144:19.88	0.002972:17.40	0.002927:22.99	0.002693:26.09	0.002688:20.30	0.002950:24.79	0.003023:20.49	0.002881:23.05	0.002726:24.94	0.002894:22.78	0.002629:23.21	0.002942:27.75	0.003023:30.97	0.002613:34.45	0.003173:21.31	0.002818:27.39	0.002866:24.85	0.002570:33.72	0.003368:20.81	0.003060:26.90	0.002831:26.56	0.002761:33.29	0.002525:26.12	0.002793:24.96	0.003027:22.31	0.002891:22.38	0.002672:27.75	0.003225:22.43	0.002363:35.67	0.002824:20.66	0.002665:25.75	0.002812:26.78	0.002564:29.71	0.002760:29.18	0.002564:28.00	0.002770:22.86	0.002878:25.60	0.002828:21.77	0.003012:19.14	0.003268:14.42	0.003047:15.83	0.002941:16.12	0.003164:17.73	0.003537:20.62	0.003041:14.40
Chr01	17700001	0.002397:22.05	0.002355:20.13	0.002297:25.57	0.002439:19.83	0.002327:18.47	0.002351:23.56	0.002394:26.80	0.002405:19.62	0.002336:26.37	0.002287:20.83	0.002535:23.84	0.002422:25.41	0.002362:23.56	0.002347:23.04	0.002310:28.54	0.002349:32.77	0.002250:38.27	0.002317:21.91	0.002382:32.52	0.002287:24.87	0.002395:35.89	0.002419:27.66	0.002362:28.18	0.002400:27.12	0.002319:34.67	0.002263:31.22	0.002395:27.13	0.002273:21.72	0.002394:22.67	0.002400:32.54	0.002396:23.62	0.002329:45.21	0.002339:23.68	0.002442:28.51	0.002429:31.28	0.002275:34.46	0.002462:33.80	0.002570:32.54	0.002291:23.21	0.002412:29.14	0.002319:23.59	0.002494:19.30	0.002571:15.08	0.002413:18.80	0.002490:17.98	0.002192:18.04	0.002523:22.49	0.002301:16.68
Chr01	17750001	0.001994:15.82	0.001696:14.25	0.001785:17.06	0.001692:13.61	0.001877:12.44	0.001878:16.13	0.002036:18.28	0.001782:13.71	0.001894:17.42	0.001894:14.53	0.001779:16.57	0.001767:17.06	0.001798:15.84	0.002186:16.25	0.001804:19.89	0.001781:22.45	0.001779:24.70	0.001736:14.86	0.001788:20.35	0.001896:17.26	0.001800:23.93	0.001865:16.74	0.001776:19.52	0.001832:18.81	0.001836:23.12	0.001819:19.26	0.001948:17.60	0.001968:14.70	0.001817:15.29	0.001814:18.75	0.001786:16.21	0.001950:27.67	0.001989:15.09	0.001842:18.29	0.001727:19.73	0.001817:20.68	0.001978:19.77	0.001803:20.82	0.001738:16.71	0.001976:18.89	0.001744:16.37	0.001754:13.72	0.001632:9.60	0.001844:12.18	0.001866:11.53	0.001793:12.36	0.001832:14.65	0.001778:11.37
Chr01	17800001	0.002617:27.23	0.002589:24.39	0.002532:27.24	0.002523:22.76	0.002599:19.98	0.002406:28.39	0.002473:30.79	0.002664:23.71	0.002601:30.00	0.002630:24.27	0.002510:28.63	0.002598:29.62	0.002529:27.51	0.002585:27.07	0.002458:32.06	0.002539:35.88	0.002491:39.88	0.002694:23.58	0.002495:32.42	0.002636:27.89	0.002560:38.34	0.002529:25.65	0.002682:29.81	0.002519:29.67	0.002480:37.97	0.002586:30.34	0.002385:29.28	0.002519:25.12	0.002630:25.97	0.002516:31.59	0.002667:25.57	0.002477:40.99	0.002628:24.76	0.002530:29.24	0.002458:31.15	0.002502:32.76	0.002488:31.79	0.002563:33.18	0.002668:25.71	0.002563:28.41	0.002582:24.61	0.002688:21.41	0.002848:15.41	0.002507:18.41	0.002594:17.83	0.002566:18.40	0.002551:23.87	0.002773:16.36
Chr01	17850001	0.006547:29.66	0.006676:26.56	0.005881:31.82	0.006708:24.68	0.006876:24.11	0.006229:31.65	0.005765:33.25	0.006602:24.51	0.006125:35.51	0.006259:25.08	0.006057:31.84	0.006039:35.11	0.005423:32.17	0.006689:29.81	0.005481:36.34	0.005942:39.91	0.005919:47.23	0.006950:26.05	0.006160:38.20	0.006193:30.84	0.005332:43.23	0.005648:32.68	0.006559:33.11	0.007149:31.96	0.006274:43.81	0.005615:37.40	0.005608:36.19	0.006501:27.90	0.005749:29.06	0.005446:39.25	0.007113:27.94	0.006035:53.90	0.006167:28.02	0.005898:34.36	0.005890:36.47	0.006110:41.78	0.005434:42.27	0.006511:39.08	0.006404:28.92	0.005900:36.16	0.006584:27.88	0.007035:23.61	0.007621:18.67	0.006855:22.36	0.007599:20.54	0.007210:22.42	0.006780:25.85	0.007001:20.09
Chr01	17900001	0.006005:26.36	0.006077:23.68	0.006263:26.84	0.006375:22.12	0.006222:20.18	0.006139:28.31	0.006037:30.31	0.006130:22.74	0.006175:30.75	0.006063:22.66	0.005836:28.58	0.005991:30.46	0.005925:29.37	0.006018:27.51	0.006042:32.18	0.006030:35.58	0.005783:41.23	0.006260:22.69	0.005835:32.21	0.005927:27.33	0.006039:38.69	0.006129:27.33	0.006212:28.18	0.005955:27.62	0.006075:38.18	0.005903:32.33	0.005846:32.45	0.005865:25.39	0.006439:25.29	0.005882:32.63	0.006446:25.26	0.005943:45.85	0.006049:23.88	0.005948:31.66	0.005938:32.05	0.005881:35.14	0.005840:35.37	0.005952:35.11	0.006182:25.27	0.006034:29.12	0.006145:24.83	0.006330:20.62	0.006764:14.83	0.006098:20.11	0.006506:16.96	0.006560:19.11	0.006139:22.40	0.006779:16.48
Chr01	17950001	0.004462:22.45	0.004443:20.26	0.004455:23.30	0.004675:19.47	0.004469:18.25	0.004343:24.29	0.004337:26.58	0.004433:20.07	0.004393:27.93	0.004351:20.51	0.004300:25.30	0.004391:27.15	0.004578:25.51	0.004469:23.26	0.004444:26.89	0.004442:31.06	0.004304:37.31	0.004516:20.31	0.004585:30.38	0.004413:24.31	0.004302:33.83	0.004415:25.77	0.004426:26.62	0.004394:25.49	0.004381:33.15	0.004504:30.28	0.004359:29.03	0.004379:23.18	0.004566:22.53	0.004257:30.44	0.004456:22.71	0.004592:43.29	0.004358:21.93	0.004394:27.61	0.004355:28.94	0.004381:33.55	0.004323:33.37	0.004330:31.65	0.004480:22.32	0.004426:27.77	0.004548:21.71	0.004566:18.72	0.004536:14.39	0.004537:18.57	0.004503:16.30	0.004376:18.31	0.004503:21.15	0.004647:16.15
Chr01	18000001	0.003097:26.18	0.003130:24.29	0.003074:27.67	0.003046:22.47	0.003175:20.55	0.003039:28.43	0.002898:31.89	0.003116:24.13	0.003047:31.60	0.003046:24.49	0.003263:29.92	0.002967:31.97	0.003191:29.79	0.003181:27.25	0.003039:30.53	0.003176:35.06	0.003197:35.91	0.003198:24.18	0.003168:29.68	0.003101:27.52	0.002989:37.44	0.003336:24.08	0.003076:30.98	0.003107:29.71	0.003129:34.95	0.002821:28.56	0.003092:32.82	0.003173:25.82	0.002897:27.57	0.003130:30.01	0.003161:26.43	0.002994:39.84	0.003451:22.99	0.003209:28.28	0.002880:31.50	0.003082:30.35	0.002915:28.99	0.003090:32.10	0.003110:26.02	0.002999:27.88	0.003189:25.89	0.003142:21.36	0.003423:16.24	0.003202:16.86	0.003284:18.01	0.003555:19.35	0.003051:24.01	0.003159:16.87
Chr01	18050001	0.002350:24.30	0.002370:21.77	0.002408:26.52	0.002396:21.65	0.002586:20.03	0.002410:25.92	0.002396:28.83	0.002623:21.12	0.002538:30.36	0.002485:21.75	0.002298:27.71	0.002365:30.82	0.002666:27.73	0.002523:25.41	0.002402:29.82	0.002361:34.26	0.002427:39.22	0.002437:22.22	0.002591:31.78	0.002510:27.03	0.002473:37.76	0.002456:27.22	0.002552:29.01	0.002648:27.93	0.002275:36.77	0.002150:31.80	0.002085:33.17	0.002436:24.42	0.002534:25.47	0.002326:32.92	0.002441:25.06	0.002204:45.80	0.002367:24.13	0.002222:29.23	0.002373:32.02	0.002267:35.12	0.002399:34.73	0.002445:34.27	0.002724:24.60	0.002609:29.87	0.002711:24.55	0.002847:20.15	0.003152:15.06	0.002664:18.43	0.002996:16.86	0.002519:18.22	0.002577:23.58	0.002989:17.07
Chr01	18100001	0.002567:23.18	0.002462:21.27	0.002379:24.91	0.002563:20.29	0.002622:18.88	0.003028:23.60	0.002204:26.35	0.003054:20.76	0.002515:28.96	0.002799:20.69	0.002486:26.66	0.002537:28.53	0.002763:26.10	0.002559:24.28	0.002659:30.51	0.002376:33.12	0.002474:38.93	0.002716:22.04	0.002603:31.19	0.002850:25.14	0.002407:35.16	0.002450:27.28	0.002834:29.48	0.002584:26.71	0.002423:35.97	0.002468:30.91	0.002642:30.92	0.002721:22.70	0.002594:22.83	0.002491:31.56	0.002755:23.70	0.002516:44.96	0.002537:23.00	0.002555:28.47	0.002575:30.92	0.002424:33.03	0.002438:33.11	0.002560:32.82	0.002718:24.40	0.002536:29.52	0.002802:23.45	0.002836:21.23	0.003307:15.72	0.002546:17.06	0.003046:16.85	0.002647:18.58	0.002525:22.48	0.002806:16.44
Chr01	18150001	0.003354:23.08	0.003402:20.60	0.003149:22.08	0.003430:18.48	0.003511:16.26	0.003443:21.03	0.003065:24.46	0.003560:19.46	0.003430:22.13	0.003466:19.07	0.003373:23.37	0.003453:24.00	0.003119:22.08	0.003598:21.58	0.003468:25.69	0.003306:28.05	0.003396:28.05	0.003562:21.45	0.003583:22.27	0.003370:22.65	0.003131:26.83	0.003745:16.87	0.003252:27.34	0.003413:26.53	0.003413:28.06	0.003461:20.34	0.003358:22.82	0.003629:21.23	0.003350:20.64	0.003319:22.45	0.003221:23.31	0.003403:29.71	0.003418:17.52	0.003486:22.90	0.003314:22.98	0.003421:22.24	0.003320:21.48	0.003442:25.04	0.003464:23.50	0.003144:22.17	0.003407:23.07	0.003720:18.99	0.003333:14.48	0.003951:12.88	0.003680:15.84	0.003832:16.88	0.003251:20.87	0.004359:12.48
Chr01	18200001	0.003490:24.04	0.003917:23.00	0.003448:23.94	0.003863:20.22	0.003348:19.02	0.003737:21.02	0.003548:25.70	0.003730:21.13	0.003532:24.52	0.003996:20.82	0.003459:24.21	0.003368:23.76	0.003539:24.28	0.003772:23.41	0.003297:31.76	0.003238:35.89	0.003474:39.56	0.003499:25.84	0.003363:33.06	0.003276:27.19	0.003732:36.23	0.003332:28.61	0.003716:32.97	0.003367:31.62	0.003407:37.73	0.003194:31.31	0.003604:24.84	0.003208:24.25	0.003787:20.87	0.003411:33.86	0.003318:27.67	0.003115:46.96	0.003407:24.97	0.003033:30.82	0.003155:32.84	0.003138:37.03	0.003049:35.61	0.003224:35.75	0.003472:28.96	0.003188:34.22	0.003515:28.19	0.003665:23.21	0.004290:19.59	0.003429:20.37	0.003479:20.71	0.003129:22.56	0.003766:23.19	0.003636:19.25
Chr01	18250001	0.002840:21.15	0.002777:20.15	0.002901:21.70	0.003388:19.13	0.002861:15.53	0.003348:17.21	0.003159:22.03	0.003115:18.26	0.003034:19.57	0.002726:17.95	0.002925:19.71	0.003027:19.24	0.003477:19.79	0.002894:20.00	0.002848:26.60	0.002685:29.72	0.003009:31.41	0.002894:23.97	0.002813:27.03	0.002895:23.52	0.003110:27.80	0.002713:21.27	0.002904:30.99	0.002954:29.15	0.002824:30.51	0.003039:22.07	0.003048:20.05	0.002860:21.92	0.003157:17.51	0.002890:24.07	0.002806:24.48	0.002883:35.04	0.003047:18.71	0.002874:23.64	0.002918:23.84	0.002813:27.43	0.002895:26.77	0.002765:26.10	0.002870:26.24	0.002712:25.85	0.002796:25.64	0.002688:22.28	0.002779:18.86	0.002894:19.98	0.002658:20.28	0.003052:21.37	0.002739:21.63	0.003049:16.53
Chr01	18300001	0.003704:22.45	0.003638:20.69	0.003784:22.85	0.004048:19.78	0.004334:16.39	0.003729:19.67	0.003796:24.74	0.003780:19.62	0.003767:21.99	0.004074:18.70	0.003804:20.78	0.003952:20.76	0.003749:21.63	0.004069:21.33	0.004068:28.08	0.003690:32.11	0.003761:32.93	0.003782:24.61	0.003744:27.73	0.003737:24.52	0.003792:28.66	0.003816:23.00	0.003818:30.74	0.003892:29.94	0.003794:30.91	0.003658:22.69	0.003635:20.54	0.003730:22.64	0.003668:19.93	0.003863:26.90	0.003607:25.98	0.003936:39.06	0.004050:21.06	0.003716:26.70	0.004199:25.82	0.004146:29.67	0.004085:26.58	0.003589:29.35	0.003647:26.01	0.003575:29.57	0.003763:26.02	0.003854:21.25	0.003859:17.57	0.003879:17.52	0.003707:19.30	0.003689:20.89	0.004193:21.40	0.003693:15.92
Chr01	18350001	0.001974:24.46	0.002493:22.95	0.002652:24.89	0.002254:20.84	0.002328:17.67	0.002925:22.10	0.001914:27.54	0.002790:21.55	0.002183:24.65	0.002247:20.16	0.002301:22.86	0.002061:24.75	0.002389:22.11	0.002197:23.84	0.001891:28.88	0.001798:31.59	0.001961:31.30	0.002528:25.25	0.001866:27.78	0.002130:26.58	0.001979:30.04	0.001785:20.82	0.002067:32.70	0.001851:30.56	0.002071:31.62	0.002494:23.23	0.002448:22.89	0.001947:23.72	0.002181:21.82	0.002042:25.71	0.002139:26.38	0.002322:35.83	0.002057:21.21	0.002074:26.91	0.002205:25.85	0.001864:27.91	0.002149:25.35	0.001871:28.04	0.002378:27.49	0.002267:27.00	0.002442:27.62	0.002375:22.44	0.002081:16.07	0.002567:16.16	0.002141:18.52	0.002292:20.06	0.002437:22.75	0.002902:16.07
Chr01	18400001	0.001754:24.74	0.001667:23.86	0.001574:27.30	0.001731:20.90	0.001631:20.61	0.001773:22.88	0.001700:29.27	0.001651:21.39	0.001532:29.02	0.001787:21.59	0.001715:25.12	0.001841:28.41	0.001829:25.86	0.002010:25.73	0.001728:32.25	0.001689:35.97	0.001711:41.95	0.001666:26.34	0.001772:33.81	0.001670:28.08	0.001666:38.03	0.001607:27.92	0.001631:32.71	0.001730:31.83	0.001529:38.90	0.001527:32.87	0.001718:27.30	0.001783:25.33	0.001960:24.52	0.001585:35.00	0.001626:27.79	0.001607:47.99	0.001688:25.84	0.001649:31.67	0.001607:34.00	0.001546:37.73	0.001709:35.76	0.001827:35.63	0.002042:27.46	0.001894:33.17	0.001552:27.92	0.001699:23.38	0.001920:16.40	0.002339:18.78	0.001678:19.46	0.002210:20.56	0.001871:23.99	0.001659:17.54
Chr01	18450001	0.002781:26.81	0.004740:24.78	0.002447:29.91	0.004439:21.58	0.002959:20.93	0.002541:26.65	0.002226:31.52	0.004460:23.59	0.002979:30.88	0.002820:23.80	0.002768:27.80	0.002320:31.95	0.002959:27.88	0.003058:26.55	0.003605:33.60	0.002970:37.46	0.002503:40.56	0.004805:26.31	0.002813:32.18	0.003336:29.28	0.003133:37.04	0.002974:24.88	0.005059:33.32	0.004255:32.24	0.002992:38.64	0.003183:27.87	0.002464:31.46	0.003596:25.08	0.001964:27.51	0.002481:32.60	0.003803:29.51	0.003966:42.21	0.003615:25.51	0.002596:30.98	0.002939:32.68	0.002821:33.89	0.002718:31.95	0.003448:33.54	0.004298:29.12	0.002956:32.27	0.003866:29.07	0.005609:22.27	0.006178:17.64	0.005717:17.43	0.006216:18.87	0.004802:20.58	0.003467:25.13	0.003971:16.92
Chr01	18500001	0.001874:24.37	0.001858:23.02	0.001897:28.78	0.001969:21.17	0.001747:20.07	0.001717:25.39	0.001702:30.53	0.001900:22.72	0.001835:29.80	0.001833:22.52	0.001939:25.45	0.001816:30.57	0.001981:27.21	0.001836:25.88	0.001833:31.83	0.001791:36.13	0.001770:42.08	0.001799:23.34	0.001690:32.46	0.001853:27.93	0.001816:37.88	0.001761:27.47	0.001783:29.88	0.001814:29.14	0.001853:38.47	0.001879:32.04	0.001775:30.63	0.001707:23.24	0.001835:26.17	0.001773:34.40	0.001939:25.59	0.001751:46.44	0.001833:25.52	0.001732:31.71	0.001795:33.07	0.001683:35.63	0.001750:33.37	0.001798:35.61	0.001772:26.30	0.001918:31.87	0.001876:25.21	0.001891:20.85	0.002120:15.66	0.001953:15.91	0.002012:17.89	0.001862:18.91	0.001822:23.45	0.001778:16.82
Chr01	18550001	0.002631:25.65	0.003227:23.51	0.002620:27.94	0.003006:22.09	0.002851:19.24	0.002794:25.50	0.002868:29.86	0.002710:22.57	0.002978:27.69	0.003080:22.33	0.002717:25.74	0.002289:30.05	0.002521:25.68	0.003026:25.44	0.003058:31.19	0.002880:34.96	0.002778:39.13	0.003425:23.46	0.003002:29.75	0.003340:27.74	0.003059:36.96	0.002779:23.34	0.003564:29.91	0.003362:28.06	0.003231:37.28	0.002809:28.27	0.002685:27.98	0.003409:23.57	0.003282:24.25	0.002663:30.51	0.003367:26.35	0.002885:38.40	0.002670:24.16	0.002613:29.09	0.003249:31.80	0.002738:32.29	0.002762:29.94	0.003300:31.67	0.003521:24.86	0.002671:28.14	0.003723:24.61	0.003312:20.48	0.004139:14.49	0.003672:13.46	0.003399:16.18	0.003428:17.37	0.003395:22.35	0.003321:13.87
Chr01	18600001	0.004401:23.01	0.004959:21.12	0.004442:25.39	0.004500:19.54	0.004682:17.15	0.004584:22.19	0.004540:26.41	0.004516:20.60	0.004836:25.70	0.004534:20.00	0.005015:23.24	0.004510:25.76	0.004591:23.85	0.004552:24.16	0.004493:29.77	0.004595:33.80	0.004454:36.95	0.005435:22.31	0.004493:30.65	0.004892:25.40	0.004362:35.27	0.004605:23.94	0.005169:27.56	0.004892:26.93	0.004453:34.54	0.004567:28.34	0.004737:24.66	0.004693:22.67	0.004537:21.75	0.004278:30.79	0.004909:24.17	0.004590:41.85	0.004464:22.87	0.004430:27.89	0.004677:30.76	0.004196:31.58	0.004377:31.93	0.004379:32.11	0.005098:23.74	0.004845:27.37	0.005005:23.48	0.005285:19.66	0.005654:14.58	0.005366:15.92	0.005068:15.77	0.005526:17.53	0.004725:21.66	0.005260:15.18
Chr01	18650001	0.005084:21.67	0.005372:18.97	0.004962:23.33	0.004867:17.98	0.005555:16.22	0.005649:21.02	0.004985:25.45	0.005294:18.24	0.005076:24.72	0.005050:19.06	0.004930:22.27	0.004674:24.10	0.004877:22.33	0.004882:22.79	0.004852:26.83	0.004750:31.53	0.005131:34.03	0.005556:19.83	0.004987:28.07	0.004974:24.01	0.004925:33.97	0.004998:23.42	0.005690:26.45	0.005017:25.08	0.005063:32.79	0.005075:26.72	0.004943:23.16	0.004898:20.47	0.005224:19.94	0.004656:28.44	0.004893:21.68	0.005105:38.51	0.005072:19.67	0.005006:25.46	0.005643:26.45	0.004772:28.59	0.004541:29.00	0.004899:28.62	0.004962:21.97	0.005085:25.63	0.005255:22.02	0.005467:18.31	0.005687:15.02	0.005423:16.60	0.005810:16.53	0.005476:17.72	0.005254:20.05	0.004964:14.73
Chr01	18700001	0.002402:18.50	0.002723:16.62	0.002517:18.38	0.002654:15.58	0.002804:13.58	0.002963:18.09	0.002852:21.47	0.002525:15.64	0.002523:20.62	0.002842:16.55	0.002369:19.57	0.003440:21.88	0.002491:19.53	0.002306:18.10	0.002337:22.86	0.002383:26.07	0.002115:29.11	0.003277:16.93	0.002202:23.14	0.002508:19.62	0.002329:28.31	0.002673:17.94	0.002893:21.51	0.002770:21.52	0.002365:26.53	0.002501:22.85	0.002404:20.38	0.002680:16.99	0.002403:17.63	0.002399:23.36	0.002547:19.36	0.002383:31.22	0.002389:17.52	0.002546:21.45	0.002247:23.42	0.002433:24.22	0.002484:23.21	0.002311:24.15	0.002971:18.68	0.003128:20.16	0.002719:17.69	0.002751:15.55	0.002727:11.03	0.002767:12.57	0.002823:12.29	0.003038:13.82	0.002714:16.26	0.002813:12.30
Chr01	18750001	0.004069:24.93	0.004044:23.07	0.003973:26.49	0.004209:20.90	0.004047:19.60	0.003942:24.89	0.004001:27.78	0.004195:21.31	0.003769:29.33	0.003897:21.90	0.004092:25.75	0.003749:30.39	0.003750:26.28	0.003978:25.57	0.004001:31.27	0.004151:35.30	0.003873:41.39	0.004428:23.42	0.004259:31.99	0.004184:26.90	0.003861:37.35	0.004095:28.42	0.004191:28.78	0.004499:28.64	0.004193:37.56	0.003818:32.07	0.004119:30.36	0.003909:23.36	0.003947:25.05	0.003998:33.54	0.004002:25.83	0.004060:45.32	0.004231:24.35	0.004171:30.01	0.004221:32.47	0.004107:35.34	0.003882:34.50	0.003987:33.91	0.004293:25.54	0.004412:31.01	0.004521:24.61	0.004203:20.50	0.004268:15.74	0.004542:17.59	0.005028:16.71	0.004553:19.03	0.004175:23.06	0.004399:16.42
Chr01	18800001	0.005992:19.04	0.006012:18.63	0.005856:20.25	0.005916:16.51	0.005883:15.89	0.005872:18.86	0.005446:22.36	0.005418:17.08	0.005435:21.98	0.006324:16.50	0.005184:21.43	0.005491:23.36	0.005136:20.22	0.005596:19.84	0.005399:25.18	0.005332:27.77	0.005531:29.57	0.006010:19.79	0.005516:24.62	0.005902:21.96	0.004894:29.99	0.005176:20.13	0.006134:25.91	0.005779:25.82	0.005255:28.57	0.004844:24.22	0.004782:24.04	0.005299:19.46	0.005484:18.24	0.004692:26.65	0.005460:21.51	0.005589:35.15	0.005466:19.08	0.005375:23.58	0.004996:26.39	0.005815:27.25	0.005356:25.46	0.005446:26.49	0.005888:22.58	0.005394:24.43	0.005923:22.03	0.005602:18.20	0.006891:13.69	0.006645:13.37	0.006247:14.80	0.006237:16.05	0.005755:18.42	0.006531:13.27
Chr01	18850001	0.005266:22.80	0.006007:20.06	0.006165:20.86	0.005359:17.89	0.005656:14.04	0.005376:19.35	0.005151:21.98	0.005562:18.94	0.005056:18.93	0.005317:16.94	0.005153:20.08	0.004609:21.45	0.005353:18.19	0.006455:20.12	0.005672:23.30	0.006415:23.14	0.006715:22.21	0.006662:20.59	0.007089:17.84	0.005949:20.96	0.005660:23.07	0.007840:13.33	0.005383:27.10	0.004926:26.27	0.006830:22.39	0.007882:14.69	0.004928:19.40	0.005020:20.60	0.006323:18.53	0.006182:18.47	0.005205:23.41	0.006481:24.11	0.005920:15.85	0.006318:19.22	0.006784:21.77	0.007472:18.01	0.007842:16.35	0.006821:19.30	0.004349:22.66	0.005489:18.72	0.005555:22.16	0.005091:18.58	0.006455:13.14	0.007421:11.45	0.005674:14.19	0.005006:15.04	0.004283:19.41	0.005668:11.14
Chr01	18900001	0.003102:22.61	0.002556:21.31	0.003019:22.44	0.003009:19.32	0.002851:16.15	0.002932:19.89	0.002859:23.91	0.003070:19.55	0.002649:21.80	0.003057:17.69	0.003080:21.94	0.002815:22.07	0.002529:19.55	0.002740:21.94	0.002828:27.14	0.002827:27.68	0.002748:30.01	0.002784:25.50	0.002913:26.64	0.003196:22.86	0.002777:28.35	0.003057:20.62	0.002926:30.42	0.002888:30.39	0.002805:29.66	0.003190:21.79	0.002804:22.57	0.002655:23.03	0.002806:19.41	0.002808:27.06	0.002924:26.26	0.002718:38.90	0.002791:21.36	0.002688:26.43	0.002652:27.05	0.003005:28.40	0.002890:27.17	0.002838:27.51	0.002809:26.13	0.002861:27.36	0.002685:26.60	0.003123:22.00	0.002851:16.08	0.002483:17.37	0.002828:18.90	0.002904:20.02	0.002610:22.28	0.003273:14.93
Chr01	18950001	0.003161:22.32	0.002845:20.27	0.002493:22.67	0.003347:19.40	0.003250:17.53	0.003351:18.75	0.003167:23.68	0.003138:19.60	0.002837:23.63	0.002761:19.64	0.002542:22.29	0.003547:21.17	0.003133:21.13	0.002996:21.77	0.002296:26.56	0.002613:29.20	0.002518:33.24	0.001950:27.38	0.002050:30.03	0.002388:23.50	0.002554:27.73	0.002314:24.54	0.001753:35.63	0.001898:33.03	0.002345:31.82	0.002539:25.76	0.002964:23.70	0.002836:24.29	0.002858:19.58	0.002730:26.74	0.001713:27.86	0.002147:41.79	0.002659:21.90	0.002162:28.21	0.002427:25.91	0.002100:33.42	0.002211:32.27	0.002440:29.03	0.002223:28.39	0.001817:31.35	0.002076:29.16	0.002029:24.76	0.002086:21.23	0.002016:24.95	0.002318:22.05	0.002486:24.73	0.002363:21.73	0.003515:17.86
Chr01	19000001	0.004081:21.81	0.004038:20.32	0.003707:24.51	0.004254:19.84	0.004229:17.65	0.004594:18.64	0.004149:26.52	0.004435:19.86	0.003845:21.83	0.004757:18.50	0.003698:21.21	0.003324:23.05	0.004196:20.30	0.003854:23.33	0.003945:29.71	0.003534:33.44	0.003895:35.86	0.003892:25.59	0.003995:30.56	0.004046:25.86	0.003892:34.20	0.004177:23.62	0.003945:32.99	0.003761:31.50	0.004017:36.48	0.003593:28.19	0.004271:23.70	0.003776:22.63	0.004082:19.10	0.003205:30.90	0.004107:27.47	0.003948:42.22	0.003627:23.53	0.004312:30.04	0.003979:30.65	0.004038:31.92	0.003570:30.57	0.003171:32.46	0.003882:27.99	0.004362:30.21	0.003534:26.78	0.003653:23.42	0.004393:18.62	0.005193:18.65	0.004833:19.72	0.004257:20.79	0.005274:22.11	0.004465:16.56
Chr01	19050001	0.002486:20.35	0.002526:18.31	0.002402:22.59	0.002470:16.99	0.002639:15.59	0.002570:17.74	0.002522:23.95	0.002523:17.54	0.002439:20.14	0.002452:16.47	0.002548:18.93	0.002511:21.80	0.002781:17.62	0.002507:20.96	0.002476:27.53	0.002449:31.09	0.002548:34.38	0.002429:21.45	0.002454:26.73	0.002479:23.33	0.002462:31.29	0.002471:22.66	0.002486:26.80	0.002454:26.55	0.002499:32.90	0.002458:25.33	0.002398:22.33	0.002994:19.72	0.002651:18.45	0.002509:29.51	0.002423:22.91	0.002522:38.61	0.002488:21.26	0.002473:26.28	0.002403:28.72	0.002412:28.54	0.002469:26.96	0.002440:30.15	0.002333:22.87	0.002498:27.63	0.002657:22.51	0.002469:18.28	0.002363:14.20	0.002749:13.45	0.002626:15.97	0.002415:17.39	0.002484:19.79	0.002701:13.83
Chr01	19100001	0.003450:20.82	0.003555:20.41	0.003372:23.08	0.003861:19.38	0.004257:15.93	0.003812:18.28	0.003533:24.61	0.003638:18.64	0.004010:20.62	0.003472:18.35	0.002802:20.05	0.003089:22.71	0.003569:19.57	0.003350:22.68	0.003653:28.43	0.002847:31.03	0.002722:31.21	0.003842:24.25	0.003042:28.22	0.003228:24.03	0.003153:29.54	0.003392:23.63	0.003512:31.58	0.003283:29.47	0.003539:31.46	0.003475:25.39	0.002645:23.52	0.003130:21.68	0.002648:18.29	0.003217:26.74	0.003116:25.92	0.003638:40.06	0.003517:20.55	0.003753:24.86	0.004169:25.74	0.002900:30.07	0.003649:28.31	0.003442:28.15	0.003582:25.50	0.003631:26.50	0.003607:26.11	0.003265:21.81	0.003198:18.34	0.003448:19.47	0.003244:18.93	0.003497:21.61	0.003510:21.42	0.003134:16.62
Chr01	19150001	0.016589:17.50	0.016846:15.80	0.016128:16.87	0.016062:14.65	0.015620:11.84	0.017716:15.87	0.016332:17.64	0.017230:15.13	0.017569:15.95	0.016774:14.14	0.016537:15.26	0.015414:16.54	0.015805:14.89	0.015970:16.15	0.015751:20.56	0.016302:22.53	0.016950:21.04	0.017214:18.29	0.015977:18.32	0.017731:17.59	0.015764:21.97	0.015993:14.78	0.015391:22.50	0.016443:22.40	0.017083:21.65	0.016638:15.98	0.016929:16.67	0.018044:16.31	0.015313:14.70	0.015104:18.19	0.016224:19.10	0.014562:25.66	0.017320:13.81	0.015882:19.14	0.017219:17.72	0.015289:18.32	0.016077:18.32	0.016980:19.41	0.015836:19.85	0.016072:18.55	0.016070:19.87	0.016485:16.02	0.016776:11.82	0.016315:11.84	0.016259:12.96	0.015759:13.94	0.015808:16.04	0.015169:10.90
Chr01	19200001	0.025441:15.05	0.025570:13.66	0.025799:16.11	0.025634:12.63	0.023356:10.93	0.026239:13.32	0.026074:17.05	0.025232:13.49	0.026312:16.21	0.026634:12.64	0.025989:14.67	0.025660:16.55	0.024138:14.19	0.023310:15.05	0.026291:19.90	0.025262:23.11	0.024922:24.72	0.024177:16.07	0.024754:20.12	0.024865:17.02	0.023862:23.62	0.025272:16.37	0.026327:19.53	0.025602:18.97	0.025953:24.05	0.025487:18.76	0.024650:16.73	0.025579:14.05	0.023856:13.79	0.025593:20.27	0.026054:17.11	0.024975:27.87	0.025136:15.55	0.025066:18.75	0.026018:20.70	0.024220:21.71	0.023776:20.97	0.024716:21.47	0.025901:16.90	0.025837:19.33	0.024533:16.78	0.024849:14.03	0.025741:10.50	0.025197:10.78	0.024688:11.56	0.025558:12.49	0.024950:14.06	0.024705:10.66
Chr01	19250001	0.007597:18.35	0.007681:16.69	0.007593:21.07	0.007157:15.95	0.006996:14.34	0.007247:16.26	0.008122:22.40	0.008351:16.32	0.007695:20.14	0.007586:15.50	0.007580:19.18	0.007511:20.85	0.007919:18.95	0.007385:19.16	0.007509:25.91	0.007251:29.21	0.007728:33.62	0.007109:19.77	0.007222:26.73	0.008012:21.75	0.007468:29.47	0.007647:22.52	0.007470:26.02	0.007296:24.16	0.007679:30.89	0.007311:24.79	0.007377:21.79	0.007062:18.44	0.007694:16.83	0.007340:27.84	0.007250:21.16	0.007372:39.06	0.007468:19.94	0.007560:24.40	0.007372:26.24	0.007493:29.89	0.007578:29.00	0.007368:27.73	0.007416:20.86	0.007046:26.80	0.007239:21.90	0.007149:18.37	0.008472:14.39	0.007351:15.17	0.007361:15.34	0.008471:16.83	0.007543:18.94	0.007223:14.25
Chr01	19300001	0.005418:21.23	0.005553:19.70	0.005480:22.83	0.005605:18.13	0.005576:16.48	0.005381:18.65	0.005667:24.40	0.005520:18.57	0.005606:22.59	0.005412:19.12	0.005527:22.61	0.005554:24.10	0.005497:21.12	0.005504:20.91	0.005550:27.15	0.005675:31.61	0.005537:34.96	0.005428:21.77	0.005534:26.30	0.005484:23.39	0.005417:29.77	0.005615:22.03	0.005499:28.08	0.005464:26.88	0.005677:32.95	0.005564:24.53	0.005555:23.53	0.005466:21.02	0.005506:19.90	0.005529:27.47	0.005450:22.55	0.005683:37.40	0.005449:21.09	0.005414:24.49	0.005471:26.88	0.005660:29.50	0.005414:28.02	0.005495:29.51	0.005325:23.35	0.005503:27.09	0.005514:23.54	0.005266:19.67	0.005538:15.74	0.005415:15.38	0.005286:17.08	0.005520:18.36	0.005464:20.07	0.005273:14.52
Chr01	19350001	0.001404:18.85	0.001469:17.14	0.001427:19.61	0.001452:16.67	0.001291:14.82	0.001437:17.80	0.001299:22.64	0.001571:16.78	0.001514:20.26	0.001342:18.24	0.001416:20.83	0.001453:22.26	0.001373:19.99	0.001507:18.72	0.001429:24.65	0.001432:27.89	0.001408:31.41	0.001566:19.67	0.001327:25.54	0.001531:21.25	0.001453:27.75	0.001452:21.35	0.001518:24.97	0.001416:23.65	0.001427:30.14	0.001357:24.17	0.001289:22.29	0.001506:19.20	0.001429:17.89	0.001458:26.14	0.001511:20.57	0.001505:34.81	0.001538:17.72	0.001356:22.80	0.001457:23.85	0.001519:28.29	0.001443:26.55	0.001478:27.50	0.001262:20.43	0.001434:24.36	0.001392:21.38	0.001322:17.64	0.001348:13.78	0.001542:14.92	0.001154:15.43	0.001352:16.51	0.001416:17.57	0.001706:13.81
Chr01	19400001	0.006437:24.51	0.004637:23.16	0.004007:26.71	0.004536:21.99	0.004775:20.58	0.004969:23.95	0.004497:30.50	0.004631:22.20	0.004727:29.17	0.005610:21.70	0.003844:27.83	0.004432:29.85	0.004543:27.59	0.005055:24.52	0.003773:32.96	0.004105:36.97	0.003563:41.48	0.005174:24.78	0.004029:32.49	0.004182:29.06	0.003732:38.19	0.003468:26.31	0.005607:31.55	0.005051:30.84	0.004375:38.39	0.003097:31.80	0.003280:31.60	0.004543:24.38	0.004089:24.22	0.003144:34.00	0.005562:26.40	0.003950:44.99	0.003958:24.87	0.003316:29.98	0.003640:33.63	0.003649:35.42	0.003381:34.04	0.003956:35.67	0.005137:26.64	0.003223:32.04	0.005634:26.82	0.005272:22.02	0.006250:17.36	0.006418:18.31	0.006443:18.94	0.005309:20.25	0.004847:24.17	0.003738:17.78
Chr01	19450001	0.003368:20.98	0.002989:19.03	0.002859:22.66	0.003630:17.41	0.002836:16.27	0.002742:19.53	0.002519:25.74	0.003251:18.25	0.002873:24.16	0.002732:17.83	0.003241:23.03	0.002417:25.56	0.002034:22.52	0.002963:21.15	0.003040:27.35	0.003372:31.62	0.002306:36.22	0.002837:20.55	0.002967:27.00	0.002724:24.16	0.002559:32.32	0.002431:22.86	0.002869:25.96	0.002904:25.36	0.002200:33.42	0.002571:26.82	0.002101:27.00	0.003664:20.15	0.002981:19.52	0.002492:29.48	0.003489:22.19	0.002695:39.33	0.002581:20.88	0.002877:25.86	0.002383:28.11	0.002955:30.79	0.002805:30.01	0.003380:29.43	0.002502:22.71	0.002971:26.10	0.003561:22.06	0.003433:19.20	0.003492:14.57	0.002579:15.55	0.003242:15.44	0.003650:16.59	0.002733:20.10	0.002285:14.85
Chr01	19500001	0.001900:17.03	0.002320:15.27	0.001806:19.39	0.002024:14.38	0.001787:13.50	0.001345:15.37	0.001534:20.22	0.001740:14.30	0.001425:19.05	0.001688:14.48	0.001551:18.15	0.001436:20.12	0.001579:17.69	0.001329:17.35	0.002007:23.86	0.001270:28.07	0.001942:32.08	0.001637:18.54	0.001553:25.50	0.001574:21.75	0.001332:28.85	0.001552:21.94	0.001905:23.66	0.001605:22.05	0.001636:29.63	0.001940:24.66	0.001911:21.82	0.001712:16.98	0.001857:16.05	0.001849:25.90	0.001769:20.70	0.001430:37.86	0.001577:19.12	0.001310:23.71	0.001540:25.28	0.001500:27.65	0.001391:27.09	0.001465:27.49	0.001473:20.44	0.001445:24.53	0.001173:19.30	0.001511:16.65	0.001468:12.63	0.001401:14.29	0.002094:14.16	0.001572:15.18	0.001332:18.33	0.002305:13.30
Chr01	19550001	0.002783:14.63	0.002943:13.17	0.002854:14.77	0.003121:11.96	0.003111:10.39	0.002875:11.58	0.002578:15.28	0.003203:12.58	0.002851:13.59	0.002773:11.94	0.003029:13.34	0.002991:13.65	0.002793:13.15	0.002660:13.65	0.002603:18.46	0.002594:20.07	0.002635:22.45	0.002493:14.48	0.002596:17.76	0.002961:16.26	0.003102:20.78	0.002406:14.00	0.002542:19.32	0.002514:18.50	0.002481:21.67	0.002831:16.36	0.002320:14.59	0.002862:13.24	0.002941:12.59	0.002618:17.61	0.002621:16.25	0.002643:23.85	0.002769:13.54	0.002692:17.28	0.002403:18.12	0.002688:17.87	0.002788:18.36	0.002600:18.54	0.002674:16.53	0.002455:17.97	0.002410:16.28	0.002812:13.07	0.002258:10.10	0.002585:10.19	0.003116:11.30	0.002890:12.34	0.003137:13.46	0.003476:9.52
Chr01	19600001	0.001250:16.90	0.001495:16.28	0.001398:18.57	0.001523:14.78	0.001517:13.19	0.001660:13.39	0.001440:19.51	0.001674:14.87	0.002030:16.94	0.001890:14.81	0.001821:16.54	0.001874:16.98	0.001519:15.51	0.001662:17.19	0.001356:24.73	0.001295:27.73	0.001376:28.78	0.001837:20.99	0.001241:23.74	0.001411:21.08	0.001717:24.81	0.001331:20.59	0.001646:26.98	0.001301:25.75	0.001209:28.27	0.001483:21.37	0.001472:17.65	0.001424:17.98	0.001536:14.15	0.002000:23.76	0.001397:22.11	0.001349:33.15	0.001677:18.19	0.001379:21.75	0.001349:23.53	0.001565:24.83	0.001396:23.85	0.001247:25.42	0.001348:23.25	0.001637:24.62	0.001349:23.94	0.001280:18.56	0.001906:15.27	0.001579:14.83	0.001491:15.91	0.001537:17.43	0.001559:18.29	0.001476:13.75
Chr01	19650001	NA:7.17	NA:6.55	NA:6.53	NA:5.65	NA:5.49	NA:5.90	NA:6.47	NA:6.03	NA:6.76	NA:5.74	NA:6.65	NA:6.05	NA:6.40	NA:6.23	NA:8.25	NA:9.40	NA:8.92	NA:8.70	NA:8.10	NA:7.20	NA:7.50	NA:6.28	NA:10.44	NA:9.84	NA:9.02	NA:6.07	NA:6.52	NA:7.35	NA:5.39	NA:6.84	NA:8.53	NA:10.27	NA:5.28	NA:7.18	NA:7.03	NA:7.63	NA:7.36	NA:7.43	NA:8.25	NA:7.22	NA:8.95	NA:6.98	NA:6.27	NA:5.96	NA:6.26	NA:6.25	NA:6.40	NA:5.04
Chr01	19700001	0.008961:19.38	0.009031:17.90	0.009199:17.95	0.009170:16.01	0.008984:13.66	0.009109:16.29	0.009413:17.84	0.009262:16.56	0.009083:18.56	0.009469:15.95	0.008916:17.56	0.009152:16.60	0.008796:17.14	0.009188:16.97	0.009260:20.35	0.009355:20.45	0.009161:18.82	0.008797:20.99	0.008944:17.07	0.009053:18.45	0.009272:19.25	0.008441:14.60	0.009207:27.49	0.009022:25.67	0.009003:19.36	0.008350:13.61	0.008929:18.12	0.008935:18.51	0.009101:15.53	0.008261:16.42	0.009191:22.11	0.008455:24.58	0.009352:13.12	0.009428:16.87	0.008875:16.91	0.008436:17.62	0.007936:15.99	0.008698:18.40	0.009280:22.48	0.008491:19.07	0.008923:22.54	0.009146:18.78	0.009180:15.13	0.009379:15.43	0.008990:15.98	0.008822:17.41	0.008749:17.11	0.008570:12.85
Chr01	19750001	0.014539:21.18	0.014843:19.25	0.015237:22.14	0.015342:17.73	0.014797:16.47	0.014737:19.53	0.014481:24.09	0.014933:18.28	0.014782:23.05	0.015090:17.56	0.014942:21.86	0.014248:22.31	0.014660:21.15	0.015857:20.44	0.014098:28.11	0.014029:31.03	0.014467:31.42	0.015585:21.40	0.014452:25.45	0.014520:23.14	0.013510:30.66	0.014392:20.82	0.014399:28.03	0.014434:28.30	0.014032:31.66	0.014277:24.42	0.014916:23.80	0.014566:20.55	0.015380:19.60	0.014025:27.93	0.015199:23.72	0.014142:37.94	0.014170:21.72	0.014627:26.18	0.014050:28.83	0.014756:27.44	0.013854:25.21	0.013833:29.59	0.014710:23.68	0.014271:25.85	0.015348:23.96	0.014780:18.99	0.015801:14.36	0.014825:13.92	0.015521:16.54	0.015050:17.11	0.014418:19.48	0.015709:14.16
Chr01	19800001	0.007052:22.77	0.007176:21.08	0.007116:25.16	0.007227:20.11	0.007091:19.54	0.007044:22.45	0.007043:28.36	0.007168:19.76	0.007123:28.45	0.007118:21.05	0.007072:24.72	0.007209:28.08	0.007157:26.12	0.006942:22.30	0.007061:31.48	0.007034:35.91	0.007039:41.36	0.007097:24.36	0.007175:33.45	0.007068:27.56	0.007013:37.33	0.007190:28.68	0.007179:31.19	0.007101:29.68	0.007123:38.16	0.007125:34.10	0.007086:29.26	0.007177:23.03	0.007104:22.49	0.007034:35.11	0.007084:26.37	0.006971:49.86	0.007059:25.12	0.007059:30.74	0.006943:33.27	0.007101:37.01	0.006923:36.76	0.007019:35.37	0.006986:26.38	0.007123:32.25	0.007309:25.84	0.007025:21.65	0.007179:17.67	0.007061:21.27	0.007119:19.99	0.007126:20.21	0.007073:22.89	0.006915:16.91
Chr01	19850001	0.002683:22.39	0.002881:21.19	0.002794:25.18	0.002940:20.88	0.002768:18.97	0.003539:20.12	0.002780:28.16	0.003420:20.43	0.003227:27.09	0.002922:20.37	0.003018:24.97	0.002465:28.53	0.002818:25.78	0.002743:23.90	0.002815:31.54	0.002952:37.18	0.003054:42.90	0.003513:24.78	0.002739:35.41	0.003376:27.56	0.002724:37.78	0.002763:31.44	0.003305:32.52	0.003341:30.15	0.002739:40.25	0.002786:35.83	0.003170:30.45	0.003082:24.93	0.002630:21.06	0.002835:36.61	0.002956:26.39	0.002573:54.22	0.002963:24.71	0.003072:29.87	0.002973:33.15	0.002871:40.99	0.002905:41.64	0.002852:35.67	0.003398:26.53	0.002633:34.94	0.002744:26.74	0.003327:23.28	0.003137:19.64	0.003848:24.72	0.002994:21.91	0.002729:22.41	0.003553:23.74	0.003041:18.74
Chr01	19900001	0.004920:23.02	0.004668:20.11	0.004445:25.65	0.004819:20.18	0.005173:17.68	0.005024:21.07	0.004733:29.30	0.004864:20.27	0.005030:24.53	0.004858:20.34	0.004892:24.29	0.004680:27.59	0.004789:23.79	0.004774:24.19	0.004374:31.26	0.004687:35.17	0.004588:38.16	0.005042:23.90	0.004725:30.47	0.004486:26.45	0.004396:35.08	0.004933:25.86	0.004595:31.64	0.004665:28.98	0.004633:36.69	0.004653:29.22	0.004758:28.86	0.004922:23.55	0.004743:21.13	0.004630:31.02	0.004537:26.05	0.004376:43.38	0.004769:23.34	0.004662:29.52	0.004728:31.96	0.004408:32.18	0.004664:29.98	0.004518:33.21	0.005003:25.95	0.004585:30.33	0.004735:26.09	0.004849:20.96	0.004984:16.84	0.004781:17.19	0.004643:18.69	0.005146:19.57	0.004844:22.75	0.005264:16.24
Chr01	19950001	0.002804:21.51	0.002405:20.44	0.002643:22.83	0.002906:19.10	0.002596:16.93	0.002912:18.86	0.002597:24.19	0.002691:19.17	0.002663:23.41	0.002754:19.28	0.002511:22.27	0.002585:23.10	0.002376:22.07	0.002523:22.05	0.002447:29.00	0.002376:31.54	0.002356:32.46	0.002471:24.33	0.002749:28.68	0.002638:25.12	0.002587:30.74	0.002237:24.27	0.002454:32.19	0.002484:29.77	0.002716:31.92	0.002527:26.64	0.002639:24.86	0.002517:23.34	0.002612:19.32	0.002443:27.70	0.002457:26.14	0.002828:39.50	0.002411:21.10	0.002654:26.00	0.002489:27.51	0.002461:30.45	0.002263:28.69	0.002571:29.52	0.002591:26.58	0.002365:28.31	0.002599:25.79	0.002822:22.90	0.002624:18.10	0.002680:20.18	0.002596:19.66	0.002581:20.51	0.002950:22.26	0.002999:17.05
Chr01	20000001	0.001961:21.45	0.001888:19.84	0.002239:21.20	0.002325:19.07	0.002093:15.49	0.002199:17.39	0.001805:23.15	0.001929:18.91	0.002136:20.69	0.002148:19.18	0.002141:22.05	0.002345:21.15	0.002315:19.75	0.001840:20.27	0.002003:27.20	0.002246:30.47	0.001759:30.73	0.002020:25.52	0.002039:26.48	0.002182:23.79	0.001754:29.97	0.001809:21.49	0.002087:32.60	0.002198:30.90	0.001956:31.32	0.001800:24.16	0.002116:22.29	0.002075:22.12	0.002719:18.00	0.001757:25.49	0.001841:25.85	0.002247:35.43	0.001803:20.17	0.001808:22.89	0.001736:24.66	0.002325:26.49	0.001928:25.48	0.002467:27.32	0.002024:26.94	0.002249:26.91	0.002003:27.43	0.002238:22.36	0.002013:18.65	0.002131:19.12	0.001907:19.80	0.002330:21.24	0.002576:21.15	0.002425:15.92
Chr01	20050001	0.004018:20.79	0.004629:19.35	0.004569:21.11	0.004482:17.99	0.004974:15.10	0.004445:17.35	0.004549:22.33	0.004310:18.13	0.004422:19.13	0.005142:17.34	0.004707:19.73	0.004300:18.01	0.004143:18.43	0.004474:20.33	0.004097:27.71	0.003700:31.36	0.003707:32.35	0.004650:22.80	0.003771:26.21	0.004041:24.16	0.003834:29.69	0.003867:22.03	0.004170:30.65	0.004132:28.27	0.003916:31.22	0.003869:23.84	0.004602:18.49	0.004284:20.95	0.004212:16.24	0.003797:26.53	0.004790:24.94	0.004311:36.20	0.004623:20.50	0.004145:26.21	0.004043:26.49	0.004193:28.45	0.004389:25.77	0.004256:28.30	0.004354:25.11	0.004308:25.70	0.004088:25.71	0.004726:20.24	0.004057:15.73	0.004497:16.13	0.004426:17.88	0.004325:18.13	0.004743:20.01	0.004410:15.03
Chr01	20100001	0.001318:21.06	0.001308:20.42	0.000964:22.97	0.001064:18.63	0.001070:16.96	0.001209:18.00	0.001138:24.42	0.001843:18.47	0.001844:21.87	0.001495:18.17	0.001049:21.47	0.001258:20.22	0.001054:20.53	0.001636:20.92	0.001245:29.47	0.000947:32.50	0.001061:33.82	0.000960:25.68	0.001016:29.55	0.000963:25.71	0.001138:32.16	0.001361:24.26	0.001149:32.46	0.001045:30.27	0.000817:33.21	0.001215:26.93	0.001720:21.86	0.001293:22.55	0.001408:18.14	0.000678:27.92	0.000882:26.59	0.001134:39.94	0.000896:21.87	0.000920:27.30	0.000698:26.24	0.001272:29.70	0.000911:29.04	0.000820:29.64	0.001223:27.02	0.000992:28.98	0.001152:27.82	0.001226:22.62	0.001134:18.58	0.001588:20.78	0.001022:20.26	0.000810:21.27	0.001163:22.15	0.000706:18.45
Chr01	20150001	0.001662:27.23	0.001292:25.08	0.001330:29.90	0.001988:23.69	0.001479:21.53	0.001905:27.08	0.001588:31.51	0.002186:22.99	0.001495:31.11	0.002055:23.98	0.001314:28.45	0.001341:31.38	0.001261:28.58	0.001818:28.36	0.002212:35.66	0.001318:39.61	0.000683:46.23	0.002036:27.48	0.001374:36.76	0.002051:30.73	0.001076:41.33	0.001282:31.62	0.002042:33.62	0.001540:32.69	0.001049:41.19	0.000830:35.70	0.001042:33.10	0.002128:27.07	0.000978:26.20	0.001669:37.23	0.001740:28.55	0.000888:51.27	0.001509:28.93	0.001096:33.74	0.001303:35.62	0.001218:40.29	0.000772:39.28	0.001144:39.40	0.001861:28.96	0.001514:35.34	0.001784:28.99	0.002325:23.92	0.003027:18.85	0.002931:19.99	0.002255:20.25	0.002745:21.29	0.001934:26.12	0.003012:19.22
Chr01	20200001	0.000450:29.05	0.000368:25.54	0.000619:30.30	0.000347:24.33	0.000599:22.88	0.000522:30.11	0.000286:33.16	0.000589:24.26	0.000490:34.25	0.000448:24.87	0.000450:30.76	0.000337:34.45	0.000329:31.28	0.000409:28.06	0.000590:34.79	0.000448:40.31	0.000370:46.82	0.000876:25.69	0.000226:34.76	0.000448:30.96	0.000286:41.77	0.000453:29.63	0.000571:33.38	0.000447:32.65	0.000387:42.58	0.000372:35.20	0.000267:35.49	0.000554:26.59	0.000394:27.54	0.000286:36.40	0.000656:28.04	0.000264:48.64	0.000408:26.79	0.000374:34.08	0.000391:36.79	0.000246:37.82	0.000328:37.42	0.000493:38.93	0.000634:28.22	0.000468:34.41	0.000551:27.74	0.001085:23.00	0.000638:16.83	0.000801:19.50	0.000795:19.21	0.000939:20.80	0.000550:25.31	0.001557:17.63
Chr01	20250001	0.000406:23.53	0.000294:22.32	0.000202:26.03	0.000381:21.09	0.000388:19.63	0.000304:25.14	0.000271:29.15	0.000315:21.34	0.000387:29.97	0.000296:22.47	0.000277:27.59	0.000307:30.44	0.000304:28.23	0.000359:25.99	0.000469:30.06	0.000358:33.84	0.000246:39.02	0.000274:21.74	0.000493:32.34	0.000291:26.08	0.000291:37.56	0.000272:26.46	0.000272:27.92	0.000294:26.91	0.000268:36.23	0.000367:30.72	0.000258:30.79	0.000340:23.61	0.000600:23.24	0.000517:32.56	0.000339:23.84	0.000272:43.69	0.000379:23.53	0.000204:28.97	0.000272:31.03	0.000315:34.55	0.000271:34.78	0.000319:33.84	0.000226:23.94	0.000401:28.28	0.000317:22.76	0.000475:19.05	0.001026:15.23	0.000453:18.64	0.000451:17.00	0.000296:18.69	0.000451:22.31	0.000513:16.63
Chr01	20300001	0.000135:22.00	0.000192:18.75	0.000110:23.22	0.000191:18.49	0.000224:17.09	0.000213:23.71	0.000165:25.23	0.000163:17.99	0.000197:27.31	0.000110:19.52	0.000116:24.66	0.000213:26.31	0.000088:24.56	0.000107:22.12	0.000192:24.39	0.000163:28.71	0.000109:33.81	0.000278:18.07	0.000190:26.14	0.000138:21.43	0.000164:30.09	0.000139:22.51	0.000083:23.51	0.000194:22.17	0.000137:29.68	0.000085:25.39	0.000111:27.14	0.000137:19.68	0.000172:22.05	0.000082:27.33	0.000193:19.95	0.000110:35.78	0.000191:19.78	0.000163:23.77	0.000110:25.11	0.000191:27.95	0.000108:27.94	0.000163:27.91	0.000167:20.11	0.000191:25.07	0.000055:19.33	0.000222:16.63	0.000141:11.68	0.000274:14.49	0.000275:13.92	0.000110:15.42	0.000164:18.64	0.000198:13.27
Chr01	20350001	0.000585:24.65	0.000626:22.09	0.000732:26.23	0.000602:22.20	0.000538:21.32	0.000425:27.35	0.000384:29.59	0.000506:21.90	0.000429:32.08	0.000634:23.15	0.000461:29.59	0.000614:30.63	0.000277:29.44	0.000390:26.18	0.000427:29.60	0.000563:33.91	0.000304:40.72	0.000519:21.67	0.000398:33.05	0.000449:26.04	0.000467:36.77	0.000303:28.07	0.000596:27.77	0.000640:26.96	0.000372:35.72	0.000386:33.50	0.000327:33.00	0.000543:24.94	0.000473:24.41	0.000284:32.19	0.000713:23.66	0.000398:44.90	0.000669:22.73	0.000372:29.17	0.000328:31.03	0.000398:35.56	0.000529:36.13	0.000451:33.13	0.000548:23.12	0.000654:28.70	0.000417:22.82	0.000640:19.70	0.000914:15.27	0.000844:19.24	0.000676:17.51	0.000563:19.45	0.000280:23.23	0.000736:17.78
Chr01	20400001	0.001079:28.11	0.000924:24.01	0.000764:29.35	0.001020:23.97	0.001059:21.43	0.001056:29.19	0.000779:32.18	0.000948:23.27	0.000640:33.93	0.001192:24.60	0.000662:30.82	0.000923:32.91	0.000791:30.76	0.000854:29.24	0.000841:30.62	0.001025:35.08	0.000772:41.52	0.001577:21.12	0.000903:32.23	0.001153:27.43	0.000832:39.08	0.001213:26.05	0.000998:28.60	0.001388:28.22	0.000952:36.86	0.000882:31.57	0.000800:35.23	0.001015:26.10	0.000866:27.06	0.001049:32.55	0.001166:24.77	0.000993:43.14	0.001272:23.77	0.001168:30.34	0.001024:31.88	0.000969:33.99	0.000845:34.06	0.000856:33.96	0.001406:24.47	0.001283:29.50	0.001337:23.86	0.001464:20.25	0.001642:15.73	0.001515:17.09	0.001670:17.60	0.001228:19.02	0.001011:24.19	0.001694:16.41
Chr01	20450001	0.000617:23.32	0.000404:21.19	0.000587:24.89	0.000584:19.97	0.000678:18.73	0.000254:25.65	0.000404:27.17	0.000794:20.69	0.000266:29.93	0.000654:21.21	0.000370:26.64	0.000407:27.73	0.000543:26.38	0.000280:25.03	0.000586:28.60	0.000544:31.80	0.000647:36.81	0.001291:20.21	0.000352:30.24	0.000558:25.25	0.000503:34.58	0.000538:24.96	0.000486:25.91	0.000674:25.87	0.000576:33.85	0.000245:29.28	0.000395:29.96	0.000723:21.83	0.000614:22.86	0.000705:29.87	0.000664:22.89	0.000539:40.65	0.000709:21.02	0.000405:27.23	0.000665:29.20	0.000525:32.26	0.000405:33.15	0.000720:31.74	0.000777:22.95	0.000803:26.19	0.000721:22.62	0.000998:18.61	0.001311:14.52	0.001232:16.37	0.001090:16.01	0.001067:17.25	0.000628:21.92	0.001280:14.72
Chr01	20500001	0.000489:30.44	0.000662:27.02	0.000474:32.61	0.001050:25.67	0.000656:24.93	0.000309:33.18	0.000328:35.13	0.001098:26.50	0.000586:38.71	0.000596:26.85	0.000292:34.96	0.000208:38.07	0.000257:32.90	0.000490:32.19	0.000649:36.39	0.001041:41.26	0.000269:48.43	0.001349:25.93	0.000790:37.22	0.000490:32.00	0.000490:43.99	0.000539:32.33	0.000663:33.33	0.000744:32.95	0.000616:43.13	0.000480:36.75	0.000182:39.53	0.000465:28.70	0.000519:30.74	0.000306:38.46	0.000644:28.81	0.000327:52.58	0.000682:26.78	0.000327:34.88	0.000919:37.51	0.000291:41.75	0.000391:40.61	0.000593:39.69	0.000884:28.11	0.000489:35.38	0.000961:27.93	0.001009:23.67	0.001452:17.83	0.000704:20.59	0.001033:20.37	0.001524:22.13	0.000529:27.53	0.001046:20.07
Chr01	20550001	0.000569:27.27	0.000599:25.94	0.000226:30.56	0.000491:24.79	0.000583:23.19	0.000434:28.43	0.000267:32.42	0.000448:25.23	0.000249:35.20	0.000574:25.99	0.000279:32.33	0.000365:34.61	0.000365:32.06	0.000494:29.70	0.000414:34.64	0.000514:39.08	0.000311:46.72	0.000929:25.98	0.000353:38.01	0.000372:31.49	0.000290:42.37	0.000522:29.98	0.000507:33.65	0.000610:32.38	0.000370:41.61	0.000379:35.87	0.000320:36.43	0.000512:28.58	0.000360:29.06	0.000309:37.00	0.000800:27.90	0.000310:52.59	0.000640:26.60	0.000517:32.98	0.000331:35.56	0.000293:39.87	0.000291:39.47	0.000314:38.06	0.000571:28.76	0.000451:33.81	0.000710:27.51	0.000738:22.91	0.001080:19.13	0.000730:22.50	0.001156:20.83	0.000840:22.37	0.000577:26.16	0.000601:20.25
Chr01	20600001	0.002023:23.68	0.002289:22.09	0.001525:24.66	0.001238:20.44	0.001792:19.56	0.001959:22.66	0.002055:25.95	0.002555:20.70	0.000957:27.77	0.001151:21.21	0.003083:26.18	0.002413:26.77	0.001588:25.81	0.002218:23.65	0.000816:30.71	0.001510:33.74	0.000774:38.70	0.000996:23.02	0.001154:32.02	0.001133:25.10	0.000920:35.58	0.000734:27.78	0.000934:30.44	0.000887:28.98	0.001651:34.30	0.001531:30.84	0.001737:28.92	0.000586:23.96	0.002224:23.11	0.000731:32.19	0.001086:24.22	0.000409:45.44	0.000675:23.92	0.000770:28.61	0.001501:30.73	0.001621:34.52	0.000842:33.43	0.000864:32.63	0.001545:24.44	0.001568:30.44	0.001383:24.11	0.002306:21.22	0.001572:17.23	0.001656:20.42	0.002066:18.83	0.000593:20.42	0.000592:22.23	0.001656:17.62
Chr01	20650001	0.001506:24.34	0.002342:22.53	0.001936:26.24	0.001552:21.18	0.002356:18.91	0.002093:22.36	0.001512:26.81	0.001942:21.97	0.002079:25.48	0.001884:22.43	0.001641:25.43	0.001777:26.24	0.002011:25.30	0.001713:23.67	0.002378:28.63	0.001853:32.02	0.002613:28.23	0.001863:25.49	0.002155:25.50	0.001663:25.64	0.002441:31.40	0.002817:19.42	0.001631:32.54	0.002127:30.85	0.002453:29.16	0.002585:19.64	0.001926:26.90	0.001552:25.61	0.002255:23.01	0.002185:22.88	0.001641:27.90	0.002634:32.95	0.002241:20.52	0.002013:25.69	0.002202:24.45	0.002324:25.19	0.002180:23.05	0.001952:26.70	0.002370:26.77	0.002021:26.00	0.002175:27.01	0.002218:21.76	0.002337:18.07	0.001980:18.55	0.002453:20.34	0.001365:21.66	0.001544:25.08	0.002177:16.12
Chr01	20700001	0.000465:22.55	0.000386:20.83	0.000584:25.96	0.000445:20.22	0.000471:18.07	0.000733:20.17	0.000345:25.62	0.000565:20.11	0.000625:23.75	0.000485:20.39	0.000485:23.55	0.000587:25.51	0.000483:22.86	0.000263:23.59	0.000582:31.71	0.000443:34.68	0.000523:36.84	0.000526:24.97	0.000463:31.22	0.000544:26.45	0.000461:35.06	0.000443:26.00	0.000505:32.21	0.000283:30.93	0.000464:34.83	0.000282:28.23	0.000283:26.95	0.000342:23.54	0.000589:20.86	0.000302:32.02	0.000504:26.75	0.000262:45.59	0.000424:25.57	0.000464:29.65	0.000603:31.09	0.000524:32.89	0.000584:29.78	0.000443:33.80	0.000363:27.00	0.000502:32.54	0.000485:27.68	0.000565:22.62	0.000588:16.98	0.000526:17.83	0.000525:19.86	0.000647:20.89	0.000262:24.62	0.000753:16.85
Chr01	20750001	0.000193:19.75	0.000169:18.27	0.000216:20.98	0.000217:16.70	0.000565:14.97	0.000195:17.32	0.000193:21.39	0.000656:17.32	0.000194:20.20	0.000217:17.71	0.000217:20.22	0.000169:20.95	0.000216:18.81	0.000192:19.30	0.000169:24.90	0.000169:27.57	0.000193:29.58	0.000169:21.22	0.000193:25.00	0.000194:21.08	0.000193:27.11	0.000289:20.00	0.000169:26.36	0.000169:25.27	0.000169:29.12	0.000217:21.89	0.000219:20.69	0.000218:19.84	0.000193:18.35	0.000170:24.75	0.000193:21.65	0.000168:33.67	0.000288:18.53	0.000193:23.36	0.000193:23.77	0.000192:26.82	0.000217:25.23	0.000169:25.53	0.000171:22.92	0.000169:25.54	0.000194:22.89	0.000267:19.34	0.000414:15.32	0.000219:15.47	0.000194:15.80	0.000193:16.89	0.000195:18.34	0.000173:14.26
Chr01	20800001	0.001221:23.43	0.001515:21.58	0.000803:24.12	0.002743:20.06	0.002310:17.41	0.001554:19.86	0.001718:26.45	0.001518:21.32	0.001692:22.79	0.001791:20.19	0.001793:23.05	0.001739:23.03	0.001529:22.14	0.001207:22.90	0.001106:30.96	0.001064:33.68	0.000961:36.52	0.002129:25.01	0.001456:29.89	0.001201:26.04	0.000835:31.48	0.001165:23.53	0.001519:31.81	0.001245:30.65	0.000956:35.44	0.001713:26.72	0.002396:23.35	0.001199:23.47	0.001136:20.51	0.000888:29.82	0.002106:26.27	0.001068:40.15	0.001216:22.84	0.000906:27.65	0.001022:28.80	0.001469:31.54	0.001550:31.22	0.000679:31.90	0.001780:27.87	0.000881:29.39	0.000916:27.80	0.001639:23.05	0.001914:18.22	0.002095:17.50	0.002679:19.96	0.001413:20.56	0.001158:22.61	0.002968:16.31
Chr01	20850001	0.001188:21.88	0.000926:21.31	0.000787:21.17	0.000221:19.40	0.000289:16.86	0.001192:18.74	0.000486:22.69	0.000865:19.56	0.000758:21.99	0.000990:19.19	0.000345:21.93	0.001104:20.26	0.000706:20.41	0.000685:21.69	0.000665:26.44	0.000502:31.12	0.000382:31.10	0.000467:25.38	0.000545:27.91	0.000606:23.13	0.000385:27.56	0.000266:22.41	0.000305:32.55	0.000422:29.31	0.000583:31.01	0.000429:24.00	0.000759:20.89	0.000785:22.88	0.001651:18.39	0.000464:26.95	0.000807:25.72	0.000302:38.57	0.000462:19.76	0.000403:24.88	0.000791:25.04	0.000544:28.92	0.000363:28.14	0.000181:27.60	0.000769:26.74	0.000387:27.53	0.000362:27.51	0.000810:22.67	0.000731:18.61	0.000285:20.71	0.001019:20.32	0.000448:21.10	0.000834:21.11	0.000665:16.97
Chr01	20900001	0.001260:21.76	0.001328:19.85	0.001287:20.99	0.000963:17.56	0.000927:15.12	0.001157:18.66	0.000923:21.81	0.001332:18.36	0.001364:19.39	0.001257:17.42	0.001255:18.78	0.000812:18.01	0.000881:18.96	0.001124:20.08	0.000849:24.04	0.000761:26.79	0.000808:24.08	0.001147:21.80	0.000965:20.73	0.001187:21.69	0.001197:24.71	0.001121:15.94	0.000870:27.48	0.000788:26.43	0.001030:25.04	0.000949:16.80	0.001393:17.60	0.001065:20.29	0.000847:17.81	0.000855:20.44	0.000683:22.91	0.001118:27.00	0.000620:16.54	0.000545:21.13	0.000875:20.82	0.001173:20.50	0.000915:18.84	0.000485:22.56	0.001125:23.47	0.000706:20.65	0.000772:24.01	0.001269:19.54	0.000682:14.99	0.001176:13.13	0.001168:16.26	0.001066:17.08	0.000887:19.84	0.001230:13.42
Chr01	20950001	0.000815:22.07	0.000842:21.16	0.000445:22.59	0.000553:17.88	0.000985:15.37	0.000710:19.51	0.000402:24.85	0.000818:18.95	0.000670:21.89	0.000619:17.96	0.001483:19.08	0.001073:20.25	0.001015:19.49	0.000420:21.22	0.000770:28.31	0.000246:32.16	0.000638:31.99	0.000770:22.86	0.000599:27.39	0.000289:24.88	0.000666:31.95	0.000823:20.87	0.000647:29.38	0.000687:28.32	0.000531:31.76	0.000987:24.07	0.000805:19.55	0.000463:21.37	0.000754:19.49	0.000822:27.10	0.000781:24.53	0.000423:35.91	0.000536:21.43	0.000713:26.33	0.000444:27.13	0.000531:27.71	0.000466:26.52	0.000601:29.49	0.000574:25.94	0.000620:26.79	0.000555:25.83	0.000625:20.82	0.000987:15.53	0.000956:14.95	0.000579:17.17	0.000537:17.76	0.000531:20.94	0.000793:14.95
Chr01	21000001	0.000430:17.80	0.000239:16.50	0.000332:19.09	0.000240:15.85	0.000318:13.56	0.000362:15.43	0.000310:20.43	0.000355:15.91	0.000294:18.26	0.000360:15.43	0.000391:16.84	0.000218:18.93	0.000313:16.79	0.000313:17.90	0.000190:24.71	0.000263:28.02	0.000264:30.33	0.000242:20.62	0.000238:26.49	0.000314:20.53	0.000259:28.98	0.000214:21.85	0.000335:26.26	0.000193:24.59	0.000263:28.37	0.000334:25.11	0.000340:19.04	0.000318:18.37	0.000285:16.41	0.000215:26.29	0.000269:21.15	0.000238:36.05	0.000258:19.03	0.000165:24.36	0.000144:23.95	0.000259:28.57	0.000192:27.66	0.000286:26.68	0.000242:21.58	0.000287:24.06	0.000242:22.01	0.000264:18.55	0.000364:15.20	0.000345:16.05	0.000218:16.06	0.000361:17.28	0.000195:18.48	0.000277:14.99
Chr01	21050001	0.001857:22.55	0.001921:21.38	0.001923:23.60	0.002702:19.76	0.001264:17.84	0.001720:19.83	0.001747:24.99	0.002276:20.23	0.001779:22.61	0.001359:19.66	0.001877:22.75	0.001431:24.22	0.001791:21.65	0.001693:21.69	0.001347:28.61	0.001373:32.72	0.001055:34.39	0.002114:24.21	0.001534:28.96	0.001503:25.57	0.001382:32.93	0.001204:22.42	0.001162:29.84	0.001614:28.10	0.001355:34.67	0.001305:26.46	0.001365:23.80	0.001983:23.23	0.001464:21.32	0.001190:28.08	0.001487:24.38	0.001201:36.67	0.001794:21.80	0.001248:27.72	0.001194:27.65	0.001239:30.14	0.001102:30.13	0.001140:30.35	0.001700:24.25	0.001411:26.36	0.001694:24.59	0.001699:20.98	0.002230:17.52	0.001949:16.85	0.002081:18.47	0.002006:19.34	0.002056:21.31	0.002832:15.99
Chr01	21100001	0.000896:22.14	0.000878:21.28	0.000531:26.22	0.001064:19.21	0.001287:16.84	0.001004:19.94	0.000428:27.95	0.001205:19.62	0.000472:22.80	0.000839:19.11	0.000776:21.30	0.000327:25.26	0.000673:21.19	0.000489:22.95	0.000655:33.19	0.000388:36.66	0.000162:40.00	0.000698:25.28	0.000428:32.37	0.000571:28.81	0.000328:38.15	0.000511:25.72	0.000922:31.64	0.000675:30.72	0.000284:37.91	0.000205:29.09	0.000329:25.90	0.000573:22.41	0.001059:19.06	0.000285:33.46	0.000529:27.66	0.000306:45.03	0.000571:25.87	0.000469:31.07	0.000367:33.83	0.000327:35.27	0.000265:32.38	0.000450:35.02	0.000467:27.70	0.000366:31.04	0.000615:27.51	0.001024:22.75	0.001161:16.03	0.001166:16.00	0.000919:17.79	0.000599:18.85	0.000998:23.47	0.000907:16.79
Chr01	21150001	0.005722:19.90	0.004444:18.52	0.005095:19.36	0.005312:16.26	0.006023:15.12	0.006133:16.44	0.006020:21.41	0.005646:16.94	0.006029:19.14	0.005776:16.19	0.004840:19.03	0.004824:18.56	0.006034:18.08	0.005660:18.91	0.005340:23.77	0.005403:24.34	0.006231:23.24	0.004910:22.15	0.006468:18.60	0.005559:20.03	0.006734:22.68	0.006354:15.72	0.004749:28.00	0.004844:25.90	0.006630:22.46	0.005752:16.42	0.005763:19.29	0.005045:18.66	0.005202:16.42	0.005365:19.44	0.004462:23.09	0.005808:28.37	0.005951:16.10	0.006143:20.41	0.005924:20.26	0.005815:20.61	0.005577:19.05	0.006247:21.62	0.005505:22.65	0.005610:21.51	0.004730:22.30	0.005374:19.20	0.005991:14.99	0.006708:12.59	0.005207:15.94	0.005602:16.84	0.005000:19.08	0.006782:12.10
Chr01	21200001	0.003151:20.03	0.002784:17.99	0.003304:19.32	0.003445:16.36	0.003429:12.39	0.003246:16.28	0.003279:19.93	0.002733:17.18	0.003070:17.28	0.003216:15.46	0.003154:17.69	0.002794:17.88	0.003500:16.79	0.003605:18.34	0.002789:23.30	0.002754:23.30	0.002848:21.05	0.003007:21.71	0.002827:20.16	0.002816:20.20	0.003080:22.91	0.003234:15.17	0.002525:27.12	0.002727:25.45	0.002986:22.30	0.003348:15.44	0.003359:16.41	0.003028:19.28	0.003323:14.93	0.002758:18.12	0.002763:22.35	0.002465:25.87	0.002987:13.98	0.003104:18.60	0.003261:18.59	0.003001:18.51	0.003362:17.48	0.002863:19.89	0.002813:22.08	0.002988:19.00	0.002872:21.67	0.002472:18.11	0.003131:14.69	0.004306:13.45	0.002854:15.60	0.003243:16.17	0.002746:18.65	0.003360:12.04
Chr01	21250001	0.002965:21.80	0.002833:19.94	0.002815:23.89	0.003194:18.98	0.002776:16.18	0.003278:18.87	0.003074:24.49	0.003138:19.30	0.003266:22.08	0.002979:18.88	0.003052:22.14	0.002816:24.31	0.003336:21.40	0.003004:22.48	0.002646:29.59	0.002598:33.59	0.002698:36.71	0.003071:24.29	0.002715:29.44	0.002953:25.82	0.002459:32.80	0.003279:24.28	0.002706:30.67	0.002381:30.14	0.002687:34.92	0.002755:27.65	0.003072:23.90	0.003053:21.05	0.003349:18.63	0.002500:29.93	0.002519:26.16	0.002888:39.83	0.002521:21.51	0.003054:27.03	0.002562:29.56	0.002486:31.55	0.002358:30.35	0.002699:31.31	0.002800:26.23	0.003107:28.17	0.002841:26.43	0.003321:20.93	0.003288:16.46	0.003314:17.28	0.003074:17.90	0.002934:18.85	0.003270:21.24	0.003174:15.98
Chr01	21300001	0.005060:19.21	0.005058:17.42	0.003956:22.45	0.004912:17.67	0.005245:15.67	0.005074:17.76	0.004005:24.18	0.005875:16.86	0.004832:21.68	0.004739:16.52	0.005053:19.57	0.003970:22.72	0.005337:19.82	0.005025:21.30	0.004950:28.24	0.004434:31.98	0.004206:36.91	0.005250:20.91	0.003873:28.55	0.004882:22.94	0.004210:32.92	0.004060:25.38	0.005050:26.37	0.004899:25.06	0.004586:33.48	0.004382:28.58	0.004789:24.51	0.004550:18.35	0.006062:17.84	0.003784:29.26	0.004967:22.06	0.003718:42.27	0.004047:21.47	0.004757:26.39	0.004832:29.49	0.004255:31.66	0.004339:30.67	0.005065:30.78	0.004223:22.15	0.004202:27.19	0.004642:22.67	0.004557:18.57	0.005793:14.47	0.004253:15.73	0.005289:15.16	0.004974:17.32	0.004580:20.35	0.005018:15.23
Chr01	21350001	0.002237:21.05	0.002356:18.97	0.002743:20.93	0.002773:18.21	0.002458:15.59	0.002402:20.06	0.002182:25.35	0.002596:17.93	0.002546:21.60	0.002236:17.70	0.002673:19.87	0.002763:21.46	0.002696:20.89	0.002773:20.94	0.002384:26.30	0.002047:29.71	0.001895:33.62	0.002673:19.90	0.002199:26.55	0.002040:23.35	0.001994:29.99	0.002355:22.04	0.002268:25.60	0.002253:24.05	0.002186:31.85	0.002163:26.07	0.002048:22.35	0.002725:19.76	0.002481:18.30	0.002498:26.96	0.002443:21.48	0.001783:37.07	0.002321:19.29	0.002136:25.31	0.002239:26.27	0.002359:28.21	0.002275:29.90	0.001965:28.20	0.002414:21.44	0.002437:25.23	0.002555:21.25	0.002938:17.68	0.002831:14.22	0.002763:15.69	0.002585:14.98	0.002306:16.48	0.002494:20.37	0.002527:14.63
Chr01	21400001	0.000801:27.01	0.000824:25.10	0.000826:26.74	0.000863:22.10	0.000873:20.00	0.000984:25.57	0.000706:30.30	0.000789:23.08	0.000784:26.02	0.001028:22.74	0.000924:25.96	0.000929:26.60	0.000703:25.11	0.000753:25.82	0.001017:33.40	0.000905:36.35	0.000752:38.20	0.001139:25.06	0.000774:32.25	0.000860:28.12	0.000859:36.12	0.001163:24.35	0.001036:30.61	0.001023:29.91	0.000595:38.09	0.000692:28.61	0.000786:26.16	0.001025:25.97	0.001280:24.67	0.000896:30.25	0.000959:26.41	0.000755:38.94	0.000966:23.17	0.000661:30.00	0.000820:28.34	0.000888:32.08	0.000594:32.34	0.000759:32.74	0.000688:26.94	0.000831:29.02	0.001031:26.02	0.001356:22.65	0.001403:17.12	0.001043:17.79	0.001359:18.82	0.001285:20.10	0.000853:23.27	0.001722:16.06
Chr01	21450001	0.000318:23.90	0.000363:20.81	0.000293:25.03	0.000314:19.88	0.000487:16.88	0.000539:22.23	0.000338:25.91	0.000515:20.22	0.000379:22.84	0.000497:19.21	0.000336:23.56	0.000293:24.51	0.000516:21.33	0.000338:22.69	0.000292:27.94	0.000336:31.64	0.000361:33.80	0.000339:21.42	0.000381:25.81	0.000314:25.56	0.000403:30.98	0.000339:20.92	0.000383:27.79	0.000292:25.92	0.000359:32.32	0.000314:23.41	0.000343:23.29	0.000607:21.88	0.000519:22.15	0.000405:26.02	0.000360:23.93	0.000474:35.73	0.000385:20.85	0.000291:26.00	0.000337:26.64	0.000317:26.59	0.000292:26.21	0.000448:28.84	0.000337:23.56	0.000293:24.83	0.000271:23.02	0.000447:17.79	0.000349:13.14	0.000609:13.57	0.000434:15.53	0.000746:17.01	0.000490:21.12	0.000661:13.62
Chr01	21500001	0.002638:18.68	0.002524:17.48	0.001685:20.34	0.002136:16.33	0.002052:14.88	0.001926:19.19	0.001782:22.37	0.002861:16.54	0.001917:21.23	0.002489:16.43	0.002238:19.37	0.001500:21.52	0.002143:19.27	0.001897:20.07	0.002083:23.76	0.001583:27.14	0.001646:29.40	0.002858:18.51	0.001259:24.43	0.001822:20.44	0.001873:27.94	0.002534:19.35	0.002954:23.96	0.002290:23.18	0.001399:28.30	0.001526:22.64	0.001372:22.37	0.001893:18.93	0.002620:18.64	0.001591:24.59	0.002426:19.44	0.001723:32.62	0.001501:18.45	0.001603:22.72	0.001631:24.04	0.002031:25.40	0.001654:25.69	0.001271:26.39	0.002171:20.30	0.002367:22.58	0.002910:20.02	0.003013:16.95	0.002903:12.71	0.002351:14.17	0.003040:14.31	0.002592:15.30	0.002414:18.14	0.001836:13.37
Chr01	21550001	0.000811:23.57	0.001196:22.24	0.000794:26.00	0.000810:21.08	0.000583:19.69	0.000827:24.21	0.000765:28.94	0.000758:21.48	0.000690:27.78	0.001075:21.25	0.000602:25.86	0.000660:29.21	0.000712:25.56	0.000878:25.77	0.001045:31.33	0.000749:35.23	0.000550:39.91	0.001065:22.51	0.000820:31.58	0.000758:26.30	0.000667:36.96	0.001075:26.16	0.000766:28.44	0.000622:28.78	0.000608:36.26	0.000791:29.95	0.000593:29.87	0.001201:22.97	0.001031:23.52	0.000473:33.00	0.000678:24.75	0.000621:44.66	0.000662:23.87	0.000601:30.12	0.000643:32.57	0.000667:33.79	0.000565:33.32	0.000894:32.77	0.000973:25.78	0.000990:29.77	0.000860:25.07	0.001029:21.77	0.001166:15.81	0.001380:16.77	0.001073:16.59	0.001586:18.88	0.001019:23.93	0.001446:16.58
Chr01	21600001	0.001471:24.36	0.001193:21.59	0.000826:25.49	0.001162:20.58	0.000930:19.00	0.000770:24.32	0.000658:28.54	0.001073:21.02	0.001000:27.32	0.000875:20.70	0.000756:25.08	0.000639:27.93	0.000683:25.58	0.000580:25.82	0.000899:29.80	0.000635:33.54	0.000784:39.11	0.001241:22.08	0.000841:30.09	0.001056:26.15	0.000660:35.55	0.000799:24.38	0.001120:27.49	0.000757:27.48	0.000598:36.25	0.000910:29.42	0.000539:29.41	0.000901:22.44	0.000724:23.14	0.000589:31.75	0.000850:24.25	0.000984:42.59	0.001154:22.70	0.000874:28.64	0.000765:29.86	0.000508:33.35	0.000746:33.30	0.000726:32.07	0.001116:24.54	0.000761:28.54	0.001149:24.09	0.000748:19.90	0.001225:15.11	0.001387:16.38	0.001769:16.50	0.001178:17.65	0.000826:21.57	0.001180:16.34
Chr01	21650001	0.000649:27.47	0.000858:25.42	0.000830:30.09	0.000940:23.99	0.000735:23.80	0.000417:28.36	0.000559:32.94	0.000993:23.99	0.000703:34.07	0.001050:24.33	0.000663:30.23	0.000670:33.68	0.000692:30.23	0.000831:28.02	0.000694:34.08	0.000821:38.66	0.000523:46.35	0.000714:24.97	0.000605:35.99	0.000780:29.89	0.000700:41.90	0.000588:30.40	0.000717:32.26	0.000673:30.86	0.000741:41.37	0.000475:34.64	0.000299:36.32	0.000676:26.39	0.000760:26.78	0.000745:36.75	0.000556:26.63	0.000676:50.13	0.000968:27.50	0.000695:32.89	0.000598:35.17	0.000621:38.76	0.000508:38.84	0.000821:37.46	0.000834:27.64	0.000962:33.65	0.000797:26.89	0.001188:21.84	0.001134:17.33	0.000966:19.55	0.001098:19.94	0.000945:20.77	0.000757:25.22	0.001474:18.79
Chr01	21700001	0.000599:15.65	0.000650:14.29	0.000585:16.52	0.000728:13.38	0.000736:13.16	0.000749:15.05	0.000513:17.94	0.001380:13.50	0.000537:18.51	0.000577:13.55	0.000698:17.00	0.000635:18.65	0.000644:15.74	0.001064:16.02	0.001036:20.10	0.000611:21.38	0.000630:26.77	0.000882:14.91	0.000548:21.71	0.000451:16.76	0.000406:24.37	0.000796:18.84	0.000730:19.28	0.000856:18.22	0.000486:23.91	0.000479:20.85	0.000464:20.57	0.000889:14.90	0.000738:14.91	0.000622:22.05	0.000773:16.23	0.000593:30.85	0.000809:16.56	0.000775:19.28	0.000521:21.24	0.000448:23.51	0.000695:22.56	0.000798:22.51	0.000685:16.17	0.000699:20.27	0.000899:16.13	0.000651:13.39	0.000598:10.51	0.000571:11.94	0.000972:11.66	0.000716:12.74	0.000803:14.65	0.001100:11.11
Chr01	21750001	0.002940:19.94	0.002114:19.57	0.001367:21.27	0.003475:16.86	0.003053:15.99	0.001819:17.50	0.001766:21.74	0.001906:17.48	0.001955:21.91	0.003010:17.33	0.002426:20.53	0.002104:21.67	0.002274:20.36	0.001763:20.31	0.001622:27.46	0.001223:30.22	0.000777:34.50	0.003064:22.40	0.000796:29.09	0.002477:24.77	0.001227:30.92	0.001914:22.91	0.002919:29.07	0.002771:26.94	0.001473:31.49	0.001185:25.74	0.002316:22.33	0.002805:19.43	0.002089:18.21	0.001378:26.64	0.003003:23.59	0.001735:38.06	0.001803:20.55	0.001863:24.83	0.002490:26.15	0.000869:29.50	0.001351:28.23	0.001278:28.80	0.003073:24.03	0.001486:26.19	0.002355:24.31	0.002442:20.24	0.003135:16.52	0.002551:18.46	0.002137:18.19	0.002706:18.99	0.002279:20.61	0.002087:16.05
Chr01	21800001	0.000954:27.22	0.001623:24.62	0.000911:29.00	0.000815:23.50	0.001192:22.80	0.001203:26.74	0.001103:31.51	0.001122:23.41	0.001091:30.66	0.001176:22.70	0.000741:28.35	0.001251:31.01	0.000924:27.86	0.001016:26.88	0.000536:35.01	0.000494:38.25	0.000358:45.70	0.001030:26.03	0.000399:36.42	0.000741:30.27	0.000617:40.01	0.000860:30.35	0.000915:33.35	0.000935:32.71	0.000558:41.55	0.000498:35.25	0.000519:33.19	0.001138:26.38	0.000931:27.37	0.000589:37.89	0.001040:28.49	0.000562:52.38	0.001131:27.52	0.000499:33.44	0.000828:35.26	0.000548:40.41	0.000418:39.63	0.000875:37.79	0.000988:28.42	0.000821:35.88	0.001051:28.46	0.001110:23.55	0.001228:18.88	0.000808:21.18	0.001302:20.89	0.001228:22.25	0.000935:24.75	0.001064:18.94
Chr01	21850001	0.001638:24.51	0.001812:23.40	0.001597:27.41	0.001543:22.64	0.001867:20.76	0.001471:24.52	0.001256:30.57	0.002269:21.86	0.001467:30.71	0.001514:22.52	0.001438:28.04	0.001318:30.63	0.001288:26.88	0.001826:26.07	0.001407:31.27	0.001287:35.11	0.000907:42.19	0.001760:23.82	0.001228:33.50	0.001796:27.30	0.001000:37.98	0.001491:28.41	0.001748:30.77	0.001315:29.30	0.001546:37.34	0.001087:31.99	0.001268:32.22	0.001492:25.11	0.001441:24.94	0.001111:34.51	0.001738:25.63	0.001135:47.22	0.002244:24.19	0.001510:31.36	0.001450:33.84	0.000934:36.82	0.000877:37.95	0.001324:35.07	0.001778:26.10	0.001480:30.46	0.001861:25.04	0.002121:21.22	0.002187:17.42	0.001653:19.91	0.001807:18.72	0.001725:20.54	0.001456:24.08	0.001695:18.57
Chr01	21900001	0.000229:21.41	0.000460:19.24	0.000284:22.90	0.000204:17.89	0.000435:16.42	0.000184:20.85	0.000257:24.88	0.000178:18.06	0.000177:24.17	0.000330:18.05	0.000360:21.90	0.000182:25.02	0.000229:22.60	0.000152:21.18	0.000257:26.76	0.000227:30.08	0.000177:36.13	0.000256:19.34	0.000203:27.28	0.000227:22.59	0.000203:32.11	0.000230:23.25	0.000306:25.22	0.000280:24.02	0.000177:32.64	0.000285:27.04	0.000209:26.40	0.000331:20.14	0.000229:20.81	0.000352:29.06	0.000180:21.96	0.000278:39.57	0.000282:21.46	0.000280:25.83	0.000205:27.12	0.000201:30.61	0.000206:29.86	0.000277:29.59	0.000229:22.12	0.000278:27.07	0.000204:21.43	0.000335:17.83	0.000490:13.46	0.000283:15.44	0.000232:15.02	0.000283:16.06	0.000331:19.27	0.000209:14.35
Chr01	21950001	0.000366:26.02	0.000325:23.35	0.000505:26.34	0.000446:22.24	0.000348:20.07	0.000306:24.27	0.000201:29.03	0.000385:22.86	0.000305:27.78	0.000263:21.89	0.000365:26.91	0.000163:28.63	0.000363:26.46	0.000528:24.79	0.000263:31.61	0.000224:36.27	0.000224:39.70	0.000326:25.76	0.000244:30.78	0.000285:26.84	0.000205:35.39	0.000305:24.55	0.000347:32.47	0.000368:30.19	0.000263:37.36	0.000204:29.15	0.000183:28.08	0.000223:24.81	0.000263:24.61	0.000264:31.58	0.000305:26.99	0.000204:43.39	0.000285:23.69	0.000363:29.32	0.000264:30.89	0.000184:33.29	0.000203:32.90	0.000265:33.61	0.000388:27.66	0.000286:31.61	0.000268:27.00	0.000365:22.76	0.000347:18.30	0.000507:18.52	0.000507:19.57	0.000344:20.38	0.000245:23.65	0.000651:16.94
Chr01	22000001	0.000989:24.41	0.001054:22.35	0.000867:24.39	0.000910:21.04	0.001233:18.42	0.001109:20.85	0.001107:25.95	0.000729:21.14	0.000932:25.09	0.000347:20.93	0.001152:26.11	0.000911:23.80	0.000887:24.24	0.000867:22.75	0.000827:29.08	0.000726:33.29	0.000787:35.58	0.000967:26.36	0.000792:30.01	0.000914:25.26	0.000828:32.02	0.000485:24.69	0.000223:32.87	0.000968:31.32	0.000847:34.58	0.000162:26.43	0.000665:26.02	0.000927:23.98	0.001190:21.41	0.000689:28.17	0.000831:27.44	0.000988:39.83	0.000989:20.90	0.000403:26.78	0.000706:26.92	0.000506:31.29	0.000626:29.73	0.000887:30.19	0.001032:27.57	0.000163:29.87	0.000929:28.46	0.000768:23.25	0.001089:19.75	0.000367:21.96	0.000708:21.41	0.000709:21.81	0.000950:21.83	0.000735:18.09
Chr01	22050001	0.001727:15.88	0.000991:14.53	0.001044:17.84	0.001097:14.11	0.001203:12.06	0.000602:14.36	0.001183:18.52	0.001396:14.07	0.000656:16.23	0.001321:14.18	0.000930:16.59	0.000457:16.37	0.001807:15.09	0.000704:15.75	0.000736:23.55	0.000674:25.84	0.000836:29.14	0.001217:18.57	0.000365:23.48	0.001062:20.11	0.001319:25.81	0.000806:20.43	0.000852:22.18	0.000948:21.42	0.001050:26.76	0.000968:22.55	0.001290:17.26	0.001812:16.05	0.000838:13.88	0.000412:23.67	0.001514:19.29	0.000957:33.54	0.000420:17.68	0.000422:22.49	0.000724:23.33	0.000522:26.11	0.000643:25.17	0.000814:25.12	0.000634:19.40	0.000714:21.94	0.000806:19.39	0.001196:16.71	0.001394:12.26	0.000569:13.91	0.000512:13.52	0.001345:14.78	0.001065:16.73	0.000949:12.82
Chr01	22100001	0.000082:16.86	0.000083:15.22	0.000082:17.34	0.000109:14.43	0.000715:12.68	0.000521:14.62	0.000081:18.85	0.000434:15.43	0.000083:17.03	0.000082:14.42	0.000083:17.26	0.000300:17.49	0.000190:16.45	0.000136:17.05	0.000081:22.36	0.000081:25.37	0.000081:28.92	0.000082:17.93	0.000271:24.37	0.000764:19.28	0.000729:25.86	0.000083:18.66	0.000493:23.00	0.000082:21.64	0.000942:26.93	0.000191:21.24	0.000084:17.36	0.000518:17.08	0.000109:15.03	0.000054:22.32	0.001074:18.59	0.000081:31.52	0.000272:16.94	0.000082:21.44	0.000218:20.46	0.000081:26.40	0.000109:25.65	0.000109:23.10	0.000083:18.67	0.000109:21.77	0.000082:18.33	0.000166:16.07	0.000083:13.09	0.000109:15.00	0.000084:14.49	0.001085:14.53	0.000753:16.18	0.000086:13.16
Chr01	22150001	NA:10.19	NA:9.81	NA:10.86	NA:9.11	NA:8.49	NA:9.65	NA:11.94	NA:9.52	NA:11.59	NA:9.69	NA:11.25	NA:11.77	NA:11.23	NA:9.94	NA:13.23	NA:14.59	NA:16.30	NA:10.66	NA:14.22	NA:11.47	NA:15.97	NA:11.07	NA:13.25	NA:13.09	NA:15.63	NA:12.89	NA:12.22	NA:10.87	NA:9.95	NA:13.84	NA:11.60	NA:18.05	NA:10.42	NA:12.25	NA:12.60	NA:14.81	NA:14.30	NA:14.11	NA:11.38	NA:12.71	NA:11.35	NA:8.86	NA:7.71	NA:8.28	NA:8.60	NA:9.75	NA:10.10	NA:7.33
Chr01	22200001	0.002766:20.21	0.002364:18.39	0.002462:21.36	0.002046:17.19	0.002566:16.38	0.001749:20.93	0.002027:23.59	0.002636:17.12	0.002302:23.31	0.002642:18.45	0.002114:22.28	0.002092:23.75	0.002088:21.60	0.002170:20.48	0.001438:26.66	0.002154:29.63	0.001894:32.86	0.002866:19.04	0.001417:27.97	0.002341:22.59	0.002098:30.95	0.001668:23.21	0.002333:24.53	0.001663:23.83	0.001816:30.85	0.002432:26.88	0.001278:25.79	0.002408:19.78	0.002260:20.43	0.001608:27.46	0.002505:21.08	0.001624:38.49	0.001458:19.68	0.001273:24.36	0.001736:26.36	0.002170:29.26	0.001712:28.55	0.001705:29.43	0.001916:20.84	0.002015:25.72	0.002304:20.85	0.001605:17.50	0.002077:14.27	0.001744:15.67	0.001494:14.70	0.002154:17.52	0.002239:19.02	0.002019:14.46
Chr01	22250001	0.001201:23.76	0.001312:21.41	0.001114:23.53	0.001164:19.91	0.002102:17.43	0.001540:22.82	0.001310:26.42	0.001019:20.34	0.001004:22.96	0.001926:19.62	0.001081:22.88	0.001192:23.84	0.000989:21.36	0.001608:23.17	0.001335:28.69	0.001106:32.61	0.001020:33.76	0.001318:22.86	0.001403:26.64	0.000954:25.35	0.001667:30.97	0.001765:19.67	0.001345:27.52	0.001345:27.69	0.001334:32.97	0.001429:23.20	0.000964:23.51	0.001579:22.64	0.001580:21.81	0.001212:26.17	0.001710:24.20	0.001040:34.95	0.001311:21.22	0.001158:25.67	0.001392:27.00	0.001399:27.82	0.001417:27.05	0.001106:29.43	0.001491:24.19	0.001424:26.75	0.001510:24.66	0.001498:18.75	0.001730:15.28	0.002107:13.43	0.001759:16.63	0.001320:16.78	0.001119:21.99	0.001543:13.95
Chr01	22300001	0.002507:20.34	0.002860:18.40	0.002575:19.28	0.002695:17.02	0.002999:13.43	0.003208:18.64	0.002873:21.00	0.002925:17.47	0.002820:18.22	0.002796:16.09	0.003116:18.76	0.002451:18.52	0.002628:17.31	0.002803:19.37	0.003009:23.03	0.002599:25.75	0.002742:25.54	0.002947:19.57	0.002812:21.90	0.002399:21.51	0.002983:25.35	0.003127:16.12	0.002660:23.94	0.002822:22.64	0.002699:26.42	0.002738:19.02	0.003167:18.94	0.002749:19.58	0.003090:17.19	0.002681:22.88	0.002778:20.43	0.003256:28.73	0.003019:17.24	0.002853:21.93	0.002810:21.98	0.003076:22.56	0.002744:22.21	0.002358:24.06	0.003066:20.52	0.002560:21.57	0.002504:21.70	0.002909:17.42	0.003056:13.86	0.002837:12.87	0.002737:14.87	0.002913:15.15	0.002835:18.34	0.003184:12.37
Chr01	22350001	0.005578:22.84	0.004767:22.24	0.005870:23.77	0.005313:20.04	0.006783:18.94	0.005321:21.88	0.005141:26.36	0.004863:20.79	0.005792:24.47	0.005183:20.78	0.005090:23.04	0.005469:24.19	0.005212:23.07	0.004793:23.59	0.004930:30.86	0.004747:34.28	0.004205:37.05	0.005781:24.47	0.004523:31.78	0.004619:26.75	0.004869:35.27	0.004545:26.43	0.004854:31.11	0.004827:29.39	0.004938:35.59	0.004430:29.81	0.005368:25.63	0.005402:23.97	0.005701:21.44	0.003766:33.44	0.005590:25.79	0.003891:44.77	0.004722:23.04	0.004545:29.38	0.004642:31.46	0.004378:33.68	0.003770:33.45	0.004168:33.57	0.005390:26.70	0.004334:31.11	0.005696:26.28	0.005320:22.07	0.005992:18.20	0.005194:18.99	0.005505:19.60	0.004969:21.09	0.004311:23.65	0.004896:18.10
Chr01	22400001	0.002186:19.01	0.002247:17.74	0.002298:18.16	0.002351:15.86	0.002492:13.36	0.002196:17.71	0.002315:20.81	0.002128:16.61	0.002369:18.06	0.002303:15.80	0.002418:18.06	0.002417:18.82	0.002181:17.58	0.002240:17.16	0.002354:20.96	0.002208:24.71	0.002197:24.31	0.002075:18.36	0.002094:19.67	0.002317:19.49	0.002269:24.32	0.002136:14.66	0.002146:21.59	0.002176:21.68	0.002056:24.91	0.002311:18.55	0.002147:18.40	0.001936:18.27	0.002496:16.96	0.002380:21.27	0.002173:19.10	0.002323:27.28	0.002330:15.48	0.002346:20.36	0.002217:21.23	0.002096:21.67	0.002209:22.22	0.002191:22.12	0.002132:19.34	0.002182:21.05	0.002268:18.84	0.002324:15.49	0.002399:11.76	0.002083:11.95	0.002085:13.14	0.002205:13.90	0.002147:16.56	0.002292:11.17
Chr01	22450001	0.002197:18.42	0.002500:17.38	0.002640:19.78	0.002749:15.83	0.002370:15.68	0.003017:18.48	0.002348:22.19	0.002757:16.40	0.002373:21.62	0.002919:17.77	0.002414:20.26	0.002720:21.47	0.002651:19.07	0.002804:19.34	0.001950:25.21	0.002196:28.32	0.002015:32.53	0.002643:19.06	0.002564:27.29	0.002245:22.32	0.001912:30.29	0.002481:22.73	0.002606:24.12	0.002022:22.56	0.001587:30.26	0.002121:25.82	0.002451:23.65	0.002551:19.90	0.002273:17.31	0.002161:26.96	0.002234:20.60	0.002120:36.74	0.002792:18.41	0.002362:23.95	0.002535:25.64	0.002026:29.05	0.002426:28.66	0.002143:28.00	0.002297:20.39	0.002434:23.27	0.003029:19.70	0.003237:17.36	0.003900:13.14	0.002944:14.96	0.003480:14.51	0.002018:16.17	0.002730:19.33	0.003267:14.81
Chr01	22500001	0.003292:23.12	0.003061:20.20	0.002677:24.16	0.003462:19.40	0.003614:17.79	0.002763:23.42	0.002909:26.81	0.003639:20.15	0.002836:24.70	0.002565:23.27	0.002820:23.96	0.002610:25.74	0.002703:23.77	0.003147:22.33	0.002252:29.47	0.002203:33.54	0.002041:37.09	0.003175:20.83	0.001710:28.64	0.002906:25.43	0.001642:35.61	0.002600:21.87	0.003088:26.90	0.002690:26.26	0.001930:34.37	0.001888:26.65	0.002522:26.04	0.003594:21.41	0.003020:21.40	0.002089:27.44	0.002950:23.32	0.002665:36.98	0.002672:20.97	0.002278:27.47	0.002206:29.63	0.002016:29.60	0.002146:27.86	0.002110:31.17	0.003198:22.90	0.002560:25.87	0.003219:21.89	0.002992:18.54	0.004068:12.73	0.003719:14.34	0.003455:15.42	0.003152:16.88	0.002381:21.21	0.002782:15.19
Chr01	22550001	NA:6.18	NA:5.50	NA:6.62	NA:4.91	NA:4.44	NA:6.73	NA:7.12	NA:5.58	NA:7.10	NA:5.41	NA:7.04	NA:7.75	NA:6.85	NA:6.41	NA:7.43	NA:7.96	NA:9.94	NA:4.84	NA:7.53	NA:6.42	NA:8.64	NA:5.89	NA:6.45	NA:6.26	NA:9.18	NA:6.83	NA:7.14	NA:5.80	NA:6.34	NA:7.27	NA:5.34	NA:10.28	NA:5.54	NA:6.54	NA:7.83	NA:7.62	NA:7.34	NA:8.36	NA:5.43	NA:6.76	NA:5.02	NA:4.19	NA:3.42	NA:3.70	NA:3.87	NA:4.38	NA:5.21	NA:3.59
Chr01	22600001	NA:2.14	NA:2.10	NA:2.62	NA:1.87	NA:1.69	NA:2.19	NA:2.53	NA:2.15	NA:2.58	NA:2.10	NA:2.42	NA:2.65	NA:2.39	NA:2.32	NA:3.15	NA:3.27	NA:3.61	NA:2.03	NA:2.99	NA:2.49	NA:3.14	NA:2.42	NA:2.87	NA:2.49	NA:3.20	NA:2.84	NA:2.63	NA:2.28	NA:2.28	NA:3.22	NA:2.42	NA:4.27	NA:2.00	NA:2.82	NA:2.80	NA:3.05	NA:3.09	NA:3.14	NA:2.51	NA:2.51	NA:2.26	NA:1.87	NA:1.55	NA:1.67	NA:1.61	NA:1.94	NA:2.13	NA:1.44
Chr01	22650001	NA:2.23	NA:2.16	NA:2.32	NA:1.77	NA:1.63	NA:1.93	NA:2.49	NA:2.00	NA:2.66	NA:1.83	NA:2.26	NA:2.43	NA:2.29	NA:2.25	NA:2.72	NA:3.36	NA:3.74	NA:2.21	NA:3.07	NA:2.52	NA:3.52	NA:2.62	NA:2.95	NA:2.66	NA:3.30	NA:2.62	NA:2.56	NA:1.96	NA:1.84	NA:3.12	NA:2.42	NA:4.26	NA:2.18	NA:2.73	NA:2.84	NA:3.25	NA:2.93	NA:3.04	NA:2.63	NA:2.59	NA:2.43	NA:1.92	NA:1.64	NA:1.63	NA:1.73	NA:1.67	NA:2.09	NA:1.56
Chr01	22700001	NA:2.56	NA:2.57	NA:2.65	NA:2.32	NA:1.97	NA:2.33	NA:3.16	NA:2.33	NA:2.70	NA:2.46	NA:2.70	NA:2.84	NA:2.66	NA:2.74	NA:3.59	NA:3.37	NA:4.03	NA:2.63	NA:3.18	NA:2.90	NA:3.56	NA:2.52	NA:3.33	NA:3.15	NA:4.01	NA:2.69	NA:2.82	NA:2.49	NA:2.38	NA:2.94	NA:2.98	NA:4.38	NA:2.57	NA:3.17	NA:3.50	NA:3.26	NA:3.12	NA:3.26	NA:2.89	NA:2.88	NA:2.80	NA:2.16	NA:1.96	NA:1.79	NA:1.88	NA:1.78	NA:2.51	NA:1.52
Chr01	22750001	NA:0.56	NA:0.51	NA:0.57	NA:0.43	NA:0.48	NA:0.58	NA:0.66	NA:0.42	NA:0.57	NA:0.46	NA:0.51	NA:0.64	NA:0.54	NA:0.46	NA:0.61	NA:0.73	NA:0.81	NA:0.48	NA:0.59	NA:0.61	NA:0.67	NA:0.50	NA:0.58	NA:0.52	NA:0.68	NA:0.39	NA:0.55	NA:0.51	NA:0.37	NA:0.61	NA:0.51	NA:0.86	NA:0.42	NA:0.57	NA:0.58	NA:0.56	NA:0.53	NA:0.71	NA:0.50	NA:0.57	NA:0.45	NA:0.36	NA:0.35	NA:0.34	NA:0.33	NA:0.41	NA:0.46	NA:0.30
Chr01	22800001	NA:1.04	NA:0.89	NA:0.92	NA:0.78	NA:0.63	NA:0.88	NA:0.99	NA:0.71	NA:0.83	NA:0.78	NA:0.96	NA:0.96	NA:1.13	NA:0.84	NA:1.24	NA:1.40	NA:1.45	NA:0.89	NA:1.14	NA:1.05	NA:1.41	NA:0.93	NA:1.30	NA:1.21	NA:1.39	NA:0.86	NA:1.12	NA:0.99	NA:0.74	NA:1.34	NA:1.02	NA:1.84	NA:0.81	NA:1.12	NA:1.19	NA:1.34	NA:1.23	NA:1.20	NA:1.09	NA:1.14	NA:1.07	NA:0.87	NA:0.64	NA:0.65	NA:0.67	NA:0.79	NA:0.84	NA:0.63
Chr01	22850001	NA:1.81	NA:1.87	NA:1.76	NA:1.71	NA:1.32	NA:1.68	NA:1.92	NA:1.39	NA:1.92	NA:1.55	NA:1.81	NA:1.76	NA:1.72	NA:1.85	NA:2.38	NA:2.49	NA:2.47	NA:2.12	NA:2.42	NA:2.19	NA:2.66	NA:1.88	NA:2.53	NA:2.55	NA:2.85	NA:2.09	NA:1.86	NA:1.77	NA:1.63	NA:2.20	NA:2.23	NA:3.29	NA:1.68	NA:2.31	NA:2.39	NA:2.38	NA:2.24	NA:2.44	NA:2.34	NA:2.10	NA:2.26	NA:1.77	NA:1.47	NA:1.30	NA:1.53	NA:1.54	NA:1.81	NA:1.35
Chr01	22900001	NA:1.15	NA:1.11	NA:1.40	NA:1.00	NA:0.86	NA:1.04	NA:1.40	NA:1.34	NA:1.49	NA:1.24	NA:1.47	NA:1.36	NA:1.33	NA:1.28	NA:1.81	NA:1.93	NA:2.01	NA:1.43	NA:1.67	NA:1.63	NA:1.90	NA:1.28	NA:1.87	NA:1.73	NA:2.09	NA:1.50	NA:1.55	NA:1.21	NA:1.14	NA:1.84	NA:1.61	NA:2.40	NA:1.38	NA:1.71	NA:1.96	NA:1.83	NA:1.87	NA:1.72	NA:1.39	NA:1.55	NA:1.59	NA:1.12	NA:0.88	NA:1.04	NA:1.08	NA:1.14	NA:1.32	NA:0.90
Chr01	22950001	NA:1.25	NA:1.37	NA:1.42	NA:1.24	NA:1.07	NA:1.27	NA:1.56	NA:1.15	NA:1.47	NA:1.27	NA:1.52	NA:1.58	NA:1.41	NA:1.28	NA:1.81	NA:2.28	NA:2.23	NA:1.40	NA:1.89	NA:1.65	NA:1.92	NA:1.61	NA:1.66	NA:1.70	NA:2.15	NA:1.60	NA:1.36	NA:1.36	NA:1.20	NA:1.80	NA:1.75	NA:2.76	NA:1.30	NA:1.77	NA:1.84	NA:1.98	NA:1.78	NA:1.73	NA:1.55	NA:1.65	NA:1.61	NA:1.10	NA:0.95	NA:1.05	NA:0.92	NA:1.06	NA:1.30	NA:0.88
Chr01	23000001	NA:0.58	NA:0.49	NA:0.52	NA:0.36	NA:0.39	NA:0.52	NA:0.66	NA:0.32	NA:0.64	NA:0.50	NA:0.53	NA:0.63	NA:0.45	NA:0.47	NA:0.74	NA:0.72	NA:0.83	NA:0.49	NA:0.57	NA:0.65	NA:0.80	NA:0.65	NA:0.81	NA:0.58	NA:0.86	NA:0.56	NA:0.64	NA:0.53	NA:0.48	NA:0.63	NA:0.53	NA:0.95	NA:0.46	NA:0.64	NA:0.69	NA:0.66	NA:0.74	NA:0.76	NA:0.62	NA:0.64	NA:0.61	NA:0.49	NA:0.33	NA:0.34	NA:0.45	NA:0.39	NA:0.51	NA:0.29
Chr01	23050001	NA:0.84	NA:0.78	NA:0.89	NA:0.60	NA:0.59	NA:0.73	NA:0.88	NA:0.70	NA:0.96	NA:0.70	NA:0.95	NA:0.79	NA:0.89	NA:0.73	NA:1.05	NA:1.25	NA:1.25	NA:0.84	NA:0.92	NA:0.89	NA:1.28	NA:0.85	NA:0.95	NA:1.08	NA:1.28	NA:0.95	NA:0.96	NA:0.82	NA:0.73	NA:1.09	NA:0.69	NA:1.54	NA:0.80	NA:0.81	NA:0.97	NA:1.00	NA:1.12	NA:1.06	NA:0.84	NA:0.92	NA:0.71	NA:0.70	NA:0.51	NA:0.64	NA:0.58	NA:0.57	NA:0.80	NA:0.52
Chr01	23100001	NA:0.55	NA:0.47	NA:0.68	NA:0.50	NA:0.44	NA:0.57	NA:0.69	NA:0.49	NA:0.58	NA:0.52	NA:0.58	NA:0.73	NA:0.64	NA:0.52	NA:0.78	NA:0.84	NA:0.94	NA:0.55	NA:0.81	NA:0.70	NA:0.81	NA:0.68	NA:0.75	NA:0.73	NA:0.80	NA:0.76	NA:0.70	NA:0.57	NA:0.52	NA:0.75	NA:0.61	NA:1.23	NA:0.63	NA:0.60	NA:0.69	NA:0.84	NA:0.79	NA:0.77	NA:0.57	NA:0.71	NA:0.63	NA:0.60	NA:0.41	NA:0.49	NA:0.46	NA:0.41	NA:0.56	NA:0.50
Chr01	23150001	NA:1.97	NA:1.85	NA:2.11	NA:1.55	NA:1.49	NA:1.90	NA:2.25	NA:1.53	NA:2.41	NA:1.78	NA:2.17	NA:2.29	NA:1.97	NA:2.07	NA:2.40	NA:2.59	NA:2.74	NA:1.90	NA:2.33	NA:2.08	NA:2.89	NA:1.68	NA:2.19	NA:2.26	NA:3.16	NA:2.25	NA:2.13	NA:1.77	NA:1.75	NA:2.38	NA:2.19	NA:3.27	NA:1.78	NA:2.19	NA:2.53	NA:2.56	NA:2.15	NA:2.55	NA:2.01	NA:2.33	NA:2.07	NA:1.79	NA:1.07	NA:1.34	NA:1.20	NA:1.42	NA:1.78	NA:1.18
Chr01	23200001	NA:0.33	NA:0.26	NA:0.29	NA:0.25	NA:0.26	NA:0.28	NA:0.28	NA:0.29	NA:0.41	NA:0.32	NA:0.26	NA:0.29	NA:0.33	NA:0.25	NA:0.44	NA:0.57	NA:0.51	NA:0.37	NA:0.38	NA:0.37	NA:0.51	NA:0.27	NA:0.31	NA:0.43	NA:0.55	NA:0.25	NA:0.34	NA:0.33	NA:0.27	NA:0.37	NA:0.28	NA:0.62	NA:0.39	NA:0.46	NA:0.47	NA:0.38	NA:0.41	NA:0.38	NA:0.35	NA:0.38	NA:0.32	NA:0.32	NA:0.19	NA:0.20	NA:0.21	NA:0.33	NA:0.26	NA:0.19
Chr01	23250001	NA:10.65	NA:9.34	NA:11.42	NA:8.94	NA:8.43	NA:11.21	NA:12.20	NA:8.76	NA:12.95	NA:9.09	NA:11.63	NA:12.77	NA:11.94	NA:10.98	NA:12.77	NA:14.85	NA:16.88	NA:9.38	NA:13.92	NA:11.24	NA:16.56	NA:11.28	NA:12.13	NA:11.87	NA:16.18	NA:13.31	NA:13.51	NA:10.51	NA:10.71	NA:13.69	NA:10.39	NA:18.83	NA:10.27	NA:12.23	NA:13.41	NA:15.00	NA:14.63	NA:15.24	NA:10.49	NA:12.91	NA:10.16	NA:8.72	NA:6.33	NA:7.31	NA:7.13	NA:7.84	NA:9.50	NA:7.09
Chr01	23300001	0.004502:12.75	0.004728:12.21	0.004496:13.84	0.004230:11.62	0.004687:10.35	0.005261:13.01	0.003871:15.53	0.004563:11.10	0.004046:15.16	0.004459:11.68	0.004062:14.66	0.005350:15.07	0.004989:14.45	0.005147:14.02	0.003741:16.47	0.004321:18.90	0.003893:20.67	0.004681:12.20	0.003683:16.66	0.005274:14.65	0.004285:19.43	0.003878:13.92	0.004931:16.34	0.003922:15.81	0.004192:19.40	0.004979:16.11	0.004622:15.82	0.005305:12.89	0.005420:11.91	0.004079:16.88	0.004284:13.61	0.004024:23.85	0.005068:12.73	0.005242:16.37	0.004401:17.22	0.004402:18.91	0.004178:18.50	0.003858:17.97	0.004670:13.60	0.004734:15.24	0.005163:13.21	0.005698:11.74	0.005339:8.46	0.004843:9.17	0.005754:9.67	0.004688:10.17	0.004740:12.28	0.004927:9.42
Chr01	23350001	0.004442:10.65	0.005523:9.60	0.002787:11.68	0.003696:9.23	NA:7.83	NA:8.96	0.005373:11.76	0.005256:8.68	0.004127:10.88	0.005269:9.21	0.004286:10.23	0.003556:10.91	0.004334:10.13	0.004951:10.42	0.005125:14.28	0.004958:15.15	0.003377:15.75	NA:11.10	0.002992:12.90	0.004007:12.02	0.004640:14.99	0.004298:10.72	0.004564:14.57	0.003998:14.24	0.003332:15.67	0.005862:11.66	0.004854:11.41	0.003469:10.61	0.005845:9.58	0.005077:12.30	0.005200:12.59	0.004222:18.16	0.003877:10.10	0.004041:12.80	0.004243:13.04	NA:13.01	0.004639:12.65	0.004490:13.92	0.004296:12.44	0.005477:12.45	NA:12.38	NA:10.42	NA:7.64	NA:7.60	NA:7.95	0.005802:9.16	0.004122:10.99	NA:7.77
Chr01	23400001	0.002796:16.61	0.002937:15.03	0.002458:17.36	0.003018:13.89	0.003210:11.72	0.003406:14.61	0.002682:17.99	0.003810:13.76	0.002486:17.49	0.002928:13.54	0.002755:16.19	0.002445:16.73	0.002784:15.50	0.002662:16.76	0.002782:21.54	0.002714:23.77	0.002214:26.53	0.002804:17.04	0.002690:21.19	0.002075:19.23	0.002872:24.50	0.002271:17.17	0.002524:21.23	0.002494:20.71	0.002689:24.77	0.002105:19.82	0.003202:16.78	0.003108:15.74	0.002521:14.80	0.001775:21.80	0.002989:18.20	0.002539:28.90	0.002166:16.36	0.002125:20.10	0.001592:21.81	0.002449:22.38	0.002782:21.51	0.002706:22.46	0.002896:18.20	0.002251:19.99	0.003279:17.35	0.002831:14.48	0.003233:11.33	0.004202:11.23	0.003256:12.22	0.002640:13.28	0.001987:15.92	0.002868:11.20
Chr01	23450001	NA:11.77	NA:11.23	NA:12.82	NA:10.46	NA:10.13	NA:11.45	NA:14.66	NA:10.85	NA:13.24	NA:11.03	NA:12.48	NA:14.15	NA:13.09	NA:12.70	NA:15.41	NA:17.25	0.001347:20.35	NA:11.21	0.001757:15.58	NA:13.09	0.000999:18.53	NA:12.58	NA:14.14	NA:14.16	NA:18.01	NA:14.25	NA:14.22	NA:11.85	0.002480:11.79	NA:15.91	NA:12.57	NA:22.34	0.002147:11.69	0.001474:14.21	0.001626:16.08	0.001143:16.84	NA:16.83	NA:17.70	NA:12.42	NA:14.43	NA:12.55	NA:10.60	NA:7.89	NA:8.16	NA:8.64	NA:9.48	NA:11.45	NA:8.29
Chr01	23500001	0.002165:17.63	0.002089:16.32	0.002153:18.17	0.002180:14.80	0.002166:13.22	0.002424:17.62	0.002218:20.26	0.002247:15.35	0.002386:18.99	0.002214:15.46	0.002288:19.24	0.002251:20.57	0.002412:18.33	0.002190:17.11	0.002297:20.74	0.002265:22.74	0.002218:24.58	0.001983:15.86	0.002275:19.25	0.002167:18.00	0.001918:24.40	0.002566:15.50	0.002146:20.08	0.001904:19.27	0.002211:23.58	0.002568:18.04	0.002065:19.01	0.002574:16.95	0.002258:16.58	0.002168:20.39	0.002198:17.23	0.002193:26.86	0.002272:15.66	0.001928:19.15	0.002646:21.02	0.002320:20.83	0.002352:19.69	0.002441:21.92	0.002081:16.65	0.002479:18.85	0.002200:16.73	0.002234:13.55	0.002265:9.45	0.002181:10.24	0.002886:11.27	0.002036:11.99	0.002573:15.13	0.002578:10.15
Chr01	23550001	NA:10.51	NA:10.30	NA:11.46	NA:9.26	NA:9.31	NA:11.00	NA:13.16	NA:9.56	NA:12.59	NA:10.01	NA:12.04	NA:13.28	NA:12.33	NA:10.80	NA:12.92	NA:14.89	NA:16.45	NA:9.45	NA:12.44	NA:11.32	NA:14.71	NA:10.18	NA:12.33	NA:11.85	NA:15.57	NA:12.04	NA:12.98	NA:10.17	NA:11.09	NA:13.31	NA:10.59	NA:16.75	NA:9.78	NA:11.92	NA:14.03	NA:14.05	NA:12.99	NA:13.36	NA:10.27	NA:11.88	NA:10.03	NA:8.21	NA:6.32	NA:7.17	NA:7.10	NA:7.69	NA:9.44	NA:6.09
Chr01	23600001	NA:7.88	NA:7.45	NA:8.42	NA:7.21	NA:6.74	NA:8.19	NA:9.00	NA:6.69	NA:10.67	NA:7.86	NA:9.41	NA:10.16	NA:9.18	NA:8.62	NA:10.14	NA:11.94	NA:13.75	NA:7.76	NA:11.15	NA:8.89	NA:12.48	NA:9.43	NA:10.09	NA:9.12	NA:12.50	NA:10.60	NA:10.65	NA:8.04	NA:7.95	NA:11.08	NA:8.46	NA:15.51	NA:7.86	NA:9.77	NA:10.55	NA:11.99	NA:11.95	NA:11.23	NA:8.22	NA:9.59	NA:8.04	NA:6.94	NA:5.50	NA:6.29	NA:6.13	NA:6.16	NA:7.37	NA:5.79
Chr01	23650001	0.001762:25.44	0.001866:23.07	0.002071:29.51	0.002021:21.59	0.002844:21.19	0.001665:27.59	0.001579:30.86	0.001632:22.38	0.001694:31.68	0.001923:22.76	0.001546:29.20	0.000909:32.91	0.001463:30.46	0.002057:27.97	0.001685:31.86	0.002128:36.25	0.001754:44.21	0.002439:23.11	0.001550:32.96	0.001482:27.93	0.001737:39.22	0.001287:28.74	0.003230:30.02	0.001869:29.07	0.001706:38.00	0.001603:33.14	0.001203:34.35	0.001158:25.25	0.002088:26.97	0.002190:34.24	0.002469:25.44	0.001136:47.27	0.001928:23.30	0.001655:30.85	0.001131:34.10	0.001648:36.97	0.001634:35.58	0.001887:36.74	0.001764:25.28	0.001744:32.33	0.002470:25.58	0.002321:20.67	0.002177:16.53	0.002049:19.04	0.002982:17.94	0.001871:19.71	0.002109:23.46	0.002114:18.10
Chr01	23700001	0.003987:11.14	0.004256:10.75	0.003808:12.34	0.003937:9.94	0.003568:8.60	0.003123:10.44	0.004002:14.06	0.003894:9.92	0.004111:12.32	0.004329:9.63	0.004680:12.23	0.004165:12.77	0.004303:11.58	0.004176:11.62	0.003749:16.04	0.004019:18.52	0.004318:20.13	0.003290:11.45	0.003929:16.15	0.004054:14.23	0.003571:18.76	0.003765:13.62	0.003685:16.37	0.004083:14.77	0.003604:19.76	0.003090:15.25	0.004465:13.23	0.004058:11.40	0.004362:10.06	0.004034:16.67	0.003745:13.71	0.003490:22.84	0.003031:11.50	0.004352:14.93	0.004542:16.15	0.004537:17.70	0.003099:17.64	0.004239:16.33	0.004542:13.53	0.003823:16.60	0.004417:14.07	0.003430:12.04	0.004589:8.83	0.004760:9.32	0.004386:9.91	0.004676:10.09	0.004057:11.54	0.004264:8.44
Chr01	23750001	0.001910:18.52	0.001854:16.40	0.001765:18.87	0.001613:14.54	0.001227:13.16	0.001541:15.65	0.001565:19.46	0.001934:15.37	0.001530:16.70	0.001787:15.14	0.001432:17.18	0.001796:17.31	0.001363:17.03	0.001763:17.07	0.001689:22.73	0.001612:25.51	0.001775:27.93	0.001681:17.63	0.001690:21.22	0.001405:19.54	0.002082:24.74	0.002155:16.91	0.001847:22.59	0.001797:21.41	0.001604:26.38	0.001845:19.55	0.001240:16.98	0.001562:17.65	0.001526:15.67	0.001887:21.60	0.001745:18.91	0.001619:29.21	0.001896:16.98	0.002189:20.95	0.001749:21.01	0.001786:23.54	0.001902:23.23	0.001612:22.65	0.001469:18.56	0.001744:21.28	0.001755:18.60	0.002046:14.89	0.001619:12.34	0.001851:12.01	0.001866:13.27	0.001628:14.34	0.001522:16.24	0.001826:10.66
Chr01	23800001	0.002568:17.54	0.002745:17.38	0.002889:18.65	0.002516:15.70	0.002404:14.38	0.003394:14.85	0.001880:20.30	0.002083:16.51	0.003104:18.72	0.002221:16.27	0.002828:18.28	0.002353:18.95	0.002504:17.20	0.002751:18.05	0.002532:23.60	0.002992:28.00	0.002865:30.27	0.002307:19.29	0.002775:25.54	0.002246:20.33	0.002343:27.56	0.002919:20.13	0.001956:24.93	0.002375:23.22	0.002292:28.08	0.002542:23.83	0.002793:19.97	0.002723:17.56	0.002643:15.47	0.002176:25.77	0.002309:20.52	0.002063:33.11	0.002219:18.29	0.002184:22.86	0.002266:24.38	0.002345:27.76	0.001709:27.04	0.002639:24.61	0.002595:20.39	0.002463:25.01	0.002834:20.90	0.002186:17.09	0.002360:14.18	0.002390:14.83	0.002454:15.25	0.003058:15.93	0.002394:17.26	0.002169:13.78
Chr01	23850001	0.001290:21.24	0.001063:19.37	0.001424:21.98	0.001376:18.15	0.001206:15.78	0.001294:18.05	0.001352:23.22	0.000946:19.14	0.001384:20.83	0.001461:17.62	0.001685:20.77	0.001209:21.56	0.001143:19.24	0.001518:19.63	0.001189:26.05	0.001055:28.97	0.000964:30.47	0.001066:21.60	0.001317:25.34	0.000818:22.59	0.001166:27.34	0.001129:19.74	0.000912:27.32	0.001022:24.72	0.001050:30.98	0.001017:20.90	0.001188:20.50	0.001035:20.58	0.001102:18.44	0.001333:24.19	0.000982:21.47	0.001230:33.63	0.000916:18.72	0.001081:23.79	0.000990:23.95	0.001023:24.95	0.000993:24.75	0.001061:26.79	0.000959:22.47	0.001081:25.50	0.000998:23.37	0.000893:18.39	0.000970:14.32	0.001038:14.53	0.000965:15.95	0.001290:17.73	0.001279:18.41	0.001255:13.71
Chr01	23900001	0.002239:20.17	0.002043:18.30	0.002092:19.86	0.002410:16.50	0.002026:14.28	0.002096:17.12	0.001976:20.96	0.001997:17.91	0.001884:18.88	0.002141:17.02	0.002323:19.38	0.001596:19.13	0.001921:17.76	0.001960:19.01	0.001960:24.95	0.001936:26.80	0.002262:27.27	0.002063:21.20	0.001754:22.71	0.002232:21.47	0.002507:24.46	0.002121:17.25	0.002247:26.96	0.001671:24.82	0.001949:26.38	0.001901:18.98	0.001750:18.53	0.001987:18.54	0.001923:17.39	0.001986:22.67	0.001846:20.93	0.002085:30.31	0.002205:18.67	0.001995:21.21	0.002630:21.81	0.002317:23.21	0.001824:21.85	0.002344:24.33	0.001736:21.84	0.001881:23.90	0.001811:23.30	0.002152:17.99	0.001544:15.36	0.001443:13.84	0.001456:15.75	0.001392:16.34	0.001845:17.61	0.001458:12.70
Chr01	23950001	0.000730:23.69	0.000748:21.86	0.000858:24.08	0.000933:20.33	0.000828:17.98	0.000803:20.73	0.000550:26.35	0.000689:20.38	0.000530:24.42	0.000827:20.02	0.000708:22.59	0.000709:23.73	0.000707:21.87	0.000528:22.27	0.000610:28.60	0.000666:32.76	0.000871:35.43	0.001115:23.29	0.000632:28.22	0.001216:24.43	0.000750:32.33	0.001307:22.48	0.000776:30.74	0.000734:27.50	0.000686:35.23	0.000676:25.43	0.000495:24.52	0.000711:22.79	0.000670:21.74	0.000689:29.66	0.000933:24.23	0.000627:38.22	0.000647:21.97	0.000630:26.43	0.000666:28.67	0.000771:32.60	0.000751:31.13	0.000669:30.02	0.000856:24.29	0.000588:29.27	0.000944:26.05	0.000611:19.99	0.000768:16.45	0.000710:16.28	0.000761:17.97	0.001070:18.17	0.000878:21.23	0.000968:15.49
Chr01	24000001	0.001051:20.30	0.001652:19.41	0.001510:21.34	0.002063:17.10	0.002283:15.33	0.001456:18.75	0.001488:23.39	0.001356:17.83	0.001495:20.83	0.002289:17.66	0.001549:19.73	0.001794:20.37	0.001164:19.98	0.001291:19.89	0.001094:27.68	0.001013:30.56	0.001298:33.84	0.001279:20.70	0.001175:29.16	0.001508:22.91	0.001067:32.27	0.001427:24.59	0.001172:27.97	0.001495:26.12	0.001433:32.16	0.001146:27.01	0.001828:21.28	0.001707:20.94	0.001270:18.88	0.001212:29.69	0.001408:22.36	0.001116:39.99	0.002009:21.72	0.001402:25.62	0.001703:27.56	0.001088:30.84	0.001169:29.65	0.001168:29.98	0.001457:22.82	0.001254:27.56	0.001708:23.19	0.001849:18.93	0.001769:14.70	0.002057:15.03	0.001981:15.75	0.001261:16.55	0.001612:19.56	0.001524:14.58
Chr01	24050001	0.001787:19.57	0.001599:18.35	0.001662:19.28	0.001619:16.73	0.001777:14.21	0.001737:16.35	0.001619:20.81	0.001675:16.57	0.001838:17.95	0.001776:16.07	0.001764:18.76	0.001998:18.10	0.001707:18.01	0.001659:18.68	0.001811:23.96	0.001701:26.60	0.001632:27.98	0.001711:20.91	0.001689:23.75	0.001839:21.09	0.001559:25.80	0.001701:17.02	0.001624:26.13	0.001786:24.96	0.001638:26.95	0.001670:19.15	0.001935:17.58	0.001738:19.43	0.001726:16.35	0.001737:22.86	0.001752:21.24	0.001750:28.00	0.001782:16.80	0.001716:20.96	0.001807:21.21	0.001640:22.74	0.001602:22.22	0.001732:23.69	0.001795:21.15	0.001736:22.92	0.001657:21.91	0.001718:17.50	0.001880:14.34	0.001811:13.71	0.001620:15.38	0.001563:16.48	0.001988:18.54	0.001644:13.03
Chr01	24100001	0.001859:21.72	0.001845:20.31	0.001830:21.08	0.001908:19.35	0.001843:16.46	0.001786:18.16	0.001908:22.50	0.001884:18.29	0.001925:20.04	0.001944:18.40	0.001793:20.51	0.001892:19.91	0.001842:19.59	0.001822:21.16	0.001793:27.97	0.001879:31.21	0.001832:32.54	0.001901:23.14	0.001736:28.24	0.001813:25.06	0.001834:29.46	0.001833:20.65	0.001781:29.49	0.001938:27.57	0.001821:32.30	0.001840:23.53	0.001824:20.67	0.001863:21.53	0.001926:18.86	0.001839:25.63	0.001918:24.70	0.001925:33.58	0.001835:20.09	0.001813:25.22	0.001893:24.70	0.001818:27.29	0.001835:27.61	0.001795:27.33	0.001927:24.44	0.001864:26.66	0.001821:25.53	0.001806:20.57	0.001860:17.05	0.001822:16.97	0.001893:17.98	0.001832:19.10	0.001852:19.88	0.001795:14.44
Chr01	24150001	0.003706:19.67	0.004562:18.14	0.003853:20.03	0.003826:17.18	0.004019:15.35	0.004509:17.32	0.003867:21.39	0.004355:17.17	0.003896:20.26	0.004692:16.46	0.003656:20.09	0.004663:19.80	0.003888:18.27	0.004023:19.24	0.003600:27.14	0.003671:29.63	0.003606:33.30	0.003734:21.22	0.003790:27.85	0.003561:22.27	0.003657:30.52	0.003805:23.79	0.003520:26.73	0.003516:25.29	0.003445:31.41	0.003581:25.92	0.003719:21.42	0.003741:19.60	0.003971:17.38	0.003529:28.41	0.003576:22.50	0.003176:39.54	0.003539:20.82	0.003399:24.63	0.003314:26.57	0.003282:29.56	0.003491:27.76	0.003424:29.01	0.003524:22.69	0.003366:27.56	0.003605:23.28	0.003888:18.89	0.004425:15.30	0.004005:15.60	0.004359:15.71	0.004180:17.02	0.003299:19.85	0.004902:14.12
Chr01	24200001	0.003465:21.79	0.003576:19.54	0.003910:21.58	0.003432:18.40	0.003422:16.09	0.003440:20.19	0.003459:23.24	0.003575:18.54	0.003333:21.85	0.003481:18.48	0.003466:21.78	0.003361:23.06	0.003543:20.76	0.003312:19.97	0.003641:25.78	0.003398:29.31	0.003588:30.26	0.003419:20.40	0.003316:23.23	0.003264:22.21	0.003353:26.47	0.003562:18.63	0.003592:25.57	0.003246:25.19	0.003412:30.01	0.003372:21.22	0.003190:22.03	0.003672:19.55	0.003309:21.07	0.003364:23.03	0.003485:22.12	0.003431:30.41	0.003499:19.26	0.003426:22.51	0.003302:24.07	0.003412:24.66	0.003497:22.07	0.003491:26.51	0.003319:21.61	0.003362:23.40	0.003514:21.13	0.003267:17.91	0.003418:13.39	0.003475:12.11	0.003368:14.76	0.003431:15.33	0.003341:18.81	0.003492:12.65
Chr01	24250001	0.002830:15.27	0.002858:14.15	0.002687:16.17	0.002674:13.28	0.002504:12.80	0.002603:15.51	0.002599:18.06	0.002949:14.36	0.002511:18.92	0.002927:13.72	0.002622:18.36	0.002659:19.03	0.002702:16.94	0.002660:15.84	0.002619:19.33	0.002693:22.41	0.002806:24.49	0.002806:14.89	0.002686:20.21	0.002794:16.64	0.002696:21.99	0.002749:17.13	0.002868:18.98	0.002549:17.83	0.002633:23.51	0.002742:19.46	0.002539:19.53	0.002744:15.13	0.002779:15.34	0.002558:20.26	0.002875:15.56	0.002645:27.95	0.002462:15.53	0.002645:18.52	0.002632:19.28	0.002485:21.22	0.002605:20.76	0.002533:20.72	0.002834:15.99	0.002640:17.96	0.002442:16.13	0.002827:13.56	0.003068:10.53	0.002433:11.01	0.002654:11.81	0.003045:12.07	0.002658:14.70	0.003196:10.80
Chr01	24300001	0.004826:20.02	0.005710:17.46	0.005035:21.10	0.005837:17.92	0.004623:16.66	0.004267:20.62	0.005351:22.71	0.005722:17.75	0.003341:25.01	0.004878:17.94	0.003525:23.01	0.003113:24.42	0.003307:23.56	0.004337:20.59	0.005247:25.53	0.004025:28.56	0.004055:33.27	0.006418:17.61	0.004249:26.38	0.004791:21.91	0.003935:30.00	0.004033:23.65	0.006081:23.65	0.005917:22.77	0.003939:30.83	0.003400:26.55	0.003622:26.86	0.005175:19.93	0.004716:20.42	0.003454:27.85	0.005828:20.18	0.003489:38.60	0.004508:19.59	0.004956:24.27	0.004577:25.82	0.003754:29.14	0.003624:28.91	0.003347:28.01	0.005876:19.96	0.004426:24.89	0.006064:19.44	0.006186:16.72	0.006222:12.94	0.005566:15.77	0.006743:14.80	0.005872:15.89	0.004673:18.66	0.005596:14.13
Chr01	24350001	0.002945:11.64	0.003192:10.40	0.003128:12.60	0.002988:10.37	0.002892:9.52	0.002790:12.07	0.002643:13.24	0.002999:9.95	0.001829:14.80	0.003218:10.70	0.002313:13.95	0.001690:15.06	0.002300:13.63	0.002610:12.85	0.002484:14.15	0.002447:16.26	0.001340:18.91	0.004430:10.86	0.002436:15.17	0.002938:12.47	0.001768:17.67	0.002196:13.30	0.003278:13.60	0.003314:13.60	0.001561:17.36	0.002049:15.16	0.001715:16.13	0.002269:11.48	0.003065:12.20	0.002301:15.62	0.003001:11.40	0.001425:21.78	0.003351:11.09	0.003065:13.92	0.002103:15.42	0.002093:17.48	0.002021:17.49	0.001861:16.15	0.003524:11.29	0.002004:14.31	0.004251:11.09	0.002739:9.57	0.003611:7.69	0.004104:9.32	0.003378:8.54	0.002591:9.21	0.002402:11.28	0.002370:8.18
Chr01	24400001	0.002038:12.13	0.002337:10.60	0.001709:12.15	0.001932:10.21	0.001568:9.84	0.002262:11.97	0.001809:13.50	0.002013:10.35	0.002331:15.17	0.002168:10.92	0.002065:14.24	0.001981:15.49	0.002031:14.39	0.002001:11.64	0.002324:13.96	0.001666:16.70	0.002176:18.05	NA:10.47	0.002374:14.16	0.002589:12.16	0.002152:16.70	0.002001:12.12	0.002065:14.27	0.002357:13.20	0.002618:16.61	0.002109:13.80	0.001619:16.77	0.002075:12.16	0.001585:12.86	0.002286:14.34	NA:11.66	0.002082:20.02	0.002435:10.20	0.002058:13.24	0.002346:14.20	0.002031:15.15	0.001682:15.07	0.002186:15.44	NA:11.39	0.002709:13.11	0.001828:11.70	0.002274:9.90	NA:8.10	0.002132:9.44	NA:8.68	0.002177:9.98	0.002364:10.59	NA:7.72
Chr01	24450001	NA:12.58	NA:11.41	NA:12.29	NA:11.35	NA:10.98	NA:11.99	NA:13.46	NA:11.25	NA:15.09	NA:12.03	NA:14.39	NA:14.53	NA:14.20	NA:11.99	NA:14.12	NA:15.85	NA:17.43	NA:11.92	NA:15.24	NA:12.16	NA:16.66	NA:13.99	NA:14.22	NA:13.08	NA:16.13	NA:14.31	NA:16.00	NA:12.42	NA:12.30	NA:14.65	NA:12.56	NA:19.51	NA:11.77	NA:14.06	NA:14.56	NA:16.10	NA:15.32	NA:14.76	NA:12.41	NA:14.01	NA:12.05	NA:10.67	NA:9.50	NA:11.15	NA:9.96	NA:10.56	NA:11.50	NA:9.61
Chr01	24500001	NA:0.03	NA:0.05	NA:0.04	NA:0.02	NA:0.02	NA:0.02	NA:0.07	NA:0.04	NA:0.08	NA:0.03	NA:0.04	NA:0.05	NA:0.04	NA:0.02	NA:0.07	NA:0.09	NA:0.08	NA:0.05	NA:0.05	NA:0.06	NA:0.11	NA:0.06	NA:0.06	NA:0.05	NA:0.09	NA:0.09	NA:0.05	NA:0.07	NA:0.05	NA:0.09	NA:0.02	NA:0.12	NA:0.05	NA:0.07	NA:0.07	NA:0.10	NA:0.09	NA:0.07	NA:0.04	NA:0.04	NA:0.04	NA:0.03	NA:0.04	NA:0.07	NA:0.05	NA:0.05	NA:0.05	NA:0.06
Chr01	24550001	0.004904:14.44	NA:13.11	NA:14.56	NA:12.16	NA:12.79	NA:14.34	NA:16.04	NA:12.39	NA:17.02	0.005014:13.17	NA:16.59	0.004625:16.67	NA:16.56	NA:14.65	NA:17.45	NA:18.92	NA:22.16	NA:13.25	NA:18.04	NA:15.68	NA:19.74	NA:15.92	NA:16.04	NA:15.96	NA:19.82	NA:17.75	NA:18.74	NA:13.70	NA:14.71	NA:18.52	NA:13.96	NA:25.07	NA:14.55	NA:17.18	NA:17.30	NA:19.89	NA:19.36	NA:18.69	NA:14.38	NA:16.92	NA:13.78	NA:12.69	NA:9.35	NA:11.94	NA:10.77	NA:11.90	NA:13.44	NA:10.30
Chr01	24600001	0.003885:14.96	0.004124:14.23	0.003933:16.55	0.004237:13.39	0.004124:12.84	0.003814:14.75	0.003849:17.98	0.004115:13.12	0.004045:18.29	0.004106:14.08	0.003653:17.81	0.003858:18.33	0.004032:17.27	0.003960:15.35	0.004067:19.56	0.003519:22.29	0.003712:24.77	0.004473:14.86	0.003935:19.45	0.004230:18.02	0.004094:23.59	0.003534:16.40	0.004085:18.94	0.004073:18.44	0.003910:23.56	0.003642:19.01	0.003741:19.17	0.004407:14.65	0.004098:15.65	0.003656:19.94	0.004112:17.01	0.003862:26.88	0.003885:14.75	0.003839:18.69	0.003812:19.53	0.003716:20.72	0.004028:20.39	0.003672:21.59	0.004174:16.22	0.004086:18.39	0.004138:16.24	0.004406:13.22	0.004997:10.44	0.004273:12.63	0.004786:11.79	0.004401:12.36	0.004320:14.57	0.004064:10.94
Chr01	24650001	NA:10.59	NA:9.50	NA:11.33	NA:8.94	NA:8.95	NA:10.65	0.003254:12.06	NA:9.36	0.002334:13.97	0.002291:9.74	0.002634:12.59	NA:12.40	0.003048:12.61	NA:10.63	NA:12.86	NA:15.33	0.002608:17.42	NA:10.04	NA:13.26	NA:11.72	0.002652:16.22	NA:11.86	NA:12.58	NA:12.36	0.002507:16.67	0.002566:13.40	0.002647:13.87	NA:10.92	NA:10.55	NA:14.12	NA:10.93	0.002299:19.79	NA:10.26	NA:12.95	NA:13.82	NA:15.47	0.002342:14.83	NA:15.08	NA:11.04	NA:13.57	NA:10.81	NA:8.97	NA:7.62	NA:8.55	NA:7.60	NA:8.43	NA:9.90	NA:7.48
Chr01	24700001	0.004214:22.52	0.004548:20.44	0.004382:23.75	0.004110:20.04	0.004468:19.46	0.004272:24.14	0.004189:25.69	0.004558:19.16	0.004305:29.83	0.004233:20.70	0.004597:27.13	0.004235:29.81	0.004248:27.65	0.004165:24.45	0.004373:26.87	0.004108:31.05	0.004009:37.00	0.005111:19.47	0.004328:29.19	0.004366:23.38	0.004254:32.84	0.004598:25.27	0.004403:26.39	0.004716:25.08	0.004059:32.93	0.004164:29.97	0.004374:31.94	0.004700:21.91	0.004530:23.55	0.004224:30.27	0.004501:21.29	0.004153:42.01	0.004396:21.43	0.004217:25.78	0.004321:27.77	0.004136:31.86	0.004374:31.96	0.004215:29.80	0.004423:21.47	0.004510:27.50	0.005002:21.02	0.004629:17.60	0.004520:15.02	0.004713:18.38	0.004561:15.96	0.004461:17.66	0.004639:20.39	0.004984:15.47
Chr01	24750001	0.005218:23.11	0.004960:20.90	0.004752:24.80	0.004516:20.50	0.004716:18.64	0.004838:23.97	0.004836:26.83	0.005362:19.71	0.004900:28.43	0.004919:20.90	0.004533:26.18	0.004938:29.92	0.004618:26.71	0.004900:24.27	0.004809:27.04	0.004826:30.98	0.004351:36.44	0.005357:20.45	0.004278:28.42	0.004865:23.51	0.004831:32.61	0.004884:24.39	0.005032:25.90	0.005042:24.37	0.004828:32.21	0.004811:28.61	0.004531:30.54	0.004658:22.23	0.004983:24.63	0.004658:29.90	0.005015:21.73	0.004541:41.67	0.004909:21.60	0.004579:26.89	0.004939:28.76	0.004726:32.04	0.004557:31.72	0.004501:29.43	0.005040:21.56	0.004768:25.94	0.005319:21.34	0.005252:17.47	0.005774:14.14	0.005509:16.53	0.005107:16.25	0.005373:16.65	0.005193:20.25	0.005425:15.07
Chr01	24800001	0.005113:18.54	0.004296:16.59	0.004394:19.08	0.004441:16.18	0.005239:14.87	0.004513:17.73	0.004211:20.17	0.004382:15.55	0.004557:21.34	0.004530:16.56	0.004302:19.70	0.004255:21.08	0.004293:19.03	0.004500:19.38	0.004422:22.16	0.004361:25.07	0.003920:29.22	0.004381:17.32	0.003959:22.24	0.004270:19.35	0.004277:25.35	0.004045:19.68	0.004937:21.70	0.004872:20.78	0.004224:26.81	0.004252:21.57	0.004042:22.13	0.004797:17.31	0.004890:18.55	0.004335:22.29	0.004177:17.76	0.004344:31.73	0.004703:16.97	0.004749:21.36	0.004060:21.61	0.004572:24.28	0.004484:23.64	0.004105:24.16	0.005363:18.59	0.005203:21.45	0.004744:18.67	0.004369:15.55	0.005626:12.25	0.004842:13.85	0.004702:13.16	0.004803:14.27	0.004419:16.25	0.004352:12.52
Chr01	24850001	0.002109:21.25	0.002133:19.39	0.002329:21.21	0.002508:18.73	0.002298:16.73	0.002074:19.45	0.002090:23.66	0.002249:19.23	0.002327:23.47	0.002570:18.69	0.002537:21.98	0.002280:21.86	0.002545:20.60	0.002440:20.29	0.002196:25.43	0.001894:29.66	0.002169:32.27	0.001972:22.53	0.002001:28.24	0.002446:22.28	0.002031:28.29	0.001992:22.42	0.002160:29.02	0.002033:26.92	0.002194:30.62	0.001899:24.37	0.002852:22.68	0.001969:22.35	0.002392:20.40	0.002365:24.73	0.001898:23.89	0.001829:34.59	0.002045:18.80	0.001831:23.68	0.002034:23.43	0.001968:29.13	0.001784:29.12	0.002115:26.41	0.002004:23.51	0.002103:25.78	0.002252:23.46	0.001979:20.40	0.001857:17.40	0.001994:20.26	0.002096:18.53	0.002080:19.50	0.002094:19.53	0.002392:15.91
Chr01	24900001	0.003824:19.63	0.004392:17.38	0.004136:20.75	0.004170:17.08	0.004720:13.60	0.004924:17.57	0.003817:22.49	0.004448:16.58	0.004853:19.06	0.003887:16.74	0.004277:18.75	0.004452:20.16	0.004427:18.14	0.004763:19.72	0.003762:26.10	0.004297:28.15	0.003747:30.85	0.005096:20.90	0.003947:24.31	0.003823:22.15	0.003377:28.20	0.003839:20.47	0.004817:26.56	0.003464:25.57	0.004483:28.76	0.003923:23.75	0.004342:21.28	0.004333:19.77	0.005195:18.13	0.003327:26.47	0.003914:22.82	0.002810:37.55	0.003810:20.43	0.003665:25.09	0.003162:26.70	0.003535:26.31	0.004177:25.70	0.003510:28.32	0.003888:23.17	0.003474:25.84	0.004535:22.59	0.004879:19.04	0.004510:14.01	0.004880:14.43	0.004927:15.87	0.004903:17.11	0.003876:19.22	0.004868:13.89
Chr01	24950001	0.004623:20.06	0.005632:18.31	0.006211:20.52	0.005047:17.12	0.005600:13.94	0.005300:17.09	0.004987:21.82	0.006477:17.48	0.005790:20.24	0.005799:17.41	0.005892:20.20	0.005284:20.26	0.004895:18.91	0.004899:19.91	0.005570:24.70	0.004857:25.04	0.005051:24.08	0.005421:22.79	0.005307:22.08	0.005569:21.40	0.006167:24.08	0.005169:17.44	0.004577:28.94	0.004275:27.65	0.005124:24.78	0.005325:17.41	0.006345:20.54	0.006669:21.22	0.005289:17.49	0.005598:23.02	0.004952:24.19	0.005430:32.89	0.004975:16.95	0.005247:22.53	0.005859:23.24	0.005458:22.21	0.004992:20.73	0.004987:23.54	0.004493:24.39	0.005674:23.26	0.006053:24.34	0.006505:20.59	0.005182:16.26	0.005621:16.56	0.005218:17.38	0.005042:18.50	0.005861:20.98	0.005717:14.22
Chr01	25000001	0.004151:22.08	0.004599:20.75	0.004132:23.09	0.004261:18.33	0.004252:16.64	0.004211:20.44	0.004188:24.94	0.004155:19.25	0.004095:22.25	0.004237:18.87	0.004050:22.61	0.004073:24.45	0.004081:21.94	0.004313:21.44	0.004011:28.98	0.004100:30.86	0.004061:32.98	0.004221:23.29	0.004163:26.73	0.004220:24.68	0.004246:29.69	0.004273:21.07	0.004107:30.31	0.004073:29.31	0.004001:32.13	0.004150:23.60	0.004167:23.70	0.004119:22.67	0.004363:19.38	0.004186:26.10	0.004019:25.93	0.004014:38.69	0.004218:21.31	0.004029:26.13	0.004115:27.45	0.004232:27.71	0.004163:26.51	0.004088:28.66	0.004177:25.34	0.004193:27.12	0.004188:25.03	0.004231:21.39	0.004597:15.00	0.004245:15.86	0.004098:17.07	0.004148:18.24	0.004187:21.59	0.004464:15.40
Chr01	25050001	0.004016:24.61	0.003915:22.90	0.004038:25.45	0.004178:20.86	0.004083:18.82	0.004076:23.17	0.004074:27.55	0.004136:21.77	0.004117:26.20	0.004087:22.00	0.004046:25.92	0.004023:28.25	0.004025:25.17	0.004125:23.72	0.004089:30.66	0.003926:32.59	0.004027:37.41	0.004031:23.97	0.004061:30.17	0.004036:27.36	0.003936:34.78	0.004073:24.18	0.004112:30.45	0.004093:29.23	0.003989:33.96	0.004063:28.30	0.004122:29.13	0.004021:23.41	0.004103:23.20	0.003988:30.05	0.004157:25.83	0.004093:43.70	0.004060:24.15	0.004013:28.54	0.004043:31.48	0.004066:32.10	0.003968:31.51	0.003994:32.55	0.004085:25.77	0.004149:29.20	0.004105:25.04	0.004305:21.00	0.004217:15.32	0.004092:17.19	0.004070:17.39	0.004084:19.35	0.004136:22.99	0.004270:15.57
Chr01	25100001	0.004768:18.20	0.004907:16.61	0.004756:19.39	0.005352:15.89	0.004629:14.87	0.005036:17.66	0.004605:21.31	0.004996:15.58	0.005406:20.86	0.005115:16.35	0.004882:20.27	0.004883:22.69	0.005018:19.54	0.005263:18.26	0.004967:23.40	0.004957:26.03	0.004689:30.04	0.005141:17.09	0.004405:23.83	0.005066:20.78	0.004680:27.54	0.004828:19.86	0.005148:22.42	0.005190:21.74	0.004895:27.22	0.004755:22.69	0.004642:22.93	0.005694:17.48	0.004483:17.87	0.004389:24.77	0.005712:18.53	0.004857:34.06	0.004638:18.69	0.004289:22.72	0.004429:24.14	0.004750:25.66	0.004910:24.85	0.005144:25.29	0.005257:18.82	0.004681:22.25	0.005124:18.45	0.005412:15.58	0.005830:12.01	0.005650:12.78	0.005949:12.95	0.005355:14.06	0.004981:16.22	0.004681:12.42
Chr01	25150001	0.007154:15.45	0.006901:13.97	0.007211:16.14	0.007205:13.71	0.007162:12.70	0.007140:14.25	0.007267:17.29	0.006969:13.19	0.007098:18.50	0.007198:14.00	0.006894:17.26	0.007373:18.33	0.006977:17.17	0.006958:15.21	0.006865:19.58	0.006855:21.23	0.006906:23.91	0.007029:14.97	0.007180:19.68	0.007087:16.85	0.006946:22.72	0.006887:15.36	0.006981:19.41	0.006801:18.77	0.007184:23.10	0.006949:18.22	0.007018:18.97	0.006765:15.48	0.007196:14.49	0.006813:20.24	0.006992:15.79	0.007003:26.09	0.007023:14.59	0.007000:18.21	0.006874:19.14	0.006766:21.18	0.006915:20.24	0.006960:20.06	0.007102:15.48	0.006976:17.96	0.006977:15.85	0.007079:13.29	0.007253:10.01	0.007083:11.23	0.007154:12.03	0.007046:12.78	0.007055:14.26	0.007120:10.05
Chr01	25200001	0.015183:21.03	0.015708:19.16	0.014920:21.32	0.015791:16.78	0.015887:15.45	0.015190:19.63	0.015236:23.50	0.014992:17.90	0.015558:22.00	0.015177:17.38	0.015800:22.10	0.015476:22.17	0.015404:21.50	0.015526:20.22	0.015412:26.58	0.014699:28.87	0.014785:32.07	0.015765:20.30	0.014973:25.99	0.015152:23.49	0.014931:30.10	0.015016:19.50	0.015794:24.96	0.015571:25.03	0.015046:30.49	0.015050:23.58	0.015133:22.87	0.015977:19.29	0.015118:19.37	0.014767:25.68	0.015833:22.25	0.014896:34.58	0.014747:19.74	0.014961:24.37	0.014857:26.60	0.015077:26.53	0.015263:25.71	0.015262:27.29	0.016098:21.33	0.015342:23.63	0.015716:21.61	0.016175:17.99	0.016401:13.24	0.015920:13.88	0.016046:14.08	0.016196:16.14	0.016002:18.84	0.016169:13.23
Chr01	25250001	0.017144:24.81	0.016739:22.67	0.016522:26.18	0.016480:20.82	0.016974:19.83	0.016976:24.93	0.016351:28.46	0.016881:21.55	0.016331:28.33	0.012273:18.12	0.017543:27.42	0.016626:28.39	0.016254:27.36	0.016729:24.46	0.016625:30.35	0.016423:33.09	0.016074:37.02	0.016564:22.79	0.016635:28.75	0.016951:26.67	0.016376:34.41	0.016774:22.75	0.016527:29.53	0.016411:29.08	0.016115:34.47	0.016901:27.71	0.016163:29.76	0.016724:23.09	0.016481:22.48	0.016640:31.50	0.016912:25.57	0.015922:42.69	0.016864:22.47	0.016784:29.02	0.016038:31.02	0.016546:31.38	0.016211:31.08	0.016200:33.66	0.017014:25.16	0.016303:29.01	0.017081:24.56	0.016588:21.31	0.016347:16.02	0.016592:16.14	0.016127:18.14	0.017016:18.55	0.016536:23.51	0.016525:15.46
Chr01	25300001	0.007994:19.97	0.007984:17.44	0.007493:21.07	0.007734:16.67	0.008052:14.88	0.007683:20.28	0.007200:23.14	0.008543:16.05	0.007649:23.43	0.000492:12.15	0.007197:21.61	0.007223:23.15	0.007400:21.64	0.007882:19.96	0.007696:23.34	0.008121:25.28	0.007391:29.31	0.008583:16.17	0.008043:22.57	0.008055:19.12	0.007477:27.80	0.008032:19.41	0.008240:21.10	0.008158:20.67	0.007666:27.08	0.007506:22.55	0.007598:23.93	0.008156:17.73	0.008155:18.64	0.007602:24.38	0.008261:18.16	0.007449:33.16	0.007700:17.97	0.007948:21.70	0.007787:22.72	0.007779:24.93	0.007398:24.39	0.007467:25.85	0.008632:17.59	0.007683:21.80	0.008717:17.14	0.008609:14.10	0.009006:11.16	0.008618:11.68	0.008445:12.52	0.008703:13.02	0.008196:16.77	0.008542:12.01
Chr01	25350001	0.005142:13.47	0.005948:12.62	0.005061:15.17	0.005786:11.58	0.005311:11.11	0.005137:14.12	0.004978:16.22	0.005636:11.48	0.003955:17.31	0.002823:10.88	0.004602:15.79	0.004261:17.31	0.004699:16.66	0.005451:14.38	0.005872:16.83	0.005374:19.95	0.004321:22.72	0.007302:12.50	0.004894:18.59	0.006081:14.56	0.004713:21.00	0.005736:15.68	0.006296:16.31	0.006606:16.21	0.004602:20.33	0.004780:18.60	0.003909:18.98	0.005771:13.42	0.005090:13.55	0.004890:18.27	0.006236:13.43	0.004202:25.48	0.005741:12.61	0.005480:17.05	0.005068:17.71	0.004144:20.31	0.004414:20.43	0.005063:18.56	0.006642:13.68	0.005148:16.74	0.007143:13.32	0.006439:11.75	0.007205:8.99	0.006326:11.42	0.006470:10.38	0.006075:11.10	0.005881:12.81	0.005694:10.00
Chr01	25400001	0.009917:18.96	0.010731:17.60	0.009398:19.96	0.011674:16.64	0.010551:16.13	0.009452:20.07	0.009480:22.32	0.011331:16.51	0.008519:24.57	0.008921:14.49	0.010647:21.28	0.009280:23.59	0.009776:22.61	0.009802:20.04	0.009730:23.43	0.009739:26.97	0.008596:31.28	0.011575:16.78	0.009631:24.86	0.010086:20.29	0.008711:29.18	0.008439:21.35	0.011149:22.84	0.010870:21.66	0.009604:28.61	0.008778:24.08	0.009009:25.51	0.011446:18.51	0.011415:18.51	0.008839:25.32	0.011026:18.60	0.008772:35.03	0.010058:18.37	0.008919:23.41	0.009518:25.04	0.007839:27.56	0.008505:27.49	0.008875:26.24	0.010502:19.54	0.009375:23.66	0.011876:18.20	0.013315:15.72	0.013048:11.84	0.011480:14.49	0.012170:13.24	0.012108:14.69	0.010685:17.91	0.013632:13.41
Chr01	25450001	0.014859:24.00	0.015840:22.15	0.015005:26.48	0.015479:21.04	0.016397:19.91	0.016086:24.51	0.014921:28.52	0.015674:21.21	0.015619:29.45	0.015235:20.57	0.015586:26.59	0.015906:28.72	0.015296:26.57	0.014986:25.58	0.015999:30.49	0.015729:34.35	0.015122:40.11	0.016949:21.56	0.014900:31.34	0.015788:26.24	0.015396:36.49	0.015180:27.15	0.016023:27.63	0.015162:27.19	0.015086:36.80	0.014961:30.53	0.015212:31.24	0.015407:23.89	0.015592:23.48	0.015406:32.06	0.016829:23.68	0.014459:43.82	0.014864:23.41	0.015204:30.44	0.015685:30.80	0.015782:34.44	0.015186:33.95	0.015062:32.55	0.016216:23.92	0.015738:28.53	0.016217:23.36	0.016407:19.84	0.016354:14.96	0.016281:17.34	0.016243:16.28	0.016020:18.29	0.015929:22.71	0.015968:17.06
Chr01	25500001	0.012910:22.07	0.013040:20.34	0.013072:23.60	0.012949:18.82	0.012867:17.50	0.013162:21.99	0.012666:25.77	0.013413:18.75	0.012757:24.63	0.013269:18.23	0.012908:22.69	0.012867:24.67	0.012866:22.68	0.012768:22.75	0.012575:28.43	0.012686:31.67	0.012758:36.62	0.013212:20.75	0.013068:28.13	0.012892:25.00	0.012382:34.59	0.013082:22.02	0.013071:25.90	0.012912:26.23	0.012911:34.00	0.012815:26.96	0.012792:25.04	0.012558:19.90	0.013012:19.59	0.012457:28.81	0.013048:23.13	0.012972:39.14	0.012761:22.76	0.012613:27.38	0.012785:29.42	0.012738:30.54	0.013064:30.38	0.012607:31.78	0.012898:23.60	0.012731:27.58	0.012783:23.03	0.013109:18.92	0.013850:13.76	0.013540:14.73	0.013498:15.64	0.012959:15.96	0.013367:21.54	0.013947:14.60
Chr01	25550001	0.013951:16.36	0.014035:15.50	0.013264:18.18	0.013511:14.24	0.014185:12.18	0.014141:15.16	0.012556:19.41	0.014074:13.48	0.014294:16.73	0.014900:12.97	0.014325:15.89	0.013147:17.36	0.013561:15.35	0.012729:16.25	0.012184:22.52	0.011612:25.22	0.011056:28.65	0.013208:17.55	0.012233:22.38	0.011957:19.62	0.011394:26.01	0.011948:18.26	0.013069:22.23	0.013778:21.87	0.011996:26.38	0.012216:21.11	0.012863:18.39	0.014303:16.03	0.013737:14.29	0.011446:23.04	0.012812:18.71	0.010750:31.74	0.012068:17.01	0.012102:21.92	0.011378:23.34	0.011049:24.57	0.011509:24.95	0.011289:23.80	0.013199:19.36	0.011126:22.49	0.012969:18.94	0.013605:15.64	0.013494:11.64	0.014407:12.21	0.013037:12.89	0.013339:13.36	0.012691:17.47	0.012685:11.57
Chr01	25600001	0.003883:10.52	0.003649:9.93	0.003199:11.80	0.004247:9.15	0.003383:8.07	0.004031:9.29	0.003822:12.12	0.003672:9.22	0.003770:10.63	0.004181:8.87	0.004378:10.16	0.003330:10.72	0.004555:9.73	0.003984:10.17	0.003038:13.51	0.003029:14.11	0.003406:15.46	0.003692:11.35	0.003493:12.97	0.003288:12.19	0.003036:14.15	0.003339:9.52	0.003763:14.75	0.004258:13.96	0.003151:14.71	0.004154:11.05	0.004167:10.98	0.003463:10.53	0.003666:9.38	0.003261:12.62	0.003341:11.71	0.003253:16.77	0.003234:10.05	0.003577:12.12	0.003760:12.04	0.004060:12.69	0.003190:12.52	0.003447:12.77	0.003795:12.61	0.002949:12.10	0.003387:12.37	0.004791:9.98	0.004196:7.34	0.004205:7.34	0.004119:7.87	0.003895:9.23	0.003153:11.32	NA:7.04
Chr01	25650001	0.022293:17.16	0.022121:16.07	0.022021:19.71	0.022729:15.30	0.022438:13.51	0.022911:16.24	0.021509:21.05	0.022170:15.54	0.022630:19.36	0.022243:14.83	0.022502:17.81	0.021583:19.78	0.022368:17.28	0.022276:17.68	0.021819:23.37	0.021837:25.93	0.021421:29.88	0.022946:17.75	0.021648:23.76	0.022101:21.21	0.021950:26.32	0.022771:19.69	0.023870:22.82	0.022420:21.98	0.021662:27.37	0.022966:22.06	0.022796:20.60	0.022318:17.60	0.021686:15.89	0.021312:24.62	0.023227:18.78	0.021887:32.49	0.020899:18.32	0.022278:22.21	0.021201:23.79	0.021514:24.69	0.022149:24.48	0.022135:24.83	0.023470:19.79	0.021881:22.49	0.022738:19.75	0.023325:15.63	0.023999:12.36	0.024556:13.05	0.023245:13.46	0.022730:14.47	0.022210:17.49	0.023319:12.63
Chr01	25700001	0.020964:18.43	0.021020:17.57	0.019889:19.96	0.020899:15.48	0.021125:14.33	0.022141:16.36	0.021578:21.43	0.020673:16.31	0.022234:19.22	0.021053:15.11	0.021507:18.25	0.020321:19.19	0.021334:18.06	0.021346:18.27	0.020447:25.32	0.020628:27.16	0.019858:30.03	0.021201:19.27	0.020800:24.91	0.020947:21.24	0.020373:28.37	0.020691:20.46	0.020925:24.81	0.020854:23.69	0.019958:29.37	0.021319:22.57	0.020501:20.30	0.020854:18.03	0.021443:16.99	0.020325:25.18	0.021223:21.03	0.020046:33.85	0.020447:19.47	0.019550:23.57	0.020015:25.04	0.020389:26.67	0.020447:25.02	0.020277:26.90	0.021216:20.79	0.020610:24.67	0.020686:21.21	0.020964:17.22	0.021509:13.07	0.022489:13.50	0.022010:14.34	0.020603:15.43	0.020884:19.04	0.022212:12.87
Chr01	25750001	0.014349:23.88	0.014369:22.03	0.014171:23.02	0.014154:20.17	0.013691:16.76	0.014174:21.24	0.014493:26.13	0.014436:20.83	0.014918:22.25	0.014396:19.77	0.014134:21.40	0.014145:22.30	0.014860:20.77	0.014259:22.13	0.013957:29.05	0.014253:31.54	0.013969:29.53	0.014118:23.16	0.014021:25.16	0.014025:24.71	0.014313:29.64	0.014508:18.80	0.013865:30.33	0.013672:29.05	0.013848:30.03	0.014242:21.78	0.013891:21.83	0.014186:23.49	0.014189:20.70	0.014394:23.43	0.013969:26.32	0.014366:31.81	0.014286:18.22	0.014155:24.43	0.014157:24.40	0.014320:24.11	0.014952:23.70	0.014422:26.84	0.014399:25.56	0.013907:24.29	0.014160:25.96	0.013839:21.15	0.014599:15.96	0.014391:15.63	0.014718:17.68	0.014070:18.70	0.014296:22.85	0.014433:14.34
Chr01	25800001	0.004737:20.94	0.004169:19.74	0.004142:22.43	0.003987:18.10	0.003977:15.62	0.004863:18.15	0.003752:23.58	0.004221:18.59	0.003963:20.31	0.004712:17.81	0.003721:19.89	0.004328:21.57	0.004245:18.70	0.003911:20.56	0.004094:28.03	0.003955:31.18	0.003856:31.97	0.004149:23.22	0.003976:26.32	0.003756:23.73	0.004088:30.01	0.004085:22.69	0.004093:28.86	0.003738:27.51	0.004032:31.16	0.004556:25.18	0.004160:21.36	0.004008:21.40	0.004955:18.29	0.003850:26.79	0.003687:24.09	0.003889:39.05	0.004046:20.47	0.003568:26.68	0.004047:26.82	0.004124:28.15	0.003975:28.31	0.003840:29.22	0.003469:24.49	0.003593:26.47	0.004042:24.40	0.004149:21.04	0.004294:16.13	0.003949:17.04	0.003762:17.41	0.003827:18.74	0.003776:21.70	0.004502:14.59
Chr01	25850001	0.012410:20.59	0.011648:18.84	0.011891:21.97	0.011801:17.55	0.011034:15.89	0.011851:16.87	0.011566:23.17	0.011678:17.88	0.011842:20.56	0.012039:17.47	0.012076:19.69	0.011478:21.13	0.012483:18.15	0.012245:20.11	0.010966:26.86	0.011602:29.48	0.010660:30.54	0.011552:24.31	0.011077:26.91	0.011514:23.57	0.011610:27.06	0.011706:22.03	0.011100:31.64	0.011640:29.46	0.010885:30.98	0.011298:22.35	0.012367:21.77	0.012602:21.28	0.012168:17.41	0.010879:25.86	0.011641:25.51	0.010796:36.43	0.011737:19.39	0.011663:24.83	0.010882:25.79	0.010145:29.08	0.010769:27.64	0.011043:26.28	0.011966:25.54	0.010941:27.72	0.010809:26.95	0.011844:21.14	0.010967:18.13	0.011000:18.84	0.011742:19.62	0.010849:19.87	0.011307:20.91	0.010701:15.98
Chr01	25900001	0.004943:13.74	0.004717:13.70	0.005261:14.30	0.005022:11.89	0.004594:10.54	0.005235:11.85	0.004727:16.23	0.004623:12.31	0.005091:13.77	0.004933:12.60	0.004756:14.33	0.004837:14.87	0.004826:14.00	0.005267:13.91	0.004678:19.35	0.004733:21.53	0.004836:23.70	0.004800:15.12	0.004674:18.56	0.004634:16.11	0.004619:21.72	0.004655:15.79	0.004758:20.25	0.004783:19.13	0.004682:23.18	0.004511:18.46	0.004834:14.93	0.004882:14.58	0.004923:12.17	0.004704:18.55	0.004777:16.30	0.004584:26.41	0.004506:14.58	0.004739:16.71	0.004884:18.60	0.004641:21.72	0.004672:20.14	0.004896:20.19	0.005148:16.38	0.004784:19.00	0.004747:17.43	0.004732:14.04	0.005125:11.65	0.004795:11.66	0.004819:11.89	0.004691:12.66	0.004929:13.39	0.004615:10.02
Chr01	25950001	0.009269:19.39	0.008892:18.87	0.009044:20.85	0.009396:16.86	0.009427:15.44	0.009155:17.50	0.008793:22.47	0.008927:17.80	0.009283:21.03	0.008761:17.77	0.008886:21.60	0.008769:22.67	0.008628:19.80	0.009307:19.46	0.008904:24.98	0.009193:29.31	0.009173:32.83	0.009087:20.40	0.008586:26.50	0.009009:21.57	0.008767:28.81	0.009241:22.12	0.009010:25.92	0.008972:23.95	0.009529:30.99	0.009097:25.12	0.009156:21.67	0.008923:19.66	0.009272:18.95	0.008956:26.65	0.008998:21.64	0.008863:36.54	0.008761:19.14	0.009083:23.50	0.008798:25.08	0.008892:29.25	0.009022:29.84	0.008941:27.51	0.009244:22.10	0.008943:25.72	0.008997:22.32	0.009454:18.64	0.010058:15.02	0.009291:15.97	0.009370:15.63	0.008935:16.20	0.009029:18.56	0.009264:13.82
Chr01	26000001	0.009172:19.79	0.009324:17.94	0.008807:20.66	0.009351:16.52	0.009750:14.89	0.009290:19.09	0.009009:22.21	0.008971:17.44	0.009992:20.97	0.009782:17.13	0.008703:20.53	0.008508:21.78	0.009379:20.17	0.009002:19.79	0.008277:25.65	0.008475:29.26	0.008007:32.54	0.009257:19.13	0.008162:25.79	0.009277:22.12	0.008067:29.78	0.008471:22.17	0.008413:24.66	0.009186:23.61	0.008063:30.86	0.008334:24.69	0.008555:22.58	0.009240:18.53	0.009955:18.69	0.008032:27.66	0.008782:20.70	0.007744:36.42	0.008503:19.96	0.008918:24.34	0.008557:25.57	0.007551:29.40	0.008103:27.47	0.008166:27.88	0.010155:21.06	0.008647:25.60	0.009291:20.85	0.010059:17.17	0.009770:13.37	0.009308:13.74	0.009211:14.80	0.009218:15.90	0.009501:18.85	0.009392:13.61
Chr01	26050001	0.016471:20.50	0.016026:19.71	0.016403:20.94	0.016915:17.22	0.017109:15.57	0.016327:19.27	0.015827:22.20	0.016049:17.76	0.016439:21.23	0.016329:18.53	0.015593:21.28	0.016353:22.27	0.016181:20.14	0.015541:19.17	0.015978:25.37	0.016033:28.04	0.015639:29.94	0.017384:19.35	0.015476:25.44	0.016050:22.26	0.015418:29.75	0.017349:18.64	0.015838:24.85	0.016373:23.90	0.015496:30.17	0.016210:22.85	0.016477:21.59	0.016109:20.16	0.016281:19.25	0.016274:23.77	0.016029:21.16	0.015686:31.73	0.016502:18.19	0.016336:22.97	0.016663:24.20	0.016080:25.19	0.015741:25.42	0.017235:24.93	0.016093:21.13	0.016555:21.99	0.015152:21.13	0.015800:17.13	0.016930:12.98	0.017074:14.07	0.017709:14.50	0.016697:15.22	0.016571:18.66	0.017288:13.64
Chr01	26100001	0.013126:17.78	0.013613:16.43	0.012113:18.32	0.012903:15.61	0.012981:14.30	0.012355:17.42	0.012925:19.97	0.013170:15.81	0.012082:21.37	0.012257:16.23	0.012360:19.28	0.012200:21.94	0.012405:18.83	0.013561:18.17	0.012039:22.71	0.011584:26.34	0.012711:28.49	0.013096:17.78	0.011729:24.71	0.012401:20.02	0.011422:26.99	0.012877:20.75	0.012522:23.32	0.012196:21.64	0.011293:27.71	0.010975:23.27	0.012149:23.52	0.012623:18.08	0.012467:18.49	0.011467:23.92	0.011864:18.55	0.011289:33.43	0.013141:17.17	0.012324:21.01	0.011993:22.69	0.011213:26.15	0.012463:25.22	0.012299:23.95	0.012519:18.72	0.011394:21.76	0.012955:19.13	0.012403:15.98	0.012744:13.08	0.012978:15.02	0.013058:14.12	0.011979:14.86	0.013156:17.08	0.013388:13.26
Chr01	26150001	0.012199:22.88	0.010972:20.56	0.011204:25.15	0.012603:19.58	0.011829:18.92	0.011736:22.35	0.010880:26.52	0.011707:19.64	0.010411:27.96	0.012032:19.66	0.011134:24.48	0.010238:27.82	0.011905:24.74	0.011100:23.09	0.011230:29.55	0.011274:33.57	0.010664:38.48	0.011916:21.02	0.011295:29.13	0.011739:24.45	0.010642:34.18	0.010424:25.46	0.012336:27.12	0.011841:25.92	0.010252:35.01	0.010884:28.58	0.010562:29.33	0.011619:22.02	0.010737:23.44	0.010007:30.57	0.012139:23.16	0.010087:42.45	0.011148:22.18	0.011472:27.72	0.011048:29.94	0.010634:32.96	0.009659:31.40	0.011277:31.57	0.011930:23.36	0.011076:27.71	0.012485:23.36	0.011866:19.55	0.012235:14.31	0.012159:15.68	0.011696:16.15	0.012157:16.73	0.012115:21.05	0.012557:15.74
Chr01	26200001	0.010740:21.18	0.010723:20.44	0.011205:22.79	0.010696:18.73	0.010693:17.32	0.011166:20.46	0.011112:24.84	0.011437:19.07	0.011201:25.55	0.010812:18.53	0.010594:23.85	0.010554:26.56	0.010760:23.94	0.011756:21.92	0.010516:26.96	0.010860:30.88	0.010171:34.69	0.010960:21.40	0.010817:26.65	0.011091:24.44	0.010373:32.57	0.011165:22.90	0.011177:27.47	0.010640:26.26	0.010750:33.25	0.010135:27.05	0.010525:26.79	0.011166:21.58	0.011194:22.38	0.010714:27.67	0.011764:22.67	0.010602:38.72	0.011024:21.64	0.010479:25.87	0.010685:28.11	0.010809:29.75	0.010962:27.87	0.010767:29.22	0.011845:22.87	0.011257:25.93	0.011548:22.71	0.011408:18.80	0.011945:13.53	0.011779:13.65	0.011763:15.45	0.012207:16.39	0.011304:20.43	0.011479:15.63
Chr01	26250001	0.014966:16.47	0.015583:14.86	0.014963:15.78	0.016135:13.30	0.016160:11.50	0.015333:13.87	0.015313:17.68	0.015928:13.89	0.015796:16.27	0.015694:13.13	0.014678:15.23	0.014666:16.09	0.015983:14.66	0.016688:15.05	0.014924:17.98	0.015292:17.89	0.015241:17.70	0.014971:17.17	0.016441:13.82	0.015991:15.71	0.016002:16.67	0.014702:12.65	0.014503:22.04	0.015109:21.24	0.015822:17.61	0.016708:13.20	0.015418:16.45	0.016101:15.60	0.014936:14.55	0.015975:14.69	0.015739:17.31	0.015037:22.22	0.016099:12.14	0.015226:15.28	0.015787:15.36	0.016290:16.38	0.017545:14.28	0.015713:17.46	0.014987:18.99	0.017107:15.92	0.016291:17.69	0.015641:14.98	0.016316:10.96	0.017196:9.63	0.015676:11.92	0.016055:12.53	0.015632:16.03	0.015369:9.94
Chr01	26300001	0.018739:22.27	0.018671:20.88	0.018167:22.86	0.018738:18.27	0.018672:14.44	0.019273:18.85	0.017865:23.90	0.017725:19.70	0.019281:20.49	0.019306:18.71	0.018650:20.34	0.018790:20.00	0.017955:19.87	0.018644:21.16	0.018720:26.05	0.018712:26.97	0.017995:26.61	0.018684:24.12	0.019173:21.87	0.019235:21.55	0.018769:24.05	0.018349:18.72	0.019047:30.26	0.018779:29.60	0.018630:26.19	0.019049:19.39	0.019764:20.06	0.018558:22.60	0.018527:18.72	0.018633:22.31	0.018834:26.04	0.018138:31.55	0.018934:18.39	0.018309:22.31	0.018660:23.00	0.017988:23.76	0.018861:21.02	0.018356:25.18	0.018786:25.05	0.019033:24.70	0.018500:24.66	0.018555:20.19	0.019110:15.64	0.019164:13.34	0.018654:16.81	0.019865:18.24	0.019475:20.19	0.019033:13.36
Chr01	26350001	0.011001:16.83	0.011318:16.40	0.010106:17.70	0.010171:15.26	0.010772:12.97	0.011261:14.12	0.010779:18.56	0.009876:15.65	0.011452:17.60	0.010235:15.40	0.010169:17.18	0.010567:17.54	0.010619:16.25	0.010911:17.05	0.010650:22.98	0.010748:25.56	0.011161:25.36	0.010799:19.59	0.010594:23.24	0.011221:20.22	0.010024:24.30	0.010592:19.04	0.010304:26.08	0.011032:24.66	0.010507:26.04	0.011036:19.34	0.010300:17.58	0.010681:18.31	0.010136:14.64	0.010469:20.28	0.010724:21.17	0.010242:31.09	0.010382:15.58	0.011119:20.64	0.010826:20.29	0.010808:22.64	0.011051:22.50	0.010377:22.10	0.010631:21.25	0.010238:22.00	0.011292:21.28	0.010078:17.78	0.010881:15.07	0.010337:15.42	0.010410:16.43	0.010374:16.74	0.010367:17.71	0.011384:13.15
Chr01	26400001	0.014206:22.22	0.014019:20.64	0.013845:23.63	0.014086:20.27	0.013733:17.59	0.014152:18.95	0.013971:25.41	0.014019:19.56	0.014040:23.94	0.014167:20.01	0.013851:23.32	0.013874:24.24	0.013829:22.29	0.014067:21.97	0.013882:29.99	0.013733:34.35	0.013553:38.64	0.014142:25.90	0.013798:32.81	0.013761:25.13	0.013608:32.80	0.013774:30.07	0.013963:32.11	0.013823:30.32	0.013602:36.94	0.013894:32.92	0.013601:25.51	0.013903:23.59	0.013949:19.75	0.013602:32.82	0.013845:27.04	0.013226:47.28	0.013906:22.76	0.013662:27.79	0.013398:28.69	0.013524:38.54	0.013649:37.15	0.013315:32.02	0.013634:26.39	0.013889:32.01	0.013903:27.46	0.013615:23.26	0.014034:20.97	0.014209:25.05	0.013951:22.24	0.013789:23.06	0.013609:21.64	0.013806:19.27
Chr01	26450001	0.017838:23.03	0.018728:21.77	0.018203:25.13	0.018741:19.37	0.018700:17.62	0.019180:19.41	0.018163:27.40	0.018401:19.96	0.018167:24.35	0.017890:20.01	0.018586:23.23	0.017744:25.53	0.018030:22.25	0.018527:22.92	0.018328:31.40	0.018047:35.15	0.018052:39.51	0.018367:24.55	0.017965:31.00	0.018191:26.72	0.018354:34.85	0.018210:24.87	0.018620:30.92	0.018301:29.20	0.017905:36.66	0.017933:28.89	0.018017:26.59	0.018201:23.05	0.018408:21.14	0.018053:32.59	0.018355:26.02	0.018329:43.77	0.018176:24.79	0.017695:29.30	0.018027:32.11	0.017766:34.11	0.017560:33.15	0.017982:33.40	0.018155:25.28	0.017910:30.61	0.018311:26.70	0.018055:21.82	0.018548:17.00	0.017749:17.30	0.019030:18.78	0.018576:19.00	0.018590:21.91	0.018248:15.84
Chr01	26500001	0.015247:21.29	0.015238:19.24	0.014668:20.13	0.014659:17.69	0.014103:14.85	0.015356:17.75	0.014626:21.80	0.015144:18.62	0.015686:19.93	0.015025:17.62	0.014967:20.32	0.014995:20.76	0.015447:17.86	0.015105:20.01	0.015213:25.40	0.014839:27.83	0.015288:27.93	0.015389:21.51	0.014995:23.61	0.015641:22.39	0.014742:26.59	0.014833:17.51	0.015014:28.06	0.015490:27.01	0.014605:28.03	0.014453:20.10	0.014088:19.72	0.015232:20.71	0.014683:18.18	0.014951:22.82	0.014520:23.65	0.014821:29.68	0.015107:18.24	0.015357:22.07	0.015071:22.25	0.014669:23.71	0.014849:22.15	0.014970:24.02	0.014394:23.37	0.015059:23.22	0.014827:23.25	0.014811:19.75	0.015126:15.19	0.015291:13.19	0.015537:16.22	0.014944:16.24	0.014889:19.37	0.013075:13.10
Chr01	26550001	0.005014:23.36	0.005207:21.67	0.004925:24.70	0.004585:20.26	0.005564:18.13	0.004970:20.62	0.004401:26.24	0.004534:21.00	0.004790:23.64	0.005490:19.91	0.005019:22.81	0.004868:22.75	0.005053:22.20	0.005274:22.53	0.004144:28.76	0.004701:32.04	0.004918:30.37	0.004982:25.61	0.004995:26.22	0.004646:25.46	0.005051:31.68	0.005709:21.95	0.004636:32.84	0.004621:31.27	0.004610:31.60	0.005051:23.19	0.004930:24.36	0.004647:23.56	0.005245:21.82	0.004601:26.66	0.005143:28.16	0.004291:37.91	0.005166:20.60	0.004742:25.93	0.004466:28.04	0.005079:27.49	0.004761:26.35	0.004649:28.80	0.004592:27.68	0.004237:28.65	0.004662:27.99	0.004574:22.32	0.004811:18.19	0.005691:16.68	0.005101:19.26	0.005247:20.21	0.004827:23.03	0.005029:16.04
Chr01	26600001	0.005521:23.75	0.005566:22.78	0.005570:25.60	0.005669:20.88	0.005847:18.51	0.005586:21.11	0.005541:27.06	0.005639:21.65	0.005474:23.49	0.005787:21.00	0.005556:23.90	0.005689:24.09	0.005536:22.86	0.005629:23.41	0.005621:29.61	0.005482:33.99	0.005598:35.11	0.005695:25.62	0.005516:27.76	0.005579:25.57	0.005613:33.38	0.005902:21.39	0.005856:32.73	0.005570:31.87	0.005689:34.56	0.005638:26.10	0.005642:24.19	0.005577:23.32	0.005732:22.41	0.005559:29.96	0.005486:27.02	0.005676:40.60	0.005479:23.13	0.005580:28.46	0.005562:30.21	0.005507:30.78	0.005545:29.02	0.005556:31.33	0.005560:26.95	0.005540:29.18	0.005570:26.79	0.005548:21.64	0.005558:15.92	0.006157:15.03	0.005862:17.75	0.005545:18.90	0.005678:22.52	0.005830:15.31
Chr01	26650001	0.012225:22.20	0.011567:21.71	0.011962:22.85	0.012624:19.07	0.012378:17.12	0.012540:18.48	0.012157:23.45	0.011836:19.23	0.012296:22.07	0.012156:19.33	0.012001:21.42	0.012243:21.68	0.012501:20.05	0.012278:21.04	0.011946:26.35	0.012237:29.69	0.012520:28.30	0.011588:25.94	0.012610:24.82	0.012039:23.51	0.012669:27.90	0.012481:19.56	0.011756:32.55	0.011971:31.57	0.012929:29.29	0.012812:21.63	0.012269:21.91	0.011569:22.06	0.012522:20.32	0.012663:23.93	0.011682:27.84	0.012780:32.64	0.012055:19.98	0.011964:23.23	0.011993:24.43	0.012846:26.04	0.013027:24.93	0.012186:26.33	0.011994:28.22	0.012651:25.80	0.011731:28.21	0.011900:22.77	0.011817:17.26	0.012506:16.28	0.012356:17.97	0.011977:19.81	0.011859:20.90	0.012242:15.26
Chr01	26700001	0.002446:17.96	0.002919:16.52	0.002469:20.16	0.002545:16.20	0.002197:13.67	0.002705:15.02	0.002337:20.86	0.002353:15.42	0.002421:17.81	0.003535:15.48	0.002700:17.34	0.002514:18.61	0.002445:16.60	0.002681:18.43	0.002282:26.46	0.002129:28.33	0.002220:30.16	0.001845:22.72	0.001975:26.09	0.002523:21.33	0.002083:28.25	0.002142:22.96	0.001821:29.01	0.002116:27.32	0.002163:29.79	0.002162:23.82	0.002495:19.41	0.002302:18.64	0.002489:16.01	0.001899:26.90	0.001897:23.73	0.001855:39.85	0.001996:20.91	0.002367:24.93	0.002343:26.32	0.002250:28.68	0.002345:25.46	0.001882:28.98	0.002193:24.18	0.002171:26.38	0.002478:23.93	0.001485:20.10	0.002232:15.40	0.003226:14.85	0.002545:16.73	0.002255:17.83	0.002247:19.16	0.002281:14.87
Chr01	26750001	0.008569:19.28	0.007438:18.53	0.008431:19.15	0.007531:16.17	0.009590:13.63	0.007668:14.20	0.007724:18.53	0.008099:16.06	0.008097:17.60	0.009554:14.78	0.008367:15.98	0.007617:16.04	0.009031:15.92	0.008211:17.25	0.008892:23.04	0.009036:21.62	0.009207:21.00	0.008269:25.35	0.009676:19.37	0.008587:19.38	0.008867:19.29	0.009851:16.23	0.007468:31.44	0.007996:30.86	0.009511:19.51	0.009730:15.97	0.008646:16.74	0.007846:19.49	0.008593:14.84	0.009767:18.90	0.008712:27.05	0.009114:29.27	0.009559:15.57	0.009160:19.47	0.011408:19.94	0.009655:21.03	0.010412:17.89	0.010123:20.64	0.007747:26.40	0.009577:21.41	0.008185:26.75	0.007831:21.58	0.007533:18.25	0.008732:16.46	0.007421:18.93	0.008225:19.46	0.008268:20.85	0.008498:14.70
Chr01	26800001	0.008702:22.22	0.008772:20.96	0.008569:19.20	0.008655:17.56	0.009195:14.50	0.008362:17.79	0.008617:20.81	0.008304:18.84	0.009013:18.37	0.008917:16.84	0.008891:17.77	0.008958:15.05	0.008362:16.62	0.008590:18.92	0.008702:20.90	0.009169:18.48	0.009699:16.39	0.008389:23.86	0.009742:14.00	0.008786:17.91	0.009599:15.57	0.010177:11.46	0.008887:30.86	0.008450:30.12	0.009580:16.06	0.010646:11.22	0.009480:15.39	0.008821:20.00	0.008496:15.48	0.010831:13.39	0.008648:25.84	0.009886:20.55	0.009821:11.51	0.009160:17.11	0.008562:14.54	0.011134:14.18	0.011003:11.95	0.009593:16.92	0.008604:26.46	0.009317:17.32	0.008507:25.41	0.008359:20.22	0.008407:16.21	0.009386:11.66	0.008918:16.30	0.008712:17.59	0.008690:19.27	0.009419:11.71
Chr01	26850001	0.001755:21.84	0.001733:21.08	0.001740:19.52	0.001798:17.64	0.001672:15.83	0.001961:17.26	0.001875:20.48	0.001832:18.35	0.001650:20.86	0.001714:17.40	0.001837:19.55	0.001603:18.57	0.001788:18.90	0.001800:19.13	0.001733:24.31	0.001530:26.03	0.001794:25.09	0.001627:25.83	0.001560:21.63	0.001680:20.69	0.001541:22.28	0.001303:17.27	0.001610:33.48	0.001607:31.96	0.001740:24.35	0.001523:18.54	0.001576:19.23	0.001895:20.65	0.001730:17.26	0.001709:20.91	0.001752:27.49	0.001598:30.14	0.001662:16.29	0.001669:20.57	0.001551:20.63	0.001426:22.46	0.001629:21.70	0.001449:23.01	0.001792:27.17	0.001605:23.42	0.001629:28.01	0.001494:22.34	0.001836:17.85	0.001831:16.62	0.001730:18.07	0.001699:18.76	0.001584:19.07	0.001773:15.00
Chr01	26900001	0.001642:19.44	0.001694:18.04	0.001693:20.20	0.001613:16.50	0.001574:14.87	0.001958:16.33	0.001677:21.44	0.001647:16.99	0.001677:18.86	0.001728:16.90	0.001593:20.14	0.001739:20.72	0.001746:18.01	0.001653:18.92	0.001668:25.76	0.001602:29.02	0.001610:31.72	0.001697:22.46	0.001587:25.13	0.001656:21.84	0.001522:27.98	0.001580:21.52	0.001656:28.28	0.001698:27.99	0.001585:31.09	0.001646:23.63	0.001652:21.67	0.001802:19.04	0.002057:17.08	0.001694:25.56	0.001693:24.25	0.001524:35.70	0.001634:20.41	0.001540:24.27	0.001551:25.05	0.001559:28.65	0.001874:26.27	0.001549:28.50	0.001707:24.17	0.001569:26.66	0.001808:24.30	0.001632:18.95	0.001768:14.54	0.001642:14.00	0.001683:15.59	0.001522:16.75	0.001881:18.25	0.001569:13.68
Chr01	26950001	0.004907:23.04	0.004770:20.67	0.004794:23.80	0.004833:19.71	0.004782:18.49	0.004849:19.31	0.004660:25.45	0.004697:20.61	0.004792:23.04	0.004806:20.22	0.004752:23.65	0.004814:24.22	0.004748:22.33	0.004811:22.50	0.004774:30.08	0.004767:34.04	0.004724:34.91	0.004741:25.54	0.004682:29.37	0.004898:26.02	0.004863:32.06	0.004776:24.09	0.004756:32.60	0.004805:30.70	0.004825:35.18	0.004772:27.22	0.004726:23.67	0.004839:22.89	0.004791:20.46	0.004737:28.77	0.004768:26.95	0.004715:40.88	0.004878:22.36	0.004761:26.77	0.004841:28.34	0.004787:31.01	0.004775:30.65	0.004773:31.77	0.004789:26.50	0.004813:28.31	0.004783:27.04	0.004816:22.08	0.004786:17.71	0.004900:17.56	0.004838:18.86	0.004823:19.60	0.004830:20.83	0.004608:16.22
Chr01	27000001	0.005894:16.81	0.005921:16.49	0.005120:17.77	0.005090:14.70	0.005946:13.57	0.005647:14.33	0.005726:18.15	0.005873:15.30	0.005502:18.19	0.005917:15.15	0.005641:18.22	0.006164:17.98	0.005666:17.04	0.005475:16.72	0.005191:22.80	0.005129:25.30	0.004871:26.95	0.005130:19.85	0.005105:22.93	0.005646:18.94	0.005164:23.68	0.005352:19.24	0.005270:25.11	0.005400:23.81	0.004875:26.22	0.005156:21.28	0.005464:18.86	0.005250:17.27	0.005691:15.87	0.005123:23.35	0.005005:20.75	0.004816:31.75	0.005331:17.11	0.005481:20.52	0.005009:21.17	0.004820:24.79	0.005241:24.16	0.004740:24.13	0.005491:21.25	0.005345:23.56	0.005428:21.39	0.005630:17.43	0.005635:13.98	0.005589:15.73	0.005941:15.62	0.005410:16.99	0.005911:16.65	0.006432:13.28
Chr01	27050001	0.000982:22.69	0.000989:21.14	0.000491:24.66	0.000780:19.78	0.001120:18.34	0.001426:19.66	0.000757:26.68	0.001289:20.06	0.001116:25.98	0.000987:20.13	0.000786:24.81	0.001106:25.82	0.001361:23.20	0.001087:22.96	0.001140:28.74	0.000897:33.91	0.001143:38.95	0.000735:25.97	0.001251:31.89	0.001119:26.17	0.000938:32.38	0.000893:26.43	0.001225:32.15	0.000942:31.08	0.001179:35.87	0.001142:29.10	0.001188:27.41	0.001091:23.41	0.001754:21.84	0.000837:31.02	0.000980:26.97	0.001422:44.71	0.001118:23.69	0.001099:28.65	0.001180:29.64	0.000752:34.50	0.001059:32.62	0.001020:31.73	0.000963:27.13	0.000954:31.44	0.000594:27.91	0.000901:22.04	0.001351:18.01	0.000866:20.09	0.000596:19.84	0.001207:20.36	0.000858:22.01	0.000838:17.64
Chr01	27100001	0.001059:22.33	0.001472:20.76	0.000753:25.69	0.001523:19.13	0.001369:19.02	0.000756:22.65	0.001193:27.24	0.001593:19.75	0.000794:28.35	0.001247:19.53	0.000772:26.28	0.000705:28.16	0.000690:25.95	0.001365:23.72	0.000934:29.63	0.001265:32.22	0.001067:37.28	0.001470:20.35	0.001208:28.86	0.001493:24.34	0.000887:33.98	0.001228:24.51	0.001079:26.40	0.002007:26.29	0.001110:34.57	0.001004:29.22	0.000858:30.26	0.001314:21.41	0.001052:23.20	0.000844:29.72	0.001104:23.21	0.000545:42.31	0.001315:22.04	0.001008:28.08	0.000615:29.52	0.000866:32.20	0.001034:31.62	0.000671:31.66	0.001433:23.29	0.001393:28.01	0.001671:22.72	0.001755:19.01	0.001679:14.21	0.001840:16.34	0.001836:16.70	0.001896:16.93	0.001372:20.44	0.001694:15.08
Chr01	27150001	0.001670:20.60	0.002769:18.84	0.002332:22.75	0.002455:18.51	0.002460:17.93	0.002312:21.55	0.001976:25.03	0.002093:18.49	0.001863:26.95	0.002389:19.08	0.002134:23.51	0.001923:26.39	0.002123:24.85	0.002291:21.65	0.002406:26.18	0.002252:29.23	0.001635:35.89	0.002453:19.69	0.001914:28.82	0.002107:22.62	0.002193:32.28	0.002096:25.58	0.002355:25.21	0.002263:22.74	0.002056:30.87	0.001821:28.48	0.001445:29.11	0.001911:20.50	0.001967:21.11	0.002149:28.85	0.002824:20.29	0.001881:41.93	0.001994:21.22	0.002634:26.02	0.001706:27.61	0.002189:31.85	0.001612:31.77	0.001962:29.02	0.002613:20.85	0.002347:26.44	0.002302:20.30	0.003009:16.78	0.002824:14.04	0.002715:17.58	0.002722:15.48	0.003087:16.45	0.003004:19.39	0.002482:15.58
Chr01	27200001	0.002311:27.74	0.002849:26.37	0.001859:31.33	0.002800:24.93	0.002192:23.99	0.002906:30.09	0.002587:35.26	0.002418:25.83	0.002067:35.60	0.002692:25.53	0.001866:30.49	0.002684:34.77	0.002874:30.13	0.002232:30.18	0.003020:36.03	0.001977:41.77	0.001657:47.98	0.003426:26.63	0.001917:37.80	0.003900:32.34	0.001816:44.04	0.002758:31.14	0.003714:33.29	0.002863:32.78	0.001572:43.25	0.001337:37.14	0.002755:35.19	0.002614:27.98	0.002254:28.96	0.001849:38.71	0.003479:28.31	0.002493:52.65	0.001624:28.01	0.002121:35.04	0.002344:36.26	0.002378:41.14	0.001406:41.82	0.002183:40.03	0.003463:29.27	0.002438:36.54	0.003360:29.10	0.003067:23.95	0.004178:17.80	0.003047:20.71	0.003569:20.89	0.003446:21.24	0.002910:27.27	0.002682:19.34
Chr01	27250001	0.003489:24.98	0.003423:23.73	0.003351:28.67	0.003571:21.57	0.003693:20.37	0.003470:24.92	0.003455:30.90	0.003467:23.10	0.003329:28.32	0.003835:20.81	0.003575:25.35	0.003653:29.23	0.003704:25.44	0.003720:25.89	0.003546:30.52	0.003474:35.66	0.003374:41.25	0.003420:23.69	0.003268:32.08	0.003506:27.11	0.003405:37.28	0.003343:25.09	0.003640:29.11	0.003420:29.21	0.003265:38.00	0.003551:29.75	0.003491:29.94	0.003452:24.81	0.003565:25.32	0.003373:32.21	0.003557:24.96	0.003295:42.51	0.003543:24.14	0.003534:30.11	0.003386:31.63	0.003483:32.69	0.003412:33.57	0.003282:33.51	0.003551:24.82	0.003333:29.55	0.003441:25.25	0.003644:20.48	0.003608:15.55	0.003521:16.75	0.003776:17.22	0.004030:17.76	0.003564:22.95	0.004059:15.95
Chr01	27300001	0.002248:23.83	0.002506:22.64	0.002181:27.93	0.002265:21.77	0.002205:19.86	0.002488:24.08	0.002128:30.36	0.002398:21.85	0.002129:28.42	0.002330:21.92	0.002215:24.86	0.002332:28.11	0.002493:25.75	0.002501:26.14	0.002127:33.08	0.002240:36.78	0.002159:43.18	0.002071:23.32	0.002112:32.50	0.002374:27.54	0.002046:38.66	0.002299:28.13	0.002250:30.25	0.002220:29.69	0.002206:39.16	0.002072:32.19	0.002174:29.46	0.002346:24.10	0.002128:23.36	0.002106:34.19	0.002164:26.20	0.002057:46.71	0.002185:25.49	0.002198:31.80	0.002203:33.59	0.002043:35.88	0.002096:34.48	0.002171:35.59	0.002116:25.83	0.002203:32.57	0.002223:26.11	0.002354:21.18	0.002906:16.67	0.002671:17.40	0.002308:17.58	0.002329:19.53	0.002194:23.49	0.002286:17.44
Chr01	27350001	0.002643:18.94	0.002803:17.81	0.002379:20.62	0.002806:15.61	0.002613:14.68	0.002704:16.33	0.002290:23.02	0.002902:16.76	0.002669:19.38	0.002613:16.60	0.002496:18.57	0.002746:20.07	0.003128:18.52	0.002363:19.48	0.002293:25.09	0.002284:28.37	0.002157:31.52	0.002654:19.25	0.002429:24.84	0.002158:22.38	0.002092:28.72	0.002433:19.61	0.002695:25.38	0.002665:23.96	0.002445:29.95	0.001961:23.44	0.002629:20.22	0.002555:18.99	0.002783:16.33	0.002150:25.81	0.002775:21.31	0.002295:33.36	0.002320:19.15	0.002539:23.78	0.002340:24.66	0.002261:27.47	0.002224:26.57	0.002222:26.65	0.002715:21.64	0.002368:24.60	0.002496:21.42	0.002307:17.35	0.002446:14.18	0.003304:13.88	0.002607:14.78	0.002640:15.62	0.002134:18.59	0.003037:13.40
Chr01	27400001	0.001610:16.37	0.001576:15.23	0.001422:17.71	0.001597:14.64	0.001655:12.58	0.001690:12.71	0.001488:17.89	0.001755:14.32	0.001619:16.55	0.001436:14.29	0.001527:16.83	0.002008:16.62	0.001435:15.67	0.001557:16.39	0.001310:23.20	0.001378:25.84	0.001277:29.21	0.001448:19.13	0.001456:24.89	0.001520:19.85	0.001317:25.46	0.001471:19.92	0.001446:24.88	0.001336:22.66	0.001383:27.50	0.001404:22.51	0.001506:16.74	0.001553:16.98	0.001802:13.60	0.001350:22.81	0.001345:19.83	0.001451:32.73	0.001465:17.38	0.001290:20.21	0.001380:21.68	0.001376:26.04	0.001398:25.92	0.001366:24.33	0.001476:20.47	0.001375:22.68	0.001517:20.97	0.001645:17.23	0.001390:14.46	0.001590:15.84	0.001706:15.69	0.001569:16.75	0.001638:17.03	0.001779:13.59
Chr01	27450001	0.001054:21.26	0.000969:20.47	0.000948:23.16	0.001012:18.84	0.001041:17.44	0.001159:17.75	0.001012:25.11	0.000986:19.04	0.001030:23.36	0.001195:18.67	0.001129:23.37	0.001095:22.34	0.001111:22.07	0.001132:21.38	0.000986:28.98	0.001125:32.61	0.000948:38.39	0.000955:24.10	0.000932:31.00	0.000912:24.97	0.001025:31.77	0.000911:26.22	0.001114:30.51	0.001049:28.50	0.000948:35.53	0.000908:28.66	0.001093:23.67	0.000929:22.23	0.000916:18.84	0.000889:30.23	0.001430:25.23	0.000906:43.06	0.000949:22.88	0.000911:26.42	0.001050:28.59	0.000933:34.27	0.000914:33.24	0.000971:32.54	0.000907:25.11	0.000904:30.52	0.000955:26.67	0.001141:21.35	0.001045:19.01	0.000924:20.41	0.001050:20.04	0.001072:21.45	0.000929:21.23	0.000909:17.87
Chr01	27500001	0.001789:25.80	0.001935:23.59	0.001753:27.96	0.002069:22.63	0.001962:19.68	0.001822:23.43	0.001722:30.81	0.002033:22.28	0.001880:27.80	0.002093:21.42	0.001707:25.97	0.001743:28.38	0.001815:25.79	0.001823:25.82	0.001836:32.99	0.001878:36.76	0.001853:43.68	0.001893:24.79	0.001954:33.18	0.002022:28.51	0.001917:38.06	0.001802:28.68	0.001836:31.18	0.001723:30.07	0.001837:40.10	0.001839:31.99	0.001759:29.17	0.001767:24.20	0.001751:24.55	0.001758:35.52	0.001913:26.42	0.001922:47.72	0.001678:26.51	0.002159:30.90	0.002145:34.95	0.001863:36.53	0.001884:35.32	0.001830:36.15	0.001984:26.93	0.001950:34.24	0.001734:27.41	0.001719:21.94	0.001804:17.72	0.002126:18.20	0.002071:19.14	0.001965:20.15	0.002029:23.59	0.002170:17.25
Chr01	27550001	0.001273:24.47	0.001400:23.58	0.001089:26.76	0.001354:21.50	0.001176:19.56	0.000874:23.02	0.001305:29.28	0.001269:22.35	0.001227:27.52	0.001166:22.52	0.000936:27.19	0.001140:29.04	0.000875:27.25	0.000970:25.30	0.000891:31.74	0.001148:35.99	0.001107:41.78	0.001352:25.16	0.000907:33.55	0.001132:28.62	0.001309:37.39	0.001029:27.98	0.001550:32.21	0.001170:30.85	0.000809:38.70	0.000971:31.45	0.000932:31.29	0.001107:24.67	0.000991:22.88	0.001173:33.34	0.001130:27.15	0.000871:45.95	0.000988:24.39	0.001047:30.59	0.001227:31.19	0.001106:35.94	0.001066:36.39	0.000986:34.49	0.001168:27.61	0.001029:31.53	0.001267:27.54	0.001206:22.79	0.001475:18.48	0.001131:20.28	0.001084:19.46	0.001439:21.30	0.001126:23.60	0.001281:17.71
Chr01	27600001	0.003351:18.06	0.004577:16.74	0.003629:19.61	0.004529:15.52	0.003969:15.07	0.003533:15.99	0.003432:20.85	0.002845:15.30	0.003366:20.55	0.003617:16.07	0.003567:18.80	0.002605:20.91	0.002493:18.61	0.003832:18.51	0.003570:23.95	0.004093:27.24	0.003026:30.52	0.004256:18.54	0.002948:25.01	0.003506:19.99	0.003372:27.89	0.003252:21.62	0.004735:23.53	0.004763:22.58	0.003679:29.22	0.002992:24.45	0.003129:22.22	0.003959:17.97	0.003113:17.00	0.003166:25.97	0.004140:19.86	0.003593:36.17	0.003111:18.55	0.002769:22.66	0.003207:24.17	0.003532:27.96	0.003198:26.75	0.002174:26.19	0.003965:19.91	0.003052:24.47	0.004682:20.64	0.003961:16.65	0.004162:13.99	0.004137:14.83	0.003730:14.52	0.003950:16.11	0.004195:17.27	0.004211:13.30
Chr01	27650001	0.012551:23.47	0.012259:21.22	0.011900:25.13	0.011462:20.29	0.011605:19.10	0.011700:21.98	0.012098:27.82	0.011939:19.98	0.011748:26.76	0.012041:20.83	0.012275:26.10	0.011537:28.31	0.012015:25.44	0.011905:23.88	0.011975:30.83	0.011842:34.70	0.011829:37.83	0.012120:23.64	0.012008:30.80	0.012293:25.47	0.011600:36.34	0.011252:26.60	0.012306:29.92	0.012451:28.12	0.011082:37.01	0.010930:30.28	0.011260:29.99	0.011860:23.38	0.011636:22.11	0.011613:31.78	0.012283:24.76	0.011509:43.26	0.012303:22.86	0.012258:28.32	0.011483:30.16	0.011690:32.40	0.011936:32.15	0.011988:32.35	0.012684:25.11	0.011848:31.47	0.011984:25.78	0.012069:21.47	0.012185:16.84	0.012004:18.58	0.011662:18.29	0.012493:19.13	0.012076:22.40	0.012199:16.27
Chr01	27700001	0.011104:21.22	0.011341:19.04	0.011149:22.13	0.011370:18.19	0.012261:16.95	0.011244:20.39	0.011242:24.10	0.011511:17.74	0.010980:24.58	0.011477:18.95	0.011461:23.81	0.010815:25.36	0.011019:23.33	0.011560:21.03	0.011609:25.57	0.011047:30.16	0.011211:33.54	0.011950:20.22	0.011326:26.69	0.011753:22.53	0.010844:31.65	0.010982:21.86	0.012459:26.47	0.012111:24.68	0.011387:31.29	0.011481:26.23	0.010617:26.79	0.011414:21.02	0.011614:21.48	0.011318:26.93	0.012389:22.88	0.011183:37.03	0.011360:20.64	0.011225:24.84	0.011112:26.11	0.010872:29.66	0.011354:28.12	0.011252:28.14	0.012492:22.14	0.011653:25.64	0.011955:20.82	0.012074:18.29	0.012836:13.39	0.012477:15.54	0.011907:15.50	0.012343:16.49	0.011081:18.84	0.012883:14.32
Chr01	27750001	0.016699:22.47	0.016909:19.67	0.016493:24.88	0.016930:19.11	0.016985:18.14	0.016480:23.25	0.016684:26.58	0.016896:20.51	0.016255:27.05	0.017151:19.68	0.016383:24.98	0.016629:27.55	0.016868:25.11	0.016869:23.61	0.016595:27.53	0.017140:30.90	0.016041:35.42	0.016452:20.66	0.016549:27.80	0.016454:24.34	0.016472:33.33	0.016728:22.63	0.017523:27.25	0.017516:25.87	0.016582:33.22	0.016595:26.09	0.016641:29.71	0.017316:20.63	0.016384:22.25	0.016901:28.74	0.017028:22.22	0.016055:37.22	0.016612:21.67	0.016805:25.97	0.015926:28.59	0.016241:30.12	0.016445:28.76	0.016716:30.35	0.017554:22.59	0.016474:25.42	0.017749:22.16	0.016825:18.19	0.017868:13.59	0.017005:14.29	0.017736:15.29	0.017154:16.74	0.016689:20.60	0.016880:14.05
Chr01	27800001	0.018156:23.41	0.018162:21.15	0.017544:25.79	0.018173:19.93	0.017205:18.76	0.017870:24.40	0.018067:27.58	0.017995:20.86	0.016939:26.87	0.017662:20.39	0.018020:24.50	0.017637:26.20	0.017665:26.47	0.017904:24.68	0.017767:29.94	0.017609:34.30	0.017133:38.83	0.018249:22.82	0.017439:30.49	0.018075:26.02	0.017202:35.87	0.017490:26.38	0.018142:29.41	0.018584:28.13	0.017489:35.30	0.017098:29.49	0.017625:28.55	0.017964:23.02	0.018044:22.42	0.017127:31.28	0.018142:24.51	0.017220:44.64	0.017713:23.37	0.018089:28.86	0.017341:31.05	0.017598:32.91	0.017195:31.01	0.017546:33.83	0.017682:25.16	0.017483:29.33	0.018342:24.32	0.018189:20.02	0.018706:15.70	0.018113:17.34	0.018861:17.70	0.018610:18.81	0.018080:22.96	0.018346:16.58
Chr01	27850001	0.010856:23.67	0.011393:21.87	0.011002:23.48	0.010940:20.40	0.011201:17.52	0.010685:22.86	0.010642:26.36	0.010673:20.76	0.011117:23.87	0.010699:20.05	0.010814:23.75	0.011040:23.55	0.010886:23.06	0.010728:23.94	0.010928:29.10	0.011192:32.35	0.011003:30.65	0.011278:24.53	0.010725:27.83	0.010690:25.79	0.011094:34.13	0.010516:21.49	0.010914:30.74	0.011022:30.69	0.010846:30.92	0.010721:25.25	0.010582:24.54	0.010880:23.19	0.010888:20.19	0.010934:25.75	0.010970:25.80	0.010696:36.65	0.011003:19.93	0.011240:25.30	0.010896:25.57	0.010607:26.81	0.010765:25.98	0.011787:29.23	0.010765:26.70	0.010285:25.94	0.010813:26.81	0.011227:21.10	0.011354:17.97	0.011237:18.30	0.010771:18.92	0.010743:20.43	0.010756:23.43	0.011167:16.44
[truncated: 12,540 more rows]
[truncated: 7 more columns]
