# Supplementary material for: Genomic consequences of residual recombination in a hybrid apomictic hickory complex
Source: Nat Commun. 2026 Feb 5;17:2376. doi: 10.1038/s41467-026-68867-6 (PMC12982824; doi:10.1038/s41467-026-68867-6)
Supplement: Supplementary file 9 — Source Data [file 41467_2026_68867_MOESM9_ESM.zip › Source_data/supplementary_figures/loh/Cto36_LOH_Het_Dep.txt]

CHROM	RANGE	01_Cto-GJ1	02_Cto-GJ2	03_Cto-LX1	04_Cto-LX2	05_Cto-LX3	06_Cto-LX4	07_Cto-LX5	08_Cto-NJ1	09_Cto-NJ2	10_Cto-SZ1	11_Cto-SZ2	12_Cto-SZ3	13_Cto-YD1	14_Cto-YD2	15_Cto-YD3	16_Cto-YJ1	17_Cto-YJ2	18_Cto-YJ3	19_Cto-YJ4	20_Cto-YJ5	21_Cto-YJ6	22_Cto-YP1	23_Cto-YP2	24_Cto-YP4	25_Cto-YP5	26_Cto-YP6	27_Cto-YP7	28_Cto-YP8	29_Cto-YP9	30_Ctolc01	31_Ctolc02	32_Ctoldh01	33_Ctoml01	34_Ctosb01	35_Ctozj01	36_Ctozj02
Chr01	1	NA:14.13	NA:16.18	NA:15.00	NA:15.37	NA:15.72	NA:15.05	NA:13.32	NA:13.54	NA:15.37	NA:13.89	NA:14.86	NA:14.01	NA:15.06	NA:14.73	NA:14.57	NA:13.58	NA:14.34	NA:15.66	NA:14.40	NA:13.64	NA:14.33	NA:15.31	NA:17.22	NA:15.91	NA:15.46	NA:16.56	NA:15.99	NA:16.03	NA:14.98	NA:13.85	NA:12.55	NA:13.84	NA:13.88	NA:13.90	NA:13.94	NA:14.18
Chr01	50001	NA:10.31	NA:11.98	NA:11.60	NA:11.06	NA:11.43	NA:10.36	NA:8.72	NA:10.46	NA:11.24	NA:10.39	NA:10.58	NA:10.41	NA:11.22	NA:10.69	NA:10.76	NA:9.33	NA:10.44	NA:11.49	NA:10.52	NA:9.96	NA:9.47	NA:11.71	NA:14.44	NA:11.15	NA:10.54	NA:13.40	NA:13.51	NA:11.95	NA:10.28	NA:10.38	NA:7.82	NA:9.42	NA:9.91	NA:10.05	NA:9.83	NA:9.79
Chr01	100001	0.006899:19.31	0.004646:22.83	0.006322:21.88	0.008319:24.63	0.004130:23.15	0.008970:20.09	0.007979:15.71	0.019329:16.81	0.008967:18.84	0.005713:20.68	0.005833:21.74	0.005520:19.93	0.009619:20.85	0.009292:19.10	0.010864:19.04	0.010880:16.67	0.009219:19.08	0.008587:21.62	0.008364:17.27	0.004747:17.14	0.008946:17.66	0.006192:24.05	0.005474:32.53	0.003652:27.61	0.002889:25.10	0.007299:28.51	0.005934:27.33	0.004375:26.57	0.003897:22.98	0.006478:20.02	0.007090:17.54	0.005520:22.75	0.003739:22.61	0.005796:19.49	0.005360:21.64	0.005644:18.55
Chr01	150001	0.003026:25.32	0.002999:31.73	0.003385:28.57	0.004767:31.29	0.003678:32.13	0.005614:28.64	0.003903:20.86	0.021714:25.27	0.004538:26.19	0.004136:28.87	0.001705:30.10	0.002481:27.85	0.005381:25.05	0.006176:26.41	0.005417:22.47	0.005763:22.45	0.005024:26.50	0.005040:29.69	0.005947:25.21	0.004117:25.19	0.004573:25.32	0.002878:32.83	0.002048:40.98	0.002381:35.18	0.001772:32.85	0.002887:38.83	0.002815:37.20	0.001039:35.18	0.001957:32.37	0.004086:27.20	0.003554:23.36	0.002872:27.56	0.003307:27.16	0.003639:26.58	0.003326:26.17	0.003931:25.34
Chr01	200001	0.002214:21.86	0.002377:28.09	0.002698:25.96	0.003603:27.26	0.002378:27.36	0.003872:27.35	0.003709:18.50	0.020362:21.64	0.002950:20.86	0.002620:23.62	0.002058:24.77	0.002311:23.28	0.003620:26.64	0.003021:26.54	0.002274:22.70	0.003533:20.80	0.003412:22.61	0.003075:25.92	0.003421:23.37	0.002341:19.64	0.003372:22.74	0.002151:27.89	0.001795:37.64	0.001168:34.55	0.001166:30.58	0.001704:35.18	0.002318:33.43	0.001270:31.64	0.001922:28.23	0.002881:22.19	0.002470:20.10	0.002783:23.38	0.002257:21.82	0.003458:21.71	0.003664:21.27	0.002699:21.06
Chr01	250001	0.002689:24.53	0.002654:31.02	0.003066:28.72	0.005099:30.06	0.003906:29.86	0.004662:31.18	0.003988:20.29	0.021650:17.08	0.004322:23.28	0.002194:23.14	0.000454:24.44	0.001863:21.61	0.003946:26.71	0.004153:28.90	0.002358:23.87	0.004892:23.17	0.005489:25.31	0.003975:27.98	0.004234:25.85	0.002762:21.40	0.005743:24.97	0.002776:28.29	0.001691:35.99	0.000801:33.25	0.001627:28.54	0.002395:36.73	0.002564:33.90	0.001513:32.74	0.002083:29.29	0.002729:21.44	0.002685:17.13	0.002515:20.55	0.002270:20.99	0.001963:20.29	0.002556:20.72	0.002483:19.61
Chr01	300001	0.005081:25.55	0.005955:29.52	0.005725:28.58	0.006583:31.54	0.004553:30.06	0.005799:29.98	0.005967:21.63	0.017391:23.66	0.005055:26.29	0.004587:24.56	0.004442:26.34	0.004673:24.82	0.007411:28.95	0.006253:29.80	0.004733:26.73	0.007213:24.12	0.007188:26.38	0.006785:29.13	0.007267:26.28	0.004956:24.12	0.007018:25.15	0.004766:29.02	0.004136:36.61	0.003999:29.98	0.003854:27.05	0.003672:36.36	0.004752:34.39	0.003039:31.18	0.004245:28.54	0.006326:23.16	0.005967:19.09	0.004961:23.00	0.005690:22.72	0.005957:22.18	0.005477:22.22	0.005544:22.62
Chr01	350001	0.003071:23.47	0.004091:26.46	0.004065:26.84	0.005367:27.78	0.003781:26.53	0.004818:26.84	0.004270:18.78	0.017469:23.30	0.004541:25.52	0.002902:24.79	0.002655:25.91	0.003009:23.79	0.006415:26.52	0.005123:25.92	0.003744:25.80	0.005868:22.16	0.005996:24.13	0.004934:26.81	0.005920:24.52	0.002797:22.75	0.005967:23.27	0.003897:27.72	0.002950:33.74	0.003033:28.54	0.003053:27.28	0.002592:34.46	0.003765:33.73	0.002340:29.24	0.002999:26.88	0.002847:22.67	0.004514:19.03	0.003943:22.07	0.003793:21.37	0.003549:21.74	0.004226:21.81	0.003779:21.68
Chr01	400001	0.008830:11.88	0.008103:13.01	0.007069:13.39	0.009098:13.35	0.009031:13.31	0.009522:13.50	0.009078:9.79	0.011184:11.80	0.007580:13.29	0.006764:12.54	0.007215:13.81	0.009184:12.22	0.009658:13.37	0.006384:12.37	0.008478:13.10	0.007691:12.12	0.007953:12.54	0.005525:12.15	0.007664:12.60	0.008543:10.89	0.006467:11.64	0.007627:14.44	0.006117:16.76	0.006429:13.51	0.007837:13.10	0.009318:18.21	0.008782:16.79	0.008983:14.80	0.009237:12.72	0.009736:11.12	0.006946:10.11	0.007285:11.23	0.007429:10.81	0.007626:11.18	0.008787:10.91	0.008411:10.67
Chr01	450001	0.004273:16.74	0.003874:17.16	0.004831:17.23	0.003718:16.95	0.003638:18.19	0.005918:18.18	0.004941:12.00	0.006215:17.01	0.004856:17.75	0.005190:17.39	0.003133:18.31	0.004606:16.42	0.005222:16.32	0.004381:16.36	0.003904:16.70	0.006990:14.36	0.008210:16.71	0.005289:18.61	0.006391:16.29	0.004551:14.77	0.004871:13.47	0.006438:18.91	0.005397:22.65	0.003811:19.23	0.003534:18.21	0.005778:22.42	0.005508:22.80	0.004414:19.90	0.005938:17.68	0.004742:16.32	0.004604:13.52	0.004167:15.67	0.005962:15.90	0.004572:15.33	0.005226:15.79	0.005111:15.23
Chr01	500001	0.001704:17.12	0.001470:17.36	0.002248:18.05	0.001122:18.03	0.001776:18.95	0.002544:16.80	0.002225:13.60	0.002209:17.17	0.002347:19.60	0.000689:18.62	0.000409:20.64	0.001525:17.16	0.001988:18.61	0.001808:17.79	0.002090:18.37	0.002533:14.46	0.002639:17.05	0.002888:19.51	0.002337:17.77	0.002211:15.85	0.001361:15.49	0.003120:18.06	0.001860:20.03	0.000156:14.44	0.000204:13.79	0.002324:21.86	0.003219:21.88	0.000098:17.23	0.002104:15.80	0.001702:16.86	0.002090:13.37	0.001693:16.42	0.001075:15.62	0.001448:15.72	0.002271:16.22	0.002546:15.43
Chr01	550001	0.001911:14.05	0.004820:14.64	0.010008:16.27	0.010335:16.71	0.009373:16.84	0.006101:14.66	0.006023:11.13	0.004032:16.21	0.009724:16.37	0.003271:16.90	0.003278:17.03	0.010719:15.61	0.004274:15.72	0.012016:15.59	0.009340:15.89	0.011419:12.06	0.010410:14.69	0.010980:16.31	0.010296:15.19	0.011853:13.32	0.009210:13.69	0.012125:16.65	0.004125:20.21	0.002328:15.35	0.001985:15.28	0.009966:20.21	0.012697:20.06	0.003645:17.19	0.011986:15.47	0.011365:15.36	0.006996:13.16	0.008883:14.22	0.004776:13.42	0.010316:13.38	0.008959:13.98	0.004991:14.19
Chr01	600001	0.003308:10.73	0.002939:12.92	0.004267:12.03	0.005513:13.19	0.005073:12.34	0.003703:10.80	0.001818:9.25	0.002837:11.11	0.005436:11.98	0.005139:12.19	0.001812:12.76	0.003925:11.80	0.003140:12.49	0.002567:11.59	0.004822:11.22	0.005860:9.63	0.004901:11.32	0.004320:13.04	0.005865:11.69	0.003776:10.58	0.006313:10.94	0.006127:13.60	0.004640:16.55	0.001466:15.19	0.001395:13.62	0.006259:15.84	0.007600:16.11	0.000882:14.80	0.006454:12.48	0.005142:11.54	NA:9.18	0.005651:10.78	0.002365:10.30	0.004023:10.95	0.004531:10.89	0.003330:10.57
Chr01	650001	0.002266:19.39	0.003065:20.09	0.002465:21.06	0.002726:19.44	0.004248:20.58	0.004675:18.10	0.004206:14.08	0.003369:19.35	0.003282:21.11	0.002778:20.50	0.001731:22.42	0.001912:19.69	0.003143:21.15	0.002390:19.89	0.003444:19.25	0.003691:17.05	0.003782:19.60	0.002944:22.27	0.003381:20.01	0.002244:18.23	0.003330:18.22	0.003020:21.48	0.003277:25.34	0.002052:21.09	0.000755:19.50	0.003439:26.38	0.001928:25.65	0.001420:22.10	0.003511:20.73	0.004047:19.28	0.002780:16.34	0.003870:18.87	0.002931:17.91	0.002840:17.70	0.002369:18.65	0.003326:18.49
Chr01	700001	0.005479:19.96	0.004301:21.11	0.005711:22.40	0.005683:21.23	0.005193:21.00	0.006066:19.29	0.005711:14.55	0.006842:21.28	0.004546:21.19	0.005372:22.98	0.004029:23.93	0.006310:20.68	0.004010:22.68	0.005637:20.08	0.004850:19.71	0.006784:17.07	0.005369:20.23	0.006195:23.19	0.005840:19.88	0.006212:18.81	0.004668:19.64	0.004425:21.92	0.005025:28.13	0.004233:24.61	0.003676:22.68	0.005045:26.98	0.004895:27.59	0.003579:24.38	0.006461:21.42	0.005463:20.47	0.005721:17.59	0.006577:19.76	0.006659:20.23	0.004299:19.73	0.005093:19.35	0.005118:19.27
Chr01	750001	0.004012:11.48	0.005179:11.67	0.003410:13.93	0.004562:11.97	0.003363:12.12	0.004797:10.45	0.004432:9.40	0.002393:12.31	0.003988:12.84	0.003027:14.50	0.001911:14.93	0.003838:13.61	0.004289:13.04	0.004079:12.72	0.003317:12.08	0.004342:10.55	0.002934:11.31	0.003426:14.18	0.003720:12.45	0.004671:11.33	0.004027:11.64	0.004545:13.62	0.004618:16.29	0.002612:12.03	0.001569:11.18	0.003367:16.28	0.003163:15.94	0.002497:13.74	0.006360:12.32	0.005308:13.47	0.002397:10.76	0.003238:12.41	0.003997:12.77	0.001883:12.34	0.004737:12.11	0.003673:12.81
Chr01	800001	0.006366:16.62	0.004948:17.32	0.005292:17.34	0.006391:15.36	0.004161:17.56	0.005292:16.06	0.005182:13.58	0.007501:17.90	0.004361:18.77	0.003975:19.69	0.002963:20.71	0.007650:19.32	0.005098:18.17	0.005429:17.42	0.004123:17.78	0.005643:14.78	0.006168:16.80	0.007970:20.50	0.007992:16.82	0.005667:16.83	0.005441:15.53	0.004651:18.98	0.004631:21.52	0.003016:16.45	0.003466:15.38	0.005495:22.04	0.004681:21.82	0.002789:18.71	0.004516:16.45	0.004588:18.58	0.005579:15.31	0.007792:17.35	0.004266:16.72	0.006555:17.80	0.004892:17.26	0.009565:17.09
Chr01	850001	0.003073:11.50	0.002178:11.91	0.003471:12.66	0.003728:10.54	0.002787:11.79	0.003140:11.07	0.004060:9.44	0.002432:13.69	0.003479:13.68	0.001691:14.08	0.001312:14.56	0.000513:13.66	0.002374:13.26	0.001781:12.16	0.002447:12.31	0.003006:9.96	0.002413:11.80	0.001698:13.36	0.003802:11.35	0.003020:12.51	0.002945:11.29	0.001112:13.88	0.002397:14.65	0.001136:12.23	0.001307:10.66	0.001421:14.92	0.002054:14.66	0.001118:12.51	0.003234:10.53	0.002696:13.81	0.003073:10.49	0.002998:12.11	0.002112:12.55	0.002305:12.43	0.001933:12.32	0.002059:12.40
Chr01	900001	0.000657:15.55	0.003227:15.55	0.002823:16.95	0.002459:13.76	0.002079:17.16	0.004361:14.42	0.002206:13.43	0.003194:17.40	0.002516:19.04	0.000267:19.89	0.002960:20.74	0.002500:19.12	0.003829:18.18	0.002656:17.15	0.002186:17.43	0.003171:13.69	0.002434:17.42	0.002797:18.96	0.003755:16.86	0.003048:17.24	0.003417:15.19	0.002693:17.07	0.002415:18.10	0.000620:13.52	0.000196:11.57	0.002706:19.26	0.002516:19.20	0.000076:14.36	0.003299:13.92	0.002289:18.60	0.002020:15.40	0.001811:17.66	0.002004:18.04	0.002695:17.94	0.003596:16.93	0.002397:17.57
Chr01	950001	0.004862:18.08	0.006719:16.92	0.003771:17.78	0.004361:15.69	0.003943:16.48	0.005632:16.39	0.004896:13.68	0.004814:16.79	0.004561:17.99	0.004826:20.80	0.003429:23.20	0.004906:20.65	0.005532:18.72	0.005154:18.00	0.004391:17.11	0.005937:13.89	0.005195:14.74	0.005086:19.79	0.007414:18.46	0.005312:18.00	0.004957:17.38	0.004337:17.22	0.004775:18.61	0.002547:13.63	0.003862:11.69	0.006157:18.54	0.004750:19.02	0.002439:15.84	0.005732:13.37	0.004633:19.89	0.004136:15.70	0.006017:18.70	0.003333:17.63	0.005759:17.73	0.007034:17.64	0.004111:19.78
Chr01	1000001	0.009048:16.47	0.008869:15.22	0.004762:13.91	0.007806:13.42	0.006376:14.57	0.009131:14.90	0.004149:11.27	0.006406:15.45	0.005314:14.63	0.010055:17.77	0.007638:20.87	0.004372:18.64	0.006863:14.81	0.006658:16.54	0.005507:14.72	0.006298:12.14	0.005607:12.62	0.009652:16.92	0.009930:14.65	0.005493:14.37	0.005681:16.20	0.006526:14.62	0.005948:14.50	0.003893:12.34	0.004524:10.38	0.005593:16.33	0.006293:15.74	0.004950:13.31	0.005522:11.08	0.006589:16.11	0.008144:12.54	0.010259:14.79	0.005675:13.59	0.009809:15.67	0.007129:14.72	0.008345:16.55
Chr01	1050001	0.006077:14.10	0.006985:13.32	0.004625:15.08	0.005152:13.33	0.004683:13.88	0.005063:12.39	0.005562:11.79	0.003476:15.84	0.004287:16.69	0.007281:17.11	0.003516:18.75	0.002899:16.76	0.003680:16.13	0.005228:14.44	0.004090:15.25	0.001638:13.02	0.002504:14.32	0.006669:15.33	0.005021:15.42	0.004840:15.17	0.004473:13.37	0.004387:14.57	0.005852:15.12	0.002159:11.88	0.001504:9.13	0.005381:16.42	0.003577:16.18	0.000824:12.73	0.003282:11.18	0.006951:16.22	0.002010:13.01	0.004500:15.29	0.004672:14.49	0.004489:15.01	0.004217:14.69	0.003660:15.36
Chr01	1100001	0.011847:12.86	0.010418:14.36	0.007418:12.51	0.008164:13.33	0.007223:13.51	0.010237:11.87	0.009164:10.10	0.007918:15.18	0.010862:14.77	0.009310:15.02	0.009938:15.67	0.007741:14.73	0.010418:13.89	0.007089:13.16	0.007490:12.82	0.006261:11.32	0.006640:12.21	0.006601:13.36	0.010282:12.94	0.010238:12.94	0.008332:11.39	0.007786:13.64	0.007909:16.43	0.005689:12.35	0.006858:12.10	0.010241:17.23	0.008002:16.78	0.007959:13.69	0.007603:11.59	0.009705:13.67	0.007105:10.08	0.010353:12.31	0.007936:12.49	0.010919:13.17	0.009175:12.76	0.010681:12.61
Chr01	1150001	0.003330:17.12	0.003235:15.29	0.002870:17.33	0.003654:14.85	0.002496:17.55	0.003029:14.64	0.004205:13.57	0.003087:18.20	0.003936:18.86	0.002509:19.95	0.000632:22.07	0.001361:19.63	0.003592:19.10	0.002592:17.55	0.002225:18.37	0.000923:14.70	0.003999:16.30	0.002818:18.95	0.003812:17.56	0.003950:17.36	0.002726:15.45	0.002769:17.54	0.003436:18.69	0.000366:14.69	0.000341:12.70	0.002048:20.29	0.002808:19.91	0.000273:16.24	0.003653:13.65	0.003748:18.89	0.001890:14.98	0.003004:17.95	0.002542:18.42	0.002394:18.02	0.003436:17.50	0.003196:18.11
Chr01	1200001	0.006072:16.03	0.005567:16.11	0.005498:16.31	0.006081:15.15	0.004013:17.45	0.005296:12.87	0.005159:13.29	0.006056:17.15	0.005335:16.18	0.003459:18.76	0.005638:21.05	0.005875:18.53	0.005562:16.39	0.005741:16.82	0.005727:16.49	0.005273:13.43	0.004070:14.14	0.006007:18.06	0.005752:16.57	0.004054:16.31	0.006520:14.65	0.005136:17.54	0.005005:19.88	0.003048:16.57	0.003790:14.42	0.005214:20.24	0.004611:20.64	0.003154:18.18	0.005936:14.31	0.004477:17.08	0.003475:14.80	0.005521:17.34	0.005430:17.07	0.006199:16.88	0.004498:15.88	0.005438:16.78
Chr01	1250001	0.000639:17.76	0.001193:17.76	0.002807:18.62	0.002838:16.25	0.001615:19.96	0.001247:15.18	0.001623:14.15	0.000606:21.13	0.000635:18.88	0.001014:23.37	0.000903:25.24	0.000380:22.38	0.001305:19.11	0.003074:17.10	0.001452:18.08	0.000607:15.55	0.001711:17.62	0.000938:21.04	0.003601:17.83	0.000416:19.68	0.001270:17.31	0.001718:21.01	0.001009:24.48	0.000021:19.40	0.000129:16.96	0.000276:23.33	0.001410:23.76	0.000042:21.10	0.000985:17.10	0.001299:21.92	0.000258:19.13	0.001293:22.26	0.001403:21.25	0.000859:20.02	0.001351:20.58	0.001441:20.17
Chr01	1300001	0.003495:15.26	0.003462:16.61	0.002346:16.09	0.002422:13.98	0.003169:17.03	0.003333:13.80	0.003529:13.50	0.003247:17.66	0.003493:17.88	0.002578:19.52	0.002505:20.91	0.002608:19.09	0.004274:17.94	0.002540:16.52	0.003877:17.19	0.002153:14.56	0.002024:16.79	0.003247:19.09	0.003722:17.08	0.004065:16.04	0.002742:15.60	0.002736:18.67	0.001413:21.21	0.000991:17.89	0.000506:14.87	0.004269:21.70	0.001814:22.25	0.000317:18.97	0.003081:15.85	0.003101:18.68	0.001307:14.54	0.003023:17.53	0.002116:17.58	0.001450:17.15	0.002959:17.39	0.002578:16.63
Chr01	1350001	0.012327:24.55	0.013464:25.48	0.011096:24.47	0.012113:23.90	0.013465:24.73	0.013125:21.62	0.013991:19.60	0.010912:27.87	0.009680:26.77	0.010065:28.21	0.009518:30.02	0.009004:26.80	0.014123:26.52	0.008989:24.01	0.013517:26.70	0.011175:22.11	0.010674:23.72	0.013414:27.32	0.012444:25.16	0.010901:24.10	0.009736:22.65	0.010807:28.82	0.010257:32.26	0.010055:28.41	0.010920:23.76	0.011626:34.02	0.009776:32.90	0.008566:28.58	0.012619:25.21	0.007503:25.84	0.007098:21.95	0.009710:25.46	0.012236:25.44	0.011728:25.12	0.011168:23.99	0.012802:25.39
Chr01	1400001	0.028418:24.30	NA:30.33	0.027784:27.30	0.027435:26.06	0.030422:27.88	0.028221:26.86	0.029103:20.72	NA:25.53	0.024818:28.02	0.028343:25.04	NA:27.59	0.021578:25.00	0.030640:26.22	0.021967:27.38	0.026797:26.96	0.026531:24.31	0.028556:26.30	0.022382:27.02	0.027036:26.44	NA:25.09	0.026557:23.62	NA:30.51	0.024912:32.78	0.024870:30.18	0.028535:26.03	NA:34.04	0.024997:32.15	0.026894:30.33	0.027521:25.49	0.022014:23.20	NA:17.92	0.024326:23.01	0.026205:22.41	0.023907:22.75	0.025021:23.86	0.026690:21.14
Chr01	1450001	NA:2.41	NA:2.58	NA:3.05	NA:3.07	NA:2.39	NA:2.29	NA:2.13	NA:2.52	NA:2.40	NA:2.29	NA:2.27	NA:2.06	NA:2.62	NA:2.46	NA:2.25	NA:2.37	NA:2.41	NA:2.35	NA:2.16	NA:2.32	NA:2.52	NA:2.83	NA:3.60	NA:3.07	NA:2.88	NA:3.37	NA:3.22	NA:3.19	NA:2.88	NA:1.95	NA:1.60	NA:1.82	NA:1.77	NA:1.84	NA:1.64	NA:1.81
Chr01	1500001	NA:35.12	NA:50.48	NA:50.64	0.030015:29.06	NA:33.57	NA:30.33	0.031303:23.33	NA:38.89	NA:46.79	NA:39.51	NA:55.32	NA:43.54	NA:37.41	NA:38.79	NA:33.00	NA:43.14	NA:40.21	NA:32.87	NA:30.71	NA:44.03	0.030805:25.74	NA:51.13	NA:56.11	NA:51.14	NA:44.15	NA:49.20	NA:54.11	NA:52.59	NA:35.88	NA:54.34	0.030051:18.01	NA:26.83	0.029346:22.64	NA:44.22	NA:43.85	NA:33.18
Chr01	1550001	0.010224:18.01	0.008598:23.18	0.007855:23.47	0.009366:23.06	0.008216:20.77	0.008901:22.77	0.010415:16.90	0.009083:20.93	0.007230:21.24	0.010756:19.14	0.007301:21.27	0.006515:18.66	0.008884:21.63	0.007548:22.05	0.011124:19.78	0.009786:19.04	0.007653:19.32	0.008513:20.54	0.007598:20.54	0.009963:17.64	0.008544:19.31	0.008794:22.63	0.008080:28.90	0.008008:23.78	0.009077:21.22	0.007337:29.14	0.010548:26.73	0.007166:23.60	0.009069:20.92	0.009110:19.06	0.022186:14.96	0.009949:17.44	0.009860:16.21	0.007326:17.55	0.007113:17.62	0.010179:16.15
Chr01	1600001	0.007668:26.41	0.003799:32.45	0.003327:32.84	0.002480:36.65	0.004076:31.43	0.005615:33.84	0.005567:24.94	0.005088:25.91	0.004540:28.27	0.006779:24.73	0.005180:25.73	0.004902:22.19	0.006365:30.03	0.003703:31.36	0.005898:27.26	0.005917:25.67	0.004169:27.96	0.004867:28.60	0.004532:30.78	0.005110:22.50	0.004351:29.97	0.006539:29.59	0.005196:39.51	0.001449:37.85	0.001663:34.03	0.003991:38.46	0.005597:36.68	0.002053:36.65	0.005652:28.14	0.003624:22.16	0.016071:18.92	0.007183:22.83	0.006270:21.44	0.004661:21.76	0.005323:21.95	0.005483:21.23
Chr01	1650001	0.007694:19.68	0.003591:24.05	0.003398:24.41	0.003013:28.65	0.006323:23.87	0.005740:25.25	0.002911:18.58	0.003012:18.97	0.003302:21.66	0.005416:18.86	0.003481:19.18	0.006759:17.67	0.006162:23.34	0.003030:24.66	0.008408:20.98	0.006223:19.52	0.003128:21.27	0.003991:21.06	0.003804:22.34	0.004425:17.26	0.002531:22.00	0.005683:24.11	0.005215:28.90	0.002485:27.97	0.001165:26.42	0.003838:29.54	0.005445:27.40	0.001649:27.09	0.003224:21.64	0.003948:17.57	0.005162:15.00	0.005869:17.35	0.009029:17.21	0.003095:15.69	0.002478:16.22	0.003096:16.72
Chr01	1700001	NA:13.74	NA:13.56	NA:14.95	NA:14.20	NA:13.40	NA:12.93	NA:9.77	NA:12.24	NA:13.78	NA:12.22	NA:13.12	NA:12.53	NA:14.99	NA:13.43	NA:12.92	NA:11.87	NA:11.16	NA:13.46	NA:13.11	NA:12.03	NA:12.54	NA:12.89	NA:16.95	NA:13.39	NA:11.99	NA:16.60	NA:14.73	NA:13.24	NA:13.06	NA:12.65	NA:10.54	NA:9.89	NA:11.90	NA:11.19	NA:10.78	NA:11.86
Chr01	1750001	NA:13.93	NA:16.00	NA:15.61	NA:15.52	NA:15.34	NA:15.64	NA:11.65	NA:15.80	NA:17.20	NA:15.82	NA:16.38	NA:14.21	NA:15.73	NA:15.74	NA:14.57	NA:12.59	NA:14.11	NA:16.07	NA:15.37	NA:12.77	NA:14.77	NA:16.36	NA:19.56	NA:17.80	NA:16.83	NA:19.81	NA:19.69	NA:18.18	NA:15.14	NA:14.51	NA:12.43	NA:10.56	NA:14.37	NA:13.82	NA:13.89	NA:13.56
Chr01	1800001	NA:8.26	NA:9.76	NA:10.35	NA:9.61	NA:10.24	NA:9.52	NA:7.40	NA:9.77	NA:9.36	NA:8.28	NA:8.27	NA:7.73	NA:9.65	NA:9.14	NA:7.51	NA:7.76	NA:8.79	NA:8.37	NA:7.07	NA:7.17	NA:8.20	NA:10.41	NA:12.47	NA:10.42	NA:10.29	NA:11.58	NA:11.41	NA:10.11	NA:10.20	NA:9.12	NA:7.95	NA:8.95	NA:9.35	NA:7.52	NA:7.23	NA:7.67
Chr01	1850001	NA:15.55	NA:17.11	NA:16.28	NA:16.93	NA:15.66	NA:15.00	NA:14.50	NA:16.79	NA:17.33	NA:15.04	NA:17.32	NA:14.77	NA:16.56	NA:17.00	NA:16.56	NA:14.08	NA:15.98	NA:17.20	NA:16.62	NA:15.80	NA:16.24	NA:17.06	NA:19.23	NA:18.51	NA:17.27	NA:19.91	NA:19.76	NA:18.05	NA:16.23	NA:16.50	NA:13.09	NA:16.10	NA:16.38	NA:16.34	NA:15.75	NA:15.47
Chr01	1900001	0.006197:18.10	0.008247:17.87	0.006656:18.87	0.008353:16.06	0.010760:19.15	0.007332:15.79	0.008492:14.97	0.006355:19.69	0.013002:20.49	0.002233:20.92	0.009583:22.30	0.008711:19.91	0.008582:19.40	0.006475:17.97	0.004739:19.07	0.006903:15.49	0.010644:18.05	0.006328:19.37	0.006586:18.23	0.003244:17.42	0.009482:16.35	0.006839:20.00	0.007265:22.45	0.002058:20.11	0.002101:17.28	0.005767:23.48	0.005926:23.09	0.002779:20.76	0.006303:17.41	0.009661:20.08	0.008987:16.81	0.011714:18.41	0.011219:18.29	0.003007:18.88	0.002596:18.71	0.009225:18.53
Chr01	1950001	0.004256:15.83	0.003434:15.48	0.004170:16.74	0.002149:14.18	0.003822:17.55	0.004094:12.41	0.002583:13.55	0.002736:19.32	0.002761:19.22	0.000967:21.69	0.002475:22.53	0.002038:20.59	0.003361:18.65	0.003771:17.01	0.002751:18.20	0.001961:13.97	0.003055:16.89	0.002566:17.37	0.002651:17.06	0.000628:18.12	0.002609:14.96	0.003904:17.68	0.003125:18.54	0.001077:14.21	0.001814:11.10	0.003281:19.28	0.003370:20.07	0.001291:15.19	0.002779:12.85	0.002708:19.87	0.001713:16.15	0.003058:18.46	0.002814:18.21	0.001840:18.84	0.001720:18.45	0.002591:19.07
Chr01	2000001	0.009689:15.41	0.009342:13.17	0.008826:15.13	0.004545:13.17	0.004281:15.64	0.003310:12.70	0.007329:12.34	0.008689:17.11	0.006274:18.17	0.004649:19.19	0.005138:20.07	0.002062:18.35	0.002940:16.03	0.004207:15.24	0.004691:16.88	0.008688:13.11	0.005129:15.27	0.008846:17.18	0.004986:16.15	0.009141:15.59	0.005679:14.14	0.003058:15.68	0.005700:16.82	0.001947:12.34	0.002703:10.32	0.003892:17.89	0.003214:17.03	0.001820:14.41	0.010683:12.24	0.007151:18.18	0.002856:14.17	0.003633:17.14	0.002752:17.48	0.007921:16.83	0.004669:17.40	0.008159:17.01
Chr01	2050001	0.003709:15.93	0.006982:14.08	0.006388:15.37	0.008466:14.18	0.008560:15.91	0.003669:12.45	0.006863:12.35	0.005637:15.92	0.008945:18.21	0.005615:18.72	0.004612:20.65	0.004033:18.35	0.007248:16.88	0.006462:15.42	0.005167:16.86	0.005468:13.48	0.009517:15.12	0.004076:16.91	0.004087:16.39	0.004015:16.49	0.005248:13.61	0.008924:15.75	0.005586:15.86	0.002028:12.45	0.002876:9.98	0.005109:16.59	0.007732:17.79	0.001213:14.37	0.005269:11.80	0.004842:17.70	0.005446:14.12	0.005838:16.77	0.007439:16.29	0.003904:16.67	0.003225:15.75	0.005502:16.22
Chr01	2100001	0.003341:15.31	0.006846:14.79	0.006926:15.79	0.007811:14.28	0.009728:15.82	0.007749:13.04	0.009339:12.35	0.005935:16.80	0.006061:17.22	0.002622:17.80	0.003118:19.92	0.006016:17.81	0.008351:16.37	0.009144:15.06	0.005080:15.62	0.006510:13.02	0.009532:15.11	0.005259:16.54	0.005244:15.66	0.009154:14.41	0.004856:14.30	0.009472:16.53	0.007997:18.42	0.004118:15.54	0.004616:13.18	0.007584:19.13	0.009465:19.08	0.003965:16.46	0.007147:13.86	0.003632:17.72	0.006295:13.97	0.003872:16.68	0.007224:15.49	0.005568:16.37	0.006854:15.41	0.004740:15.94
Chr01	2150001	0.006786:14.32	0.003892:14.52	0.005985:15.33	0.006253:13.08	0.007348:16.12	0.005405:12.86	0.007130:11.72	0.005494:15.61	0.003518:15.52	0.003967:17.00	0.005671:18.10	0.004668:16.30	0.006511:15.66	0.005693:14.57	0.007249:15.52	0.007127:12.17	0.007437:15.35	0.005201:15.66	0.006000:14.84	0.005763:14.36	0.004649:13.66	0.005980:15.77	0.006153:18.08	0.002972:14.30	0.002575:12.57	0.006918:18.36	0.006046:18.39	0.003507:14.87	0.006264:13.32	0.006181:16.17	0.004314:12.06	0.006494:15.43	0.006091:14.63	0.006885:15.14	0.005550:14.69	0.005353:14.73
Chr01	2200001	0.002180:13.37	0.003175:13.77	0.005839:14.48	0.002467:12.57	0.005212:15.03	0.005920:12.30	0.002712:11.27	0.004225:15.62	0.004193:14.32	0.003144:16.45	0.002218:18.33	0.000967:15.19	0.003308:15.19	0.005257:14.40	0.003209:13.57	0.002383:11.76	0.005021:13.66	0.003918:15.58	0.003862:13.55	0.003513:13.61	0.004559:13.59	0.000422:14.57	0.002340:17.81	0.000483:13.57	0.000738:12.50	0.002496:18.05	0.000382:18.04	0.000296:14.43	0.002121:12.48	0.002169:15.90	0.001759:13.60	0.004022:14.57	0.003220:14.21	0.002840:14.61	0.004890:14.81	0.004446:14.83
Chr01	2250001	0.002909:18.81	0.002501:18.68	0.002557:18.45	0.003072:16.34	0.002851:19.79	0.002961:16.50	0.002661:14.53	0.002305:20.48	0.002481:19.88	0.003534:22.01	0.000609:23.74	0.001229:21.10	0.001425:20.53	0.003502:19.21	0.002612:19.45	0.002953:16.00	0.002571:19.34	0.002617:21.71	0.002258:19.45	0.002408:18.87	0.001965:17.64	0.002434:20.56	0.002989:22.29	0.000611:17.18	0.000607:14.79	0.002610:23.02	0.002697:23.48	0.000486:19.17	0.002026:16.31	0.002520:20.83	0.000693:16.65	0.003272:19.50	0.002890:19.77	0.002441:19.49	0.002712:18.43	0.002519:18.54
Chr01	2300001	0.003985:15.05	0.004024:14.62	0.004797:15.33	0.007253:14.06	0.005791:15.88	0.006749:11.90	0.004674:12.47	0.004585:17.59	0.004108:16.40	0.002329:20.21	0.002708:21.77	0.004660:18.70	0.003278:18.33	0.004736:14.46	0.004844:15.69	0.003728:14.26	0.005036:15.19	0.006345:17.62	0.001925:16.09	0.004017:15.68	0.003738:14.10	0.003870:16.70	0.004703:18.90	0.001676:14.54	0.001904:12.34	0.004782:19.02	0.003761:18.83	0.001640:15.25	0.004133:12.93	0.003763:18.45	0.004950:15.38	0.003833:17.32	0.002734:17.12	0.004418:17.07	0.003686:17.04	0.004183:17.21
Chr01	2350001	0.003525:12.48	0.002719:11.96	0.002775:13.73	0.002868:11.35	0.001269:13.57	0.003892:10.17	0.003643:10.98	0.002215:13.77	0.003857:14.42	0.003088:16.47	0.001821:18.09	0.003376:16.36	0.003410:14.77	0.003710:12.80	0.003776:14.78	0.002670:11.28	0.003611:13.71	0.003404:14.51	0.003524:14.06	0.003403:14.08	0.003347:11.44	0.000882:14.23	0.002680:14.04	0.000561:10.57	0.000944:8.62	0.003133:14.98	0.000705:15.25	0.000858:11.42	0.002961:10.50	0.002246:15.96	0.001933:12.42	0.003139:14.83	0.003200:14.95	0.002908:14.63	0.002621:14.49	0.003501:14.63
Chr01	2400001	0.001864:13.71	0.001733:12.10	0.001629:14.58	0.001256:12.09	0.002139:13.68	0.002445:9.95	0.001602:10.54	0.001853:15.29	0.002286:14.94	0.002353:17.89	0.000146:19.62	0.003071:17.50	0.000815:15.49	0.002072:13.89	0.001426:14.68	0.000675:11.58	0.001995:13.88	0.002921:15.41	0.001816:14.33	0.002109:14.61	0.001680:12.59	0.001990:15.01	0.001114:16.19	0.000028:12.24	0.000167:9.51	0.002493:16.23	0.002267:17.08	0.000158:13.91	0.001838:11.43	0.000202:17.61	0.001380:14.38	0.001759:15.84	0.001556:16.22	0.001344:16.79	0.001582:15.11	0.001608:15.24
Chr01	2450001	0.005583:13.67	0.005278:13.37	0.006639:14.63	0.005011:13.33	0.004072:14.39	0.004192:12.45	0.004214:11.59	0.004821:14.22	0.003808:15.59	0.002877:15.85	0.003204:16.59	0.004874:15.08	0.006895:15.32	0.005661:14.20	0.003861:14.35	0.004797:12.31	0.006007:14.44	0.006072:15.39	0.005392:14.45	0.004830:13.94	0.004648:12.50	0.006479:14.11	0.004790:16.33	0.004010:12.27	0.004175:10.52	0.005119:16.76	0.006606:16.78	0.003948:13.84	0.006996:11.12	0.004719:14.86	0.006197:12.17	0.004796:14.10	0.004092:14.20	0.005117:14.10	0.007020:14.21	0.005202:14.00
Chr01	2500001	0.005470:18.84	0.002300:19.50	0.003402:19.24	0.001676:17.71	0.002021:20.03	0.002463:17.19	0.004003:13.43	0.001605:18.77	0.003145:19.77	0.001538:19.16	0.001051:20.68	0.003299:18.81	0.003287:19.02	0.003148:18.85	0.003549:18.21	0.003214:16.69	0.004641:18.91	0.002111:19.72	0.002105:18.58	0.001321:15.88	0.002323:17.76	0.003596:19.82	0.003071:23.98	0.000731:20.63	0.000436:18.52	0.003588:24.73	0.003928:24.02	0.000677:20.48	0.000967:17.05	0.003700:17.64	0.003108:13.97	0.002865:15.97	0.004436:16.37	0.003001:16.71	0.003483:16.10	0.004117:16.38
Chr01	2550001	0.007758:17.85	0.006336:20.66	0.008304:19.55	0.009111:19.39	0.005698:20.28	0.007411:18.51	0.004877:13.59	0.006957:19.98	0.009091:20.68	0.007403:20.51	0.003041:21.48	0.008600:18.74	0.005640:19.45	0.008154:18.62	0.005901:19.34	0.009090:15.89	0.008844:18.79	0.007773:20.91	0.009652:20.19	0.005602:16.70	0.004819:17.05	0.008052:20.84	0.006321:24.35	0.003023:19.60	0.003258:18.05	0.007447:24.80	0.008051:25.42	0.002703:21.55	0.006977:18.16	0.006700:19.07	0.006409:15.07	0.005266:17.43	0.008720:16.60	0.006290:17.47	0.006927:17.03	0.007314:18.10
Chr01	2600001	0.007893:19.04	0.008678:22.64	0.008424:22.19	0.007284:23.11	0.008163:22.05	0.005963:20.67	0.006357:14.23	0.005800:19.79	0.006935:21.55	0.008048:19.49	0.004611:20.39	0.007257:18.36	0.004624:20.91	0.006890:20.87	0.005073:19.96	0.008358:17.02	0.007753:19.07	0.005541:21.81	0.007518:20.39	0.006123:16.07	0.008025:17.24	0.006934:23.79	0.006252:28.91	0.002667:24.07	0.003752:21.98	0.008266:28.09	0.007138:27.16	0.003911:24.83	0.007607:21.46	0.008545:18.16	0.006806:14.94	0.007889:15.96	0.007259:16.81	0.006094:17.05	0.005254:16.75	0.006369:17.17
Chr01	2650001	NA:13.87	NA:16.42	NA:16.52	NA:18.73	NA:14.53	NA:15.14	NA:11.14	NA:12.61	NA:13.92	NA:12.38	NA:13.80	NA:12.58	NA:16.97	NA:15.03	NA:14.19	NA:13.28	NA:13.36	NA:13.92	NA:15.61	NA:11.27	NA:14.36	NA:16.32	NA:21.03	NA:19.31	NA:17.21	NA:19.51	NA:18.67	NA:18.85	NA:16.80	NA:11.67	NA:10.75	NA:10.98	NA:11.52	NA:11.52	NA:10.93	NA:12.03
Chr01	2700001	NA:10.41	NA:12.79	NA:13.33	NA:14.24	NA:11.18	NA:11.93	NA:9.30	NA:9.13	NA:10.47	NA:9.46	NA:9.42	NA:9.01	NA:12.67	NA:12.26	NA:10.54	NA:10.20	NA:10.71	NA:10.89	NA:11.57	NA:8.91	NA:10.77	NA:12.89	NA:15.53	NA:13.70	NA:12.87	NA:15.86	NA:14.89	NA:13.44	NA:12.78	NA:8.63	NA:7.31	NA:8.46	NA:8.96	NA:8.21	NA:8.00	NA:8.81
Chr01	2750001	NA:17.70	NA:19.47	NA:20.76	NA:27.57	NA:17.53	NA:18.38	NA:13.50	NA:16.85	NA:15.68	NA:15.72	NA:17.19	NA:13.36	NA:20.81	NA:18.75	NA:20.16	NA:15.65	NA:16.89	NA:17.82	NA:18.57	NA:15.86	NA:15.73	NA:23.26	NA:27.90	NA:19.77	NA:21.03	NA:28.59	NA:28.14	NA:21.99	NA:23.06	NA:13.97	NA:13.97	NA:15.17	NA:16.61	NA:14.95	NA:14.95	NA:15.71
Chr01	2800001	NA:9.97	NA:12.82	NA:12.73	NA:18.38	NA:11.03	NA:10.90	NA:9.35	NA:10.31	NA:10.46	NA:11.26	NA:10.97	NA:10.19	NA:11.69	NA:10.91	NA:10.42	NA:9.94	NA:10.81	NA:11.27	NA:11.66	NA:8.91	NA:10.79	NA:16.33	NA:20.06	NA:15.95	NA:13.57	NA:17.57	NA:18.70	NA:16.17	NA:14.73	NA:9.57	NA:7.75	NA:8.10	NA:9.11	NA:8.79	NA:8.39	NA:9.10
Chr01	2850001	NA:15.44	NA:19.02	NA:20.20	NA:24.86	NA:18.15	NA:19.63	NA:14.19	NA:14.40	NA:15.56	NA:13.64	NA:14.02	NA:12.77	NA:18.54	NA:17.85	NA:19.54	NA:14.81	NA:16.00	NA:15.53	NA:17.84	NA:13.76	NA:16.23	NA:20.27	NA:25.09	NA:20.90	NA:18.98	NA:24.08	NA:22.66	NA:20.69	NA:19.84	NA:12.42	NA:10.35	NA:12.43	NA:15.35	NA:11.73	NA:12.55	NA:12.89
Chr01	2900001	NA:19.96	NA:23.40	NA:23.49	NA:30.16	NA:22.89	NA:22.90	NA:16.26	NA:17.28	NA:20.15	NA:17.78	NA:18.19	NA:16.52	NA:22.35	NA:22.29	NA:21.30	NA:17.98	NA:19.88	NA:20.23	NA:22.15	NA:15.63	NA:19.73	NA:26.64	NA:31.61	NA:25.39	NA:23.59	NA:30.76	NA:28.87	NA:25.61	NA:25.90	NA:15.91	NA:12.93	NA:14.39	NA:16.18	NA:15.55	NA:15.48	NA:15.49
Chr01	2950001	NA:7.50	NA:8.22	NA:8.58	NA:10.14	NA:8.26	NA:8.39	NA:5.77	NA:5.89	NA:7.50	NA:6.14	NA:6.70	NA:5.81	NA:7.74	NA:7.66	NA:7.27	NA:6.72	NA:7.28	NA:7.43	NA:8.08	NA:6.04	NA:6.99	NA:9.16	NA:11.15	NA:8.91	NA:8.01	NA:10.10	NA:10.18	NA:9.33	NA:8.32	NA:5.69	NA:4.25	NA:5.08	NA:5.53	NA:5.09	NA:5.27	NA:5.42
Chr01	3000001	0.003907:20.88	0.003753:23.23	0.003176:22.49	0.003194:21.77	0.004572:23.87	0.003325:20.19	0.003134:16.99	0.003438:22.90	0.003693:22.78	0.003879:22.76	0.004040:24.61	0.004089:21.99	0.003337:22.88	0.003737:21.85	0.004133:22.04	0.003369:17.51	0.003819:21.24	0.003022:24.58	0.004443:21.72	0.004699:20.23	0.003071:20.06	0.005649:24.96	0.004883:27.85	0.002841:23.11	0.002405:20.93	0.005383:27.42	0.005515:28.52	0.001983:23.64	0.006192:21.81	0.004937:22.15	0.003342:18.33	0.003428:20.94	0.004814:20.92	0.004387:20.56	0.005006:20.36	0.004695:19.79
Chr01	3050001	0.004246:16.29	0.004645:18.31	0.005809:16.65	0.004114:15.81	0.002540:18.19	0.002493:14.45	0.002551:12.76	0.004059:16.52	0.003849:17.21	0.004633:16.43	0.004849:17.93	0.003071:16.77	0.003464:16.74	0.003247:16.71	0.003748:16.19	0.002708:13.95	0.003936:15.57	0.002114:18.29	0.003453:15.56	0.002956:14.18	0.002981:14.54	0.005555:18.28	0.007113:20.76	0.001451:16.75	0.001547:15.15	0.005729:19.77	0.005672:21.35	0.001727:17.47	0.005289:15.59	0.003213:15.33	0.003568:12.89	0.002932:13.76	0.005174:14.81	0.003197:14.31	0.004324:14.59	0.003957:15.29
Chr01	3100001	0.006551:13.73	0.012610:17.24	0.012077:15.01	0.007267:14.08	0.007399:15.05	0.008310:12.58	0.008855:11.06	0.010305:14.87	0.008925:14.58	0.011366:15.20	0.010533:14.81	0.004864:14.15	0.007626:15.16	0.008170:13.95	0.008357:14.36	0.007013:12.07	0.007547:12.86	0.007508:15.00	0.007030:13.61	0.006924:12.53	0.007654:13.95	0.008898:15.09	0.011615:20.30	0.005617:16.59	0.005671:14.62	0.006180:18.27	0.007302:18.18	0.006324:15.94	0.008627:14.18	0.007592:13.54	0.007705:10.95	0.006706:11.41	0.012122:12.76	0.008796:12.96	0.011609:13.21	0.007736:12.32
Chr01	3150001	NA:10.56	NA:11.21	NA:10.77	NA:11.05	NA:11.84	NA:10.23	NA:7.87	NA:9.66	NA:11.86	NA:10.84	NA:11.87	NA:10.85	NA:11.74	NA:10.67	NA:10.64	NA:9.11	NA:9.85	NA:11.48	NA:10.73	NA:8.97	NA:10.33	NA:13.27	NA:16.11	NA:13.87	NA:12.78	NA:15.39	NA:15.76	NA:13.52	NA:11.42	NA:10.01	NA:8.90	NA:9.72	NA:10.02	NA:9.58	NA:9.74	NA:8.92
Chr01	3200001	0.007599:17.93	0.008349:19.57	0.008022:19.20	0.007970:16.44	0.007202:18.72	0.008241:14.88	0.008568:14.53	0.005984:19.89	0.007633:20.23	0.005848:21.50	0.006542:22.69	0.007213:20.35	0.006863:21.71	0.007599:19.03	0.008448:19.52	0.007005:16.46	0.010427:18.35	0.009300:20.09	0.006706:19.07	0.008486:17.55	0.006826:17.18	0.006533:21.71	0.009038:25.64	0.006828:20.81	0.004905:18.06	0.007112:26.11	0.006806:26.06	0.005484:21.26	0.007894:19.53	0.008767:20.29	0.007236:17.19	0.009019:19.95	0.008374:19.52	0.008777:18.80	0.008574:19.28	0.009452:19.46
Chr01	3250001	0.009817:22.54	0.005504:24.46	0.008076:23.42	0.007882:22.67	0.007893:23.88	0.008062:20.55	0.008361:17.90	0.006411:27.32	0.008988:24.96	0.007493:26.04	0.004813:27.20	0.007493:25.56	0.007591:25.51	0.005298:24.19	0.005640:23.24	0.008192:20.47	0.006859:22.48	0.004909:24.29	0.005450:23.11	0.007816:22.28	0.006625:21.34	0.005792:27.19	0.006166:31.45	0.004635:25.85	0.004832:22.86	0.006607:30.23	0.006676:30.68	0.004312:26.56	0.006257:22.86	0.007135:24.98	0.008599:20.74	0.006711:23.45	0.004807:22.96	0.007494:23.93	0.007842:22.36	0.006873:23.22
Chr01	3300001	0.023252:15.27	NA:13.10	0.021862:17.20	0.021190:15.42	0.020862:15.60	NA:10.87	0.023345:14.66	0.020379:14.41	0.021779:17.13	NA:12.72	NA:15.00	NA:13.08	0.018413:21.17	NA:14.59	0.019163:20.67	NA:10.70	0.023171:15.45	0.017117:15.90	0.020531:14.57	0.019035:15.42	0.021621:13.83	0.020579:17.26	0.019715:19.97	NA:10.03	NA:9.40	0.019723:24.03	0.019998:20.50	NA:11.47	0.019241:14.02	NA:19.10	NA:16.37	0.017984:16.64	NA:12.33	0.019650:14.04	NA:10.83	NA:11.22
Chr01	3350001	NA:13.46	NA:13.43	NA:14.90	NA:14.35	NA:12.24	NA:11.85	NA:12.47	NA:15.01	NA:15.24	NA:14.01	NA:14.71	NA:13.32	NA:16.45	NA:12.64	NA:15.00	NA:11.62	NA:12.97	NA:14.58	NA:14.47	NA:13.69	NA:13.13	NA:13.99	NA:14.97	NA:13.25	NA:11.95	NA:17.93	NA:15.90	NA:13.74	NA:11.99	NA:16.37	NA:14.18	NA:14.39	NA:12.49	NA:13.96	NA:12.35	NA:12.29
Chr01	3400001	NA:10.58	NA:10.71	NA:11.37	NA:10.42	NA:11.15	NA:9.73	NA:9.76	NA:10.45	NA:11.71	NA:9.60	NA:9.87	NA:9.02	NA:12.22	NA:10.35	NA:11.90	NA:9.43	NA:10.45	NA:11.41	NA:10.83	NA:10.46	NA:9.73	NA:12.06	NA:12.91	NA:10.24	NA:9.87	NA:14.48	NA:13.30	NA:11.04	NA:10.74	NA:10.58	NA:7.72	NA:10.04	NA:8.60	NA:9.59	NA:7.90	NA:8.80
Chr01	3450001	0.004507:21.31	0.002484:22.00	0.003635:22.20	0.003820:20.46	0.002459:21.76	0.003652:20.85	0.004587:16.60	0.003149:21.89	0.004172:23.34	0.002448:21.10	0.002521:22.19	0.002184:20.07	0.003865:22.84	0.003456:21.64	0.003422:21.86	0.002998:18.60	0.003316:20.26	0.003822:23.25	0.003137:21.09	0.004003:18.48	0.002322:18.53	0.003699:24.08	0.002789:28.08	0.000748:21.83	0.001832:20.23	0.002500:29.46	0.002945:27.98	0.001205:22.23	0.002696:21.55	0.003751:21.09	0.004295:16.78	0.003715:18.27	0.003400:19.17	0.003725:19.63	0.003143:18.44	0.005275:18.50
Chr01	3500001	NA:10.17	0.002722:16.39	0.003790:16.90	0.005819:15.27	0.004613:16.07	0.005748:14.25	0.004269:12.50	0.003285:14.15	0.005084:16.64	0.005379:16.81	0.004482:17.54	0.004872:15.93	0.004236:16.47	0.006202:15.82	0.004998:15.27	0.006210:13.39	0.005359:15.60	0.006376:16.05	0.006147:15.92	0.005519:13.86	0.003008:14.38	0.005324:19.42	0.004463:20.98	0.002630:17.07	0.002728:15.46	0.003840:21.96	0.005665:21.66	0.002294:17.47	0.005179:15.95	0.004519:15.21	0.003838:13.02	0.003932:13.43	0.005304:13.87	0.004747:14.71	0.006114:14.25	0.006029:14.41
Chr01	3550001	0.003079:23.51	0.003679:24.97	0.003422:26.17	0.004163:26.22	0.004271:25.87	0.002779:24.73	0.003272:18.03	0.004424:23.43	0.005732:24.70	0.002564:23.86	0.002678:24.78	0.004840:22.58	0.004971:24.67	0.006627:24.35	0.005958:23.91	0.004293:20.63	0.003181:23.66	0.002958:26.85	0.004269:25.55	0.006017:20.45	0.003614:22.94	0.006250:26.38	0.003996:31.71	0.001420:26.42	0.001872:26.13	0.003186:32.90	0.005275:31.23	0.002313:26.12	0.005422:23.23	0.003839:22.25	0.004876:17.88	0.005207:18.55	0.005225:20.16	0.004920:20.49	0.005769:19.44	0.004384:20.55
Chr01	3600001	0.010160:20.13	0.016900:21.85	0.018668:20.99	0.012484:22.31	0.011483:21.57	0.007644:21.18	0.013795:14.70	0.019141:17.36	0.012926:20.70	0.012478:18.95	0.011739:19.74	0.011164:17.46	0.017645:17.93	0.016068:19.70	0.017547:19.38	0.010465:18.97	0.009156:18.80	0.009635:20.95	0.011576:21.73	0.012067:17.02	0.012420:18.22	0.011740:21.27	0.017178:26.54	0.008884:22.56	0.009510:18.92	0.012592:27.45	0.011172:26.52	0.009086:21.88	0.012114:19.27	0.018611:16.53	0.014058:13.47	0.017614:14.68	0.018807:15.31	0.013424:16.36	0.017206:15.47	0.020746:16.08
Chr01	3650001	NA:5.79	NA:5.77	NA:5.59	NA:6.18	NA:6.47	NA:5.10	NA:4.31	NA:5.56	NA:6.01	NA:5.96	NA:6.31	NA:5.77	NA:6.30	NA:5.78	NA:5.50	NA:4.97	NA:5.69	NA:6.14	NA:6.29	NA:5.53	NA:5.06	NA:6.24	NA:6.66	NA:5.64	NA:4.53	NA:7.39	NA:7.46	NA:6.15	NA:5.69	NA:5.73	NA:4.34	NA:4.99	NA:5.00	NA:5.16	NA:4.95	NA:4.93
Chr01	3700001	0.007524:21.76	0.004961:23.96	0.005702:24.40	0.007383:22.95	0.005257:25.76	0.004654:20.89	0.003278:18.67	0.006921:22.70	0.004430:26.17	0.005828:23.95	0.006438:25.90	0.002691:24.18	0.004610:23.66	0.006195:24.63	0.005912:24.56	0.006346:20.85	0.005684:22.88	0.007170:25.95	0.008662:24.42	0.007288:23.11	0.005660:20.50	0.004652:25.12	0.008524:26.51	0.002291:20.47	0.003029:17.90	0.008776:28.09	0.004920:28.84	0.001468:22.95	0.004671:21.27	0.004635:23.06	0.006247:18.18	0.005535:21.22	0.006719:21.37	0.006056:21.78	0.008385:22.43	0.004866:22.07
Chr01	3750001	0.005057:20.53	0.006938:23.79	0.006890:21.87	0.004286:22.67	0.005982:24.59	0.004675:20.71	0.006692:15.74	0.007230:23.27	0.003472:21.92	0.003234:21.83	0.004300:22.57	0.002306:20.77	0.006570:21.44	0.004748:22.46	0.007078:20.87	0.003321:19.26	0.004367:21.54	0.003737:23.42	0.005499:22.10	0.005724:20.11	0.004733:18.50	0.004749:23.68	0.004940:28.12	0.002688:25.40	0.003026:23.11	0.005231:27.64	0.005057:29.20	0.002693:26.35	0.003639:21.69	0.004056:19.96	0.004070:15.98	0.006155:18.94	0.004225:18.50	0.003998:18.53	0.004980:19.07	0.006233:19.07
Chr01	3800001	0.008520:23.92	0.015268:26.71	0.007090:27.02	0.015014:26.41	0.008571:27.31	0.008031:24.65	0.018289:18.51	0.009965:22.85	0.008459:25.92	0.014484:22.16	0.007597:24.89	0.006915:21.13	0.009219:26.54	0.013686:25.32	0.008426:24.74	0.007081:22.14	0.015750:23.08	0.005551:24.61	0.007340:24.69	0.011922:21.61	0.008984:23.95	0.011778:26.12	0.010109:32.48	0.008642:27.35	0.006965:26.26	0.010824:30.58	0.010213:31.29	0.006359:29.05	0.014318:22.78	0.010129:21.14	0.017182:16.51	0.008005:19.48	0.011645:20.11	0.014749:19.90	0.014380:20.48	0.015750:19.53
Chr01	3850001	0.005146:19.75	0.007790:21.76	0.003919:22.93	0.007185:19.98	0.004435:22.92	0.005358:20.37	0.008928:15.34	0.010575:19.41	0.004169:20.93	0.008250:18.87	0.003528:20.72	0.004011:18.00	0.006425:22.47	0.004168:22.04	0.003930:20.55	0.004063:17.85	0.006930:20.12	0.005147:21.58	0.006640:19.47	0.003623:17.69	0.010146:18.24	0.013099:21.71	0.009008:28.12	0.003232:23.57	0.002524:22.54	0.009588:26.08	0.012180:26.91	0.002685:25.00	0.010579:20.89	0.008027:18.22	0.008502:15.24	0.008558:17.28	0.005285:17.22	0.011992:17.64	0.007718:17.12	0.009837:17.22
Chr01	3900001	0.002312:22.02	0.001987:25.29	0.002411:26.47	0.002184:25.71	0.001533:26.09	0.003018:24.83	0.001978:17.15	0.009841:22.93	0.003100:22.76	0.002918:22.07	0.003386:23.48	0.002779:20.44	0.002502:25.14	0.001195:23.83	0.001971:22.50	0.001963:20.83	0.002315:22.26	0.004030:23.18	0.002748:24.06	0.003191:19.49	0.010235:21.75	0.009442:25.35	0.010689:34.10	0.002342:29.66	0.001479:27.66	0.010549:31.03	0.009754:30.46	0.001281:29.74	0.010538:24.86	0.002845:20.72	0.003314:17.37	0.003523:20.08	0.001890:19.69	0.010345:18.60	0.002550:19.85	0.002729:20.00
Chr01	3950001	0.013184:21.00	0.011750:23.47	0.012757:22.28	0.014339:23.85	0.013043:21.33	0.011152:22.14	0.013569:16.08	0.018589:21.28	0.012200:21.01	0.012905:19.16	0.011443:21.02	0.010428:19.69	0.012817:21.27	0.013459:22.05	0.011553:20.61	0.011967:18.92	0.012499:19.70	0.011197:22.00	0.012897:20.53	0.013434:17.81	0.018010:20.02	0.020020:21.75	0.018719:28.50	0.009707:24.23	0.010326:21.77	0.019885:26.98	0.017855:26.77	0.012033:24.74	0.021386:21.78	0.011875:18.83	0.013128:15.63	0.017947:16.56	0.012089:18.07	0.019403:17.21	0.013562:16.78	0.013375:16.98
Chr01	4000001	0.007307:18.96	0.005463:21.68	0.005271:21.49	0.009800:17.52	0.008116:19.42	0.007751:18.63	0.008596:15.58	0.007763:19.47	0.009019:21.58	0.005754:21.78	0.009386:22.34	0.008672:20.26	0.010980:19.82	0.003871:19.08	0.008279:20.35	0.004856:15.06	0.009987:18.78	0.008390:21.79	0.011657:20.63	0.008312:19.21	0.008407:17.87	0.007349:21.54	0.011271:23.62	0.006416:18.91	0.006242:15.24	0.010582:24.37	0.008952:25.48	0.006214:21.06	0.007700:17.56	0.006836:20.45	0.009083:15.41	0.007766:18.54	0.008169:18.52	0.009520:18.58	0.008380:17.74	0.006120:18.54
Chr01	4050001	0.007390:16.19	0.004481:18.10	0.007433:17.51	0.008336:14.70	0.005832:15.40	0.006525:14.10	0.006606:12.26	0.004052:17.51	0.006983:18.46	0.002383:20.00	0.004159:21.70	0.005787:18.63	0.006894:17.76	0.006674:15.95	0.005063:16.58	0.004485:13.26	0.007880:16.88	0.005090:18.53	0.007221:17.25	0.005900:15.58	0.008993:15.52	0.007680:19.63	0.006639:22.19	0.003872:17.92	0.004716:15.80	0.007941:22.24	0.006597:21.87	0.004491:18.74	0.008144:16.01	0.006933:19.70	0.006621:16.01	0.005388:17.64	0.007375:18.12	0.007223:17.80	0.004920:17.57	0.005992:16.85
Chr01	4100001	0.003687:16.95	0.001232:18.88	0.002402:18.51	0.005284:15.96	0.002213:17.77	0.004987:15.85	0.004806:14.54	0.004386:18.69	0.003063:20.24	0.001097:19.97	0.000949:22.11	0.003005:19.62	0.004430:18.68	0.003604:18.18	0.004035:18.63	0.004457:15.64	0.003592:18.23	0.002106:20.15	0.003570:17.61	0.003117:16.77	0.004125:16.44	0.005056:20.44	0.003191:22.09	0.000911:16.90	0.001036:14.46	0.003706:22.65	0.004569:22.60	0.001178:18.45	0.003577:16.76	0.005362:19.51	0.003822:15.20	0.003964:17.00	0.005062:17.35	0.002567:17.57	0.002223:16.47	0.004876:17.37
Chr01	4150001	0.004980:18.94	0.002019:20.80	0.004482:21.26	0.006090:18.54	0.003816:21.70	0.005910:20.09	0.005303:14.75	0.004663:19.65	0.004745:21.88	0.002156:20.58	0.002586:23.10	0.005319:19.97	0.004840:20.43	0.004966:21.29	0.004665:20.76	0.004415:16.48	0.005999:20.38	0.005314:22.66	0.005271:20.47	0.004807:17.82	0.006700:18.42	0.004698:21.69	0.004796:25.78	0.002329:19.65	0.002008:18.67	0.004569:25.07	0.004667:24.93	0.002026:21.39	0.005141:18.14	0.005703:19.08	0.004822:15.02	0.003291:16.83	0.005843:17.75	0.005845:17.54	0.003909:18.03	0.004303:17.44
Chr01	4200001	0.001950:22.20	0.000534:24.12	0.002710:24.79	0.003284:21.40	0.000412:23.86	0.002085:23.83	0.002040:17.07	0.002846:23.49	0.001833:23.98	0.000948:23.47	0.002935:24.66	0.000866:22.48	0.002766:23.96	0.002431:24.43	0.002280:23.07	0.002922:20.19	0.002804:22.77	0.003481:24.91	0.003107:22.35	0.002191:19.90	0.002603:21.18	0.002472:24.47	0.003205:31.35	0.000021:24.80	0.000062:23.28	0.002277:28.81	0.002420:28.24	0.000021:24.75	0.003225:21.09	0.003190:21.79	0.002021:17.84	0.001989:20.19	0.002120:20.18	0.002500:21.09	0.001701:21.43	0.001084:19.76
Chr01	4250001	0.006600:18.43	0.008800:20.84	0.004679:19.43	0.005026:17.59	0.002958:19.18	0.005555:18.19	0.005990:13.57	0.005895:17.60	0.004514:19.71	0.007268:19.02	0.006067:20.37	0.004461:18.14	0.008469:19.82	0.009274:18.90	0.008944:18.75	0.006138:16.16	0.005816:18.55	0.005651:20.69	0.006270:19.48	0.005828:15.76	0.008446:16.52	0.008340:20.20	0.009346:24.48	0.003607:20.40	0.003411:18.31	0.004264:23.42	0.007574:23.11	0.003550:20.35	0.007692:17.17	0.009526:18.02	0.003758:13.88	0.008672:15.75	0.005057:16.28	0.008917:17.03	0.006077:16.85	0.006061:16.55
Chr01	4300001	NA:7.85	NA:7.53	NA:7.45	NA:7.13	NA:8.16	NA:5.22	NA:6.03	NA:7.69	NA:8.15	NA:9.16	NA:9.55	NA:8.67	NA:7.86	NA:7.23	NA:7.40	NA:6.63	NA:8.18	NA:8.40	NA:8.67	NA:7.95	NA:6.21	NA:8.53	NA:9.37	NA:6.65	NA:5.69	NA:10.60	NA:10.04	NA:6.96	NA:6.92	NA:7.25	NA:6.54	NA:7.84	NA:7.90	NA:7.17	NA:6.76	NA:7.71
Chr01	4350001	NA:7.87	NA:9.59	NA:8.83	NA:8.09	NA:9.05	NA:7.21	NA:6.52	NA:8.13	NA:8.52	NA:10.19	NA:10.23	NA:9.69	NA:8.80	NA:8.33	NA:8.57	NA:7.65	NA:8.35	NA:9.36	NA:9.49	NA:8.48	NA:7.90	NA:10.68	NA:11.47	NA:8.89	NA:7.94	NA:11.26	NA:11.68	NA:9.21	NA:8.62	NA:8.69	NA:6.32	NA:8.47	NA:8.26	NA:7.55	NA:7.98	NA:8.50
Chr01	4400001	0.016761:14.61	0.017375:15.86	0.011341:16.09	0.015325:16.56	0.010325:16.96	0.011823:13.68	0.012959:11.29	0.014804:14.77	0.014265:15.34	0.015296:18.61	0.010898:18.56	0.012634:17.85	0.012727:17.94	0.018101:16.84	0.014536:15.34	0.010565:14.40	0.013227:16.21	0.013127:17.92	0.011236:18.36	0.013619:17.45	0.017714:14.49	0.012940:20.55	0.010912:22.77	0.014499:15.83	0.014601:12.46	0.010203:24.00	0.010450:24.76	0.010437:18.50	0.011493:19.30	0.014178:16.80	0.015563:14.01	0.010249:17.66	0.013954:15.67	0.014717:16.24	0.013702:16.90	0.014183:16.98
Chr01	4450001	NA:13.50	NA:13.93	NA:15.54	NA:15.30	NA:14.40	NA:14.15	NA:9.78	NA:12.93	NA:13.47	NA:15.13	NA:14.18	NA:14.64	NA:14.53	NA:14.23	NA:12.98	NA:12.85	NA:12.97	NA:13.90	NA:14.97	NA:13.37	NA:12.71	NA:17.60	NA:19.29	NA:13.54	NA:11.60	NA:20.24	NA:20.23	NA:14.54	NA:16.66	NA:12.73	NA:11.12	NA:13.63	NA:12.68	NA:12.93	NA:12.73	NA:13.85
Chr01	4500001	0.006472:12.95	0.004813:12.32	0.006503:13.23	0.006039:12.85	0.004008:13.83	0.006699:12.11	0.007478:10.43	0.004604:12.29	0.007615:14.14	0.003427:13.50	0.005612:14.56	0.004162:13.75	0.006101:13.80	0.005558:13.52	0.007082:13.93	0.005175:11.79	0.007399:12.59	0.006677:13.95	0.006039:13.37	0.004198:13.18	0.008971:11.52	0.006884:13.91	0.007067:14.25	0.001676:10.36	NA:8.57	0.005105:16.19	0.006663:15.69	0.003540:11.84	0.007021:12.21	0.005911:13.36	0.004780:10.14	0.006899:12.04	0.005044:11.70	0.007895:12.09	0.006506:12.06	0.006315:12.26
Chr01	4550001	NA:9.10	NA:10.84	NA:9.77	NA:9.21	NA:11.61	NA:9.17	NA:7.37	NA:8.88	NA:10.10	NA:10.96	NA:11.63	NA:9.96	NA:10.36	NA:10.01	NA:10.42	NA:8.54	NA:11.23	NA:11.13	NA:9.86	NA:10.42	NA:9.33	NA:10.79	NA:10.78	NA:8.67	NA:7.57	NA:11.87	NA:11.10	NA:10.21	NA:9.08	NA:8.86	NA:7.17	NA:9.19	NA:8.49	NA:8.85	NA:8.63	NA:8.55
Chr01	4600001	NA:9.24	NA:10.70	NA:7.72	NA:10.76	NA:11.28	0.026856:11.67	NA:7.41	NA:10.60	NA:10.32	0.002829:13.57	NA:12.36	0.002360:12.55	NA:10.01	NA:10.39	NA:9.83	NA:8.57	NA:9.44	0.020174:12.78	NA:9.98	NA:9.02	NA:8.88	NA:10.88	NA:12.39	NA:10.16	NA:8.86	NA:12.57	NA:13.99	NA:10.95	NA:9.95	NA:11.05	NA:9.07	NA:9.27	NA:9.30	NA:10.32	NA:9.20	NA:9.08
Chr01	4650001	NA:7.04	NA:7.89	NA:6.97	NA:7.15	NA:7.82	NA:9.00	NA:5.95	NA:7.40	NA:7.92	NA:12.53	NA:10.38	NA:11.38	NA:8.18	NA:7.52	NA:7.66	NA:6.64	NA:7.85	NA:10.73	NA:7.48	NA:7.18	NA:6.99	NA:8.46	NA:9.46	NA:7.59	NA:6.71	NA:9.86	NA:9.89	NA:8.80	NA:7.76	NA:8.27	NA:6.92	NA:7.15	NA:7.71	NA:7.16	NA:7.24	NA:7.20
Chr01	4700001	NA:10.26	NA:12.23	NA:10.99	NA:11.04	NA:12.49	NA:9.61	NA:8.48	NA:10.57	NA:11.47	NA:11.26	NA:11.95	NA:10.81	NA:12.24	NA:11.62	NA:11.16	NA:9.55	NA:11.12	NA:11.61	NA:11.33	NA:10.89	NA:9.69	NA:13.05	NA:13.92	NA:11.15	NA:9.28	NA:14.41	NA:15.30	NA:12.24	NA:10.90	NA:10.33	NA:7.71	NA:9.43	NA:9.70	NA:10.28	NA:9.00	NA:10.51
Chr01	4750001	NA:10.26	NA:11.96	NA:10.66	NA:10.85	NA:11.84	NA:9.40	NA:8.06	NA:11.48	NA:11.29	NA:12.05	NA:11.50	NA:11.21	NA:11.72	NA:11.10	NA:10.66	NA:10.10	NA:10.39	NA:11.46	NA:11.13	NA:10.69	NA:9.69	NA:11.77	NA:13.22	NA:10.27	NA:8.67	NA:12.81	NA:13.56	NA:11.11	NA:9.49	NA:10.50	NA:8.44	NA:10.47	NA:10.78	NA:10.58	NA:10.05	NA:10.50
Chr01	4800001	NA:8.89	NA:10.31	NA:10.03	NA:9.17	NA:10.51	NA:8.52	NA:7.14	NA:8.67	NA:9.66	NA:9.82	NA:11.25	NA:9.97	NA:10.53	NA:10.37	NA:9.40	NA:8.15	NA:9.32	NA:10.94	NA:10.29	NA:9.68	NA:8.51	NA:9.98	NA:11.23	NA:8.99	NA:7.80	NA:13.73	NA:11.76	NA:9.55	NA:8.55	NA:9.20	NA:7.58	NA:9.37	NA:9.43	NA:9.14	NA:8.71	NA:9.01
Chr01	4850001	NA:6.73	NA:8.16	NA:8.05	NA:9.72	NA:9.29	NA:8.03	NA:6.09	NA:7.62	NA:7.60	NA:7.62	NA:7.72	NA:7.18	NA:8.74	NA:7.06	NA:6.90	NA:7.12	NA:8.26	NA:8.15	NA:7.94	NA:6.41	NA:6.89	NA:8.07	NA:9.08	NA:8.23	NA:7.79	NA:8.49	NA:9.43	NA:7.73	NA:7.60	NA:6.55	NA:4.80	NA:7.06	NA:6.36	NA:6.11	NA:6.13	NA:5.95
Chr01	4900001	0.010902:19.49	0.010828:19.79	0.011516:19.95	0.011683:20.27	0.008526:18.11	0.009040:17.05	0.015950:14.81	0.008076:15.36	0.007876:16.95	0.009709:20.75	0.008833:22.41	0.011457:18.34	0.009597:20.39	0.013182:18.40	0.012051:16.72	0.012088:16.82	0.011216:17.17	0.011324:19.82	0.012350:18.25	0.011320:17.50	0.013205:17.24	0.011559:19.42	0.012938:24.29	0.007963:18.24	0.011647:18.80	0.011351:24.31	0.011428:22.78	0.010342:19.65	0.016039:16.48	0.008232:19.78	0.012032:14.12	0.011130:15.79	0.014232:18.97	0.010111:15.82	0.011281:15.74	0.015774:17.50
Chr01	4950001	0.006410:15.99	0.003575:18.41	0.004876:18.27	0.006813:17.18	0.004596:17.26	0.005817:15.63	0.007052:13.09	0.006241:15.89	0.005187:15.71	0.006137:16.39	0.006361:17.30	0.007457:15.31	0.004474:18.41	0.004678:16.17	0.005008:15.73	0.004529:14.60	0.005291:15.50	0.004552:16.99	0.005838:16.25	0.005267:14.49	0.005023:15.28	0.005520:17.95	0.005595:23.21	0.006336:18.97	0.004837:17.43	0.006579:21.13	0.005698:21.42	0.003729:18.86	0.005565:16.45	0.006406:14.27	0.005468:12.76	0.007464:14.10	0.007264:14.22	0.005994:14.40	0.004679:14.87	0.006405:14.66
Chr01	5000001	0.006735:18.06	0.004879:21.24	0.007427:21.19	0.006863:19.27	0.007433:20.16	0.007866:17.70	0.006210:14.99	0.007391:19.84	0.008194:20.17	0.009252:21.73	0.007114:22.59	0.009945:20.68	0.004952:21.57	0.005921:19.66	0.007479:18.39	0.007089:16.01	0.007005:18.72	0.006976:22.19	0.007387:19.12	0.005965:18.80	0.008590:17.26	0.007914:21.36	0.006100:26.01	0.003780:19.66	0.007651:16.70	0.007211:25.04	0.007656:25.76	0.004905:21.88	0.009005:19.23	0.006772:20.05	0.006261:16.44	0.007967:19.67	0.005358:19.19	0.010081:18.58	0.006009:18.14	0.009151:18.82
Chr01	5050001	0.003699:13.41	0.000750:15.63	0.001353:14.00	0.003809:13.75	0.000843:15.10	0.003854:12.31	0.003182:11.38	0.001738:14.75	0.003889:15.61	0.002793:15.92	0.002887:17.36	0.004156:15.33	0.001223:15.63	0.004193:14.81	0.001481:15.18	0.001983:12.32	0.005187:14.33	0.002467:15.71	0.003976:14.17	0.000193:14.19	0.003170:12.95	0.003741:15.58	0.003263:17.17	0.000302:12.79	0.003358:11.16	0.002995:17.82	0.003948:18.76	0.000841:15.07	0.003516:13.16	0.001733:14.64	0.003112:12.05	0.003960:14.63	0.002703:14.32	0.004398:14.31	0.003792:13.51	0.002492:13.98
Chr01	5100001	0.004856:22.23	0.005661:25.62	0.005326:23.71	0.004831:23.22	0.004669:26.52	0.004901:23.17	0.004912:18.22	0.004217:23.76	0.004751:25.13	0.004574:24.92	0.004682:26.46	0.004790:24.10	0.005493:25.25	0.004716:25.25	0.005786:23.98	0.005682:19.13	0.004902:23.15	0.004485:25.32	0.005571:23.39	0.002645:22.82	0.005220:20.98	0.004741:25.97	0.005343:29.92	0.003472:23.89	0.006033:21.12	0.005588:30.81	0.004252:31.55	0.004197:26.01	0.004419:23.12	0.005359:22.95	0.005136:18.71	0.005561:20.51	0.004583:22.12	0.008808:24.94	0.005175:21.35	0.004927:22.09
Chr01	5150001	0.008942:19.65	0.006678:21.89	0.007428:20.98	0.008290:19.58	0.006249:22.11	0.006220:21.26	0.009238:15.89	0.005829:19.87	0.007559:20.75	0.006306:21.64	0.001855:22.94	0.001990:20.78	0.003254:21.13	0.011169:21.48	0.001777:20.21	0.005864:18.45	0.003036:20.27	0.009012:21.95	0.008238:20.38	0.001889:18.66	0.007988:17.84	0.007175:21.82	0.002909:24.57	0.001313:20.30	0.003560:17.24	0.011344:24.03	0.008641:25.63	0.001341:21.94	0.011159:18.09	0.011133:20.51	0.011896:16.36	0.005698:18.76	0.002961:19.38	0.009150:18.53	0.007830:18.30	0.007881:18.61
Chr01	5200001	0.011706:14.25	0.004133:16.86	0.012124:16.39	0.012028:15.02	0.003698:16.71	0.003195:15.16	0.011415:12.07	0.004323:15.60	0.011642:15.93	0.012245:16.40	0.003421:18.00	0.000993:15.40	0.001752:16.55	0.012294:15.07	0.002402:15.36	0.001503:13.52	0.002124:15.26	0.011677:16.77	0.011801:14.90	0.001308:13.79	0.011296:14.05	0.012669:16.55	0.001419:18.86	0.000790:16.51	0.003722:14.28	0.012513:19.41	0.012112:19.41	0.001114:17.10	0.013518:15.17	0.012597:15.61	0.010424:12.31	0.001855:14.11	0.001441:14.14	0.011757:14.49	0.011698:14.34	0.012827:13.71
Chr01	5250001	0.002727:19.27	0.000610:22.23	0.003238:20.04	0.001395:17.02	0.002888:21.43	0.003493:18.39	0.003738:14.31	0.003497:19.90	0.001896:20.60	0.000195:22.41	0.001483:22.99	0.001306:21.17	0.002964:20.53	0.002440:19.58	0.002147:18.82	0.002664:16.68	0.001663:20.34	0.002469:21.16	0.004516:19.94	0.002767:18.29	0.000654:18.15	0.004523:23.22	0.001755:25.65	0.000043:21.37	0.004277:19.74	0.004488:26.57	0.004403:26.42	0.000000:22.66	0.004214:19.93	0.001136:20.25	0.002193:15.32	0.001588:18.84	0.001565:18.98	0.001492:19.36	0.002595:18.17	0.002386:18.84
Chr01	5300001	0.008540:17.79	0.008095:20.04	0.007845:18.14	0.009913:16.07	0.005801:20.15	0.008929:15.64	0.009881:14.35	0.007061:19.30	0.008853:18.75	0.002979:20.16	0.006310:21.67	0.003208:19.85	0.007653:20.02	0.009689:19.44	0.009708:17.41	0.006750:14.56	0.007660:19.61	0.008906:20.32	0.007078:18.05	0.007604:16.91	0.006542:16.05	0.010558:20.42	0.006938:21.21	0.004857:15.64	0.009247:13.51	0.010178:22.33	0.009874:23.54	0.004385:18.98	0.008095:16.50	0.007449:19.06	0.010080:14.73	0.008529:17.35	0.007226:17.92	0.008776:17.65	0.008908:17.05	0.008760:17.65
Chr01	5350001	0.008043:10.62	0.003751:12.67	NA:11.92	NA:10.84	0.002844:12.39	NA:10.65	0.008052:9.37	NA:12.62	0.005340:11.88	0.001553:13.15	0.002811:13.14	0.003111:12.56	0.003783:11.83	NA:11.38	0.003630:11.23	0.003445:10.74	0.006349:11.09	0.008314:12.32	0.006756:11.75	0.003073:10.60	0.004019:10.45	0.009448:12.71	0.004846:14.29	0.001915:11.89	0.008733:10.81	0.007236:14.88	0.009626:15.21	0.002993:13.24	0.003744:11.09	0.007479:12.10	NA:10.03	0.003340:12.18	0.006394:11.77	0.008428:11.30	0.006158:10.91	0.006537:11.30
Chr01	5400001	NA:8.90	NA:10.21	NA:8.72	NA:9.09	NA:10.24	NA:8.00	NA:7.44	NA:9.22	NA:10.24	NA:9.74	NA:9.85	NA:9.55	NA:9.24	NA:9.17	NA:9.48	NA:7.85	NA:8.73	NA:10.07	NA:8.73	NA:8.91	NA:7.74	NA:8.94	NA:10.56	NA:9.08	NA:6.99	NA:11.06	NA:9.99	NA:9.84	NA:8.25	NA:9.10	NA:6.63	NA:7.96	NA:8.45	NA:8.74	NA:8.30	NA:8.47
Chr01	5450001	0.004030:15.88	0.003268:19.08	0.004102:18.81	0.003518:18.02	0.003758:18.93	0.004428:16.07	0.004282:13.79	0.004787:18.84	0.003576:19.72	0.002036:18.50	0.002607:19.43	0.001257:17.99	0.003067:18.69	0.003459:18.06	0.002297:17.46	0.004703:14.64	0.002887:17.74	0.003804:19.52	0.002632:17.65	0.002711:16.23	0.003622:14.95	0.002823:19.73	0.004277:22.47	0.002097:18.25	0.002433:15.71	0.004132:22.99	0.003554:23.15	0.002010:18.99	0.003777:17.14	0.004008:18.06	0.002234:14.50	0.001765:16.33	0.004700:16.48	0.003998:16.48	0.003361:15.50	0.003188:16.15
Chr01	5500001	0.003964:19.80	0.007101:24.33	0.009314:23.11	0.010372:23.19	0.006705:26.23	0.005429:24.33	0.009273:16.14	0.010082:19.92	0.005426:20.66	0.009223:22.21	0.006487:26.52	0.002690:17.91	0.007688:21.23	0.009571:24.44	0.009016:20.62	0.002215:18.74	0.010405:21.47	0.008282:21.91	0.007023:20.64	0.002482:18.73	0.008085:19.64	0.006915:25.63	0.007841:29.12	0.004599:24.43	0.008311:24.16	0.007083:32.89	0.008809:26.86	0.006083:24.64	0.006270:23.78	0.009444:17.87	0.009297:14.62	0.010338:17.27	0.009105:18.52	0.005879:18.72	0.007959:18.41	0.007203:18.95
Chr01	5550001	NA:7.69	NA:7.93	NA:7.70	NA:8.18	NA:7.74	NA:8.74	NA:5.20	NA:7.39	NA:7.32	NA:7.12	NA:7.68	NA:6.31	NA:7.26	NA:6.82	NA:5.70	NA:6.57	NA:6.41	NA:5.90	NA:5.71	NA:5.79	NA:6.94	NA:7.84	NA:11.63	NA:7.59	NA:7.06	NA:10.62	NA:8.61	NA:7.36	NA:8.43	NA:5.47	NA:5.46	NA:5.36	NA:5.32	NA:5.54	NA:4.19	NA:5.75
Chr01	5600001	NA:10.82	NA:14.18	NA:11.15	NA:13.40	NA:11.72	NA:12.02	NA:8.31	NA:12.13	NA:12.94	NA:11.81	NA:9.95	NA:11.61	NA:12.04	NA:11.55	NA:10.64	NA:11.10	NA:10.70	NA:10.74	NA:9.52	NA:11.11	NA:9.97	NA:14.68	NA:16.62	NA:12.12	NA:12.83	NA:16.00	NA:17.01	NA:12.60	NA:12.15	NA:9.96	NA:8.35	NA:10.46	NA:10.50	NA:10.10	NA:8.21	NA:9.48
Chr01	5650001	NA:8.90	NA:10.71	NA:9.81	NA:9.10	NA:8.25	NA:9.88	NA:6.79	NA:9.74	NA:10.30	NA:9.44	NA:7.68	NA:9.37	NA:8.69	NA:7.90	NA:7.72	NA:8.44	NA:7.37	NA:7.57	NA:5.57	NA:8.31	NA:6.88	NA:11.24	NA:11.19	NA:6.84	NA:8.89	NA:11.30	NA:13.33	NA:7.30	NA:8.88	NA:7.33	NA:6.93	NA:7.12	NA:8.87	NA:8.61	NA:5.30	NA:7.14
Chr01	5700001	0.005229:16.91	0.002672:19.26	0.015328:17.42	0.016373:16.51	0.014755:18.73	0.005393:16.12	0.016979:12.25	0.004144:16.83	0.005583:19.14	0.004991:18.90	0.012548:18.27	0.003283:17.82	0.015703:18.16	0.010933:16.14	0.017378:16.30	0.003754:14.84	0.013804:15.93	0.012562:17.51	0.007010:15.07	0.003794:17.51	0.012244:15.30	0.005275:20.00	0.016353:21.15	0.002351:14.71	0.015530:15.12	0.017196:21.28	0.004704:22.83	0.002882:15.39	0.016163:16.74	0.016397:16.42	0.014317:12.36	0.015940:15.29	0.003666:16.65	0.004580:16.21	0.002784:13.65	0.014832:15.09
Chr01	5750001	0.007747:13.08	0.007205:14.77	0.007844:14.45	0.010424:13.92	0.010394:17.45	0.008909:11.58	NA:9.45	0.007899:13.64	0.010108:14.17	0.007786:15.02	0.009387:15.71	0.006807:15.21	0.009822:15.22	0.007628:13.69	0.007933:13.72	0.007464:11.33	0.008469:13.69	0.008381:15.42	0.008183:13.97	0.009767:12.60	0.008025:12.53	0.010094:16.08	0.009192:17.97	0.008538:13.90	0.009286:12.20	0.008550:18.58	0.009524:18.14	0.006551:14.88	0.009267:13.66	0.009559:14.21	0.009166:10.90	0.010200:14.85	0.011201:13.08	0.006424:12.97	0.009131:13.35	0.008615:13.43
Chr01	5800001	0.002783:17.78	0.003575:19.29	0.005185:17.53	0.012808:14.83	0.004905:20.37	0.011782:13.78	0.007723:13.63	0.012067:15.77	0.010384:16.78	0.001683:19.11	0.003384:20.29	0.002709:18.40	0.004465:18.95	0.005940:17.63	0.004060:18.72	0.003246:15.23	0.010483:15.77	0.003792:20.56	0.004471:18.31	0.012568:14.59	0.003839:16.45	0.006307:18.77	0.005569:22.56	0.003103:18.48	0.006499:15.97	0.004560:22.70	0.006595:22.36	0.002100:19.59	0.006036:17.45	0.005836:18.44	0.003553:14.19	0.004670:17.33	0.010231:15.28	0.004885:16.48	0.006574:17.08	0.004314:16.85
Chr01	5850001	0.001803:11.19	0.001528:13.75	0.007172:13.52	0.016127:10.22	0.005622:13.89	0.018392:10.26	0.002562:9.91	0.016068:11.98	0.017584:11.22	0.000765:14.97	0.001175:16.29	0.004442:13.94	0.004839:13.64	0.003353:12.59	0.004748:13.06	0.001510:11.11	0.017376:10.35	0.000806:14.07	0.001049:12.97	0.016095:10.74	0.000991:11.60	0.003009:14.58	0.005883:18.52	0.000626:14.83	0.003902:12.99	0.006418:18.04	0.003175:16.13	0.001111:14.60	0.005809:12.22	0.003543:13.94	0.006439:11.85	0.001902:13.77	0.016877:11.70	0.000482:13.50	0.002488:13.73	0.001075:12.87
Chr01	5900001	0.012536:13.23	0.014320:15.10	0.022963:12.46	NA:9.20	0.021220:11.66	NA:8.04	0.013230:11.17	NA:9.21	NA:10.36	0.011277:16.17	0.011775:17.75	0.014835:15.84	0.022369:13.70	0.017891:11.61	0.020023:12.24	0.013253:11.20	NA:10.78	0.010905:15.08	0.013298:14.37	0.025888:10.78	0.015185:12.18	0.018632:14.48	NA:14.32	0.012359:16.46	0.012890:14.37	NA:13.87	0.016043:16.08	0.014418:16.83	NA:8.96	NA:10.75	NA:11.21	NA:9.72	NA:8.65	0.010737:14.85	0.011216:14.53	0.010649:14.50
Chr01	5950001	NA:9.76	NA:10.96	NA:11.10	NA:12.37	NA:9.91	NA:11.25	NA:9.44	NA:10.14	NA:10.15	NA:9.67	NA:10.09	NA:9.36	0.021959:16.96	NA:10.10	0.019791:16.04	NA:9.60	NA:11.02	NA:10.91	NA:10.95	NA:10.50	NA:9.99	NA:10.59	NA:14.64	NA:11.82	NA:10.99	NA:14.50	NA:11.64	NA:11.81	NA:9.37	NA:8.35	NA:7.20	NA:7.46	NA:9.45	NA:9.16	NA:8.93	NA:9.04
Chr01	6000001	NA:9.64	NA:11.08	NA:10.76	NA:12.41	NA:10.76	NA:11.38	NA:7.81	NA:11.32	NA:9.99	NA:10.58	NA:11.73	NA:10.31	NA:13.09	NA:9.39	NA:11.13	NA:8.47	NA:10.96	NA:11.92	NA:11.67	NA:11.20	NA:10.87	NA:11.62	NA:15.25	NA:13.07	NA:12.36	NA:15.66	NA:13.18	NA:13.37	NA:11.13	NA:10.36	NA:8.08	NA:7.35	NA:9.66	NA:9.77	NA:8.39	NA:9.63
Chr01	6050001	NA:5.72	NA:6.65	NA:4.27	NA:17.09	NA:4.58	NA:16.56	NA:4.85	NA:17.28	NA:9.25	NA:5.36	NA:5.65	NA:5.25	NA:6.70	NA:4.25	NA:6.26	NA:4.86	NA:17.16	NA:6.74	NA:6.23	NA:15.14	NA:5.67	NA:4.95	NA:9.62	NA:6.18	NA:6.00	NA:9.79	NA:5.87	NA:6.30	NA:2.54	NA:2.62	NA:3.47	NA:1.99	NA:14.51	NA:4.95	NA:4.78	NA:4.88
Chr01	6100001	NA:7.17	NA:9.32	NA:7.23	NA:16.87	NA:7.29	0.037547:16.83	NA:6.67	NA:16.80	NA:9.64	NA:8.05	NA:8.25	NA:7.94	NA:8.25	NA:7.37	NA:8.38	NA:6.84	0.037720:17.79	NA:9.46	NA:8.97	NA:17.17	NA:7.70	NA:8.25	NA:8.84	NA:8.64	NA:7.09	NA:9.19	NA:9.43	NA:8.44	NA:5.19	NA:5.79	NA:5.45	NA:5.60	NA:14.88	NA:6.95	NA:7.97	NA:6.52
Chr01	6150001	NA:4.32	NA:4.73	NA:4.47	NA:8.58	NA:4.48	NA:8.18	NA:3.57	NA:9.39	NA:4.58	NA:3.41	NA:3.45	NA:3.50	NA:5.74	NA:3.98	NA:5.41	NA:3.56	NA:8.61	NA:8.56	NA:7.84	NA:8.34	NA:6.99	NA:4.79	NA:6.57	NA:4.19	NA:3.63	NA:6.66	NA:5.34	NA:4.43	NA:4.49	NA:3.65	NA:2.72	NA:3.17	NA:7.13	NA:3.32	NA:5.76	NA:3.27
Chr01	6200001	NA:13.96	0.016195:17.09	NA:9.45	NA:6.84	NA:10.03	NA:6.75	NA:13.13	NA:6.58	NA:10.27	NA:15.18	NA:15.91	NA:15.25	NA:13.29	NA:9.55	NA:12.09	0.018233:13.56	NA:12.82	NA:11.83	NA:10.13	NA:11.61	NA:9.06	NA:11.05	NA:13.46	NA:17.54	NA:15.27	NA:13.67	NA:11.88	NA:17.61	NA:3.38	NA:3.25	NA:6.74	NA:3.52	NA:6.15	NA:13.42	NA:13.35	NA:12.88
Chr01	6250001	NA:8.08	NA:10.56	0.015554:16.08	0.023133:15.08	0.016923:15.59	0.027534:13.12	NA:7.60	0.019681:15.00	NA:6.80	NA:7.84	NA:7.60	NA:7.30	NA:8.00	0.016545:16.25	NA:7.27	NA:7.21	NA:7.92	NA:7.61	NA:6.45	NA:8.12	NA:6.16	0.013691:16.73	0.028025:22.94	NA:10.16	NA:9.34	0.025554:22.39	0.015569:18.39	NA:9.97	0.011602:19.28	0.009748:24.16	0.011789:13.46	0.007325:22.60	0.016979:15.61	NA:6.84	NA:6.83	NA:7.55
Chr01	6300001	0.004843:17.72	0.003218:21.95	0.020083:22.87	0.039919:29.78	0.017568:24.19	0.037801:30.29	0.007567:14.44	0.031908:28.33	0.028221:17.94	0.003361:19.32	0.004028:20.13	0.003895:17.83	0.015801:21.09	0.017730:23.43	0.014670:19.98	0.004140:17.53	0.039489:26.35	0.028443:16.16	0.030978:15.10	0.044196:23.51	0.034389:14.97	0.018363:25.17	0.026162:22.80	0.003306:24.06	0.003468:21.88	0.025877:23.40	0.019339:28.20	0.003584:23.10	0.010999:22.84	0.007645:25.27	0.020729:17.73	0.007350:22.61	0.039412:26.64	0.004034:17.07	0.004480:16.64	0.003961:17.04
Chr01	6350001	NA:8.45	NA:10.29	NA:9.13	NA:15.62	NA:9.75	NA:15.59	NA:7.65	NA:14.92	NA:10.77	NA:8.32	NA:9.08	NA:8.88	NA:10.18	NA:8.69	NA:9.87	NA:7.83	NA:15.39	NA:8.29	NA:8.48	NA:15.35	NA:6.86	NA:11.01	NA:10.09	NA:10.31	NA:8.50	NA:10.14	NA:11.68	NA:9.89	NA:7.85	NA:7.93	NA:5.87	NA:7.99	NA:12.70	NA:7.63	NA:7.94	NA:7.45
Chr01	6400001	NA:4.96	NA:5.11	NA:5.49	NA:7.06	NA:4.73	NA:5.65	NA:4.49	NA:6.39	NA:5.17	NA:4.79	NA:5.47	NA:5.01	NA:5.90	NA:4.61	NA:5.26	NA:3.92	NA:6.59	NA:5.16	NA:5.13	NA:5.97	NA:4.25	NA:6.04	NA:7.04	NA:4.92	NA:4.78	NA:7.75	NA:6.78	NA:5.52	NA:4.84	NA:5.06	NA:4.21	NA:4.83	NA:5.52	NA:4.54	NA:4.31	NA:4.42
Chr01	6450001	0.009091:17.84	0.002309:18.87	0.005956:18.73	0.025092:16.22	0.009091:18.19	0.021536:15.17	0.010132:14.19	0.023326:17.40	0.009488:20.24	0.001421:21.29	0.006989:23.34	0.004483:20.21	0.008069:20.05	0.002273:17.67	0.006584:18.61	0.009503:15.59	0.019426:16.02	0.020226:17.69	0.024776:17.05	0.024744:14.63	0.024755:14.68	0.006064:21.58	0.006447:24.96	0.002480:20.24	0.009916:17.23	0.005832:25.80	0.005580:23.52	0.002256:20.67	0.005780:16.93	0.003278:19.42	0.004829:15.37	0.005513:18.29	0.020522:16.43	0.008988:18.61	0.019562:16.17	0.009481:18.43
Chr01	6500001	0.006486:20.36	0.005669:21.07	0.012096:21.98	0.026791:20.31	0.006972:19.72	0.010578:19.18	0.008853:15.73	0.024333:19.70	0.010085:21.76	0.010369:21.41	0.008828:22.35	0.013004:20.77	0.011175:21.61	0.009878:20.63	0.013083:20.01	0.010463:18.41	0.011329:20.40	0.012277:21.27	0.025149:19.69	0.023824:19.53	0.026290:18.00	0.012798:23.53	0.012407:26.99	0.005340:24.23	0.010404:22.58	0.011020:27.85	0.013504:26.88	0.004723:24.52	0.011947:19.27	0.011856:20.00	0.010080:16.10	0.009333:19.52	0.006825:19.60	0.011977:20.01	0.008490:18.26	0.009510:19.04
Chr01	6550001	0.009890:13.40	0.007695:14.65	0.015801:15.43	0.033794:13.91	0.018573:13.22	0.015445:12.66	0.017912:11.35	0.030743:12.81	0.012205:16.40	0.014695:15.71	0.010274:16.82	0.015235:15.63	0.016545:15.42	0.019409:14.13	0.020552:15.04	0.016986:12.56	0.014128:14.10	0.012098:14.46	0.031985:13.34	0.014074:13.63	0.035508:11.34	0.013800:18.13	0.018857:20.88	0.007725:18.65	0.007502:16.80	0.020410:20.97	0.015660:20.50	0.006238:18.32	0.013533:15.94	0.016305:15.36	0.019403:12.69	0.012163:14.46	0.011903:14.25	0.011563:14.13	0.010383:14.21	0.012450:13.97
Chr01	6600001	0.006640:12.64	0.003302:13.34	0.007325:13.49	0.028640:13.60	0.007197:12.43	0.005610:11.51	0.006456:10.84	0.028187:13.63	0.006267:13.28	0.006093:15.68	0.005987:17.16	0.008506:15.47	0.007838:14.25	0.008946:13.78	0.009155:14.22	0.005629:10.79	0.007044:13.03	0.004494:14.60	0.027912:15.00	0.005476:12.28	0.031085:12.92	0.005988:16.53	0.007403:20.33	0.003015:15.59	0.003541:14.16	0.004856:19.60	0.005645:18.92	0.004173:16.31	0.005981:15.04	0.003397:13.99	0.005853:12.43	0.006477:13.81	0.004726:14.02	0.004554:13.82	0.007537:13.01	0.004983:13.77
Chr01	6650001	0.002600:12.35	0.002884:13.43	0.009758:13.45	0.016965:13.40	0.006515:12.64	0.007481:16.22	0.012091:9.56	0.016246:13.53	0.005454:14.35	0.013587:13.19	0.004553:14.25	0.007324:13.01	0.006478:14.43	0.012314:14.40	0.012131:14.40	0.003139:11.46	0.006023:13.12	0.011737:13.90	0.014279:13.39	0.012271:11.33	0.024635:12.05	0.003933:14.83	0.012685:17.39	0.002520:14.22	0.011458:12.13	0.005733:17.74	0.004594:18.41	0.001804:14.36	0.005392:14.37	0.005124:12.48	NA:9.46	0.006818:11.72	0.011186:12.18	0.011364:12.26	0.004604:11.33	0.011580:11.38
Chr01	6700001	0.005618:12.69	0.002479:13.58	0.004299:13.81	0.003968:13.23	0.006055:12.23	0.003476:10.32	0.006791:10.20	0.002969:14.12	0.009328:13.80	0.004828:15.03	0.004899:15.37	0.002540:13.84	0.005692:14.73	0.003451:13.87	0.003664:13.45	0.004619:10.92	0.002744:13.05	0.005401:14.11	0.005463:14.21	0.004606:12.62	0.003037:12.61	0.002201:15.30	0.002644:17.90	0.002019:14.81	0.001958:13.29	0.005358:17.38	0.002761:18.87	0.000985:14.90	0.003347:14.09	0.004392:14.38	0.002306:11.51	0.004134:13.69	0.002273:12.90	0.004950:12.48	0.007028:13.09	0.004152:13.10
Chr01	6750001	0.016523:14.42	NA:14.92	NA:14.75	0.015548:18.19	NA:12.86	NA:11.33	0.018601:12.34	0.013251:16.42	0.037516:15.79	0.011890:15.69	NA:11.67	NA:12.67	0.016072:17.64	NA:14.21	NA:13.41	0.018114:13.43	0.010621:15.18	0.015067:16.47	0.016272:16.81	NA:12.17	0.012510:15.82	NA:15.04	NA:19.24	0.013975:20.17	0.010923:17.75	NA:17.25	NA:18.86	0.011722:19.83	NA:14.18	NA:13.74	NA:10.77	0.014213:14.17	NA:12.58	NA:14.13	0.015651:14.31	NA:10.69
Chr01	6800001	0.012285:15.11	0.036514:16.09	0.033294:16.14	0.012508:17.44	0.034063:15.65	0.035108:13.85	0.013393:13.05	0.010232:15.10	0.051654:16.98	0.011375:16.09	0.012123:14.83	0.035372:14.18	0.013149:17.45	0.032335:15.08	0.030148:13.32	0.015977:14.19	0.009265:14.67	0.012238:15.80	0.011313:16.26	0.033589:12.19	0.010102:16.19	0.038154:17.00	0.036330:22.85	0.008465:21.40	0.008611:18.24	0.041038:22.35	0.036960:20.13	0.008613:20.02	0.037362:15.58	0.032212:13.10	0.032527:11.78	0.012150:14.15	0.034187:13.89	0.012718:14.57	0.010255:14.17	0.015610:12.99
Chr01	6850001	NA:11.12	NA:9.59	NA:10.53	NA:10.18	NA:10.49	NA:6.54	NA:9.31	NA:9.20	NA:9.99	NA:11.07	NA:8.75	NA:10.51	NA:13.09	NA:11.68	NA:10.93	NA:9.34	NA:12.80	NA:11.67	NA:11.71	NA:10.29	NA:10.57	NA:10.54	NA:9.42	NA:7.85	NA:9.66	NA:13.46	NA:11.98	NA:8.21	NA:7.02	NA:11.08	NA:8.29	NA:6.03	NA:8.17	NA:8.83	NA:9.70	NA:8.69
Chr01	6900001	0.006197:14.87	0.004067:18.05	0.008441:16.66	0.005030:16.10	0.006860:16.44	0.006733:13.36	0.008210:11.86	0.006682:15.92	0.006054:16.98	0.003520:16.12	0.004459:16.55	0.004487:15.63	0.006351:16.40	0.005085:16.10	0.007105:16.33	0.005580:13.28	0.003455:21.51	0.007474:17.01	0.006966:17.11	0.007006:13.99	0.006762:14.17	0.005396:19.45	0.006939:21.48	0.002671:18.44	0.005307:16.79	0.005407:21.39	0.004746:21.84	0.002336:18.32	0.002927:16.41	0.005703:16.11	0.006699:12.07	0.005435:14.14	0.004031:14.16	0.007028:13.98	0.005558:14.70	0.007122:14.16
Chr01	6950001	0.003444:13.01	0.003837:16.16	0.003711:16.21	0.004610:15.19	0.004262:15.71	0.005298:12.75	0.004897:11.75	0.004072:14.17	0.002771:15.31	0.003758:14.42	0.003483:15.42	0.003552:14.18	0.003567:14.18	0.003623:15.43	0.003767:13.93	0.003634:13.02	0.003887:14.54	0.004577:13.97	0.004013:16.10	0.004067:12.20	0.003547:12.45	0.004090:18.45	0.004213:19.92	0.001511:17.71	0.003754:17.21	0.004819:19.71	0.003969:21.90	0.001164:17.40	0.004431:14.74	0.003870:13.25	0.003334:10.47	0.003745:12.78	0.002571:12.62	0.004679:12.69	0.002990:12.00	0.002116:13.52
Chr01	7000001	NA:2.27	NA:4.40	NA:6.33	NA:4.78	NA:4.27	NA:4.42	NA:2.96	NA:3.88	NA:4.08	NA:3.75	NA:4.19	NA:3.12	NA:2.34	NA:4.44	NA:2.19	NA:3.83	NA:4.27	NA:4.28	NA:2.55	NA:3.42	NA:2.25	NA:4.69	NA:5.19	NA:4.90	NA:4.19	NA:2.94	NA:5.14	NA:4.71	NA:3.85	NA:3.29	NA:2.93	NA:2.96	NA:3.28	NA:3.22	NA:2.89	NA:3.24
Chr01	7050001	NA:4.04	NA:6.77	NA:7.35	NA:6.80	NA:6.44	NA:6.31	NA:4.27	NA:4.37	NA:5.58	NA:4.68	NA:5.19	NA:4.97	NA:5.19	NA:6.20	NA:4.63	NA:4.92	NA:5.58	NA:5.31	NA:5.25	NA:4.51	NA:5.13	NA:6.46	NA:7.46	NA:7.21	NA:6.49	NA:6.44	NA:7.31	NA:7.24	NA:5.73	NA:4.40	NA:3.92	NA:3.82	NA:4.35	NA:4.27	NA:4.51	NA:4.64
Chr01	7100001	NA:1.71	NA:3.44	NA:3.86	NA:3.47	NA:2.76	NA:2.93	NA:2.33	NA:2.53	NA:2.71	NA:2.72	NA:2.80	NA:2.44	NA:1.92	NA:3.11	NA:1.79	NA:2.35	NA:2.78	NA:2.78	NA:2.15	NA:2.11	NA:1.51	NA:3.22	NA:3.73	NA:4.12	NA:3.52	NA:2.59	NA:3.90	NA:3.97	NA:3.07	NA:2.50	NA:2.26	NA:2.13	NA:2.17	NA:2.42	NA:2.42	NA:2.26
Chr01	7150001	NA:2.25	NA:4.11	NA:4.48	NA:4.64	NA:3.65	NA:3.96	NA:3.02	NA:3.63	NA:3.96	NA:3.44	NA:4.18	NA:3.34	NA:2.73	NA:4.17	NA:2.47	NA:3.52	NA:4.09	NA:3.71	NA:2.49	NA:3.02	NA:2.28	NA:3.92	NA:4.75	NA:4.53	NA:3.90	NA:3.64	NA:4.93	NA:4.63	NA:3.83	NA:3.13	NA:2.27	NA:2.77	NA:2.94	NA:2.99	NA:2.78	NA:2.98
Chr01	7200001	NA:7.47	NA:8.93	NA:8.74	NA:9.31	NA:8.25	NA:8.46	NA:6.56	NA:7.11	NA:8.18	NA:7.54	NA:9.40	NA:7.02	NA:8.52	NA:8.18	NA:7.61	NA:6.76	NA:8.00	NA:7.72	NA:8.15	NA:7.10	NA:7.07	NA:8.52	NA:9.49	NA:8.72	NA:8.41	NA:10.32	NA:10.20	NA:9.08	NA:7.92	NA:7.03	NA:5.56	NA:6.60	NA:7.09	NA:6.79	NA:6.53	NA:6.44
Chr01	7250001	0.004936:17.36	0.004565:21.75	0.004258:18.89	0.003807:21.46	0.005040:19.97	0.005150:20.14	0.006066:14.06	0.004291:18.84	0.003465:20.08	0.004176:18.12	0.002414:19.04	0.002707:16.98	0.007705:18.51	0.003310:20.80	0.006751:17.21	0.004580:16.48	0.003204:18.81	0.003530:19.07	0.003680:18.53	0.003850:15.91	0.004215:16.83	0.004063:18.95	0.004776:23.76	0.001467:21.48	0.003491:18.71	0.007265:24.46	0.004381:23.64	0.002790:21.39	0.002939:17.63	0.002614:16.99	0.004628:13.94	0.004959:14.95	0.008238:15.83	0.003972:15.80	0.004134:15.05	0.003397:15.57
Chr01	7300001	0.004411:19.68	0.004067:20.53	0.004371:20.28	0.004195:19.18	0.006695:21.05	0.006082:18.90	0.006480:16.08	0.003892:20.09	0.003059:22.35	0.006742:21.72	0.007381:23.70	0.004367:21.78	0.006197:20.21	0.003034:21.59	0.006684:20.57	0.005710:17.32	0.005144:20.44	0.006261:23.13	0.003155:20.09	0.007083:20.27	0.005263:16.73	0.005282:21.85	0.007988:22.32	0.002334:17.09	0.006729:13.81	0.003964:24.08	0.005864:24.44	0.001970:18.37	0.004961:17.00	0.005794:20.29	0.004280:17.06	0.006186:19.72	0.006793:20.56	0.006338:19.61	0.006153:18.92	0.005846:19.45
Chr01	7350001	0.007106:12.91	0.006865:14.05	0.011570:14.17	0.012268:12.34	0.007073:13.74	0.012565:12.10	0.011571:9.83	0.006299:16.01	0.006734:15.14	0.005294:15.36	0.011318:16.31	0.005719:15.59	0.010542:14.14	0.005306:13.59	0.011893:13.48	0.009341:11.47	0.010413:12.92	0.012317:15.15	0.005353:13.65	0.011099:12.97	0.006346:12.85	0.011616:14.45	0.011205:15.81	0.004576:12.27	0.007854:10.60	0.006390:16.63	0.012139:16.61	0.004887:13.69	0.011719:11.70	0.010172:13.83	0.011744:11.46	0.005807:13.65	0.011902:13.86	0.013688:13.71	0.011742:13.14	0.005453:12.84
Chr01	7400001	0.007025:17.98	0.009532:21.55	0.010837:19.96	0.006720:18.52	0.012522:18.45	0.010594:18.81	0.011144:13.57	0.010814:18.66	0.011121:20.38	0.005103:19.31	0.007828:22.99	0.009721:18.75	0.007190:19.55	0.008151:21.33	0.010127:17.40	0.006393:15.64	0.010790:18.75	0.004987:22.36	0.009770:18.35	0.007044:17.66	0.010456:16.40	0.008915:20.55	0.010725:22.05	0.006717:18.46	0.010484:17.18	0.010466:22.30	0.010115:22.77	0.007441:18.81	0.008021:17.38	0.006252:19.21	0.008937:16.01	0.008694:17.44	0.008428:18.19	0.006576:19.17	0.010660:17.53	0.005108:17.55
Chr01	7450001	0.005505:21.28	0.006369:22.77	0.011618:22.69	0.006272:20.27	0.003993:20.99	0.004905:20.91	0.005943:16.41	0.003690:23.48	0.002628:23.30	0.011512:24.67	0.003194:25.66	0.011373:22.15	0.011841:22.59	0.004303:22.57	0.011315:21.53	0.006057:19.35	0.005165:21.29	0.002249:22.94	0.003621:21.72	0.006294:19.99	0.005064:20.66	0.004744:23.16	0.005549:28.14	0.002488:23.87	0.004248:20.56	0.003278:28.21	0.004149:27.37	0.003517:23.93	0.004681:20.02	0.012381:31.62	0.004865:19.22	0.003320:21.74	0.005545:21.08	0.003787:21.41	0.005393:21.24	0.004458:21.03
Chr01	7500001	0.011151:19.63	0.010862:20.67	0.010499:20.04	0.012035:22.19	0.011531:19.96	0.007842:19.68	0.009834:17.84	0.006234:19.60	0.007499:22.06	0.018107:22.14	0.005024:23.24	0.014574:20.89	0.009556:20.95	0.010534:21.58	0.010587:20.85	0.013587:17.60	0.007124:19.50	0.008080:23.18	0.006843:21.54	0.012908:20.13	0.009788:17.27	0.004484:20.94	0.003798:22.82	0.005490:18.48	0.007874:16.47	0.007479:24.09	0.008812:25.36	0.001692:19.60	0.004207:16.08	0.012423:19.82	0.003856:15.79	0.007761:17.83	0.005283:18.77	0.006956:21.65	0.011011:18.39	0.008298:18.74
Chr01	7550001	0.017302:16.86	0.016899:18.29	0.010266:17.41	0.013815:16.59	0.014276:18.58	0.015730:16.69	0.013565:13.97	0.015351:19.26	0.009655:19.94	0.011593:20.48	0.009379:21.30	0.009095:18.26	0.013884:18.70	0.014656:18.72	0.016666:18.16	0.014634:14.29	0.016134:16.70	0.013917:19.03	0.014535:18.58	0.013442:16.04	0.017951:16.70	0.014727:19.32	0.015418:23.89	0.013193:17.99	0.012576:15.59	0.012932:22.20	0.014681:21.81	0.011743:19.96	0.014428:15.94	0.010581:18.06	0.011453:15.43	0.010668:17.96	0.014245:16.53	0.008780:17.23	0.011553:17.40	0.014246:17.19
Chr01	7600001	0.009537:12.77	0.011272:13.71	0.005705:13.22	0.006184:12.42	0.006247:13.65	0.010685:12.66	NA:10.09	0.007272:12.84	0.008288:13.58	0.007305:14.38	0.004429:16.42	0.006999:14.19	0.007613:14.24	0.006565:13.07	0.007392:13.58	0.006092:10.99	0.010001:13.38	0.006420:13.12	0.005996:13.68	0.006087:12.47	0.010884:11.96	0.007754:14.57	0.010371:17.04	0.003676:12.66	NA:10.95	0.007235:16.03	0.007166:16.11	0.004694:13.45	NA:10.50	0.004409:13.75	0.006023:11.90	0.006109:12.08	0.005335:12.90	0.006633:13.50	0.004945:12.27	0.010863:12.68
Chr01	7650001	NA:10.09	NA:11.84	NA:11.79	NA:11.00	NA:10.90	NA:10.05	NA:7.32	NA:10.22	NA:10.43	NA:10.37	NA:11.43	NA:10.32	NA:11.26	NA:10.97	NA:10.71	NA:8.90	NA:11.22	NA:10.17	NA:11.49	NA:8.71	NA:10.65	NA:12.33	NA:14.63	NA:12.21	NA:10.86	NA:14.18	NA:13.59	NA:12.38	NA:9.71	NA:9.99	NA:8.18	NA:8.66	NA:9.37	NA:9.17	NA:9.49	NA:9.92
Chr01	7700001	0.010743:19.12	0.010127:21.78	0.028431:19.50	0.009764:16.35	0.013010:18.10	0.004960:16.51	0.006142:12.84	0.007909:17.56	0.009363:18.90	0.008031:20.52	0.005212:20.87	0.009451:19.17	0.009951:19.09	0.011029:18.16	0.023910:17.74	0.008383:15.82	0.009093:18.06	0.003383:18.05	0.003889:18.35	0.009313:15.53	0.009959:16.66	0.026718:21.95	0.004951:27.10	0.002454:21.49	0.026498:20.59	0.005609:25.37	0.026375:25.75	0.002247:22.62	0.011354:18.85	0.005354:18.72	0.010249:14.57	0.004787:16.24	0.005331:16.25	0.002933:16.59	0.005878:16.75	0.009590:17.04
Chr01	7750001	0.006645:16.31	0.008803:17.68	0.033576:17.56	0.008004:16.06	0.005392:17.78	0.008084:15.50	0.007931:12.91	0.006083:16.42	0.006216:18.16	0.006974:17.57	0.008019:18.59	0.006637:16.75	0.009523:18.13	0.008209:18.48	0.032015:16.93	0.009508:14.59	0.008855:16.99	0.006990:17.77	0.005875:16.19	0.007161:15.06	0.007537:15.22	0.032481:18.56	0.007523:20.75	0.002878:14.60	0.031016:13.57	0.007523:21.18	0.030571:20.93	0.002685:16.03	0.007208:14.61	0.005112:16.53	0.006129:13.49	0.008395:14.96	0.006447:15.65	0.006893:15.12	0.003171:14.88	0.008563:15.78
Chr01	7800001	NA:6.50	NA:7.83	NA:9.69	NA:7.59	NA:7.14	NA:6.69	NA:5.69	NA:6.82	NA:6.77	NA:7.40	NA:7.80	NA:6.84	NA:7.57	NA:7.27	NA:8.81	NA:6.12	NA:6.75	NA:7.15	NA:7.13	NA:6.23	NA:6.65	NA:10.22	NA:10.00	NA:8.64	NA:9.55	NA:9.43	NA:11.15	NA:8.86	NA:7.42	NA:6.83	NA:5.50	NA:6.00	NA:6.15	NA:6.30	NA:6.19	NA:6.41
Chr01	7850001	NA:3.23	NA:3.54	NA:5.43	NA:4.86	NA:3.97	NA:3.71	NA:3.10	NA:3.21	NA:3.22	NA:2.57	NA:2.12	NA:2.16	NA:3.70	NA:3.22	NA:3.85	NA:2.81	NA:3.65	NA:3.09	NA:2.99	NA:2.42	NA:2.62	NA:5.14	NA:6.13	NA:5.21	NA:5.50	NA:4.28	NA:5.73	NA:4.90	NA:3.90	NA:2.68	NA:2.23	NA:2.31	NA:2.32	NA:2.11	NA:2.31	NA:2.89
Chr01	7900001	NA:1.85	NA:2.51	NA:1.83	NA:2.48	NA:2.01	NA:2.00	NA:1.43	NA:1.72	NA:1.45	NA:1.75	NA:1.53	NA:1.56	NA:2.02	NA:2.12	NA:2.23	NA:1.57	NA:1.79	NA:1.91	NA:1.63	NA:1.54	NA:1.63	NA:1.97	NA:2.48	NA:1.96	NA:2.12	NA:2.70	NA:2.21	NA:2.18	NA:1.75	NA:1.55	NA:1.20	NA:1.45	NA:1.61	NA:1.31	NA:1.42	NA:1.43
Chr01	7950001	NA:2.70	NA:2.62	NA:3.71	NA:2.65	NA:2.73	NA:1.99	NA:2.03	NA:2.51	NA:1.83	NA:2.48	NA:2.93	NA:1.86	NA:3.01	NA:2.89	NA:3.09	NA:1.91	NA:1.99	NA:2.22	NA:2.38	NA:2.02	NA:2.20	NA:4.43	NA:3.33	NA:2.86	NA:4.20	NA:4.00	NA:4.43	NA:3.51	NA:2.56	NA:2.03	NA:1.87	NA:1.70	NA:1.78	NA:2.29	NA:1.96	NA:2.02
Chr01	8000001	NA:7.96	NA:9.45	NA:10.01	NA:8.90	NA:9.16	NA:8.66	NA:6.89	NA:7.54	NA:8.33	NA:7.63	NA:7.78	NA:7.24	NA:8.66	NA:9.91	NA:9.51	NA:7.65	NA:8.10	NA:7.81	NA:8.36	NA:6.84	NA:7.63	NA:10.96	NA:10.39	NA:10.32	NA:11.19	NA:9.67	NA:11.74	NA:10.21	NA:8.12	NA:7.18	NA:6.00	NA:6.60	NA:7.43	NA:6.34	NA:6.48	NA:6.63
Chr01	8050001	NA:11.10	NA:13.80	0.022832:14.03	NA:12.70	NA:12.66	NA:10.91	NA:10.14	NA:11.17	NA:13.04	NA:13.01	NA:13.81	NA:12.38	NA:13.58	NA:12.95	0.023582:12.83	NA:10.27	NA:11.66	NA:13.62	NA:12.48	NA:11.41	NA:11.18	0.026089:14.72	NA:16.20	NA:13.14	NA:12.34	NA:16.08	0.025933:16.51	NA:14.29	NA:11.91	NA:12.06	NA:9.62	NA:10.74	NA:10.82	NA:12.10	NA:11.69	NA:12.50
Chr01	8100001	0.004394:13.78	0.004519:15.62	0.021228:15.36	0.002652:13.64	0.003552:14.03	0.003745:11.07	0.003208:11.33	0.003262:15.17	0.003391:15.45	0.005302:16.87	0.005742:18.22	0.002944:17.06	0.003249:14.60	0.002970:15.15	0.020215:14.97	0.003312:11.90	0.002830:13.13	0.003894:16.49	0.005880:15.11	0.004633:14.10	0.004550:13.19	0.020988:16.95	0.003809:18.45	0.000829:13.36	0.019172:12.74	0.006547:19.12	0.020562:19.71	0.000623:15.37	0.003908:13.48	0.003294:15.59	0.002268:12.73	0.003319:14.51	0.003531:14.38	0.006872:14.95	0.003859:13.79	0.003505:14.67
Chr01	8150001	0.004307:17.74	0.003323:18.64	0.028714:18.08	0.003365:18.16	0.003236:19.18	0.003536:15.99	0.002907:13.53	0.003808:17.20	0.002800:19.41	0.002314:19.08	0.003724:20.70	0.002914:18.57	0.002224:19.28	0.003379:19.54	0.029270:17.29	0.003237:15.63	0.001995:16.99	0.003878:21.14	0.003779:18.55	0.004069:17.25	0.003051:16.05	0.028336:18.40	0.003344:23.09	0.000889:18.15	0.029089:15.34	0.003571:22.99	0.030033:21.79	0.000521:19.25	0.003699:17.87	0.002488:17.67	0.002848:14.05	0.004055:16.66	0.004258:18.87	0.003825:17.35	0.001617:16.84	0.003331:17.03
Chr01	8200001	0.001635:17.96	0.002602:20.36	0.030625:18.29	0.001448:20.60	0.003430:19.00	0.002119:19.69	0.000127:13.96	0.002386:18.46	0.000176:19.68	0.001655:19.01	0.002945:20.40	0.000299:17.76	0.001705:20.45	0.000949:19.43	0.030571:16.69	0.002276:16.86	0.003336:17.64	0.001285:20.58	0.002907:18.86	0.002066:17.02	0.003648:17.06	0.029768:18.90	0.001528:26.43	0.000350:20.93	0.029562:16.84	0.004037:24.43	0.030763:22.03	0.000571:21.62	0.001518:19.26	0.002249:16.89	0.001779:13.94	0.003421:17.60	0.003011:16.17	0.001779:16.58	0.001527:17.29	0.002091:16.46
Chr01	8250001	0.004580:12.61	0.004506:14.37	0.014628:16.26	0.005105:14.96	0.005407:13.72	0.004201:14.38	0.004285:10.13	NA:12.08	0.004666:13.51	0.005967:12.44	0.005913:13.18	0.005449:11.93	0.005351:14.58	0.004633:13.90	0.014949:15.70	0.005919:11.41	0.005081:13.11	0.006365:13.98	0.004930:13.26	0.007864:11.17	0.007476:12.45	0.015634:17.33	0.006534:17.81	0.003802:12.35	0.015837:14.24	0.009003:16.36	0.016549:19.97	0.004337:13.46	0.005948:12.70	0.008741:11.95	NA:9.52	0.006064:10.85	0.006858:11.34	0.005310:11.15	NA:10.58	0.005379:10.59
Chr01	8300001	0.007204:14.38	0.006701:16.90	0.030326:17.23	0.007311:16.82	0.007501:15.99	0.003246:15.48	0.004536:11.29	0.006716:14.48	0.003985:15.87	0.006726:14.41	0.008878:14.21	0.006521:12.74	0.005391:14.96	0.005772:15.31	0.027307:17.34	0.004915:13.58	0.008133:15.51	0.006750:15.86	0.005765:15.39	0.005201:13.49	0.006795:13.80	0.029526:19.56	0.005730:19.51	0.002241:13.79	0.029673:14.85	0.006992:18.43	0.028966:20.94	0.003491:15.43	0.009116:13.26	0.007050:13.31	NA:8.50	0.008540:12.14	0.004736:11.84	0.009978:12.09	0.006597:11.91	0.007048:11.34
Chr01	8350001	0.003677:18.51	0.002584:22.32	0.026859:20.62	0.003802:21.22	0.005649:19.62	0.000833:16.01	0.004190:13.20	0.002918:16.72	0.002142:18.68	0.000660:15.64	0.006391:20.57	0.003722:16.18	0.006761:19.19	0.002627:18.20	0.027729:19.75	0.002387:15.64	0.001318:18.68	0.002962:20.03	0.003231:17.60	0.002871:14.67	0.006889:17.67	0.027077:23.07	0.007381:24.45	0.000485:19.35	0.028280:20.08	0.006888:23.72	0.029060:25.20	0.000753:19.48	0.005932:19.50	0.002019:15.23	0.003254:11.27	0.003099:13.53	0.001627:14.41	0.006887:15.79	0.000802:13.98	0.002009:13.52
Chr01	8400001	0.018514:20.32	0.011659:26.96	0.025241:24.16	0.022997:22.88	0.035149:21.27	0.002933:14.30	0.008259:14.22	0.008088:19.24	0.004454:19.83	0.005997:18.15	NA:24.66	0.008483:16.75	0.012665:20.69	0.007266:19.02	0.023414:22.21	0.008187:16.14	0.004687:18.52	0.008220:19.24	0.008863:18.10	0.007763:15.80	0.031861:18.96	0.022636:25.44	0.011337:25.49	0.003508:22.97	0.022978:25.30	0.010932:26.17	0.021764:28.88	0.003769:22.15	0.016555:22.36	0.005325:16.72	0.006001:13.86	0.005337:14.64	0.005759:16.20	0.021110:19.10	0.004111:15.07	0.006355:15.53
Chr01	8450001	0.017068:27.29	0.016103:35.95	0.040442:30.31	0.025809:22.85	0.024887:25.66	0.002918:11.88	0.015038:13.40	0.005874:16.01	0.018170:19.12	0.007385:21.21	0.032236:30.62	0.017268:18.19	0.022804:24.14	0.015890:19.07	0.029559:30.79	0.007247:18.52	0.005721:21.00	0.006755:17.32	0.006601:16.10	0.009025:13.64	0.036194:19.22	0.026719:35.02	0.034401:25.69	0.001668:22.64	0.030282:31.33	0.033055:26.92	0.026323:38.60	0.001774:23.48	0.037729:28.67	0.018069:16.88	0.008001:14.87	0.017398:15.02	0.017818:16.27	0.029260:23.76	0.003432:17.80	0.016037:16.40
Chr01	8500001	0.003249:15.96	0.003296:18.90	0.018521:17.45	0.008256:15.43	0.008487:17.26	0.003068:12.82	0.012446:12.37	0.006193:17.10	0.017859:18.36	0.015157:18.98	0.006930:19.95	0.015972:18.13	0.014161:19.41	0.017000:16.46	0.014369:17.96	0.007880:14.58	0.007880:16.27	0.003555:16.37	0.002374:16.62	0.003262:13.73	0.009526:15.02	0.016226:21.35	0.012131:21.56	0.003900:17.95	0.006254:16.55	0.015210:24.22	0.016497:23.88	0.002437:18.15	0.010458:17.59	0.017495:17.52	0.007716:14.79	0.018234:15.76	0.016297:16.58	0.013526:17.25	0.008201:15.99	0.016557:16.65
Chr01	8550001	0.001479:15.62	0.004107:16.27	0.002039:15.29	0.010683:14.30	0.008443:16.64	0.000603:12.79	0.001839:13.30	0.010240:16.56	0.010790:17.01	0.010561:18.28	0.003508:19.95	0.002750:18.13	0.010221:17.67	0.004811:16.41	0.008677:16.70	0.009730:13.52	0.009038:15.93	0.003488:18.60	0.004574:17.09	0.003056:17.09	0.008813:13.68	0.009025:17.55	0.009052:18.10	0.001030:12.97	0.003807:10.26	0.008922:19.05	0.009293:19.38	0.002068:14.66	0.003781:12.63	0.003399:17.40	0.007834:13.78	0.008129:15.94	0.003258:16.53	0.008664:16.28	0.008051:15.88	0.004798:16.20
Chr01	8600001	NA:11.55	0.006170:11.94	NA:11.43	NA:11.06	0.007050:11.89	NA:10.60	NA:8.79	NA:10.87	NA:11.69	NA:12.64	NA:12.96	NA:11.80	NA:11.64	0.007357:12.14	0.008890:11.73	NA:9.34	0.008645:11.43	0.006901:13.18	0.011753:11.78	0.007349:11.34	NA:9.57	0.008850:12.26	NA:12.84	NA:10.84	NA:9.03	NA:13.22	0.008745:13.62	NA:11.75	NA:9.77	NA:11.54	NA:9.10	0.006235:10.96	NA:11.31	NA:11.32	0.006945:10.49	NA:10.80
Chr01	8650001	0.004791:20.59	0.004478:21.47	0.007880:20.48	0.005318:19.27	0.005066:21.92	0.001490:17.68	0.007895:15.87	0.004735:20.55	0.004385:20.86	0.004424:22.68	0.003708:24.85	0.004612:21.94	0.007572:21.96	0.005038:21.45	0.003805:21.70	0.007528:18.21	0.005646:20.12	0.003756:21.37	0.006439:20.56	0.004145:18.93	0.006670:19.45	0.005395:22.98	0.004238:26.73	0.004081:22.31	0.003770:19.45	0.005834:26.12	0.004556:25.76	0.003515:23.46	0.005078:18.56	0.004347:21.88	0.005159:16.52	0.007061:20.00	0.004882:19.75	0.004718:20.24	0.005058:19.84	0.004649:20.19
Chr01	8700001	0.004036:16.22	0.004441:17.13	0.006764:15.12	0.007987:15.28	0.006914:17.48	0.004421:14.20	0.004994:13.07	0.004678:16.40	0.007333:17.18	0.004580:19.34	0.006654:20.42	0.004728:18.75	0.005478:17.43	0.005763:18.41	0.003393:18.12	0.005503:13.94	0.004826:16.47	0.004344:18.27	0.006608:16.99	0.005486:16.80	0.005600:14.51	0.005579:18.29	0.004955:19.17	0.004597:14.48	0.004643:10.99	0.005829:20.05	0.005759:20.10	0.002887:16.80	0.004789:13.50	0.005309:17.68	0.005610:13.68	0.005547:16.92	0.004654:17.80	0.003835:17.87	0.004547:17.32	0.004647:16.87
Chr01	8750001	NA:12.61	NA:12.28	NA:12.73	NA:18.69	NA:14.33	NA:13.71	NA:11.25	NA:11.37	NA:13.42	NA:12.04	NA:11.04	NA:11.13	NA:11.77	NA:12.66	NA:10.80	NA:7.50	NA:11.56	NA:12.97	NA:13.67	NA:9.56	NA:11.20	NA:12.20	NA:18.33	NA:16.29	NA:12.16	NA:18.05	NA:14.36	NA:16.31	NA:11.02	NA:9.81	NA:7.75	NA:10.77	NA:9.22	NA:10.26	NA:8.91	NA:10.36
Chr01	8800001	0.001735:18.38	0.002928:18.01	0.003552:18.07	0.003503:16.30	0.002494:18.86	0.000744:14.72	0.003678:13.92	0.001969:17.57	0.002953:19.12	0.003721:20.28	0.002311:21.90	0.002309:19.99	0.003649:18.75	0.002518:18.82	0.002611:19.52	0.002690:16.65	0.001460:18.16	0.002624:20.35	0.003066:18.33	0.002208:18.86	0.002150:16.06	0.003467:19.93	0.003516:21.15	0.003274:16.50	0.003472:14.49	0.003636:22.37	0.003740:22.18	0.001590:17.50	0.004565:15.53	0.002274:18.16	0.002331:13.79	0.002747:18.48	0.003087:17.54	0.001484:17.74	0.002325:17.54	0.002097:17.53
Chr01	8850001	0.006077:14.95	0.005879:14.70	0.008661:15.60	0.007597:13.17	0.007087:15.77	0.003573:12.36	0.007624:11.87	0.005487:17.06	0.005716:17.36	0.006284:17.09	0.005167:18.09	0.006639:17.15	0.005179:15.44	0.006967:15.49	0.005984:15.27	0.006301:13.91	0.006071:15.44	0.007640:16.67	0.007530:15.92	0.006329:15.67	0.008785:13.78	0.006049:17.05	0.008154:19.47	0.008460:13.72	0.007593:12.53	0.006314:19.32	0.005253:18.97	0.002823:14.72	0.003946:14.35	0.004673:16.72	0.007718:12.33	0.005191:15.63	0.005371:15.31	0.006960:15.21	0.002992:15.51	0.005734:15.81
Chr01	8900001	0.009798:12.17	0.009672:13.46	0.009961:13.52	0.009555:13.46	0.009271:13.38	NA:9.90	0.010222:10.64	NA:13.71	0.007997:13.91	0.008723:13.59	0.007607:14.86	0.010192:13.52	0.008678:13.84	0.006530:13.49	0.007876:12.19	0.008650:11.25	0.008204:12.56	0.009249:13.58	0.007302:12.75	0.007915:12.50	NA:11.33	0.011479:14.91	0.009033:17.08	0.010768:13.59	0.007496:12.11	0.006853:16.78	0.011362:17.21	0.005373:14.03	0.008132:12.45	0.009491:12.90	NA:10.11	0.006722:12.34	0.007153:11.83	0.008366:12.09	0.008625:12.05	0.007211:12.37
Chr01	8950001	0.003363:20.63	0.007397:23.35	0.005007:21.62	0.002472:20.62	0.002187:22.24	0.001890:19.27	0.002794:16.39	0.008422:22.61	0.002911:22.15	0.007243:22.95	0.005893:24.66	0.009058:23.23	0.003850:22.70	0.002613:21.61	0.006898:21.83	0.008713:19.33	0.003979:21.36	0.005949:23.89	0.004467:21.40	0.008407:19.65	0.005689:20.07	0.008105:24.46	0.004033:29.19	0.003492:22.22	0.004719:21.06	0.003435:28.33	0.008130:28.26	0.000545:24.31	0.003494:20.69	0.008924:21.85	0.005694:17.49	0.000889:21.04	0.001281:20.39	0.008778:20.87	0.006095:21.02	0.007418:20.35
Chr01	9000001	0.010351:20.09	0.009443:23.13	0.013655:20.13	0.008047:20.41	0.008328:22.40	0.010794:18.78	0.011387:16.55	0.015790:19.77	0.007804:20.87	0.009442:21.23	0.007078:22.10	0.008802:20.95	0.008680:21.05	0.009329:21.52	0.009453:20.84	0.008045:19.07	0.010040:20.68	0.004786:22.66	0.011433:20.94	0.006542:18.82	0.012150:18.07	0.008261:24.19	0.012535:27.93	0.007962:22.95	0.007114:20.81	0.009729:28.27	0.007065:27.11	0.004546:25.35	0.010040:21.02	0.011176:19.55	0.011882:15.50	0.006770:18.42	0.006096:18.62	0.009575:19.31	0.006837:17.88	0.010048:18.24
Chr01	9050001	0.004541:16.42	0.003736:18.71	0.008710:16.93	0.004894:17.39	0.003541:17.37	0.004314:14.79	0.006801:13.43	0.004489:16.64	0.005697:17.88	0.003667:18.00	0.007125:17.87	0.004708:16.46	0.004599:17.13	0.003852:17.66	0.003281:17.68	0.005312:15.25	0.003828:16.01	0.002632:18.39	0.007910:16.52	0.003929:15.59	0.008444:14.45	0.005355:20.75	0.008562:22.44	0.005841:18.12	0.005054:17.04	0.005858:24.37	0.005288:24.08	0.002291:19.62	0.006455:17.00	0.005444:16.85	0.004489:13.06	0.004642:15.25	0.005154:15.15	0.003706:16.23	0.004371:14.76	0.005044:14.57
Chr01	9100001	0.011516:26.16	0.007243:32.44	0.011701:27.64	0.013503:26.95	0.011149:27.73	0.007841:24.86	0.011768:19.97	0.016202:25.67	0.011566:27.97	0.005016:27.57	0.004808:30.39	0.009350:24.98	0.012050:28.81	0.009315:25.04	0.011335:26.69	0.012898:21.14	0.008734:22.59	0.005951:26.67	0.011744:22.60	0.007665:22.12	0.010028:23.66	0.007128:28.09	0.010632:33.96	0.010674:29.73	0.006862:26.30	0.014581:35.34	0.006455:36.36	0.004215:28.92	0.009225:24.09	0.006782:22.94	0.006184:21.05	0.010910:23.87	0.007776:24.94	0.010690:23.90	0.006593:22.58	0.010111:22.17
Chr01	9150001	0.012131:16.25	0.014173:17.85	0.008335:19.99	0.010962:17.53	0.008318:20.51	0.006016:18.74	0.011887:13.46	0.013501:16.52	0.006526:18.47	0.013732:16.02	0.010919:17.94	0.011587:15.48	0.007643:20.14	0.012747:19.17	0.010781:18.70	0.011641:15.30	0.009752:15.90	0.002745:20.12	0.006209:17.65	0.010952:17.32	0.008531:16.12	0.009324:24.40	0.008740:27.81	0.012851:18.41	0.009190:18.24	0.013023:27.54	0.008460:27.06	0.004033:19.91	0.011615:21.34	0.007954:16.97	0.008662:13.63	0.010229:16.56	0.012172:14.52	0.013599:15.92	0.007371:15.79	0.009663:13.05
Chr01	9200001	0.013591:12.98	0.008077:16.13	0.008526:16.35	0.014608:14.08	0.010557:14.85	0.005527:12.69	0.006293:10.37	0.008195:13.52	0.005026:13.62	0.005216:13.93	0.007287:16.79	0.005344:13.09	0.009745:14.78	0.007493:13.88	0.010554:14.65	0.006363:10.32	0.006370:12.08	0.003012:13.78	0.004878:11.69	0.005307:12.17	0.006564:14.25	0.005229:16.76	0.009039:20.10	0.008387:14.94	0.008712:16.46	0.011338:17.79	0.005694:19.85	0.004222:15.35	0.012550:14.86	0.005999:12.98	0.005278:10.60	0.007482:13.20	0.008823:12.84	0.011163:12.50	0.004139:12.00	0.005959:11.98
Chr01	9250001	0.003754:17.40	0.005376:18.50	0.006432:19.32	0.008325:17.73	0.005646:20.10	0.004475:18.15	0.007508:14.03	0.004213:18.54	0.006075:19.11	0.003159:18.34	0.006217:20.02	0.004792:17.55	0.004062:19.24	0.005485:19.53	0.007197:17.53	0.005299:15.52	0.005745:18.21	0.004550:20.26	0.006537:17.98	0.006383:17.39	0.006288:16.28	0.006535:19.97	0.007249:22.77	0.007271:18.29	0.009578:16.61	0.005874:22.55	0.006905:22.17	0.003350:19.77	0.007650:17.68	0.002172:17.56	0.005332:14.79	0.003487:16.37	0.005323:17.03	0.005543:16.72	0.006296:16.47	0.004513:16.32
Chr01	9300001	0.005172:15.48	0.005633:17.21	0.005992:16.28	0.006278:16.31	0.006746:17.06	0.004612:15.57	0.003310:11.91	0.004291:15.62	0.006745:16.86	0.003745:16.12	0.005379:17.19	0.004423:15.29	0.004235:16.09	0.003124:17.14	0.003983:16.59	0.004692:13.54	0.006212:16.64	0.001020:18.57	0.003895:16.29	0.003694:14.38	0.004928:14.13	0.004153:17.12	0.004459:19.30	0.005253:14.02	0.003636:12.42	0.003643:19.36	0.004123:20.62	0.001202:16.90	0.004207:13.85	0.004981:15.31	0.004772:10.83	0.005277:13.42	0.006063:14.30	0.004141:13.60	0.003753:13.63	0.004761:14.36
Chr01	9350001	0.010451:16.85	0.009819:18.29	0.008543:17.95	0.011484:18.26	0.011061:16.67	0.009779:15.42	0.011015:13.48	0.009795:16.95	0.009985:18.03	0.010539:15.76	0.006827:19.07	0.007606:16.68	0.010610:18.32	0.011864:18.87	0.010297:16.78	0.008820:14.59	0.008229:16.89	0.006177:18.26	0.007022:16.35	0.006294:14.32	0.010913:13.72	0.011230:18.10	0.010260:22.22	0.011231:18.82	0.011651:16.08	0.011399:19.24	0.010776:22.33	0.007416:20.68	0.012842:16.58	0.008794:14.11	0.011292:14.28	0.007310:13.55	0.007410:15.89	0.006771:15.44	0.006454:15.04	0.007645:16.10
Chr01	9400001	0.028547:21.28	0.029736:27.42	0.035584:23.56	0.033214:22.06	0.031438:21.92	0.031842:20.82	0.033163:16.08	0.031271:21.71	0.034078:23.02	0.031580:22.96	0.029001:23.50	0.024298:18.63	0.031915:22.37	0.032337:23.10	0.032993:21.09	0.032487:18.12	0.030673:19.53	0.027624:24.17	0.031443:20.51	0.025004:17.48	0.034490:16.90	0.031887:25.08	0.030654:28.50	0.031155:21.48	0.032182:20.41	0.030568:27.11	0.032047:27.94	0.032128:26.05	0.033188:20.78	0.030519:19.70	0.032963:16.77	0.030705:19.57	0.031987:18.92	0.029700:18.61	0.023956:17.52	0.032119:19.50
Chr01	9450001	0.010597:16.64	0.010039:20.10	0.011442:18.36	0.012321:17.92	0.008899:19.13	0.011503:16.43	0.012035:13.76	0.009775:17.91	0.009184:19.06	0.009183:19.39	0.010737:19.98	0.009507:18.56	0.012059:19.05	0.009761:19.20	0.010071:18.69	0.009793:15.49	0.010450:16.88	0.008152:20.06	0.010328:17.25	0.009542:17.13	0.009669:16.24	0.010225:19.51	0.010552:20.95	0.011213:16.53	0.011497:14.09	0.009644:21.96	0.010146:21.13	0.009364:17.38	0.010729:15.65	0.010229:17.93	0.008398:14.20	0.011111:17.80	0.008766:17.35	0.009436:17.02	0.008060:16.28	0.011371:17.15
Chr01	9500001	0.004751:16.75	0.004683:17.88	0.005194:17.41	0.002202:16.72	0.003952:18.59	0.004158:14.56	0.001699:13.19	0.004622:19.23	0.002526:19.50	0.002971:20.16	0.004798:21.42	0.004752:18.52	0.004991:19.81	0.004223:18.79	0.005157:18.18	0.005840:14.56	0.005398:17.11	0.002112:21.07	0.005725:18.19	0.002274:18.18	0.002383:16.70	0.004918:19.74	0.003284:22.18	0.003174:17.56	0.002758:15.76	0.003591:23.21	0.004934:22.86	0.000187:19.03	0.002220:17.21	0.005579:18.00	0.002239:14.52	0.002656:17.50	0.002100:17.94	0.004485:17.78	0.005257:17.59	0.005209:16.85
Chr01	9550001	0.002010:18.52	0.002516:20.58	0.002156:21.02	0.003350:20.62	0.013614:20.86	0.002739:18.57	0.003149:15.72	0.011218:20.06	0.002812:19.87	0.010038:19.56	0.001829:22.29	0.002475:20.10	0.002028:22.48	0.002975:20.82	0.003459:19.32	0.003050:16.81	0.002293:18.80	0.001696:22.68	0.021829:17.87	0.014158:18.35	0.002405:19.22	0.001830:22.98	0.012181:26.31	0.014216:23.12	0.014179:21.29	0.002230:27.34	0.001549:27.24	0.001553:23.78	0.002196:20.81	0.014518:18.88	0.002588:16.60	0.001535:19.64	0.001696:19.60	0.013978:18.70	0.012954:18.61	0.002289:18.22
Chr01	9600001	NA:10.17	NA:11.74	NA:11.69	NA:12.02	NA:11.13	NA:11.45	NA:8.48	NA:9.51	NA:10.10	NA:9.26	NA:10.09	NA:9.06	NA:11.96	NA:10.87	NA:9.74	NA:9.16	NA:10.10	NA:10.70	NA:10.47	NA:9.09	NA:9.63	NA:11.38	NA:14.31	NA:12.32	NA:11.13	NA:13.88	NA:13.34	NA:12.18	NA:10.59	NA:8.31	NA:7.50	NA:9.13	NA:8.53	NA:8.48	NA:8.38	NA:8.59
Chr01	9650001	NA:0.00	NA:0.00	NA:0.00	NA:0.00	NA:0.00	NA:0.00	NA:0.00	NA:0.00	NA:0.00	NA:0.00	NA:0.00	NA:0.00	NA:0.00	NA:0.00	NA:0.00	NA:0.00	NA:0.00	NA:0.00	NA:0.00	NA:0.00	NA:0.00	NA:0.00	NA:0.00	NA:0.00	NA:0.00	NA:0.00	NA:0.00	NA:0.00	NA:0.00	NA:0.00	NA:0.00	NA:0.00	NA:0.00	NA:0.00	NA:0.00	NA:0.00
Chr01	9700001	NA:0.00	NA:0.01	NA:0.00	NA:0.03	NA:0.00	NA:0.01	NA:0.03	NA:0.00	NA:0.00	NA:0.01	NA:0.00	NA:0.01	NA:0.01	NA:0.01	NA:0.00	NA:0.01	NA:0.01	NA:0.00	NA:0.00	NA:0.03	NA:0.01	NA:0.01	NA:0.02	NA:0.01	NA:0.02	NA:0.02	NA:0.01	NA:0.03	NA:0.01	NA:0.01	NA:0.01	NA:0.01	NA:0.00	NA:0.00	NA:0.00	NA:0.03
Chr01	9750001	NA:0.02	NA:0.00	NA:0.02	NA:0.01	NA:0.00	NA:0.01	NA:0.01	NA:0.00	NA:0.00	NA:0.01	NA:0.01	NA:0.01	NA:0.00	NA:0.00	NA:0.00	NA:0.00	NA:0.01	NA:0.00	NA:0.00	NA:0.01	NA:0.00	NA:0.02	NA:0.02	NA:0.01	NA:0.01	NA:0.01	NA:0.02	NA:0.04	NA:0.02	NA:0.01	NA:0.01	NA:0.00	NA:0.00	NA:0.00	NA:0.00	NA:0.00
Chr01	9800001	NA:0.00	NA:0.01	NA:0.01	NA:0.01	NA:0.01	NA:0.00	NA:0.01	NA:0.01	NA:0.01	NA:0.02	NA:0.00	NA:0.00	NA:0.03	NA:0.01	NA:0.00	NA:0.01	NA:0.01	NA:0.00	NA:0.01	NA:0.00	NA:0.00	NA:0.01	NA:0.00	NA:0.01	NA:0.01	NA:0.00	NA:0.01	NA:0.01	NA:0.00	NA:0.00	NA:0.01	NA:0.01	NA:0.00	NA:0.01	NA:0.00	NA:0.00
Chr01	9850001	NA:0.07	NA:0.04	NA:0.06	NA:0.02	NA:0.07	NA:0.04	NA:0.05	NA:0.03	NA:0.02	NA:0.02	NA:0.01	NA:0.04	NA:0.06	NA:0.03	NA:0.07	NA:0.01	NA:0.07	NA:0.00	NA:0.05	NA:0.02	NA:0.04	NA:0.03	NA:0.06	NA:0.04	NA:0.04	NA:0.09	NA:0.05	NA:0.06	NA:0.04	NA:0.01	NA:0.02	NA:0.06	NA:0.02	NA:0.05	NA:0.02	NA:0.01
Chr01	9900001	NA:0.03	NA:0.04	NA:0.01	NA:0.02	NA:0.02	NA:0.02	NA:0.01	NA:0.03	NA:0.03	NA:0.02	NA:0.03	NA:0.03	NA:0.03	NA:0.01	NA:0.03	NA:0.02	NA:0.02	NA:0.01	NA:0.05	NA:0.03	NA:0.03	NA:0.06	NA:0.03	NA:0.02	NA:0.07	NA:0.04	NA:0.10	NA:0.08	NA:0.04	NA:0.02	NA:0.05	NA:0.02	NA:0.02	NA:0.03	NA:0.04	NA:0.03
Chr01	9950001	NA:0.00	NA:0.01	NA:0.00	NA:0.01	NA:0.00	NA:0.02	NA:0.00	NA:0.00	NA:0.01	NA:0.00	NA:0.00	NA:0.00	NA:0.03	NA:0.02	NA:0.05	NA:0.00	NA:0.00	NA:0.01	NA:0.01	NA:0.02	NA:0.00	NA:0.01	NA:0.01	NA:0.00	NA:0.01	NA:0.00	NA:0.01	NA:0.00	NA:0.01	NA:0.01	NA:0.00	NA:0.01	NA:0.00	NA:0.00	NA:0.01	NA:0.00
Chr01	10000001	NA:0.00	NA:0.00	NA:0.00	NA:0.00	NA:0.00	NA:0.00	NA:0.00	NA:0.00	NA:0.00	NA:0.00	NA:0.00	NA:0.00	NA:0.00	NA:0.00	NA:0.00	NA:0.00	NA:0.00	NA:0.00	NA:0.00	NA:0.00	NA:0.00	NA:0.00	NA:0.00	NA:0.00	NA:0.00	NA:0.00	NA:0.00	NA:0.00	NA:0.00	NA:0.00	NA:0.00	NA:0.00	NA:0.00	NA:0.00	NA:0.00	NA:0.00
Chr01	10050001	0.003726:19.31	0.003730:22.65	0.003736:23.37	0.005856:24.60	0.006983:20.97	0.003110:23.69	0.006739:16.06	0.007909:17.88	0.008132:18.80	0.009483:17.55	0.008414:19.30	0.004437:16.77	0.005233:22.19	0.003342:22.37	0.005280:19.47	0.004690:18.96	0.003179:21.08	0.006157:21.35	0.007824:19.52	0.006356:16.35	0.006440:19.68	0.008339:21.39	0.007193:27.47	0.005674:24.99	0.005164:23.29	0.005543:26.14	0.007507:24.58	0.002593:23.95	0.005780:20.06	0.007979:16.59	0.007359:13.55	0.004396:16.59	0.006862:15.79	0.008509:15.77	0.007033:15.84	0.005451:16.24
Chr01	10100001	0.000697:16.90	0.001127:19.90	0.000599:20.15	0.001422:21.42	0.003531:19.89	0.001725:20.32	0.001979:14.74	0.002274:16.14	0.002040:17.35	0.004980:16.14	0.004910:17.68	0.000625:15.77	0.002484:20.00	0.000980:19.47	0.002225:17.98	0.001575:15.95	0.001437:18.15	0.004869:19.88	0.005808:17.71	0.001508:14.54	0.004064:17.26	0.004729:19.42	0.002451:24.74	0.001223:21.29	0.004328:20.44	0.002287:23.68	0.004603:22.97	0.001023:20.06	0.002497:18.37	0.005898:15.46	0.002232:13.06	0.000785:14.83	0.000937:14.83	0.002455:13.70	0.001356:14.27	0.002064:14.17
Chr01	10150001	0.002544:19.32	0.002543:21.98	0.002275:21.79	0.002566:21.60	0.002948:21.21	0.002227:21.02	0.004950:15.27	0.003178:20.25	0.003318:20.69	0.006263:20.15	0.010685:20.69	0.001420:18.97	0.003695:22.33	0.001949:20.86	0.003967:20.52	0.003984:17.20	0.003879:20.80	0.002668:21.81	0.006985:19.99	0.002885:17.22	0.002205:18.57	0.002207:23.27	0.003581:27.79	0.001979:23.68	0.001945:22.44	0.003005:28.04	0.002710:26.50	0.001926:24.17	0.002210:20.01	0.007389:18.49	0.003315:14.95	0.002582:17.74	0.002715:17.75	0.003717:17.44	0.002128:18.30	0.002729:18.00
Chr01	10200001	0.001794:18.63	0.003636:23.76	0.001920:20.21	0.001480:19.75	0.003790:22.30	0.003013:20.42	0.002643:13.96	0.003372:18.86	0.002907:20.23	0.002603:17.71	0.007505:19.74	0.003110:17.43	0.003292:21.07	0.002228:20.96	0.002513:19.77	0.002555:16.77	0.002397:19.40	0.003065:21.85	0.002212:19.95	0.001757:17.31	0.002325:18.27	0.003551:22.83	0.003474:26.48	0.002363:20.98	0.003079:19.90	0.002849:26.05	0.004243:25.76	0.000501:21.99	0.002665:19.37	0.002361:16.99	0.001379:13.46	0.002157:16.34	0.001938:16.32	0.002474:15.83	0.002736:15.51	0.002802:16.09
Chr01	10250001	0.008249:23.05	0.008059:26.79	0.007490:25.93	0.009680:25.93	0.010216:25.01	0.007883:25.85	0.013744:17.89	0.008484:22.49	0.007694:25.70	0.011452:21.52	0.009364:23.38	0.010532:20.93	0.007801:25.68	0.008846:25.68	0.009740:24.22	0.008127:21.11	0.009474:23.47	0.010503:24.34	0.009973:24.35	0.011027:19.94	0.009743:22.77	0.007354:26.55	0.007472:33.00	0.005720:29.87	0.008542:26.81	0.007402:32.51	0.007951:31.58	0.006287:29.10	0.007515:25.15	0.008698:20.33	0.010833:17.20	0.011994:19.59	0.007788:20.07	0.009405:19.88	0.009117:19.42	0.008032:19.22
Chr01	10300001	0.001042:19.85	0.001151:21.45	0.000903:20.72	0.001145:20.94	0.001591:22.39	0.001301:20.49	0.001725:14.96	0.000910:20.28	0.001017:23.10	0.000534:19.70	0.000996:21.14	0.000965:19.25	0.001662:21.32	0.001712:21.28	0.001233:21.74	0.001658:17.23	0.001476:19.49	0.000770:22.39	0.001422:20.32	0.001226:18.11	0.000941:18.76	0.000816:23.81	0.001992:28.42	0.000672:23.42	0.001006:21.76	0.001052:28.31	0.000892:27.35	0.000145:22.68	0.001300:21.05	0.001254:19.18	0.000416:15.02	0.001023:17.68	0.001136:18.36	0.001127:17.66	0.001716:17.75	0.000755:17.51
Chr01	10350001	0.018326:17.21	0.016737:19.65	0.011832:19.04	0.011515:20.10	0.014619:18.84	0.010844:19.85	0.011590:13.07	0.008741:19.29	0.010939:20.02	0.007142:18.55	0.012452:19.88	0.016738:17.57	0.016219:16.99	0.016986:18.54	0.013646:17.89	0.017242:15.99	0.019277:16.59	0.013519:18.91	0.010658:18.58	0.007545:15.65	0.008444:17.57	0.018103:22.53	0.018119:26.36	0.016499:22.25	0.010336:20.50	0.018439:26.31	0.016823:24.70	0.008218:22.58	0.018443:19.23	0.019794:16.66	0.010659:14.22	0.010536:15.61	0.018477:15.31	0.010785:15.70	0.008197:15.12	0.010695:16.20
Chr01	10400001	0.013658:26.26	0.011199:31.59	0.007996:30.83	0.009958:33.08	0.011021:30.46	0.006615:32.21	0.013600:21.92	0.007834:29.05	0.011028:31.78	0.006842:27.38	0.010613:29.20	0.013564:26.58	0.010172:27.36	0.014278:29.92	0.010887:26.73	0.010901:24.81	0.011132:26.73	0.008751:30.42	0.007973:29.75	0.012816:21.61	0.007646:28.10	0.014663:32.59	0.013420:39.98	0.013657:37.68	0.008010:34.21	0.012090:39.59	0.012779:38.44	0.006156:37.35	0.012895:28.87	0.010299:25.11	0.009682:20.83	0.008191:23.19	0.013382:23.54	0.012809:23.99	0.012628:24.11	0.012359:23.65
Chr01	10450001	0.004774:18.21	0.003934:21.33	0.002351:20.85	0.004673:22.47	0.002864:21.72	0.002401:21.88	0.005733:14.50	0.003750:19.01	0.005939:20.96	0.002932:18.12	0.004965:18.43	0.005235:16.73	0.003762:20.24	0.004700:20.91	0.004007:20.02	0.003923:17.20	0.003673:17.88	0.003618:21.08	0.002912:19.32	0.006658:16.71	0.000987:17.90	0.006133:21.15	0.004907:24.10	0.005701:18.90	0.003762:16.22	0.005455:23.58	0.006109:23.89	0.001618:21.80	0.004341:16.40	0.003746:16.55	0.003874:12.32	0.001573:14.98	0.005190:15.49	0.005377:14.84	0.004843:15.71	0.004527:15.28
Chr01	10500001	NA:12.39	NA:12.39	NA:13.89	NA:14.99	NA:13.74	NA:14.97	NA:11.43	NA:13.58	NA:14.28	NA:12.07	NA:13.55	NA:12.22	NA:14.17	NA:14.64	NA:13.79	NA:10.07	NA:8.23	NA:13.60	NA:14.00	NA:11.59	NA:13.35	NA:13.90	NA:16.78	NA:14.75	NA:13.25	NA:15.42	NA:15.23	NA:15.28	NA:12.30	NA:12.07	NA:10.38	NA:11.89	NA:10.97	NA:11.86	NA:11.80	NA:12.83
Chr01	10550001	NA:10.56	NA:11.10	NA:11.73	NA:11.57	NA:12.68	NA:10.55	NA:8.54	NA:9.28	NA:11.32	NA:10.42	NA:11.54	NA:9.50	NA:10.73	NA:11.10	NA:10.81	NA:8.46	NA:8.11	NA:12.19	NA:10.45	NA:10.78	NA:9.34	NA:12.44	NA:13.62	NA:10.11	NA:8.34	NA:14.19	NA:14.06	NA:10.85	NA:9.85	NA:9.14	NA:6.45	NA:8.52	NA:9.19	NA:8.99	NA:8.81	NA:8.74
Chr01	10600001	0.002438:18.21	0.002468:22.20	0.001902:20.45	0.002002:17.84	0.001897:21.46	0.002506:15.93	0.001572:14.84	0.004677:21.30	0.000495:20.39	0.001764:23.67	0.001854:24.34	0.002149:22.20	0.001735:20.28	0.002250:19.99	0.002234:19.68	0.001722:17.41	0.001841:19.24	0.001681:21.68	0.001896:19.32	0.001576:18.98	0.001189:16.62	0.001741:23.53	0.001564:26.68	0.002413:20.12	0.002181:17.40	0.002132:26.62	0.001603:28.48	0.000493:22.17	0.001192:19.54	0.001166:22.22	0.000930:17.17	0.001154:19.08	0.001366:19.83	0.001175:20.35	0.000350:19.68	0.001779:20.28
Chr01	10650001	0.005923:17.45	0.005876:20.07	0.006647:18.79	0.004797:18.06	0.005435:19.55	0.007475:16.91	0.008010:14.09	0.004837:17.52	0.005997:18.12	0.005940:18.78	0.004178:21.01	0.004347:18.09	0.006236:18.79	0.007346:18.78	0.007945:17.74	0.004232:16.55	0.007218:18.10	0.005891:19.88	0.005972:18.44	0.005869:16.44	0.003356:16.24	0.006844:21.50	0.006338:23.13	0.004571:18.57	0.007628:15.03	0.006785:23.34	0.007227:24.26	0.001513:21.17	0.005316:17.66	0.006770:18.00	0.004088:14.53	0.006442:16.89	0.008134:16.42	0.004507:17.20	0.003959:16.37	0.005884:16.59
Chr01	10700001	0.004766:17.76	0.005303:19.91	0.004260:20.22	0.004086:19.67	0.004063:18.49	0.005383:18.53	0.005687:14.11	0.004166:18.51	0.005692:18.93	0.005471:19.67	0.005279:20.67	0.003266:18.07	0.007623:19.27	0.005210:18.22	0.005943:18.11	0.004683:16.31	0.005122:17.19	0.004857:19.78	0.005056:18.21	0.003297:17.05	0.002816:18.16	0.006011:20.10	0.005625:24.62	0.005028:21.39	0.004577:18.83	0.005088:23.59	0.005683:23.98	0.001425:22.43	0.005068:18.48	0.006140:17.74	0.005230:15.31	0.004452:17.24	0.004275:17.22	0.003580:16.76	0.004600:16.38	0.005254:17.15
Chr01	10750001	0.004865:17.61	0.003790:20.52	0.004168:19.12	0.002982:18.28	0.003048:19.06	0.005963:17.62	0.003868:13.37	0.004627:18.01	0.005098:18.83	0.005748:18.35	0.005004:19.23	0.003704:17.41	0.004801:19.91	0.005438:18.39	0.005359:17.56	0.004988:16.01	0.003700:17.34	0.003075:19.21	0.005950:17.87	0.001509:16.99	0.002701:16.95	0.003988:20.30	0.004963:23.15	0.003368:19.92	0.003273:18.22	0.004601:23.59	0.004035:23.60	0.001080:20.99	0.005759:18.88	0.004500:17.10	0.003854:14.68	0.004598:15.42	0.005300:16.79	0.001803:16.60	0.003614:16.11	0.004669:16.27
Chr01	10800001	0.003879:15.19	0.003670:16.68	0.002269:16.61	0.001991:15.79	0.002050:16.27	0.001819:13.10	0.002072:11.99	0.001343:17.09	0.002179:17.17	0.003615:18.38	0.003554:18.89	0.003786:16.94	0.002103:17.70	0.002437:15.67	0.003855:16.64	0.001965:13.40	0.000597:14.65	0.001760:17.67	0.003782:16.13	0.003082:14.50	0.001421:14.47	0.002141:19.36	0.003996:23.09	0.001365:19.83	0.001496:18.89	0.001888:22.67	0.002321:23.19	0.000689:19.87	0.004652:17.87	0.001653:16.34	0.001560:14.00	0.002205:16.00	0.000902:15.42	0.003395:15.55	0.001707:15.04	0.003500:15.67
Chr01	10850001	0.005683:12.63	0.006873:13.62	0.003141:13.42	0.003408:14.46	0.003770:13.24	0.003389:11.33	0.004061:10.05	0.003408:13.61	0.003537:14.35	0.006953:14.59	0.006831:16.29	0.006239:13.64	0.004057:13.83	0.003127:12.83	0.008441:13.69	0.003382:11.24	0.001321:12.13	0.002696:18.54	0.007691:17.32	NA:16.31	0.002173:11.95	0.004099:19.71	0.006544:17.69	0.002629:15.59	0.003939:20.17	0.003473:17.68	0.003134:23.14	0.002445:16.38	0.006896:13.04	0.002529:12.81	0.004165:11.07	0.002238:12.29	0.002889:12.67	0.007192:12.04	0.003512:11.92	0.006159:12.82
Chr01	10900001	0.006529:16.62	0.005192:17.51	0.004755:17.13	0.004482:16.91	0.006341:17.85	0.004787:15.87	0.005588:13.33	0.005533:16.63	0.004387:17.66	0.005120:17.71	0.006067:18.67	0.004596:16.84	0.004148:18.07	0.004346:17.37	0.005320:16.98	0.005128:15.35	0.005424:16.86	0.006531:18.95	0.006371:16.95	0.004267:15.36	0.003582:15.46	0.006145:18.37	0.005387:21.12	0.006875:16.71	0.006029:15.39	0.006583:21.08	0.006279:21.19	0.004739:18.17	0.006185:15.51	0.006283:16.04	0.005049:13.44	0.004995:14.92	0.003586:15.63	0.005982:15.93	0.003843:14.49	0.006738:15.83
Chr01	10950001	0.006051:18.29	0.004572:19.36	0.004223:17.43	0.004814:17.14	0.005092:20.05	0.007157:17.28	0.004114:13.41	0.005326:17.53	0.005538:19.94	0.006987:18.41	0.005904:20.58	0.005110:18.57	0.003765:19.33	0.004684:18.85	0.003451:18.73	0.004991:14.98	0.005282:18.33	0.005743:20.70	0.003523:18.02	0.004405:17.95	0.004297:15.98	0.005857:20.39	0.005394:21.47	0.005691:16.92	0.004729:14.44	0.004934:22.01	0.006186:22.98	0.001564:18.67	0.004245:16.25	0.004457:17.89	0.004223:12.87	0.003768:15.20	0.004892:16.57	0.005166:16.46	0.003165:15.61	0.005833:17.18
Chr01	11000001	0.005857:13.72	0.006454:14.84	0.004450:14.28	0.005261:13.10	0.005085:15.43	0.004721:13.64	0.006987:10.74	0.005753:12.02	0.004871:15.01	0.005506:14.02	0.004708:14.53	0.004403:13.38	0.004776:14.39	0.003615:14.02	0.005220:13.48	0.005402:12.17	0.004221:13.69	0.004830:15.34	0.002977:13.21	0.005540:13.03	0.007392:12.21	0.005326:15.06	0.005701:16.33	0.006269:13.42	0.006419:12.59	0.006048:16.76	0.004721:17.74	0.002051:14.56	0.006109:12.77	0.005899:13.13	0.004176:9.94	0.005233:12.06	0.005076:11.98	0.004906:12.53	0.003219:12.19	0.004684:12.35
Chr01	11050001	0.005572:20.70	0.003436:21.51	0.006079:22.09	0.006834:20.93	0.001381:23.57	0.006372:20.22	0.004045:16.32	0.006590:21.97	0.001770:22.58	0.003973:23.46	0.003340:25.13	0.004120:22.23	0.004426:22.74	0.004144:22.71	0.001504:20.77	0.003815:18.64	0.003343:21.50	0.004787:23.55	0.001714:21.38	0.003537:20.10	0.005490:19.95	0.003480:23.64	0.003168:29.62	0.004690:24.08	0.003607:21.83	0.003153:28.80	0.004303:28.27	0.000597:24.59	0.004482:21.23	0.005429:21.93	0.001467:17.83	0.003655:20.11	0.005707:19.60	0.003211:20.72	0.001333:19.68	0.005600:20.51
Chr01	11100001	0.006814:12.33	0.006328:13.51	0.008767:13.20	0.006618:12.50	0.005203:13.49	0.007406:10.94	0.006523:10.27	0.006608:11.96	0.006526:13.94	0.008441:14.23	0.005454:15.37	0.005638:13.45	0.006776:14.53	0.007584:13.58	0.005948:13.29	0.006907:10.72	0.006974:12.90	0.006795:13.98	0.005806:13.27	0.006434:12.17	0.007222:11.82	0.007805:15.16	0.005170:17.20	0.006951:14.90	0.006963:13.13	0.007239:18.20	0.007426:16.96	0.003620:15.50	0.007182:12.78	0.004947:13.73	0.005127:10.36	0.007719:12.48	0.005656:12.64	0.004971:12.51	0.006947:12.23	0.006785:11.92
Chr01	11150001	0.005243:16.79	0.005322:16.91	0.005861:17.97	0.004026:15.43	0.002731:19.58	0.001818:13.56	0.001696:13.45	0.001779:17.05	0.004317:18.27	0.004615:19.64	0.006000:21.17	0.001363:18.64	0.003012:19.48	0.003996:17.88	0.003713:17.96	0.003704:14.14	0.004853:16.72	0.002123:18.27	0.002108:17.99	0.002758:17.56	0.003643:14.95	0.004767:20.41	0.004154:23.56	0.003646:18.12	0.003155:16.00	0.005038:23.40	0.004508:23.88	0.000998:19.57	0.004160:17.12	0.003500:18.03	0.004894:14.06	0.007027:17.97	0.003193:16.76	0.001413:17.06	0.002505:16.40	0.004623:17.26
Chr01	11200001	0.004501:18.57	0.004717:19.10	0.006057:18.93	0.005723:16.96	0.005403:20.20	0.002622:16.72	0.003578:14.38	0.003456:18.17	0.005485:18.70	0.004738:20.43	0.005051:21.57	0.002197:19.14	0.006796:20.92	0.003863:18.71	0.004306:18.81	0.003110:16.19	0.004906:18.26	0.004077:19.67	0.001873:17.79	0.002253:17.23	0.004889:15.98	0.004855:21.96	0.004601:27.51	0.003026:23.79	0.003611:20.54	0.003847:26.91	0.004801:25.30	0.001603:23.73	0.004138:19.35	0.004800:18.91	0.005322:15.31	0.005835:17.88	0.003219:18.06	0.002292:18.35	0.004689:18.70	0.004131:17.73
Chr01	11250001	0.001951:18.07	0.001471:19.79	0.004046:19.41	0.002462:16.92	0.004198:18.96	0.000933:17.48	0.002143:14.18	0.002485:19.21	0.001689:18.78	0.002101:20.58	0.001813:20.90	0.001163:19.21	0.002220:19.61	0.002939:19.05	0.002259:18.97	0.001846:16.22	0.003365:18.59	0.003666:20.04	0.001917:18.15	0.001547:17.76	0.003551:17.91	0.003953:21.74	0.004023:24.92	0.001526:21.94	0.002632:19.65	0.003930:24.65	0.003904:24.42	0.000673:21.93	0.003888:18.10	0.001334:18.91	0.001314:15.22	0.004587:18.09	0.002589:18.07	0.001648:18.06	0.003532:17.75	0.002346:17.32
Chr01	11300001	0.003067:17.64	0.002374:20.74	0.004034:17.34	0.003844:17.69	0.004619:17.31	0.000902:16.06	0.003651:14.98	0.002441:17.87	0.003157:17.99	0.003972:20.61	0.002071:21.92	0.001021:19.48	0.003505:19.00	0.003285:18.32	0.003575:18.11	0.004771:15.72	0.004391:17.17	0.004491:20.15	0.002477:18.51	0.001062:17.97	0.003985:17.14	0.002362:21.25	0.002072:23.02	0.004143:19.14	0.005130:17.43	0.002180:23.01	0.002464:24.55	0.001763:21.09	0.003243:17.38	0.002809:18.50	0.004407:15.79	0.004684:17.77	0.003471:17.88	0.001122:17.63	0.003199:17.32	0.002213:17.55
Chr01	11350001	0.031501:17.17	0.014525:18.82	0.014485:16.93	0.008698:18.17	0.009075:17.42	0.007013:15.09	0.008698:13.72	0.032211:18.01	0.030169:18.30	0.031739:19.38	0.005535:20.39	0.005085:18.24	0.006722:16.76	0.029938:18.19	0.009189:16.65	0.030727:14.91	0.008186:16.92	0.008305:17.68	0.011018:16.75	0.007052:15.19	0.033174:15.09	0.008541:18.61	0.008168:20.70	0.007228:17.47	0.006611:15.84	0.006207:22.73	0.008103:23.34	0.005673:18.49	0.008730:15.57	0.030604:17.58	0.007065:14.93	0.033066:16.43	0.008509:16.33	0.031178:17.56	0.008004:15.71	0.013738:16.12
Chr01	11400001	0.005650:17.80	0.004075:20.24	0.005596:18.46	0.005879:19.22	0.003965:19.73	0.003081:15.14	0.004222:14.06	0.006751:17.54	0.004336:19.76	0.005923:18.66	0.004179:20.71	0.002063:18.44	0.005001:16.90	0.002814:20.19	0.004776:17.79	0.007060:15.96	0.006459:17.94	0.006562:19.77	0.003492:18.44	0.006985:15.65	0.005591:16.39	0.006332:20.03	0.006233:22.13	0.006113:18.58	0.005819:17.61	0.003560:23.44	0.006270:24.10	0.002715:21.36	0.006014:17.03	0.004271:17.29	0.006327:12.75	0.006084:15.29	0.003514:15.67	0.004490:16.53	0.005377:15.06	0.004386:16.04
Chr01	11450001	0.010581:23.31	0.009571:26.19	0.011304:24.79	0.012676:25.11	0.010674:26.87	0.006617:21.63	0.007000:20.80	0.009618:20.26	0.012897:24.44	0.011483:22.32	0.010569:23.82	0.007689:21.37	0.012687:23.42	0.009123:26.50	0.009119:23.50	0.010362:21.15	0.009304:23.95	0.010648:26.45	0.008079:24.24	0.009980:21.56	0.008935:19.48	0.010661:26.70	0.010912:29.61	0.011405:24.26	0.009341:22.39	0.010389:30.00	0.011157:30.16	0.008182:26.71	0.011094:22.69	0.009500:20.86	0.014266:15.23	0.010184:18.80	0.011471:19.09	0.009535:18.72	0.012540:18.78	0.010994:18.88
Chr01	11500001	NA:20.17	NA:22.67	NA:23.48	NA:23.92	NA:22.40	NA:21.96	NA:18.09	NA:20.39	NA:20.79	NA:18.46	NA:19.08	NA:17.63	NA:21.64	NA:22.52	NA:20.47	NA:18.26	NA:19.98	NA:21.27	NA:21.45	NA:16.64	NA:19.67	NA:22.55	NA:26.67	NA:24.67	NA:22.42	NA:25.85	NA:26.49	NA:24.14	NA:20.91	NA:17.72	NA:14.88	NA:15.80	NA:16.05	NA:16.71	NA:16.51	NA:15.62
Chr01	11550001	0.008373:17.53	0.007624:21.11	0.009070:20.43	0.013821:21.87	0.006303:21.36	0.010604:20.81	0.010619:14.62	0.008871:16.28	0.008084:18.24	0.010947:15.64	0.010769:15.79	0.008670:15.07	0.011170:19.32	0.010346:19.99	0.008014:17.63	0.009447:16.35	0.007909:18.20	0.008948:19.85	0.009986:17.59	0.010054:15.05	0.008677:17.36	0.008243:19.45	0.010196:24.30	0.009464:22.11	0.007244:19.89	0.008553:24.02	0.008915:22.83	0.006409:20.92	0.009294:19.20	0.009310:14.33	0.015404:12.05	0.010720:13.46	0.012665:14.10	0.011294:13.90	0.010656:13.64	0.010179:13.98
Chr01	11600001	0.018694:22.89	0.013638:28.43	0.016328:27.00	0.014450:28.45	0.012733:28.66	0.011114:28.02	0.017816:19.30	0.014436:22.46	0.017658:25.09	0.014877:21.80	0.013245:24.04	0.015037:22.62	0.012480:27.58	0.015819:26.08	0.013857:25.49	0.017681:21.93	0.013866:25.40	0.013628:27.56	0.014324:23.36	0.012806:21.91	0.015255:22.05	0.015077:28.15	0.016594:32.99	0.016983:28.57	0.012098:27.61	0.015265:32.44	0.015106:32.15	0.011731:29.35	0.016582:25.11	0.015979:19.85	0.029119:17.31	0.013396:20.20	0.012520:20.43	0.014796:19.66	0.017853:20.80	0.015140:20.86
Chr01	11650001	0.013144:18.26	0.007860:22.87	0.011811:22.75	0.005956:23.32	0.009525:21.95	0.009440:20.12	0.013788:15.20	0.011529:19.83	0.007855:20.31	0.012573:20.08	0.008460:20.47	0.005924:18.49	0.011964:21.26	0.006920:20.27	0.012525:19.49	0.011019:18.25	0.011667:20.44	0.012184:20.76	0.012484:19.13	0.006348:18.11	0.013265:18.08	0.011523:22.99	0.010375:29.09	0.010783:24.79	0.008330:23.43	0.007891:27.72	0.011581:27.29	0.005205:25.39	0.010979:21.01	0.005892:19.14	0.013170:15.20	0.010357:17.77	0.010182:16.85	0.014649:17.04	0.008622:17.54	0.008202:17.25
Chr01	11700001	0.002799:15.29	0.002385:20.04	0.003073:18.58	0.003645:18.61	0.003484:18.64	0.002842:15.52	0.004360:12.21	0.002077:15.47	0.009283:15.89	0.004496:15.99	0.003834:17.25	0.002013:15.95	0.003656:17.49	0.003402:17.39	0.004332:15.52	0.010953:14.39	0.011619:15.99	0.003647:18.24	0.005471:16.99	0.003105:15.40	0.004970:15.76	0.003892:20.03	0.003115:24.84	0.002979:20.67	0.003389:19.50	0.003891:23.72	0.004282:23.10	0.001942:21.07	0.010810:17.75	0.004787:15.12	0.002891:12.32	0.003049:14.74	0.003553:14.96	0.003322:14.74	0.003634:13.89	0.003487:14.62
Chr01	11750001	0.003207:20.58	0.002030:28.51	0.002712:28.54	0.006720:23.69	0.002009:24.78	0.003008:20.72	0.003479:18.75	0.002959:20.97	0.006267:21.67	0.002574:23.73	0.000672:24.60	0.000949:22.87	0.001729:26.64	0.007088:23.71	0.002757:21.32	0.006269:21.76	0.006991:22.63	0.002932:24.19	0.002171:23.60	0.003545:19.91	0.002308:22.39	0.002934:28.26	0.002750:36.83	0.003238:33.98	0.000701:31.59	0.003325:35.15	0.002746:33.80	0.000534:33.27	0.009039:27.72	0.003385:21.94	0.002808:19.59	0.006760:21.32	0.001952:20.65	0.002707:21.87	0.006140:22.21	0.006794:22.42
Chr01	11800001	0.005003:22.40	0.003145:27.47	0.004819:26.74	0.008963:28.30	0.004596:26.20	0.008651:26.23	0.005469:19.08	0.005141:22.60	0.008915:21.61	0.006080:21.08	0.002493:21.83	0.003552:20.03	0.004966:23.92	0.012031:25.68	0.004744:21.56	0.008655:24.20	0.009072:24.29	0.005801:23.38	0.004251:23.80	0.007241:19.87	0.003819:24.20	0.004110:24.93	0.007122:35.36	0.005112:32.07	0.002325:28.42	0.005039:31.74	0.004296:29.95	0.002400:30.41	0.011325:24.72	0.007228:19.68	0.006702:15.62	0.012882:17.36	0.003864:17.87	0.005996:18.33	0.009324:17.65	0.011234:19.09
Chr01	11850001	NA:11.55	NA:14.84	NA:14.18	NA:15.05	NA:13.85	NA:13.94	NA:10.47	NA:10.43	NA:12.35	NA:10.88	NA:10.77	NA:10.21	NA:12.97	NA:14.52	NA:11.93	NA:11.13	NA:11.82	NA:12.97	NA:12.80	NA:10.16	NA:12.21	NA:13.81	NA:17.10	NA:16.15	NA:14.59	NA:16.10	NA:14.94	NA:14.95	NA:13.25	NA:9.75	NA:8.18	NA:9.40	NA:9.34	NA:9.34	NA:9.05	NA:9.72
Chr01	11900001	0.004309:12.84	0.007251:14.67	0.008065:15.04	0.006483:14.34	0.009475:14.90	0.002399:13.29	0.005470:11.14	0.004740:13.17	0.005693:14.01	0.004197:13.23	0.005394:14.89	0.002163:13.55	0.008985:14.95	0.007327:15.12	0.008878:13.91	0.003063:12.90	0.006345:13.50	0.006441:15.17	0.005870:13.81	0.006628:12.30	0.006817:13.01	0.008362:15.66	0.005398:18.84	0.008543:15.36	0.002261:14.57	0.006210:19.40	0.008210:18.47	0.002013:16.14	0.006063:13.86	0.009462:12.54	0.005584:10.22	0.004649:11.81	0.004741:12.24	0.006181:12.45	0.004291:12.04	0.006205:11.88
Chr01	11950001	0.005157:17.94	0.005115:20.52	0.002932:21.01	0.003868:18.64	0.006540:20.80	0.001827:16.38	0.005071:15.67	0.006557:21.30	0.004217:21.14	0.001633:21.96	0.004481:22.82	0.002904:21.35	0.006496:21.90	0.004484:19.86	0.007614:19.69	0.004377:16.78	0.004243:19.61	0.005162:21.38	0.002099:19.14	0.002999:18.33	0.004507:17.95	0.004547:22.38	0.003871:24.96	0.006730:19.46	0.001089:17.79	0.004394:25.35	0.004308:25.19	0.001455:21.37	0.006466:19.16	0.004056:19.93	0.005019:17.05	0.005145:19.28	0.004185:19.31	0.002954:19.50	0.005180:18.78	0.002923:19.53
Chr01	12000001	0.005364:14.37	0.002993:16.15	0.004553:15.33	0.004193:13.78	0.003146:17.16	0.002027:14.45	0.005616:11.92	0.005214:15.25	0.003850:17.68	0.001673:15.93	0.004288:16.49	0.002628:15.18	0.002906:16.53	0.003318:16.49	0.003703:16.07	0.002171:12.98	0.003483:14.76	0.006101:17.61	0.002059:14.76	0.004347:14.70	0.002748:12.87	0.003789:17.11	0.003523:18.13	0.003177:13.41	0.002029:11.68	0.004187:19.44	0.003948:18.89	0.000377:15.17	0.005358:13.44	0.002836:14.86	0.002397:11.52	0.003928:12.91	0.004466:14.58	0.004640:13.79	0.003808:13.88	0.004234:13.94
Chr01	12050001	0.003420:12.17	0.001596:14.47	0.003764:13.94	0.002144:12.45	0.002641:14.05	0.002065:14.14	0.004045:10.06	0.002064:13.52	0.004299:13.61	0.002649:12.58	0.003086:13.81	0.003383:12.62	0.003287:14.13	0.003182:14.01	0.003464:12.56	0.003049:10.95	0.002308:12.90	0.002878:14.65	0.003698:12.41	0.002269:11.79	0.003467:12.36	0.004830:14.63	0.005491:17.84	0.003559:14.91	0.001524:13.24	0.003699:17.37	0.004444:16.14	0.001087:14.55	0.005260:12.46	0.003234:12.36	0.002988:9.94	0.001705:12.06	0.003310:11.65	0.002178:11.30	0.002275:11.35	0.003804:11.62
Chr01	12100001	0.007070:15.61	0.006645:19.42	0.008760:17.51	0.007435:16.67	0.007027:17.37	0.006007:18.45	0.009028:12.35	0.007206:16.48	0.008669:16.28	0.008986:14.75	0.008344:15.89	0.009166:14.81	0.010094:17.37	0.004169:17.42	0.008210:15.84	0.004435:14.08	0.007592:16.24	0.009631:16.91	0.006871:15.02	0.007799:14.04	0.006666:15.40	0.007473:17.38	0.009377:22.57	0.008826:20.52	0.005639:17.53	0.009266:21.83	0.009037:19.86	0.007652:19.61	0.009672:16.08	0.008458:13.55	0.007805:11.63	0.006450:13.05	0.006499:13.52	0.009034:13.39	0.006810:13.73	0.008782:13.49
Chr01	12150001	0.005531:19.31	0.003953:23.97	0.005892:22.64	0.005074:21.73	0.005362:22.71	0.004939:22.87	0.004928:16.73	0.004296:20.49	0.006267:20.65	0.005799:19.52	0.006978:20.65	0.006363:18.99	0.005205:22.87	0.006220:22.71	0.004893:20.30	0.005182:18.02	0.004288:20.88	0.005878:22.70	0.006103:19.75	0.004200:18.75	0.005743:19.61	0.004490:23.62	0.004815:27.81	0.005269:22.98	0.005220:21.65	0.004757:26.89	0.004889:25.89	0.002929:23.39	0.005393:20.72	0.004845:18.54	0.005209:15.44	0.005317:17.71	0.006832:18.08	0.003674:17.67	0.005914:17.50	0.005539:17.50
Chr01	12200001	0.025216:16.12	0.023766:19.48	0.011189:19.92	0.011300:18.51	0.023894:17.05	0.011391:17.71	0.008071:14.05	0.022930:18.14	0.024289:18.22	0.006087:17.30	0.011819:17.52	0.023985:16.69	0.024563:18.68	0.006041:19.64	0.023952:18.57	0.024998:14.68	0.011738:17.16	0.010034:18.77	0.023594:17.70	0.005561:14.91	0.011895:15.57	0.024437:20.03	0.009745:24.63	0.022818:18.71	0.005737:17.74	0.006504:23.04	0.022915:23.08	0.004171:20.44	0.011695:18.45	0.023465:15.43	0.023939:13.48	0.008009:15.37	0.024559:14.73	0.006021:15.28	0.010883:14.39	0.011348:15.05
Chr01	12250001	0.028095:21.03	0.027494:25.19	0.027523:24.51	0.013616:21.89	0.024433:23.21	0.009869:20.60	0.015923:15.01	0.014002:20.70	0.027115:23.65	0.010697:22.20	0.013668:20.90	0.014437:20.54	0.027925:23.30	0.009071:25.84	0.010886:22.70	0.013548:18.78	0.023858:20.98	0.011855:22.99	0.010433:23.04	0.010020:19.62	0.027729:20.51	0.016504:23.70	0.026393:27.56	0.027709:19.72	0.021463:20.54	0.015473:23.74	0.014859:27.01	0.010342:24.44	0.025551:20.24	0.028434:19.60	0.029627:16.64	0.012533:18.77	0.014272:19.32	0.009975:18.92	0.025789:17.35	0.013826:18.08
Chr01	12300001	0.007529:24.68	0.018531:25.09	0.018538:24.09	0.010734:22.93	0.007878:26.72	0.018925:22.97	0.019542:17.11	0.011227:20.25	0.009436:22.13	0.017341:20.33	0.011058:23.23	0.006883:19.07	0.020951:26.17	0.008330:26.24	0.021342:22.36	0.007602:21.02	0.016114:22.10	0.017220:24.65	0.010459:24.07	0.008829:19.58	0.019909:20.43	0.007024:26.35	0.009885:30.23	0.018852:21.73	0.009922:21.80	0.015534:28.76	0.006598:30.40	0.009277:23.55	0.008104:23.48	0.016811:19.39	0.007947:15.77	0.012069:16.24	0.007134:19.49	0.018111:17.34	0.011795:17.67	0.011577:18.07
Chr01	12350001	0.006007:24.19	0.009967:24.33	0.014355:24.02	0.011557:21.61	0.006673:26.67	0.014161:21.93	0.011653:19.40	0.012002:23.71	0.004658:25.61	0.013671:24.90	0.013993:25.64	0.009133:23.13	0.007972:25.30	0.004612:25.56	0.009205:24.51	0.007768:21.09	0.009936:23.96	0.013720:25.17	0.007861:24.32	0.003753:20.60	0.014367:21.66	0.008473:25.51	0.007891:28.79	0.006703:24.72	0.006631:22.80	0.010625:28.30	0.008249:28.44	0.001990:24.91	0.007942:22.30	0.005884:24.13	0.005206:20.39	0.007872:22.67	0.004734:22.93	0.010395:23.34	0.010504:21.74	0.009028:23.42
Chr01	12400001	0.005350:17.89	0.004317:19.78	0.006237:17.72	0.004854:17.65	0.007677:21.08	0.004758:17.73	0.004372:13.74	0.004279:17.17	0.005006:19.13	0.005608:17.43	0.004711:19.87	0.004223:18.15	0.005363:19.26	0.006629:20.55	0.005288:20.19	0.004614:16.42	0.006153:18.61	0.004505:21.02	0.004256:18.78	0.004483:18.70	0.004481:15.80	0.006607:19.06	0.004739:19.97	0.006089:14.70	0.007642:11.70	0.004693:20.11	0.006847:21.17	0.001407:16.66	0.007111:14.23	0.006745:17.45	0.006833:12.90	0.005957:16.50	0.005290:15.95	0.004112:16.60	0.004513:15.83	0.006687:16.30
Chr01	12450001	NA:14.93	0.035530:18.25	NA:14.90	NA:18.46	NA:10.80	NA:15.33	NA:10.98	NA:14.57	NA:9.31	NA:12.43	NA:13.13	NA:9.44	NA:10.15	0.031081:17.83	NA:12.39	NA:12.97	NA:13.19	NA:9.06	NA:14.23	NA:10.02	NA:13.67	NA:14.41	NA:18.66	NA:18.01	NA:16.42	NA:18.14	NA:16.56	0.035968:19.06	NA:13.41	NA:11.79	NA:9.55	NA:11.13	NA:10.12	NA:10.75	NA:7.24	NA:11.41
Chr01	12500001	NA:15.42	NA:19.29	NA:19.86	NA:20.53	NA:16.28	NA:18.15	NA:14.02	NA:15.38	NA:14.74	NA:16.04	NA:16.87	NA:15.29	NA:15.74	NA:18.17	NA:15.55	NA:15.21	NA:16.92	NA:15.10	NA:17.97	NA:13.60	NA:17.12	NA:18.13	NA:22.87	NA:21.09	NA:19.82	NA:21.73	NA:21.78	NA:20.88	NA:17.85	NA:15.72	NA:13.66	NA:14.29	NA:14.13	NA:14.92	NA:12.12	NA:14.12
Chr01	12550001	NA:10.33	NA:12.79	NA:13.32	NA:13.21	NA:11.21	0.007668:14.43	NA:8.96	NA:10.15	NA:11.43	NA:9.50	NA:10.40	NA:9.66	NA:11.31	NA:12.68	NA:11.13	NA:9.58	NA:11.59	NA:10.82	NA:12.35	NA:7.56	NA:10.50	NA:12.57	NA:16.40	NA:14.26	NA:12.99	NA:15.69	NA:14.55	NA:14.07	NA:12.23	NA:8.98	NA:7.56	NA:8.80	NA:8.47	NA:8.57	NA:8.32	NA:8.22
Chr01	12600001	NA:6.22	NA:7.69	NA:7.81	NA:8.91	NA:6.80	NA:8.08	NA:6.20	NA:4.75	NA:6.35	NA:6.57	NA:7.01	NA:5.79	NA:8.02	NA:7.32	NA:7.15	NA:6.23	NA:7.20	NA:6.88	NA:7.87	NA:5.68	NA:6.66	NA:8.92	NA:10.20	NA:8.21	NA:7.25	NA:10.18	NA:9.56	NA:8.13	NA:7.05	NA:5.44	NA:4.70	NA:5.21	NA:6.26	NA:5.77	NA:5.91	NA:5.65
Chr01	12650001	NA:12.80	NA:9.30	0.017409:18.31	0.021164:19.85	0.017117:19.12	0.019256:18.32	0.016837:13.05	NA:8.66	NA:13.30	NA:11.55	0.015263:17.24	NA:11.86	NA:19.72	NA:15.33	0.016743:17.75	0.015812:15.26	0.016918:16.94	0.018668:15.06	0.020358:18.42	0.016103:16.07	NA:12.30	0.019012:17.83	0.019935:24.14	NA:16.10	NA:13.01	0.017441:24.01	0.018006:22.68	NA:10.90	0.020302:17.51	NA:10.55	NA:9.65	0.016944:13.71	0.016024:15.06	0.022559:15.32	0.015188:14.31	NA:10.38
Chr01	12700001	NA:11.57	NA:8.57	NA:11.03	NA:20.27	0.026421:17.23	0.025451:17.54	NA:8.62	NA:8.79	NA:12.70	NA:11.30	NA:15.31	NA:11.16	NA:13.82	NA:12.70	NA:14.11	NA:12.46	NA:10.29	NA:12.21	NA:17.82	NA:14.20	NA:12.01	NA:16.92	NA:18.11	NA:14.45	NA:13.89	NA:18.66	NA:17.13	NA:9.67	NA:14.37	NA:9.98	NA:7.40	NA:11.22	NA:11.35	NA:12.80	NA:13.43	NA:9.80
Chr01	12750001	0.018112:16.13	0.013321:18.18	0.016337:17.66	0.016176:22.32	0.024468:13.54	0.014658:18.30	NA:13.39	0.012471:15.11	0.022188:12.35	0.019726:15.34	0.020435:16.11	0.021248:14.60	0.021116:13.71	0.018072:19.96	0.018376:16.43	0.016229:15.16	0.017683:16.29	0.019869:13.24	0.018476:17.34	0.016625:13.82	0.017395:14.38	0.013281:18.42	0.015891:23.40	0.018387:21.61	0.016064:18.40	0.014190:23.15	0.014178:21.14	0.011103:19.80	0.014392:17.03	0.017794:13.82	NA:11.11	0.017740:13.03	0.015274:13.09	0.017349:13.87	NA:10.72	0.020815:13.71
Chr01	12800001	0.031299:16.43	0.029486:19.68	0.014951:16.47	0.015286:18.81	NA:11.78	0.014312:16.94	0.019603:11.21	0.028735:14.77	NA:9.94	0.028217:13.59	0.017614:12.90	NA:10.52	NA:10.43	0.021654:19.63	0.021632:13.26	0.015737:14.14	0.014904:14.34	NA:9.98	0.015404:15.40	0.018038:11.39	0.016674:13.76	0.015934:15.35	0.017244:20.58	0.023885:20.59	0.024800:17.92	0.016672:19.99	0.016585:18.05	0.026250:21.78	0.016627:14.24	0.024135:11.93	NA:9.43	0.028266:11.83	0.016287:10.80	0.015834:10.99	NA:7.89	0.028776:11.35
Chr01	12850001	NA:7.59	NA:8.22	NA:9.01	NA:9.24	NA:8.56	NA:8.25	NA:5.40	NA:6.72	NA:7.52	NA:6.11	NA:6.85	NA:6.14	NA:7.49	NA:8.92	NA:7.63	NA:6.93	NA:7.75	NA:7.15	NA:8.05	NA:4.94	NA:6.68	NA:8.10	NA:10.42	NA:8.40	NA:8.06	NA:9.88	NA:9.46	NA:8.84	NA:7.74	NA:5.98	NA:4.65	NA:5.53	NA:5.74	NA:6.20	NA:5.94	NA:5.58
Chr01	12900001	NA:12.22	NA:14.16	NA:14.62	NA:14.97	NA:14.18	NA:13.72	NA:9.66	NA:9.72	NA:12.90	NA:10.19	NA:9.93	NA:10.07	NA:12.66	NA:15.18	NA:11.89	NA:11.13	NA:12.70	NA:12.17	NA:13.86	NA:9.75	NA:11.65	NA:13.52	NA:18.28	NA:16.40	NA:13.32	NA:17.91	NA:16.60	NA:15.28	NA:12.87	NA:9.69	NA:8.70	NA:9.09	NA:10.04	NA:8.88	NA:9.39	NA:9.38
Chr01	12950001	0.009109:16.80	0.009328:23.19	0.008145:20.37	0.009501:21.00	0.011346:20.12	0.009136:21.69	0.011685:16.63	0.008858:19.25	0.008416:19.40	0.007722:18.26	0.008902:19.22	0.008573:16.27	0.009282:21.65	0.011524:19.52	0.009819:18.42	0.010811:17.00	0.008824:17.78	0.010143:20.16	0.011575:20.09	0.007275:16.49	0.011411:19.59	0.012491:22.36	0.012182:27.51	0.009649:26.01	0.009924:23.16	0.015301:27.99	0.014338:27.12	0.008508:25.64	0.012994:21.59	0.008052:16.80	0.010841:13.55	0.008993:14.96	0.009861:16.10	0.008426:15.97	0.006681:14.35	0.010564:15.44
Chr01	13000001	0.009788:17.38	0.007722:23.18	0.005282:22.16	0.008641:22.91	0.002972:22.92	0.006643:20.12	0.003473:16.65	0.003427:19.79	0.008291:22.21	0.007172:19.81	0.006917:21.10	0.007471:19.46	0.004680:23.47	0.008557:20.18	0.007784:20.64	0.008767:17.98	0.007754:20.82	0.002077:22.10	0.003355:20.72	0.007457:19.58	0.002485:19.15	0.003468:23.63	0.003781:27.50	0.006053:20.31	0.009672:19.21	0.007044:26.77	0.004246:27.87	0.001656:20.10	0.003909:21.21	0.003479:19.13	0.009445:13.98	0.007387:17.52	0.002586:18.74	0.005729:18.40	0.006871:17.61	0.009205:17.32
Chr01	13050001	0.002419:16.79	0.011518:19.84	0.002589:18.63	0.002649:21.63	0.001832:20.57	0.001913:18.28	0.003057:13.77	0.002844:17.12	0.002620:18.98	0.011491:17.97	0.010172:19.25	0.011584:17.51	0.001921:20.44	0.002270:19.79	0.002499:17.44	0.002940:16.05	0.002224:17.78	0.002331:20.09	0.002250:18.70	0.011756:16.87	0.002517:17.55	0.002471:21.81	0.003642:26.20	0.002828:21.06	0.000973:19.34	0.001668:25.00	0.002579:24.79	0.000476:22.32	0.002447:19.26	0.002368:16.74	0.001847:8.98	0.002549:16.86	0.002529:16.33	0.002409:15.91	0.011691:15.86	0.010674:16.63
Chr01	13100001	0.002716:15.89	0.011253:19.21	0.001707:18.91	0.003018:19.71	0.001372:18.05	0.001633:17.15	0.002478:12.94	0.006204:16.75	0.002891:16.91	0.010951:16.31	0.010182:17.62	0.010922:15.83	0.001651:19.46	0.002590:18.21	0.001902:15.62	0.001851:14.45	0.002178:16.30	0.002281:18.18	0.002937:16.43	0.011075:15.30	0.001492:16.13	0.002561:19.73	0.011248:23.67	0.002244:20.59	0.000177:18.81	0.001092:22.75	0.002474:21.94	0.000148:20.10	0.001717:17.99	0.002038:15.12	0.001335:8.71	0.002645:14.64	0.004518:15.79	0.001407:14.57	0.011676:15.12	0.015314:14.79
Chr01	13150001	0.003777:16.67	0.002077:18.90	0.003893:19.74	0.002155:19.90	0.011724:19.14	0.002840:17.56	0.004181:13.88	0.008674:16.42	0.002291:17.95	0.003376:16.86	0.002245:17.57	0.002547:15.53	0.003085:19.42	0.001342:19.87	0.001894:17.52	0.004124:13.96	0.002312:16.45	0.001911:18.65	0.002291:16.99	0.001136:15.19	0.003192:15.95	0.002524:20.05	0.001453:24.02	0.003307:20.16	0.001499:18.25	0.003155:23.65	0.002275:22.13	0.000990:21.00	0.002034:18.16	0.003914:15.59	0.003208:13.63	0.002250:15.17	0.002891:14.57	0.002688:15.15	0.001433:14.30	0.012842:14.40
Chr01	13200001	0.003017:25.28	0.002890:31.37	0.002696:31.61	0.002504:35.89	0.004330:28.25	0.003335:30.63	0.002472:21.68	0.007261:22.67	0.002325:25.31	0.003695:22.79	0.003615:24.60	0.002603:21.29	0.003434:30.28	0.001754:30.09	0.002460:24.94	0.005705:23.72	0.005555:26.09	0.002256:26.22	0.000741:27.00	0.001979:21.25	0.001739:26.71	0.002847:28.72	0.002442:39.45	0.002495:35.59	0.001040:31.70	0.002362:36.78	0.003185:35.56	0.000640:34.04	0.001916:28.38	0.002512:20.95	0.002703:18.18	0.003122:21.00	0.003042:20.58	0.002600:20.50	0.003414:20.95	0.006560:20.10
Chr01	13250001	NA:10.34	NA:13.36	NA:12.71	NA:15.73	NA:11.92	NA:13.89	NA:9.01	NA:9.93	NA:10.31	NA:9.46	NA:10.23	NA:8.77	NA:12.60	NA:11.67	NA:10.53	NA:10.75	NA:11.22	NA:11.67	NA:11.97	NA:8.96	NA:11.04	NA:11.59	NA:15.63	NA:14.39	NA:12.85	NA:14.77	NA:14.53	NA:13.78	NA:11.47	NA:8.89	NA:7.69	NA:8.86	NA:8.49	NA:8.02	NA:8.46	NA:9.15
Chr01	13300001	NA:4.64	NA:5.48	NA:5.63	NA:5.78	NA:4.85	NA:5.99	NA:4.30	NA:4.63	NA:4.91	NA:4.09	NA:4.27	NA:3.86	NA:5.49	NA:5.06	NA:4.86	NA:4.59	NA:5.01	NA:4.89	NA:4.79	NA:4.24	NA:4.60	NA:5.18	NA:7.19	NA:6.33	NA:5.50	NA:6.85	NA:6.83	NA:6.38	NA:5.29	NA:3.77	NA:3.63	NA:4.10	NA:3.86	NA:3.73	NA:4.14	NA:3.80
Chr01	13350001	NA:4.97	NA:5.94	NA:6.63	NA:4.86	NA:5.71	NA:6.40	NA:4.86	NA:5.07	NA:5.60	NA:4.60	NA:5.02	NA:4.80	NA:6.76	NA:5.49	NA:5.28	NA:4.61	NA:5.40	NA:5.29	NA:5.48	NA:4.75	NA:5.16	NA:6.29	NA:8.61	NA:6.55	NA:6.04	NA:8.06	NA:7.25	NA:7.38	NA:5.87	NA:4.85	NA:4.18	NA:4.72	NA:4.55	NA:4.70	NA:4.64	NA:4.89
Chr01	13400001	0.003812:16.76	0.004029:20.60	0.004569:20.77	0.004414:21.80	0.005591:20.39	0.003822:18.02	0.004174:14.46	0.009005:17.36	0.004706:18.00	0.004429:16.45	0.003965:17.90	0.003388:15.99	0.003199:19.95	0.004072:19.27	0.003250:17.48	0.005104:15.52	0.005026:17.69	0.002897:17.76	0.004376:16.97	0.003458:15.49	0.003306:16.73	0.004184:19.97	0.004707:26.12	0.003952:21.99	0.002530:20.36	0.005211:24.08	0.004997:23.76	0.002851:22.32	0.003905:18.35	0.004185:15.33	0.003157:13.55	0.003037:15.41	0.004870:14.28	0.003202:14.40	0.003356:14.14	0.009054:14.68
Chr01	13450001	NA:13.68	NA:18.23	NA:16.74	0.006396:17.75	NA:18.01	NA:15.97	NA:11.17	NA:14.29	NA:15.05	NA:12.95	NA:13.09	NA:12.31	NA:16.93	NA:16.21	NA:14.40	NA:14.23	NA:14.91	NA:16.12	NA:14.78	NA:11.97	NA:14.92	NA:15.84	NA:20.15	NA:19.00	NA:17.09	NA:19.53	NA:18.52	NA:18.37	NA:15.93	NA:12.75	NA:9.97	NA:12.14	NA:11.68	NA:11.71	NA:11.87	NA:11.39
Chr01	13500001	0.002853:24.04	0.002046:31.31	0.003696:28.29	0.002877:29.92	0.003210:28.67	0.001947:28.80	0.002892:19.12	0.002200:23.84	0.002548:26.88	0.002891:23.13	0.001824:23.12	0.002020:21.40	0.001535:26.29	0.002085:27.27	0.001412:24.50	0.003146:22.67	0.002652:25.19	0.001610:26.32	0.000793:25.47	0.000970:21.29	0.001916:25.39	0.002579:27.63	0.002239:34.36	0.003021:31.51	0.000745:27.78	0.002549:32.46	0.002893:31.71	0.001850:30.77	0.003066:24.56	0.002971:21.52	0.001779:16.96	0.002232:19.20	0.002932:19.81	0.001361:19.44	0.002441:19.45	0.003080:20.24
Chr01	13550001	NA:2.76	NA:4.07	NA:3.85	NA:4.35	NA:3.57	NA:3.55	NA:2.62	NA:3.27	NA:3.48	NA:3.15	NA:3.27	NA:2.82	NA:3.63	NA:3.40	NA:3.48	NA:2.58	NA:3.16	NA:3.37	NA:3.04	NA:2.70	NA:3.08	NA:3.57	NA:4.77	NA:4.31	NA:3.53	NA:3.86	NA:4.07	NA:4.23	NA:3.05	NA:2.94	NA:2.16	NA:2.53	NA:2.57	NA:2.07	NA:2.49	NA:2.63
Chr01	13600001	NA:0.02	NA:0.03	NA:0.07	NA:0.03	NA:0.03	NA:0.02	NA:0.00	NA:0.02	NA:0.02	NA:0.03	NA:0.01	NA:0.04	NA:0.00	NA:0.01	NA:0.01	NA:0.00	NA:0.00	NA:0.00	NA:0.02	NA:0.01	NA:0.01	NA:0.02	NA:0.00	NA:0.03	NA:0.01	NA:0.02	NA:0.02	NA:0.01	NA:0.01	NA:0.00	NA:0.00	NA:0.02	NA:0.01	NA:0.01	NA:0.01	NA:0.02
Chr01	13650001	NA:0.04	NA:0.11	NA:0.06	NA:0.06	NA:0.08	NA:0.07	NA:0.05	NA:0.05	NA:0.09	NA:0.06	NA:0.07	NA:0.07	NA:0.08	NA:0.06	NA:0.06	NA:0.06	NA:0.06	NA:0.09	NA:0.09	NA:0.06	NA:0.12	NA:0.06	NA:0.07	NA:0.10	NA:0.05	NA:0.09	NA:0.04	NA:0.06	NA:0.02	NA:0.06	NA:0.10	NA:0.08	NA:0.06	NA:0.12	NA:0.09	NA:0.05
Chr01	13700001	NA:7.93	NA:9.06	NA:9.02	NA:9.36	NA:9.31	NA:8.51	NA:6.94	NA:8.81	NA:8.40	NA:8.76	NA:8.39	NA:8.39	NA:8.59	NA:8.80	NA:8.06	NA:7.66	NA:7.93	NA:9.17	NA:8.71	NA:7.39	NA:9.29	NA:8.76	NA:9.88	NA:9.83	NA:8.71	NA:9.70	NA:9.98	NA:9.19	NA:8.41	NA:8.19	NA:6.82	NA:8.28	NA:7.97	NA:7.76	NA:7.98	NA:7.96
Chr01	13750001	0.014392:14.37	0.014190:15.06	0.012827:14.86	0.006061:14.21	0.004025:16.55	0.004583:14.57	0.014038:11.38	0.004159:15.93	0.006633:16.75	0.004461:15.36	0.013152:15.85	0.004528:14.49	0.012381:15.10	0.012687:14.76	0.013116:15.54	0.003286:13.00	0.012060:15.10	0.010995:16.37	0.014976:14.54	0.013837:13.06	0.014536:13.80	0.015824:15.63	0.012761:17.92	0.005196:14.40	0.005970:12.54	0.014611:18.11	0.014108:17.23	0.005261:14.32	0.006238:12.59	0.014342:14.65	0.014268:11.39	0.007637:13.82	0.011986:13.25	0.013339:13.35	0.005549:13.66	0.010981:13.84
Chr01	13800001	0.004437:15.57	0.004549:15.37	0.004462:15.48	0.005516:14.74	0.005430:17.02	0.004393:14.64	0.004950:12.44	0.005069:13.93	0.004416:18.79	0.003863:15.28	0.004162:16.69	0.003744:15.53	0.004569:16.09	0.005079:17.56	0.005044:18.51	0.003388:13.27	0.003878:15.90	0.004137:18.84	0.004719:15.82	0.005803:16.48	0.002800:12.99	0.005240:16.64	0.004803:15.47	0.004501:10.31	0.004296:8.59	0.005116:17.48	0.006165:17.09	0.001425:11.77	0.004084:11.49	0.004757:14.52	0.004192:10.85	0.003642:14.09	0.005473:14.19	0.005013:13.21	0.006217:13.80	0.003922:14.17
Chr01	13850001	0.012258:17.85	0.009282:19.85	0.010790:19.09	0.012595:19.70	0.009520:18.27	0.008045:18.37	0.010666:13.14	0.008081:17.34	0.011674:18.32	0.012325:18.74	0.007445:19.29	0.008339:16.85	0.013388:18.36	0.013980:18.21	0.006884:17.11	0.012194:16.35	0.007518:18.06	0.010844:19.03	0.013048:18.18	0.009540:15.29	0.006709:16.74	0.010290:18.98	0.007004:24.23	0.012831:22.04	0.008863:19.50	0.011873:24.38	0.011193:22.58	0.007594:20.86	0.012115:17.75	0.010361:16.40	0.012109:14.91	0.009313:15.48	0.012622:16.14	0.007831:15.23	0.012633:14.87	0.010408:15.37
Chr01	13900001	NA:10.14	NA:12.40	NA:11.66	NA:11.03	NA:10.87	NA:9.93	NA:8.65	NA:9.32	NA:10.67	NA:10.05	NA:10.67	NA:9.85	NA:11.08	NA:11.44	NA:9.55	NA:8.66	NA:10.97	NA:11.80	NA:9.95	NA:8.92	NA:9.84	NA:12.41	NA:14.82	NA:12.33	NA:12.14	NA:14.81	NA:13.04	NA:12.97	NA:12.00	NA:9.29	NA:7.70	NA:8.85	NA:9.07	NA:8.35	NA:8.69	NA:8.72
Chr01	13950001	0.008945:19.63	0.008980:23.95	0.011880:23.20	0.011032:22.74	0.008891:20.98	0.007759:20.47	0.007537:17.85	0.006086:21.48	0.006736:20.39	0.006211:21.14	0.009960:22.39	0.007308:21.14	0.007503:22.14	0.008243:23.48	0.008569:20.42	0.007638:17.17	0.006626:22.21	0.008109:20.18	0.008115:20.11	0.009494:18.55	0.005796:20.45	0.010279:25.73	0.008350:30.85	0.007973:28.18	0.010786:26.23	0.008638:29.61	0.009608:28.91	0.004916:27.47	0.010366:23.07	0.010331:19.73	0.006131:16.00	0.007750:18.71	0.010219:18.20	0.006136:18.02	0.010757:18.06	0.010198:17.92
Chr01	14000001	0.006206:20.84	0.006199:27.43	0.007184:23.60	0.008772:24.46	0.002669:23.37	0.002827:21.85	0.003672:18.13	0.003537:20.12	0.003460:21.93	0.002424:21.26	0.005016:21.69	0.002282:19.89	0.003380:23.66	0.002607:26.50	0.003268:21.24	0.003115:19.57	0.003827:22.77	0.006021:22.73	0.002537:21.59	0.006319:18.75	0.001703:21.43	0.006052:25.32	0.004257:32.05	0.006728:30.68	0.003607:27.46	0.004624:30.88	0.006266:28.77	0.001631:28.49	0.007129:23.60	0.006363:19.34	0.003875:16.04	0.003933:18.05	0.006597:17.70	0.003328:18.02	0.005926:18.14	0.006300:18.66
Chr01	14050001	0.011708:17.65	0.010885:21.68	0.010457:19.36	0.012343:18.75	0.005475:20.18	0.006046:19.43	0.004889:14.26	0.004714:17.44	0.006117:19.07	0.005816:18.17	0.010532:19.03	0.005757:17.53	0.005966:20.11	0.005592:20.95	0.006338:18.67	0.005632:16.67	0.005709:20.27	0.011693:20.57	0.005575:18.32	0.011227:17.28	0.005391:17.44	0.012041:21.18	0.005235:23.94	0.010933:20.24	0.005751:17.99	0.006207:24.59	0.011952:23.22	0.002925:20.54	0.011250:17.51	0.010801:17.65	0.004170:14.75	0.006998:15.00	0.012116:16.37	0.005525:15.90	0.012037:15.23	0.011102:15.74
Chr01	14100001	NA:12.09	NA:12.79	NA:11.96	NA:12.17	NA:13.73	NA:12.23	NA:9.13	NA:10.70	NA:12.20	NA:11.51	NA:12.25	NA:10.97	NA:13.08	NA:12.68	NA:11.88	NA:10.58	NA:11.64	NA:13.73	NA:12.16	NA:12.04	NA:10.31	NA:13.94	NA:14.51	NA:11.64	NA:10.81	NA:14.58	NA:15.27	NA:12.41	NA:10.89	NA:11.17	NA:7.73	NA:9.94	NA:10.26	NA:10.12	NA:10.34	NA:10.07
Chr01	14150001	0.004207:14.66	0.003010:16.50	0.003900:16.24	0.004360:14.84	0.002224:15.69	0.003463:13.42	0.001903:12.51	0.002981:16.65	0.004790:16.27	0.003020:18.15	0.002204:19.33	0.002893:17.09	0.002430:17.19	0.003067:15.10	0.003928:15.92	0.004298:13.05	0.002298:14.90	0.001996:17.23	0.005306:15.95	0.003900:15.87	0.001782:13.74	0.004121:17.41	0.001879:19.80	0.004021:14.88	0.004220:12.98	0.004296:19.83	0.004570:20.86	0.001864:16.45	0.003568:15.09	0.003661:16.66	0.003367:14.18	0.003682:15.70	0.002111:15.68	0.002330:15.87	0.004435:15.90	0.003676:16.04
Chr01	14200001	0.006452:16.99	0.008700:19.07	0.006269:17.36	0.009485:15.79	0.010238:18.36	0.009135:15.73	0.010307:12.69	0.008726:16.71	0.006314:17.68	0.006017:17.93	0.008120:20.13	0.005711:17.58	0.006915:16.77	0.008470:17.59	0.008794:17.77	0.007838:13.83	0.007846:16.63	0.007345:19.60	0.006213:17.32	0.004711:16.32	0.009471:14.85	0.006804:18.83	0.005570:21.74	0.006260:17.28	0.005658:14.95	0.006594:22.15	0.005991:22.17	0.004060:18.91	0.008973:16.58	0.008846:16.95	0.008181:13.77	0.005125:15.93	0.006596:15.99	0.007468:16.41	0.003288:16.74	0.009289:16.00
Chr01	14250001	0.023501:23.61	0.011826:26.63	0.010837:25.83	0.014266:26.67	0.015886:29.88	0.015918:23.78	0.016668:19.08	0.010901:24.14	0.010805:24.93	0.011900:26.71	0.007609:26.97	0.009191:23.67	0.020606:27.10	0.016373:27.74	0.019143:25.75	0.013604:19.49	0.009267:23.06	0.009164:27.10	0.007643:26.54	0.012178:21.82	0.014160:21.67	0.019043:26.49	0.018597:32.05	0.011686:28.22	0.012985:24.21	0.018977:33.42	0.020328:31.62	0.003234:30.19	0.019819:24.58	0.013470:23.50	0.015784:18.43	0.010846:21.67	0.015485:23.44	0.004134:22.68	0.007831:21.93	0.008861:21.67
Chr01	14300001	0.026390:25.37	0.023571:23.24	0.004742:22.89	0.026836:32.59	0.019268:37.30	0.025568:27.69	0.027973:21.19	0.003962:20.42	0.004501:21.81	0.026174:26.31	0.005226:23.43	0.002603:21.59	0.043146:28.32	0.021053:35.41	0.041097:25.12	0.023019:17.58	0.024810:19.06	0.023596:21.69	0.023913:20.46	0.005358:18.46	0.025809:24.81	0.028056:28.68	0.027072:35.77	0.005200:24.62	0.002635:20.27	0.026799:36.83	0.028017:34.32	0.001717:23.42	0.027813:26.97	0.024642:23.94	0.041405:19.19	0.023012:17.87	0.025077:22.59	0.002442:20.15	0.007345:16.84	0.007002:19.56
Chr01	14350001	0.010234:23.89	0.007488:26.54	0.000848:25.66	0.014553:27.93	0.011940:31.44	0.010807:26.46	0.013831:19.83	0.006907:21.77	0.008475:21.50	0.013371:22.87	0.006286:22.15	0.000553:20.19	0.012711:28.33	0.005141:31.20	0.009450:24.90	0.002697:20.73	0.009088:22.49	0.006676:25.59	0.008041:23.98	0.006991:18.45	0.012914:25.04	0.009055:27.62	0.015637:34.33	0.010407:26.52	0.000373:23.85	0.015498:32.40	0.008585:31.81	0.000563:26.13	0.009054:26.06	0.011900:21.43	0.012884:17.25	0.008768:18.91	0.012919:20.45	0.007670:18.20	0.003163:18.93	0.009078:18.47
Chr01	14400001	0.006486:18.76	0.007063:21.43	0.003544:20.88	0.004251:20.55	0.003817:21.82	0.005456:19.68	0.008784:14.88	0.005061:18.74	0.005248:19.43	0.003063:17.48	0.003407:19.42	0.002464:17.03	0.004144:20.67	0.003561:21.40	0.004754:19.16	0.004172:17.18	0.006937:19.32	0.002235:21.51	0.006713:19.77	0.003759:16.42	0.004558:17.64	0.007327:22.53	0.005667:26.12	0.004141:22.07	0.005425:19.89	0.007012:26.91	0.007803:25.83	0.001888:21.81	0.006310:20.53	0.003936:16.27	0.002825:13.64	0.005965:16.43	0.005547:15.99	0.005368:16.08	0.004637:16.05	0.004398:15.82
Chr01	14450001	0.003813:19.03	0.007256:21.39	0.007131:21.35	0.007315:22.21	0.005683:21.52	0.004447:21.55	0.005623:14.92	0.005866:20.56	0.006982:19.99	0.001377:18.95	0.005306:19.84	0.004151:17.82	0.007406:22.71	0.007813:21.93	0.004363:19.34	0.005184:15.96	0.011021:19.54	0.003280:22.48	0.004751:19.81	0.005145:16.64	0.005306:17.55	0.008579:22.87	0.007815:27.52	0.006368:23.35	0.006252:20.99	0.008493:27.50	0.008442:27.20	0.001972:22.40	0.003172:22.59	0.004662:17.50	0.002985:15.12	0.007980:16.79	0.009203:16.75	0.005696:16.29	0.006143:16.37	0.002753:16.62
Chr01	14500001	0.003239:16.92	0.003855:20.40	0.006518:19.52	0.004851:20.04	0.003074:19.93	0.003123:22.15	0.002741:13.91	0.002557:15.63	0.004989:16.95	0.004752:14.73	0.005377:15.92	0.008370:14.25	0.003531:19.18	0.003333:18.88	0.002699:16.48	0.004504:15.16	0.003096:18.02	0.004294:19.44	0.006605:17.35	0.001616:15.07	0.007157:16.81	0.003731:19.49	0.003818:23.47	0.007739:20.48	0.002449:18.34	0.006733:24.17	0.003466:23.72	0.000789:21.28	0.004349:19.85	0.004415:13.59	0.003308:10.93	0.008151:13.13	0.002689:13.57	0.004638:12.98	0.005718:13.26	0.003483:11.73
Chr01	14550001	NA:12.46	NA:16.14	NA:14.30	NA:16.06	NA:15.05	NA:17.32	NA:11.09	NA:12.09	NA:13.43	NA:11.33	NA:12.16	NA:11.08	NA:13.23	NA:14.08	NA:12.26	NA:12.33	NA:13.77	NA:14.49	NA:13.60	NA:11.03	NA:12.53	NA:14.93	NA:18.11	NA:15.61	NA:14.03	NA:18.45	NA:17.59	NA:16.31	NA:14.55	NA:10.05	NA:7.76	NA:9.60	NA:10.00	NA:10.14	NA:9.84	NA:9.77
Chr01	14600001	NA:5.37	0.008596:26.52	0.014881:14.64	0.011365:15.55	0.009247:15.33	0.007759:26.84	0.016553:11.72	NA:5.12	0.013638:13.31	NA:4.36	0.011194:14.41	0.011620:17.79	NA:8.29	NA:5.43	NA:4.49	0.011501:11.96	0.010161:13.72	0.009399:22.28	0.012167:13.71	0.004734:17.18	0.007878:20.54	0.010031:23.39	0.009482:20.53	0.006711:27.59	0.005568:27.59	0.009694:29.89	0.010417:28.89	0.004395:27.64	0.012337:15.44	0.010053:18.90	NA:3.00	NA:3.95	NA:3.49	0.007381:16.46	0.012523:10.44	0.013084:11.72
Chr01	14650001	0.001807:17.66	0.003505:19.45	0.002978:21.56	0.003781:18.78	0.002484:19.78	0.003884:18.02	0.003069:13.70	0.002176:17.06	0.003434:18.94	0.003259:18.84	0.002650:20.20	0.004777:17.24	0.002834:18.85	0.001093:18.43	0.002620:16.06	0.003486:14.25	0.003148:18.13	0.002709:19.32	0.003024:18.13	0.002404:15.36	0.003965:16.34	0.004139:20.73	0.002676:25.45	0.003310:21.83	0.003097:18.67	0.003505:24.45	0.003659:24.95	0.001724:21.77	0.003515:18.27	0.004354:17.59	0.002084:14.06	0.001466:16.45	0.002599:15.45	0.001594:15.96	0.002480:15.90	0.002785:16.79
Chr01	14700001	0.002716:15.69	0.008107:17.96	0.007135:17.12	0.007998:16.80	0.009578:18.54	0.013129:16.00	0.009333:12.17	0.007910:15.67	0.009746:17.56	0.006498:17.21	0.008586:17.34	0.011755:16.36	0.010895:16.65	0.002042:16.06	0.006299:17.09	0.009582:13.92	0.011063:15.91	0.006638:19.26	0.009373:16.61	0.013659:15.54	0.008419:13.99	0.011220:17.87	0.004797:19.08	0.011445:15.67	0.011510:13.46	0.012089:20.45	0.010779:20.63	0.002246:17.07	0.004860:14.50	0.011221:15.79	0.005668:12.24	0.007156:14.07	0.010510:14.96	0.005589:14.36	0.008640:14.19	0.006380:14.36
Chr01	14750001	0.002325:16.12	0.001897:16.40	0.004244:15.69	0.004166:16.01	0.005389:17.29	0.004333:14.05	0.003932:13.52	0.003280:16.85	0.004667:19.10	0.000675:17.52	0.003741:19.90	0.002445:17.59	0.003317:17.27	0.001260:16.18	0.002178:16.80	0.002946:13.87	0.001521:16.08	0.005141:18.40	0.001765:17.63	0.004972:17.46	0.006073:14.23	0.005003:18.56	0.002364:18.49	0.003981:13.62	0.004428:11.33	0.004114:19.58	0.004550:19.17	0.000131:14.52	0.003951:12.42	0.003877:16.97	0.002818:13.06	0.002534:16.10	0.002957:16.48	0.001473:16.40	0.001607:15.99	0.003721:15.91
Chr01	14800001	NA:10.37	NA:10.84	NA:10.77	NA:11.43	NA:10.30	NA:9.20	NA:8.15	NA:10.82	NA:10.96	NA:10.58	NA:11.38	NA:10.36	NA:10.92	NA:9.63	NA:9.99	NA:8.88	NA:10.32	NA:10.83	NA:10.78	NA:9.55	NA:9.71	NA:11.53	NA:14.08	NA:11.41	NA:10.37	NA:14.08	NA:12.68	NA:11.60	NA:9.89	NA:9.57	NA:8.81	NA:9.25	NA:9.90	NA:9.89	NA:9.34	NA:9.39
Chr01	14850001	0.013678:22.71	0.005829:22.50	0.015821:22.77	0.016370:21.67	0.005720:21.15	0.006589:19.96	0.019518:17.12	0.005839:20.87	0.015395:22.17	0.008432:21.66	0.007564:22.97	0.004298:20.56	0.005344:23.80	0.004808:21.05	0.008114:22.02	0.010441:17.58	0.007594:20.46	0.019407:22.94	0.009785:19.50	0.010371:18.90	0.005296:19.40	0.018377:23.13	0.017790:27.29	0.008924:23.53	0.008730:21.52	0.018832:26.18	0.018577:26.82	0.004257:23.90	0.018988:18.92	0.013125:20.79	0.018304:16.83	0.010311:19.94	0.012223:19.44	0.012959:18.62	0.012740:18.77	0.011016:18.64
Chr01	14900001	0.009299:15.72	0.009653:18.78	0.006919:17.33	0.008125:17.55	0.008010:15.99	0.006334:14.55	0.014973:12.44	0.008827:14.05	0.015253:16.44	0.009677:15.18	0.015499:15.59	0.006627:14.58	0.007521:18.81	0.007871:15.07	0.007708:14.71	0.015688:13.91	0.010112:16.08	0.015025:16.21	0.015707:16.79	0.016274:13.56	0.006600:16.00	0.014979:16.34	0.014507:22.82	0.007323:19.15	0.005847:19.21	0.013380:21.64	0.013050:21.77	0.007385:18.81	0.015879:15.87	0.008639:15.10	0.015834:11.32	0.008564:14.51	0.009160:13.34	0.010181:13.53	0.014748:12.80	0.016504:13.54
Chr01	14950001	0.008318:15.79	0.007448:19.54	0.008953:18.40	0.007373:18.32	0.006959:17.58	0.006819:16.89	0.014214:13.14	0.009155:14.39	0.014485:16.43	0.008494:14.52	0.013806:15.03	0.007937:13.89	0.008356:17.21	0.007795:16.78	0.008121:15.29	0.013728:14.73	0.008140:16.07	0.014151:18.08	0.013383:16.53	0.013977:13.88	0.006626:15.46	0.014577:18.38	0.014858:23.49	0.007369:20.23	0.007504:19.12	0.013972:21.92	0.014535:20.82	0.006998:20.83	0.014785:16.91	0.010935:13.82	0.016783:11.19	0.007925:13.82	0.006110:13.35	0.010601:12.66	0.013884:12.81	0.013324:13.88
Chr01	15000001	0.013315:23.55	0.012651:29.20	0.017881:26.69	0.017993:27.41	0.013324:27.26	0.011658:24.09	0.012867:20.56	0.019130:22.77	0.014472:26.38	0.006816:24.58	0.007872:26.36	0.008714:23.90	0.017548:25.72	0.014769:25.68	0.010309:25.55	0.019844:21.65	0.019228:25.97	0.023571:27.11	0.017649:24.70	0.018136:23.11	0.017414:22.92	0.020019:26.93	0.016235:32.08	0.010163:25.89	0.020269:27.20	0.019181:31.65	0.015571:30.98	0.007255:29.02	0.021626:27.69	0.011845:21.79	0.021258:18.28	0.017888:21.89	0.016910:23.00	0.012130:22.71	0.016690:22.14	0.019502:24.01
Chr01	15050001	0.009343:20.60	0.008046:25.94	0.008120:23.51	0.004651:21.72	0.006724:24.23	0.004452:21.19	0.006847:16.40	0.004623:22.94	0.007036:23.68	0.002827:21.55	0.003018:22.45	0.008366:21.19	0.005092:23.02	0.003683:22.37	0.007253:22.51	0.008075:20.08	0.009248:23.05	0.007346:24.53	0.006695:21.99	0.008034:19.78	0.008751:20.25	0.009652:22.12	0.006939:27.34	0.006860:24.11	0.007317:21.77	0.005742:25.73	0.009769:25.28	0.001619:26.15	0.007104:21.83	0.006202:20.86	0.006915:15.59	0.007003:18.18	0.004949:18.98	0.007934:18.73	0.006591:18.54	0.007321:18.89
Chr01	15100001	0.012628:15.40	0.012797:18.17	0.012539:19.18	0.009328:17.21	0.011188:18.78	0.011440:15.50	0.013614:12.20	0.011857:14.38	0.012319:17.65	0.009838:15.39	0.011859:16.62	0.012438:14.76	0.013666:17.68	0.013721:18.23	0.013423:16.56	0.010355:12.58	0.010089:16.13	0.013336:18.55	0.010951:17.64	0.012197:14.85	0.013269:15.78	0.007440:19.64	0.011508:24.04	0.007005:19.74	0.009955:19.02	0.010731:23.47	0.007291:23.27	0.006680:20.38	0.010985:19.15	0.012373:14.63	0.012215:12.60	0.008803:12.59	0.012038:14.22	0.010039:13.83	0.014997:14.61	0.012279:15.29
Chr01	15150001	0.006928:17.79	0.006489:20.89	0.006242:20.80	0.006043:22.00	0.006082:21.96	0.005769:18.35	0.005342:13.81	0.004053:18.46	0.004908:19.58	0.005601:17.96	0.007936:19.39	0.002515:17.07	0.005680:20.27	0.006252:20.39	0.006475:18.80	0.002743:16.59	0.006473:19.84	0.006605:21.10	0.004152:19.20	0.006409:17.14	0.005358:17.41	0.005596:22.40	0.006416:28.01	0.001934:23.34	0.003713:22.65	0.008252:26.96	0.006170:26.83	0.002980:22.97	0.006795:21.83	0.005687:16.73	0.005327:13.88	0.006171:15.84	0.009024:15.25	0.006804:16.07	0.006573:16.17	0.003481:16.14
Chr01	15200001	0.009824:15.00	0.010212:18.46	0.008759:16.60	0.009687:18.63	0.011326:18.63	0.017878:16.78	0.006713:12.24	0.008491:15.32	0.008369:16.27	0.009537:13.75	0.009234:14.50	0.008575:13.02	0.017988:15.51	0.007003:16.40	0.018262:15.02	0.008220:14.66	0.007867:15.95	0.008856:15.26	0.006751:16.72	0.008728:14.04	0.018769:15.37	0.016029:16.87	0.017750:20.41	0.004160:18.93	0.006975:18.22	0.016691:21.50	0.016029:20.39	0.003721:19.13	0.018077:17.09	0.018242:13.20	NA:10.50	0.010524:13.07	0.009316:12.65	0.007037:12.31	0.008868:12.29	0.007724:12.61
Chr01	15250001	0.005827:16.09	0.005386:18.86	0.008119:18.53	0.006338:21.73	0.003730:17.03	0.012821:15.56	0.003782:12.57	0.005724:15.51	0.006710:19.44	0.003351:16.90	0.006608:17.96	0.004190:16.13	0.011454:17.09	0.006669:19.69	0.011557:17.79	0.007619:16.59	0.005439:16.89	0.007124:17.31	0.001817:18.83	0.004784:15.34	0.009752:16.96	0.009403:20.38	0.009687:24.89	0.002149:20.35	0.004038:19.55	0.011812:25.45	0.009553:23.44	0.003042:22.52	0.011620:20.29	0.015873:16.25	0.006439:12.41	0.005490:14.13	0.005304:14.04	0.008091:15.39	0.004608:14.88	0.004975:14.30
Chr01	15300001	0.015048:20.15	0.015390:23.87	0.013077:23.85	0.009266:27.94	0.007280:22.52	0.011750:20.47	0.007642:17.38	0.014448:17.42	0.014138:21.84	0.013201:18.65	0.012729:19.15	0.012160:17.67	0.008615:22.58	0.013542:22.89	0.008411:21.30	0.014032:19.29	0.013863:20.36	0.012136:20.59	0.003060:22.06	0.013289:17.60	0.011031:21.36	0.010159:23.43	0.007595:29.97	0.003307:26.22	0.008578:23.92	0.008760:29.07	0.013279:28.81	0.002551:25.70	0.006840:22.84	0.012700:17.14	0.011385:14.08	0.006326:16.51	0.013484:17.09	0.018302:16.85	0.004659:16.62	0.011321:16.42
Chr01	15350001	0.014213:17.81	0.013334:21.90	0.007149:22.89	0.007857:27.06	0.013390:21.24	NA:23.40	0.008029:16.99	0.007756:16.76	0.007398:18.19	0.008325:15.76	0.007640:16.49	0.013714:14.69	0.005554:21.46	0.013335:21.79	0.005914:18.45	0.013709:18.66	0.013588:18.36	0.008354:18.96	0.005735:21.13	0.013695:15.59	0.006633:20.20	0.008077:19.93	0.007988:26.78	0.004201:25.04	0.006679:21.77	0.007249:26.11	0.009311:24.25	0.004734:23.94	0.008615:20.24	0.007406:15.16	0.006590:11.98	0.009253:14.46	0.005942:14.11	0.009340:14.09	0.007720:14.81	0.005452:14.25
Chr01	15400001	0.013993:17.80	0.015047:23.41	0.016304:23.23	0.014931:27.43	0.014857:21.63	NA:24.17	0.013792:16.47	0.011816:16.11	0.013589:18.20	0.014191:15.06	0.013184:15.61	0.016781:14.28	0.010387:20.20	0.013601:21.41	0.010653:17.52	0.015985:17.76	0.016186:18.85	0.014080:20.05	0.011087:21.07	0.013510:14.61	0.009400:20.42	0.014574:20.31	0.016210:26.58	0.010230:23.28	0.015005:22.47	0.011406:23.87	0.012483:23.31	0.009956:23.30	0.013150:19.99	0.014290:13.35	0.008923:10.38	0.014678:13.28	0.012380:12.55	0.016672:13.49	0.013492:13.10	0.008913:14.32
Chr01	15450001	NA:10.02	NA:13.60	NA:13.27	NA:16.05	NA:12.68	NA:14.43	NA:9.93	NA:9.65	NA:10.24	NA:8.15	NA:8.35	NA:7.67	NA:12.82	NA:12.88	NA:10.23	NA:10.06	NA:10.70	NA:10.29	NA:12.74	NA:8.13	NA:11.66	NA:11.47	NA:15.26	NA:13.49	NA:13.79	NA:14.01	NA:13.03	NA:13.19	NA:11.41	NA:8.03	NA:6.84	NA:7.64	NA:7.16	NA:7.43	NA:7.65	NA:7.45
Chr01	15500001	NA:4.80	NA:6.17	NA:6.40	NA:7.68	NA:5.53	NA:6.09	NA:4.82	NA:4.50	NA:5.12	NA:4.24	NA:4.54	NA:3.78	NA:6.46	NA:5.73	NA:5.05	NA:4.79	NA:5.06	NA:5.12	NA:5.91	NA:4.04	NA:5.85	NA:6.23	NA:7.44	NA:6.37	NA:6.48	NA:7.38	NA:6.98	NA:6.24	NA:6.30	NA:4.02	NA:3.27	NA:3.42	NA:3.69	NA:3.98	NA:3.71	NA:4.16
Chr01	15550001	NA:3.48	NA:3.92	NA:4.37	NA:5.27	NA:3.96	NA:4.30	NA:3.29	NA:2.51	NA:3.37	NA:2.44	NA:2.66	NA:2.20	NA:4.04	NA:3.82	NA:3.58	NA:3.19	NA:3.90	NA:3.26	NA:3.85	NA:2.70	NA:3.46	NA:4.36	NA:5.09	NA:4.55	NA:4.15	NA:4.59	NA:4.55	NA:4.49	NA:3.67	NA:2.16	NA:1.73	NA:2.29	NA:2.32	NA:2.03	NA:2.32	NA:2.17
Chr01	15600001	NA:6.89	NA:8.31	NA:8.83	NA:9.46	NA:7.81	NA:9.29	NA:6.58	NA:6.56	NA:7.15	NA:6.35	NA:5.75	NA:6.00	NA:8.06	NA:8.26	NA:7.31	NA:7.51	NA:7.06	NA:6.94	NA:8.20	NA:5.68	NA:7.74	NA:7.98	NA:9.55	NA:9.41	NA:7.93	NA:9.49	NA:8.16	NA:9.43	NA:7.59	NA:5.50	NA:4.51	NA:4.99	NA:5.30	NA:5.17	NA:5.31	NA:5.54
Chr01	15650001	NA:3.57	NA:4.92	NA:3.82	NA:5.26	NA:4.40	NA:4.12	NA:3.18	NA:3.13	NA:3.72	NA:3.69	NA:3.68	NA:3.49	NA:3.68	NA:4.63	NA:3.45	NA:3.51	NA:3.61	NA:3.73	NA:2.99	NA:3.24	NA:3.59	NA:3.96	NA:5.84	NA:4.63	NA:4.84	NA:5.98	NA:5.48	NA:5.20	NA:3.27	NA:3.04	NA:2.44	NA:2.83	NA:2.92	NA:2.94	NA:2.74	NA:3.15
Chr01	15700001	NA:11.49	NA:14.71	NA:16.06	NA:18.09	NA:15.08	NA:16.78	NA:10.58	NA:11.25	NA:12.04	NA:9.63	NA:9.79	NA:9.30	NA:14.38	NA:14.55	NA:11.66	NA:12.55	NA:13.32	NA:12.06	NA:13.77	NA:9.86	NA:13.64	NA:13.25	NA:18.21	NA:15.78	NA:15.00	NA:15.85	NA:15.08	NA:15.92	NA:12.80	NA:9.48	NA:7.30	NA:8.60	NA:8.90	NA:8.54	NA:9.09	NA:8.46
Chr01	15750001	0.007911:21.47	0.005655:27.01	0.010110:27.42	0.007631:27.23	0.005274:26.41	0.006152:27.27	0.010639:16.58	0.010264:20.66	0.005948:23.54	0.011687:21.40	0.005293:22.47	0.007093:19.98	0.002946:26.27	0.010185:25.18	0.007636:22.76	0.005042:20.06	0.007912:23.03	0.006958:23.27	0.004647:23.03	0.006004:18.25	0.009718:21.98	0.007830:25.61	0.010084:33.87	0.001438:27.78	0.008070:24.71	0.003273:31.34	0.007974:30.40	0.001351:27.81	0.005482:23.35	0.009360:19.91	0.002210:15.93	0.009752:18.39	0.007989:19.04	0.009450:18.26	0.009014:18.55	0.005997:19.02
Chr01	15800001	0.007814:15.07	0.012808:18.09	0.009841:17.47	0.009856:17.70	0.007037:16.45	0.010379:16.27	0.008222:11.85	0.005731:15.79	0.010583:15.74	0.011245:15.69	0.014368:16.91	0.010665:14.52	0.012474:17.21	0.005574:15.43	0.012311:15.90	0.006783:12.27	0.004367:13.93	0.005943:15.89	0.007526:14.65	0.004439:12.63	0.017045:13.58	0.013234:19.88	0.012727:23.73	0.004585:17.12	0.015983:16.89	0.012604:22.57	0.012368:23.45	0.004464:18.21	0.011849:17.91	0.012099:14.12	0.006198:11.84	0.005199:12.65	0.006148:13.06	0.015369:13.99	0.009222:13.03	0.011909:13.54
Chr01	15850001	NA:10.77	NA:13.18	NA:11.83	NA:13.37	NA:12.31	NA:12.59	NA:7.89	NA:10.60	NA:11.50	NA:9.75	NA:10.42	NA:9.52	NA:12.04	NA:11.52	NA:11.06	NA:9.66	NA:10.94	NA:11.17	NA:11.20	NA:9.18	NA:10.77	NA:13.49	NA:15.01	NA:12.46	NA:12.39	NA:15.46	NA:15.41	NA:12.83	NA:11.92	NA:9.27	NA:7.52	NA:7.92	NA:8.48	NA:8.98	NA:8.94	NA:8.60
Chr01	15900001	NA:13.28	NA:15.30	NA:16.30	NA:17.54	NA:14.26	NA:15.41	NA:11.76	NA:13.30	NA:12.46	NA:12.93	NA:13.58	NA:12.07	NA:15.74	NA:14.20	NA:12.59	NA:12.20	NA:13.52	NA:12.71	NA:13.73	NA:10.71	NA:13.64	NA:15.50	NA:20.82	NA:18.63	NA:16.39	NA:19.62	NA:18.79	NA:17.11	NA:14.59	NA:12.19	NA:10.83	NA:11.02	NA:10.71	NA:11.36	NA:11.69	NA:11.26
Chr01	15950001	0.005492:20.45	0.005404:25.24	0.005309:23.97	0.007858:25.47	0.009139:22.71	0.006581:22.22	0.007351:16.12	0.005096:18.04	0.006514:20.49	0.006586:19.50	0.005547:19.47	0.005344:18.47	0.004683:23.34	0.007407:22.01	0.006199:20.09	0.006522:19.47	0.006627:20.78	0.007093:22.04	0.003516:20.62	0.002757:16.41	0.007362:21.40	0.008027:23.97	0.006565:30.91	0.003712:29.06	0.003658:26.15	0.006110:29.72	0.007110:27.67	0.003186:28.22	0.007013:23.38	0.009463:17.72	0.003870:14.52	0.006041:15.84	0.005605:17.18	0.005775:17.06	0.005944:17.23	0.008178:16.47
Chr01	16000001	NA:9.52	NA:10.42	NA:9.30	NA:9.83	NA:8.83	NA:8.01	NA:6.89	NA:8.79	NA:9.54	NA:10.09	NA:10.38	NA:9.62	NA:9.74	NA:8.82	NA:8.80	NA:7.50	NA:8.61	NA:9.66	NA:9.48	NA:8.60	NA:8.67	NA:12.09	NA:14.98	NA:13.41	NA:11.81	NA:13.94	NA:13.44	NA:12.53	NA:10.77	NA:9.74	NA:8.18	NA:8.75	NA:8.47	NA:8.83	NA:8.97	NA:9.03
Chr01	16050001	0.003581:17.69	0.003933:19.22	0.002052:17.89	0.002733:18.13	0.001861:18.00	0.003302:15.72	0.002695:13.59	0.001525:18.00	0.003460:19.13	0.001901:18.10	0.001631:19.18	0.001733:17.56	0.003309:17.91	0.004909:18.24	0.005470:18.46	0.003045:14.97	0.003240:16.51	0.003432:20.03	0.000763:17.15	0.000691:15.86	0.004039:16.28	0.002940:21.19	0.004441:23.98	0.000555:19.23	0.001402:18.34	0.003612:24.49	0.003640:23.85	0.000326:19.82	0.003167:16.83	0.002735:16.67	0.001082:13.51	0.001431:16.59	0.002726:15.84	0.002546:15.64	0.002869:16.04	0.003843:15.76
Chr01	16100001	0.012886:14.30	0.014225:15.56	0.012359:14.65	0.012214:14.29	0.007037:16.13	0.011198:12.57	0.012838:11.28	0.003803:16.60	0.014115:16.09	0.004873:16.10	0.004304:17.98	0.004216:14.94	0.012735:16.57	0.014387:15.88	0.013840:15.55	0.013195:12.63	0.014000:14.44	0.014418:16.66	0.004478:15.88	0.003522:14.07	0.013459:13.84	0.003769:18.13	0.013236:20.58	0.003704:17.13	0.012880:15.01	0.014317:20.26	0.002592:19.99	0.003874:17.01	0.004590:14.38	0.006561:15.24	0.005324:12.91	0.014143:14.07	0.012950:14.03	0.003427:14.84	0.004385:14.19	0.013192:14.20
Chr01	16150001	NA:6.22	NA:7.38	NA:7.11	NA:6.22	NA:7.65	NA:6.59	NA:5.13	NA:5.37	NA:6.36	NA:5.38	NA:5.63	NA:5.25	NA:6.81	NA:7.50	NA:6.26	NA:5.31	NA:6.51	NA:6.90	NA:6.61	NA:5.26	NA:5.93	NA:6.83	NA:8.47	NA:6.48	NA:5.94	NA:7.62	NA:8.15	NA:6.73	NA:6.02	NA:4.75	NA:3.63	NA:4.12	NA:4.54	NA:4.84	NA:4.25	NA:4.74
Chr01	16200001	0.006710:18.03	0.010375:21.18	0.010150:20.84	0.010134:23.23	0.015232:21.49	0.008797:21.57	0.011276:15.30	0.008555:15.42	0.011735:17.90	0.012073:16.14	0.007513:15.43	0.011764:14.95	0.011786:20.49	0.009207:21.82	0.010148:17.59	0.014205:17.49	0.011810:19.73	0.008310:18.51	0.005948:18.93	0.012783:15.48	0.007750:18.61	0.012430:19.84	0.011988:24.85	0.007978:23.02	0.008930:20.00	0.009043:23.29	0.010613:23.16	0.006230:22.00	0.012211:18.42	0.012212:13.68	0.009149:10.92	0.013239:13.13	0.016562:13.51	0.013718:13.98	0.012538:13.68	0.013486:14.12
Chr01	16250001	NA:6.30	NA:7.46	NA:7.87	NA:9.25	NA:7.46	NA:7.93	NA:5.83	NA:6.00	NA:6.42	NA:5.45	NA:5.96	NA:5.72	NA:7.49	NA:7.14	NA:6.18	NA:5.91	NA:6.55	NA:6.83	NA:7.00	NA:5.21	NA:6.69	NA:7.38	NA:9.16	NA:8.63	NA:7.57	NA:8.90	NA:8.64	NA:8.60	NA:7.24	NA:5.11	NA:4.67	NA:4.94	NA:5.26	NA:5.72	NA:5.25	NA:5.31
Chr01	16300001	NA:10.57	NA:12.10	NA:11.87	NA:12.89	NA:11.92	NA:12.78	NA:9.18	NA:9.96	NA:10.70	NA:9.46	NA:10.25	NA:9.57	NA:11.71	NA:11.83	NA:9.98	NA:10.13	NA:10.80	NA:11.25	NA:10.94	NA:8.47	NA:11.19	NA:11.74	NA:13.51	NA:12.74	NA:10.91	NA:13.48	NA:13.59	NA:12.22	NA:10.27	NA:8.53	NA:6.88	NA:8.46	NA:8.38	NA:8.32	NA:8.72	NA:8.28
Chr01	16350001	0.003100:20.34	0.004206:24.27	0.004075:23.15	0.002829:26.33	0.002013:23.60	0.002001:23.48	0.003187:16.46	0.004661:17.89	0.001694:20.52	0.001359:19.15	0.001925:20.16	0.000542:18.20	0.001125:22.77	0.003921:22.98	0.001111:20.05	0.004543:18.17	0.004268:20.96	0.004016:22.01	0.004350:21.85	0.002066:17.24	0.002883:19.91	0.001957:22.89	0.002007:29.00	0.000152:24.31	0.002197:21.69	0.002257:28.66	0.002101:27.33	0.000152:25.78	0.002533:22.16	0.002613:18.26	0.001194:14.63	0.002132:16.83	0.004407:16.59	0.004712:16.45	0.004631:17.84	0.003016:17.39
Chr01	16400001	NA:9.87	NA:11.80	NA:11.47	NA:11.13	NA:10.98	NA:10.54	NA:7.50	NA:9.31	NA:9.82	NA:10.37	NA:10.88	NA:9.98	NA:10.50	NA:11.20	NA:10.42	NA:8.62	NA:10.79	NA:11.39	NA:10.07	NA:9.46	NA:9.45	NA:12.48	NA:14.78	NA:12.14	NA:10.39	NA:14.49	NA:14.23	NA:13.13	NA:11.35	NA:9.66	NA:7.74	NA:9.50	NA:9.20	NA:9.70	NA:9.25	NA:9.76
Chr01	16450001	NA:9.19	NA:10.59	NA:10.18	NA:10.66	NA:9.61	NA:9.07	NA:7.47	NA:9.39	NA:9.92	NA:9.74	NA:10.19	NA:9.09	NA:10.33	NA:9.75	NA:9.45	NA:7.91	NA:9.16	NA:10.18	NA:9.82	NA:8.44	NA:8.57	NA:10.19	NA:12.07	NA:9.39	NA:7.53	NA:12.56	NA:12.69	NA:10.76	NA:8.79	NA:9.21	NA:7.33	NA:8.58	NA:8.62	NA:8.90	NA:8.62	NA:8.74
Chr01	16500001	0.015712:17.28	0.014781:19.98	0.007726:19.58	0.010306:21.14	0.014991:20.63	0.014306:19.73	0.011943:14.05	0.009545:18.28	0.015784:18.80	0.012960:17.88	0.006661:18.73	0.008650:16.78	0.010916:19.87	0.009156:18.85	0.008436:18.30	0.008367:15.71	0.007144:17.24	0.005627:19.73	0.007401:18.89	0.007991:15.43	0.007532:16.63	0.007861:19.97	0.008679:22.77	0.008401:18.32	0.011568:14.97	0.007451:24.77	0.008306:24.34	0.008000:20.88	0.009675:17.90	0.007959:17.05	0.007923:13.69	0.007002:16.36	0.007184:15.80	0.015237:16.62	0.015105:15.42	0.014023:15.96
Chr01	16550001	NA:10.53	NA:12.58	NA:10.80	NA:12.57	NA:12.52	NA:12.39	NA:8.83	NA:9.20	NA:10.99	NA:9.24	NA:9.00	NA:9.11	NA:11.01	NA:12.76	NA:9.52	NA:9.37	NA:10.72	NA:10.76	NA:10.63	NA:8.43	NA:10.48	NA:11.09	NA:13.25	NA:13.35	NA:10.93	NA:13.57	NA:12.65	NA:13.56	NA:10.83	NA:7.97	NA:6.94	NA:8.00	NA:7.65	NA:8.01	NA:8.16	NA:9.03
Chr01	16600001	0.008318:23.20	0.006211:29.52	0.004574:26.71	0.015480:28.79	0.005913:28.13	0.012348:28.69	0.015045:19.66	0.015091:20.31	0.015487:22.41	0.016225:19.05	0.010670:19.46	0.007877:17.77	0.013822:25.45	0.005803:28.25	0.013297:21.99	0.006708:22.61	0.004805:24.03	0.004360:23.80	0.002139:23.84	0.006509:19.29	0.012169:23.32	0.005899:25.00	0.004950:29.40	0.004564:29.84	0.015557:26.24	0.014698:30.33	0.007264:28.19	0.002895:27.66	0.015451:24.04	0.005560:17.40	0.004253:13.92	0.005980:18.34	0.011727:17.86	0.005664:16.79	0.006952:17.32	0.007066:17.52
Chr01	16650001	0.005044:17.08	0.004697:22.43	0.012675:18.88	0.009484:23.13	0.003393:22.61	0.008691:22.31	0.008157:14.15	0.009358:16.56	0.003404:17.47	0.009049:14.75	0.008316:14.75	0.008869:13.57	0.010293:19.05	0.009288:21.63	0.009333:17.26	0.005341:15.70	0.003322:18.97	0.002814:18.47	0.003024:17.08	0.010006:14.37	0.008520:17.27	0.004723:19.28	0.005741:22.90	0.002717:21.95	0.010245:18.93	0.009512:22.62	0.004495:22.59	0.004278:20.61	0.010528:17.27	0.004326:12.66	0.002102:10.49	0.003277:13.50	0.002917:12.99	0.003807:12.77	0.010149:13.23	0.003701:13.29
Chr01	16700001	0.011919:16.33	0.006658:22.22	0.018744:20.71	0.015972:22.35	0.009608:19.03	0.015549:21.54	0.017100:15.25	0.017321:14.24	0.010454:15.40	0.019842:12.47	0.015038:14.48	0.017780:12.10	0.016230:19.99	0.014719:20.70	0.015715:17.22	0.007781:16.28	0.007193:18.11	0.007628:18.54	0.008441:18.65	0.015078:13.51	0.014696:17.92	0.007046:19.40	0.008776:23.84	0.006730:22.33	0.013835:20.66	0.014605:22.26	0.009969:22.72	0.007652:21.40	0.017313:17.84	0.012218:12.76	NA:8.64	0.013010:12.86	NA:10.24	0.014840:11.23	0.019398:11.73	NA:10.16
Chr01	16750001	0.004850:25.42	0.003961:30.85	0.012106:34.18	0.009754:36.78	0.003457:32.93	0.011379:35.63	0.013588:22.14	0.010363:23.14	0.003230:25.75	0.010343:20.98	0.008774:21.90	0.010129:19.42	0.010715:30.06	0.009995:32.29	0.010033:25.71	0.004290:25.25	0.003791:27.25	0.002298:27.58	0.003610:28.90	0.013130:20.96	0.009296:28.65	0.004180:29.58	0.003152:36.70	0.003129:34.42	0.010589:31.47	0.009911:34.91	0.004506:33.79	0.003890:33.03	0.010166:28.11	0.004575:19.63	0.004021:16.23	0.004492:18.75	0.004575:19.05	0.004173:18.70	0.011457:18.64	0.004827:18.97
Chr01	16800001	0.014814:15.59	0.014108:18.33	NA:18.59	NA:19.50	0.011008:19.59	NA:18.03	NA:14.99	0.021065:14.83	0.013469:15.81	NA:13.43	NA:15.14	NA:13.05	NA:16.89	0.018767:18.23	0.020056:15.58	NA:14.18	0.012373:15.77	0.014142:15.87	0.014146:16.92	NA:12.56	NA:15.70	NA:17.85	NA:22.94	NA:25.29	NA:23.22	NA:21.13	NA:20.69	NA:26.04	0.015982:17.79	NA:13.18	NA:10.62	NA:11.89	NA:11.82	NA:12.07	NA:12.36	0.018397:12.67
Chr01	16850001	0.008188:22.24	0.007813:27.61	0.007650:26.09	0.010001:32.61	0.007138:28.62	0.010683:30.39	0.007758:20.42	0.010781:23.65	0.004633:26.53	0.007171:21.68	0.010907:23.50	0.005719:22.73	0.009667:29.36	0.009554:28.72	0.009733:25.08	0.007877:20.57	0.006778:24.35	0.005854:26.63	0.004818:28.54	0.005478:22.77	0.011238:25.49	0.006226:29.55	0.004439:38.19	0.003032:32.55	0.009157:32.36	0.009081:35.32	0.004623:35.70	0.003801:31.51	0.006101:30.73	0.007543:21.00	0.008799:17.27	0.009586:20.57	0.005589:20.52	0.010627:20.30	0.006366:21.57	0.012170:20.23
Chr01	16900001	NA:12.33	NA:16.71	NA:16.12	NA:18.92	NA:16.14	NA:18.35	NA:11.00	NA:11.54	NA:12.54	NA:10.40	NA:10.94	NA:10.21	NA:14.72	NA:15.60	NA:12.01	NA:13.24	NA:14.51	NA:13.73	NA:15.05	NA:10.38	NA:14.04	NA:14.82	NA:19.03	NA:16.43	NA:16.44	NA:17.46	NA:16.83	NA:17.05	NA:14.17	NA:10.00	NA:7.29	NA:9.30	NA:9.10	NA:9.22	NA:9.25	NA:9.53
Chr01	16950001	0.012418:20.51	0.008945:26.16	0.013304:25.07	0.004825:30.22	0.007455:24.91	0.014506:26.31	0.005142:18.64	0.012771:20.24	0.004779:21.74	0.003163:18.67	0.011369:18.81	0.003470:16.93	0.012225:20.73	0.016818:23.93	0.012215:20.15	0.011936:19.86	0.006442:21.98	0.005096:21.68	0.006147:21.08	0.005313:17.45	0.012176:22.96	0.004256:23.67	0.004490:30.55	0.004935:28.55	0.013029:24.72	0.013288:28.23	0.004316:27.28	0.002671:27.35	0.004256:21.21	0.007692:17.78	0.003377:13.25	0.005371:16.60	0.006198:15.82	0.012137:15.82	0.008478:16.20	0.004976:15.83
Chr01	17000001	0.004344:23.13	0.001921:28.64	0.004017:25.34	0.001085:25.80	0.002978:28.09	0.004705:26.15	0.004084:19.32	0.004667:22.65	0.000366:25.68	0.001550:21.56	0.002369:23.99	0.003143:21.68	0.001258:25.15	0.004788:25.88	0.003040:24.38	0.002834:20.38	0.003901:24.45	0.000845:27.24	0.005974:23.93	0.002552:22.95	0.005505:22.59	0.005953:27.54	0.003595:30.42	0.000460:23.68	0.005430:21.13	0.006494:30.06	0.006428:30.09	0.000261:24.60	0.004060:21.59	0.003166:20.54	0.000450:16.34	0.001977:19.69	0.006708:19.94	0.001642:20.08	0.002892:19.85	0.001641:20.89
Chr01	17050001	0.005948:22.06	0.004614:25.91	0.006987:25.09	0.002441:25.23	0.007039:26.39	0.004063:26.32	0.009831:19.13	0.007354:22.53	0.001371:24.69	0.007641:22.74	0.002914:23.79	0.011758:21.98	0.001835:23.67	0.007429:25.32	0.006572:23.03	0.007697:21.51	0.010245:23.39	0.004503:25.16	0.009630:24.79	0.006603:21.68	0.010352:24.70	0.010305:27.33	0.010554:34.38	0.001149:26.50	0.007158:24.90	0.010484:33.22	0.010385:31.08	0.001470:25.99	0.011522:23.50	0.004781:20.62	0.002597:16.53	0.001167:19.17	0.006859:20.53	0.004808:19.17	0.007278:19.46	0.004092:20.22
Chr01	17100001	0.005718:17.18	0.009405:20.80	0.007133:19.28	0.011096:20.21	0.005829:20.06	0.006701:17.64	0.008254:14.42	0.008810:17.76	0.005060:18.70	0.012129:17.41	0.004269:18.39	0.013582:16.39	0.003756:19.38	0.009666:20.23	0.002770:18.73	0.009935:15.47	0.006527:17.95	0.006951:19.31	0.008714:17.83	0.008469:16.91	0.008229:17.07	0.011019:21.52	0.009230:25.03	0.003720:20.93	0.012528:18.39	0.010237:25.26	0.011367:24.77	0.004568:20.47	0.010990:18.32	0.006406:15.91	0.006645:12.22	0.003344:15.26	0.008117:15.25	0.006039:15.40	0.009122:15.17	0.010548:15.35
Chr01	17150001	0.005227:21.54	0.007628:26.59	0.007657:24.05	0.007418:25.13	0.005747:25.71	0.007829:24.26	0.007304:17.05	0.007263:21.50	0.005209:22.47	0.007701:20.69	0.005638:21.85	0.008250:20.03	0.005139:23.18	0.006866:25.70	0.003127:21.81	0.008580:19.89	0.006996:22.39	0.007438:24.02	0.005248:22.94	0.005865:18.65	0.005368:21.34	0.007301:24.73	0.006117:29.66	0.003096:26.37	0.007543:24.32	0.008736:29.46	0.007265:28.53	0.003131:26.03	0.007648:23.24	0.007260:18.70	0.006201:15.19	0.004774:18.35	0.004929:17.82	0.006362:17.88	0.007969:17.95	0.008733:17.80
Chr01	17200001	0.008545:19.69	0.008245:22.54	0.008779:21.28	0.010385:23.09	0.006696:22.42	0.007669:21.41	0.010893:16.10	0.009379:19.50	0.009379:20.50	0.011032:18.29	0.008275:19.48	0.009572:18.40	0.008962:21.47	0.008845:21.56	0.006659:20.94	0.008267:16.48	0.009300:20.04	0.008027:21.44	0.008690:19.37	0.010865:18.31	0.008576:17.84	0.007975:22.35	0.005193:25.52	0.005031:21.81	0.007232:20.71	0.008489:25.37	0.007919:26.61	0.004342:22.77	0.006505:19.24	0.005630:17.44	0.008157:14.00	0.007080:16.76	0.007312:16.62	0.010104:17.36	0.011004:15.96	0.007620:16.82
Chr01	17250001	0.007011:16.95	0.009678:19.16	0.003975:18.97	0.010290:20.57	0.008628:18.14	0.006860:18.78	0.009862:13.14	0.008322:14.88	0.007602:17.27	0.009123:15.11	0.010104:15.87	0.008597:13.57	0.010327:18.81	0.006684:18.41	0.004108:16.08	0.008341:13.70	0.007969:16.99	0.008062:18.19	0.004778:16.68	0.007022:14.81	0.008916:16.65	0.004327:20.15	0.006608:22.45	0.002964:18.73	0.003722:18.20	0.005666:22.96	0.004322:22.07	0.003541:20.60	0.004607:16.88	0.005840:14.21	0.009123:11.46	0.007918:12.99	0.007106:13.46	0.008023:12.86	0.010382:13.40	0.005977:14.02
Chr01	17300001	NA:12.49	NA:15.38	NA:16.53	NA:15.60	NA:15.01	NA:15.12	NA:11.07	NA:12.73	NA:13.58	NA:12.21	NA:11.89	NA:11.42	NA:15.61	NA:15.32	NA:13.29	NA:11.74	NA:13.58	NA:13.98	NA:13.52	NA:10.99	NA:13.21	NA:15.40	NA:18.75	NA:17.08	NA:14.97	NA:18.15	NA:17.51	0.010885:16.36	0.009837:14.23	NA:11.22	NA:9.05	NA:10.89	NA:10.34	NA:10.69	NA:10.17	NA:10.66
Chr01	17350001	NA:12.09	NA:15.70	NA:15.52	NA:17.36	NA:14.73	NA:16.64	NA:11.39	NA:10.97	NA:11.88	NA:9.90	NA:10.17	NA:9.11	NA:13.96	NA:15.66	NA:11.59	NA:12.22	NA:12.86	NA:12.63	NA:14.33	NA:10.11	NA:14.24	NA:13.65	NA:17.68	NA:16.67	NA:14.90	NA:16.28	NA:15.88	NA:16.50	NA:13.47	NA:9.67	NA:7.86	NA:9.65	NA:8.97	NA:9.22	NA:8.83	NA:9.19
Chr01	17400001	NA:8.65	NA:9.77	NA:11.06	NA:12.58	NA:10.33	NA:11.62	NA:8.15	NA:8.08	NA:8.04	NA:7.28	NA:7.89	NA:7.14	NA:9.38	NA:10.82	NA:7.95	NA:8.34	NA:9.23	NA:9.14	NA:10.03	NA:6.45	NA:9.66	NA:9.46	NA:12.01	NA:11.46	NA:10.42	NA:11.96	NA:10.68	NA:10.90	NA:10.04	NA:6.87	NA:5.42	NA:7.29	NA:6.90	NA:6.79	NA:6.74	NA:7.05
Chr01	17450001	0.005197:19.75	0.005121:24.91	0.003935:25.59	0.002938:29.17	0.004775:24.73	0.006776:28.39	0.004258:17.84	0.005040:16.46	0.005834:19.25	0.003916:15.67	0.005879:16.08	0.004766:14.58	0.004337:23.65	0.005466:24.56	0.005327:20.04	0.006453:20.34	0.009498:20.74	0.007692:20.10	0.004594:23.37	0.003812:16.73	0.008159:22.85	0.006443:21.76	0.006562:28.25	0.002178:25.71	0.007725:24.37	0.006512:26.80	0.006020:25.31	0.003382:25.51	0.005085:22.13	0.006562:14.67	0.007724:11.56	0.004213:13.52	0.003420:13.46	0.006319:14.06	0.007586:14.27	0.007870:14.85
Chr01	17500001	0.007258:17.30	0.005915:20.45	0.006188:21.64	0.005950:24.52	0.006216:19.77	0.005179:19.92	0.008328:15.15	0.006186:17.11	0.008966:17.74	0.006957:15.62	0.008129:16.08	0.005809:14.98	0.008057:20.09	0.006644:19.80	0.004604:17.68	0.009971:16.14	0.009928:17.71	0.008670:17.72	0.009015:19.39	0.006030:14.29	0.007328:17.86	0.006586:19.66	0.006396:25.46	0.004710:22.28	0.006326:20.21	0.007195:24.70	0.007451:22.88	0.004157:23.12	0.006006:19.39	0.008346:14.81	0.009851:12.62	0.006072:14.15	0.009349:14.15	0.008734:13.89	0.009861:13.46	0.009608:14.41
Chr01	17550001	NA:8.63	NA:10.73	NA:10.13	NA:11.43	NA:10.14	NA:8.50	NA:7.63	NA:8.35	NA:9.36	NA:8.67	NA:9.14	NA:7.99	NA:9.15	NA:9.91	NA:9.36	NA:8.34	NA:9.16	NA:9.34	NA:9.28	NA:8.43	NA:8.45	NA:11.18	NA:12.87	NA:10.02	NA:9.10	NA:12.56	NA:12.20	NA:11.34	NA:9.71	NA:7.77	NA:6.68	NA:7.35	NA:7.35	NA:7.74	NA:7.49	NA:7.86
Chr01	17600001	NA:5.08	NA:6.11	NA:5.91	NA:6.52	NA:5.45	NA:5.40	NA:4.61	NA:4.50	NA:5.08	NA:4.41	NA:4.67	NA:4.28	NA:4.99	NA:5.48	NA:4.97	NA:4.77	NA:4.87	NA:5.23	NA:4.96	NA:4.49	NA:4.63	NA:5.60	NA:6.71	NA:6.15	NA:5.36	NA:6.68	NA:6.36	NA:6.72	NA:5.37	NA:3.88	NA:3.28	NA:3.84	NA:4.05	NA:4.02	NA:3.80	NA:4.05
Chr01	17650001	NA:12.99	NA:16.50	NA:15.45	NA:16.70	NA:15.82	NA:15.36	NA:10.85	NA:13.15	NA:13.34	NA:12.27	NA:12.85	NA:11.32	NA:14.48	NA:16.09	NA:13.68	NA:12.71	NA:13.37	NA:14.74	NA:14.09	NA:11.67	NA:13.72	NA:15.53	NA:18.73	NA:16.93	NA:14.12	NA:17.77	NA:18.17	NA:16.62	NA:14.55	NA:10.96	NA:8.53	NA:9.97	NA:10.81	NA:10.64	NA:11.05	NA:10.33
Chr01	17700001	NA:7.86	NA:9.22	NA:11.42	NA:11.51	NA:9.67	NA:9.30	NA:7.28	NA:7.17	NA:7.66	NA:7.05	NA:7.07	NA:6.34	NA:8.86	NA:8.51	NA:8.02	NA:7.78	NA:7.24	NA:8.73	NA:9.63	NA:6.27	NA:9.06	NA:8.72	NA:12.18	NA:11.48	NA:9.85	NA:11.50	NA:10.44	NA:11.09	NA:8.72	NA:6.62	NA:5.27	NA:6.10	NA:6.99	NA:6.52	NA:6.40	NA:6.47
Chr01	17750001	NA:5.20	NA:6.71	NA:6.58	NA:8.07	NA:6.56	NA:6.64	NA:5.05	NA:4.74	NA:5.82	NA:4.50	NA:4.91	NA:4.37	NA:6.29	NA:6.53	NA:5.28	NA:5.22	NA:5.29	NA:5.40	NA:5.82	NA:4.07	NA:5.47	NA:5.66	NA:8.06	NA:7.93	NA:6.77	NA:7.90	NA:7.41	NA:7.09	NA:6.27	NA:4.56	NA:3.39	NA:3.85	NA:3.58	NA:3.97	NA:4.02	NA:4.01
Chr01	17800001	0.006186:23.01	0.036024:27.35	0.036528:27.38	0.003107:30.31	0.007261:28.82	0.007065:29.05	0.035222:19.57	0.037692:17.88	0.006651:22.57	0.006322:17.50	0.005163:19.32	0.004332:16.91	0.029212:22.75	0.005239:28.38	0.006443:20.51	0.006627:19.72	0.005802:21.32	0.006813:23.84	0.006258:26.47	0.004714:18.19	0.006604:24.41	0.006950:24.61	0.006049:32.55	0.003818:30.47	0.007112:27.20	0.007115:31.29	0.007213:29.05	0.004426:28.95	0.006028:25.13	0.005974:16.35	0.008262:12.48	0.005049:15.24	0.006166:15.50	0.005986:15.61	0.007736:16.21	0.005399:16.44
Chr01	17850001	NA:10.06	NA:11.68	NA:12.25	NA:13.18	NA:11.40	NA:14.92	NA:10.13	NA:8.78	NA:10.17	NA:9.30	NA:9.61	NA:8.36	NA:12.45	NA:13.42	NA:10.89	NA:9.78	NA:10.03	NA:9.73	NA:12.65	NA:8.23	NA:11.96	NA:12.24	NA:14.93	NA:14.02	NA:13.11	NA:15.00	NA:14.77	NA:14.50	NA:11.94	NA:8.22	NA:8.07	NA:8.13	NA:8.42	NA:9.07	NA:8.69	NA:8.09
Chr01	17900001	NA:10.14	NA:7.92	NA:8.24	NA:3.77	NA:12.21	NA:13.10	NA:6.03	NA:5.67	NA:10.33	NA:7.88	NA:8.77	NA:7.75	NA:7.12	NA:12.10	NA:10.09	NA:9.66	NA:10.68	NA:10.21	NA:11.53	NA:7.91	NA:11.35	NA:11.59	NA:14.84	NA:13.50	NA:12.90	NA:14.51	NA:13.49	NA:13.05	NA:11.27	NA:7.24	NA:6.35	NA:7.97	NA:7.69	NA:7.26	NA:7.40	NA:7.35
Chr01	17950001	0.008423:20.78	0.034117:21.03	0.036203:20.16	NA:19.57	0.008068:26.58	0.006322:29.47	0.034566:15.57	0.035508:15.77	0.007535:21.24	0.007032:18.46	0.006282:18.14	0.007488:16.38	0.032144:20.97	0.007793:26.88	0.007856:21.93	0.005684:20.19	0.006390:21.79	0.008737:22.02	0.009577:25.75	0.006183:17.61	0.005681:24.36	0.007826:24.34	0.008539:31.15	0.005547:30.04	0.004822:27.44	0.007810:29.73	0.007445:28.11	0.003937:29.88	0.008934:24.36	0.008469:16.60	0.010745:13.87	0.010443:16.56	0.008282:16.33	0.008289:16.32	0.008701:15.61	0.008840:16.32
Chr01	18000001	0.004624:20.23	0.032747:23.35	0.033241:22.04	0.003669:27.37	0.004804:24.14	0.005570:26.98	0.035166:16.80	0.032127:17.42	0.003153:20.02	0.003940:16.11	0.003631:16.81	0.003572:14.35	0.034929:22.06	0.003416:24.84	0.004401:20.27	0.004157:19.91	0.003905:20.27	0.003774:20.12	0.003306:22.19	0.003081:15.84	0.004615:21.14	0.004549:22.43	0.004549:27.81	0.003105:25.40	0.004156:24.16	0.004476:27.78	0.005350:25.93	0.002794:25.90	0.005103:21.49	0.001999:15.14	0.004665:11.96	0.004651:15.03	0.006707:13.96	0.004702:14.44	0.004221:14.03	0.003354:14.11
Chr01	18050001	0.004169:19.77	0.018652:18.16	0.029826:25.22	0.002877:28.00	0.004593:23.76	0.004335:23.83	0.029626:17.26	0.030046:18.32	0.004226:19.90	0.007030:12.92	0.004199:17.25	0.002898:15.89	0.029066:22.44	0.002760:24.11	0.004637:19.25	0.002790:19.61	0.004501:19.72	0.004748:20.30	0.004336:21.17	0.006662:12.59	0.004156:21.88	0.004851:21.45	0.004281:28.21	0.002491:26.90	0.003912:24.99	0.003603:27.86	0.004280:26.35	0.002678:25.80	0.005421:21.04	0.004978:15.67	0.005672:13.73	0.005594:16.68	0.008934:15.67	0.006478:15.12	0.005255:15.39	0.003871:15.39
Chr01	18100001	NA:8.82	NA:6.05	NA:10.29	NA:10.37	NA:9.51	NA:9.30	NA:6.87	NA:7.76	NA:8.99	NA:5.58	NA:8.44	NA:7.59	NA:9.65	NA:10.16	NA:7.94	NA:8.00	NA:8.37	NA:8.61	NA:6.92	NA:5.27	NA:8.71	NA:9.86	NA:12.23	NA:11.38	NA:10.88	NA:12.10	NA:11.90	NA:11.35	NA:9.30	NA:6.57	NA:6.14	NA:7.64	NA:7.03	NA:6.67	NA:6.36	NA:7.24
Chr01	18150001	0.007865:14.93	0.016289:18.94	0.014407:16.75	0.007273:19.78	0.009105:18.71	0.008569:17.93	NA:13.13	NA:14.39	0.008980:16.38	0.010360:12.83	0.009531:14.29	0.010549:12.82	0.014999:17.54	0.006384:17.80	0.008895:14.99	0.008352:13.88	NA:15.58	0.008788:16.41	0.008525:15.54	0.007591:13.66	0.006586:14.81	0.007264:17.32	0.009653:19.99	0.007809:18.17	0.008391:15.78	0.009325:20.54	0.009898:19.74	0.007144:18.26	0.010834:15.87	NA:11.18	NA:9.17	0.007262:12.83	0.008190:12.43	0.008656:11.64	0.009530:11.88	0.007346:11.41
Chr01	18200001	0.006228:16.37	0.008276:20.12	0.006330:18.90	0.008463:19.51	0.007940:19.35	0.007370:18.07	0.007787:14.00	0.009805:19.17	0.007381:18.62	0.007694:17.46	0.006992:18.20	0.011718:15.93	0.007670:18.96	0.004811:17.77	0.006095:17.71	0.007674:15.17	0.005297:16.45	0.007820:18.62	0.011510:16.57	0.006880:15.47	0.011503:16.33	0.013457:20.02	0.011149:25.09	0.005388:21.10	0.009553:19.67	0.011925:24.62	0.012627:23.14	0.005238:21.15	0.012019:19.14	0.005881:15.76	0.008847:13.94	0.008136:16.06	0.008260:15.48	0.006787:15.00	0.005254:14.66	0.007956:15.27
Chr01	18250001	0.001900:19.03	0.002245:21.94	0.001905:21.97	0.002998:21.13	0.002627:21.61	0.002620:20.65	0.002392:16.13	0.001788:20.26	0.001904:20.61	0.001746:20.56	0.001461:22.42	0.005290:20.24	0.002178:22.01	0.002058:20.67	0.001994:19.85	0.002286:16.97	0.002889:19.10	0.001573:22.45	0.005087:19.31	0.001451:18.93	0.004530:18.94	0.004443:23.53	0.005174:29.26	0.000820:25.38	0.002645:21.91	0.004987:28.11	0.004625:27.72	0.000727:25.11	0.005482:22.74	0.001210:19.18	0.001976:16.09	0.002729:19.49	0.001417:18.96	0.002329:18.50	0.001997:18.68	0.002079:18.67
Chr01	18300001	0.002209:18.67	0.002819:24.10	0.002440:23.14	0.002261:23.32	0.006876:20.65	0.007492:21.31	0.001383:15.62	0.003109:19.96	0.002117:20.04	0.002234:19.68	0.002165:21.64	0.005525:18.87	0.001940:21.62	0.001286:22.46	0.001828:20.40	0.008009:17.08	0.006921:19.28	0.001363:22.29	0.004155:20.71	0.002819:17.77	0.005340:20.39	0.004611:24.86	0.004691:31.39	0.001383:27.69	0.002927:25.40	0.006242:29.65	0.005458:29.22	0.000262:27.56	0.004866:23.29	0.001328:18.92	0.002593:15.92	0.003115:18.93	0.001341:18.61	0.002465:18.04	0.001932:18.68	0.002726:17.79
Chr01	18350001	0.004768:19.63	0.005092:25.18	0.005462:22.75	0.006417:24.62	0.010145:24.23	0.010185:24.25	0.005407:16.30	0.006649:18.91	0.005814:19.82	0.006608:18.82	0.004919:19.14	0.009732:16.90	0.006194:23.45	0.004875:23.65	0.004731:19.62	0.010412:22.35	0.010936:21.38	0.006849:22.26	0.009266:20.49	0.004843:16.15	0.008982:20.45	0.008297:23.05	0.008580:28.54	0.004238:25.45	0.006861:22.99	0.009882:27.14	0.008792:26.91	0.003987:25.58	0.008665:22.39	0.004874:17.07	0.006452:12.82	0.006081:16.55	0.005273:15.99	0.007010:15.88	0.005915:15.52	0.004855:16.19
Chr01	18400001	0.006459:17.09	0.009852:20.84	0.005768:19.28	0.011308:22.54	0.006673:21.25	0.004623:22.44	0.005358:14.07	0.006032:15.92	0.009645:17.08	0.006698:14.58	0.007540:15.55	0.006483:12.75	0.005315:19.33	0.004872:18.57	0.006232:16.65	0.012469:15.57	0.006835:17.16	0.005493:17.40	0.011495:18.19	0.003960:14.39	0.011384:17.31	0.010868:19.26	0.011768:24.16	0.003319:22.25	0.008815:19.63	0.010812:22.76	0.012005:22.24	0.003215:21.63	0.008785:18.58	0.004285:13.70	0.005642:11.04	0.008264:13.37	0.006117:12.95	0.010177:13.63	0.009193:13.23	0.009602:13.46
Chr01	18450001	0.009317:21.10	0.012288:27.51	NA:26.35	NA:30.96	NA:28.15	NA:29.53	0.008361:18.90	0.011762:19.53	0.014910:21.35	0.013610:17.16	0.019753:18.35	0.016206:16.76	0.008377:24.70	0.007351:24.80	0.014894:21.29	0.015541:20.40	0.010808:22.75	0.008794:23.63	0.011843:23.60	0.009254:18.44	0.011999:23.01	0.012682:23.98	0.014224:29.60	0.007239:26.74	0.015671:23.57	0.013423:29.03	0.016651:26.37	0.007814:26.61	0.007972:24.36	0.013913:15.93	0.016750:12.80	0.017085:15.31	0.015332:16.15	0.017704:15.11	0.018622:15.45	0.019627:16.50
Chr01	18500001	NA:10.94	NA:13.71	NA:14.47	NA:16.06	NA:13.99	NA:15.54	NA:9.44	NA:10.50	NA:10.82	NA:9.21	NA:9.93	NA:9.02	NA:12.25	NA:12.96	NA:10.66	NA:11.34	NA:11.51	NA:11.59	NA:12.56	NA:9.55	NA:11.79	NA:12.51	NA:15.88	NA:14.96	NA:13.70	NA:15.22	NA:14.83	NA:14.76	NA:12.55	NA:8.49	NA:6.96	NA:8.58	NA:8.59	NA:8.36	NA:8.47	NA:8.95
Chr01	18550001	0.005725:26.12	0.006180:36.48	0.007930:34.30	0.006547:36.50	0.007585:35.43	0.009286:37.99	0.002308:23.70	0.007802:23.76	0.006495:28.85	0.007702:23.02	0.006415:23.59	0.009690:21.27	0.008689:30.50	0.004838:34.27	0.005963:27.00	0.007468:26.96	0.004904:29.94	0.004395:29.62	0.008610:30.41	0.005321:23.97	0.010469:28.12	0.003973:32.21	0.006806:38.19	0.001295:35.62	0.009083:33.28	0.005329:37.40	0.004062:35.71	0.000794:34.85	0.006975:30.23	0.002782:21.05	0.004428:16.63	0.008313:18.91	0.006474:20.09	0.003801:20.11	0.005629:19.85	0.003872:20.24
Chr01	18600001	NA:13.19	NA:18.29	0.009219:18.20	NA:18.28	NA:16.38	NA:18.18	NA:11.38	NA:12.72	NA:14.67	NA:11.10	NA:11.42	NA:10.84	NA:15.12	NA:18.26	0.006543:14.91	NA:13.79	NA:15.24	0.008927:15.42	0.011362:17.11	NA:12.66	0.010863:14.42	NA:16.73	NA:19.57	NA:18.43	NA:16.54	NA:20.21	NA:17.54	NA:17.37	0.009921:16.28	0.007163:11.43	NA:8.32	NA:9.25	0.009730:11.09	NA:9.67	0.011791:10.32	NA:10.72
Chr01	18650001	NA:23.72	NA:30.10	NA:30.69	NA:32.19	NA:29.26	NA:31.76	NA:23.05	NA:25.46	NA:26.28	NA:25.52	NA:26.08	NA:24.89	NA:27.23	NA:28.81	NA:26.60	NA:26.49	NA:26.85	NA:26.95	NA:25.84	NA:24.52	NA:26.11	NA:28.49	NA:34.79	NA:33.68	NA:29.73	NA:33.21	NA:31.90	NA:32.05	NA:27.16	NA:20.28	NA:21.79	NA:19.74	NA:19.48	NA:23.55	NA:21.45	NA:22.97
Chr01	18700001	NA:18.42	NA:29.78	NA:29.44	NA:33.17	NA:30.45	NA:39.78	NA:20.39	NA:28.00	NA:25.96	NA:29.39	NA:25.67	NA:28.14	NA:19.60	NA:21.81	NA:28.71	NA:23.44	NA:23.52	NA:17.62	NA:20.57	NA:27.37	NA:19.42	NA:27.14	NA:40.07	NA:39.66	NA:28.09	NA:31.91	NA:29.92	NA:38.43	NA:27.29	NA:19.59	NA:20.13	NA:12.42	NA:17.43	NA:24.81	NA:18.91	NA:20.61
Chr01	18750001	NA:35.17	NA:40.63	NA:36.95	NA:44.61	NA:40.19	NA:37.50	NA:29.22	NA:31.61	NA:36.33	NA:35.50	NA:31.67	NA:34.59	NA:40.16	NA:42.77	NA:43.45	NA:34.30	NA:30.63	NA:36.08	NA:37.82	NA:33.48	NA:37.66	NA:38.86	NA:42.01	NA:35.51	NA:37.51	NA:45.17	NA:42.24	NA:35.01	NA:37.55	NA:26.87	NA:26.45	NA:28.07	NA:32.32	NA:28.93	NA:27.82	NA:30.84
Chr01	18800001	NA:12.41	NA:13.75	NA:14.62	NA:14.92	NA:13.65	NA:12.90	NA:10.39	NA:11.07	NA:12.34	NA:12.77	NA:10.99	NA:12.12	NA:13.40	NA:13.59	NA:14.48	NA:11.98	NA:11.35	NA:12.75	NA:13.81	NA:10.29	NA:13.36	NA:13.05	NA:15.09	NA:13.51	NA:12.66	NA:15.47	NA:14.10	NA:13.41	NA:12.87	NA:10.59	NA:8.58	NA:9.02	NA:11.33	NA:11.09	NA:10.43	NA:11.14
Chr01	18850001	0.021040:17.54	0.022717:20.98	0.009029:20.21	0.022428:21.06	0.029438:20.09	0.022016:19.14	0.006507:13.50	0.006764:16.75	0.013742:18.77	0.014975:17.78	0.020902:16.87	0.015266:18.47	0.006634:20.07	0.016287:19.38	0.016354:22.44	0.015726:15.90	0.008009:19.47	0.005928:21.34	0.007127:20.13	0.005258:16.94	0.005731:18.20	0.005412:21.04	0.005954:23.63	0.004231:19.33	0.023190:16.82	0.007943:25.33	0.005587:25.48	0.003100:20.33	0.008246:20.22	0.003705:16.09	0.004920:12.26	0.006762:14.89	0.015755:16.94	0.031421:14.75	0.022487:13.89	0.012254:14.75
Chr01	18900001	0.002988:17.07	0.003083:19.35	0.005922:18.89	0.003910:19.32	0.007570:19.24	0.007311:16.94	0.004593:13.87	0.006144:17.14	0.002023:17.59	0.005542:17.65	0.006805:18.60	0.007936:16.84	0.002226:18.13	0.003425:18.17	0.002577:17.61	0.003086:14.81	0.001943:16.98	0.003907:19.30	0.004007:17.92	0.002967:15.21	0.003971:16.17	0.004887:19.46	0.007526:23.76	0.001180:18.91	0.005827:17.01	0.007957:24.83	0.004375:23.96	0.000866:20.41	0.004868:18.93	0.001226:17.38	0.005260:13.25	0.002160:16.16	0.003619:15.29	0.002999:15.14	0.002985:15.60	0.003213:15.41
Chr01	18950001	0.008694:18.04	0.008524:19.38	0.007763:20.34	0.008960:21.11	0.009529:20.71	0.007108:17.01	0.009280:14.87	0.006702:18.29	0.010079:19.27	0.006250:18.84	0.012628:20.58	0.009830:19.08	0.007200:20.86	0.007470:20.16	0.007418:18.20	0.008402:14.70	0.009464:17.88	0.008730:20.41	0.009065:20.15	0.010178:16.98	0.010988:19.12	0.010625:21.98	0.009391:26.59	0.007600:22.53	0.010511:20.46	0.011180:26.62	0.011435:26.69	0.008306:24.08	0.012917:20.74	0.006175:18.12	0.006714:15.91	0.007469:16.83	0.010074:18.15	0.010399:17.48	0.008565:17.93	0.008990:16.61
Chr01	19000001	0.006087:15.27	0.009292:21.51	0.007321:21.59	0.005720:22.44	0.005383:21.75	0.006045:21.80	0.003066:15.75	0.006794:16.53	0.004283:18.28	0.003448:16.58	0.006416:17.17	0.007380:16.00	0.007579:20.81	0.005209:21.31	0.007754:18.41	0.006820:17.23	0.003773:18.85	0.007638:20.50	0.007769:20.78	0.002888:16.31	0.006776:19.44	0.008218:21.08	0.007632:27.28	0.003366:24.68	0.005363:21.49	0.007236:26.19	0.007665:25.14	0.002596:24.06	0.008358:21.08	0.001732:15.71	0.006686:12.64	0.006977:14.62	0.006238:14.60	0.008319:15.04	0.005802:12.34	0.008019:15.05
Chr01	19050001	0.009945:18.30	0.009070:22.89	0.003419:22.26	0.003343:24.63	0.001942:22.65	0.001654:22.66	0.006494:16.33	0.009721:17.49	0.006030:18.16	0.002904:15.58	0.010108:16.89	0.008821:15.16	0.002188:21.52	0.010651:22.92	0.010509:18.95	0.010064:19.74	0.001461:19.83	0.009877:20.71	0.001687:20.76	0.005369:16.20	0.010293:20.65	0.003288:20.84	0.010440:28.08	0.000364:26.06	0.010488:23.67	0.004244:26.62	0.003859:25.56	0.001618:25.61	0.010806:20.52	0.001167:14.83	0.003253:11.94	0.001731:14.83	0.002127:14.69	0.009364:13.96	0.002349:15.17	0.009487:14.76
Chr01	19100001	0.009711:18.72	0.011164:22.64	0.006522:21.13	0.006685:22.69	0.005903:20.65	0.004915:19.40	0.007927:16.70	0.009305:17.25	0.007952:18.79	0.005703:18.55	0.009962:19.70	0.009587:17.28	0.007929:23.49	0.010592:22.09	0.010743:19.07	0.009313:16.44	0.005551:19.12	0.009530:20.26	0.011271:16.76	0.007905:17.10	0.011423:18.01	0.005172:23.21	0.009636:29.59	0.004170:24.94	0.009088:22.40	0.008278:27.86	0.005665:27.48	0.003887:25.79	0.011757:21.31	0.003976:17.09	0.003703:15.01	0.003609:17.22	0.007547:17.19	0.009018:16.80	0.006228:17.56	0.010307:17.41
Chr01	19150001	NA:9.71	NA:12.19	NA:11.31	NA:12.49	NA:12.10	NA:11.72	NA:8.45	NA:9.06	NA:10.71	NA:9.06	NA:9.30	NA:8.47	NA:11.63	NA:11.41	NA:10.66	NA:9.71	NA:10.71	NA:11.03	NA:9.73	NA:8.93	NA:9.44	NA:11.59	NA:14.02	NA:12.12	NA:11.08	NA:13.69	NA:13.29	NA:12.58	NA:10.37	NA:8.42	NA:6.55	NA:7.35	NA:8.26	NA:7.68	NA:8.12	NA:7.72
Chr01	19200001	NA:10.01	NA:12.96	NA:12.85	NA:12.66	NA:12.72	NA:13.04	NA:9.14	NA:10.87	NA:10.77	NA:10.07	NA:10.15	NA:8.97	NA:12.93	NA:11.98	NA:11.70	NA:9.62	NA:12.00	NA:11.87	NA:10.36	NA:9.40	NA:10.66	NA:12.25	NA:15.53	NA:13.55	NA:12.27	NA:14.64	NA:14.23	NA:12.59	NA:11.50	NA:8.90	NA:7.37	NA:8.47	NA:8.63	NA:8.57	NA:8.88	NA:8.50
Chr01	19250001	0.003782:22.25	0.002388:25.88	0.002938:27.69	0.003695:27.85	0.003101:26.67	0.003346:27.71	0.003643:20.57	0.002910:23.30	0.002324:24.46	0.002983:22.91	0.002970:24.01	0.002628:21.83	0.002765:27.50	0.002455:28.33	0.003076:24.64	0.002677:20.82	0.002538:23.57	0.002607:25.36	0.002026:25.02	0.003259:20.89	0.003009:24.73	0.002448:26.70	0.003110:33.82	0.001760:30.03	0.002629:28.84	0.002324:33.27	0.002106:32.27	0.002429:28.70	0.004370:27.65	0.001911:21.89	0.002554:17.78	0.003420:21.02	0.002619:20.31	0.004154:20.03	0.003213:20.61	0.002768:20.61
Chr01	19300001	0.002617:20.92	0.001940:23.50	0.003281:26.93	0.002149:24.95	0.002208:24.39	0.002156:25.13	0.002485:18.28	0.002585:21.58	0.002600:22.36	0.001569:20.19	0.002623:21.34	0.002676:18.80	0.001566:24.92	0.002217:26.20	0.002362:22.41	0.001929:19.20	0.000845:22.65	0.001886:23.45	0.001350:22.13	0.001215:19.12	0.001907:22.83	0.001516:25.83	0.002304:32.01	0.000639:28.87	0.002253:26.80	0.002340:30.99	0.000836:28.65	0.000715:27.93	0.004915:26.03	0.000742:18.19	0.002041:15.98	0.001658:18.60	0.001927:17.84	0.002904:18.82	0.002247:17.91	0.000762:18.59
Chr01	19350001	0.006472:17.18	0.004659:21.02	0.004580:22.77	0.005956:21.94	0.006783:20.68	0.008439:20.40	0.004268:14.70	0.002259:18.04	0.004676:19.61	0.003215:17.54	0.004767:18.43	0.005578:16.51	0.012040:20.94	0.004958:22.85	0.004777:18.82	0.005175:15.20	0.001704:18.00	0.002849:20.53	0.004624:19.05	0.002327:15.80	0.005014:19.55	0.001925:22.84	0.008930:30.25	0.002046:27.03	0.005905:24.39	0.005540:26.86	0.001607:26.36	0.000770:24.81	0.005796:22.66	0.002748:15.66	0.007091:13.59	0.005626:16.08	0.002862:15.24	0.004612:15.55	0.006339:15.58	0.001996:15.64
Chr01	19400001	0.014139:22.16	0.012735:25.99	0.013369:28.07	0.011841:28.29	0.032555:27.38	0.031231:26.18	0.013524:19.27	0.012023:22.77	0.012060:24.45	0.010974:21.00	0.010838:22.21	0.011527:20.50	0.024411:27.08	0.009458:25.56	0.013343:23.18	0.013870:20.73	0.015459:23.51	0.012456:23.99	0.012320:23.55	0.013357:20.38	0.011590:23.72	0.010834:26.52	0.021870:33.31	0.008585:30.21	0.010864:28.27	0.013484:31.54	0.011519:31.13	0.008934:29.67	0.012093:26.32	0.007102:18.88	0.026068:17.59	0.012277:19.93	0.012121:18.83	0.013721:18.68	0.014133:18.66	0.011085:19.29
Chr01	19450001	0.005239:20.31	0.005059:24.95	0.005486:24.68	0.004016:26.56	0.023994:25.96	0.024078:25.41	0.006086:17.17	0.005987:20.28	0.005997:21.51	0.005546:17.95	0.006767:19.27	0.005417:17.59	0.023340:25.66	0.005956:24.21	0.004900:21.70	0.005692:18.94	0.005219:21.51	0.006829:22.50	0.005935:22.24	0.006172:17.74	0.006177:21.90	0.005307:23.55	0.004685:30.56	0.004305:28.37	0.005118:26.06	0.005623:29.28	0.004758:27.83	0.003385:26.47	0.005189:23.05	0.004356:16.96	0.025033:15.66	0.005576:18.12	0.005715:16.98	0.006197:16.17	0.005506:17.17	0.006127:16.40
Chr01	19500001	0.004152:21.68	0.003944:28.24	0.006221:25.87	0.004777:27.25	0.021156:26.93	0.021005:26.17	0.007016:19.56	0.004567:21.47	0.004514:21.63	0.006007:21.32	0.004623:22.25	0.003007:21.24	0.021941:25.30	0.004876:26.03	0.006252:21.82	0.004982:20.46	0.004711:22.77	0.004703:22.90	0.005608:22.77	0.005906:17.44	0.005002:23.54	0.006363:26.16	0.006066:34.98	0.004556:31.77	0.004568:28.52	0.006468:32.89	0.005944:31.08	0.004591:30.68	0.006784:25.15	0.003184:19.10	0.021798:15.85	0.004518:19.71	0.005831:18.81	0.004936:19.27	0.006441:19.77	0.006435:18.79
Chr01	19550001	0.010272:12.49	0.005748:14.80	0.011251:13.73	0.006900:14.44	0.014656:14.58	0.014212:12.78	NA:10.15	NA:11.16	NA:12.52	NA:11.59	NA:11.82	NA:10.71	0.014627:14.21	NA:13.71	NA:12.66	NA:10.99	0.006820:12.88	0.007002:12.61	0.008679:12.58	NA:10.28	0.012804:12.34	0.007545:15.07	0.009589:18.67	0.001804:15.83	0.011068:14.72	0.007173:18.57	0.009682:17.40	0.004426:15.93	0.006159:14.32	NA:10.75	NA:8.46	NA:10.34	NA:10.19	NA:9.88	NA:10.53	NA:10.71
Chr01	19600001	0.026393:15.29	0.003611:17.26	0.026481:15.87	0.013327:17.68	0.003792:17.26	0.004738:13.58	0.027142:11.21	0.011531:18.19	0.011635:18.20	0.025239:16.06	0.022584:16.71	0.002024:15.03	0.012720:17.42	0.026544:16.76	0.003749:16.76	0.005289:14.31	0.004339:16.29	0.012274:18.30	0.007564:15.42	0.003797:14.59	0.025971:14.18	0.012177:19.36	0.012306:25.72	0.004752:20.76	0.025917:18.58	0.004176:23.90	0.012046:22.74	0.004114:20.81	0.002996:18.81	0.012125:15.12	0.002419:12.33	0.003062:14.60	0.010911:13.85	0.024750:14.42	0.012148:14.63	0.011504:14.43
Chr01	19650001	0.016279:14.07	0.006351:17.48	0.011377:17.53	0.013274:18.11	0.006317:17.62	0.009345:14.22	0.016887:12.02	0.013712:16.78	0.012995:17.73	0.017613:14.94	0.010190:16.69	0.005001:16.43	0.005788:18.85	0.015778:16.17	0.007205:18.76	0.008342:14.57	0.004767:17.37	0.013761:19.02	0.007654:15.09	0.008079:16.24	0.015030:14.51	0.015104:18.26	0.015602:21.55	0.005528:19.74	0.016202:17.55	0.006712:22.04	0.015113:20.31	0.003551:20.77	0.005966:16.86	0.016411:15.24	NA:10.45	0.007285:14.50	0.014094:14.37	0.009975:14.14	0.014007:14.47	0.014090:14.72
Chr01	19700001	NA:7.13	NA:7.93	NA:10.69	NA:10.41	NA:8.19	NA:7.00	NA:7.24	NA:8.53	NA:8.04	NA:6.82	NA:8.83	NA:7.89	NA:9.38	NA:8.66	NA:9.18	NA:7.67	NA:8.85	NA:8.49	NA:8.86	NA:7.80	NA:8.47	NA:9.74	NA:11.62	NA:11.02	NA:10.43	NA:11.24	NA:11.08	NA:10.12	NA:9.20	NA:7.74	NA:5.57	NA:6.99	NA:6.66	NA:6.78	NA:7.05	NA:7.68
Chr01	19750001	0.018712:15.49	0.035529:20.42	0.005147:21.74	0.006099:25.13	0.009103:19.44	0.035980:23.30	0.018341:13.83	0.036978:15.33	0.017631:16.22	0.035886:14.19	0.035782:14.75	0.009157:12.77	0.006756:21.35	0.008486:19.39	0.006537:19.37	0.035303:17.13	0.006533:19.20	0.035313:18.03	0.034278:19.58	0.008851:13.79	0.034059:17.48	0.037141:19.41	0.006398:26.19	0.006710:20.16	0.009398:18.26	0.007077:26.34	0.037823:22.27	0.006984:20.68	0.037701:18.62	0.036394:13.06	0.007159:11.14	0.005205:14.50	0.007877:11.89	0.036216:12.70	0.018664:12.08	0.036335:13.37
Chr01	19800001	0.037714:25.21	0.038570:32.37	0.002280:36.44	0.003559:40.63	0.003427:30.88	0.037773:38.25	0.033872:23.02	0.035039:24.93	0.036923:26.23	0.037010:22.82	0.036138:23.76	0.002918:19.97	0.004129:33.36	0.005120:31.23	0.003164:29.68	0.037440:26.87	0.003335:30.22	0.010218:28.76	0.009075:31.91	0.004215:20.50	0.010010:31.03	0.037633:30.96	0.002900:42.82	0.001217:35.95	0.003981:31.00	0.002324:41.08	0.036977:34.11	0.001882:33.94	0.036921:29.15	0.010764:21.39	0.004034:18.82	0.003346:22.92	0.004426:19.47	0.039617:20.54	0.037350:20.30	0.040278:20.87
Chr01	19850001	0.016243:19.07	0.016873:22.42	0.001359:25.70	0.004267:30.23	0.002147:23.87	0.016467:27.19	0.015453:17.62	0.016532:18.04	0.016412:19.87	0.016721:17.04	0.019154:19.40	0.001060:16.10	0.004492:23.53	0.001947:23.70	0.005507:21.09	0.016560:18.14	0.001029:20.44	0.001542:20.88	0.001964:22.15	0.001821:17.03	0.001637:21.16	0.017203:22.37	0.001977:30.26	0.000999:27.98	0.002441:24.94	0.001038:27.43	0.017124:25.94	0.000955:25.88	0.017095:21.38	0.001294:16.11	0.002126:13.42	0.004476:17.60	0.001053:15.60	0.016057:15.93	0.016766:16.06	0.016930:16.04
Chr01	19900001	NA:12.84	NA:16.19	NA:16.06	NA:16.97	NA:14.88	NA:16.67	NA:10.90	NA:13.57	NA:13.35	NA:11.58	NA:11.74	NA:10.76	NA:14.34	NA:15.15	NA:12.81	NA:12.83	NA:14.12	NA:14.29	NA:13.60	NA:10.61	NA:13.78	NA:14.53	NA:19.76	NA:17.72	NA:15.64	NA:18.52	NA:16.56	NA:16.81	NA:14.05	NA:10.62	NA:8.78	NA:10.62	NA:10.26	NA:9.68	NA:10.47	NA:10.50
Chr01	19950001	0.008265:21.63	0.010214:26.55	0.002817:26.19	0.004147:26.77	0.003681:25.76	0.009500:26.24	0.013303:18.18	0.008745:23.41	0.007663:23.40	0.010096:21.68	0.005251:23.34	0.001465:20.75	0.002852:25.51	0.002881:23.94	0.003934:23.21	0.011051:19.59	0.003311:22.97	0.002943:24.07	0.003355:22.47	0.003744:20.42	0.002829:23.34	0.009573:26.81	0.002684:35.39	0.002701:30.28	0.003115:27.93	0.003188:32.20	0.009197:31.35	0.001651:30.28	0.007263:23.93	0.003764:20.45	0.003973:17.77	0.001747:21.10	0.003189:19.98	0.008260:19.89	0.008162:19.72	0.009737:19.43
Chr01	20000001	0.004658:22.28	0.007153:26.35	0.001937:26.43	0.001378:25.13	0.001605:27.45	0.005511:25.22	0.007529:17.93	0.004144:25.12	0.007784:26.19	0.004364:24.70	0.003427:25.38	0.000929:23.15	0.002371:26.86	0.002121:24.26	0.001341:24.67	0.007870:20.40	0.001347:22.75	0.001457:26.44	0.001966:22.85	0.006653:22.23	0.001699:22.02	0.003885:29.34	0.001316:36.42	0.000472:31.86	0.001010:29.97	0.000926:33.90	0.004733:33.22	0.000948:30.05	0.004197:25.89	0.001400:22.13	0.002455:19.03	0.001276:23.56	0.006371:21.85	0.007265:21.04	0.003991:21.37	0.004367:21.53
Chr01	20050001	0.004847:16.28	0.006825:19.91	0.006534:18.51	0.004528:16.33	0.003208:20.25	0.005887:18.12	0.007357:12.70	0.005203:17.41	0.006262:18.70	0.006152:17.19	0.007171:17.82	0.004140:15.56	0.005025:18.36	0.005419:18.64	0.004232:16.92	0.006682:15.33	0.005748:15.99	0.005276:18.59	0.005202:16.55	0.006273:15.51	0.004526:15.48	0.004893:21.19	0.004612:23.98	0.002788:23.67	0.003660:21.48	0.003674:24.16	0.005893:23.72	0.002380:22.47	0.006835:18.81	0.005182:15.19	0.005272:12.54	0.006011:14.90	0.007353:15.02	0.007606:15.07	0.005415:14.56	0.006769:14.64
Chr01	20100001	0.006331:18.74	0.005290:23.16	0.006943:21.09	0.004787:20.56	0.005935:23.37	0.006441:20.38	0.011383:15.35	0.006109:19.44	0.005441:21.32	0.004900:19.16	0.007143:20.12	0.002756:18.21	0.003346:22.05	0.007958:20.51	0.005188:19.76	0.005961:16.67	0.008123:18.21	0.003796:20.44	0.006369:19.52	0.005611:16.78	0.005307:18.83	0.004889:23.83	0.006101:29.37	0.004336:25.92	0.004163:23.18	0.004574:28.61	0.006749:27.37	0.004757:25.54	0.008824:20.49	0.003355:18.09	0.006709:15.92	0.008024:17.19	0.005248:17.44	0.005320:16.89	0.006088:17.79	0.008828:17.06
Chr01	20150001	NA:17.61	NA:19.00	NA:20.11	NA:19.40	NA:21.73	NA:19.47	NA:13.82	NA:14.62	NA:18.82	NA:15.74	NA:17.52	NA:15.83	NA:19.46	NA:18.91	NA:16.32	NA:16.78	NA:18.58	NA:17.53	NA:18.16	NA:13.09	NA:17.04	NA:19.14	NA:21.83	NA:22.40	NA:20.43	NA:22.90	NA:22.10	NA:21.91	NA:18.19	NA:13.99	NA:11.16	NA:14.51	NA:15.01	NA:13.04	NA:12.67	NA:12.62
Chr01	20200001	0.010777:17.20	NA:19.01	0.009635:20.09	NA:21.28	0.001656:24.25	0.011535:24.68	0.009310:13.75	NA:13.66	0.002865:15.75	0.011282:14.23	NA:12.54	0.001036:11.58	NA:18.10	0.009754:21.66	0.003319:16.15	NA:15.36	0.006946:16.01	NA:16.40	0.010028:19.09	NA:13.23	NA:16.84	0.012054:19.89	0.011681:26.04	0.000911:26.07	0.001638:24.64	0.010111:23.72	0.011831:22.57	0.000445:26.14	0.009867:16.62	NA:11.33	NA:9.13	NA:11.50	NA:11.28	NA:10.83	NA:10.77	0.006273:10.99
Chr01	20250001	0.019347:13.78	NA:7.51	NA:7.71	NA:7.99	0.004437:27.12	0.014130:17.80	NA:5.10	NA:6.16	NA:6.48	0.022367:12.06	NA:5.31	NA:5.18	NA:6.48	0.018271:18.13	NA:6.08	NA:5.39	NA:6.24	NA:7.09	0.018292:15.99	NA:5.00	NA:6.56	0.017869:15.73	0.015401:20.74	0.002495:29.56	0.005199:27.77	0.017111:19.28	0.017284:18.28	0.004883:29.09	NA:6.03	NA:4.70	NA:3.52	NA:5.19	NA:4.99	NA:4.90	NA:5.06	NA:4.53
Chr01	20300001	0.027265:16.32	0.002976:20.35	0.003652:22.54	0.006475:26.38	0.002411:22.76	NA:24.37	0.006126:14.95	0.006591:15.74	0.003207:17.38	0.025093:13.63	0.005383:14.06	0.003717:12.29	0.006920:19.90	0.027608:21.51	0.006050:17.37	0.006310:16.29	0.004333:17.52	0.006345:17.97	0.027215:20.85	0.005833:13.65	0.004641:19.84	0.027504:19.99	0.026801:24.00	0.002452:24.87	0.003069:22.25	0.026223:23.02	0.026716:21.72	0.002077:23.98	0.003696:19.04	0.004022:12.66	0.004720:10.38	0.003497:12.57	0.005128:11.55	0.003225:11.97	0.005001:12.28	0.004263:11.87
Chr01	20350001	NA:14.10	NA:18.11	NA:20.10	NA:21.23	NA:17.79	NA:20.59	NA:12.18	NA:12.65	NA:14.65	NA:11.73	NA:11.85	NA:11.32	NA:16.58	NA:16.78	NA:14.02	NA:13.15	NA:13.07	NA:14.31	NA:17.81	NA:11.90	NA:17.20	NA:16.92	NA:22.11	NA:21.02	NA:18.66	NA:21.33	NA:19.88	NA:20.82	NA:16.89	NA:11.76	NA:8.28	NA:10.01	NA:11.08	NA:10.89	NA:11.22	NA:9.88
Chr01	20400001	NA:5.77	NA:6.82	NA:7.21	NA:6.54	NA:6.85	NA:6.55	NA:4.95	NA:5.34	NA:5.89	NA:5.75	NA:5.42	NA:5.40	NA:6.02	NA:6.95	NA:5.56	NA:5.43	NA:6.06	NA:6.64	NA:6.93	NA:5.05	NA:6.26	NA:6.50	NA:7.91	NA:7.83	NA:7.01	NA:8.03	NA:7.52	NA:7.41	NA:6.22	NA:5.12	NA:4.71	NA:5.56	NA:5.01	NA:4.99	NA:5.07	NA:4.68
Chr01	20450001	NA:6.98	NA:8.93	NA:9.79	NA:11.22	NA:8.87	NA:9.12	NA:6.94	NA:6.33	NA:7.32	NA:6.15	NA:6.18	NA:5.43	NA:8.42	NA:8.72	NA:7.29	NA:6.88	NA:7.73	NA:7.64	NA:8.58	NA:6.13	NA:7.90	NA:8.49	NA:10.86	NA:9.62	NA:8.60	NA:10.34	NA:9.56	NA:9.65	NA:8.77	NA:5.75	NA:4.50	NA:5.42	NA:5.59	NA:5.51	NA:4.76	NA:5.36
Chr01	20500001	0.022118:20.96	0.005213:28.93	0.006011:29.31	0.010291:33.95	0.006095:25.97	0.021241:31.12	0.009914:19.47	0.009989:20.77	0.005476:22.40	0.020352:18.21	0.008494:19.04	0.005021:17.74	0.009406:26.78	0.020541:27.12	0.009264:23.63	0.010181:22.05	0.005549:24.13	0.009439:24.49	0.021611:26.43	0.008273:18.76	0.006395:26.63	0.020852:24.41	0.021417:31.86	0.005315:28.70	0.006927:26.90	0.021150:29.98	0.021020:27.42	0.005072:28.46	0.004872:23.84	0.006618:17.89	0.006446:14.43	0.005616:17.45	0.006168:17.16	0.006052:17.24	0.008497:16.19	0.005885:17.57
Chr01	20550001	0.016401:23.03	0.003643:30.20	0.003643:30.88	0.007531:36.60	0.004274:27.09	0.016938:31.72	0.006628:21.83	0.006891:23.09	0.003400:23.59	0.015730:19.86	0.005755:21.52	0.003721:20.05	0.007156:29.55	0.016180:27.96	0.006531:24.73	0.007299:22.89	0.003720:25.74	0.007045:26.32	0.016018:28.04	0.005983:20.29	0.003497:27.62	0.017617:26.08	0.017149:34.89	0.003136:31.31	0.004336:28.99	0.016692:32.34	0.017842:30.35	0.003561:29.73	0.003558:27.22	0.003973:19.10	0.004442:16.46	0.003855:20.08	0.003324:19.20	0.003851:18.96	0.006608:19.54	0.004523:19.47
Chr01	20600001	0.009517:18.91	0.005968:23.59	0.004395:21.89	0.008697:26.64	0.006856:22.30	0.007795:22.37	0.012249:15.70	0.008458:19.15	0.004047:20.39	0.007827:17.96	0.007388:18.52	0.007879:16.42	0.008559:21.81	0.008337:22.00	0.008248:19.23	0.008124:17.06	0.007113:19.75	0.008013:20.77	0.008306:21.47	0.009113:16.76	0.008412:20.78	0.008701:22.09	0.009021:28.69	0.005400:26.35	0.005765:23.72	0.009576:27.69	0.008225:25.32	0.005105:25.97	0.006987:21.87	0.008442:15.72	0.007201:14.19	0.004411:16.61	0.007745:16.27	0.005935:15.53	0.008751:15.93	0.008758:15.92
Chr01	20650001	0.006465:22.42	0.003653:27.51	0.003511:24.48	0.006988:28.83	0.004766:25.67	0.005176:22.00	0.008264:17.95	0.007181:22.64	0.003636:24.25	0.004449:22.21	0.006749:22.45	0.006811:19.96	0.005872:25.94	0.006480:25.70	0.005894:23.57	0.006985:20.00	0.005839:23.54	0.005634:25.35	0.006000:22.89	0.005190:20.06	0.005220:22.64	0.005384:25.23	0.005017:31.43	0.002805:28.04	0.004221:25.35	0.007194:31.20	0.004930:29.79	0.002842:28.30	0.003553:24.38	0.004720:19.91	0.006446:16.62	0.004041:19.77	0.005434:19.40	0.004424:19.16	0.006445:19.33	0.005437:18.71
Chr01	20700001	NA:10.85	NA:12.48	NA:12.37	NA:13.94	NA:11.58	NA:11.01	NA:8.60	NA:11.54	NA:11.34	NA:10.68	NA:10.98	NA:9.72	NA:12.23	NA:11.34	NA:10.96	NA:9.85	NA:10.74	NA:11.17	NA:10.62	NA:9.68	NA:10.38	NA:13.11	NA:16.48	NA:14.22	NA:13.72	NA:15.00	NA:15.37	NA:14.16	NA:12.00	NA:9.68	NA:7.90	NA:8.80	NA:8.61	NA:9.14	NA:9.46	NA:8.83
Chr01	20750001	0.005460:13.16	0.004880:14.66	0.005883:13.62	0.005580:15.02	0.004073:13.99	0.003694:12.99	0.005841:9.96	0.005851:13.15	0.002851:13.65	0.006224:12.43	0.004604:13.40	0.004819:12.20	0.004844:15.03	0.005579:14.40	0.005134:13.90	0.005071:12.16	0.005338:13.23	0.005781:13.94	0.005961:12.17	0.005058:11.96	0.005228:12.77	0.006019:15.34	0.005632:18.72	0.004403:15.94	0.003582:15.12	0.006321:18.57	0.005289:18.20	0.003476:16.33	0.004260:14.68	0.005457:12.29	0.004562:10.00	0.004512:11.19	0.005508:11.21	0.004240:11.39	0.004168:11.05	0.005060:11.91
Chr01	20800001	0.004869:18.89	0.005254:20.71	0.006980:19.98	0.003613:20.42	0.005511:20.60	0.003921:16.95	0.005845:14.55	0.004752:20.70	0.004329:21.65	0.004971:20.69	0.003237:20.29	0.003809:19.01	0.003293:21.95	0.006162:19.67	0.005594:20.29	0.003916:17.05	0.005762:18.82	0.004650:20.65	0.006300:18.35	0.007373:16.74	0.007015:17.44	0.003853:22.68	0.003828:29.60	0.004443:25.09	0.003070:22.86	0.003581:26.55	0.005134:27.85	0.002713:24.93	0.003600:21.37	0.005347:17.50	0.005479:15.64	0.007305:17.10	0.004281:17.80	0.003748:17.50	0.004125:17.74	0.003874:17.06
Chr01	20850001	0.002787:17.97	0.002133:19.46	0.004666:19.35	0.001990:18.54	0.001978:18.20	0.002406:15.20	0.005599:15.58	0.002172:21.46	0.004866:20.66	0.002054:22.49	0.002897:23.98	0.002220:21.49	0.002028:22.29	0.002303:18.10	0.004257:19.35	0.002127:15.91	0.002547:18.21	0.001613:19.33	0.002463:18.02	0.004155:18.67	0.006084:16.76	0.001852:23.13	0.001929:29.78	0.000716:25.12	0.002320:21.30	0.002726:27.32	0.001844:28.90	0.001397:24.78	0.002555:21.70	0.005794:20.65	0.004046:18.65	0.003794:20.34	0.001460:19.74	0.002190:20.17	0.001637:20.68	0.004241:20.35
Chr01	20900001	0.005645:13.35	0.005539:14.34	0.006055:14.42	0.007502:14.01	0.008550:14.89	0.005508:13.41	0.005815:11.53	0.010008:14.48	0.005915:15.69	0.009197:14.73	0.007782:15.86	0.007666:14.55	0.005826:15.67	0.004851:14.82	0.007445:14.74	0.008536:12.27	0.006300:14.17	0.004486:15.28	0.006376:13.53	0.006252:14.18	0.006650:12.62	0.005693:16.81	0.008557:18.63	0.004105:14.57	0.004783:13.21	0.008124:17.78	0.006831:19.45	0.003784:16.39	0.009871:13.93	0.007335:13.20	0.008999:11.18	0.004136:14.01	0.004138:13.16	0.003723:13.49	0.009327:13.10	0.009569:13.34
Chr01	20950001	0.006060:16.31	0.008088:18.40	0.009363:18.10	0.008626:17.33	0.010438:19.26	0.004760:18.12	0.010094:14.09	0.013259:16.84	0.007940:18.19	0.012415:16.18	0.010299:17.74	0.007778:15.57	0.006449:18.27	0.008900:17.51	0.013194:18.00	0.012271:14.89	0.008203:17.19	0.006351:18.43	0.008414:16.16	0.008824:14.52	0.007597:15.81	0.012045:19.38	0.009344:23.70	0.005317:20.18	0.007996:18.45	0.011293:22.57	0.010802:22.17	0.007186:20.42	0.012996:17.37	0.007393:15.50	NA:12.45	0.007785:15.19	0.007194:15.24	0.008256:15.17	0.011483:14.85	0.010468:15.11
Chr01	21000001	NA:11.41	NA:12.37	NA:12.85	NA:12.49	NA:13.27	NA:12.79	NA:8.98	NA:11.65	NA:12.24	NA:12.19	NA:13.38	NA:11.49	NA:13.07	NA:11.28	NA:12.24	NA:11.18	NA:11.97	NA:11.37	NA:10.46	NA:9.64	NA:10.86	NA:14.04	NA:19.39	NA:16.87	NA:15.39	NA:17.45	NA:17.24	NA:15.76	NA:12.73	NA:11.91	NA:10.27	NA:10.93	NA:10.59	NA:10.58	NA:11.19	NA:11.31
Chr01	21050001	0.005395:15.83	0.004436:17.28	0.008303:18.24	0.006602:17.28	0.004079:17.23	0.004258:15.88	0.005107:13.01	0.006000:16.16	0.003032:17.12	0.003783:15.46	0.005051:16.18	0.006076:14.48	0.003641:18.04	0.004080:16.47	0.005080:16.48	0.006790:15.15	0.004771:16.04	0.004415:17.15	0.003702:15.26	0.005188:15.24	0.004505:15.09	0.007239:18.93	0.005972:24.09	0.003501:19.68	0.005530:17.65	0.004361:22.55	0.006129:21.93	0.002938:20.46	0.005501:17.37	0.005501:15.26	0.004894:12.69	0.004120:14.55	0.002874:13.79	0.005752:13.91	0.004729:13.96	0.004526:14.33
Chr01	21100001	NA:4.30	NA:5.06	NA:6.34	NA:5.40	NA:4.55	NA:4.29	NA:3.83	NA:4.07	NA:4.47	NA:3.74	NA:3.93	NA:3.53	NA:5.36	NA:4.62	NA:4.36	NA:4.26	NA:4.28	NA:4.33	NA:4.65	NA:3.80	NA:3.70	NA:5.30	NA:6.70	NA:4.80	NA:4.48	NA:6.40	NA:5.47	NA:5.08	NA:4.62	NA:3.89	NA:3.03	NA:3.44	NA:3.73	NA:4.04	NA:3.70	NA:3.37
Chr01	21150001	NA:4.16	NA:4.95	NA:8.66	NA:5.30	NA:4.86	NA:4.04	NA:3.54	NA:4.82	NA:4.60	NA:3.73	NA:4.33	NA:3.67	NA:5.05	NA:4.39	NA:4.49	NA:3.69	NA:3.95	NA:4.09	NA:4.37	NA:4.14	NA:4.80	NA:5.35	NA:6.66	NA:5.10	NA:5.01	NA:6.19	NA:6.21	NA:5.32	NA:5.18	NA:4.32	NA:3.68	NA:3.86	NA:3.53	NA:5.42	NA:3.90	NA:3.96
Chr01	21200001	NA:13.74	NA:14.83	NA:23.07	NA:15.47	NA:14.36	NA:13.12	NA:10.72	NA:13.95	NA:14.39	NA:13.61	NA:14.72	NA:12.91	NA:15.26	NA:13.17	NA:13.36	NA:12.28	NA:13.22	NA:14.73	NA:13.18	NA:11.97	NA:12.65	NA:15.67	NA:18.57	NA:16.47	NA:15.27	NA:19.18	NA:17.70	NA:16.08	NA:14.89	NA:13.71	NA:11.67	NA:12.45	NA:12.32	NA:15.05	NA:12.50	NA:12.73
Chr01	21250001	0.009198:15.59	0.004804:18.60	0.005992:18.50	0.005813:16.52	0.003921:17.89	0.008451:16.57	0.003786:12.36	0.001693:15.47	0.007965:17.39	0.008405:15.91	0.003185:16.36	0.008847:15.36	0.002865:18.22	0.005847:17.46	0.004698:16.58	0.005649:13.48	0.004512:15.40	0.004114:17.78	0.004530:15.11	0.005594:14.05	0.002365:14.28	0.007430:19.33	0.005487:25.65	0.002494:21.39	0.007685:19.88	0.003213:23.70	0.008293:22.43	0.002233:20.65	0.003698:17.66	0.005413:14.78	0.007124:12.23	0.004348:14.89	0.005822:14.38	0.003094:13.45	0.004482:14.69	0.004243:14.30
Chr01	21300001	NA:6.84	NA:8.59	NA:8.33	NA:9.33	NA:7.72	NA:8.02	NA:6.48	NA:7.19	NA:6.83	NA:6.68	NA:6.70	NA:6.13	NA:8.12	NA:7.76	NA:7.04	NA:6.68	NA:6.79	NA:6.88	NA:7.44	NA:6.39	NA:7.64	NA:7.18	NA:9.43	NA:8.53	NA:8.54	NA:8.96	NA:8.77	NA:8.09	NA:7.91	NA:6.00	NA:5.14	NA:5.67	NA:5.90	NA:5.65	NA:6.13	NA:6.01
Chr01	21350001	NA:2.64	NA:2.78	NA:2.92	NA:3.07	NA:2.45	NA:2.73	NA:2.13	NA:2.45	NA:2.40	NA:2.16	NA:2.45	NA:2.24	NA:2.63	NA:2.95	NA:2.39	NA:2.23	NA:2.70	NA:2.56	NA:2.33	NA:2.36	NA:2.46	NA:2.64	NA:3.55	NA:3.01	NA:2.96	NA:3.35	NA:2.73	NA:2.92	NA:2.40	NA:2.27	NA:1.86	NA:2.26	NA:2.10	NA:2.14	NA:1.83	NA:2.13
Chr01	21400001	NA:12.37	NA:14.47	NA:14.65	NA:15.31	NA:14.14	NA:15.00	NA:10.22	NA:12.14	NA:12.69	NA:11.62	NA:12.42	NA:11.14	NA:14.78	NA:14.70	NA:13.04	NA:11.39	NA:12.66	NA:12.63	NA:12.54	NA:10.41	NA:11.45	NA:15.29	NA:18.37	NA:15.25	NA:15.32	NA:17.50	NA:17.69	NA:15.68	NA:13.39	NA:10.77	NA:8.90	NA:10.90	NA:10.08	NA:10.10	NA:10.15	NA:9.78
Chr01	21450001	NA:3.23	NA:5.40	NA:3.34	NA:4.63	NA:5.01	NA:4.29	NA:3.23	NA:2.50	NA:3.31	NA:3.14	NA:2.88	NA:3.30	NA:4.09	NA:4.25	NA:2.69	NA:3.16	NA:2.85	NA:3.84	NA:3.10	NA:2.56	NA:3.35	NA:4.10	NA:4.90	NA:3.94	NA:3.69	NA:3.65	NA:4.51	NA:2.95	NA:3.91	NA:2.43	NA:1.58	NA:2.47	NA:2.45	NA:2.83	NA:3.13	NA:1.97
Chr01	21500001	NA:6.05	NA:7.94	NA:6.15	NA:7.48	NA:7.25	NA:6.20	NA:5.00	NA:6.34	NA:6.22	NA:7.52	NA:5.87	NA:6.91	NA:6.80	NA:7.62	NA:5.36	NA:6.08	NA:6.40	NA:6.72	NA:5.00	NA:5.21	NA:6.15	NA:6.48	NA:8.30	NA:6.82	NA:6.17	NA:6.32	NA:8.27	NA:5.82	NA:6.01	NA:5.65	NA:4.83	NA:6.01	NA:5.30	NA:6.29	NA:6.90	NA:4.82
Chr01	21550001	NA:7.93	NA:11.20	NA:8.20	NA:11.57	NA:10.98	NA:9.25	NA:7.14	NA:8.44	NA:8.72	NA:9.89	NA:7.85	NA:9.10	NA:10.38	NA:9.31	NA:7.00	NA:8.39	NA:7.78	NA:9.78	NA:8.21	NA:6.88	NA:9.48	NA:9.68	NA:12.46	NA:9.35	NA:9.58	NA:9.20	NA:12.47	NA:8.68	NA:8.81	NA:7.74	NA:5.00	NA:6.89	NA:7.06	NA:9.05	NA:8.50	NA:5.61
Chr01	21600001	NA:11.96	NA:13.57	NA:17.19	NA:16.61	NA:13.57	NA:14.73	NA:11.36	NA:11.88	NA:13.24	NA:11.01	NA:11.02	NA:11.31	NA:14.68	NA:14.73	NA:13.05	NA:12.70	NA:13.02	NA:12.88	NA:14.42	NA:10.17	NA:13.22	NA:15.18	NA:20.25	NA:16.38	NA:15.87	NA:16.52	NA:15.79	NA:16.81	NA:14.19	NA:10.82	NA:9.06	NA:10.22	NA:10.06	NA:9.25	NA:9.81	NA:10.50
Chr01	21650001	0.004535:22.37	0.002486:26.95	0.012464:28.92	0.004456:30.45	0.003708:24.87	0.003390:27.65	0.004893:19.19	0.004904:22.07	0.004913:22.26	0.003181:19.26	0.012270:20.22	0.003095:18.71	0.012484:26.31	0.004163:26.05	0.003562:22.86	0.013621:22.53	0.002902:24.80	0.012065:23.79	0.001720:27.64	0.014206:19.16	0.012127:24.98	0.004372:26.08	0.004267:33.73	0.003903:30.56	0.004163:28.21	0.002787:32.41	0.004730:30.47	0.001302:29.99	0.003103:25.54	0.005261:18.12	0.014152:14.85	0.013217:17.93	0.005106:17.45	0.013647:17.77	0.003482:18.14	0.014017:17.58
Chr01	21700001	NA:13.81	NA:15.97	NA:17.84	NA:17.92	NA:15.41	NA:15.64	NA:11.50	NA:13.29	NA:13.42	NA:12.34	NA:14.10	NA:11.51	NA:16.85	NA:14.43	NA:15.43	NA:13.78	NA:16.67	NA:14.67	NA:18.17	NA:11.87	NA:15.41	NA:16.01	NA:20.09	NA:19.00	NA:17.72	NA:19.62	NA:18.79	NA:19.00	NA:15.31	NA:11.20	NA:9.75	NA:12.28	NA:11.26	NA:11.58	NA:11.54	NA:12.14
Chr01	21750001	0.007429:17.32	0.005014:20.59	0.010259:20.87	0.004890:21.53	0.005519:18.54	0.005801:18.27	0.007545:14.76	0.007064:16.16	0.006122:18.16	0.004433:17.61	0.009570:18.34	0.004543:17.40	0.011117:20.24	0.006799:18.59	0.007237:17.81	0.010244:15.22	0.009218:18.41	0.009632:18.87	0.004435:19.02	0.010238:16.15	0.009419:18.27	0.007035:22.72	0.006335:29.71	0.007260:26.08	0.008355:24.02	0.005344:27.40	0.008053:27.39	0.003461:25.63	0.005571:21.95	0.005772:16.73	0.009389:14.45	0.007533:16.85	0.006357:15.98	0.009884:16.37	0.004733:16.30	0.009930:16.06
Chr01	21800001	0.009258:26.96	0.004789:33.00	0.004056:32.67	0.005904:35.60	0.008754:31.98	0.008516:33.19	0.009085:21.66	0.006004:27.40	0.006603:27.28	0.005798:25.42	0.005580:25.41	0.007226:23.38	0.006312:30.58	0.008992:30.55	0.008461:26.34	0.004993:26.92	0.005959:27.82	0.005361:28.84	0.004889:28.76	0.008832:22.80	0.006513:30.82	0.009039:32.92	0.008027:42.02	0.003972:39.36	0.008355:34.51	0.005631:38.55	0.008174:38.23	0.002866:38.32	0.006063:31.59	0.008809:23.39	0.007373:18.94	0.004875:21.78	0.009838:21.20	0.006287:22.49	0.006293:21.28	0.009070:22.68
Chr01	21850001	0.016012:21.25	0.013339:26.38	0.009854:27.01	0.011633:29.70	0.010197:25.74	0.015316:27.54	0.016502:19.47	0.013296:21.74	0.015476:22.46	0.010500:20.35	0.013970:20.10	0.014575:19.21	0.010864:25.53	0.012170:24.86	0.013583:21.48	0.012317:21.39	0.011534:24.09	0.015052:23.07	0.011282:22.17	0.012437:19.48	0.016003:24.59	0.012665:25.62	0.012169:31.79	0.011137:30.34	0.012959:28.57	0.010881:30.96	0.012323:29.52	0.009835:29.39	0.010408:24.61	0.014983:18.74	0.012952:16.40	0.010385:18.47	0.013245:17.77	0.016181:18.29	0.015368:17.05	0.015810:18.59
Chr01	21900001	0.006994:17.91	0.006999:23.02	0.005007:22.45	0.007251:23.92	0.003403:22.28	0.006794:22.95	0.008547:14.79	0.005511:19.55	0.006399:19.74	0.004101:18.35	0.005422:18.93	0.005888:16.78	0.007524:21.57	0.005180:21.93	0.006611:19.22	0.004812:18.07	0.008167:20.34	0.006870:20.19	0.003940:19.85	0.007374:16.89	0.004948:20.52	0.007487:23.08	0.006482:28.46	0.005976:26.62	0.007373:23.49	0.007124:27.16	0.006218:26.23	0.003861:25.51	0.005442:22.61	0.006658:17.60	0.008433:13.88	0.004831:16.68	0.005812:15.87	0.007800:16.36	0.007384:15.79	0.007167:16.28
Chr01	21950001	0.003604:28.18	0.006307:33.43	0.001687:32.43	0.002328:31.64	0.003529:33.30	0.005470:31.66	0.003888:21.91	0.003542:29.00	0.003964:30.83	0.003286:26.70	0.002155:27.98	0.003689:25.90	0.004087:30.68	0.004229:32.74	0.002695:29.95	0.001678:25.84	0.004039:30.39	0.004936:31.02	0.001248:28.62	0.004022:26.06	0.004109:29.79	0.002706:34.00	0.005828:41.02	0.001826:35.68	0.001967:32.50	0.003353:40.63	0.002217:38.43	0.001833:31.80	0.003752:33.79	0.005543:25.58	0.001953:21.17	0.003372:26.14	0.002700:24.97	0.005808:24.79	0.004016:24.47	0.003427:22.94
Chr01	22000001	0.004044:25.15	0.005118:29.18	0.002484:28.79	0.003083:26.25	0.005627:28.31	0.004861:25.07	0.005123:18.68	0.005080:25.06	0.004938:27.29	0.005221:25.49	0.003929:25.75	0.005951:23.92	0.004809:28.28	0.005170:28.85	0.004360:25.58	0.003990:21.50	0.005461:25.44	0.003642:26.17	0.005271:25.51	0.006237:22.75	0.005018:24.95	0.003353:31.07	0.004360:39.17	0.002011:35.38	0.003312:30.99	0.003278:36.68	0.004378:37.28	0.002190:34.69	0.002999:30.69	0.006149:23.67	0.004314:20.25	0.005140:24.36	0.004986:23.12	0.006655:22.77	0.005809:22.64	0.004192:23.25
Chr01	22050001	0.006678:15.08	0.002554:20.08	0.004348:19.77	0.008707:18.09	0.005549:17.09	0.006900:16.31	0.006536:13.85	0.007327:14.64	0.006131:16.75	0.002884:16.27	0.004894:16.43	0.005180:14.98	0.008726:17.65	0.005887:19.37	0.006468:16.02	0.006916:15.08	0.004802:16.43	0.008205:15.32	0.005601:17.23	0.006349:13.94	0.004356:17.42	0.005671:20.45	0.005117:26.80	0.003203:24.07	0.002664:21.82	0.005280:24.93	0.005506:23.90	0.001859:22.85	0.003302:19.64	0.010532:13.78	0.004272:12.24	0.004474:14.67	0.005699:13.67	0.006909:13.88	0.002847:14.33	0.005919:14.03
Chr01	22100001	0.004587:18.81	0.001064:23.50	0.000750:24.17	0.004656:23.40	0.004685:22.82	0.005760:22.57	0.004862:16.52	0.002804:18.40	0.004925:20.26	0.002453:17.54	0.004637:17.45	0.001983:15.35	0.002281:22.10	0.005102:22.96	0.003607:19.18	0.004074:18.01	0.005141:19.58	0.003837:20.09	0.005533:19.73	0.002635:16.70	0.004148:20.45	0.005488:23.38	0.004937:28.67	0.005207:27.02	0.004115:23.41	0.004211:27.15	0.004876:25.50	0.001493:26.09	0.003957:22.37	0.005061:16.08	0.004909:13.29	0.005412:16.23	0.003510:15.08	0.004847:15.16	0.000823:15.62	0.002940:15.81
Chr01	22150001	NA:13.49	NA:17.09	NA:18.48	NA:17.33	NA:11.94	NA:17.20	NA:12.00	NA:12.84	NA:14.19	NA:11.62	NA:11.98	NA:11.43	NA:15.60	NA:17.52	NA:13.83	NA:9.38	NA:10.84	NA:14.72	NA:13.73	NA:11.74	NA:15.03	NA:15.61	NA:20.25	NA:13.24	NA:12.45	NA:18.77	NA:18.91	NA:7.85	NA:15.76	NA:11.28	NA:9.26	NA:11.43	NA:10.64	NA:10.49	NA:10.87	NA:7.63
Chr01	22200001	0.011993:18.33	0.008920:21.56	0.007451:23.19	0.008526:24.35	0.010301:20.70	0.012030:23.67	0.010559:16.58	0.007922:16.66	0.011590:18.49	0.007550:14.94	0.011067:15.69	0.008044:14.66	0.011147:20.82	0.011210:21.81	0.009673:17.83	0.011470:17.60	0.009337:19.14	0.009722:18.44	0.009823:19.44	0.006914:14.89	0.010598:19.68	0.011314:20.36	0.010889:26.70	0.010611:23.67	0.011246:22.42	0.011048:24.33	0.011440:23.69	0.007497:23.17	0.009666:19.75	0.010748:14.76	0.010263:11.57	0.011073:13.76	0.011835:12.93	0.010560:13.52	0.010151:13.91	0.010853:13.39
Chr01	22250001	0.010410:17.88	0.005776:21.18	0.007297:21.65	0.007990:22.87	0.009502:20.71	0.005626:20.57	0.004776:14.72	0.006747:17.35	0.007443:19.01	0.007543:16.05	0.010187:17.06	0.005582:15.59	0.010532:20.22	0.007566:21.40	0.008752:20.25	0.008006:17.18	0.007464:19.17	0.006898:19.97	0.004760:20.23	0.007965:15.64	0.011087:17.54	0.010595:20.41	0.007093:25.02	0.008824:21.71	0.007866:20.13	0.008852:24.58	0.010075:24.19	0.006167:21.26	0.007110:20.24	0.010193:15.65	0.007218:11.86	0.008357:14.63	0.006944:14.58	0.006687:14.13	0.010096:14.47	0.008582:14.85
Chr01	22300001	NA:20.17	NA:23.45	NA:22.65	NA:23.69	0.018190:18.73	NA:17.34	NA:11.61	NA:18.02	NA:21.91	NA:19.38	NA:19.83	NA:17.24	NA:22.25	NA:21.49	NA:25.00	NA:17.82	NA:23.32	NA:21.07	NA:20.87	NA:17.77	NA:18.81	NA:23.37	NA:26.52	NA:19.83	NA:21.04	NA:28.01	NA:26.38	NA:23.48	NA:20.44	NA:18.01	NA:11.42	NA:13.69	NA:16.30	NA:15.37	NA:14.77	NA:15.90
Chr01	22350001	0.015850:25.44	NA:29.32	NA:29.78	NA:32.36	0.016227:25.90	0.017648:27.84	0.018331:19.57	NA:22.63	NA:27.78	0.013190:23.63	NA:21.66	0.016254:22.94	0.020066:27.75	NA:29.03	NA:29.53	NA:21.69	NA:25.12	0.019473:26.30	0.017189:28.46	0.019735:21.17	NA:24.00	NA:29.23	NA:34.05	NA:30.88	0.014885:28.48	NA:35.84	NA:33.30	0.014725:30.50	NA:28.50	0.018990:22.14	0.018263:16.74	0.019699:20.08	0.020858:19.83	NA:19.66	NA:18.12	0.020272:20.81
Chr01	22400001	NA:13.47	NA:15.96	NA:14.26	NA:16.30	NA:13.59	NA:13.22	NA:9.35	NA:10.40	NA:12.67	NA:11.56	NA:11.33	NA:10.41	NA:13.92	NA:16.91	NA:15.30	NA:11.57	NA:14.53	NA:14.84	NA:14.51	NA:11.12	NA:12.85	NA:15.91	NA:17.64	NA:13.26	NA:14.25	NA:18.11	NA:18.40	NA:15.63	NA:14.40	NA:10.48	NA:6.85	NA:8.29	NA:9.88	NA:9.56	NA:9.78	NA:9.94
Chr01	22450001	NA:3.63	NA:4.39	NA:5.11	NA:5.17	NA:4.16	NA:4.28	NA:3.59	NA:3.50	NA:3.99	NA:3.89	NA:3.70	NA:3.42	NA:4.43	NA:4.62	NA:3.96	NA:4.01	NA:3.72	NA:3.96	NA:4.97	NA:3.01	NA:4.06	NA:5.17	NA:5.77	NA:5.58	NA:5.01	NA:5.90	NA:5.14	NA:5.56	NA:4.21	NA:3.09	NA:2.82	NA:3.11	NA:3.18	NA:3.20	NA:3.21	NA:3.03
Chr01	22500001	NA:3.79	NA:7.11	NA:7.09	NA:8.56	NA:4.21	NA:4.05	NA:7.17	NA:5.04	NA:6.05	NA:6.58	NA:4.66	NA:5.83	NA:6.90	NA:12.16	NA:3.64	NA:5.79	NA:8.25	NA:7.72	NA:8.72	NA:4.89	NA:7.77	NA:10.88	NA:10.67	NA:7.07	NA:10.63	NA:10.95	NA:11.38	NA:10.09	NA:8.97	NA:5.99	NA:4.71	NA:4.04	NA:5.76	NA:5.71	NA:5.48	NA:4.33
Chr01	22550001	NA:1.17	NA:3.10	NA:3.00	NA:3.65	NA:1.68	NA:1.87	NA:3.43	NA:2.06	NA:2.37	NA:2.60	NA:1.65	NA:2.69	NA:3.04	NA:5.72	NA:1.36	NA:2.33	NA:3.59	NA:3.43	NA:3.99	NA:1.94	NA:3.65	NA:4.14	NA:4.97	NA:3.09	NA:4.70	NA:4.66	NA:4.95	NA:4.43	NA:3.67	NA:2.43	NA:2.08	NA:1.82	NA:2.29	NA:2.41	NA:2.46	NA:1.59
Chr01	22600001	NA:2.11	NA:2.75	NA:3.36	NA:3.50	NA:2.82	NA:3.27	NA:2.54	NA:2.34	NA:2.47	NA:2.49	NA:2.41	NA:2.25	NA:2.47	NA:2.36	NA:2.50	NA:2.31	NA:2.96	NA:2.23	NA:2.23	NA:2.26	NA:2.01	NA:3.01	NA:4.02	NA:3.85	NA:3.14	NA:3.40	NA:3.79	NA:3.61	NA:3.02	NA:2.06	NA:2.08	NA:1.92	NA:1.53	NA:2.24	NA:2.00	NA:2.04
Chr01	22650001	NA:3.17	NA:2.74	NA:3.71	NA:3.78	NA:3.25	NA:2.56	NA:2.57	NA:2.88	NA:2.98	NA:3.04	NA:3.07	NA:2.55	NA:3.42	NA:3.78	NA:3.27	NA:3.31	NA:3.47	NA:3.27	NA:3.58	NA:2.26	NA:3.27	NA:3.14	NA:4.13	NA:3.89	NA:3.99	NA:4.04	NA:4.35	NA:4.45	NA:3.18	NA:2.16	NA:2.04	NA:2.88	NA:2.44	NA:2.40	NA:2.66	NA:2.35
Chr01	22700001	NA:8.83	NA:12.43	NA:12.64	NA:13.61	NA:10.07	NA:10.24	NA:11.57	NA:10.67	NA:11.60	NA:11.55	NA:9.70	NA:10.71	NA:11.88	NA:17.56	NA:8.77	NA:11.13	NA:13.92	NA:13.81	NA:13.79	NA:9.69	NA:13.94	NA:13.99	NA:16.72	NA:13.37	NA:13.90	NA:18.01	NA:15.58	NA:15.50	NA:13.87	NA:10.54	NA:8.40	NA:8.73	NA:10.65	NA:9.80	NA:10.30	NA:8.73
Chr01	22750001	NA:2.75	NA:6.49	NA:6.13	NA:6.91	NA:3.80	NA:3.63	NA:5.97	NA:4.75	NA:4.91	NA:5.24	NA:3.59	NA:5.08	NA:5.92	NA:12.69	NA:2.70	NA:4.74	NA:7.33	NA:7.14	NA:7.79	NA:4.01	NA:7.92	NA:7.83	NA:9.04	NA:6.73	NA:8.67	NA:9.23	NA:9.18	NA:8.75	NA:7.67	NA:5.52	NA:4.03	NA:4.14	NA:4.83	NA:4.84	NA:4.89	NA:3.56
Chr01	22800001	NA:2.28	NA:2.94	NA:3.00	NA:2.94	NA:2.58	NA:2.55	NA:2.40	NA:2.18	NA:2.32	NA:2.10	NA:1.88	NA:1.88	NA:2.58	NA:2.76	NA:2.28	NA:2.50	NA:2.35	NA:2.26	NA:2.80	NA:2.28	NA:2.62	NA:2.83	NA:3.47	NA:3.18	NA:2.82	NA:3.31	NA:3.22	NA:2.97	NA:2.87	NA:1.89	NA:1.53	NA:1.66	NA:1.82	NA:1.89	NA:1.78	NA:1.87
Chr01	22850001	NA:3.46	NA:3.63	NA:3.65	NA:3.64	NA:3.33	NA:3.19	NA:2.64	NA:2.39	NA:2.85	NA:2.69	NA:2.30	NA:2.27	NA:2.71	NA:3.52	NA:2.91	NA:2.97	NA:2.78	NA:3.50	NA:3.14	NA:2.31	NA:2.94	NA:3.05	NA:4.04	NA:4.03	NA:3.20	NA:4.17	NA:3.88	NA:4.01	NA:3.08	NA:1.97	NA:1.89	NA:2.71	NA:2.46	NA:2.31	NA:2.46	NA:2.40
Chr01	22900001	NA:6.51	NA:7.16	NA:7.97	NA:7.04	NA:7.08	NA:6.81	NA:4.55	NA:6.09	NA:6.03	NA:6.47	NA:6.55	NA:5.19	NA:6.90	NA:7.19	NA:6.06	NA:5.45	NA:5.98	NA:7.41	NA:7.04	NA:5.41	NA:7.05	NA:6.82	NA:8.54	NA:8.98	NA:7.20	NA:9.40	NA:9.08	NA:9.05	NA:7.60	NA:5.72	NA:4.76	NA:6.36	NA:6.02	NA:5.43	NA:5.44	NA:5.90
Chr01	22950001	NA:5.14	NA:5.59	NA:6.46	NA:7.19	NA:5.66	NA:5.31	NA:4.26	NA:5.11	NA:5.36	NA:4.79	NA:4.37	NA:4.47	NA:6.08	NA:5.92	NA:4.61	NA:4.98	NA:4.86	NA:5.07	NA:5.53	NA:4.45	NA:4.85	NA:6.08	NA:7.65	NA:7.20	NA:6.31	NA:7.27	NA:7.02	NA:6.92	NA:6.36	NA:4.16	NA:4.03	NA:4.02	NA:3.94	NA:4.58	NA:4.04	NA:4.49
Chr01	23000001	NA:2.18	NA:2.61	NA:2.50	NA:3.46	NA:2.79	NA:2.81	NA:1.92	NA:2.20	NA:2.28	NA:1.76	NA:1.91	NA:1.75	NA:2.44	NA:2.46	NA:2.02	NA:2.14	NA:2.45	NA:2.36	NA:2.52	NA:2.09	NA:2.31	NA:2.48	NA:3.29	NA:3.36	NA:2.78	NA:3.39	NA:3.36	NA:3.16	NA:2.59	NA:1.79	NA:1.46	NA:1.80	NA:1.70	NA:1.57	NA:1.67	NA:1.75
Chr01	23050001	NA:1.65	NA:3.09	NA:2.95	NA:3.00	NA:2.20	NA:2.48	NA:2.15	NA:2.25	NA:2.43	NA:2.63	NA:2.03	NA:2.12	NA:2.49	NA:3.18	NA:1.98	NA:2.15	NA:2.52	NA:2.73	NA:2.68	NA:2.03	NA:3.20	NA:2.81	NA:3.49	NA:2.78	NA:2.92	NA:3.53	NA:3.60	NA:3.32	NA:2.50	NA:2.34	NA:1.58	NA:1.88	NA:1.94	NA:2.33	NA:2.46	NA:2.42
Chr01	23100001	NA:6.15	NA:5.82	NA:8.24	NA:8.09	NA:6.14	NA:5.34	NA:4.28	NA:5.02	NA:5.53	NA:3.79	NA:4.79	NA:4.51	NA:6.17	NA:6.11	NA:5.81	NA:5.71	NA:4.53	NA:4.99	NA:6.71	NA:4.34	NA:6.40	NA:6.01	NA:7.57	NA:7.74	NA:5.47	NA:6.56	NA:7.40	NA:6.68	NA:5.49	NA:5.18	NA:3.32	NA:3.59	NA:4.78	NA:5.16	NA:5.51	NA:5.26
Chr01	23150001	NA:7.54	0.009954:17.42	0.009614:17.54	0.008733:20.52	NA:8.55	NA:9.04	0.009628:17.88	NA:13.28	0.011712:14.63	NA:17.61	NA:10.93	0.010714:16.88	0.009120:16.56	NA:36.12	NA:8.07	0.009030:13.32	0.008539:21.87	0.008671:22.25	NA:24.25	0.012308:11.95	NA:21.70	NA:22.53	NA:30.43	0.009857:18.28	NA:23.09	NA:29.83	NA:25.70	0.006624:27.17	NA:23.61	0.009736:16.68	0.011231:13.46	NA:10.08	0.010064:15.67	0.010671:15.59	NA:16.20	0.011865:11.61
Chr01	23200001	NA:9.30	NA:18.39	NA:17.97	NA:20.41	NA:9.49	NA:10.02	NA:17.29	NA:14.11	NA:14.72	NA:17.69	NA:11.50	NA:16.22	NA:15.81	NA:30.55	NA:8.36	NA:14.05	NA:20.95	NA:21.44	NA:22.01	NA:12.58	NA:21.84	NA:25.82	NA:28.46	NA:18.40	NA:26.72	NA:27.60	NA:28.57	NA:25.49	NA:21.82	NA:16.41	NA:12.80	NA:11.17	NA:15.89	NA:15.97	NA:16.42	NA:11.77
Chr01	23250001	NA:1.19	NA:1.90	NA:1.86	NA:2.69	NA:1.06	NA:1.30	NA:1.92	NA:1.60	NA:1.64	NA:1.70	NA:1.14	NA:1.50	NA:1.89	NA:3.33	NA:0.91	NA:1.84	NA:2.24	NA:2.19	NA:2.24	NA:1.60	NA:2.19	NA:2.66	NA:3.21	NA:2.08	NA:2.97	NA:2.79	NA:3.19	NA:2.90	NA:2.07	NA:1.86	NA:1.30	NA:1.18	NA:1.46	NA:1.39	NA:1.35	NA:1.27
Chr01	23300001	NA:3.70	NA:4.56	NA:4.78	NA:5.66	NA:4.13	NA:4.44	NA:3.65	NA:3.68	NA:3.85	NA:3.35	NA:3.40	NA:3.29	NA:4.59	NA:3.90	NA:3.34	NA:3.52	NA:4.33	NA:3.91	NA:4.06	NA:3.45	NA:4.01	NA:4.24	NA:5.69	NA:5.15	NA:4.86	NA:5.63	NA:5.18	NA:5.29	NA:4.60	NA:2.87	NA:2.49	NA:2.69	NA:2.96	NA:3.13	NA:2.98	NA:3.02
Chr01	23350001	NA:6.60	NA:8.47	NA:7.98	NA:9.24	NA:7.61	NA:7.37	NA:5.61	NA:6.13	NA:6.95	NA:5.46	NA:6.21	NA:5.60	NA:7.11	NA:7.93	NA:6.48	NA:5.66	NA:6.95	NA:7.73	NA:7.32	NA:5.88	NA:6.37	NA:8.33	NA:9.59	NA:7.45	NA:7.66	NA:9.44	NA:9.55	NA:8.73	NA:7.88	NA:4.98	NA:4.28	NA:4.80	NA:5.09	NA:5.19	NA:5.30	NA:5.13
Chr01	23400001	0.004538:25.35	0.004898:32.69	0.003733:29.16	0.005702:37.62	0.003055:28.07	0.003045:26.29	0.005039:20.69	0.006310:22.85	0.001724:25.03	0.005668:22.04	0.002637:23.31	0.005129:20.68	0.005483:28.75	0.004472:29.63	0.004599:24.43	0.003993:21.29	0.005757:24.96	0.004869:27.98	0.007178:25.99	0.005376:19.90	0.006228:25.16	0.012333:24.82	0.003825:37.95	0.004889:31.63	0.013551:24.54	0.003977:37.29	0.012185:27.72	0.001030:35.24	0.005247:28.74	0.006697:20.58	0.006657:16.52	0.006594:19.40	0.004861:19.11	0.006523:19.64	0.006324:19.03	0.004616:20.22
Chr01	23450001	0.010710:18.41	0.007540:23.50	0.009628:23.61	NA:28.63	0.006540:22.85	0.007911:21.86	0.006244:15.10	0.011886:18.28	0.004783:18.63	0.007296:15.47	0.005337:15.54	0.009495:14.67	0.013859:21.69	0.007845:23.13	0.007369:18.76	0.010201:17.51	0.010990:20.08	0.006791:20.30	0.012016:18.89	0.011055:15.37	0.010615:20.14	0.021846:21.22	0.008330:26.85	0.010165:25.02	0.019163:22.33	0.010311:27.70	0.022554:24.20	0.003579:25.24	0.009903:21.28	0.013676:14.47	0.013073:11.91	0.015223:13.62	0.010324:14.02	0.016234:14.20	0.018413:13.93	0.014707:14.25
Chr01	23500001	0.005402:24.91	0.005356:32.76	0.005345:33.02	0.010390:36.86	0.003233:31.11	0.003697:33.42	0.004028:23.32	0.008138:21.27	0.003224:26.93	0.005542:20.48	0.003567:19.52	0.006552:19.08	0.006526:29.49	0.005629:36.76	0.004533:26.17	0.004180:24.83	0.006449:28.37	0.008554:29.65	0.005427:27.50	0.006090:21.73	0.011859:27.55	0.014662:29.97	0.005471:36.47	0.005698:31.57	0.014333:30.65	0.005915:35.84	0.014498:34.10	0.003311:33.76	0.006091:28.44	0.007612:19.59	0.008654:14.00	0.012498:18.14	0.005829:18.31	0.007925:18.29	0.008423:18.64	0.005709:17.33
Chr01	23550001	0.007306:16.15	0.006889:21.44	NA:19.76	0.015549:23.40	0.007424:20.67	NA:25.54	0.006557:15.63	0.008000:14.43	0.005469:17.99	0.007719:14.05	0.006732:14.71	0.007401:13.76	0.011072:18.48	0.006968:21.03	0.006872:17.12	0.006896:16.94	0.011180:17.96	0.011424:18.85	0.006012:18.91	0.007648:14.10	0.011483:18.76	0.012564:18.02	0.007462:23.40	0.007327:23.05	0.012015:21.06	0.006889:22.65	0.012247:20.90	0.005477:22.54	0.008335:17.68	0.011156:11.48	0.012691:10.15	0.011653:13.38	0.008670:13.02	0.008169:12.44	0.007092:12.79	0.007699:13.35
Chr01	23600001	NA:11.37	NA:14.57	NA:15.09	NA:18.97	NA:14.02	NA:15.87	NA:11.96	NA:8.01	NA:12.79	NA:10.88	NA:6.56	NA:10.38	NA:15.70	NA:13.66	NA:12.05	NA:11.92	NA:13.71	NA:12.43	NA:9.35	NA:6.84	NA:13.76	NA:12.64	NA:17.67	NA:16.75	NA:15.73	NA:16.11	NA:15.62	NA:17.31	NA:12.97	NA:10.03	NA:9.51	NA:9.69	NA:9.41	NA:9.74	NA:9.91	NA:9.74
Chr01	23650001	0.001393:20.05	0.001650:24.11	0.000527:24.62	0.005866:34.91	0.001661:25.58	0.001840:28.29	0.001046:17.87	0.001358:16.10	0.000178:20.85	0.001187:17.70	0.000620:15.19	0.001665:16.11	0.005773:28.99	0.001637:25.41	0.001983:20.52	0.001655:19.98	0.005307:25.90	0.002168:21.07	0.000590:18.79	0.001509:15.44	0.002537:23.96	NA:32.77	0.001537:30.07	0.001779:27.06	NA:37.16	0.001381:28.72	0.023769:38.59	0.000149:28.09	0.001412:22.31	0.005813:18.67	0.006885:15.67	0.002579:16.53	0.002032:14.85	0.001335:15.39	0.002307:16.16	0.001615:16.29
Chr01	23700001	0.009077:21.45	0.006953:25.20	0.006720:28.12	0.013200:27.07	0.006109:27.22	0.006099:28.74	0.008728:18.73	0.008877:21.03	0.005958:22.92	0.008040:21.49	0.008565:22.51	0.008296:20.82	0.008938:26.17	0.004629:28.28	0.006741:23.20	0.007585:19.83	0.007629:22.39	0.008593:22.88	0.006928:22.03	0.006845:19.67	0.006672:23.13	0.007866:26.67	0.006844:34.60	0.008088:30.93	0.007721:29.85	0.005759:32.99	0.008182:32.43	0.007091:29.96	0.006314:25.18	0.011544:20.00	0.009369:17.47	0.007250:19.00	0.007942:17.88	0.005565:19.16	0.009269:19.26	0.008809:18.73
Chr01	23750001	0.003880:19.47	0.003976:22.41	0.002568:22.48	0.010838:21.82	0.002351:22.99	0.003037:22.30	0.007867:15.80	0.003808:18.73	0.003099:19.99	0.007305:17.27	0.006257:18.76	0.002965:16.96	0.007241:20.68	0.003421:22.88	0.002745:19.67	0.003060:17.68	0.003084:20.71	0.006087:22.06	0.003118:19.53	0.003441:16.86	0.002600:18.40	0.003084:24.38	0.002937:28.99	0.003401:25.38	0.003409:24.17	0.003731:27.88	0.003608:26.79	0.001184:25.31	0.004258:21.30	0.006306:16.51	0.008568:12.96	0.003266:16.42	0.003155:15.22	0.003828:15.35	0.003943:16.24	0.007814:16.27
Chr01	23800001	0.005735:22.15	0.006555:26.41	0.006619:26.10	0.006632:27.10	0.003771:25.97	0.003834:25.23	0.007751:17.83	0.004466:23.33	0.004457:23.73	0.005596:22.06	0.004135:22.66	0.005867:20.38	0.005327:24.86	0.007147:26.25	0.004990:22.32	0.004055:20.48	0.004703:22.58	0.005783:25.47	0.003945:24.54	0.004868:18.66	0.003726:22.24	0.005758:27.05	0.003162:34.39	0.004354:30.95	0.006002:28.42	0.004145:32.14	0.006192:31.77	0.003038:30.13	0.005495:25.24	0.005340:20.28	0.005303:17.07	0.005492:19.66	0.006039:18.70	0.003612:19.42	0.004526:19.92	0.004533:19.23
Chr01	23850001	0.004360:22.39	0.006889:26.46	0.004569:27.31	0.006499:27.20	0.006069:28.14	0.005253:23.64	0.008934:18.46	0.004152:24.82	0.005085:25.40	0.005441:21.97	0.004199:23.85	0.005770:21.08	0.005840:25.05	0.009211:26.13	0.005636:23.81	0.005727:21.30	0.006335:23.76	0.005383:25.29	0.005079:23.24	0.004857:21.12	0.004977:22.97	0.010000:27.69	0.005634:35.52	0.004554:30.86	0.009053:27.10	0.004942:33.58	0.009814:32.55	0.004312:29.74	0.004928:28.57	0.004524:20.62	0.003866:17.02	0.006415:19.26	0.010006:18.30	0.005039:19.55	0.005475:18.85	0.004731:19.53
Chr01	23900001	0.003888:19.18	0.003569:21.24	0.004366:24.23	0.003864:23.85	0.003539:23.98	0.003226:20.10	0.004474:15.79	0.003799:19.55	0.002896:20.98	0.003304:18.08	0.002781:20.27	0.003931:17.66	0.003453:22.27	0.002307:23.61	0.003917:21.42	0.002218:18.01	0.002390:20.24	0.003077:22.12	0.003640:19.76	0.002405:17.60	0.003084:19.25	0.002645:23.45	0.002804:29.91	0.003313:25.81	0.003391:24.38	0.002641:28.81	0.002518:27.87	0.002310:25.64	0.003910:23.95	0.003730:17.49	0.003693:14.30	0.003440:16.70	0.003360:16.34	0.003357:16.42	0.005348:17.04	0.007051:17.15
Chr01	23950001	0.003568:20.99	0.002436:23.67	0.003383:26.46	0.003348:26.84	0.003979:24.66	0.001958:26.12	0.004388:17.19	0.004366:20.69	0.002829:21.94	0.002271:18.25	0.004511:20.09	0.003465:17.81	0.005036:23.13	0.002057:25.09	0.003001:21.94	0.002684:19.32	0.003026:22.45	0.002495:23.17	0.003421:22.31	0.004115:18.63	0.002478:21.22	0.003882:24.59	0.001748:31.25	0.003155:27.77	0.003660:25.42	0.003711:29.77	0.003398:29.64	0.002834:27.35	0.004296:24.45	0.003708:17.16	0.004923:13.99	0.002218:15.61	0.003986:15.65	0.004734:16.29	0.004175:16.49	0.006806:16.38
Chr01	24000001	0.001303:21.12	0.002562:26.04	0.002278:26.58	0.002473:25.67	0.002514:26.03	0.001931:26.94	0.002727:18.86	0.002358:20.85	0.002318:22.67	0.007336:20.09	0.006739:21.32	0.007359:18.36	0.002408:24.87	0.002070:24.54	0.002518:22.10	0.002536:20.35	0.002692:23.75	0.002425:24.78	0.007056:23.28	0.002687:17.61	0.002431:22.46	0.002662:25.45	0.001340:32.72	0.002095:30.39	0.002500:28.35	0.006515:30.86	0.001683:30.35	0.000649:29.96	0.002829:24.88	0.002420:17.53	0.006924:15.02	0.002771:16.75	0.003284:17.06	0.002622:17.60	0.002151:17.68	0.006705:17.62
Chr01	24050001	0.004875:18.05	0.004769:22.09	0.005127:22.33	0.006548:21.02	0.004329:20.93	0.003701:22.18	0.005151:15.41	0.002928:19.07	0.005607:20.06	0.006312:17.89	0.005962:18.75	0.003786:17.23	0.005645:22.01	0.003721:21.54	0.004746:19.64	0.005131:16.95	0.004915:20.35	0.004522:22.01	0.005576:19.84	0.004928:16.31	0.005690:18.50	0.006647:22.47	0.004124:27.91	0.004393:23.47	0.004491:22.12	0.005770:26.32	0.006562:25.96	0.002581:23.15	0.004798:21.45	0.005503:16.96	0.006901:14.20	0.003803:15.59	0.004846:16.03	0.003494:15.63	0.003680:15.85	0.004735:15.83
Chr01	24100001	0.006342:22.85	0.005621:26.88	0.005995:27.91	0.005735:27.54	0.002163:26.32	0.005221:24.95	0.005219:18.22	0.004784:21.62	0.004380:23.72	0.002701:22.30	0.004999:23.68	0.005064:21.95	0.005788:26.07	0.006428:24.44	0.002131:22.85	0.006197:20.59	0.006332:24.00	0.002223:27.83	0.004706:23.66	0.005111:20.39	0.004219:22.70	0.003641:28.19	0.003650:35.14	0.005213:30.55	0.004398:29.35	0.005623:33.62	0.003642:32.71	0.000400:30.27	0.005158:27.09	0.005773:20.99	0.005658:17.89	0.001030:20.88	0.001923:20.14	0.005905:20.15	0.005329:20.66	0.005134:20.25
Chr01	24150001	NA:10.43	NA:11.83	NA:11.65	NA:11.48	NA:11.45	NA:12.13	NA:7.81	NA:10.71	NA:10.79	NA:10.44	NA:10.48	NA:9.56	NA:9.67	NA:10.87	NA:8.80	NA:8.05	NA:10.24	NA:11.39	NA:10.65	NA:9.15	NA:11.16	NA:12.90	NA:15.89	NA:14.51	NA:13.89	NA:15.01	NA:14.91	NA:14.33	NA:12.26	NA:9.06	NA:7.84	NA:9.05	NA:8.84	NA:9.48	NA:8.52	NA:8.99
Chr01	24200001	0.006435:17.82	0.006557:20.53	0.005809:19.62	0.005275:21.48	0.004336:20.35	0.006643:19.87	0.007066:14.69	0.006576:17.93	0.005980:19.37	0.004905:16.01	0.005519:17.31	0.005409:15.29	0.006918:19.34	0.005980:21.90	0.003447:19.05	0.006343:16.99	0.005466:19.06	0.004556:20.24	0.002981:18.71	0.006113:16.82	0.007036:17.93	0.005103:21.81	0.005416:25.89	0.006402:23.82	0.006481:21.76	0.005895:25.06	0.004447:24.20	0.002019:22.74	0.004123:20.83	0.005556:15.03	0.006232:11.60	0.003394:14.87	0.005634:14.29	0.007455:13.80	0.004855:14.70	0.006445:14.97
Chr01	24250001	NA:10.56	NA:12.79	NA:14.20	NA:15.12	NA:12.78	NA:12.37	NA:9.26	NA:9.88	NA:11.33	NA:9.67	NA:9.67	NA:9.33	NA:12.71	NA:13.58	NA:12.13	NA:10.11	NA:11.37	NA:11.28	NA:12.76	NA:8.99	NA:11.29	NA:12.88	NA:17.13	NA:16.00	NA:14.45	NA:15.67	NA:15.66	NA:15.70	NA:12.46	NA:8.83	NA:7.84	NA:8.67	NA:8.68	NA:8.34	NA:9.79	NA:8.90
Chr01	24300001	NA:9.83	NA:12.36	NA:13.40	NA:13.88	NA:9.89	NA:12.56	NA:9.67	NA:8.66	NA:9.64	NA:7.67	NA:7.08	NA:6.56	NA:11.51	NA:12.25	NA:10.61	NA:8.62	NA:8.67	NA:9.12	NA:10.73	NA:8.14	NA:11.38	NA:11.50	NA:15.12	NA:14.89	NA:13.25	NA:14.19	NA:12.95	NA:12.26	NA:9.90	NA:7.69	NA:6.43	NA:7.15	NA:7.93	NA:7.06	NA:9.14	NA:7.68
Chr01	24350001	NA:4.36	NA:5.48	NA:5.61	NA:6.17	NA:5.17	NA:5.76	NA:4.16	NA:4.05	NA:4.68	NA:4.91	NA:4.25	NA:3.91	NA:4.70	NA:5.83	NA:3.99	NA:4.36	NA:4.22	NA:6.10	NA:5.47	NA:4.16	NA:5.96	NA:4.59	NA:6.85	NA:5.71	NA:5.07	NA:6.03	NA:6.13	NA:5.12	NA:4.86	NA:4.31	NA:3.76	NA:3.96	NA:3.89	NA:3.41	NA:3.65	NA:3.78
Chr01	24400001	NA:14.88	NA:18.54	NA:10.05	NA:11.15	NA:18.00	NA:19.35	NA:9.99	NA:13.57	NA:12.90	NA:7.11	NA:19.97	NA:6.63	NA:9.75	NA:10.09	NA:8.37	NA:7.25	NA:8.36	NA:16.45	NA:16.18	NA:8.07	NA:12.66	NA:9.69	NA:12.43	NA:20.82	NA:14.89	NA:11.57	NA:11.03	NA:20.10	NA:16.13	NA:6.78	NA:5.51	NA:6.64	NA:5.94	NA:6.59	NA:12.62	NA:6.84
Chr01	24450001	NA:5.81	NA:7.11	NA:3.87	NA:4.58	NA:6.56	NA:7.36	NA:3.97	NA:5.36	NA:4.90	NA:2.63	NA:8.56	NA:2.75	NA:3.61	NA:3.32	NA:2.95	NA:2.58	NA:2.91	NA:5.81	NA:5.60	NA:2.94	NA:4.58	NA:3.63	NA:4.45	NA:8.16	NA:5.73	NA:4.60	NA:4.15	NA:8.64	NA:6.86	NA:2.53	NA:2.29	NA:2.53	NA:2.37	NA:2.75	NA:5.33	NA:3.19
Chr01	24500001	NA:0.05	NA:0.08	NA:0.08	NA:0.02	NA:0.14	NA:0.07	NA:0.04	NA:0.03	NA:0.03	NA:0.09	NA:0.08	NA:0.07	NA:0.08	NA:0.05	NA:0.03	NA:0.04	NA:0.06	NA:0.05	NA:0.07	NA:0.07	NA:0.05	NA:0.10	NA:0.06	NA:0.05	NA:0.09	NA:0.10	NA:0.10	NA:0.07	NA:0.07	NA:0.02	NA:0.04	NA:0.08	NA:0.09	NA:0.06	NA:0.05	NA:0.04
Chr01	24550001	NA:0.97	NA:1.03	NA:1.13	NA:1.15	NA:0.81	NA:0.96	NA:0.93	NA:0.77	NA:1.08	NA:0.63	NA:0.66	NA:0.77	NA:1.24	NA:0.94	NA:0.94	NA:0.91	NA:1.06	NA:0.66	NA:1.06	NA:0.98	NA:0.92	NA:0.93	NA:1.24	NA:1.23	NA:0.93	NA:1.25	NA:1.09	NA:1.06	NA:0.97	NA:0.63	NA:0.57	NA:0.51	NA:0.87	NA:0.67	NA:0.53	NA:0.60
Chr01	24600001	NA:5.51	NA:7.24	NA:6.54	NA:7.52	NA:7.49	NA:7.31	NA:4.84	NA:4.88	NA:5.79	NA:4.25	NA:4.66	NA:4.80	NA:6.21	NA:7.12	NA:6.10	NA:5.24	NA:6.16	NA:5.92	NA:6.14	NA:4.90	NA:5.77	NA:6.43	NA:7.79	NA:7.58	NA:7.08	NA:7.75	NA:7.65	NA:7.34	NA:6.94	NA:4.32	NA:3.45	NA:4.03	NA:4.21	NA:4.10	NA:4.64	NA:4.39
Chr01	24650001	NA:3.81	NA:4.83	NA:4.30	NA:5.62	NA:5.39	NA:5.05	NA:3.22	NA:3.73	NA:3.59	NA:3.80	NA:3.94	NA:3.75	NA:4.26	NA:4.29	NA:3.12	NA:3.71	NA:3.83	NA:6.63	NA:4.35	NA:2.96	NA:3.48	NA:4.80	NA:6.00	NA:5.08	NA:5.00	NA:4.92	NA:5.55	NA:5.50	NA:4.81	NA:3.35	NA:2.61	NA:3.52	NA:2.46	NA:2.69	NA:3.51	NA:2.69
Chr01	24700001	NA:3.95	NA:4.29	NA:4.53	NA:4.77	NA:4.27	NA:4.39	NA:3.51	NA:4.18	NA:4.28	NA:3.56	NA:3.55	NA:3.53	NA:4.53	NA:4.05	NA:4.43	NA:3.87	NA:3.63	NA:4.11	NA:4.16	NA:3.82	NA:4.21	NA:4.41	NA:5.38	NA:5.08	NA:4.72	NA:5.16	NA:5.02	NA:5.23	NA:4.13	NA:3.64	NA:2.90	NA:2.87	NA:3.21	NA:3.22	NA:3.49	NA:3.24
Chr01	24750001	NA:6.39	NA:7.46	NA:6.63	NA:8.67	NA:7.19	NA:7.78	NA:6.18	NA:5.72	NA:6.95	NA:5.69	NA:5.96	NA:5.25	NA:7.25	NA:7.15	NA:6.54	NA:5.08	NA:5.68	NA:5.33	NA:7.29	NA:5.42	NA:5.92	NA:5.85	NA:5.74	NA:8.67	NA:8.03	NA:7.26	NA:6.96	NA:8.71	NA:5.98	NA:4.60	NA:4.79	NA:5.05	NA:5.33	NA:4.51	NA:5.48	NA:5.71
Chr01	24800001	NA:9.62	NA:11.06	NA:11.39	NA:12.86	NA:10.58	NA:11.24	NA:8.42	NA:9.41	NA:9.83	NA:9.19	NA:9.02	NA:8.56	NA:10.94	NA:11.07	NA:9.99	NA:9.95	NA:10.03	NA:9.79	NA:10.03	NA:8.62	NA:10.09	NA:10.32	NA:12.16	NA:11.96	NA:10.84	NA:12.01	NA:11.74	NA:11.97	NA:10.31	NA:7.82	NA:7.91	NA:8.00	NA:8.15	NA:8.14	NA:7.77	NA:8.19
Chr01	24850001	0.005330:20.21	0.005828:23.88	0.005216:23.48	0.003913:24.88	0.003938:23.19	0.004143:22.53	0.005259:16.97	0.003998:19.90	0.005069:20.89	0.004239:20.16	0.001779:20.27	0.003261:18.17	0.005782:24.02	0.003590:22.67	0.003339:20.61	0.004425:17.13	0.004581:20.60	0.003901:21.70	0.001917:20.47	0.002718:19.20	0.004499:19.80	0.005465:23.63	0.004507:31.29	0.004756:27.12	0.005186:26.04	0.005719:29.73	0.005313:28.87	0.002144:27.30	0.005814:22.57	0.004380:18.36	0.004216:16.08	0.002465:19.09	0.004445:18.13	0.006101:17.42	0.004670:18.45	0.005428:17.97
Chr01	24900001	0.010769:15.56	0.009673:19.11	0.010702:17.98	0.010145:17.74	0.008603:17.20	0.010854:16.65	0.010719:13.29	0.010884:15.37	0.011842:15.43	0.011210:14.90	0.006603:16.04	0.007680:14.36	0.011126:16.66	0.010776:17.61	0.008278:15.09	0.009324:13.18	0.011002:15.83	0.009947:16.46	0.007336:15.66	0.008083:13.68	0.011750:15.77	0.010614:17.94	0.010503:22.96	0.010297:20.28	0.010913:18.42	0.012791:21.56	0.009601:21.58	0.007599:20.14	0.011004:16.96	0.006560:14.18	NA:11.58	0.008574:13.48	0.012334:13.40	0.012098:13.83	0.011896:13.28	0.012543:13.73
Chr01	24950001	0.012492:15.78	0.009344:19.35	0.012936:18.31	0.009120:18.60	0.008304:19.02	0.009368:16.50	0.009904:13.92	0.009623:18.01	0.009323:17.55	0.008006:17.06	0.008494:17.32	0.010230:15.74	0.009876:18.24	0.007811:18.23	0.007396:16.81	0.012843:13.40	0.009682:16.01	0.008815:18.67	0.008168:16.61	0.008777:15.88	0.011236:15.31	0.010878:19.18	0.010317:22.39	0.010677:18.41	0.010569:16.55	0.008978:22.13	0.010794:22.79	0.007564:19.63	0.011184:16.57	0.010072:15.99	0.011309:13.24	0.007231:15.52	0.010197:15.20	0.011360:15.72	0.010177:15.05	0.009608:14.79
Chr01	25000001	0.004388:21.64	0.002905:27.61	0.004499:25.50	0.004245:27.12	0.003166:26.40	0.004072:24.75	0.003058:18.80	0.002986:21.40	0.003474:22.89	0.003103:20.55	0.002420:21.57	0.006891:17.82	0.003479:24.43	0.004969:26.02	0.002660:22.65	0.004467:20.23	0.003341:23.12	0.003713:24.75	0.002840:24.03	0.003225:18.68	0.003094:21.25	0.003966:25.75	0.003788:31.91	0.002359:27.65	0.003913:23.96	0.003048:30.66	0.004076:29.88	0.003145:28.50	0.003966:23.93	0.003696:18.91	0.002610:15.61	0.001909:18.78	0.003695:18.67	0.003774:17.91	0.004410:17.82	0.003278:17.70
Chr01	25050001	NA:8.94	NA:11.88	NA:11.74	NA:13.73	NA:10.04	NA:10.41	NA:9.05	NA:8.89	NA:10.15	NA:8.13	NA:8.44	NA:7.87	NA:11.46	NA:10.34	NA:9.72	NA:8.37	NA:10.02	NA:9.69	NA:10.39	NA:7.85	NA:9.63	NA:10.85	NA:14.23	NA:12.04	NA:10.84	NA:13.40	NA:11.80	NA:12.50	NA:10.49	NA:7.38	NA:6.64	NA:7.08	NA:7.40	NA:7.51	NA:7.13	NA:7.83
Chr01	25100001	NA:2.88	NA:3.43	NA:4.12	NA:4.44	NA:3.30	NA:3.36	NA:2.80	NA:2.57	NA:2.84	NA:2.37	NA:2.65	NA:2.25	NA:3.64	NA:3.55	NA:2.69	NA:2.78	NA:3.24	NA:3.12	NA:3.17	NA:2.14	NA:2.80	NA:3.39	NA:4.18	NA:3.60	NA:3.43	NA:4.12	NA:3.76	NA:3.57	NA:3.41	NA:1.94	NA:2.22	NA:2.05	NA:2.33	NA:2.15	NA:1.82	NA:1.90
Chr01	25150001	NA:3.39	NA:3.87	NA:5.98	NA:3.94	NA:16.39	NA:3.79	NA:2.60	NA:3.38	NA:3.25	NA:3.62	NA:3.65	NA:3.39	NA:3.74	NA:3.11	NA:3.09	NA:2.91	NA:2.97	NA:5.75	NA:14.59	NA:2.89	NA:5.00	NA:3.69	NA:4.78	NA:4.27	NA:3.86	NA:4.45	NA:4.39	NA:4.04	NA:3.61	NA:3.07	NA:3.02	NA:2.77	NA:5.20	NA:2.95	NA:2.82	NA:2.97
Chr01	25200001	NA:2.53	NA:2.98	NA:3.76	NA:3.37	NA:3.22	NA:2.96	NA:2.63	NA:2.22	NA:2.66	NA:2.76	NA:3.02	NA:2.26	NA:3.97	NA:3.34	NA:2.11	NA:2.51	NA:3.20	NA:2.82	NA:3.07	NA:2.57	NA:2.87	NA:3.22	NA:3.62	NA:3.50	NA:3.21	NA:3.39	NA:3.40	NA:3.56	NA:3.08	NA:2.55	NA:1.60	NA:1.84	NA:2.63	NA:2.83	NA:1.98	NA:2.68
Chr01	25250001	0.010043:21.11	0.004531:29.27	0.008539:27.40	0.007226:33.74	0.003824:28.10	0.009893:31.51	0.004127:19.83	0.005388:19.26	0.005088:21.82	0.004230:16.62	0.004745:17.82	0.008732:15.62	0.009051:25.20	0.006389:29.44	0.004892:22.63	0.007997:22.24	0.004116:23.62	0.003725:23.42	0.002099:27.95	0.005182:18.15	0.004082:25.40	0.006028:25.00	0.004239:31.73	0.004556:30.09	0.005439:27.39	0.004222:30.48	0.005790:28.15	0.004226:29.22	0.008626:24.05	0.009114:15.31	0.004478:11.80	0.003981:15.54	0.008881:15.03	0.006832:13.87	0.009467:14.85	0.004712:15.43
Chr01	25300001	NA:2.49	NA:2.98	NA:2.79	NA:3.22	NA:2.75	NA:2.59	NA:2.46	NA:2.37	NA:2.64	NA:2.39	NA:2.58	NA:2.43	NA:2.75	NA:2.81	NA:2.49	NA:2.33	NA:2.56	NA:2.64	NA:2.67	NA:2.21	NA:2.65	NA:2.78	NA:3.14	NA:3.33	NA:2.83	NA:2.96	NA:3.19	NA:3.67	NA:2.71	NA:2.18	NA:2.31	NA:2.18	NA:2.22	NA:2.34	NA:2.35	NA:2.37
Chr01	25350001	NA:5.99	NA:8.59	NA:7.26	NA:8.40	NA:8.22	NA:6.48	NA:6.20	NA:6.86	NA:7.49	NA:6.54	NA:6.14	NA:5.02	NA:7.00	NA:6.91	NA:7.00	NA:5.45	NA:6.87	NA:7.03	NA:8.18	NA:5.97	NA:7.77	NA:8.07	NA:9.83	NA:9.50	NA:8.91	NA:8.85	NA:9.47	NA:9.40	NA:6.76	NA:5.03	NA:4.72	NA:5.74	NA:4.61	NA:4.56	NA:4.75	NA:5.41
Chr01	25400001	0.015787:24.45	0.011012:32.88	0.011508:31.88	0.013859:33.99	0.010140:31.26	NA:32.21	0.012015:24.39	0.013173:24.52	0.012024:26.67	0.014988:21.59	0.014376:21.84	0.020225:18.39	0.021861:21.07	0.017514:27.51	0.020362:18.45	0.018043:21.81	0.010006:27.72	0.010974:27.54	0.009738:31.74	0.015924:21.42	0.008569:29.36	0.012004:29.81	0.009212:37.78	0.007566:36.26	0.010580:31.83	0.009522:36.40	0.011529:33.94	0.007992:35.23	0.017104:27.19	0.018812:19.01	0.015807:16.70	0.014733:19.43	0.029671:12.93	0.018655:18.38	0.019217:18.29	0.014056:19.97
Chr01	25450001	0.009059:24.40	0.003999:32.73	0.009049:33.09	0.006658:39.41	0.003767:30.89	0.007769:34.26	0.003938:22.36	0.005616:22.90	0.003587:25.40	0.005413:20.34	0.004272:20.97	0.011738:18.53	0.007839:27.57	0.006404:31.74	0.003605:23.02	0.008569:24.38	0.003734:26.62	0.004782:25.21	0.001705:28.78	0.004601:20.13	0.003599:28.01	0.004777:28.97	0.003803:35.15	0.003614:32.67	0.004580:28.55	0.004323:33.86	0.004309:32.73	0.002551:30.41	0.008568:28.11	0.011471:18.14	0.004861:14.99	0.005113:17.90	0.011065:16.51	0.005490:17.32	0.008388:17.88	0.005318:18.94
Chr01	25500001	0.006130:24.83	0.002525:32.34	0.006682:31.75	0.005827:36.11	0.004131:32.73	0.005761:34.70	0.002544:23.42	0.002796:21.65	0.002505:25.50	0.003820:20.17	0.002337:20.78	0.006537:18.49	0.007081:28.64	0.004668:32.88	0.002646:25.32	0.005688:25.35	0.004033:17.66	0.003009:25.82	0.001707:27.31	0.003191:19.52	0.003094:28.14	0.004036:29.08	0.003075:35.86	0.002597:33.82	0.003205:31.58	0.005665:35.71	0.003425:32.84	0.001260:32.60	0.006793:30.17	0.006204:18.37	0.003352:12.99	0.002484:18.27	0.006868:17.85	0.003350:17.89	0.006009:18.40	0.003818:18.03
Chr01	25550001	NA:13.57	0.012716:19.44	NA:18.89	0.013297:19.45	0.013543:19.64	NA:17.61	NA:13.77	NA:14.68	0.016331:15.75	NA:14.41	NA:13.51	NA:11.47	0.014461:17.86	0.014120:19.39	0.011589:17.88	0.014082:14.75	NA:12.03	0.014281:17.51	0.008699:19.32	NA:13.40	NA:16.96	0.010534:21.15	0.009075:26.89	0.009787:24.70	0.008892:22.18	0.012571:22.48	0.010364:24.11	0.008422:23.78	NA:18.66	NA:12.09	NA:11.26	0.009341:14.49	NA:10.34	NA:10.90	NA:10.90	0.013350:13.58
Chr01	25600001	NA:13.55	NA:16.12	NA:16.40	NA:16.18	NA:15.79	NA:16.62	NA:11.79	NA:11.56	NA:13.39	NA:11.19	NA:11.84	NA:11.07	NA:15.38	NA:16.73	NA:13.27	NA:13.03	NA:14.08	NA:13.61	NA:14.36	NA:11.48	NA:13.99	NA:15.48	NA:17.87	NA:16.23	NA:14.57	NA:18.16	NA:17.17	NA:16.16	NA:14.18	NA:10.79	NA:8.07	NA:10.65	NA:10.14	NA:9.93	NA:10.21	NA:10.40
Chr01	25650001	0.002948:21.44	0.002196:25.53	0.002611:26.75	0.005383:27.48	0.004291:25.67	0.004638:28.73	0.003561:17.80	0.003980:18.48	0.002275:20.34	0.003606:16.80	0.004034:17.15	0.010589:16.18	0.004653:25.30	0.002175:26.33	0.005633:20.54	0.005028:20.33	0.001785:22.30	0.003944:21.24	0.000765:23.16	0.003312:17.39	0.001892:22.70	0.010723:23.41	0.010322:30.82	0.004144:27.62	0.010425:26.01	0.001720:29.14	0.010592:27.06	0.000691:27.01	0.010964:22.90	0.003351:15.53	0.001933:12.62	0.001513:15.47	0.005732:14.84	0.002753:14.81	0.005355:14.88	0.002925:15.76
Chr01	25700001	0.004021:19.62	0.003839:25.18	0.004232:24.81	0.006009:26.96	0.005248:25.44	0.005988:26.90	0.005947:17.19	0.005402:19.84	0.004098:20.14	0.006585:17.56	0.005109:18.31	0.009652:16.50	0.005225:23.48	0.002717:24.47	0.004720:20.61	0.005807:19.49	0.003182:21.28	0.006269:21.74	0.002452:21.91	0.003282:16.87	0.003834:21.56	0.009689:22.38	0.009062:29.92	0.005034:26.87	0.009450:24.31	0.003530:28.01	0.009863:26.90	0.002425:25.96	0.009523:21.89	0.004135:16.30	0.002852:13.61	0.003946:15.95	0.005628:15.17	0.003299:16.11	0.006224:15.23	0.003515:15.73
Chr01	25750001	0.004175:14.83	0.003790:19.25	0.003483:16.82	0.003724:17.95	0.003848:18.34	0.004159:18.20	0.004737:13.03	0.003881:14.42	0.004444:15.95	0.004407:12.70	0.003623:14.04	0.003060:12.83	0.003466:16.19	0.002875:17.90	0.003407:16.64	0.004390:13.71	0.003236:16.10	0.004845:17.16	0.003418:15.97	0.004354:14.51	0.004576:14.91	0.004427:18.37	0.019946:22.00	0.002262:17.87	0.003892:15.69	0.004010:20.56	0.004022:19.32	0.003032:18.15	0.021628:16.89	0.003447:12.88	NA:10.21	0.003449:13.32	0.004279:11.84	0.001602:12.18	0.003157:12.82	0.002674:12.15
Chr01	25800001	0.004689:17.06	0.005208:20.93	0.004864:19.75	0.004238:20.67	0.004599:20.39	0.004763:18.32	0.005141:14.46	0.003685:18.17	0.003370:18.89	0.005489:17.91	0.003465:18.75	0.003156:17.21	0.004584:19.45	0.009005:21.31	0.007015:17.33	0.005954:15.89	0.004722:18.46	0.005632:21.15	0.003469:17.95	0.005657:15.21	0.006135:16.31	0.005273:22.17	0.008559:26.67	0.003488:23.15	0.005597:20.62	0.004929:26.92	0.004641:25.43	0.002292:23.28	0.004729:19.33	0.003726:16.92	0.003767:13.29	0.002355:16.70	0.009481:16.19	0.002955:16.10	0.003664:15.97	0.005198:16.02
Chr01	25850001	0.004978:18.83	0.006318:21.76	0.007385:20.45	0.008152:20.52	0.006784:20.78	0.007466:17.05	0.007006:15.61	0.005787:20.95	0.003894:20.10	0.004690:20.52	0.003556:21.80	0.004973:20.06	0.003925:23.03	0.007297:22.13	0.006061:20.37	0.006615:15.39	0.006903:18.60	0.006245:22.32	0.004748:19.62	0.005048:19.02	0.007414:17.68	0.003933:25.51	0.006679:31.80	0.005523:26.08	0.006118:24.44	0.004682:30.43	0.006021:30.51	0.002198:27.47	0.005089:24.74	0.004511:20.31	0.004017:16.31	0.004173:19.43	0.006762:19.28	0.005314:18.79	0.006066:18.16	0.006543:19.48
Chr01	25900001	NA:11.53	NA:9.98	NA:13.04	NA:12.00	NA:13.84	NA:12.08	NA:9.97	NA:12.18	NA:12.32	NA:11.56	NA:12.20	NA:11.31	NA:13.82	NA:13.39	NA:12.27	NA:10.90	NA:12.25	NA:12.88	NA:12.75	NA:10.22	NA:11.74	NA:15.56	NA:19.46	NA:17.04	NA:16.07	NA:18.27	NA:17.49	NA:16.44	NA:14.80	NA:10.71	NA:8.87	NA:10.60	NA:10.04	NA:10.61	NA:10.78	NA:10.87
Chr01	25950001	0.003610:20.09	0.001406:23.76	0.002911:24.66	0.001666:23.23	0.003266:23.51	0.003571:23.14	0.002153:16.96	0.002939:20.96	0.003545:20.61	0.003111:19.93	0.000834:21.43	0.004231:18.80	0.003878:25.16	0.002472:24.32	0.003519:20.95	0.002747:18.33	0.001437:22.44	0.002498:21.68	0.002997:21.17	0.003769:18.35	0.002914:21.98	0.001349:25.34	0.002303:33.36	0.002271:29.69	0.002463:28.74	0.002252:31.15	0.002215:29.49	0.000538:29.05	0.002662:24.62	0.003843:18.99	0.003286:15.75	0.003544:18.30	0.002854:17.46	0.002832:17.81	0.003265:17.81	0.003959:18.11
Chr01	26000001	0.008423:19.34	0.007133:22.79	0.007492:24.48	0.006592:23.45	0.008566:22.64	0.009005:23.09	0.007302:16.26	0.007343:18.15	0.010399:20.03	0.007733:16.90	0.006515:17.27	0.009388:16.30	0.010691:21.86	0.008115:23.75	0.008595:19.12	0.008921:18.32	0.005631:19.89	0.007516:15.91	0.008650:20.14	0.008889:16.91	0.007818:20.26	0.006165:21.66	0.005495:28.15	0.009393:25.37	0.008766:23.27	0.005935:26.80	0.005146:25.76	0.005907:23.88	0.006640:21.76	0.009117:15.30	0.009376:12.75	0.010683:14.65	0.009612:14.70	0.005390:14.81	0.008091:14.91	0.010010:15.52
Chr01	26050001	NA:13.65	NA:16.88	0.009302:16.93	0.007411:17.22	NA:17.80	NA:17.98	0.008198:11.70	NA:12.16	NA:14.34	NA:11.63	NA:12.32	NA:11.08	NA:16.26	NA:17.43	0.008495:14.05	0.007483:13.02	NA:15.07	NA:14.31	0.008417:14.81	NA:11.95	NA:13.89	0.007456:16.08	NA:19.95	NA:17.59	0.007985:16.94	NA:19.48	0.008292:18.53	0.006179:17.27	0.007043:15.20	NA:11.16	NA:9.15	NA:10.45	NA:10.81	NA:10.87	NA:11.02	NA:10.51
Chr01	26100001	0.007212:17.06	0.007006:20.57	0.007435:22.06	0.009410:23.37	0.007566:20.38	0.008840:23.36	0.006120:16.00	0.007311:16.49	0.006736:17.43	0.004251:14.98	0.005026:15.91	0.006987:14.04	0.007205:14.88	0.006569:20.68	0.006159:17.17	0.006305:14.80	0.007335:16.78	0.007088:18.27	0.007665:18.17	0.007419:14.79	0.005363:18.62	0.008378:18.83	0.005730:24.91	0.008601:23.65	0.008078:21.19	0.008901:23.64	0.008097:22.03	0.007790:21.73	0.007311:18.43	0.005759:14.02	0.006460:11.66	0.006270:13.76	0.006583:13.30	0.006569:13.83	0.006585:13.71	0.008912:13.54
Chr01	26150001	0.006686:26.37	0.007236:32.33	0.005989:32.70	0.006766:38.01	0.006546:32.46	0.006338:35.99	0.006490:23.59	0.007725:24.78	0.007277:26.39	0.006420:21.68	0.005648:22.25	0.008998:20.39	0.006438:29.92	0.005947:32.09	0.006456:26.20	0.006227:26.83	0.006841:26.91	0.006775:27.95	0.004814:29.08	0.008284:22.37	0.004513:30.48	0.006149:28.67	0.005711:37.33	0.006476:35.69	0.006312:32.51	0.006547:35.92	0.007823:33.67	0.004012:33.29	0.004125:28.23	0.008223:20.28	0.011029:16.05	0.009546:19.04	0.008125:19.14	0.007725:19.52	0.008941:19.24	0.007836:19.51
Chr01	26200001	0.007416:23.25	0.008122:28.05	0.006042:27.55	0.007758:31.48	0.006934:28.19	0.009848:29.33	0.007293:21.01	0.008217:20.96	0.005364:23.78	0.007121:20.73	0.008596:20.76	0.007748:19.26	0.006483:27.37	0.007691:28.51	0.005220:23.97	0.007572:22.94	0.006356:23.85	0.006662:25.19	0.007490:27.43	0.008544:20.74	0.006175:25.47	0.007960:25.80	0.006079:32.54	0.006730:31.53	0.006375:27.10	0.007287:31.75	0.007927:29.48	0.004560:30.84	0.005663:24.38	0.008402:18.32	0.010382:15.13	0.008949:19.36	0.009307:18.04	0.008071:17.18	0.008120:18.27	0.009750:18.50
Chr01	26250001	NA:11.64	NA:13.65	NA:13.67	NA:14.65	NA:13.79	NA:12.99	NA:9.84	NA:12.82	NA:12.54	NA:11.43	NA:11.34	NA:10.63	NA:13.26	NA:13.46	NA:12.53	NA:10.58	NA:11.50	NA:13.28	0.013525:12.95	NA:10.83	NA:11.45	NA:14.44	NA:17.79	NA:14.43	NA:12.45	NA:17.15	NA:17.01	NA:15.40	NA:13.30	NA:10.69	NA:8.68	NA:10.05	NA:10.24	NA:10.17	NA:9.97	NA:9.62
Chr01	26300001	0.003925:22.76	0.005207:34.87	0.004771:22.62	0.005437:23.59	0.006140:25.70	0.005434:22.29	0.005470:17.02	0.002420:22.58	0.004346:24.89	0.003132:22.31	0.005188:23.32	0.001427:21.66	0.005992:24.93	0.004259:25.88	0.005718:22.85	0.003705:20.56	0.004380:22.89	0.003214:25.60	0.004235:23.18	0.005823:21.37	0.004538:21.15	0.004844:27.99	0.005468:33.67	0.005076:28.00	0.004219:23.77	0.005767:32.66	0.004525:32.67	0.001723:29.60	0.004622:24.70	0.003969:20.42	0.004023:16.01	0.004683:19.38	0.004391:20.69	0.005293:19.51	0.004988:19.54	0.004901:20.48
Chr01	26350001	0.005079:18.45	0.006560:21.91	0.006834:21.79	0.008719:21.11	0.006197:20.42	0.005850:18.24	0.007088:15.75	0.002939:19.54	0.005880:20.04	0.005635:19.36	0.005681:20.02	0.003620:18.60	0.008043:21.36	0.005581:20.28	0.004654:19.02	0.005901:16.79	0.005135:18.90	0.004990:20.50	0.005246:18.94	0.006101:17.41	0.005340:19.21	0.006879:22.18	0.006316:28.67	0.006630:24.27	0.007241:21.94	0.005171:27.32	0.006270:27.09	0.005658:25.25	0.007179:21.08	0.006720:17.89	0.004864:15.89	0.004997:17.36	0.004080:17.04	0.006427:17.23	0.006048:17.43	0.007624:17.14
Chr01	26400001	0.003936:22.75	0.004509:25.59	0.005025:30.31	0.002952:26.92	0.004068:25.71	0.003891:22.24	0.005193:19.68	0.002342:22.90	0.004968:23.05	0.004641:23.64	0.005260:26.10	0.001699:23.23	0.004542:27.57	0.004230:27.01	0.004681:22.98	0.004028:22.48	0.003659:24.59	0.003207:24.74	0.003993:25.49	0.002897:21.70	0.003657:25.41	0.004179:29.86	0.003376:40.06	0.003308:35.23	0.003309:33.24	0.003520:36.77	0.003755:35.21	0.002026:35.22	0.003737:30.25	0.003217:22.45	0.004236:20.19	0.005706:23.30	0.005154:21.58	0.004783:21.87	0.002900:22.16	0.004686:22.24
Chr01	26450001	0.001711:26.04	0.001969:30.14	0.004257:33.96	0.003466:33.30	0.004109:30.66	0.001780:26.07	0.003760:22.41	0.000911:23.58	0.002224:24.97	0.002708:23.57	0.004444:24.54	0.002547:22.05	0.004799:30.33	0.004256:31.98	0.003382:25.43	0.002923:25.80	0.004088:25.52	0.002268:25.78	0.004132:27.61	0.002736:21.84	0.004387:27.45	0.003074:30.56	0.002823:40.38	0.004199:37.31	0.003635:35.27	0.003366:38.37	0.003204:36.43	0.001824:36.08	0.004405:30.99	0.004759:21.97	0.003870:17.88	0.003632:21.65	0.003198:21.01	0.002477:20.76	0.002157:21.17	0.003733:21.32
Chr01	26500001	0.004166:19.00	0.003139:22.28	0.010806:22.51	0.006646:23.35	0.009263:23.30	0.004368:19.60	0.008110:16.91	0.001605:19.60	0.004592:20.70	0.003429:19.03	0.007661:20.12	0.001800:18.15	0.009484:21.79	0.009177:22.95	0.008630:20.58	0.004421:17.22	0.008185:19.09	0.003299:20.92	0.009224:20.30	0.004139:17.26	0.009630:18.17	0.004724:24.30	0.004794:28.40	0.010070:24.28	0.005546:22.19	0.004459:28.29	0.004294:28.84	0.002143:24.11	0.005043:23.09	0.009854:17.97	0.005988:14.08	0.007916:16.75	0.002907:16.75	0.005916:17.17	0.006889:16.97	0.010510:17.33
Chr01	26550001	0.001640:24.32	0.002481:29.34	0.010675:26.32	0.003275:29.53	0.004276:28.33	0.003624:25.59	0.004259:21.26	0.002583:26.62	0.002863:27.46	0.010545:24.90	0.004100:26.49	0.000530:24.92	0.001796:27.19	0.004315:26.04	0.003026:25.51	0.003648:23.46	0.003338:25.31	0.003084:28.30	0.003929:26.01	0.003521:21.77	0.002362:24.10	0.004082:29.44	0.003341:35.68	0.004129:29.95	0.003247:28.12	0.003791:35.00	0.003871:33.11	0.001060:31.28	0.003336:27.62	0.004204:23.25	0.003840:18.29	0.003634:21.92	0.010648:21.65	0.003593:22.66	0.003891:21.35	0.004103:21.17
Chr01	26600001	0.007634:26.29	0.009844:31.30	0.016860:28.08	0.006200:30.77	0.005256:28.21	0.004512:28.93	0.008980:22.27	0.010625:26.09	0.009381:28.95	0.015321:24.74	0.009389:26.38	0.003535:22.03	0.009941:28.94	0.011427:29.67	0.009014:27.62	0.008325:26.29	0.010313:27.89	0.009684:29.64	0.004451:25.52	0.009974:22.18	0.006854:25.93	0.011429:30.23	0.007939:35.69	0.008459:30.95	0.008385:29.46	0.009782:35.83	0.010596:35.06	0.008143:31.57	0.010343:28.40	0.009902:23.76	0.012228:17.87	0.008642:23.38	0.011848:22.60	0.011174:21.72	0.005345:20.39	0.010431:21.06
Chr01	26650001	0.003101:22.55	0.001491:26.82	0.004477:25.00	0.004376:27.29	0.002266:24.40	0.003819:24.40	0.003264:18.70	0.004746:22.71	0.005396:25.54	0.001986:23.03	0.005037:24.88	0.000705:22.25	0.006104:25.43	0.004200:23.99	0.003928:24.02	0.002140:20.32	0.002689:22.70	0.005570:25.90	0.004595:23.01	0.002230:21.04	0.003186:21.27	0.005165:25.54	0.004304:31.25	0.003242:26.96	0.005609:25.56	0.005087:30.82	0.005043:30.84	0.000255:27.41	0.003440:23.15	0.005687:21.61	0.003597:18.31	0.005846:20.75	0.002111:20.54	0.002841:21.78	0.002365:20.24	0.006256:20.51
Chr01	26700001	NA:9.33	NA:10.35	NA:12.66	NA:13.10	NA:10.31	NA:9.54	NA:8.99	NA:12.02	NA:12.20	NA:10.64	NA:11.49	NA:9.34	NA:10.59	NA:8.13	NA:10.96	NA:9.78	NA:11.16	NA:10.65	NA:12.06	NA:9.87	NA:9.07	NA:13.36	NA:14.26	NA:10.16	NA:10.65	NA:15.72	NA:15.87	NA:10.83	NA:11.92	NA:9.91	NA:7.92	NA:9.62	NA:10.77	NA:10.41	NA:9.48	NA:9.67
Chr01	26750001	0.009401:16.69	0.009245:20.00	0.012733:18.31	0.010252:21.35	0.013711:18.51	0.006609:15.19	0.008091:13.97	0.010344:17.97	0.006308:17.25	0.008968:18.97	0.008982:19.72	0.006117:17.74	0.006504:17.70	0.008219:17.81	0.006263:17.21	0.009601:14.85	0.008044:16.87	0.009339:18.61	0.006142:18.49	0.005114:16.45	0.012545:15.70	0.008878:21.05	0.008808:23.07	0.012623:17.42	0.016356:16.27	0.007169:23.31	0.007654:24.50	0.007772:17.62	0.007529:17.36	0.005873:17.74	0.009796:14.71	0.007753:16.91	0.004334:16.10	0.010065:16.77	0.006940:15.38	0.005672:16.82
Chr01	26800001	0.003895:15.13	0.004914:18.68	0.007530:16.93	0.007314:17.16	0.005128:16.91	0.003349:14.59	0.003282:13.20	0.005363:15.41	0.005607:17.23	0.006704:16.58	0.003434:17.79	0.001788:16.66	0.004797:16.36	0.005093:17.04	0.004129:16.06	0.004370:14.70	0.002698:15.94	0.008253:17.64	0.002020:16.48	0.001710:15.91	0.003877:13.77	0.007616:17.72	0.006266:18.60	0.005534:13.00	0.008258:10.81	0.005322:18.07	0.006836:19.74	0.002167:14.52	0.004984:13.69	0.003414:15.39	0.007819:11.29	0.002889:14.50	0.002166:14.71	0.004824:15.15	0.002830:14.65	0.004831:14.08
Chr01	26850001	0.005283:19.61	0.004088:22.17	0.004269:20.17	0.004900:21.95	0.003758:21.58	0.005389:18.48	0.004681:15.82	0.007037:21.76	0.004930:22.46	0.004242:22.37	0.004687:24.86	0.002413:22.03	0.003744:22.96	0.007000:21.67	0.004608:20.88	0.006381:17.53	0.004297:20.20	0.006959:23.25	0.007097:20.84	0.003219:20.36	0.003364:19.47	0.004138:23.06	0.006715:26.06	0.006180:21.58	0.006390:19.63	0.005428:26.11	0.004629:25.79	0.002649:22.88	0.007097:19.76	0.006480:20.88	0.003739:18.41	0.006615:20.83	0.003526:20.15	0.003662:21.19	0.005871:20.42	0.004370:19.50
Chr01	26900001	0.002683:18.38	0.002365:22.67	0.002759:21.02	0.003148:23.37	0.002486:21.22	0.002837:18.25	0.003433:14.60	0.006755:18.39	0.004832:19.91	0.004670:19.08	0.003920:19.79	0.000899:17.83	0.001845:21.20	0.007118:20.04	0.002278:19.09	0.006243:17.15	0.002283:20.15	0.006532:21.91	0.005859:17.85	0.001004:17.06	0.002014:18.62	0.001414:21.60	0.007866:27.88	0.007811:24.35	0.006972:23.47	0.003315:25.87	0.001318:24.81	0.001283:23.93	0.008513:20.93	0.005809:15.96	0.001629:14.17	0.008445:16.41	0.002670:14.66	0.002227:16.12	0.006624:16.16	0.004041:16.29
Chr01	26950001	0.005442:23.65	0.006363:27.79	0.007611:25.96	0.008505:28.38	0.007770:26.79	0.006451:23.80	0.010788:20.70	0.007609:24.07	0.006972:26.03	0.009577:24.70	0.006741:25.68	0.002699:23.54	0.003230:27.70	0.003916:27.59	0.005922:25.19	0.005590:22.08	0.003778:26.51	0.005964:26.17	0.007473:23.48	0.006563:22.02	0.006979:23.84	0.003875:28.29	0.006633:35.85	0.008737:32.02	0.005751:30.03	0.006082:33.68	0.002334:31.98	0.003107:31.12	0.008081:27.30	0.006926:23.34	0.004060:20.24	0.007389:21.92	0.009320:22.51	0.004687:22.12	0.006286:21.46	0.007893:22.40
Chr01	27000001	NA:11.28	NA:12.73	NA:12.81	NA:12.70	NA:12.67	NA:10.83	NA:9.58	NA:11.48	NA:12.68	NA:12.38	NA:12.55	NA:11.32	NA:13.34	NA:13.36	NA:11.57	NA:9.93	NA:12.13	NA:13.01	NA:10.96	NA:11.09	NA:10.95	NA:14.25	NA:17.23	NA:14.79	NA:14.68	NA:16.84	NA:16.00	NA:15.02	NA:13.61	NA:11.15	NA:9.04	NA:10.74	NA:9.54	NA:10.52	NA:9.91	NA:10.09
Chr01	27050001	0.002400:24.63	0.001539:28.52	0.002242:31.65	0.002000:33.40	0.002431:31.14	0.002310:30.95	0.005201:21.32	0.001714:25.22	0.004614:27.55	0.001530:23.52	0.001395:25.01	0.000954:22.72	0.000485:29.16	0.004923:30.37	0.001331:25.90	0.002324:23.30	0.002040:27.37	0.005190:28.12	0.002357:27.34	0.000597:21.61	0.001336:26.55	0.001867:30.10	0.004617:37.99	0.004391:35.40	0.000666:32.53	0.001769:36.23	0.002216:35.48	0.000337:32.54	0.001793:28.94	0.001656:21.60	0.001411:19.38	0.001264:21.97	0.003444:20.82	0.000761:21.56	0.001168:20.86	0.002471:21.12
Chr01	27100001	0.006176:23.91	0.006783:29.45	0.003347:30.39	0.003534:35.37	0.002921:30.61	0.002586:33.57	0.009619:21.13	0.003500:22.32	0.007248:23.65	0.006882:19.66	0.003177:20.23	0.002224:18.37	0.000925:27.90	0.005247:30.24	0.005349:23.55	0.002708:24.81	0.002891:26.44	0.006627:26.51	0.003042:27.49	0.001214:19.76	0.005091:27.04	0.006483:27.59	0.007135:35.03	0.007683:31.07	0.001624:30.30	0.007249:33.07	0.006921:31.23	0.001488:31.00	0.004094:26.17	0.006599:14.36	0.002780:15.08	0.002990:17.30	0.003908:18.15	0.002211:18.09	0.002338:17.51	0.004259:18.52
Chr01	27150001	0.012665:19.06	0.012310:22.63	0.005591:25.78	0.006545:28.16	0.005768:23.32	0.004029:25.67	0.010452:12.64	0.006317:17.48	0.012160:19.79	0.012808:17.58	0.005657:18.42	0.003999:15.69	0.003588:23.00	0.011381:22.75	0.012141:18.07	0.005688:18.69	0.006616:20.79	0.010640:20.70	0.006065:21.92	0.005093:16.70	0.010724:21.60	0.011642:22.06	0.011557:30.71	0.009262:19.05	0.004221:26.06	0.012225:27.64	0.012870:26.55	0.004290:26.02	0.006224:21.11	0.013926:15.09	0.006412:14.55	0.005934:16.92	0.005164:15.92	0.005497:15.08	0.005527:16.18	0.007071:15.70
Chr01	27200001	0.027330:23.74	0.009213:27.13	0.024404:30.30	0.008799:33.59	0.024576:30.06	0.007667:29.19	0.008942:21.37	0.012381:23.45	0.008671:22.94	0.010253:20.70	0.008616:22.14	0.008909:19.63	0.006240:28.58	0.008652:29.30	0.008434:23.26	0.025499:22.19	0.008336:24.59	0.026794:25.69	0.012042:26.09	0.008639:20.45	0.010120:24.15	0.026641:28.51	0.025131:35.11	0.014500:31.86	0.004636:29.35	0.024941:33.34	0.026076:31.89	0.004697:31.25	0.025157:26.67	0.010599:19.44	0.011323:16.59	0.009945:19.85	0.010032:18.84	0.007502:18.52	0.008478:19.74	0.026355:18.88
Chr01	27250001	0.008659:22.81	0.003102:26.62	0.010454:26.73	0.006554:19.39	0.013566:26.33	0.002869:28.87	0.006499:19.38	0.023318:17.56	0.002747:22.25	0.003232:18.97	0.004341:19.65	0.002853:18.36	0.003343:25.66	0.003306:28.28	0.005344:22.65	0.014089:20.71	0.008739:22.78	0.014452:25.11	0.011958:24.38	0.009227:19.32	0.005336:23.30	0.008943:25.47	0.015198:31.86	0.012300:29.07	0.002287:27.70	0.013133:27.60	0.008695:29.27	0.001666:28.64	0.014598:24.05	0.006279:17.23	0.004641:14.64	0.005186:17.84	0.005218:11.12	0.004252:16.62	0.009205:17.57	0.024302:14.65
Chr01	27300001	0.004380:14.57	0.003544:17.69	0.010768:16.99	0.003869:12.17	0.011466:15.99	0.002337:19.07	0.038258:13.60	NA:8.30	0.002980:14.27	0.002864:12.54	0.002841:13.03	0.002662:11.18	0.004507:15.86	0.002742:17.00	0.005067:14.42	0.011216:14.05	0.010857:14.89	0.011236:15.19	0.009414:16.29	0.010725:12.35	0.005415:15.67	0.003102:15.62	0.009888:20.58	0.009966:19.37	0.003622:17.46	0.010678:19.77	0.003647:18.39	0.003049:18.60	0.011534:16.63	0.004992:11.69	NA:9.50	0.003750:11.39	NA:2.79	0.004076:10.68	0.011465:11.58	NA:7.06
Chr01	27350001	NA:12.83	NA:16.17	NA:15.28	NA:16.25	NA:14.50	NA:13.83	NA:11.76	NA:14.47	NA:13.33	NA:13.15	NA:13.73	NA:12.97	NA:15.20	NA:15.31	NA:13.78	NA:12.35	NA:14.12	NA:15.34	NA:13.88	NA:11.19	NA:13.54	NA:16.63	NA:20.42	NA:19.65	NA:17.27	NA:19.16	NA:20.02	NA:18.77	NA:16.48	NA:12.08	NA:9.39	NA:11.23	NA:10.72	NA:11.85	NA:11.63	NA:11.53
Chr01	27400001	0.011589:14.41	0.011070:16.46	0.009878:17.56	0.018802:16.58	0.015429:15.25	0.015820:13.79	0.013768:10.99	0.010745:14.87	0.007950:15.53	0.010696:15.57	0.010980:15.98	0.007976:14.54	0.013609:16.66	0.015203:16.72	0.008054:15.62	0.009194:12.38	0.017505:16.15	0.011269:17.01	0.011148:15.65	0.018474:13.06	0.011704:13.79	0.013628:18.72	0.013116:25.10	0.012344:21.78	0.013989:20.16	0.016923:22.32	0.010339:21.65	0.014053:20.69	0.016289:18.65	0.011148:13.83	0.012401:11.33	0.014438:12.96	0.008728:12.16	0.010111:13.72	0.017894:13.85	0.013681:12.91
Chr01	27450001	0.006480:14.66	0.005542:16.94	0.008029:17.41	0.022369:17.30	0.006518:15.60	0.007078:14.86	0.008047:10.84	0.008270:16.40	0.004581:15.25	0.007532:14.44	0.005796:15.39	0.005701:13.65	0.006333:17.18	0.006285:17.25	0.006774:15.46	0.006978:13.06	0.021321:15.65	0.007510:17.02	0.006415:15.35	0.021748:14.00	0.009454:14.09	0.020613:18.42	0.005328:24.07	0.005043:21.18	0.021031:19.25	0.022919:21.58	0.022326:22.02	0.005426:21.05	0.025059:18.34	0.004974:13.81	0.007331:11.21	0.006520:13.37	0.007757:13.09	0.007008:13.59	0.021941:13.30	0.007536:13.80
Chr01	27500001	NA:6.47	NA:6.97	NA:7.73	NA:8.74	NA:6.61	NA:6.88	NA:5.37	NA:6.47	NA:6.62	NA:5.79	NA:6.14	NA:5.21	NA:7.08	NA:6.58	NA:6.47	NA:5.88	NA:6.11	NA:7.17	NA:6.62	NA:5.51	NA:6.39	NA:7.51	NA:8.76	NA:8.67	NA:7.55	NA:9.46	NA:8.39	NA:8.26	NA:7.02	NA:4.99	NA:5.04	NA:5.41	NA:5.46	NA:4.83	NA:4.64	NA:4.76
Chr01	27550001	0.006761:19.64	0.004340:23.64	0.006801:22.70	0.006197:24.07	0.006965:21.97	0.003819:21.80	0.006602:15.40	0.003941:20.30	0.003905:20.96	0.004528:19.23	0.004350:19.77	0.003389:18.41	0.004184:21.76	0.005368:23.44	0.003825:20.18	0.003804:17.61	0.004421:20.93	0.006003:22.06	0.003429:20.60	0.006502:18.24	0.002655:20.27	0.006838:23.41	0.004764:29.92	0.003889:26.98	0.007132:25.48	0.006776:27.80	0.006540:28.05	0.002332:25.91	0.006590:23.10	0.004990:17.04	0.003617:14.86	0.005687:18.11	0.003876:17.62	0.002970:17.51	0.006841:17.18	0.007391:17.04
Chr01	27600001	NA:8.68	NA:9.83	NA:9.59	NA:11.04	NA:11.60	NA:10.16	NA:6.30	NA:8.65	NA:9.32	NA:7.23	NA:8.19	NA:7.41	NA:10.01	NA:10.66	NA:9.31	NA:8.58	NA:8.22	NA:9.91	NA:8.86	NA:7.86	NA:9.87	NA:10.57	NA:12.73	NA:12.04	NA:11.27	NA:12.16	NA:11.62	NA:12.13	NA:10.30	NA:7.24	NA:6.26	NA:7.19	NA:7.37	NA:7.29	NA:7.37	NA:7.73
Chr01	27650001	0.007794:24.77	0.008370:30.41	0.004466:30.35	0.007814:32.86	0.007251:29.07	0.002790:30.37	0.005721:19.75	0.003356:24.57	0.007337:25.72	0.006621:21.66	0.002263:22.60	0.002700:20.56	0.008746:28.43	0.007071:29.19	0.007778:24.98	0.002891:24.26	0.001077:25.33	0.007240:25.58	0.006478:26.75	0.007368:21.37	0.006878:24.87	0.007583:28.39	0.008227:36.72	0.006971:33.09	0.003387:30.81	0.004782:35.59	0.008093:33.91	0.001567:32.74	0.008100:28.55	0.009335:20.38	0.007472:16.86	0.003243:20.35	0.006939:19.21	0.001857:19.28	0.004930:18.98	0.008313:19.35
Chr01	27700001	0.007426:26.84	0.017305:31.59	0.016574:29.77	0.005848:32.54	0.007935:30.08	0.005297:28.78	0.017961:23.60	0.009696:24.13	0.008257:26.97	0.017396:22.82	0.004129:23.45	0.003361:21.83	0.010493:29.44	0.010515:30.49	0.011868:26.89	0.015064:24.69	0.005080:26.10	0.018295:27.08	0.018894:27.81	0.007022:21.16	0.016725:25.31	0.020175:28.97	0.010652:34.74	0.010043:33.34	0.006992:30.01	0.017412:34.65	0.019661:34.18	0.005313:31.87	0.020130:29.24	0.009516:21.86	0.017527:18.68	0.008276:21.15	0.018656:19.65	0.005425:22.77	0.016003:19.74	0.011758:21.18
Chr01	27750001	0.008447:22.58	0.007311:27.35	0.007498:28.32	0.006349:26.68	0.007492:27.86	0.005595:29.38	0.007800:20.26	0.009378:20.60	0.006875:23.76	0.009579:19.33	0.007398:20.17	0.004973:18.31	0.007213:26.30	0.007559:27.74	0.004703:23.18	0.007013:23.02	0.008870:21.99	0.006296:23.79	0.008942:25.09	0.007843:19.16	0.006698:23.89	0.007664:25.56	0.007217:31.81	0.007034:24.44	0.005814:22.87	0.006451:30.56	0.006950:29.01	NA:19.35	0.007007:24.81	0.010013:17.63	0.009880:14.43	0.009381:16.87	0.007724:17.36	0.006514:15.77	0.010007:17.11	0.009502:17.71
Chr01	27800001	0.009055:23.39	0.010501:27.89	0.009278:27.84	0.008365:32.21	0.009884:28.73	0.006247:31.34	0.008822:20.13	0.008726:22.98	0.009513:25.52	0.009800:20.18	0.008083:20.94	0.006331:19.02	0.005506:39.39	0.008670:28.91	0.007446:24.76	0.010380:22.46	0.009865:24.08	0.008202:25.19	0.008296:25.04	0.008332:19.98	0.007306:25.16	0.009085:27.13	0.009063:34.60	0.006646:31.59	0.007771:28.51	0.008907:32.15	0.008490:30.90	0.005365:31.96	0.009721:25.45	0.009162:18.55	0.010791:16.01	0.009012:19.04	0.009479:19.04	0.005734:18.23	0.007070:18.83	0.009376:18.84
Chr01	27850001	0.008052:22.04	0.006569:25.08	0.007044:25.57	0.007583:25.39	0.007276:26.51	0.005369:27.52	0.007041:20.23	0.007023:21.27	0.007428:24.48	0.011306:20.46	0.007286:20.59	0.004220:19.29	0.011732:27.11	0.005985:26.82	0.011800:24.87	0.008641:20.15	0.006150:22.35	0.005165:23.50	0.005733:22.62	0.006766:19.32	0.005592:21.08	0.012503:27.25	0.011429:31.16	0.008006:26.61	0.007503:24.39	0.012004:30.59	0.012400:29.99	0.004957:27.29	0.014175:22.54	0.011830:18.79	0.007888:15.29	0.011513:19.92	0.006281:18.51	0.004515:18.31	0.007083:18.36	0.006269:18.81
Chr01	27900001	0.007407:22.69	0.008392:26.65	0.010243:24.04	0.009076:26.20	0.008480:27.23	0.008969:25.25	0.011505:18.02	0.010805:21.74	0.007226:24.36	0.012823:15.50	0.008211:18.73	0.005780:16.12	0.013298:21.00	0.005624:26.24	0.016583:20.77	0.006819:19.70	0.004807:23.72	0.008785:22.93	0.010125:23.83	0.009506:17.78	0.008662:20.72	0.018107:22.05	0.015195:28.39	0.009444:28.45	0.009405:25.62	0.014554:26.48	0.016507:25.06	0.004637:29.01	0.016570:21.65	0.017862:14.72	0.010679:13.80	0.015230:14.52	0.008414:15.93	NA:12.12	0.009615:15.67	0.007972:18.22
Chr01	27950001	NA:15.89	NA:18.01	NA:14.65	NA:17.67	NA:18.51	NA:15.83	NA:13.63	NA:13.18	NA:17.03	NA:10.82	NA:13.99	NA:12.17	NA:13.22	NA:15.43	NA:13.15	NA:13.29	NA:17.30	NA:14.19	NA:15.36	NA:11.61	NA:12.85	NA:13.07	NA:19.60	NA:24.52	NA:22.50	NA:17.48	NA:14.94	NA:25.55	NA:16.16	NA:9.90	NA:10.16	NA:9.18	NA:11.54	NA:7.23	NA:9.79	NA:11.24
Chr01	28000001	0.015865:18.18	0.015137:23.57	0.005923:17.50	0.011499:18.37	0.016907:21.44	0.004916:19.35	0.022885:17.68	0.019532:15.99	0.015611:19.90	0.020813:15.89	0.010005:15.50	0.004645:14.04	0.020576:20.21	0.013943:20.81	0.022543:21.17	0.010665:14.14	0.008126:19.06	0.009837:19.83	0.010122:18.82	0.010059:12.76	0.010113:14.73	NA:23.12	0.023385:28.12	NA:26.12	0.013200:21.62	0.022825:26.86	0.021807:26.16	0.009208:24.58	NA:22.46	0.019247:14.86	0.007100:10.08	0.024028:14.60	0.006069:12.47	0.017939:15.62	0.010885:13.13	0.008449:14.31
Chr01	28050001	NA:13.63	0.028799:18.09	0.008041:18.49	0.010479:19.10	NA:17.56	0.004899:20.19	0.015648:12.41	NA:15.47	0.027973:16.75	0.009616:14.26	0.004458:13.65	0.006049:15.57	0.012264:16.82	0.024657:18.16	0.015433:14.65	0.009171:14.05	0.027182:16.55	0.026418:18.62	0.028778:15.46	0.011544:13.72	0.010422:13.86	0.028092:19.28	0.027663:22.78	NA:19.56	0.028055:18.65	0.028879:20.43	0.026930:21.84	NA:20.41	NA:16.10	0.008137:15.21	0.005988:11.94	0.010380:12.75	0.006672:14.25	0.004516:14.26	0.009122:12.88	NA:9.73
Chr01	28100001	0.021404:15.02	0.028807:17.83	0.004683:19.82	0.011882:19.17	0.030099:17.48	0.003977:18.31	0.007474:8.35	0.029951:14.03	0.021781:16.08	0.024886:16.12	0.004593:16.02	0.004809:14.82	0.023965:19.01	0.020119:17.88	0.006642:10.52	0.024612:14.53	0.019916:15.25	0.019879:16.02	0.022608:15.25	0.011112:14.93	0.024504:15.93	0.029253:17.47	0.020045:22.73	0.006314:18.13	0.029210:17.56	0.021129:22.03	0.028991:20.36	0.004504:18.33	0.017609:14.13	0.009962:14.50	0.005752:11.40	0.023634:13.69	0.023074:13.40	0.003267:14.04	0.024399:14.34	0.008065:8.57
Chr01	28150001	0.005328:23.88	0.005175:29.45	0.001770:32.83	0.001735:29.92	0.002698:30.30	0.001407:28.89	0.005848:22.02	0.005155:25.64	0.004971:25.40	0.005704:24.12	0.002269:24.57	0.001677:22.53	0.004883:28.58	0.001130:31.23	0.002306:26.28	0.005021:23.09	0.005193:26.98	0.002094:26.63	0.005270:27.46	0.001981:22.33	0.005530:27.70	0.005626:29.27	0.004561:39.81	0.005049:36.78	0.005295:33.98	0.005215:39.08	0.004829:34.43	0.001026:36.27	0.005090:28.68	0.001355:21.04	0.005977:19.34	0.005033:23.23	0.006119:20.79	0.001478:20.68	0.005307:21.62	0.005121:21.93
Chr01	28200001	NA:13.24	NA:15.79	NA:16.54	NA:17.60	NA:15.83	NA:15.64	NA:11.39	NA:12.13	NA:12.64	NA:12.05	NA:12.32	NA:10.21	NA:16.47	NA:16.68	NA:13.36	NA:12.31	NA:13.56	NA:13.39	NA:14.41	NA:10.54	NA:15.63	NA:15.75	NA:20.50	NA:19.15	NA:16.66	NA:18.74	NA:18.23	NA:18.16	NA:14.63	NA:11.02	NA:9.56	NA:10.34	NA:10.72	NA:10.25	NA:10.66	NA:10.60
Chr01	28250001	0.004534:24.01	0.004720:28.47	0.000992:29.13	0.005363:29.72	0.002471:28.11	0.000582:25.60	0.007156:20.01	0.004885:22.87	0.004603:24.13	0.004642:21.99	0.001443:22.81	0.004718:20.20	0.004978:27.80	0.000999:27.63	0.002111:23.09	0.005203:22.69	0.005072:26.48	0.005114:25.79	0.002787:26.20	0.001236:20.06	0.004777:26.04	0.002968:28.83	0.004562:38.34	0.004462:35.00	0.004696:32.37	0.004362:34.77	0.003185:33.42	0.000583:32.74	0.002999:27.17	0.000702:20.33	0.005376:18.03	0.004828:20.54	0.008874:20.18	0.001019:19.46	0.005031:19.36	0.005004:20.32
Chr01	28300001	0.009938:20.79	0.009312:25.09	0.005470:23.18	0.007897:23.56	0.005565:24.27	0.006262:20.22	0.011470:18.25	0.008232:22.28	0.009854:22.59	0.008333:21.00	0.004938:22.21	0.003384:19.98	0.009808:23.81	0.005906:23.23	0.004971:22.04	0.010124:19.84	0.008705:23.52	0.004807:22.09	0.007661:23.74	0.003758:19.51	0.008677:21.67	0.007094:26.09	0.008974:33.95	0.008080:33.10	0.007967:32.16	0.008513:31.08	0.006459:30.45	0.003019:34.48	0.007031:25.12	0.003287:19.48	0.009739:16.63	0.007905:19.67	0.008709:18.28	0.003974:19.21	0.008613:18.80	0.009123:19.06
Chr01	28350001	0.005471:16.22	0.002891:18.42	0.004819:14.36	0.003877:14.42	0.003759:16.62	0.000104:11.16	0.007239:12.44	0.002400:18.73	0.004954:19.73	0.003686:19.20	0.002146:20.75	0.005415:18.79	0.006463:17.88	0.001806:14.98	0.005246:17.68	0.002952:14.33	0.002373:17.10	0.002446:18.10	0.004517:18.02	0.003015:14.00	0.003109:13.39	0.003887:21.89	0.004018:26.44	0.004047:20.60	0.005167:20.36	0.005135:26.92	0.003965:26.04	0.000050:20.99	0.005665:19.30	0.000099:18.03	0.004835:16.03	0.002593:17.70	0.002705:14.89	0.000124:17.18	0.002764:17.59	0.002727:17.33
Chr01	28400001	0.012221:17.71	0.006701:20.97	0.010346:15.67	0.011495:16.51	0.012956:18.99	0.009141:13.85	0.012776:14.28	0.006261:17.19	0.011705:19.86	0.009301:18.98	0.008929:20.15	0.013502:18.40	0.010428:18.99	0.010720:17.35	0.012147:19.28	0.009073:16.87	0.007284:17.79	0.008082:19.79	0.009208:19.11	0.010746:15.17	0.011912:13.90	0.011891:22.88	0.009979:25.72	0.009587:21.98	0.012864:19.18	0.008887:27.57	0.010681:26.54	0.004745:22.44	0.012205:20.39	0.007123:17.27	0.010903:13.78	0.010631:16.08	0.009684:14.10	0.005910:16.44	0.007669:16.52	0.009728:16.93
Chr01	28450001	0.012080:20.42	0.007391:26.19	0.008726:25.42	0.008334:23.64	0.011551:21.12	0.010800:22.11	0.010763:17.33	0.010315:15.64	0.008264:23.08	0.008084:20.29	0.008072:22.66	0.009895:20.15	0.010878:23.63	0.009100:23.70	0.008540:22.81	0.010762:20.31	0.008852:22.11	0.010848:23.68	0.009038:22.03	0.009648:19.51	0.010028:19.61	0.009119:26.29	0.009552:29.67	0.009657:24.58	0.011693:22.21	0.009660:31.49	0.009011:29.52	0.006896:25.99	0.011729:23.29	0.012692:19.17	0.009938:14.98	0.009720:18.35	0.007659:19.12	0.010823:18.83	0.010611:18.76	0.013217:18.76
Chr01	28500001	0.011735:13.07	0.003947:27.86	NA:5.89	0.009040:17.83	0.026916:23.38	0.010080:14.12	0.014362:12.04	0.027905:21.73	0.005283:23.69	0.014175:13.11	NA:10.30	0.009986:19.33	0.006790:26.47	0.009740:15.50	0.010119:20.88	0.013087:13.37	0.011511:14.76	0.013067:13.78	0.013618:12.82	NA:3.78	0.010659:14.11	0.005154:24.45	0.005475:31.57	0.028676:25.83	0.026216:26.01	0.006567:30.19	0.006846:28.92	0.004551:24.68	0.027579:21.69	0.028871:19.37	0.009354:15.82	0.006759:18.31	0.027279:18.27	0.028763:18.52	0.007313:19.09	0.012426:10.44
Chr01	28550001	0.013703:17.62	0.006800:23.86	NA:20.95	NA:25.81	0.031714:21.93	0.028025:19.33	0.015578:15.62	0.031029:18.50	0.011255:19.22	0.013242:16.53	NA:17.71	0.016305:16.49	0.010705:22.34	NA:22.34	0.012428:19.23	0.014082:17.53	0.011594:19.61	0.015512:19.08	0.012740:18.93	NA:15.06	NA:19.05	NA:22.15	NA:27.95	NA:25.56	NA:23.35	NA:27.27	0.010094:25.79	NA:24.39	0.029791:19.77	0.032319:15.31	0.018459:13.76	0.011303:16.16	0.032122:16.07	0.033985:15.64	0.013995:15.83	0.032036:15.02
Chr01	28600001	0.007042:19.82	0.001297:25.97	0.001613:25.69	0.004825:29.56	0.016705:22.44	0.012391:21.34	0.007373:17.99	0.017622:19.25	0.002193:20.06	0.005056:17.21	0.003785:17.92	0.012422:15.71	0.006546:24.39	0.005376:24.67	0.005814:17.66	0.005310:19.68	0.006568:21.58	0.006037:21.36	0.004186:22.36	0.004074:17.21	0.008026:21.41	0.005594:23.09	0.003784:29.99	0.017161:27.32	0.017957:25.03	0.006952:28.59	0.004971:26.64	0.003442:26.34	0.018097:21.11	0.018523:15.82	0.005301:14.07	0.004468:16.46	0.013572:14.62	0.018103:15.90	0.007638:15.67	0.018221:15.90
Chr01	28650001	0.010579:15.38	0.001320:19.75	0.001029:20.50	0.003145:23.43	0.010502:18.87	NA:20.83	0.010176:13.94	NA:13.04	0.000992:15.70	0.002388:11.28	0.002798:12.70	0.006008:11.20	0.010155:18.74	0.002449:19.87	0.003872:15.42	0.002681:15.80	0.010923:17.56	0.002214:16.28	0.002917:18.48	0.000977:12.29	0.010126:17.61	0.002786:17.84	0.001793:21.72	0.005583:20.83	0.005949:17.96	0.009671:20.71	0.002261:19.43	0.000746:19.56	0.005852:17.19	0.006451:10.88	NA:8.21	NA:10.69	0.004676:10.78	NA:10.53	0.009641:10.90	0.005872:10.75
Chr01	28700001	0.004541:25.07	0.000525:34.03	0.001462:31.79	0.002997:35.52	0.004235:32.95	0.004564:35.34	0.005829:21.90	0.004835:22.48	0.000471:26.35	0.003959:20.06	0.002131:20.88	0.004917:18.93	0.006680:29.17	0.002683:30.87	0.004417:25.30	0.002107:24.81	0.005708:27.51	0.004062:26.82	0.003374:28.53	0.000371:20.58	0.005907:28.11	0.004535:26.85	0.001976:36.39	0.003383:33.58	0.004604:30.42	0.004199:35.49	0.003264:31.23	0.000243:31.42	0.004168:28.36	0.006699:18.10	0.003240:14.57	0.001464:18.21	0.004713:18.32	0.003275:17.95	0.006151:19.16	0.004598:18.15
Chr01	28750001	0.003032:25.32	0.001427:32.07	0.001289:33.09	0.002858:35.50	0.002280:32.71	0.005167:33.99	0.005004:21.34	0.003223:25.39	0.002636:27.07	0.005483:24.10	0.002603:24.15	0.006202:22.21	0.004463:29.54	0.003006:30.03	0.005930:26.36	0.001833:23.81	0.004917:26.58	0.006101:27.59	0.005957:28.97	0.001641:21.89	0.005473:28.40	0.005164:30.47	0.001987:40.03	0.003738:36.41	0.005087:33.03	0.002421:37.84	0.005380:35.60	0.002113:34.05	0.002986:29.53	0.005584:21.75	0.006031:18.79	0.002191:22.51	0.005934:21.58	0.003020:21.15	0.005452:21.51	0.005812:22.02
Chr01	28800001	0.004151:19.60	0.003927:24.86	0.003457:24.66	0.004682:24.63	0.005315:24.54	0.008362:24.42	0.008041:16.92	0.005573:20.73	0.003221:20.57	0.009008:19.74	0.003293:20.73	0.007426:17.88	0.008014:23.17	0.004853:23.30	0.008317:21.28	0.004497:18.00	0.008120:20.90	0.008561:22.02	0.008124:21.49	0.002299:18.04	0.008344:20.82	0.007893:23.81	0.003675:31.08	0.005076:27.46	0.006933:26.20	0.003594:29.09	0.007221:27.81	0.002969:26.82	0.005218:23.79	0.009191:18.59	0.008850:15.06	0.003476:17.07	0.008673:17.61	0.005063:16.27	0.008162:17.57	0.008702:16.84
Chr01	28850001	0.002689:25.23	0.001478:28.64	0.002196:29.19	0.002685:29.75	0.002675:30.42	0.007169:29.70	0.007002:20.10	0.002825:26.74	0.001077:25.60	0.007095:23.55	0.001667:25.61	0.006754:23.22	0.006974:30.27	0.002505:29.62	0.006557:26.51	0.002317:19.65	0.006754:24.32	0.006532:26.43	0.007295:23.90	0.001250:21.82	0.007282:23.53	0.006529:31.13	0.002337:39.24	0.002358:33.41	0.006587:32.06	0.003595:36.03	0.006811:35.37	0.001163:35.33	0.004519:29.07	0.007337:23.23	0.007979:19.14	0.001559:21.93	0.008084:22.31	0.002908:22.23	0.007788:22.55	0.006522:21.67
Chr01	28900001	NA:13.78	NA:15.22	NA:13.84	NA:18.05	NA:16.95	NA:16.13	NA:11.29	NA:13.27	NA:12.92	NA:9.59	NA:8.51	NA:9.19	NA:15.94	NA:14.34	NA:13.16	NA:10.71	NA:14.38	NA:11.60	NA:11.42	NA:8.45	NA:12.64	NA:15.06	NA:18.78	NA:16.60	NA:16.83	NA:18.48	NA:18.21	NA:17.74	NA:12.93	NA:11.12	NA:6.91	NA:10.08	NA:8.49	NA:10.22	NA:10.23	NA:10.12
Chr01	28950001	NA:9.09	NA:10.87	NA:10.48	NA:12.28	NA:10.98	NA:11.89	NA:8.15	NA:8.56	NA:9.01	NA:7.77	NA:8.12	NA:7.20	NA:10.37	NA:10.81	NA:8.82	NA:8.28	NA:9.69	NA:9.48	NA:9.43	NA:7.09	NA:9.33	NA:10.16	NA:12.78	NA:11.75	NA:11.04	NA:12.53	NA:12.03	NA:11.73	NA:9.42	NA:6.91	NA:5.58	NA:6.75	NA:6.69	NA:6.91	NA:6.68	NA:6.85
Chr01	29000001	0.004736:22.80	0.002028:27.74	0.004821:28.31	0.007854:31.29	0.004806:28.42	0.003659:31.63	0.004913:20.47	0.005442:19.82	0.002644:23.08	0.005151:18.92	0.003702:19.44	0.005119:17.18	0.004982:27.59	0.004201:27.80	0.005225:23.38	0.005428:22.77	0.003180:25.01	0.003717:23.36	0.004997:25.38	0.003706:19.00	0.004136:24.52	0.005296:25.30	0.004144:31.69	0.004988:31.10	0.005114:28.00	0.004315:31.91	0.005511:29.73	0.002504:29.37	0.005845:25.03	0.004891:17.53	0.005397:15.20	0.005720:16.78	0.004319:17.03	0.008312:16.76	0.005824:16.56	0.005406:17.47
Chr01	29050001	0.011122:22.19	0.001203:26.60	0.012136:26.82	0.004277:30.86	0.011213:25.96	0.002406:27.78	0.011320:18.52	0.011725:22.32	0.001177:23.04	0.003487:20.88	0.001703:20.99	0.003586:19.29	0.003732:24.34	0.011448:24.93	0.002603:23.06	0.004565:20.82	0.002502:23.13	0.002192:23.66	0.011372:24.21	0.001900:18.41	0.011991:21.78	0.011556:24.35	0.011114:32.27	0.011496:28.05	0.003394:25.04	0.003382:31.65	0.011562:29.30	0.001395:28.39	0.012224:23.85	0.011814:19.11	0.003765:16.34	0.003529:17.95	0.003199:18.37	0.012143:17.97	0.012382:18.30	0.002678:18.01
Chr01	29100001	0.013642:19.18	0.011769:22.40	0.012067:21.56	0.010784:24.64	0.012269:23.44	0.010690:21.90	0.014004:14.64	0.012455:15.37	0.011056:20.30	0.009012:16.07	0.011268:17.11	0.014487:15.37	0.013864:19.48	0.014591:21.80	0.013599:19.45	0.011727:16.82	0.012790:19.56	0.011212:21.11	0.014123:19.63	0.010576:15.43	0.012063:17.59	0.014224:21.50	0.013664:25.30	0.012642:18.68	0.014916:19.60	0.009287:25.56	0.012557:25.58	0.010670:20.86	0.012433:19.99	0.015078:14.52	0.017993:10.83	0.015558:14.09	0.013685:13.71	0.012912:13.89	0.015513:14.24	0.012645:14.04
Chr01	29150001	0.013972:19.14	0.008248:24.15	0.009463:21.13	0.009590:25.22	0.008508:22.81	0.008768:22.52	0.013324:16.17	0.008779:15.40	0.006527:19.81	0.011013:15.23	0.012655:15.52	0.013990:14.53	0.015026:19.48	0.010952:21.53	0.009941:19.15	0.011966:17.98	0.008513:19.12	0.009109:19.68	0.008548:21.76	0.008471:16.12	0.006994:18.75	0.009243:20.42	0.008027:24.68	0.008467:22.64	0.011229:20.02	0.009050:24.93	0.009596:23.03	0.008707:21.18	0.008343:19.79	0.012237:13.37	NA:10.30	0.014282:12.13	0.013014:13.03	0.015137:13.01	0.014341:12.41	0.011794:12.69
Chr01	29200001	NA:16.61	NA:20.74	NA:20.47	NA:24.23	NA:21.02	NA:23.77	NA:14.92	NA:14.40	NA:16.36	NA:13.57	NA:13.75	0.015025:12.79	NA:19.13	NA:20.75	NA:16.19	NA:16.89	NA:18.25	NA:17.64	NA:18.85	0.010710:13.54	NA:17.37	NA:18.75	NA:23.31	NA:23.02	NA:20.44	NA:22.51	NA:20.85	NA:22.14	NA:18.03	NA:12.73	NA:9.61	NA:12.96	NA:12.48	NA:11.29	NA:12.70	NA:11.92
Chr01	29250001	0.013245:20.47	0.007222:26.87	0.007221:29.73	0.008768:30.54	0.006953:25.92	0.013113:29.27	0.015188:19.39	0.008583:20.13	0.014968:21.83	0.008218:19.51	0.013738:19.42	0.008864:18.68	0.014834:25.36	0.007935:27.65	0.008596:22.16	0.008261:20.07	0.007106:22.85	0.007794:22.57	0.015316:25.40	0.008154:17.62	0.008057:23.75	0.008771:24.61	0.008351:31.73	0.007296:29.55	0.008438:27.22	0.009120:29.42	0.008999:29.23	0.005288:28.74	0.008141:24.49	0.010473:17.37	0.016089:15.34	0.014891:19.58	0.015125:17.69	0.017460:18.16	0.008992:17.78	0.014361:16.95
Chr01	29300001	0.007830:13.76	0.004564:15.96	0.003574:17.17	0.004000:14.35	0.005671:15.94	0.007971:15.60	0.008710:11.72	NA:12.66	0.008908:15.00	0.002797:14.17	0.006686:13.52	0.002903:12.96	0.010381:15.35	0.002324:17.33	0.003636:13.88	0.002797:13.08	0.002737:15.98	0.004239:14.92	0.007796:13.90	0.001453:12.95	0.003915:14.15	0.001492:16.06	0.005049:19.28	0.003846:16.77	0.004928:14.09	0.003977:18.70	0.004260:17.85	0.002881:16.53	0.003992:14.64	0.003468:11.85	NA:9.68	0.009692:12.88	0.009759:12.11	0.007733:11.36	NA:11.70	0.006855:11.83
Chr01	29350001	0.004410:22.94	0.003574:30.46	0.002975:28.36	0.003765:29.35	0.003104:29.66	0.003259:30.08	0.004594:19.39	0.003972:24.12	0.003894:24.86	0.001539:24.17	0.003759:24.30	0.003061:22.82	0.003958:28.06	0.001307:28.43	0.004774:24.19	0.002301:22.43	0.002158:25.25	0.002407:27.17	0.004374:24.50	0.001345:22.14	0.001064:25.13	0.000864:30.24	0.003945:36.48	0.004160:31.18	0.002093:27.45	0.002817:34.44	0.001531:32.84	0.001152:31.36	0.002973:26.59	0.003441:20.13	0.004276:17.81	0.004975:22.68	0.004650:21.90	0.004441:21.18	0.006028:21.23	0.002689:20.33
Chr01	29400001	0.006625:30.00	0.006562:39.22	0.003648:36.89	0.004643:42.22	0.005242:37.55	0.005019:41.84	0.004592:26.50	0.005506:27.46	0.005757:29.30	0.004697:26.49	0.008107:27.25	0.004344:24.94	0.006093:32.49	0.004949:35.52	0.005520:28.15	0.004130:30.99	0.004703:31.67	0.007670:31.55	0.004084:32.37	0.003956:26.80	0.008852:34.44	0.003633:34.78	0.006126:44.16	0.005999:39.86	0.005771:37.49	0.003409:42.16	0.001193:39.39	0.001674:38.99	0.003980:33.63	0.009968:17.08	0.006122:19.89	0.008283:22.94	0.006725:23.23	0.011143:23.11	0.007537:22.55	0.004151:22.72
Chr01	29450001	NA:10.47	NA:13.05	NA:11.66	NA:13.53	NA:12.63	NA:12.56	NA:8.01	NA:8.92	NA:10.33	NA:9.02	NA:9.32	NA:8.89	NA:11.46	NA:11.79	NA:9.36	NA:9.49	NA:10.69	NA:10.96	NA:10.73	NA:8.61	NA:9.11	NA:12.08	NA:14.63	NA:11.87	NA:11.12	NA:13.64	NA:14.05	NA:12.54	NA:10.91	NA:8.46	NA:6.37	NA:7.87	NA:8.26	NA:7.69	NA:8.02	NA:8.07
Chr01	29500001	0.006602:18.18	0.016268:21.04	0.009656:18.99	0.009892:19.92	0.009535:21.23	0.009779:20.52	0.007855:14.65	0.010642:17.91	0.010306:19.46	0.008054:17.80	0.008674:17.57	0.009858:16.21	0.009123:19.42	0.009275:20.46	0.009447:18.34	0.011673:15.92	0.009266:18.20	0.015075:20.18	0.009817:17.83	0.010927:16.81	0.010815:16.58	0.010103:20.98	0.009188:24.58	0.010180:19.14	0.008006:16.07	0.010025:23.88	0.009064:24.23	0.006675:20.75	0.009922:19.07	0.009745:16.04	0.010559:12.27	0.010570:15.42	0.010318:15.29	0.010342:14.74	0.017785:15.06	0.014237:14.86
Chr01	29550001	0.002450:19.08	0.001610:25.12	0.006900:21.06	0.007715:22.81	0.007036:23.99	0.004603:23.55	0.006266:13.75	0.004814:18.53	0.004005:19.34	0.001833:16.94	0.005768:17.75	0.002217:16.15	0.004228:20.20	0.006325:22.91	0.007545:20.09	0.003688:17.53	0.006080:20.54	0.008445:21.83	0.005322:19.32	0.007221:16.49	0.007551:18.09	0.010148:22.87	0.006725:27.92	0.004381:21.58	0.005277:18.61	0.007853:28.36	0.010204:25.85	0.000000:22.01	0.007881:21.83	0.006250:15.53	0.008046:10.82	0.006113:14.61	0.003146:15.29	0.002071:15.04	0.005624:14.83	0.002253:15.06
Chr01	29600001	0.001706:18.52	0.000909:23.21	0.004652:22.22	0.004717:23.87	0.004981:24.03	0.004991:21.65	0.001723:13.82	0.005241:19.15	0.001740:20.28	0.001633:16.75	0.001900:17.52	0.001020:16.25	0.001233:20.94	0.004981:22.13	0.002045:19.44	0.001885:17.15	0.001693:19.72	0.005175:20.41	0.002631:20.16	0.002546:16.18	0.005150:19.25	0.007293:21.76	0.007287:28.22	0.001044:24.53	0.002386:21.49	0.008342:26.79	0.007355:25.11	0.001157:23.84	0.007529:22.26	0.001955:15.59	0.004844:12.10	0.005098:14.50	0.001565:14.90	0.001555:15.37	0.003306:14.91	0.000751:15.40
Chr01	29650001	0.002202:19.27	0.000741:24.39	0.003985:23.68	0.004787:25.76	0.004514:24.60	0.004806:22.90	0.002159:16.49	0.005553:18.91	0.002373:19.86	0.001732:18.16	0.002715:18.10	0.001336:16.45	0.001112:22.69	0.004079:24.39	0.002036:19.86	0.001211:18.75	0.001593:21.40	0.004592:22.11	0.002260:20.88	0.001846:16.73	0.004513:21.73	0.006029:22.83	0.005422:30.44	0.000888:27.90	0.001905:24.85	0.005863:27.86	0.006169:27.63	0.001035:26.50	0.005551:22.88	0.002170:16.69	0.005120:13.35	0.003791:16.47	0.001629:15.92	0.001854:16.51	0.003856:15.99	0.001998:15.73
Chr01	29700001	0.005885:18.66	0.004603:22.98	0.008837:23.12	0.009087:26.16	0.008232:23.56	0.009094:23.55	0.006833:16.73	0.009079:17.74	0.006092:19.64	0.004697:16.39	0.007590:16.89	0.007371:15.50	0.005036:22.38	0.008624:22.41	0.007170:20.10	0.007516:17.42	0.005726:20.94	0.009719:20.49	0.008036:20.39	0.008738:16.28	0.007886:19.49	0.012457:22.06	0.010434:28.55	0.004520:25.94	0.005705:23.89	0.011339:27.20	0.011623:26.04	0.004647:25.81	0.011758:21.99	0.006113:14.81	0.009419:12.54	0.009229:14.69	0.006903:14.46	0.006654:14.44	0.010926:14.59	0.005467:14.63
Chr01	29750001	NA:12.58	NA:15.67	NA:16.34	NA:17.29	NA:16.00	NA:16.27	NA:10.76	NA:13.47	NA:14.58	NA:12.79	NA:12.41	NA:11.60	NA:15.63	NA:16.02	NA:14.42	NA:11.82	NA:14.10	NA:14.76	NA:14.30	NA:11.67	NA:13.46	NA:15.03	NA:19.74	NA:18.16	NA:15.02	NA:18.58	NA:17.64	NA:16.81	NA:15.42	NA:11.45	NA:9.00	NA:10.94	NA:10.58	NA:10.27	NA:10.68	NA:10.69
Chr01	29800001	0.004147:18.83	0.002458:26.41	0.002775:25.16	0.009532:26.91	0.008156:23.79	0.009478:25.96	0.005415:17.96	0.010643:18.07	0.004808:21.38	0.003280:17.74	0.006725:18.68	0.002770:16.11	0.003417:22.20	0.009621:22.12	0.003205:20.99	0.005293:17.26	0.002909:19.31	0.008797:21.08	0.003914:22.65	0.009762:16.55	0.008793:21.09	0.004124:22.83	0.008514:28.46	0.002268:28.13	0.003819:23.46	0.004192:29.82	0.003496:27.42	0.001550:26.89	0.008864:22.98	0.005911:16.46	0.010627:12.86	0.008615:14.46	0.010494:14.69	0.011301:15.16	0.010559:14.49	0.003751:15.75
Chr01	29850001	0.003969:19.70	0.002109:25.58	0.002957:26.40	0.013885:29.84	0.012447:25.29	0.013463:27.10	0.003994:18.90	0.012275:18.63	0.004789:19.50	0.001476:16.94	0.004074:16.89	0.002235:15.45	0.002535:22.91	0.011787:26.00	0.004130:20.73	0.003270:19.65	0.003647:20.77	0.014061:21.31	0.003234:23.88	0.014099:15.73	0.013016:22.53	0.004066:22.78	0.012731:29.94	0.001984:28.16	0.002482:25.20	0.003589:27.89	0.003250:26.82	0.001614:27.98	0.013166:21.32	0.004121:16.13	0.012701:12.25	0.004942:14.06	0.014647:13.85	0.014210:14.27	0.013392:14.57	0.001940:15.22
Chr01	29900001	0.015893:18.35	0.006214:25.59	0.012403:25.15	0.018071:27.00	0.017755:23.93	0.015488:24.68	0.012020:16.92	0.024741:17.51	0.010270:22.05	0.011276:16.64	0.011721:17.15	0.009081:15.37	0.010266:23.47	0.015262:23.59	0.014511:20.26	0.009241:19.88	0.007143:21.39	0.019440:21.34	0.009185:22.31	0.020506:16.39	0.021137:21.13	0.013690:22.16	0.019729:30.47	0.008700:26.85	0.009954:25.20	0.012156:30.12	0.014836:26.73	0.008050:26.82	0.019253:23.44	0.015404:14.81	0.023797:12.81	0.018981:15.51	NA:12.81	0.022746:14.87	0.021191:15.77	0.011683:15.11
Chr01	29950001	0.010502:18.81	0.005478:25.93	0.009319:25.17	0.010446:27.32	0.010086:23.20	0.013373:25.21	0.009233:17.85	0.014422:18.70	0.008336:20.53	0.006893:17.51	0.009590:17.43	0.004727:16.60	0.006931:23.56	0.006440:24.65	0.009419:20.28	0.006428:18.88	0.007687:20.77	0.010476:20.63	0.010319:21.62	0.010742:17.52	0.014238:21.03	0.009283:22.88	0.007584:28.81	0.006814:26.76	0.007408:25.36	0.009630:28.20	0.009868:26.77	0.007319:26.82	0.007474:22.28	0.008785:16.35	0.010227:13.78	0.015630:15.95	0.007416:16.55	0.006649:15.19	0.006970:16.51	0.007366:15.83
Chr01	30000001	NA:13.46	NA:18.59	NA:16.68	NA:18.56	NA:16.76	NA:17.90	NA:12.60	NA:14.76	NA:15.39	NA:13.00	NA:13.20	NA:12.54	NA:16.65	NA:17.13	NA:15.52	NA:12.73	NA:14.72	NA:15.10	NA:14.06	NA:12.70	NA:15.61	NA:16.48	NA:20.50	NA:17.14	NA:16.40	NA:20.03	NA:19.65	NA:18.81	NA:15.31	NA:12.21	NA:9.98	NA:11.25	NA:11.60	NA:11.59	NA:11.73	NA:11.68
Chr01	30050001	0.007785:14.75	0.003342:18.16	0.004283:16.76	0.005974:18.25	0.006028:15.63	0.004881:16.84	0.012032:12.24	0.003632:15.84	0.004612:17.24	0.003798:15.06	0.005388:15.47	0.003214:14.22	0.007628:16.62	0.004287:18.16	0.009947:16.42	0.003634:12.78	0.007515:14.67	0.007901:20.20	0.004378:14.46	0.007197:13.47	0.004101:14.44	0.005709:18.08	0.006963:21.02	0.003976:17.37	0.005050:17.29	0.005924:20.19	0.005421:21.06	0.003521:18.46	0.006730:14.91	0.007705:13.88	NA:10.41	0.006714:13.30	0.008861:15.99	0.003309:14.57	0.005992:12.84	0.004722:13.53
Chr01	30100001	0.027725:17.35	NA:26.61	NA:20.76	0.025704:16.27	0.031634:17.26	NA:24.70	NA:18.36	NA:19.87	NA:22.35	NA:19.17	NA:21.11	NA:20.43	0.033906:21.55	0.033018:17.38	NA:18.04	NA:18.10	NA:21.30	NA:24.06	NA:21.36	0.035044:18.05	NA:22.47	NA:26.02	NA:33.68	NA:27.91	NA:26.73	NA:27.41	NA:30.82	NA:27.84	NA:21.15	NA:20.43	NA:9.69	0.033633:16.62	NA:21.24	NA:16.96	NA:17.49	NA:19.47
Chr01	30150001	0.004393:21.65	0.003631:23.95	0.004153:23.67	0.004059:21.09	0.003221:23.96	0.003900:19.97	0.004211:16.85	0.004817:21.12	0.005734:24.91	0.004537:22.17	0.003997:23.60	0.004144:21.19	0.005187:24.32	0.004104:23.23	0.004702:22.50	0.005310:17.57	0.004714:20.81	0.003426:23.02	0.003954:23.09	0.005673:20.02	0.004954:19.36	0.002734:28.78	0.003627:36.64	0.002650:28.73	0.004588:27.02	0.004333:33.15	0.003592:33.20	0.002081:28.71	0.004451:26.04	0.004364:20.53	0.004559:16.47	0.004780:19.66	0.004333:20.18	0.005173:19.16	0.004717:19.96	0.003064:21.08
Chr01	30200001	0.002213:19.88	0.003428:21.85	0.004692:21.66	0.004124:21.60	0.004106:21.69	0.006507:18.29	0.003051:15.20	0.005887:19.54	0.003077:20.63	0.004009:20.47	0.003766:22.17	0.006722:19.37	0.005175:22.29	0.005472:20.79	0.005167:19.14	0.003099:17.20	0.004374:19.07	0.004199:20.20	0.004329:21.87	0.005190:18.02	0.004828:18.55	0.002959:24.41	0.002445:32.62	0.003261:28.48	0.002760:26.00	0.003277:30.07	0.003235:29.83	0.002493:26.98	0.005682:23.83	0.005364:18.55	0.004675:16.46	0.005941:18.59	0.004867:18.09	0.005238:17.45	0.004899:17.68	0.003637:18.25
Chr01	30250001	0.001924:24.53	0.002823:29.16	0.008509:27.47	0.003790:31.39	0.004594:29.32	0.007318:26.77	0.004448:19.60	0.004435:23.26	0.003687:23.76	0.003286:21.64	0.005080:23.50	0.004096:21.44	0.007857:28.89	0.003983:27.06	0.003567:22.79	0.008101:23.26	0.005940:24.59	0.004158:25.53	0.003437:27.22	0.003714:20.11	0.003133:24.74	0.003970:28.74	0.004399:37.58	0.002463:34.56	0.004076:33.35	0.003620:35.40	0.003494:33.47	0.002787:32.75	0.003540:27.73	0.005833:20.75	0.004377:16.96	0.005464:20.17	0.003449:18.97	0.004902:19.64	0.004012:18.66	0.003412:19.88
Chr01	30300001	0.005626:24.31	0.004354:26.78	0.004129:28.74	0.004674:27.78	0.004853:29.62	0.005226:27.88	0.006089:19.34	0.005780:25.68	0.004740:26.47	0.003930:24.15	0.005220:25.83	0.004960:22.74	0.005645:28.22	0.005242:27.98	0.005638:25.29	0.006903:20.87	0.006446:26.54	0.005563:28.50	0.005097:25.03	0.005704:21.94	0.007088:24.08	0.005223:30.15	0.003792:37.40	0.005464:32.85	0.005204:29.46	0.004720:34.93	0.005939:34.35	0.003194:31.74	0.006338:27.94	0.006992:23.10	0.007184:20.01	0.006371:22.62	0.005268:21.65	0.006325:21.99	0.005858:21.18	0.007109:21.62
Chr01	30350001	0.004335:17.27	0.004190:19.32	0.003961:19.08	0.001078:18.33	0.002002:20.29	0.006813:19.48	0.003195:13.74	0.005848:16.81	0.001010:17.74	0.001251:16.17	0.001477:17.77	0.001725:14.64	0.007014:19.57	0.001535:18.24	0.006205:17.80	0.006348:15.21	0.006939:18.00	0.006065:19.12	0.002560:17.31	0.004665:15.57	0.006714:16.38	0.007264:19.67	0.001554:24.47	0.002261:21.84	0.007152:20.16	0.007245:23.08	0.007340:23.81	0.001570:21.94	0.006934:18.53	0.006856:14.80	0.004522:12.18	0.002085:15.69	0.001631:14.18	0.007307:13.80	0.003330:14.39	0.006700:14.46
Chr01	30400001	0.006872:21.09	0.006734:26.34	0.004626:23.63	0.005070:25.75	0.004868:24.79	0.005150:25.85	0.007692:17.14	0.005907:20.95	0.005139:21.47	0.007351:18.76	0.005122:20.20	0.006245:17.59	0.007940:24.07	0.003880:24.99	0.007192:21.32	0.003234:20.51	0.005170:21.52	0.005580:23.50	0.005310:20.69	0.009988:18.31	0.006999:21.21	0.003812:23.67	0.008806:30.45	0.005475:27.14	0.007537:25.47	0.005120:28.91	0.004207:27.82	0.006146:26.49	0.009760:22.87	0.007073:17.56	0.008095:14.09	0.005849:16.04	0.003758:16.60	0.006445:16.46	0.006218:16.88	0.006451:16.21
Chr01	30450001	0.004627:20.57	0.005833:25.08	0.003568:24.87	0.002695:25.15	0.006432:27.84	0.004880:26.33	0.006764:17.04	0.004733:21.82	0.002750:22.85	0.005336:20.61	0.003653:21.44	0.005946:19.05	0.003941:24.13	0.004295:25.03	0.004164:21.45	0.003454:18.84	0.004792:21.85	0.004687:24.26	0.005778:22.05	0.010054:19.61	0.005018:21.02	0.004181:24.60	0.005354:31.13	0.004421:26.26	0.005394:24.68	0.003473:29.29	0.004083:29.16	0.005443:26.84	0.009100:23.96	0.005256:18.35	0.004993:15.42	0.006083:17.95	0.004551:17.88	0.006570:18.39	0.003189:17.73	0.005656:17.84
Chr01	30500001	0.006198:17.60	0.005129:20.99	0.005830:20.57	0.006192:21.02	0.006480:23.57	0.008306:20.73	0.006207:14.25	0.006669:15.97	0.005631:18.65	0.005798:15.88	0.007165:16.49	0.006704:15.53	0.007505:19.86	0.006385:22.23	0.006391:17.75	0.005402:15.62	0.006671:18.56	0.007225:19.54	0.006224:17.42	0.005158:16.85	0.005280:16.56	0.005262:20.29	0.005756:24.38	0.006302:20.68	0.007144:19.67	0.006862:24.02	0.006039:23.77	0.006715:20.69	0.007981:19.39	0.007005:15.08	0.006065:11.51	0.006242:14.33	0.005887:14.59	0.005550:14.49	0.006465:14.06	0.005951:13.62
Chr01	30550001	0.000364:21.92	0.000439:25.93	0.005958:24.94	0.001678:27.57	0.002335:25.14	0.003503:23.91	0.002268:18.03	0.005705:20.72	0.003016:21.45	0.001524:19.26	0.000719:20.46	0.001443:18.31	0.001982:23.14	0.001294:25.49	0.002508:21.59	0.001619:20.16	0.001115:23.11	0.003763:23.64	0.005935:22.70	0.000614:17.77	0.003089:21.95	0.005655:25.40	0.005072:31.75	0.002705:27.14	0.002887:26.19	0.005849:28.79	0.005361:29.13	0.006006:27.34	0.006076:24.26	0.002105:17.85	0.002797:14.59	0.002476:16.94	0.000973:17.64	0.003744:17.31	0.002017:17.55	0.003454:17.45
Chr01	30600001	0.007454:24.65	0.006682:28.13	0.008317:28.07	0.005432:28.99	0.008274:27.04	0.009007:26.89	0.008276:20.52	0.008370:22.89	0.008828:24.70	0.007350:24.30	0.008144:26.09	0.007426:23.73	0.005207:27.51	0.006891:26.91	0.008246:24.87	0.006170:22.04	0.005506:25.03	0.008100:27.83	0.007658:24.91	0.005768:21.56	0.009120:24.04	0.007692:28.94	0.005746:37.48	0.006496:31.77	0.006971:29.41	0.007925:35.96	0.008113:35.09	0.007877:32.21	0.006626:28.85	0.006228:21.85	0.007753:17.90	0.010590:21.34	0.006848:22.01	0.007009:21.61	0.007719:21.75	0.007715:21.28
Chr01	30650001	0.000637:20.60	0.000387:25.94	0.001631:24.19	0.002126:24.95	0.003064:23.46	0.002641:21.61	0.002528:18.14	0.002001:22.33	0.002693:21.59	0.002488:24.44	0.002197:25.87	0.003487:23.09	0.001024:24.15	0.003114:24.19	0.001859:21.65	0.002287:19.61	0.002076:21.78	0.002910:24.75	0.002733:22.33	0.001464:19.63	0.002554:20.95	0.002781:28.89	0.001986:37.94	0.002645:33.64	0.002596:30.24	0.003496:34.86	0.003285:34.93	0.002719:33.64	0.002211:27.41	0.001627:21.90	0.004446:19.23	0.002567:22.91	0.001465:21.59	0.001444:21.78	0.000920:21.19	0.002362:21.14
Chr01	30700001	0.003169:24.50	0.002813:28.55	0.004080:26.24	0.005121:26.78	0.006834:26.56	0.003377:25.45	0.005686:19.94	0.006718:26.52	0.007546:26.44	0.006776:26.34	0.007012:28.33	0.006735:26.45	0.003953:27.27	0.004848:25.75	0.007347:25.43	0.007137:22.10	0.005320:24.41	0.005443:27.65	0.007926:24.94	0.006938:22.69	0.004738:23.78	0.004094:30.61	0.007359:36.63	0.003958:31.71	0.006449:28.23	0.003739:34.98	0.003743:34.97	0.007224:32.95	0.007241:27.47	0.004561:24.08	0.007540:20.94	0.003856:25.22	0.004140:24.08	0.002528:24.23	0.006540:23.94	0.006062:24.51
Chr01	30750001	0.010508:18.36	0.007785:20.19	0.013875:20.23	0.012556:20.03	0.015303:20.87	0.009026:17.77	0.015218:14.01	0.007366:18.55	0.014626:19.96	0.009983:18.36	0.008707:19.97	0.016898:17.82	0.005386:20.55	0.009393:18.83	0.014821:18.97	0.013839:16.85	0.014716:17.72	0.008482:20.51	0.017526:17.56	0.015586:16.36	0.009050:17.11	0.014205:22.13	0.006833:26.36	0.008821:21.92	0.014295:20.47	0.005560:26.27	0.012911:25.98	0.008981:23.59	0.008372:19.77	0.009064:17.43	0.016089:14.40	0.011598:16.79	0.010611:17.10	0.003750:16.96	0.010667:16.40	0.011052:16.45
Chr01	30800001	NA:12.09	NA:15.58	NA:13.48	NA:11.83	NA:13.38	NA:10.97	NA:8.75	NA:11.22	NA:13.40	NA:12.15	NA:12.57	NA:11.57	NA:14.06	NA:13.02	NA:12.43	NA:11.07	NA:12.29	NA:13.97	NA:12.23	NA:11.62	NA:12.08	NA:15.21	NA:17.97	NA:15.04	NA:14.27	NA:17.78	NA:17.07	NA:15.31	NA:11.33	NA:10.80	NA:9.28	NA:10.34	NA:10.39	NA:10.16	NA:10.10	NA:10.17
Chr01	30850001	0.005925:18.58	0.004759:23.59	0.006535:21.58	0.005330:22.65	0.005676:21.80	0.006000:20.07	0.015777:15.38	0.006640:20.06	0.005798:21.03	0.015738:20.56	0.014626:21.44	0.015280:19.71	0.016358:23.13	0.006090:21.46	0.014937:20.60	0.016749:18.07	0.015621:19.08	0.006304:21.66	0.007061:18.89	0.006095:16.59	0.005942:18.97	0.015533:22.78	0.005479:30.49	0.007727:26.82	0.016933:25.59	0.006323:29.75	0.015502:28.41	0.007610:26.19	0.006223:22.95	0.005385:19.13	0.015287:17.22	0.016501:18.29	0.006685:17.68	0.006663:17.35	0.006073:17.70	0.006003:18.16
Chr01	30900001	0.001692:13.77	0.004701:18.68	0.003734:16.43	0.004282:17.87	0.003332:15.95	0.002103:15.82	0.019348:11.55	0.003535:12.96	0.002112:14.79	0.018070:13.19	0.017036:14.24	0.019272:12.12	0.014051:15.44	0.004064:17.20	0.019899:14.00	0.009846:11.98	0.014719:12.46	0.003365:14.82	0.003537:13.95	0.002396:12.36	0.004060:13.36	0.032651:17.04	0.002986:20.91	0.002139:18.39	0.032869:17.23	0.003990:20.78	0.032338:20.91	0.003622:18.28	0.003953:17.10	0.009384:12.22	0.019134:10.34	0.012531:12.19	0.003659:11.66	0.002570:11.69	0.008838:10.11	0.002479:12.07
Chr01	30950001	NA:12.87	NA:14.33	NA:15.84	NA:16.56	NA:14.75	NA:13.36	NA:10.44	NA:11.76	NA:13.33	NA:11.81	NA:11.81	NA:11.63	NA:10.53	NA:14.54	NA:12.76	NA:10.58	NA:10.96	NA:12.94	NA:13.51	NA:10.32	NA:13.35	NA:13.77	NA:17.09	NA:15.67	NA:13.78	NA:17.34	NA:16.68	NA:15.67	NA:14.29	NA:10.64	NA:9.12	NA:10.66	NA:10.48	NA:10.49	NA:9.80	NA:10.32
Chr01	31000001	NA:17.23	0.008344:20.50	NA:21.59	NA:25.24	0.006592:20.97	NA:20.41	0.010200:14.10	NA:14.90	0.009823:17.57	NA:13.05	NA:17.09	0.008769:13.27	NA:19.91	0.006848:20.17	0.008642:16.23	0.028939:12.43	NA:11.12	0.007048:17.09	0.008126:19.36	0.009524:12.77	NA:18.50	0.031105:17.94	0.028857:22.21	0.008596:22.30	0.031629:18.68	0.009875:24.43	0.033481:21.99	0.010609:22.89	0.010033:17.90	NA:11.59	NA:11.87	0.029837:11.63	0.010640:12.56	NA:13.72	NA:11.13	0.008214:13.58
Chr01	31050001	NA:2.95	NA:4.01	NA:3.45	NA:3.93	NA:3.61	NA:3.51	NA:2.75	NA:2.69	NA:3.21	NA:2.84	NA:2.92	NA:2.44	NA:2.97	NA:3.85	NA:3.05	NA:2.70	NA:3.17	NA:3.21	NA:3.07	NA:2.52	NA:3.23	NA:3.66	NA:4.13	NA:3.43	NA:3.38	NA:4.09	NA:3.99	NA:3.62	NA:3.35	NA:2.52	NA:2.19	NA:2.12	NA:2.47	NA:2.76	NA:2.48	NA:2.46
Chr01	31100001	NA:1.53	NA:1.78	NA:1.73	NA:2.25	NA:1.99	NA:1.94	NA:1.34	NA:1.57	NA:1.55	NA:1.26	NA:1.47	NA:1.14	NA:1.62	NA:1.72	NA:1.48	NA:1.36	NA:1.39	NA:1.79	NA:1.81	NA:1.34	NA:1.77	NA:2.00	NA:2.14	NA:2.07	NA:1.81	NA:1.76	NA:1.98	NA:1.99	NA:1.49	NA:1.23	NA:1.08	NA:1.12	NA:1.21	NA:1.04	NA:1.06	NA:1.13
Chr01	31150001	NA:1.98	NA:2.34	NA:2.48	NA:2.81	NA:2.25	NA:2.24	NA:1.81	NA:1.95	NA:2.10	NA:1.60	NA:1.85	NA:1.47	NA:2.23	NA:2.24	NA:1.84	NA:1.87	NA:1.95	NA:2.23	NA:2.21	NA:1.62	NA:2.18	NA:2.56	NA:3.12	NA:2.61	NA:2.42	NA:2.72	NA:2.87	NA:2.64	NA:2.22	NA:1.62	NA:1.48	NA:1.31	NA:1.35	NA:1.33	NA:1.27	NA:1.77
Chr01	31200001	NA:3.92	NA:4.65	NA:5.47	NA:5.89	NA:4.77	NA:4.70	NA:4.01	NA:3.21	NA:3.68	NA:3.65	NA:3.53	NA:3.50	NA:4.90	NA:4.87	NA:3.95	NA:4.02	NA:4.17	NA:4.15	NA:4.41	NA:3.34	NA:4.20	NA:4.26	NA:5.80	NA:5.42	NA:4.60	NA:5.52	NA:5.21	NA:5.18	NA:4.54	NA:3.29	NA:2.48	NA:3.41	NA:3.51	NA:3.19	NA:2.87	NA:3.21
Chr01	31250001	NA:2.60	NA:2.39	NA:3.33	NA:3.31	NA:2.55	NA:2.58	NA:1.96	NA:2.15	NA:2.46	NA:2.17	NA:2.18	NA:1.99	NA:2.46	NA:2.67	NA:2.07	NA:2.01	NA:2.24	NA:2.48	NA:2.77	NA:2.11	NA:2.43	NA:3.03	NA:3.59	NA:3.09	NA:3.00	NA:3.22	NA:3.78	NA:3.41	NA:2.56	NA:1.98	NA:1.48	NA:1.72	NA:1.90	NA:2.14	NA:1.90	NA:1.83
Chr01	31300001	NA:3.40	NA:3.67	NA:4.28	NA:4.38	NA:3.87	NA:3.77	NA:3.05	NA:3.17	NA:3.22	NA:3.50	NA:3.25	NA:2.98	NA:4.17	NA:4.44	NA:3.36	NA:2.83	NA:2.65	NA:3.41	NA:3.70	NA:2.62	NA:3.16	NA:4.13	NA:5.28	NA:4.35	NA:4.05	NA:4.99	NA:4.71	NA:4.51	NA:3.79	NA:2.96	NA:2.47	NA:2.50	NA:2.97	NA:2.79	NA:2.53	NA:2.90
Chr01	31350001	NA:2.49	NA:2.91	NA:3.05	NA:3.17	NA:3.57	NA:3.45	NA:2.27	NA:1.96	NA:2.64	NA:1.86	NA:2.24	NA:1.81	NA:2.51	NA:2.84	NA:2.32	NA:2.14	NA:2.10	NA:2.69	NA:3.10	NA:1.99	NA:2.43	NA:2.61	NA:3.03	NA:2.87	NA:2.35	NA:3.52	NA:2.87	NA:2.85	NA:2.69	NA:1.61	NA:1.44	NA:1.54	NA:1.96	NA:1.67	NA:1.73	NA:1.90
Chr01	31400001	NA:1.22	NA:1.76	NA:1.71	NA:1.71	NA:2.99	NA:1.56	NA:1.06	NA:1.24	NA:1.43	NA:1.12	NA:1.13	NA:1.07	NA:1.50	NA:1.46	NA:1.18	NA:1.33	NA:1.16	NA:1.84	NA:2.52	NA:1.12	NA:1.50	NA:2.01	NA:2.17	NA:1.80	NA:1.74	NA:2.17	NA:1.73	NA:2.26	NA:1.37	NA:0.81	NA:1.03	NA:1.12	NA:1.08	NA:0.90	NA:0.87	NA:1.24
Chr01	31450001	NA:5.33	NA:5.64	NA:5.40	NA:8.14	NA:7.95	NA:5.20	NA:4.06	NA:7.50	NA:7.54	NA:5.05	NA:4.77	NA:4.43	NA:5.14	NA:5.36	NA:4.07	NA:6.74	NA:5.46	NA:6.83	NA:9.64	NA:4.53	NA:4.21	NA:10.63	NA:11.08	NA:10.70	NA:6.24	NA:7.62	NA:9.75	NA:11.69	NA:6.50	NA:4.52	NA:3.92	NA:4.52	NA:4.04	NA:4.25	NA:3.94	NA:6.18
Chr01	31500001	NA:3.96	NA:5.33	NA:5.27	NA:5.73	NA:4.95	NA:4.32	NA:3.72	NA:3.56	NA:4.12	NA:4.30	NA:3.58	NA:3.70	NA:4.91	NA:4.83	NA:3.81	NA:3.82	NA:3.89	NA:4.44	NA:4.20	NA:3.40	NA:4.51	NA:4.58	NA:5.43	NA:5.03	NA:4.61	NA:6.43	NA:4.60	NA:4.87	NA:4.38	NA:3.12	NA:2.86	NA:3.10	NA:3.25	NA:4.16	NA:3.04	NA:3.53
Chr01	31550001	NA:4.27	NA:4.93	NA:5.46	NA:5.31	NA:4.43	NA:5.13	NA:3.06	NA:4.00	NA:3.97	NA:3.89	NA:4.33	NA:4.03	NA:4.76	NA:5.15	NA:4.20	NA:3.93	NA:4.02	NA:4.59	NA:4.57	NA:3.34	NA:4.27	NA:4.68	NA:5.85	NA:5.24	NA:4.27	NA:5.93	NA:6.27	NA:5.64	NA:5.10	NA:4.06	NA:3.09	NA:3.30	NA:3.39	NA:3.94	NA:3.62	NA:4.04
Chr01	31600001	NA:6.86	NA:8.75	NA:12.53	NA:10.05	NA:29.91	NA:8.94	NA:5.85	NA:3.34	NA:7.03	NA:3.81	NA:5.82	NA:5.29	NA:7.65	NA:9.28	NA:7.28	NA:4.08	NA:1.67	NA:11.54	NA:24.53	NA:5.87	NA:10.66	NA:5.34	NA:6.37	NA:8.30	NA:4.84	NA:10.30	NA:5.69	NA:9.27	NA:8.46	NA:3.45	NA:4.25	NA:3.05	NA:8.70	NA:5.38	NA:3.24	NA:5.06
Chr01	31650001	NA:9.83	NA:12.43	NA:15.16	NA:13.67	NA:26.72	NA:12.78	NA:8.31	NA:4.62	NA:10.45	NA:4.72	NA:8.62	NA:7.62	NA:11.09	NA:11.28	NA:10.01	NA:5.20	NA:1.12	NA:13.50	NA:23.82	NA:7.81	NA:14.40	NA:6.09	NA:7.93	NA:12.14	NA:6.09	NA:13.77	NA:7.48	NA:13.33	NA:11.45	NA:4.05	NA:5.98	NA:4.34	NA:9.91	NA:7.39	NA:4.13	NA:7.56
Chr01	31700001	NA:5.48	NA:4.67	NA:7.83	NA:6.94	NA:14.82	NA:4.02	NA:4.50	NA:2.02	NA:5.65	NA:3.92	NA:2.77	NA:4.04	NA:3.90	NA:5.91	NA:4.01	NA:4.00	NA:4.33	NA:6.71	NA:10.49	NA:2.28	NA:4.88	NA:4.89	NA:5.46	NA:3.68	NA:3.87	NA:5.14	NA:5.42	NA:6.00	NA:5.52	NA:3.79	NA:2.83	NA:3.38	NA:5.32	NA:2.06	NA:3.34	NA:1.77
Chr01	31750001	NA:5.27	NA:6.62	NA:10.40	NA:7.88	NA:35.62	NA:5.98	NA:4.83	NA:4.70	NA:5.43	NA:5.15	NA:5.11	NA:5.19	NA:5.70	NA:6.20	NA:5.25	NA:5.11	NA:5.42	NA:10.33	NA:27.70	NA:4.95	NA:9.80	NA:5.51	NA:8.14	NA:6.53	NA:5.94	NA:7.92	NA:6.98	NA:6.56	NA:5.99	NA:4.19	NA:3.85	NA:4.15	NA:8.39	NA:4.36	NA:4.79	NA:4.99
Chr01	31800001	NA:4.12	NA:5.52	NA:7.00	NA:5.65	NA:16.75	NA:5.05	NA:4.35	NA:2.92	NA:4.32	NA:3.98	NA:3.63	NA:3.30	NA:4.69	NA:4.48	NA:4.14	NA:4.03	NA:4.51	NA:6.37	NA:13.50	NA:3.61	NA:5.86	NA:8.57	NA:5.97	NA:5.34	NA:8.09	NA:5.94	NA:9.73	NA:5.93	NA:4.60	NA:3.28	NA:2.98	NA:2.94	NA:5.11	NA:3.13	NA:3.76	NA:2.54
Chr01	31850001	NA:7.89	NA:8.95	NA:10.55	NA:10.19	NA:16.47	NA:10.44	NA:7.87	NA:8.63	NA:8.78	NA:8.46	NA:8.61	NA:8.52	NA:8.47	NA:8.06	NA:8.24	NA:7.60	NA:8.24	NA:9.32	NA:13.74	NA:7.72	NA:10.19	NA:8.86	NA:10.12	NA:10.21	NA:10.29	NA:10.69	NA:11.07	NA:10.33	NA:9.16	NA:8.14	NA:7.51	NA:7.77	NA:9.15	NA:7.72	NA:7.53	NA:7.28
Chr01	31900001	NA:6.34	NA:8.16	NA:8.46	NA:8.47	NA:12.75	NA:7.25	NA:5.57	NA:5.16	NA:6.63	NA:5.88	NA:6.38	NA:6.19	NA:7.74	NA:8.13	NA:6.64	NA:6.51	NA:7.02	NA:8.22	NA:10.91	NA:5.34	NA:7.53	NA:7.69	NA:9.01	NA:7.55	NA:7.30	NA:8.93	NA:8.76	NA:8.17	NA:7.35	NA:5.52	NA:4.40	NA:5.18	NA:5.88	NA:5.08	NA:5.48	NA:5.34
Chr01	31950001	NA:9.46	NA:9.42	NA:14.88	NA:11.60	NA:41.58	NA:8.18	NA:8.33	NA:4.87	NA:10.48	NA:7.28	NA:7.02	NA:8.64	NA:8.58	NA:10.52	NA:7.97	NA:6.97	NA:6.17	NA:14.21	NA:35.16	NA:5.34	NA:11.57	NA:10.12	NA:10.33	NA:8.53	NA:8.13	NA:10.61	NA:11.66	NA:10.66	NA:10.51	NA:6.73	NA:6.11	NA:6.44	NA:11.20	NA:5.48	NA:6.89	NA:5.52
Chr01	32000001	NA:3.55	NA:4.41	NA:7.56	NA:5.23	NA:25.65	NA:4.85	NA:3.39	NA:2.73	NA:4.29	NA:2.88	NA:3.56	NA:3.21	NA:4.50	NA:4.92	NA:3.95	NA:2.76	NA:1.96	NA:7.28	NA:20.32	NA:3.26	NA:6.86	NA:3.69	NA:4.40	NA:4.96	NA:3.54	NA:5.51	NA:3.76	NA:5.22	NA:4.26	NA:2.49	NA:2.40	NA:2.32	NA:5.42	NA:2.99	NA:2.48	NA:3.30
Chr01	32050001	NA:8.28	NA:11.00	NA:13.55	NA:11.00	NA:33.08	NA:10.13	NA:7.16	NA:7.77	NA:9.03	NA:6.94	NA:7.88	NA:7.73	NA:9.46	NA:10.21	NA:8.45	NA:7.73	NA:7.02	NA:12.03	NA:28.40	NA:7.49	NA:12.78	NA:9.49	NA:10.62	NA:10.67	NA:8.84	NA:11.63	NA:10.14	NA:11.15	NA:9.62	NA:6.23	NA:5.93	NA:6.00	NA:9.19	NA:7.27	NA:5.78	NA:7.35
Chr01	32100001	NA:3.01	NA:3.98	NA:6.70	NA:4.31	NA:23.53	NA:3.44	NA:3.44	NA:1.93	NA:3.51	NA:2.06	NA:2.35	NA:2.65	NA:3.18	NA:4.30	NA:3.14	NA:2.35	NA:2.50	NA:6.20	NA:18.36	NA:2.52	NA:5.71	NA:3.74	NA:3.74	NA:4.83	NA:4.31	NA:4.84	NA:4.20	NA:6.24	NA:4.19	NA:2.05	NA:1.85	NA:1.79	NA:4.55	NA:2.63	NA:1.72	NA:2.72
Chr01	32150001	NA:11.52	NA:15.65	NA:14.90	NA:15.33	NA:12.32	NA:11.79	NA:9.90	NA:11.41	NA:11.79	NA:11.33	NA:12.79	NA:11.52	NA:13.14	NA:11.36	NA:10.83	NA:10.40	NA:11.75	NA:11.16	NA:13.63	NA:9.85	NA:12.58	NA:13.74	NA:16.81	NA:15.43	NA:14.85	NA:15.69	NA:15.75	NA:15.03	NA:12.99	NA:10.82	NA:9.68	NA:9.68	NA:10.43	NA:9.99	NA:10.34	NA:10.52
Chr01	32200001	NA:10.02	NA:11.41	NA:11.15	NA:12.00	NA:12.30	NA:10.57	NA:8.57	NA:7.30	NA:10.55	NA:8.88	NA:8.68	NA:8.13	NA:10.19	NA:10.61	NA:9.75	NA:9.52	NA:9.92	NA:10.04	NA:11.14	NA:8.36	NA:9.66	NA:12.03	NA:13.27	NA:11.08	NA:11.40	NA:12.94	NA:13.34	NA:11.49	NA:10.69	NA:7.80	NA:5.39	NA:7.55	NA:7.53	NA:6.74	NA:7.32	NA:6.82
Chr01	32250001	0.006169:20.42	0.006908:23.48	0.008260:24.11	0.005138:25.46	0.005197:23.71	0.006921:22.76	0.006872:17.54	0.006302:20.23	0.006307:22.24	0.003605:19.27	0.005921:20.36	0.007723:18.28	0.005395:23.94	0.006955:23.34	0.005951:21.65	0.004499:18.15	0.007109:21.04	0.005229:22.92	0.004199:20.91	0.004437:18.55	0.003357:20.74	0.009733:25.98	0.006897:30.65	0.006260:26.59	0.008314:26.05	0.007900:28.85	0.010271:31.39	0.008158:26.95	0.007912:24.04	0.005275:20.37	0.005157:15.53	0.007136:17.40	0.006577:17.76	0.003133:16.75	0.004942:17.14	0.005683:17.29
Chr01	32300001	0.011068:17.82	0.008733:21.89	0.008103:20.52	0.010197:21.06	0.007389:21.14	0.010694:19.29	0.010882:14.84	0.009593:17.08	0.008989:19.99	0.003622:17.38	0.005347:18.50	0.006143:16.31	0.005126:20.30	0.011991:20.91	0.009627:18.99	0.005640:17.94	0.009960:19.23	0.005827:21.18	0.005083:19.98	0.008025:15.96	0.005598:17.45	0.010155:21.59	0.006836:28.06	0.009380:25.49	0.011053:22.55	0.006928:25.48	0.010216:24.69	0.006252:23.78	0.008337:21.61	0.005290:16.36	0.003174:12.95	0.009022:15.62	0.007290:15.30	0.003693:15.64	0.007627:14.82	0.008923:15.77
Chr01	32350001	0.009331:25.21	0.006602:29.87	0.005600:29.16	0.005173:29.56	0.009687:29.94	0.006461:26.32	0.010134:19.70	0.009191:24.25	0.005743:26.52	0.004275:24.44	0.005470:25.59	0.004013:23.38	0.005599:28.23	0.008914:28.33	0.009133:25.59	0.020749:24.84	0.020908:26.19	0.004642:29.70	0.003074:27.51	0.003993:22.09	0.005836:25.88	0.020352:28.64	0.006005:36.55	0.005470:34.12	0.021086:31.10	0.005872:34.68	0.019494:33.68	0.004952:32.31	0.005347:28.45	0.004397:22.49	0.005354:18.19	0.005336:21.23	0.009172:21.14	0.003513:20.93	0.009774:20.81	0.005754:21.54
Chr01	32400001	0.003202:18.95	0.006654:22.72	0.006753:21.48	0.005736:22.22	0.006949:23.11	0.004043:20.06	0.003298:15.29	0.002437:19.14	0.006889:20.75	0.003180:19.37	0.002559:20.11	0.002784:17.62	0.002499:21.52	0.007261:21.17	0.003184:20.38	0.007176:17.51	0.006530:19.44	0.003962:23.05	0.005364:20.37	0.004605:17.43	0.004007:17.97	0.010680:21.68	0.003843:25.35	0.002274:21.75	0.010428:20.65	0.003273:25.45	0.011533:25.55	0.002353:22.61	0.002569:20.55	0.001847:17.22	0.002403:14.20	0.005644:16.28	0.003249:16.89	0.005698:17.00	0.005754:16.57	0.004402:17.20
Chr01	32450001	0.006851:20.94	0.004614:24.36	0.007256:24.52	0.005135:24.47	0.002037:25.70	0.001637:22.92	0.001817:17.07	0.002775:24.51	0.006934:24.86	0.006569:23.86	0.001065:24.84	0.001370:22.33	0.004945:24.28	0.003659:23.81	0.002650:23.47	0.001874:19.30	0.002330:21.86	0.004267:25.74	0.002795:22.90	0.004357:20.96	0.004929:21.12	0.006856:25.37	0.003206:28.65	0.005309:24.55	0.002044:22.45	0.007347:30.05	0.006631:30.07	0.007519:26.00	0.004492:23.89	0.001817:22.12	0.001675:17.90	0.001943:20.87	0.006562:20.86	0.004288:21.75	0.001740:20.35	0.004490:20.30
Chr01	32500001	0.014246:21.17	0.013200:24.37	0.015237:22.91	0.014315:24.55	0.008030:23.80	0.007407:22.90	0.009349:16.68	0.008663:20.89	0.014365:20.99	0.012048:21.10	0.006266:21.92	0.005750:19.64	0.014916:23.19	0.008927:22.66	0.009453:21.10	0.009109:19.13	0.008635:21.11	0.008677:23.82	0.009737:21.52	0.009665:18.75	0.008817:20.11	0.013265:23.78	0.007376:30.32	0.012298:26.08	0.007123:23.47	0.012951:28.12	0.012770:28.55	0.012754:26.10	0.009615:22.72	0.006492:19.61	0.007204:16.07	0.007395:18.86	0.012334:18.61	0.008637:18.56	0.007606:18.03	0.007824:18.48
Chr01	32550001	0.007008:18.05	0.008326:20.34	0.008422:20.78	0.008599:20.76	0.002993:20.48	0.003968:19.44	0.004780:16.23	0.005303:21.09	0.007420:20.10	0.007789:20.20	0.003246:21.55	0.003184:19.70	0.007875:20.08	0.004652:21.24	0.004787:19.83	0.003421:17.12	0.002786:19.09	0.004200:21.82	0.006451:19.55	0.003852:17.44	0.006604:18.63	0.008677:21.99	0.004331:31.54	0.008421:23.35	0.004539:20.59	0.007945:24.77	0.008768:26.64	0.007462:24.38	0.004695:20.33	0.003330:18.85	0.003661:15.43	0.003356:17.97	0.004339:18.28	0.004825:17.89	0.003747:17.65	0.004690:17.90
Chr01	32600001	0.004623:15.40	0.002707:18.86	0.001758:16.17	0.002850:16.67	0.003634:16.95	0.002901:15.34	0.001733:12.66	0.002493:16.18	0.003125:15.98	0.004899:16.21	0.002243:17.48	0.001936:15.75	0.001820:16.25	0.002952:18.03	0.002902:15.51	0.002602:13.83	0.002300:16.60	0.003897:18.40	0.006239:15.62	0.001117:14.18	0.004088:12.99	0.005437:19.74	0.003185:24.74	0.001174:19.41	0.004298:17.66	0.003699:21.52	0.005620:22.96	0.003377:20.08	0.002817:18.03	0.001687:15.33	0.002992:12.33	0.004319:14.16	0.003082:15.27	0.003565:14.67	0.003854:14.43	0.003496:15.04
Chr01	32650001	0.005616:22.61	0.004342:28.38	0.005069:26.87	0.006905:28.11	0.004928:26.28	0.003848:25.79	0.005524:20.14	0.009308:23.43	0.007346:25.14	0.005048:24.64	0.004419:26.29	0.004750:24.19	0.004042:27.09	0.006624:27.97	0.006152:24.08	0.008583:21.12	0.006091:24.28	0.006828:27.38	0.007661:24.62	0.005464:22.42	0.004348:23.98	0.007859:29.55	0.008561:34.70	0.004848:30.60	0.005628:28.44	0.006627:33.20	0.007291:33.89	0.007980:30.69	0.007383:27.22	0.005008:22.91	0.007160:19.05	0.008743:20.88	0.004067:20.94	0.006127:21.39	0.006456:21.06	0.005823:22.11
Chr01	32700001	0.003134:20.11	0.001838:22.28	0.003071:21.46	0.005294:22.33	0.003339:21.82	0.002798:21.46	0.006670:16.38	0.005254:18.82	0.007776:19.22	0.004382:19.02	0.004886:20.65	0.002128:18.46	0.003288:21.42	0.003209:21.95	0.003506:19.12	0.004530:18.06	0.003468:19.33	0.002239:22.80	0.004111:20.11	0.002184:17.19	0.003860:19.04	0.004752:22.63	0.004888:28.50	0.004306:23.91	0.004225:21.53	0.004285:26.49	0.004429:26.73	0.004844:25.33	0.005110:21.13	0.004619:18.38	0.004538:15.05	0.005619:17.25	0.002539:17.74	0.004089:17.45	0.003150:17.58	0.002609:17.05
Chr01	32750001	0.002061:15.00	0.002035:17.41	0.002332:17.22	0.003564:17.31	0.003472:17.03	0.004666:15.28	0.005026:11.57	0.002341:15.36	0.002197:17.22	0.004610:15.28	0.002135:16.04	0.001211:14.70	0.001071:17.02	0.002324:16.51	0.002014:15.40	0.006827:14.18	0.001909:14.97	0.007028:18.14	0.008022:16.93	0.007597:12.76	0.002486:14.44	0.001041:17.85	0.002382:22.64	0.001963:18.71	0.002259:17.66	0.007397:21.28	0.001164:21.92	0.002115:19.14	0.005443:16.67	0.005358:14.77	0.005619:11.28	0.004985:13.45	0.006923:13.64	0.001847:13.89	0.002858:13.60	0.000535:13.57
Chr01	32800001	NA:9.54	NA:10.43	NA:11.28	NA:11.01	NA:10.06	NA:8.91	NA:7.59	NA:11.10	NA:9.81	NA:10.14	NA:10.28	NA:9.55	NA:11.54	NA:9.45	NA:10.10	NA:8.75	NA:9.15	NA:11.24	NA:9.99	NA:8.53	NA:9.21	NA:11.49	NA:13.65	NA:11.83	NA:11.71	NA:14.18	NA:14.31	NA:12.73	NA:10.45	NA:9.71	NA:8.32	NA:8.79	NA:9.11	NA:8.98	NA:8.84	NA:9.14
Chr01	32850001	0.041857:17.44	0.041763:20.38	0.021316:23.52	0.017590:26.41	0.019606:23.24	NA:22.94	0.026857:17.55	NA:18.56	0.037248:18.66	0.020058:19.55	0.023339:19.80	0.021886:18.11	0.021262:22.09	0.044926:19.25	0.018650:21.03	0.027432:18.82	0.025818:19.87	0.018499:21.99	0.043633:19.13	0.040466:15.24	0.017818:20.24	0.022195:22.97	0.037361:25.53	0.022425:24.33	0.024259:22.42	0.018951:27.82	0.017764:27.74	0.024708:25.07	0.025817:21.57	0.038339:14.59	NA:14.17	0.026135:16.50	0.023508:17.08	0.020422:17.47	0.040589:14.25	0.039676:14.42
Chr01	32900001	NA:11.11	NA:12.66	NA:17.74	NA:20.34	NA:16.99	NA:15.18	NA:12.59	NA:13.92	NA:11.84	NA:13.68	NA:14.08	NA:13.00	NA:16.76	NA:11.42	NA:14.58	NA:13.36	NA:13.51	NA:15.35	NA:12.75	NA:10.03	NA:14.60	NA:16.63	NA:20.71	NA:19.92	NA:17.24	NA:20.69	NA:21.06	NA:21.20	NA:15.17	NA:10.13	NA:11.17	NA:12.01	NA:12.84	NA:11.91	NA:9.58	NA:9.19
Chr01	32950001	NA:6.56	NA:7.62	NA:7.50	NA:7.73	NA:6.83	NA:7.47	NA:6.17	NA:6.70	NA:6.80	NA:5.99	NA:6.62	NA:5.74	NA:7.41	NA:6.54	NA:6.62	NA:5.63	NA:5.35	NA:6.90	NA:6.57	NA:5.83	NA:6.22	NA:7.56	NA:9.02	NA:8.01	NA:7.17	NA:9.03	NA:8.41	NA:8.47	NA:6.59	NA:5.56	NA:4.61	NA:5.61	NA:5.49	NA:5.85	NA:5.41	NA:5.45
Chr01	33000001	0.019198:20.87	0.017273:24.94	0.016112:25.14	0.014258:27.09	0.016486:25.71	0.014790:23.98	0.015137:20.25	0.017677:20.76	0.016144:22.69	0.018568:18.56	0.015298:20.38	0.018136:18.97	0.016647:26.05	0.019924:26.63	0.015964:23.42	0.015549:19.38	0.013520:22.68	0.019366:24.49	0.017807:23.04	0.018008:20.12	0.016468:21.51	0.016393:24.08	0.016616:26.20	0.018191:24.29	0.017470:21.33	0.016064:30.53	0.016779:27.27	0.017600:26.05	0.014788:20.54	0.019707:17.12	0.016000:14.43	0.018821:18.66	0.018811:17.56	0.016488:17.74	0.019263:15.69	0.018501:18.63
Chr01	33050001	NA:16.72	NA:20.01	NA:21.38	NA:24.11	NA:22.28	NA:21.99	NA:16.90	NA:20.34	NA:18.67	NA:17.97	NA:19.53	NA:17.82	NA:22.04	NA:18.41	NA:20.46	NA:17.75	NA:19.62	NA:17.71	NA:17.49	NA:15.57	NA:20.41	NA:21.99	NA:26.39	NA:24.07	NA:21.57	NA:26.40	NA:26.00	NA:25.34	NA:20.61	NA:15.20	NA:13.76	NA:14.70	NA:16.77	NA:16.34	NA:15.22	NA:14.81
Chr01	33100001	0.006469:17.29	0.008636:18.04	0.006648:18.86	0.011099:19.52	0.008428:17.55	0.007496:16.24	0.005892:12.85	0.006618:16.91	0.007184:17.76	0.006288:17.32	0.006310:18.15	0.006822:16.43	0.006807:17.66	0.006677:17.08	0.007583:17.05	0.009296:14.02	0.006608:15.95	0.014307:16.77	0.007779:16.75	0.006056:15.40	0.006807:15.80	0.007456:18.58	0.006183:23.91	0.008387:19.87	0.006231:17.96	0.006041:23.53	0.008280:21.80	0.007519:20.14	0.005379:16.23	0.009713:15.16	0.007187:13.68	0.013580:15.14	0.007246:15.62	0.002970:15.49	0.005125:17.45	0.005850:16.23
Chr01	33150001	0.005004:18.25	0.002830:21.42	0.004803:19.36	0.003036:19.83	0.005870:22.06	0.003111:20.44	0.004027:14.00	0.003096:18.92	0.004211:20.18	0.004524:18.81	0.004601:19.61	0.004691:17.22	0.004516:20.21	0.004115:20.64	0.002323:19.27	0.005175:16.32	0.003745:18.58	0.004527:20.44	0.006492:19.95	0.005239:16.42	0.006283:18.38	0.005714:21.06	0.002147:22.33	0.005405:20.40	0.005500:18.36	0.003739:24.46	0.005461:24.78	0.004410:22.20	0.003569:18.18	0.004311:16.88	0.005586:13.58	0.004299:16.59	0.004790:16.99	0.004820:15.63	0.002143:16.31	0.004763:16.03
Chr01	33200001	0.006401:22.79	0.007362:24.99	0.007112:25.93	0.005793:25.68	0.002343:25.87	0.007594:25.01	0.006824:17.58	0.003141:22.92	0.004239:24.03	0.003637:23.00	0.002295:24.23	0.004852:21.43	0.005380:26.03	0.002317:24.15	0.005980:23.66	0.004191:20.35	0.003056:24.77	0.002804:25.06	0.004418:23.48	0.008377:18.88	0.006209:23.14	0.003711:25.32	0.002611:32.44	0.005528:28.82	0.006274:26.38	0.008407:30.97	0.004133:31.54	0.005365:28.59	0.003960:23.58	0.006325:21.41	0.007204:18.52	0.006466:21.02	0.003366:21.06	0.004690:20.84	0.000988:20.91	0.007243:19.96
Chr01	33250001	0.004311:15.98	0.007724:18.04	0.004230:19.60	0.008277:17.17	0.008676:17.12	0.008482:16.30	0.002260:13.00	0.000981:17.95	0.002084:17.83	0.008506:17.91	0.002302:18.56	0.008315:16.99	0.001439:19.49	0.002071:18.19	0.001839:16.51	0.003189:15.20	0.001850:16.94	0.007418:18.22	0.002011:16.91	0.001966:15.21	0.004910:16.65	0.003387:20.21	0.001168:24.54	0.009243:19.50	0.001328:19.80	0.008189:23.01	0.003555:23.68	0.002949:20.39	0.008041:18.06	0.001909:16.55	0.009072:13.56	0.003503:16.46	0.003089:16.43	0.000756:15.92	0.001062:16.11	0.007029:15.46
Chr01	33300001	NA:10.88	NA:12.13	0.010075:13.20	NA:12.48	NA:11.27	NA:10.27	NA:9.40	NA:11.51	0.009316:12.09	NA:11.74	0.007035:13.12	0.009088:11.83	0.008854:13.48	0.010210:12.32	0.009249:11.82	NA:9.45	0.006196:11.29	0.009165:12.38	0.007313:11.16	0.011317:10.89	NA:10.60	0.007922:14.69	0.007088:16.25	0.008914:12.62	NA:12.09	0.008000:16.29	0.007589:15.98	0.008113:13.80	0.006752:11.83	0.007274:11.81	NA:10.20	0.009237:10.56	0.008339:11.18	NA:10.82	0.011258:10.85	NA:10.77
Chr01	33350001	0.007008:15.87	0.009446:17.73	0.009622:17.20	0.006840:17.96	0.005341:16.64	0.005974:14.87	0.010145:12.69	0.007132:17.02	0.008364:17.11	0.010320:17.92	0.007148:19.10	0.009058:17.35	0.010796:17.46	0.005259:16.84	0.006968:15.78	0.007898:13.95	0.007381:15.95	0.005950:18.34	0.005754:17.01	0.005510:15.16	0.007943:15.32	0.006598:19.48	0.005719:21.83	0.007163:16.40	0.007497:15.07	0.006666:22.62	0.006096:21.74	0.005597:20.12	0.009728:16.17	0.008420:16.59	0.006832:13.66	0.009015:14.80	0.008151:15.32	0.006198:15.66	0.004372:15.15	0.008062:16.05
Chr01	33400001	0.003758:17.40	0.007560:18.83	0.006578:18.69	0.003659:19.31	0.003708:19.68	0.002088:16.71	0.006852:13.99	0.000699:20.09	0.002034:18.81	0.001500:19.47	0.001960:20.88	0.002026:18.63	0.006963:19.52	0.001526:18.27	0.006397:17.90	0.003692:15.87	0.004957:18.95	0.002691:21.22	0.003662:17.96	0.001926:18.01	0.006279:16.02	0.007030:20.07	0.006628:22.70	0.002020:16.45	0.007147:15.18	0.003932:23.70	0.007311:24.56	0.003216:20.41	0.003594:17.28	0.003412:18.58	0.002909:15.07	0.006983:16.68	0.006380:17.27	0.003829:17.73	0.000294:17.55	0.001746:17.15
Chr01	33450001	0.005505:19.26	0.005862:21.27	0.007079:21.37	0.007197:20.56	0.005100:21.68	0.007426:17.96	0.005631:15.01	0.006263:19.42	0.007940:19.41	0.004452:20.23	0.005075:21.45	0.004268:18.86	0.007309:20.48	0.007369:20.86	0.006951:19.49	0.005984:16.02	0.007110:19.32	0.006528:21.90	0.007561:19.93	0.006892:17.66	0.007045:18.71	0.006159:22.60	0.004670:26.71	0.005142:22.63	0.005422:19.77	0.005907:25.77	0.006284:26.34	0.004780:23.62	0.005205:20.32	0.005027:18.67	0.004015:15.63	0.007331:17.91	0.004486:17.58	0.004491:17.48	0.004263:17.53	0.005264:17.80
Chr01	33500001	0.006638:15.20	0.005876:18.95	0.008838:20.10	0.008531:19.37	0.005125:19.59	0.010539:18.08	0.007137:13.44	0.006622:16.25	0.011344:16.67	0.005034:15.88	0.005186:16.55	0.006189:15.01	0.006661:18.71	0.006117:19.24	0.006804:16.67	0.004662:14.84	0.006670:16.92	0.007313:17.44	0.007306:17.24	0.006674:14.78	0.006231:16.70	0.008084:19.48	0.006138:24.11	0.005930:21.14	0.006532:19.45	0.006931:22.58	0.006918:21.67	0.005381:21.12	0.007824:17.84	0.007411:14.41	0.004491:12.57	0.011289:13.47	0.006601:13.75	0.004691:14.03	0.004164:13.76	0.006011:13.80
Chr01	33550001	0.012329:15.97	0.006990:29.98	0.010393:28.92	0.009925:31.05	0.007309:30.59	0.017731:31.28	0.009639:19.48	0.011932:20.95	0.016497:24.17	0.009169:19.92	0.007116:20.78	0.009950:19.52	0.010224:24.96	0.007352:30.01	0.012452:24.89	0.007759:23.65	0.010081:25.28	0.011571:27.33	0.012112:25.90	0.010872:20.72	0.011603:26.02	0.010713:27.60	0.008172:31.99	0.007406:29.45	0.010159:28.27	0.011458:32.89	0.008834:30.03	0.008144:29.74	0.011794:26.07	0.012671:18.77	0.010455:14.75	0.017260:18.20	0.010972:18.90	0.008055:16.60	0.009724:19.15	0.009282:18.40
Chr01	33600001	0.008347:25.03	0.005540:35.63	0.008904:33.23	0.008362:35.11	0.005222:34.62	0.013095:36.68	0.008111:23.57	0.008978:22.18	0.014273:26.89	0.006434:24.61	0.007532:26.09	0.009595:22.43	0.010234:31.35	0.005309:34.27	0.008686:28.16	0.006771:26.51	0.009508:29.77	0.009571:29.48	0.007899:31.71	0.011448:23.17	0.007972:30.03	0.009219:30.14	0.006450:39.60	0.007236:38.10	0.008606:33.02	0.009164:38.90	0.008777:35.17	0.006961:36.77	0.008311:31.44	0.010711:21.60	0.010736:17.70	0.014120:21.05	0.006841:20.87	0.007926:21.06	0.006779:21.36	0.007019:22.25
Chr01	33650001	0.013625:24.48	0.009954:30.80	0.014417:35.01	0.013103:36.43	0.008800:29.90	0.014861:31.91	0.009691:21.55	0.012802:25.86	0.012045:26.64	0.009377:19.44	0.011001:18.76	0.012194:17.63	0.010181:30.07	0.009204:32.88	0.013926:26.08	0.009002:27.24	0.012601:28.26	0.013814:26.44	0.013210:30.56	0.014510:20.75	0.013284:29.30	0.012552:30.28	0.009134:35.45	0.006557:33.16	0.012398:32.19	0.014131:33.13	0.014979:32.52	0.007806:32.54	0.012150:29.23	0.011930:18.89	0.009093:18.65	0.008915:21.89	0.009099:19.62	0.009437:21.42	0.010268:17.04	0.010854:17.19
Chr01	33700001	NA:12.71	NA:16.03	NA:17.00	NA:19.76	NA:14.78	NA:16.69	NA:12.97	NA:11.83	NA:12.90	NA:12.02	NA:12.32	NA:10.95	NA:15.94	NA:15.33	NA:11.85	NA:12.63	NA:13.38	NA:13.27	NA:15.32	NA:11.34	NA:14.00	NA:15.34	NA:19.42	NA:18.31	NA:16.77	NA:18.93	NA:18.12	NA:17.42	NA:14.79	NA:11.56	NA:9.22	NA:10.24	NA:10.13	NA:10.65	NA:9.85	NA:11.07
Chr01	33750001	0.012383:22.95	0.007210:28.78	0.011311:27.35	0.011967:30.49	0.005845:23.87	NA:29.50	0.008161:19.63	0.009506:18.88	0.011874:21.59	0.007209:17.89	0.007590:18.08	0.009969:16.65	0.010822:25.27	0.006999:28.25	0.008559:21.69	0.006623:22.73	0.012213:23.70	0.011470:20.32	0.006288:26.16	0.012342:18.64	0.011008:23.75	0.008343:24.68	0.012482:30.11	0.008122:28.37	0.011791:25.62	0.007064:29.73	0.008337:27.27	0.012187:28.58	0.006423:24.01	0.011331:16.08	0.011485:12.72	0.006578:16.07	0.010787:15.89	0.013703:14.83	0.006236:16.39	0.007987:16.54
Chr01	33800001	0.011713:23.82	0.008553:28.31	0.011560:28.66	0.011898:29.48	0.008192:27.57	0.012723:24.66	0.010642:19.60	0.009450:24.16	0.011562:24.52	0.010182:22.90	0.007912:23.83	0.010066:21.45	0.014693:26.45	0.007542:28.06	0.009971:24.79	0.009137:22.02	0.012179:24.37	0.010638:25.42	0.006753:26.04	0.015006:20.60	0.012748:24.36	0.006188:28.04	0.012204:34.42	0.009778:31.76	0.011397:28.08	0.008881:34.00	0.005583:31.84	0.012265:30.35	0.009934:26.54	0.010901:20.57	0.012678:17.82	0.011393:19.62	0.015027:20.00	0.011628:19.08	0.008767:19.48	0.007981:19.32
Chr01	33850001	0.004187:19.06	0.002577:22.71	0.002762:21.58	0.006876:21.29	0.004283:22.82	0.004310:16.46	0.005017:15.08	0.003947:19.48	0.003723:20.98	0.003487:19.76	0.003804:21.11	0.003322:19.09	0.004561:21.82	0.004459:22.71	0.005466:20.53	0.005792:18.15	0.003231:20.27	0.004192:23.11	0.003554:21.23	0.003415:17.69	0.004572:17.92	0.003777:24.84	0.004850:28.31	0.004819:22.19	0.004757:20.33	0.004724:28.49	0.004549:27.98	0.005069:23.89	0.004327:22.43	0.005475:18.30	0.002035:13.79	0.005829:17.32	0.004329:16.83	0.005391:17.79	0.004271:17.23	0.004281:17.74
Chr01	33900001	0.006494:13.68	0.004524:15.06	0.005044:15.85	0.005007:14.20	0.004417:14.29	0.004713:11.17	0.004907:11.63	0.005969:15.14	0.007023:16.00	0.006743:15.23	0.006081:16.62	0.007355:15.22	0.006564:16.10	0.007335:14.93	0.006964:14.51	0.006637:12.60	0.006331:15.03	0.004214:17.22	0.008784:14.45	0.008117:13.13	0.003965:12.65	0.004297:18.04	0.007074:20.99	0.004213:16.79	0.004791:15.05	0.008189:21.12	0.005918:20.39	0.004476:17.57	0.005637:15.61	0.004747:15.19	0.004158:11.43	0.008483:13.76	0.006260:13.53	0.004484:13.51	0.002779:13.44	0.004267:13.30
Chr01	33950001	0.020255:16.68	0.013148:19.56	0.012294:19.67	0.014284:18.59	0.010872:18.70	NA:15.84	0.015201:14.77	0.011694:17.74	0.020026:19.05	0.018272:19.30	0.017467:19.73	0.018404:18.24	0.019837:20.33	0.020833:19.58	0.017215:18.54	0.020911:14.92	0.019859:18.14	0.011071:20.72	0.022381:18.85	0.022117:15.52	0.011187:17.91	0.011102:21.26	0.018503:25.31	0.008750:22.33	0.008807:20.81	0.019192:24.81	0.009719:24.40	0.008918:22.49	0.009197:19.58	0.009436:17.47	NA:15.68	0.019325:16.57	0.019857:16.68	0.010145:17.39	0.008209:16.45	0.007720:17.18
Chr01	34000001	0.003555:11.96	0.003372:14.12	0.006405:13.36	0.006210:12.33	0.007509:13.01	0.009846:10.77	0.007232:9.67	0.006629:11.97	0.008662:13.03	0.005661:12.31	0.004652:13.21	0.005390:11.79	0.004250:13.55	0.002539:13.46	0.004797:13.18	0.003476:11.20	0.005597:12.57	0.005302:13.91	0.006295:11.91	0.007668:11.63	0.007862:11.67	0.007137:14.62	0.007006:16.53	0.005962:12.56	0.007497:11.53	0.007760:16.70	0.006163:17.06	0.006609:13.58	0.006380:12.38	0.008715:12.33	NA:9.56	0.007260:12.08	0.005704:12.23	0.005258:11.15	0.002575:11.73	0.003745:11.29
Chr01	34050001	0.002660:16.57	0.004730:18.82	0.005714:17.14	0.001745:18.13	0.005121:16.82	0.004237:15.47	0.005815:13.18	0.005971:15.24	0.004790:15.97	0.003836:16.13	0.003787:17.66	0.004077:15.17	0.002203:17.69	0.003492:17.43	0.005102:16.68	0.003435:14.29	0.005428:16.65	0.007571:16.91	0.005491:17.23	0.002738:14.46	0.004344:14.93	0.005899:18.35	0.006570:22.89	0.003437:20.15	0.003969:17.73	0.007386:22.18	0.005591:22.20	0.006742:19.78	0.006413:17.66	0.005088:14.37	0.005292:11.73	0.005739:13.40	0.004714:14.48	0.007005:14.02	0.000928:14.22	0.003994:14.78
Chr01	34100001	0.008824:16.25	0.009504:19.19	0.007730:18.94	0.006704:20.27	0.008374:17.98	0.006315:17.75	0.008201:13.16	0.007207:14.61	0.006089:15.70	0.005750:14.98	0.009610:16.23	0.007861:14.19	0.006577:17.94	0.006698:16.94	0.006889:15.93	0.008099:14.39	0.006854:15.26	0.009749:17.50	0.006997:17.78	0.008255:14.21	0.009026:16.17	0.008424:19.75	0.006702:24.77	0.005866:21.50	0.004942:19.68	0.007303:23.77	0.006244:22.02	0.007365:21.88	0.006568:18.82	0.008220:14.04	0.008593:11.15	0.007405:12.82	0.007768:13.40	0.006603:12.53	0.007658:13.08	0.007267:13.33
Chr01	34150001	0.008883:19.21	0.009360:22.59	0.005604:23.10	0.008105:22.99	0.008460:20.87	0.008580:21.47	0.006920:15.09	0.005806:19.77	0.005137:19.71	0.006362:17.80	0.007082:19.20	0.008412:16.95	0.006450:21.61	0.007477:21.50	0.007558:18.74	0.008501:16.78	0.006421:19.80	0.007758:20.61	0.007493:20.58	0.006922:15.63	0.008307:19.06	0.008059:21.18	0.007582:28.14	0.007046:25.26	0.005103:22.56	0.007090:26.90	0.007566:26.06	0.007340:23.97	0.006578:21.04	0.006917:17.28	0.007023:14.19	0.007193:15.89	0.006190:17.22	0.007656:15.64	0.005249:15.88	0.006051:15.64
Chr01	34200001	0.006715:25.45	0.006902:31.50	0.002328:30.66	0.006495:33.61	0.005524:32.85	0.004044:29.85	0.003902:20.43	0.005783:24.30	0.004851:27.13	0.006585:22.29	0.005188:23.64	0.005105:21.90	0.005003:28.96	0.006606:29.29	0.004199:25.94	0.006061:22.51	0.005472:27.86	0.005696:29.77	0.006528:26.52	0.005310:20.33	0.005814:23.72	0.007054:30.60	0.006178:35.73	0.006449:31.98	0.003901:29.70	0.006301:35.60	0.007038:34.41	0.005707:31.33	0.006217:29.78	0.006910:21.60	0.006485:16.22	0.005291:19.89	0.005408:21.04	0.006425:19.94	0.002969:18.77	0.006526:19.98
Chr01	34250001	0.003681:19.70	0.004724:23.80	0.002904:24.75	0.003298:26.38	0.002983:24.72	0.004484:21.62	0.003382:17.16	0.005015:20.18	0.005735:22.28	0.005149:20.50	0.001416:21.76	0.003824:20.05	0.002136:23.26	0.002314:22.65	0.002236:21.07	0.003734:16.94	0.003118:20.69	0.004968:23.10	0.003917:21.91	0.003821:17.95	0.002606:18.63	0.003109:24.96	0.002556:32.47	0.003869:27.41	0.003292:26.00	0.003816:30.55	0.002735:30.65	0.003005:28.09	0.004897:25.49	0.002855:19.43	0.005125:15.99	0.004557:18.25	0.004512:17.89	0.005718:18.03	0.001660:17.29	0.002764:18.71
Chr01	34300001	0.007363:21.60	0.005791:24.53	0.003135:26.17	0.005083:27.62	0.003934:25.07	0.006363:24.88	0.004647:18.14	0.004986:21.20	0.006926:24.13	0.006993:21.47	0.003970:22.62	0.003384:20.69	0.004045:25.00	0.003566:24.43	0.003938:22.12	0.004916:19.44	0.004083:23.22	0.005273:23.78	0.005050:22.88	0.004152:19.32	0.003264:21.78	0.003707:27.14	0.002935:33.75	0.003426:30.58	0.003422:27.83	0.002171:32.49	0.003070:31.49	0.003068:29.85	0.004779:26.11	0.002747:19.54	0.004023:17.20	0.006218:18.94	0.006752:19.20	0.008431:18.75	0.002517:18.87	0.004801:19.20
Chr01	34350001	0.007226:21.88	0.001207:25.49	0.005119:27.58	0.001818:25.24	0.001529:26.04	0.003165:26.59	0.007750:18.49	0.001599:22.54	0.005566:23.21	0.005437:21.30	0.004593:22.32	0.001321:20.88	0.003393:25.41	0.002057:24.32	0.001738:23.09	0.002098:19.70	0.002048:23.84	0.002020:26.17	0.001640:22.38	0.005370:20.24	0.003883:22.06	0.001493:26.67	0.001350:33.13	0.005033:28.34	0.005034:27.42	0.005101:31.87	0.001480:32.15	0.004941:29.14	0.000975:25.33	0.003083:19.84	0.001951:16.79	0.001648:20.30	0.003235:19.71	0.005807:19.64	0.001764:18.58	0.007318:18.50
Chr01	34400001	0.004548:21.82	0.002070:25.17	0.004191:26.67	0.004840:23.01	0.002766:26.17	0.002961:25.76	0.004464:18.44	0.002421:23.52	0.005591:24.84	0.006173:23.32	0.004103:24.69	0.001527:21.97	0.002622:26.08	0.001903:24.19	0.003682:23.70	0.003172:19.46	0.003323:23.53	0.002122:25.06	0.002608:21.58	0.005476:20.82	0.005223:22.33	0.002590:26.64	0.002485:34.08	0.004084:29.32	0.004764:26.55	0.004528:32.14	0.002873:32.09	0.005301:27.76	0.002152:25.58	0.003096:21.70	0.002761:18.94	0.004616:22.12	0.004224:21.24	0.005035:20.71	0.003694:21.58	0.004854:20.43
Chr01	34450001	0.006546:16.21	0.003755:19.29	0.004518:19.27	0.005228:16.90	0.004390:20.40	0.003568:18.57	0.005884:13.33	0.002896:17.33	0.004744:18.45	0.004988:15.85	0.003516:17.23	0.001541:15.32	0.004422:19.09	0.003781:19.10	0.003594:17.46	0.003664:14.83	0.003493:17.86	0.003922:19.25	0.003552:16.34	0.003638:15.80	0.004882:15.99	0.002412:20.65	0.003793:23.46	0.003508:18.41	0.004834:18.30	0.003762:22.91	0.003048:23.35	0.004240:19.55	0.003596:17.64	0.003391:15.20	0.003096:12.60	0.003549:14.20	0.005605:15.25	0.005010:14.29	0.004237:14.49	0.006194:14.52
Chr01	34500001	0.005258:24.17	0.005043:27.08	0.005327:26.34	0.005344:24.87	0.004160:27.46	0.005831:25.74	0.005012:19.15	0.003952:25.53	0.004234:26.60	0.004178:24.97	0.003826:26.42	0.003826:23.10	0.003909:27.00	0.004607:27.03	0.004043:25.66	0.005066:21.73	0.003936:25.25	0.004899:27.72	0.004171:23.95	0.004926:23.46	0.004601:23.86	0.004502:28.13	0.003889:35.47	0.003731:31.44	0.004658:29.46	0.004458:34.51	0.003241:33.77	0.004314:30.31	0.004161:26.29	0.004735:23.60	0.004394:19.91	0.003797:23.51	0.003635:22.64	0.003208:21.86	0.003516:22.35	0.003211:22.66
Chr01	34550001	0.005855:14.72	0.002987:16.66	0.006599:16.29	0.008444:15.98	0.006123:16.12	0.007359:14.16	0.002938:12.53	0.003748:14.98	0.007371:15.59	0.005071:16.83	0.005550:17.06	0.005537:15.04	0.003745:16.22	0.005007:15.41	0.005203:15.18	0.005819:13.51	0.005074:15.25	0.005566:16.36	0.006219:15.21	0.007093:13.97	0.004473:14.84	0.003606:16.92	0.002748:22.72	0.006290:19.02	0.006173:18.03	0.003748:21.56	0.004195:20.86	0.005578:19.98	0.003884:16.40	0.003911:14.83	0.003591:12.97	0.003759:15.08	0.003481:14.76	0.006816:14.67	0.004242:14.29	0.004982:14.93
Chr01	34600001	0.003688:12.83	0.002812:15.40	0.003530:14.08	0.003771:14.14	0.003766:15.95	0.004052:12.39	0.002643:11.79	0.003148:13.21	0.005168:15.16	0.003667:15.34	0.002906:15.38	0.003918:14.17	0.002637:14.63	0.003693:15.60	0.003472:14.10	0.003892:11.79	0.002679:14.79	0.003974:15.61	0.003692:14.50	0.004474:13.33	0.002223:13.28	0.004881:17.59	0.004538:20.67	0.003269:16.78	0.005766:15.10	0.004035:20.50	0.004745:20.51	0.005139:17.81	0.004763:15.48	0.003282:14.40	0.001328:11.61	0.002781:13.38	0.002074:13.79	0.002848:13.72	0.001528:13.53	0.003539:13.70
Chr01	34650001	0.004308:20.12	0.001613:22.51	0.001521:21.58	0.003166:19.46	0.001486:21.63	0.001527:18.61	0.003859:16.69	0.001286:22.20	0.003844:22.00	0.003408:22.75	0.001628:24.01	0.001834:21.46	0.002760:22.15	0.007301:21.71	0.002077:19.99	0.002132:17.03	0.003259:20.91	0.001613:23.24	0.003006:21.19	0.004822:19.12	0.001851:19.75	0.006478:25.43	0.005614:30.46	0.006336:26.27	0.006761:23.20	0.005110:29.43	0.006515:29.59	0.005064:25.66	0.006469:22.34	0.001499:20.78	0.001850:17.29	0.001543:20.42	0.001453:19.69	0.001473:19.54	0.001218:18.87	0.002396:19.70
Chr01	34700001	0.004939:16.47	0.005829:18.78	0.002898:17.64	0.005012:16.55	0.002822:17.28	0.005102:15.87	0.004457:12.95	0.003369:16.72	0.006819:17.30	0.003995:16.64	0.002747:17.74	0.004051:16.23	0.003200:17.87	0.006853:17.32	0.005108:16.26	0.004705:14.32	0.002838:16.43	0.004911:18.41	0.005754:16.61	0.006215:15.79	0.002743:16.22	0.008454:19.50	0.005842:24.18	0.006701:21.71	0.004420:19.01	0.003630:23.05	0.007567:23.43	0.004701:20.78	0.007447:18.49	0.005130:15.13	0.005394:12.01	0.003654:15.67	0.002405:14.38	0.004768:14.68	0.001273:14.51	0.004901:14.61
Chr01	34750001	0.006180:20.02	0.004698:21.81	0.004612:21.17	0.005204:20.15	0.005073:20.80	0.005006:19.59	0.005948:16.05	0.005527:19.77	0.013542:21.02	0.004988:20.86	0.004024:22.38	0.003134:20.21	0.006588:20.76	0.009745:20.42	0.006337:20.21	0.005529:17.52	0.006057:20.19	0.003757:22.46	0.005269:20.20	0.006008:19.05	0.005731:18.30	0.012048:22.35	0.004817:29.58	0.005186:25.79	0.011157:22.06	0.005191:27.36	0.010616:27.69	0.004097:23.75	0.011891:21.59	0.004161:19.69	0.005848:15.87	0.005439:19.53	0.004983:19.47	0.004761:18.45	0.003478:18.48	0.005759:18.44
Chr01	34800001	0.009699:20.54	0.010967:21.89	0.009048:21.91	0.012447:21.09	0.009315:22.62	0.009766:19.65	0.010732:16.32	0.011310:21.79	0.012522:24.04	0.008973:22.80	0.010038:23.76	0.008758:20.98	0.007651:23.20	0.013320:21.62	0.011171:22.54	0.010650:18.51	0.008238:21.92	0.008013:23.75	0.011407:21.30	0.010386:20.38	0.011569:18.92	0.014133:24.95	0.011892:28.97	0.009239:24.09	0.013998:20.89	0.011335:28.46	0.012075:29.35	0.010845:24.83	0.013968:22.68	0.010801:20.81	0.011520:17.32	0.007765:20.99	0.009021:19.65	0.011309:19.84	0.011296:19.58	0.010118:19.49
Chr01	34850001	0.006385:19.94	0.005297:21.45	0.003928:23.80	0.006327:21.85	0.006465:24.19	0.007193:21.15	0.005545:17.30	0.005841:21.07	0.004668:23.75	0.003614:22.94	0.002578:24.30	0.002973:22.54	0.004280:23.40	0.007205:20.90	0.003568:22.14	0.006258:18.29	0.004011:22.82	0.007031:22.58	0.007197:20.43	0.006393:19.47	0.007532:19.79	0.006842:23.62	0.004224:30.01	0.004898:24.46	0.004790:21.71	0.006421:27.65	0.006358:29.66	0.006653:24.70	0.003513:21.94	0.004720:21.21	0.005913:17.50	0.006028:20.14	0.006354:20.62	0.002764:19.61	0.005866:19.78	0.004256:19.91
Chr01	34900001	0.004459:14.10	0.004456:14.20	0.002652:17.56	0.004909:16.39	0.001041:16.81	0.001610:15.29	0.004268:11.45	0.002359:14.48	0.004185:16.77	0.004172:14.19	0.000868:15.10	0.004212:13.19	0.003324:16.02	0.002930:15.92	0.002792:14.70	0.001317:13.05	0.001369:14.31	0.004809:15.13	0.003786:14.00	0.004835:11.46	0.003860:12.69	0.003462:15.13	0.004218:20.28	0.003756:18.50	0.003619:16.35	0.004073:18.02	0.004572:20.76	0.004221:17.88	0.003726:15.56	0.002912:13.99	0.001939:12.68	0.001157:12.44	0.004509:13.25	0.001286:12.41	0.002976:11.96	0.004074:13.13
Chr01	34950001	0.005232:20.58	0.003460:22.44	0.006014:25.29	0.003417:22.97	0.004552:24.56	0.002614:22.00	0.004286:17.12	0.003351:20.23	0.005382:22.06	0.004431:21.28	0.003500:21.80	0.003238:20.35	0.005241:22.02	0.003565:22.72	0.003358:21.99	0.004082:19.67	0.004968:20.75	0.003339:22.88	0.005435:21.44	0.003474:18.62	0.004443:20.12	0.004802:23.99	0.003884:28.52	0.005078:26.20	0.004823:22.52	0.004613:28.35	0.005297:29.24	0.004229:24.94	0.004399:22.99	0.004013:18.39	0.005932:15.92	0.003968:17.96	0.003710:17.66	0.005360:18.27	0.004732:17.43	0.004490:18.81
Chr01	35000001	0.013872:27.08	0.010751:29.12	0.014633:30.37	0.015792:30.71	0.014845:30.94	0.012458:29.16	0.015689:20.69	0.008401:29.01	0.015046:28.72	0.009799:26.89	0.009599:27.62	0.013511:25.68	0.010512:28.82	0.007877:29.43	0.012978:28.85	0.010620:23.66	0.015443:25.45	0.008636:29.33	0.015076:27.39	0.012546:24.48	0.009368:26.89	0.010255:30.45	0.009351:36.02	0.012269:34.12	0.013014:29.48	0.008388:37.61	0.009718:36.25	0.011124:33.58	0.008601:27.90	0.012598:24.28	0.012896:20.23	0.011780:23.72	0.010154:23.16	0.010308:22.53	0.011105:22.28	0.013603:23.94
Chr01	35050001	0.011960:16.78	0.009254:17.96	0.012712:17.62	0.013271:16.20	0.010721:17.87	0.013110:15.33	0.013861:12.76	0.006445:18.08	0.012885:19.43	0.007719:18.30	0.008290:19.60	0.012919:17.29	0.006720:18.24	0.006932:18.25	0.014365:17.88	0.007078:15.09	0.012297:17.34	0.007333:19.52	0.010689:16.79	0.012674:17.15	0.006449:14.74	0.008493:19.60	0.005632:20.43	0.012210:16.55	0.012160:13.78	0.007018:21.87	0.007545:21.78	0.011789:18.46	0.010197:15.20	0.009006:17.32	0.006748:13.58	0.012943:15.86	0.008959:16.66	0.009054:16.41	0.006845:15.56	0.013559:16.31
Chr01	35100001	0.003345:18.20	0.004870:22.09	0.004292:20.49	0.005208:17.20	0.004912:22.26	0.004974:19.69	0.005089:15.00	0.004443:19.00	0.004718:20.42	0.001534:20.06	0.003303:20.73	0.002108:17.84	0.004277:21.03	0.004491:22.47	0.004143:19.96	0.005406:17.06	0.004321:19.62	0.006052:22.30	0.004185:19.52	0.004277:17.52	0.004513:17.33	0.006310:21.70	0.004674:25.40	0.002544:20.58	0.002674:18.15	0.003145:25.46	0.005213:24.11	0.004814:20.86	0.005255:18.07	0.003490:17.46	0.004831:14.50	0.004944:17.78	0.003896:17.21	0.003310:16.92	0.003094:16.87	0.003644:17.11
Chr01	35150001	0.001986:18.44	0.002848:21.55	0.005223:21.64	0.005227:20.85	0.006011:21.36	0.004487:20.47	0.005755:14.75	0.002632:19.01	0.005133:18.71	0.003257:19.05	0.002216:20.24	0.001313:17.99	0.005076:21.05	0.002096:21.08	0.004931:19.01	0.004708:17.97	0.002150:19.77	0.004644:19.70	0.001865:19.42	0.002365:15.81	0.006049:18.55	0.006534:21.56	0.002715:28.26	0.003485:26.76	0.004343:23.32	0.006189:27.21	0.005001:25.98	0.005268:24.81	0.005931:21.15	0.000951:16.90	0.003957:14.41	0.004247:16.94	0.004510:16.56	0.002581:16.13	0.001824:16.65	0.002915:16.55
Chr01	35200001	0.007204:23.84	0.005316:27.41	0.008365:26.94	0.007209:26.64	0.008084:25.18	0.010410:21.79	0.008898:18.67	0.006546:23.94	0.015585:25.27	0.004740:25.65	0.005071:26.14	0.004272:23.57	0.008987:26.73	0.007141:26.17	0.007121:23.77	0.010595:20.81	0.007223:26.20	0.009180:26.45	0.005880:24.82	0.010403:20.66	0.008983:22.25	0.007109:28.75	0.007320:34.54	0.015392:31.13	0.014868:28.14	0.008427:34.60	0.006266:34.06	0.015361:31.22	0.007095:27.16	0.006343:22.58	0.008789:18.97	0.015915:22.09	0.016059:22.26	0.007031:21.64	0.007432:21.89	0.005562:21.66
Chr01	35250001	0.004351:16.73	0.003524:19.60	0.005767:18.87	0.005705:17.97	0.003789:19.04	0.005538:15.96	0.005428:13.13	0.004881:18.71	0.007122:18.80	0.002910:18.46	0.003138:20.44	0.003716:18.40	0.006290:19.72	0.004565:18.65	0.004480:18.50	0.005454:14.57	0.004327:18.63	0.004710:20.20	0.003568:17.62	0.005872:15.46	0.003483:16.13	0.005457:22.27	0.005478:22.69	0.008242:19.37	0.008784:18.28	0.003998:24.74	0.005664:25.36	0.006573:21.42	0.005680:19.57	0.004818:17.59	0.006285:14.45	0.012203:16.71	0.011954:16.91	0.004775:16.56	0.005340:16.56	0.004164:16.37
Chr01	35300001	0.006137:18.80	0.002981:23.24	0.007321:21.50	0.004849:20.95	0.004893:22.70	0.006720:21.43	0.003474:15.76	0.006588:19.03	0.005253:20.66	0.002816:19.97	0.006753:21.07	0.007976:19.27	0.006660:21.29	0.004298:21.83	0.003966:20.01	0.004452:17.23	0.007449:20.68	0.007195:21.92	0.003552:20.73	0.006380:17.88	0.004831:20.04	0.005870:23.85	0.005116:29.95	0.005670:24.45	0.004635:22.91	0.006017:28.40	0.004541:28.70	0.000943:26.14	0.004973:21.88	0.004877:18.52	0.003587:15.41	0.004114:19.26	0.007034:18.17	0.004446:17.31	0.007042:17.07	0.003253:17.76
Chr01	35350001	0.006122:13.65	0.004796:15.72	0.005832:14.78	0.019345:15.76	0.005083:15.01	0.006011:15.21	0.007419:10.56	NA:12.78	0.005589:13.92	NA:12.83	0.008057:13.37	0.017870:11.79	0.006752:14.43	0.004366:15.33	0.019201:14.49	0.004803:13.02	0.007922:13.81	0.005033:14.85	0.005190:14.35	0.017821:11.38	0.018920:14.55	0.004901:16.02	0.017603:18.64	0.017998:16.29	0.005427:16.90	0.018724:18.83	0.005570:18.47	0.005747:17.84	0.017250:14.17	0.006391:12.23	NA:9.70	0.017790:11.86	0.004524:11.83	0.005646:11.43	0.017761:11.34	0.006041:11.51
Chr01	35400001	0.007246:16.38	0.007628:19.02	0.015564:17.36	0.020325:17.64	0.006928:17.31	0.009396:16.01	0.016609:12.80	0.017858:16.11	0.009943:16.39	0.008647:18.51	0.008596:19.35	0.017030:16.82	0.008691:18.26	0.008672:18.26	0.015897:16.92	0.009996:14.07	0.009360:15.02	0.008567:18.01	0.008076:17.10	0.017054:14.92	0.015790:15.66	0.011047:20.49	0.014332:25.07	0.016410:21.86	0.009116:19.69	0.016527:24.20	0.009238:24.32	0.007373:22.53	0.010108:19.17	0.007669:16.48	0.007814:14.49	0.035947:15.61	0.008566:14.81	0.008668:16.47	0.015328:14.99	0.008486:16.33
Chr01	35450001	0.023411:14.47	0.004636:14.13	0.002712:14.19	0.019961:12.91	0.021933:14.26	0.022191:10.90	0.004808:10.53	0.015505:13.36	0.003557:15.11	0.017661:15.65	0.015588:15.06	0.005030:14.63	0.001654:12.89	0.022979:14.27	0.007361:15.54	0.005520:12.56	0.025995:13.62	0.023432:14.59	0.004542:13.49	0.003624:13.87	0.023739:12.23	0.004584:18.82	0.023355:21.74	0.007545:17.88	0.023642:16.37	0.004952:19.13	0.004403:22.33	0.023815:18.22	0.023203:16.28	0.011448:15.83	0.003831:12.58	0.012039:15.03	0.022589:14.86	0.004962:14.84	0.005578:14.50	0.004547:13.62
Chr01	35500001	0.041062:12.44	0.012973:13.03	0.006044:12.00	0.040751:13.61	0.042729:12.66	0.041641:10.82	0.003171:9.15	0.042892:12.57	0.003966:12.86	0.044056:13.49	0.036836:13.80	0.002680:12.97	0.005014:12.58	0.043597:12.87	0.006382:13.03	0.003018:10.24	0.042039:11.07	0.041056:13.20	0.011458:12.97	0.005096:11.53	0.042767:11.77	0.002727:14.36	0.042432:17.04	0.006516:16.16	0.041483:13.65	0.002582:15.86	0.003723:17.32	0.041684:15.28	0.041246:12.91	0.041504:11.47	0.003958:10.69	0.039950:11.94	0.040872:12.58	0.011576:11.62	0.008118:11.92	0.003148:11.66
Chr01	35550001	0.016277:24.52	0.011109:22.70	0.009157:23.24	0.010957:22.24	0.010737:20.87	0.011725:20.71	0.009562:18.92	0.009237:24.26	0.008853:21.78	0.016759:26.10	0.007464:28.46	0.007351:25.88	0.016936:24.36	0.011818:23.16	0.016245:24.64	0.014809:22.29	0.007194:23.39	0.009111:22.54	0.010536:22.63	0.009486:20.93	0.006236:19.12	0.017117:27.54	0.010129:30.60	0.017167:27.03	0.017180:24.37	0.003927:30.12	0.016961:29.70	0.009507:26.57	0.016863:25.47	0.008578:24.24	0.016511:21.35	0.016828:25.28	0.005217:23.62	0.016570:24.57	0.005147:23.82	0.008088:23.48
Chr01	35600001	0.006894:19.36	0.004396:17.36	0.003194:21.60	0.005467:19.15	0.004209:17.76	0.005207:15.97	0.006227:14.43	0.005820:21.00	0.003451:20.35	0.006632:21.73	0.004137:23.52	0.004892:20.71	0.006079:20.22	0.005009:17.87	0.008422:20.45	0.009015:16.53	0.003947:17.72	0.005916:18.34	0.004496:18.18	0.003522:16.99	0.004004:15.42	0.005142:21.63	0.004213:25.41	0.008169:18.89	0.006716:17.03	0.003571:25.76	0.004795:25.05	0.003985:20.71	0.006274:18.69	0.003678:20.97	0.005358:17.17	0.007716:20.70	0.004395:19.90	0.006092:19.77	0.004773:19.13	0.004351:19.19
Chr01	35650001	NA:18.93	NA:19.38	NA:18.95	NA:19.81	NA:17.60	NA:18.14	NA:14.45	NA:18.60	NA:18.96	NA:17.42	NA:18.13	NA:17.27	NA:19.81	NA:19.50	NA:18.88	NA:16.30	NA:18.01	NA:19.27	NA:18.60	NA:17.45	NA:17.62	NA:20.21	NA:21.80	NA:19.61	NA:18.73	NA:22.62	NA:21.70	NA:20.05	NA:18.57	NA:17.29	NA:15.38	NA:16.21	NA:17.42	NA:16.99	NA:14.55	NA:16.44
Chr01	35700001	NA:12.18	NA:13.23	NA:14.54	NA:14.27	NA:13.05	NA:11.29	NA:10.85	NA:12.35	NA:12.68	NA:11.86	NA:12.50	NA:11.17	NA:12.75	NA:13.67	NA:12.95	NA:10.64	NA:11.92	NA:12.43	NA:13.60	NA:11.05	NA:10.41	NA:13.61	NA:15.90	NA:14.59	NA:13.61	NA:16.70	NA:15.83	NA:13.71	NA:12.55	NA:11.38	NA:9.38	NA:11.03	NA:10.59	NA:10.33	NA:10.89	NA:10.53
Chr01	35750001	NA:13.11	NA:15.75	NA:16.01	NA:17.07	NA:13.90	NA:15.27	NA:12.44	NA:12.51	NA:12.64	NA:11.19	NA:11.87	NA:10.75	NA:14.10	NA:15.75	NA:13.06	NA:13.15	NA:13.65	NA:13.96	NA:15.41	NA:10.76	NA:12.86	NA:14.19	NA:17.10	NA:17.30	NA:15.63	NA:17.91	NA:16.71	NA:16.59	NA:14.33	NA:10.66	NA:8.66	NA:9.94	NA:10.02	NA:10.54	NA:9.99	NA:9.81
Chr01	35800001	NA:0.00	NA:0.01	NA:0.01	NA:0.00	NA:0.02	NA:0.00	NA:0.00	NA:0.00	NA:0.00	NA:0.00	NA:0.01	NA:0.00	NA:0.00	NA:0.00	NA:0.00	NA:0.00	NA:0.00	NA:0.00	NA:0.01	NA:0.00	NA:0.00	NA:0.00	NA:0.01	NA:0.01	NA:0.00	NA:0.01	NA:0.01	NA:0.02	NA:0.00	NA:0.00	NA:0.00	NA:0.00	NA:0.00	NA:0.00	NA:0.01	NA:0.00
Chr01	35850001	NA:0.00	NA:0.01	NA:0.01	NA:0.00	NA:0.01	NA:0.00	NA:0.00	NA:0.00	NA:0.01	NA:0.02	NA:0.01	NA:0.01	NA:0.00	NA:0.00	NA:0.00	NA:0.01	NA:0.01	NA:0.01	NA:0.01	NA:0.01	NA:0.01	NA:0.01	NA:0.01	NA:0.00	NA:0.01	NA:0.00	NA:0.01	NA:0.01	NA:0.00	NA:0.00	NA:0.01	NA:0.00	NA:0.00	NA:0.00	NA:0.00	NA:0.00
Chr01	35900001	NA:0.00	NA:0.00	NA:0.00	NA:0.00	NA:0.00	NA:0.00	NA:0.00	NA:0.00	NA:0.00	NA:0.00	NA:0.00	NA:0.00	NA:0.00	NA:0.00	NA:0.00	NA:0.00	NA:0.00	NA:0.00	NA:0.00	NA:0.00	NA:0.00	NA:0.00	NA:0.00	NA:0.00	NA:0.00	NA:0.00	NA:0.00	NA:0.00	NA:0.00	NA:0.00	NA:0.00	NA:0.00	NA:0.00	NA:0.00	NA:0.00	NA:0.00
Chr01	35950001	NA:0.00	NA:0.00	NA:0.00	NA:0.00	NA:0.00	NA:0.00	NA:0.00	NA:0.00	NA:0.00	NA:0.00	NA:0.00	NA:0.00	NA:0.00	NA:0.00	NA:0.00	NA:0.00	NA:0.00	NA:0.00	NA:0.00	NA:0.00	NA:0.00	NA:0.00	NA:0.01	NA:0.00	NA:0.00	NA:0.00	NA:0.00	NA:0.00	NA:0.00	NA:0.00	NA:0.00	NA:0.00	NA:0.00	NA:0.00	NA:0.00	NA:0.00
Chr01	36000001	NA:0.00	NA:0.00	NA:0.00	NA:0.00	NA:0.00	NA:0.00	NA:0.00	NA:0.00	NA:0.00	NA:0.00	NA:0.00	NA:0.00	NA:0.00	NA:0.00	NA:0.00	NA:0.00	NA:0.00	NA:0.00	NA:0.00	NA:0.00	NA:0.00	NA:0.00	NA:0.00	NA:0.00	NA:0.00	NA:0.00	NA:0.00	NA:0.00	NA:0.00	NA:0.00	NA:0.00	NA:0.00	NA:0.00	NA:0.00	NA:0.00	NA:0.00
Chr01	36050001	NA:0.00	NA:0.00	NA:0.00	NA:0.00	NA:0.00	NA:0.00	NA:0.00	NA:0.00	NA:0.00	NA:0.00	NA:0.00	NA:0.00	NA:0.00	NA:0.00	NA:0.00	NA:0.00	NA:0.00	NA:0.00	NA:0.00	NA:0.00	NA:0.00	NA:0.00	NA:0.00	NA:0.00	NA:0.00	NA:0.00	NA:0.00	NA:0.00	NA:0.00	NA:0.00	NA:0.00	NA:0.00	NA:0.00	NA:0.00	NA:0.00	NA:0.00
Chr01	36100001	NA:0.00	NA:0.00	NA:0.00	NA:0.00	NA:0.00	NA:0.00	NA:0.00	NA:0.00	NA:0.00	NA:0.00	NA:0.00	NA:0.00	NA:0.00	NA:0.00	NA:0.00	NA:0.00	NA:0.00	NA:0.00	NA:0.00	NA:0.00	NA:0.00	NA:0.00	NA:0.00	NA:0.00	NA:0.00	NA:0.00	NA:0.00	NA:0.00	NA:0.00	NA:0.00	NA:0.00	NA:0.00	NA:0.00	NA:0.00	NA:0.00	NA:0.00
Chr01	36150001	NA:4.05	NA:4.89	NA:5.04	NA:5.65	NA:4.21	NA:4.74	NA:3.72	NA:4.39	NA:3.96	NA:3.49	NA:3.73	NA:3.26	NA:4.38	NA:5.10	NA:3.81	NA:4.05	NA:4.17	NA:4.83	NA:4.74	NA:2.80	NA:4.22	NA:4.07	NA:5.42	NA:5.58	NA:4.76	NA:5.27	NA:4.83	NA:5.21	NA:4.32	NA:3.46	NA:2.74	NA:2.87	NA:3.17	NA:3.20	NA:2.82	NA:3.28
Chr01	36200001	0.009928:21.53	0.010395:27.64	0.011301:27.34	0.007113:30.79	0.006548:24.20	0.004749:27.93	0.007912:19.21	0.005646:20.89	0.004954:22.18	0.004471:18.40	0.011464:19.22	0.010449:17.40	0.009300:23.61	0.009952:25.68	0.010763:22.24	0.010153:21.13	0.008678:22.36	0.005058:24.18	0.010126:25.93	0.010811:18.45	0.010736:22.08	0.010178:23.54	0.006864:29.46	0.010044:29.55	0.011794:25.02	0.009347:30.30	0.009476:27.95	0.007548:27.32	0.009369:23.68	0.006716:16.91	0.010189:13.54	0.007934:16.07	0.010621:16.15	0.006151:16.23	0.010127:15.80	0.005894:15.65
Chr01	36250001	0.022388:19.06	0.017972:25.78	0.024100:24.78	0.017640:28.53	0.021517:22.86	0.017130:24.21	0.019982:17.19	0.021529:20.10	0.019295:21.36	0.023240:18.13	0.025342:19.18	0.024082:16.77	0.021530:23.24	0.020363:22.60	0.021908:21.00	0.018256:18.40	0.018442:19.60	0.017723:21.51	0.015847:22.52	0.022804:16.65	0.021762:20.78	0.018997:22.16	0.022455:29.06	0.020410:27.50	0.022029:22.52	0.019693:29.20	0.018568:28.15	0.022401:27.38	0.020073:22.00	0.023739:17.32	0.022690:14.74	0.020559:16.44	0.024606:17.04	0.022342:16.64	0.025716:16.55	0.023163:16.57
Chr01	36300001	NA:11.50	NA:14.47	NA:14.34	NA:16.57	NA:13.99	NA:15.79	NA:9.85	NA:9.99	NA:11.08	NA:9.83	NA:9.94	NA:8.42	NA:13.06	NA:13.51	NA:11.08	NA:11.92	NA:12.22	NA:11.25	NA:13.63	NA:9.35	NA:12.76	NA:12.23	NA:15.27	NA:15.56	NA:13.82	NA:15.46	NA:13.85	NA:14.70	NA:12.33	NA:8.42	NA:6.43	NA:7.91	NA:8.43	NA:8.04	NA:8.45	NA:8.60
Chr01	36350001	NA:13.28	0.010579:17.10	NA:14.73	0.013577:17.58	0.012652:14.09	0.010502:16.88	NA:11.88	NA:12.34	NA:13.13	NA:11.87	NA:11.94	NA:10.96	0.014652:15.28	0.014124:15.71	0.016471:13.74	NA:12.16	NA:14.00	0.011813:14.43	NA:14.64	NA:10.48	NA:13.31	NA:14.89	NA:19.83	NA:19.56	NA:16.98	NA:18.65	0.010858:18.08	NA:17.75	NA:14.36	NA:10.01	NA:9.17	NA:10.43	NA:10.09	NA:11.44	NA:10.42	NA:10.09
Chr01	36400001	0.012347:17.45	0.012042:20.93	0.010955:19.72	0.014991:18.88	0.013825:18.53	0.016435:19.23	0.013059:14.95	0.010334:18.75	0.015467:18.03	0.012459:17.11	0.013886:17.17	0.014526:17.29	0.011655:20.08	0.014664:18.69	0.016048:19.06	0.013486:16.33	0.013261:18.98	0.012281:19.02	0.008997:19.41	0.012552:15.78	0.015345:16.07	0.015158:18.70	0.014025:25.07	0.014410:20.14	0.015580:19.69	0.013623:23.01	0.014756:24.56	0.012483:19.78	0.013378:17.26	0.013350:15.42	0.013186:14.09	0.015315:15.82	0.011141:16.23	0.014884:15.31	0.012419:15.31	0.015498:16.44
Chr01	36450001	0.004669:15.66	0.003896:19.40	0.002687:19.20	0.003948:18.22	0.003448:18.19	0.006709:17.47	0.003220:12.45	0.002297:19.45	0.003997:18.06	0.003475:18.17	0.004418:19.33	0.004529:17.00	0.004298:18.52	0.004972:17.93	0.005852:17.97	0.003859:14.93	0.004672:18.24	0.003006:19.92	0.002595:17.27	0.004027:15.93	0.003746:15.79	0.003948:20.54	0.004949:25.63	0.004333:22.08	0.005176:18.75	0.004603:24.59	0.004771:23.58	0.003918:21.01	0.005510:18.19	0.003898:16.82	0.002198:14.46	0.003633:16.01	0.002971:15.62	0.004730:15.99	0.003411:15.71	0.004236:16.44
Chr01	36500001	0.004664:16.76	0.003341:18.26	0.004771:17.09	0.004554:15.89	0.003629:17.81	0.018298:16.68	0.005264:12.99	0.004109:19.17	0.003868:18.15	0.003626:18.16	0.003514:19.43	0.004158:18.08	0.005127:17.02	0.004013:16.85	0.018066:17.00	0.005144:14.96	0.005792:16.71	0.004427:19.66	0.003275:16.54	0.004531:16.24	0.003187:15.66	0.003980:19.21	0.004892:22.82	0.007029:18.86	0.007641:15.71	0.004964:22.18	0.003609:21.84	0.006819:19.36	0.004936:16.45	0.003385:16.93	0.003145:14.61	0.003165:15.56	0.003023:15.98	0.003599:16.00	0.005126:16.14	0.003535:16.40
Chr01	36550001	0.007217:16.83	0.007111:18.40	0.006502:17.55	0.008556:16.82	0.005020:17.32	0.008326:15.41	0.007131:13.28	0.007228:18.73	0.005529:18.19	0.004416:20.28	0.003992:20.10	0.005194:19.28	0.006565:19.45	0.006863:18.21	0.007530:17.67	0.007754:15.36	0.006815:16.30	0.006790:19.10	0.005181:17.85	0.006444:16.33	0.006916:16.98	0.008495:17.92	0.006889:20.88	0.009046:17.45	0.010172:13.07	0.007535:21.95	0.007408:21.14	0.007408:17.87	0.005874:15.03	0.008086:18.59	0.007677:15.72	0.004455:16.83	0.005290:17.99	0.006925:17.41	0.007394:17.55	0.008533:17.82
Chr01	36600001	0.004248:15.94	0.002594:16.77	0.012712:16.55	0.007262:17.04	0.012389:17.87	0.014823:14.70	0.006546:12.77	0.003226:15.70	0.005361:17.48	0.003022:18.02	0.002056:18.79	0.005101:17.79	0.005992:17.21	0.013755:17.23	0.004545:17.34	0.004401:13.81	0.005655:15.74	0.013190:19.05	0.001830:16.49	0.014973:16.54	0.003132:14.45	0.012429:18.31	0.006167:19.15	0.014393:14.75	0.007848:12.42	0.007432:21.05	0.013065:20.87	0.014257:17.61	0.015198:15.02	0.003841:15.86	0.015376:12.69	0.003740:15.92	0.003437:16.05	0.003717:16.12	0.003379:16.33	0.014304:15.95
Chr01	36650001	0.002717:12.76	0.001804:13.90	0.012182:14.07	0.002810:14.80	0.011909:14.07	0.014198:13.49	NA:9.06	NA:11.43	0.002265:12.82	NA:11.75	NA:12.30	NA:10.97	NA:13.02	NA:13.06	0.002975:12.13	0.002102:11.39	NA:11.84	0.012752:13.77	0.000702:12.63	0.011576:9.78	0.003426:13.13	NA:13.43	0.005618:15.66	0.011780:14.44	0.001890:14.03	0.003590:15.97	0.013179:15.53	0.013282:14.74	0.013315:12.53	NA:10.65	NA:8.54	NA:9.81	NA:10.35	NA:10.12	NA:10.31	NA:10.57
Chr01	36700001	NA:8.57	NA:8.67	NA:9.73	NA:8.91	NA:7.94	NA:7.49	NA:7.04	NA:9.61	NA:8.98	NA:9.08	NA:9.49	NA:9.00	NA:8.97	NA:7.93	NA:7.38	NA:7.05	NA:8.29	NA:8.94	NA:7.09	NA:7.38	NA:8.17	NA:9.33	NA:11.71	NA:10.23	NA:8.49	NA:11.64	NA:11.31	NA:10.00	NA:8.80	NA:8.66	NA:7.45	NA:8.25	NA:8.50	NA:8.40	NA:7.41	NA:7.14
Chr01	36750001	NA:12.54	NA:13.94	NA:14.04	NA:14.67	NA:14.03	NA:13.82	NA:10.01	NA:12.97	NA:13.52	NA:12.46	NA:13.56	NA:12.03	NA:13.18	NA:13.66	NA:13.68	NA:11.70	NA:13.16	NA:13.60	NA:13.69	NA:11.21	NA:11.50	NA:13.72	NA:15.64	NA:15.77	NA:15.17	NA:17.12	NA:16.24	NA:16.36	NA:14.12	NA:12.80	NA:11.01	NA:12.11	NA:11.37	NA:12.09	NA:11.71	NA:12.40
Chr01	36800001	NA:1.87	NA:2.34	NA:2.51	NA:3.47	NA:2.14	NA:2.39	NA:1.94	NA:1.96	NA:1.61	NA:1.68	NA:1.66	NA:1.54	NA:2.52	NA:2.40	NA:2.15	NA:2.00	NA:1.95	NA:1.80	NA:2.10	NA:1.55	NA:2.09	NA:2.84	NA:3.36	NA:2.62	NA:2.82	NA:2.98	NA:3.01	NA:2.89	NA:2.61	NA:1.48	NA:1.27	NA:1.46	NA:1.40	NA:1.23	NA:1.54	NA:1.58
Chr01	36850001	NA:4.02	NA:4.11	NA:4.37	NA:4.04	NA:3.88	NA:3.84	NA:3.41	NA:4.12	NA:4.01	NA:3.95	NA:3.79	NA:3.81	NA:4.09	NA:4.41	NA:4.10	NA:3.45	NA:3.73	NA:4.51	NA:3.63	NA:3.38	NA:3.72	NA:4.16	NA:4.58	NA:4.63	NA:4.25	NA:4.73	NA:4.58	NA:4.58	NA:4.02	NA:3.61	NA:2.98	NA:3.62	NA:3.70	NA:3.56	NA:3.37	NA:3.50
Chr01	36900001	NA:7.96	NA:8.99	NA:9.74	NA:10.83	NA:10.57	NA:10.03	NA:7.92	NA:7.47	NA:10.15	NA:8.77	NA:8.23	NA:8.35	NA:8.42	NA:8.91	NA:8.66	NA:7.64	NA:9.39	NA:10.58	NA:8.25	NA:7.25	NA:9.54	NA:10.90	NA:11.45	NA:10.98	NA:11.12	NA:12.77	NA:11.28	NA:11.14	NA:9.66	NA:7.84	NA:5.66	NA:8.11	NA:7.64	NA:7.19	NA:7.08	NA:7.41
Chr01	36950001	NA:14.71	NA:18.52	NA:16.86	NA:18.70	NA:17.26	NA:18.99	NA:11.98	NA:13.09	NA:15.20	NA:13.44	NA:14.32	NA:11.91	NA:16.14	NA:17.75	NA:17.20	NA:13.47	NA:12.66	NA:16.17	NA:16.70	NA:12.88	NA:16.38	NA:17.44	NA:22.17	NA:22.70	NA:21.21	NA:22.75	NA:19.96	NA:22.51	NA:16.70	NA:12.41	NA:10.66	NA:12.67	NA:11.69	NA:12.05	NA:11.15	NA:13.76
Chr01	37000001	NA:18.01	0.013370:19.05	0.028145:18.61	NA:24.56	0.036594:17.61	0.036287:19.67	0.021646:14.47	0.044417:13.91	0.039395:16.45	0.037862:13.75	0.036309:13.63	0.035901:12.46	0.027794:17.45	0.010420:18.47	0.045425:19.09	0.010105:15.49	NA:15.63	NA:21.14	0.012945:17.24	0.011255:12.98	NA:21.10	0.008525:17.96	0.008705:24.09	NA:26.98	NA:25.97	NA:29.16	0.007753:21.57	NA:28.40	0.010853:17.39	0.038271:13.19	0.036078:10.15	0.053498:15.13	0.013152:11.96	0.012621:11.63	0.029237:11.93	0.042838:15.76
Chr01	37050001	NA:12.61	0.006373:22.71	0.038793:18.89	0.009349:26.17	0.015190:21.98	0.013576:25.31	0.012986:15.61	0.037287:15.73	0.014043:19.96	0.016619:16.71	0.015278:17.32	0.018372:15.32	0.036449:17.98	0.009735:22.48	0.014549:18.92	0.010688:17.38	0.038501:17.61	0.013397:19.78	0.006935:20.37	0.009908:15.88	0.034731:16.01	0.009083:21.78	0.008676:26.97	0.015522:22.45	0.013043:20.71	0.034677:22.43	0.008135:25.26	0.014608:23.79	0.012041:20.37	0.018252:15.18	0.018237:12.50	0.037347:12.84	0.014410:14.99	0.011873:14.74	0.034139:11.98	0.017321:15.72
Chr01	37100001	NA:3.56	NA:2.55	NA:2.45	NA:5.09	NA:2.56	NA:2.82	NA:2.39	NA:2.06	NA:2.20	NA:1.57	NA:1.53	NA:2.41	NA:2.89	NA:2.49	NA:2.28	NA:2.18	NA:2.74	NA:3.67	NA:2.16	NA:1.60	NA:2.05	NA:2.76	NA:3.86	NA:3.08	NA:2.61	NA:3.59	NA:2.72	NA:3.46	NA:3.13	NA:1.68	NA:1.11	NA:1.77	NA:2.20	NA:1.50	NA:1.77	NA:1.69
Chr01	37150001	NA:2.12	NA:3.01	NA:2.63	NA:3.00	NA:3.19	NA:3.43	NA:1.89	NA:2.48	NA:2.49	NA:2.32	NA:2.40	NA:1.71	NA:2.23	NA:3.65	NA:2.24	NA:2.26	NA:2.64	NA:3.26	NA:2.78	NA:1.55	NA:2.55	NA:2.10	NA:2.84	NA:2.79	NA:3.14	NA:2.78	NA:2.71	NA:2.80	NA:1.89	NA:1.57	NA:1.26	NA:2.31	NA:1.70	NA:1.76	NA:2.07	NA:1.63
Chr01	37200001	NA:3.24	NA:5.10	NA:4.80	NA:5.24	NA:4.72	NA:4.87	NA:3.49	NA:3.82	NA:4.09	NA:3.19	NA:3.67	NA:3.22	NA:4.33	NA:4.48	NA:4.16	NA:4.08	NA:4.26	NA:4.30	NA:4.53	NA:3.49	NA:4.14	NA:4.42	NA:5.66	NA:5.08	NA:4.62	NA:5.22	NA:5.47	NA:5.63	NA:4.48	NA:3.30	NA:2.49	NA:2.98	NA:3.14	NA:3.19	NA:3.06	NA:2.82
Chr01	37250001	NA:3.56	NA:4.01	NA:4.59	NA:4.90	NA:3.68	NA:3.99	NA:2.88	NA:3.70	NA:3.34	NA:3.21	NA:3.35	NA:3.37	NA:4.14	NA:4.02	NA:3.78	NA:3.33	NA:3.68	NA:3.90	NA:3.64	NA:2.99	NA:3.68	NA:4.44	NA:5.90	NA:4.62	NA:4.79	NA:5.12	NA:4.61	NA:4.70	NA:3.86	NA:3.16	NA:2.36	NA:3.09	NA:3.14	NA:2.63	NA:2.79	NA:2.89
Chr01	37300001	NA:11.70	0.004468:18.26	NA:16.06	0.024664:16.68	0.003294:17.28	NA:18.70	NA:10.96	NA:12.58	0.005746:14.92	NA:12.35	0.005815:13.13	NA:10.17	NA:14.52	0.003800:18.82	0.005635:15.20	0.005151:14.97	NA:13.50	0.023025:13.40	0.007541:16.46	NA:12.95	0.034161:13.44	0.002910:17.38	0.003510:20.85	0.005124:19.12	0.002996:16.98	NA:18.65	0.004329:19.74	0.005493:18.65	0.002709:16.28	0.006007:11.82	NA:9.04	NA:10.34	NA:10.24	0.006116:11.04	NA:10.15	NA:11.18
Chr01	37350001	NA:4.84	NA:5.04	NA:5.01	NA:5.78	NA:4.39	NA:4.51	NA:4.14	NA:5.22	NA:4.50	NA:3.97	NA:4.57	NA:4.18	NA:4.95	NA:4.31	NA:4.05	NA:4.15	NA:4.61	NA:4.55	NA:4.13	NA:3.51	NA:4.16	NA:4.57	NA:6.23	NA:5.38	NA:4.32	NA:6.89	NA:5.41	NA:4.80	NA:4.51	NA:3.70	NA:2.90	NA:3.93	NA:3.49	NA:3.30	NA:3.82	NA:3.58
Chr01	37400001	NA:1.11	NA:1.48	NA:1.65	NA:1.89	NA:1.75	NA:1.68	NA:1.29	NA:1.62	NA:1.22	NA:1.02	NA:1.04	NA:1.41	NA:1.43	NA:2.06	NA:1.20	NA:1.78	NA:1.23	NA:2.72	NA:1.66	NA:1.64	NA:1.37	NA:1.49	NA:1.94	NA:1.45	NA:1.65	NA:1.72	NA:1.58	NA:1.45	NA:1.38	NA:1.00	NA:1.29	NA:1.55	NA:0.87	NA:0.88	NA:1.63	NA:0.95
Chr01	37450001	NA:1.68	NA:2.27	NA:2.23	NA:2.31	NA:2.12	NA:2.33	NA:1.86	NA:1.74	NA:1.94	NA:1.78	NA:1.81	NA:1.65	NA:2.11	NA:2.23	NA:1.99	NA:1.87	NA:1.92	NA:2.69	NA:2.14	NA:1.89	NA:1.98	NA:2.11	NA:2.47	NA:1.95	NA:2.31	NA:2.27	NA:2.17	NA:2.34	NA:2.04	NA:1.69	NA:1.72	NA:1.94	NA:1.52	NA:1.60	NA:1.78	NA:1.66
Chr01	37500001	0.004046:11.45	0.002374:12.80	0.024174:12.69	0.009330:12.76	0.006389:13.29	0.003096:11.44	0.008411:9.38	NA:12.89	0.006612:13.41	0.004252:12.51	0.005240:13.81	0.004416:12.37	0.023464:12.92	0.003313:13.44	0.005433:13.12	0.004141:10.88	0.022969:12.14	0.003520:13.77	0.006878:12.43	0.006385:11.41	0.021193:10.86	0.019200:13.51	0.020436:15.91	0.005612:12.29	0.005016:11.10	0.009598:15.45	0.017796:14.94	0.020131:13.61	0.020071:11.71	0.002828:11.53	NA:9.17	0.023706:11.29	0.004772:11.07	0.003595:11.49	0.019624:11.04	0.003695:11.18
Chr01	37550001	0.007345:16.03	0.004835:17.76	0.005847:17.06	0.006764:16.00	0.004367:18.12	0.003782:14.60	0.005795:13.19	0.005494:19.18	0.004855:18.63	0.002344:18.01	0.004706:19.98	0.002236:17.02	0.002338:18.78	0.004491:16.60	0.005274:17.37	0.006161:13.60	0.006143:16.53	0.007606:18.46	0.008083:16.68	0.006526:14.76	0.005462:16.08	0.005986:18.82	0.003277:24.13	0.007550:18.31	0.006980:17.07	0.003464:31.22	0.006077:22.86	0.005250:20.37	0.006905:17.51	0.005841:17.14	0.007131:14.78	0.004153:16.47	0.008070:16.81	0.006145:17.23	0.007407:15.46	0.007030:16.10
Chr01	37600001	0.007965:11.96	0.006956:13.12	0.007592:13.39	0.006802:12.27	0.006618:13.53	0.010131:11.98	0.012645:9.60	0.010111:13.64	0.007444:13.79	0.002499:14.03	0.008024:14.70	0.002864:13.37	0.003263:13.73	0.006342:13.07	0.005613:12.92	0.011587:10.93	0.011115:12.34	0.005657:14.38	0.005836:12.76	0.010168:11.19	0.005828:11.62	0.006515:14.90	0.009354:19.55	0.004813:16.34	0.005419:14.00	0.004741:20.69	0.006829:17.88	0.004537:16.96	0.011366:13.71	0.005836:12.70	0.011538:10.43	0.004182:12.28	0.011792:12.63	0.005164:12.55	0.005097:12.54	0.009581:12.32
Chr01	37650001	0.004225:17.24	0.002319:20.34	0.004633:18.74	0.003096:17.58	0.004094:19.08	0.003570:15.59	0.004929:13.89	0.005954:19.13	0.003987:19.60	0.002669:21.02	0.004366:22.14	0.001519:20.25	0.002524:19.03	0.003478:17.44	0.003131:17.64	0.004948:15.40	0.007253:18.79	0.004556:19.69	0.002727:17.97	0.002576:17.06	0.003700:16.26	0.004126:21.58	0.004412:25.76	0.003535:21.91	0.002282:18.86	0.003600:25.84	0.004345:25.90	0.004433:22.31	0.003315:18.85	0.002833:18.87	0.004568:16.02	0.003908:17.92	0.005804:17.22	0.004678:17.90	0.005754:17.82	0.004064:18.46
Chr01	37700001	0.007045:18.40	0.004941:20.81	0.006036:19.56	0.005292:19.63	0.005844:19.57	0.004852:17.86	0.007509:14.02	0.006043:19.46	0.007099:20.15	0.004673:19.87	0.005415:21.56	0.004830:19.33	0.004900:19.83	0.004808:18.13	0.006294:18.91	0.005914:16.85	0.005514:18.63	0.005450:19.54	0.006577:19.90	0.005516:17.24	0.006393:18.01	0.006948:21.74	0.004392:23.64	0.005704:20.70	0.005323:18.06	0.005143:25.07	0.007182:24.59	0.005612:22.32	0.004441:17.76	0.005803:18.34	0.006229:15.26	0.007209:17.42	0.005870:18.31	0.006024:18.31	0.005831:17.08	0.006241:17.55
Chr01	37750001	0.010023:16.99	0.009177:17.77	0.010213:17.31	0.005282:19.83	0.005980:17.63	0.012869:15.43	0.014892:12.96	0.005470:20.81	0.009561:18.29	0.001531:18.95	0.006342:20.08	0.002603:18.71	0.006319:18.39	0.009357:17.80	0.013825:19.17	0.011280:15.43	0.015031:16.00	0.005773:18.52	0.009456:18.04	0.009903:16.48	0.007111:15.54	0.005005:18.35	0.006613:21.29	0.009288:18.14	0.003649:14.67	0.004844:22.99	0.007048:23.26	0.007824:19.94	0.008093:17.38	0.004522:18.85	0.009415:15.93	0.009196:17.88	0.007242:17.28	0.003971:17.15	0.009500:17.47	0.007011:16.99
Chr01	37800001	0.006210:18.59	0.008316:19.69	0.008466:18.84	0.001897:20.43	0.003656:19.29	0.007076:14.77	0.008864:13.60	0.008631:19.38	0.008229:19.00	0.001452:20.33	0.005535:21.23	0.001104:19.33	0.007792:19.94	0.006331:19.22	0.005530:18.04	0.009004:15.18	0.006402:17.12	0.008366:19.70	0.008339:19.42	0.005244:17.43	0.003994:16.28	0.007856:21.39	0.001401:25.03	0.007237:21.58	0.006645:19.19	0.005348:27.26	0.007511:26.59	0.003976:23.02	0.003052:20.57	0.003858:19.05	0.009144:15.68	0.003955:17.71	0.005357:17.86	0.003911:17.83	0.006655:17.74	0.005131:16.63
Chr01	37850001	0.006560:21.91	0.006924:25.56	0.005726:26.11	0.003832:22.32	0.004422:22.55	0.006215:19.00	0.003468:16.65	0.005955:21.77	0.006560:22.64	0.005035:24.04	0.005572:25.26	0.004727:21.99	0.007165:24.72	0.008163:23.51	0.004854:21.24	0.005641:19.76	0.005405:21.37	0.006670:23.58	0.007100:23.11	0.007410:21.07	0.003780:20.68	0.005350:27.19	0.003522:34.84	0.005741:29.91	0.004873:26.33	0.005062:32.47	0.004645:31.68	0.004387:29.25	0.005040:25.85	0.005957:21.83	0.006551:18.98	0.003870:19.53	0.005498:21.17	0.003640:19.88	0.003756:19.58	0.005836:20.68
Chr01	37900001	0.005865:19.69	0.003510:21.15	0.005268:22.88	0.001766:20.74	0.001153:21.09	0.004249:20.48	0.002411:15.46	0.001139:19.01	0.005413:19.73	0.005960:18.77	0.005514:20.57	0.005864:18.17	0.005659:20.94	0.003224:21.01	0.005635:19.62	0.000876:17.83	0.005789:20.04	0.000207:20.15	0.005995:19.16	0.005217:17.44	0.001566:17.37	0.004870:22.13	0.004423:29.90	0.005650:26.18	0.005660:22.95	0.004288:27.45	0.004821:26.75	0.004179:24.86	0.004252:21.58	0.002395:17.13	0.005697:15.15	0.001839:17.17	0.004303:17.41	0.001287:16.70	0.000657:16.71	0.003892:17.11
Chr01	37950001	0.006929:23.44	0.002352:28.27	0.004649:27.76	0.002806:27.51	0.003016:27.03	0.002772:27.62	0.003088:18.40	0.002016:23.39	0.007063:25.38	0.006972:22.52	0.006390:22.75	0.007661:21.22	0.007296:25.35	0.004026:27.08	0.005643:23.55	0.002052:22.16	0.005638:24.38	0.000410:25.84	0.006723:24.25	0.004527:21.14	0.002874:24.70	0.005208:26.90	0.002993:33.73	0.005085:30.18	0.005431:28.37	0.003788:32.41	0.005349:32.69	0.002865:29.40	0.003192:25.13	0.002800:20.68	0.004123:17.63	0.001874:20.20	0.003454:19.68	0.002204:20.02	0.001051:20.85	0.003039:20.01
Chr01	38000001	0.009921:21.05	0.006093:23.81	0.012087:23.85	0.009777:22.66	0.010080:23.53	0.009002:22.66	0.011202:15.58	0.009654:20.72	0.010090:21.03	0.008478:19.00	0.008295:20.50	0.009159:18.38	0.010121:22.21	0.007780:22.24	0.011298:20.94	0.008606:18.30	0.011579:21.13	0.005369:21.75	0.006345:21.24	0.007638:17.45	0.010582:20.39	0.011449:22.89	0.009694:27.70	0.012284:25.07	0.011375:23.13	0.009662:27.19	0.009923:27.07	0.007585:25.18	0.007980:21.32	0.011164:17.99	0.010584:14.85	0.007959:16.50	0.011949:17.03	0.009491:16.89	0.007300:16.98	0.011748:17.38
Chr01	38050001	0.002941:20.54	0.002065:21.16	0.002559:21.64	0.005041:20.21	0.002843:21.37	0.003360:19.53	0.004992:15.02	0.004342:21.61	0.004371:22.39	0.003782:21.41	0.002722:22.89	0.001388:20.73	0.002925:22.21	0.002591:20.82	0.005158:21.34	0.005674:16.72	0.004076:20.04	0.003902:22.97	0.001683:20.16	0.004372:18.38	0.003660:17.60	0.003484:22.46	0.002883:26.32	0.004256:20.29	0.003497:18.88	0.003517:25.90	0.003248:26.43	0.003717:21.90	0.002747:19.21	0.003281:20.27	0.003146:16.82	0.002485:18.78	0.002404:18.81	0.003900:19.06	0.001823:19.21	0.004303:19.58
Chr01	38100001	0.007070:16.70	0.007551:18.23	0.006839:17.49	0.005834:16.26	0.006839:17.90	0.008133:16.33	0.007092:12.92	0.003864:17.90	0.004796:18.32	0.001664:17.49	0.008016:18.90	0.002162:17.26	0.005778:18.24	0.004591:16.87	0.004041:17.13	0.005697:14.41	0.006358:16.02	0.006060:18.34	0.007966:16.91	0.007538:16.09	0.007829:15.78	0.003644:18.47	0.006106:21.09	0.010822:15.32	0.005714:13.91	0.007639:20.84	0.002063:21.42	0.005835:17.71	0.006729:15.57	0.006357:17.05	0.006978:13.26	0.008000:15.97	0.002358:16.06	0.003885:15.93	0.004035:15.37	0.005101:15.35
Chr01	38150001	NA:4.88	NA:5.15	NA:5.54	NA:5.64	NA:4.62	NA:5.05	NA:3.64	NA:5.00	NA:4.92	NA:4.83	NA:4.38	NA:4.52	NA:5.07	NA:4.63	NA:3.92	NA:3.58	NA:4.14	NA:4.87	NA:4.55	NA:4.18	NA:4.50	NA:4.64	NA:5.60	NA:4.50	NA:4.07	NA:5.96	NA:5.82	NA:4.89	NA:4.37	NA:3.93	NA:3.22	NA:4.03	NA:3.76	NA:4.19	NA:3.97	NA:4.09
Chr01	38200001	0.022973:15.76	0.024280:18.12	0.017151:17.34	NA:18.28	0.015623:17.81	0.016277:17.82	NA:13.59	NA:15.81	0.017490:16.43	0.015724:16.09	0.024687:16.24	0.017275:14.59	0.025228:16.99	0.023385:17.23	0.025223:15.95	0.019840:14.38	0.017845:15.95	0.023771:17.49	0.024516:16.20	0.025305:13.67	0.018739:15.61	0.016556:17.58	NA:21.09	NA:13.33	0.014956:16.65	0.025011:20.64	0.016276:19.92	NA:18.01	NA:15.12	0.021836:14.02	NA:11.16	0.025678:13.77	NA:10.37	0.018894:13.85	0.023953:13.41	0.019284:13.92
Chr01	38250001	0.010437:20.69	0.009334:23.82	0.011828:22.27	0.012160:21.50	0.009598:25.31	0.009305:22.83	0.011910:16.08	0.012409:19.91	0.011830:23.62	0.008850:20.37	0.013590:19.48	0.007294:19.44	0.011779:23.99	0.011925:24.61	0.012409:22.05	0.013588:18.85	0.012834:20.81	0.009372:23.81	0.010052:21.73	0.010872:18.93	0.010797:19.25	0.006226:23.89	0.010794:31.39	0.008335:22.34	0.009407:22.23	0.011576:28.72	0.006354:27.43	0.008817:24.69	0.009158:20.53	0.010684:19.54	0.010498:13.85	0.011781:18.30	0.010187:17.16	0.010378:17.03	0.012825:17.24	0.010393:16.91
Chr01	38300001	0.003542:19.98	0.003348:24.88	0.008412:24.32	0.007607:25.26	0.003327:25.45	0.005689:23.33	0.004260:17.61	0.007767:21.38	0.004209:23.13	0.001705:22.29	0.003759:23.60	0.002191:20.62	0.006377:24.22	0.003686:24.18	0.003920:21.77	0.006821:20.47	0.004822:21.44	0.002975:23.36	0.003635:23.25	0.004458:19.55	0.007137:20.40	0.002224:24.78	0.003383:31.41	0.002307:25.77	0.003846:24.30	0.002162:30.03	0.003324:29.68	0.003933:26.94	0.002168:22.51	0.003541:20.24	0.006188:16.97	0.004153:19.79	0.004460:19.67	0.002698:19.15	0.004835:18.93	0.003808:18.96
Chr01	38350001	0.005344:25.58	0.003564:29.88	0.007725:27.81	0.011424:29.60	0.008543:30.95	0.009292:28.50	0.011212:18.98	0.006509:22.88	0.003914:27.01	0.004585:24.01	0.003476:24.01	0.004243:22.38	0.007487:25.97	0.008866:27.81	0.005304:25.58	0.005755:24.46	0.008660:25.95	0.002753:28.75	0.003727:26.42	0.007744:21.91	0.004256:23.36	0.004960:28.52	0.005458:32.18	0.004820:28.61	0.006137:26.31	0.004287:31.85	0.004002:32.15	0.005080:29.09	0.006165:26.76	0.008284:21.26	0.004973:15.23	0.004502:20.37	0.007721:21.00	0.005685:19.86	0.018517:19.81	0.006511:20.06
Chr01	38400001	0.004450:21.02	0.004005:21.28	0.002591:23.73	0.001651:21.95	0.005046:23.35	0.003697:21.09	0.004243:16.34	0.004189:23.78	0.002043:23.19	0.000948:22.73	0.000373:24.34	0.001683:21.36	0.003962:22.68	0.000914:22.05	0.000988:21.20	0.002505:18.30	0.002627:21.47	0.003517:23.71	0.001090:21.64	0.002567:20.18	0.001762:19.74	0.000594:23.78	0.001917:29.38	0.001202:27.76	0.004035:22.59	0.004769:28.40	0.000066:28.26	0.004135:24.30	0.001346:22.08	0.000764:21.98	0.001797:18.81	0.001094:20.97	0.001600:21.05	0.000385:21.09	0.003861:19.80	0.001560:20.24
Chr01	38450001	0.002627:18.73	0.006333:19.85	0.003005:21.35	0.004424:19.34	0.002341:20.39	0.006275:17.95	0.004603:15.43	0.005142:20.56	0.004530:19.76	0.005916:21.65	0.001594:23.33	0.006157:20.13	0.004423:20.16	0.002876:19.74	0.003890:19.93	0.002787:15.98	0.004677:18.99	0.004363:22.86	0.005463:19.91	0.005095:19.21	0.006459:18.04	0.001803:23.16	0.006071:26.96	0.005318:23.09	0.003506:20.04	0.006057:26.75	0.002419:27.02	0.003455:21.76	0.007124:20.81	0.006823:19.09	0.002699:16.99	0.004699:20.45	0.004736:20.33	0.003250:18.80	0.003275:18.53	0.005300:19.06
Chr01	38500001	0.003868:18.39	0.004833:19.69	0.006018:19.14	0.007098:17.73	0.002332:19.22	0.005075:15.10	0.007431:14.59	0.008004:19.68	0.006431:18.93	0.004211:21.93	0.001366:23.37	0.004254:20.82	0.008088:20.56	0.006135:18.03	0.002451:19.36	0.003540:15.94	0.005514:19.02	0.001513:21.58	0.005079:19.63	0.005135:17.94	0.005216:17.81	0.001542:24.72	0.007630:30.04	0.007788:23.77	0.007013:22.05	0.003029:28.63	0.001324:29.26	0.006792:25.26	0.008161:22.93	0.007003:20.48	0.004203:17.51	0.005989:20.76	0.001493:19.96	0.004664:19.15	0.004504:19.64	0.003897:18.51
Chr01	38550001	NA:9.56	NA:10.41	NA:10.17	NA:9.35	NA:9.82	NA:8.47	NA:7.44	NA:7.76	NA:9.20	NA:9.21	NA:9.57	NA:8.41	NA:9.55	NA:9.09	NA:9.18	NA:8.77	NA:9.09	NA:9.21	NA:9.63	NA:8.54	NA:8.88	NA:11.38	NA:13.73	NA:11.57	NA:10.87	NA:12.99	NA:12.38	NA:11.71	NA:10.23	NA:8.45	NA:6.75	NA:8.30	NA:8.20	NA:7.97	NA:7.33	NA:8.25
Chr01	38600001	0.007335:19.55	0.003595:22.35	0.004893:21.73	0.007993:20.35	0.004612:20.78	0.007035:18.35	0.005153:14.92	0.004841:17.45	0.004397:19.16	0.003460:18.42	0.003515:19.80	0.004226:17.93	0.002744:21.31	0.003827:20.13	0.003898:19.20	0.004611:17.56	0.004256:19.76	0.004118:19.48	0.006231:20.70	0.003628:16.40	0.005984:19.11	0.002347:22.17	0.004217:27.10	0.004503:25.37	0.003974:22.75	0.004745:26.71	0.002963:25.98	0.003814:24.88	0.003694:21.07	0.004462:17.89	0.003404:14.11	0.003601:17.48	0.004736:16.54	0.006080:16.42	0.006088:16.17	0.005333:16.48
Chr01	38650001	0.003630:20.37	0.000301:24.29	0.000880:23.54	0.003998:21.60	0.000588:23.27	0.003990:18.39	0.001163:15.43	0.001322:20.73	0.000792:21.51	0.000711:22.80	0.000634:23.82	0.000390:21.13	0.000745:23.79	0.000616:22.14	0.000701:22.22	0.000772:19.59	0.000770:21.99	0.000299:23.12	0.003689:21.32	0.000607:18.17	0.003847:21.24	0.000210:24.63	0.001069:31.25	0.003716:27.84	0.000815:24.43	0.003751:29.48	0.000414:28.60	0.000836:27.09	0.001051:22.55	0.000755:20.90	0.000279:17.40	0.000803:21.32	0.001256:19.69	0.004336:19.40	0.003798:19.11	0.001077:19.74
Chr01	38700001	0.003849:16.30	0.001592:18.93	0.003032:18.65	0.003170:16.90	0.002984:19.77	0.003585:14.10	0.002538:13.27	0.002740:18.45	0.003515:18.42	0.002602:20.14	0.001568:22.11	0.001561:19.95	0.003058:18.71	0.002272:18.56	0.004231:18.20	0.005206:16.30	0.004115:19.45	0.001348:18.87	0.003405:18.00	0.003006:17.06	0.003235:17.36	0.001554:20.47	0.004421:23.47	0.004127:18.46	0.003479:15.06	0.003831:22.82	0.001984:23.59	0.003507:19.52	0.004239:17.67	0.003600:19.03	0.002136:15.05	0.002649:17.19	0.005026:18.67	0.003118:18.04	0.003583:17.39	0.001876:18.30
Chr01	38750001	0.003912:16.25	0.001026:18.37	0.003156:17.29	0.003062:16.55	0.002000:17.98	0.004177:15.90	0.003389:13.47	0.003334:18.28	0.001226:17.45	0.003363:21.30	0.003068:21.85	0.000674:20.04	0.003072:19.45	0.003254:15.39	0.004643:17.01	0.003940:15.21	0.005129:17.57	0.001099:18.28	0.003844:18.34	0.004121:16.78	0.003633:15.80	0.000948:19.87	0.003451:25.45	0.002963:21.72	0.004345:19.32	0.004363:24.04	0.001715:23.95	0.004423:21.43	0.004679:18.99	0.003081:19.74	0.002299:15.75	0.004274:19.00	0.002837:19.02	0.003409:19.03	0.001941:18.10	0.003579:18.18
Chr01	38800001	0.007091:18.86	0.005920:18.68	0.006106:21.18	0.006225:21.46	0.006104:19.90	0.007644:17.88	0.005501:17.71	0.005245:22.86	0.003822:21.41	0.005971:24.29	0.005034:24.13	0.004860:22.37	0.007079:21.49	0.006673:20.36	0.006548:22.91	0.007510:20.78	0.005110:22.01	0.005099:22.01	0.006201:19.98	0.005747:21.33	0.006868:20.88	0.004029:21.70	0.005553:22.92	0.008624:18.94	0.009287:15.59	0.006747:25.78	0.004278:25.54	0.007600:20.38	0.004915:18.81	0.005515:22.35	0.006148:18.00	0.006581:22.59	0.006869:23.58	0.005516:19.71	0.006231:20.03	0.006278:21.69
Chr01	38850001	0.005848:15.99	0.005011:14.97	0.006467:16.03	0.005567:14.74	0.005651:16.23	0.004954:13.31	0.004847:12.99	0.005297:17.20	0.005627:18.64	0.005115:19.30	0.005099:20.58	0.006446:17.90	0.003645:17.90	0.004959:16.60	0.006286:17.98	0.004459:13.50	0.003728:15.69	0.005614:17.52	0.005499:16.56	0.006581:16.21	0.005567:14.24	0.002090:16.66	0.003503:16.56	0.006770:12.79	0.005372:10.76	0.006469:17.79	0.001983:18.61	0.005364:14.79	0.003895:13.58	0.004986:18.57	0.005857:14.16	0.004182:16.51	0.006084:16.12	0.006057:16.72	0.003178:15.90	0.005602:16.07
Chr01	38900001	0.009758:16.77	0.006898:17.04	0.009114:17.90	0.008946:15.67	0.003491:17.92	0.015431:14.74	0.025256:13.49	0.009386:19.09	0.007636:18.74	0.007433:20.61	0.001938:21.17	0.013279:20.04	0.007266:17.86	0.004125:17.59	0.012200:17.86	0.008515:14.67	0.003142:16.26	0.013717:18.69	0.009129:17.67	0.006709:17.33	0.010555:16.12	0.002741:19.83	0.003806:23.06	0.012959:19.26	0.006792:16.43	0.005268:23.38	0.000215:23.44	0.007377:19.63	0.008179:17.58	0.013564:19.43	0.006775:16.52	0.013292:19.28	0.007066:18.38	0.027765:19.19	0.003924:17.28	0.003279:18.21
Chr01	38950001	0.006358:14.47	0.001771:15.10	0.003687:17.42	0.004363:14.37	0.005793:16.68	0.005141:12.50	0.003630:11.91	0.001547:16.30	0.007172:16.85	0.004389:18.72	0.003844:20.99	0.002397:17.94	0.004045:17.71	0.006056:16.26	0.002741:15.71	0.003986:12.78	0.004637:14.99	0.008450:16.94	0.003272:15.67	0.005495:14.95	0.001520:14.10	0.001839:18.33	0.005145:21.34	0.004077:16.06	0.002258:14.34	0.004579:20.55	0.001073:21.49	0.003591:17.94	0.002251:16.04	0.004324:18.38	0.003817:15.08	0.004911:18.30	0.005363:17.19	0.003690:16.48	0.003832:16.86	0.002714:17.05
Chr01	39000001	0.010262:18.63	0.012377:20.43	0.014039:21.37	0.013836:19.49	0.015246:21.42	0.015239:18.01	0.016610:14.97	0.011899:19.67	0.012332:20.90	0.010900:20.30	0.010302:21.60	0.012403:19.78	0.013776:20.76	0.013995:20.38	0.014322:19.95	0.014034:17.13	0.013083:19.74	0.011947:21.24	0.012071:19.59	0.014274:18.33	0.007336:18.69	0.010605:21.58	0.014832:24.63	0.013581:21.18	0.013680:18.48	0.012565:25.56	0.010675:25.15	0.013955:22.42	0.013409:19.10	0.012327:18.80	0.014116:15.53	0.014244:18.39	0.012730:18.13	0.012384:18.32	0.008021:17.70	0.012652:17.52
Chr01	39050001	0.009386:16.53	0.009135:17.60	0.007065:17.64	0.013247:16.72	0.007106:18.72	0.011315:16.70	0.010417:12.81	0.010442:15.65	0.010869:17.91	0.006425:16.27	0.010068:17.49	0.008751:15.67	0.006347:17.11	0.010052:16.60	0.009686:16.01	0.011975:13.93	0.008660:16.44	0.009828:17.34	0.009793:16.30	0.008582:14.23	0.005977:15.76	0.009677:17.26	0.007784:20.82	0.006798:18.53	0.005133:15.90	0.010588:20.04	0.009251:20.66	0.010713:18.19	0.008522:16.60	0.012524:15.51	0.007377:12.96	0.011224:14.71	0.010275:13.90	0.009016:14.62	0.005344:14.30	0.008984:13.96
Chr01	39100001	NA:11.34	NA:12.29	NA:12.99	NA:12.08	NA:13.78	NA:12.33	NA:8.53	NA:11.63	NA:11.96	NA:10.84	NA:12.45	NA:10.80	NA:12.99	NA:12.15	NA:11.36	NA:9.73	NA:12.28	NA:12.49	NA:11.15	NA:11.13	NA:11.00	NA:11.82	NA:14.92	NA:13.13	NA:12.09	NA:14.47	NA:14.27	NA:12.79	NA:11.22	NA:10.43	NA:8.43	NA:10.05	NA:10.16	NA:10.29	NA:10.29	NA:10.11
Chr01	39150001	0.002522:18.79	0.004673:19.05	0.002477:20.98	0.002832:18.54	0.005279:21.35	0.005630:19.38	0.001825:15.80	0.002311:20.66	0.003377:22.06	0.004568:22.31	0.001604:23.45	0.002246:20.53	0.002300:20.62	0.002001:19.12	0.003186:20.29	0.002698:16.72	0.003129:19.03	0.000087:20.76	0.002358:19.12	0.004711:18.76	0.000902:18.38	0.003014:21.21	0.002048:23.90	0.001900:19.62	0.002986:17.19	0.005091:24.31	0.002298:23.45	0.002557:19.64	0.001858:17.37	0.000632:20.94	0.004994:16.62	0.002579:19.76	0.001965:19.38	0.000900:20.17	0.003435:18.80	0.005826:18.87
Chr01	39200001	0.002661:11.33	0.003868:11.77	0.002008:12.96	0.002932:10.89	0.003786:12.85	0.003425:10.01	0.003430:9.37	0.002110:12.03	0.002713:13.19	0.003426:13.12	0.001166:14.21	0.003778:12.50	0.002591:12.73	0.003542:11.91	0.002563:12.02	0.004743:9.61	0.002633:10.92	0.000034:13.53	0.005190:12.96	0.004306:10.95	0.000076:10.08	0.003695:13.07	0.002455:12.88	NA:9.63	NA:7.49	0.002764:14.09	0.003191:14.04	0.002967:11.20	0.002528:9.90	0.002348:12.29	NA:9.25	0.002920:11.19	0.000968:11.63	0.002235:11.49	0.002636:10.48	0.004624:11.56
Chr01	39250001	0.008873:21.73	0.006542:23.13	0.005025:23.89	0.011318:24.48	0.010130:23.31	0.010280:22.06	0.010593:16.05	0.004380:21.41	0.008527:20.98	0.005898:19.98	0.009532:21.10	0.005667:18.63	0.011658:22.37	0.004478:21.23	0.003901:20.12	0.008055:20.30	0.005690:21.11	0.005505:22.20	0.005449:21.68	0.009200:17.30	0.003706:20.33	0.010298:22.88	0.008917:28.07	0.007942:25.86	0.009282:23.51	0.009718:27.00	0.011135:26.63	0.009928:25.80	0.008385:21.51	0.007066:18.17	0.006566:14.16	0.010842:16.99	0.004800:17.21	0.006348:16.43	0.005471:16.44	0.008338:17.39
Chr01	39300001	0.012590:15.47	0.007701:17.10	0.008279:18.51	0.014108:18.88	0.012169:17.52	0.010612:17.70	0.015402:11.88	0.009372:15.47	0.012243:15.68	0.004318:13.77	0.008091:14.26	0.008341:12.94	0.012116:16.17	NA:15.52	0.006595:14.85	NA:14.36	0.009110:15.01	NA:15.47	NA:16.90	0.010679:11.90	0.005910:15.35	0.014094:17.38	0.012186:22.40	0.011425:19.43	0.010636:18.29	0.014294:21.81	0.012873:20.53	0.011325:20.28	0.012294:16.18	NA:12.45	NA:10.22	0.010651:11.96	0.004843:11.53	NA:12.00	0.009687:11.96	0.011118:12.50
Chr01	39350001	0.013155:20.17	0.008651:23.74	0.011696:23.88	0.014027:24.91	0.011686:21.93	0.010019:22.26	0.013082:16.73	0.014441:19.78	0.012277:20.19	0.011114:19.45	0.013205:19.65	0.013044:18.19	0.013570:20.96	0.010878:20.63	0.012367:20.78	0.013017:17.71	0.014516:20.11	0.009102:21.61	0.013731:22.47	0.014504:15.16	0.009844:20.04	0.013015:22.06	0.011962:29.84	0.014953:26.30	0.012386:24.50	0.012650:26.68	0.012049:25.26	0.011823:26.25	0.012752:20.59	0.013418:17.83	0.013709:15.07	0.012728:16.56	0.012521:16.22	0.014603:16.56	0.015674:15.96	0.013608:17.22
Chr01	39400001	0.007405:17.11	0.004141:19.81	0.008123:19.68	0.011218:18.56	0.008408:20.28	0.005367:17.86	0.006125:13.24	0.009884:17.46	0.007680:18.92	0.009481:18.24	0.009998:19.06	0.010326:16.91	0.005573:18.49	0.011374:17.66	0.006936:17.02	0.009285:15.58	0.010241:17.63	0.002691:18.32	0.009857:18.53	0.009802:14.66	0.003426:16.47	0.005337:19.87	0.011092:24.27	0.012018:20.84	0.009656:18.06	0.008485:24.22	0.005160:23.68	0.007416:20.95	0.010395:17.68	0.005542:16.68	0.007082:13.71	0.005547:14.51	0.009914:14.59	0.009728:15.50	0.005998:15.51	0.007527:15.18
Chr01	39450001	0.006998:17.24	0.003947:19.84	0.005264:20.18	0.004088:17.71	0.014514:19.92	0.005348:17.05	0.005209:14.55	0.014749:19.47	0.007089:20.11	0.005185:21.45	0.015177:23.46	0.013863:19.97	0.004705:20.49	0.005334:18.22	0.014696:19.13	0.010601:15.28	0.015253:18.36	0.005640:20.27	0.015086:18.58	0.005399:17.11	0.013310:16.43	0.006637:22.23	0.004777:25.32	0.005454:19.53	0.006495:16.87	0.007025:25.23	0.005338:25.89	0.008009:21.04	0.006382:17.59	0.006318:20.20	0.007215:16.62	0.003601:19.21	0.015015:18.16	0.006532:18.92	0.014623:18.42	0.014585:17.64
Chr01	39500001	0.006308:12.92	0.007164:15.96	0.008354:15.02	0.006248:14.49	0.006015:15.03	0.006132:13.91	0.008237:11.15	0.014321:14.49	0.006210:15.08	0.003850:15.37	0.012570:15.96	0.005115:14.48	0.008646:15.24	0.005163:14.05	0.007608:14.58	0.013708:11.98	0.011844:14.37	0.006875:15.43	0.007342:14.03	0.007360:13.39	0.009396:13.22	0.007430:16.12	0.006807:18.84	0.009102:15.87	0.007796:14.18	0.007334:18.57	0.007656:18.55	0.006655:16.00	0.008223:13.94	0.006861:13.84	0.007522:10.81	0.006970:13.10	0.009638:13.27	0.009627:13.16	0.005412:13.33	0.009488:13.14
Chr01	39550001	0.006715:13.35	0.006292:16.48	0.008432:16.44	0.008757:14.26	0.009634:14.90	0.009176:14.95	0.010211:10.88	0.009735:14.54	0.005662:14.36	0.005419:15.63	0.008416:15.96	0.005000:14.12	0.007300:14.77	0.005833:14.89	0.005659:13.73	0.007842:12.31	0.006386:14.57	0.007024:15.56	0.007806:14.64	0.009339:12.66	0.007068:13.59	0.009027:16.94	0.008830:20.41	0.009518:18.34	0.009299:16.94	0.009334:19.51	0.008521:20.30	0.007908:17.96	0.010160:15.10	0.009529:13.90	0.004750:11.42	0.005089:13.66	0.010223:13.19	0.007943:13.48	0.005044:12.91	0.006060:12.88
Chr01	39600001	NA:8.67	NA:10.17	NA:10.31	NA:9.61	NA:9.04	NA:8.78	NA:7.49	NA:9.72	NA:9.58	NA:10.08	NA:10.76	NA:10.51	NA:9.63	NA:9.78	NA:9.05	NA:8.02	NA:9.13	NA:10.02	NA:9.18	NA:8.89	NA:8.52	NA:11.08	NA:13.47	NA:10.78	NA:9.40	NA:12.70	NA:13.36	NA:11.02	NA:9.69	NA:9.59	NA:7.97	NA:10.30	NA:9.31	NA:9.16	NA:9.10	NA:8.78
Chr01	39650001	0.006732:14.20	0.004921:14.16	0.005003:13.79	0.005021:12.54	0.005022:13.84	0.004400:12.38	0.004866:10.98	0.005060:15.06	0.004122:15.45	0.003490:17.12	0.003771:18.41	0.003454:16.74	0.005260:15.10	0.004639:14.69	0.003363:14.37	0.004219:12.12	0.007142:14.31	0.004957:14.94	0.003109:13.56	0.005683:14.78	0.002455:13.12	0.006671:17.25	0.005563:18.75	0.005340:13.85	0.004319:11.62	0.006018:19.70	0.005375:20.21	0.006170:16.03	0.003928:14.26	0.004738:15.81	0.004636:13.54	0.005792:15.55	0.003647:15.33	0.004031:15.36	0.002053:14.89	0.006959:14.56
Chr01	39700001	0.013078:14.26	0.010164:15.20	0.010175:15.53	0.014910:14.27	0.013537:14.82	0.014580:12.22	0.011587:11.11	0.013031:16.02	0.010258:14.71	0.010228:16.73	0.014134:18.06	0.015189:16.52	0.015805:15.43	0.012181:14.82	0.013367:15.44	0.014253:12.68	0.010533:13.97	0.010000:15.13	0.012887:15.29	0.008478:14.89	0.011247:13.69	0.014004:16.60	0.009515:18.90	0.012833:15.34	0.010807:13.68	0.012136:18.94	0.013053:19.76	0.016104:16.46	0.011059:15.31	0.012489:16.02	0.015315:13.77	0.013631:15.14	0.008520:15.60	0.011590:15.33	0.014828:14.89	0.009219:15.10
Chr01	39750001	0.011113:14.83	0.007059:17.76	0.009882:15.56	0.011073:14.70	0.005599:15.07	0.006402:11.38	0.008763:11.36	0.008585:16.71	0.008288:15.73	0.007674:17.40	0.006386:19.02	0.005403:17.58	0.009902:18.06	0.005053:14.45	0.011043:15.81	0.012584:13.65	0.009407:15.23	0.007340:16.52	0.005658:16.08	0.006193:15.49	0.011040:14.20	0.004858:19.32	0.008855:23.10	0.006215:18.66	0.007757:17.11	0.008449:23.11	0.004254:23.06	0.006696:19.96	0.007636:18.52	0.009592:16.67	0.005840:13.67	0.006762:16.30	0.006961:16.14	0.006535:15.72	0.007949:15.93	0.006759:15.24
Chr01	39800001	0.002089:16.45	0.003183:18.21	0.002568:16.81	0.002364:16.08	0.001179:16.23	0.001276:13.29	0.003618:12.76	0.003079:17.34	0.003454:16.70	0.002135:21.02	0.003769:22.13	0.000990:19.95	0.004146:19.71	0.003376:16.15	0.002042:16.84	0.004319:14.47	0.004409:16.08	0.003601:18.95	0.001325:17.32	0.000900:15.52	0.005015:16.66	0.001301:20.92	0.004757:25.38	0.001383:20.96	0.001685:19.51	0.001473:23.77	0.001876:23.73	0.001564:21.66	0.002535:18.56	0.005093:19.26	0.000694:16.92	0.001434:19.20	0.002663:19.10	0.002007:18.15	0.002541:18.03	0.004495:17.30
Chr01	39850001	0.006013:16.45	0.009547:18.45	0.006611:17.62	0.005617:15.91	0.004738:16.50	0.006782:15.19	0.011789:12.87	0.009922:17.65	0.011198:17.73	0.005268:19.89	0.009835:22.28	0.004227:19.56	0.006687:17.84	0.011296:16.25	0.006454:17.67	0.010940:14.03	0.010232:16.10	0.010882:18.21	0.004987:18.05	0.003926:15.86	0.011428:15.28	0.004312:20.22	0.007917:23.70	0.006868:18.66	0.006430:16.70	0.006115:23.89	0.006206:23.77	0.005775:20.12	0.007543:18.37	0.007964:19.25	0.005162:16.04	0.005054:18.03	0.005842:17.78	0.005328:17.71	0.008104:16.77	0.010527:17.49
Chr01	39900001	0.004946:20.86	0.006511:21.65	0.006595:21.70	0.006916:20.91	0.005946:21.44	0.005381:19.04	0.006687:16.39	0.006589:20.98	0.007380:22.01	0.006262:22.82	0.005143:23.86	0.004494:21.90	0.004277:21.94	0.004033:21.02	0.006828:21.56	0.002961:18.13	0.004909:19.42	0.004839:22.04	0.004958:22.06	0.002239:20.10	0.006261:18.02	0.003681:23.49	0.006457:25.93	0.007305:19.66	0.007077:16.77	0.005858:27.01	0.004104:27.48	0.006397:21.75	0.007254:20.46	0.006865:20.87	0.003537:17.38	0.005040:19.56	0.003726:20.11	0.006177:20.35	0.005654:19.65	0.004272:19.39
Chr01	39950001	0.014205:15.82	0.011486:17.29	0.010474:16.52	0.013063:18.93	0.012898:15.73	0.013431:14.22	0.016576:12.18	0.011620:15.41	0.013417:15.58	0.013338:15.77	0.012490:16.81	0.013638:15.32	0.011967:15.40	0.014166:16.61	0.011729:14.60	0.014138:14.46	0.013415:15.04	0.015673:16.00	0.012030:16.05	0.010408:13.70	0.013553:14.53	0.014645:18.11	0.014620:21.67	0.014266:18.82	0.013688:16.13	0.012006:21.91	0.013763:20.68	0.013950:20.78	0.010556:16.08	0.012874:14.90	0.014287:12.16	0.014352:14.02	0.014298:14.32	0.016754:14.07	0.014148:13.34	0.010813:14.78
Chr01	40000001	0.006730:20.24	0.003654:23.16	0.007817:23.49	0.006723:23.91	0.004936:20.30	0.008178:19.16	0.006246:16.97	0.007699:20.48	0.008738:21.13	0.007011:22.13	0.006738:24.11	0.004817:20.91	0.003541:24.33	0.004338:22.18	0.007400:21.22	0.006188:17.43	0.005089:19.45	0.006218:21.54	0.009310:21.06	0.004152:18.80	0.006193:19.14	0.007737:25.00	0.007822:28.68	0.004879:24.81	0.005480:22.46	0.007539:30.09	0.008108:29.83	0.007160:26.57	0.005456:22.12	0.004952:21.30	0.008892:17.02	0.008194:19.66	0.006682:20.22	0.007927:19.69	0.003853:18.72	0.005590:18.33
Chr01	40050001	0.012639:19.14	0.003167:23.59	0.005371:21.74	0.005893:20.35	0.012230:21.82	0.005196:20.09	0.014494:14.94	0.014351:19.10	0.014753:18.97	0.013384:19.08	0.012599:20.99	0.006171:18.61	0.012191:22.17	0.005522:21.89	0.007006:20.18	0.005627:17.89	0.004926:19.48	0.011764:21.19	0.013838:20.73	0.005215:16.56	0.012172:17.81	0.005227:23.82	0.006594:29.48	0.005436:24.69	0.003781:23.36	0.013768:28.10	0.005881:28.20	0.005850:25.23	0.005786:21.99	0.012107:17.99	0.014130:13.65	0.005173:16.41	0.005220:17.03	0.014565:17.16	0.003247:15.93	0.012979:16.56
Chr01	40100001	0.003494:17.83	0.000726:20.21	0.002831:20.55	0.002735:17.76	0.004080:20.18	0.002258:18.52	0.005014:14.18	0.002950:17.74	0.002570:20.44	0.004473:19.64	0.005116:20.26	0.003839:18.91	0.003223:19.98	0.001855:19.95	0.002399:19.51	0.005764:16.57	0.004789:18.92	0.001420:20.03	0.004049:18.78	0.002084:18.26	0.003728:16.61	0.004237:21.78	0.005205:22.86	0.003217:18.80	0.003274:16.56	0.002711:25.42	0.004551:25.15	0.003126:19.93	0.003723:19.06	0.002194:18.16	0.003123:12.76	0.002770:16.25	0.002761:16.81	0.003013:16.40	0.003344:16.03	0.003645:17.39
Chr01	40150001	0.003509:15.24	0.002317:18.20	0.003780:15.98	0.002667:14.52	0.002655:16.40	0.004452:14.68	0.006256:12.87	0.004205:14.98	0.002830:18.45	0.004704:17.64	0.003283:18.88	0.003304:17.24	0.004014:17.25	0.001865:15.91	0.003613:16.73	0.003323:13.90	0.003590:15.99	0.004259:17.74	0.005598:16.36	0.001818:16.18	0.004594:13.93	0.003289:18.42	0.003235:18.57	0.003306:14.48	0.003819:11.87	0.004566:20.84	0.002776:20.72	0.003696:15.94	0.004362:14.49	0.002590:16.40	0.002565:12.20	0.003157:16.05	0.003704:16.42	0.006155:15.17	0.001579:14.46	0.003655:14.79
Chr01	40200001	0.006357:12.03	0.006450:12.32	0.007627:13.41	0.006894:12.62	0.005422:11.95	0.007122:11.34	0.007900:9.87	0.006684:14.49	0.007762:14.84	0.004658:14.62	0.007217:15.96	0.003726:13.50	0.005477:13.43	0.004846:12.19	0.006308:12.46	0.003902:11.34	0.005793:12.60	0.004872:13.63	0.006664:13.02	0.003839:12.41	0.006771:11.91	0.006336:14.85	0.006450:16.44	0.008221:13.29	0.005513:11.42	0.007376:16.77	0.006567:17.75	0.006223:14.31	0.008069:12.57	0.006095:14.05	0.006522:10.42	0.004272:11.92	0.007179:13.32	0.005119:13.23	0.003615:12.19	0.007003:12.40
Chr01	40250001	0.004082:19.33	0.002313:23.23	0.005177:21.42	0.004787:19.34	0.003874:19.99	0.003118:19.19	0.002610:14.57	0.003679:21.03	0.002808:23.30	0.003790:21.57	0.002503:22.50	0.003975:20.47	0.004100:22.72	0.004510:19.79	0.002735:20.47	0.003827:17.69	0.002828:20.14	0.001502:22.31	0.002546:20.49	0.004224:17.06	0.004397:19.68	0.008370:22.44	0.002618:26.93	0.003913:22.77	0.001540:21.83	0.008003:27.28	0.008549:26.72	0.008786:22.59	0.002720:21.67	0.005947:20.29	0.008294:17.00	0.004155:19.03	0.003058:18.43	0.003751:18.02	0.002032:18.07	0.003912:18.34
Chr01	40300001	0.009376:14.96	0.005337:17.69	0.011153:16.30	0.011487:15.53	0.005481:16.69	0.010623:16.33	0.010447:11.07	0.010530:13.13	0.008696:15.40	0.007293:14.53	0.010309:15.05	0.008220:13.96	0.011827:16.16	0.007192:16.13	0.005268:15.34	0.007914:13.62	0.011618:14.45	0.005311:15.49	0.006545:15.51	0.011886:12.97	0.008817:14.39	0.008060:17.05	0.012238:20.13	0.012607:16.86	0.011292:16.33	0.006521:20.55	0.006015:20.66	0.011360:17.98	0.011729:15.63	0.013010:12.80	NA:9.63	0.011283:11.45	0.009161:12.24	0.014288:12.01	0.009759:11.54	0.011042:12.31
Chr01	40350001	0.010001:18.73	0.010349:21.78	0.013640:21.28	0.013891:20.11	0.011655:22.03	0.013283:18.41	0.015983:15.32	0.013167:22.21	0.009027:22.49	0.007946:24.99	0.010870:25.35	0.009517:23.03	0.013165:21.88	0.011469:20.70	0.010891:20.61	0.012445:18.72	0.012925:20.10	0.011313:21.37	0.011687:22.02	0.012795:17.98	0.013118:19.34	0.009211:24.09	0.014480:27.58	0.013231:23.19	0.010024:19.54	0.008651:27.99	0.009918:28.04	0.009159:24.92	0.012041:20.96	0.010946:22.01	0.015507:19.06	0.010270:20.44	0.012761:19.64	0.012404:19.69	0.010708:19.69	0.010163:21.07
Chr01	40400001	0.002833:14.98	0.000512:17.41	0.002091:17.78	0.006054:15.56	0.002922:16.18	0.003957:14.03	0.004554:12.77	0.004940:16.54	0.002584:18.05	0.001589:19.67	0.001669:20.74	0.002622:19.08	0.003973:16.26	0.004091:17.40	0.001691:17.75	0.002573:13.55	0.004135:15.98	0.003972:17.18	0.002620:18.04	0.003132:15.59	0.002094:14.66	0.003337:20.41	0.002856:23.91	0.001250:18.27	0.002151:15.96	0.002863:23.08	0.003603:24.53	0.003528:20.40	0.002317:17.32	0.002825:18.66	0.002598:14.95	0.002501:16.96	0.003446:17.63	0.002262:17.44	0.000386:16.63	0.003973:16.75
Chr01	40450001	0.009199:20.12	0.001876:23.54	0.008540:23.02	0.004407:24.56	0.002410:22.05	0.009181:23.04	0.003605:14.62	0.003241:17.68	0.009486:19.07	0.009451:18.77	0.008696:19.52	0.001390:17.52	0.001827:14.10	0.008520:21.06	0.009238:18.60	0.010483:18.98	0.009047:19.24	0.010134:20.27	0.003074:21.91	0.010162:15.16	0.001922:20.02	0.009737:22.15	0.001970:28.58	0.003389:26.57	0.009550:24.58	0.003440:27.07	0.010043:27.02	0.009673:26.51	0.009434:21.66	0.001735:16.30	0.002995:12.85	0.002197:14.92	0.010161:15.54	0.009432:15.31	0.001249:15.51	0.009855:15.84
Chr01	40500001	0.003847:22.39	0.007306:24.71	0.004317:24.99	0.009360:28.54	0.003088:24.41	0.006808:26.30	0.007168:16.68	0.004833:20.98	0.006146:21.78	0.003352:20.50	0.004334:21.52	0.002841:18.83	0.005221:17.98	0.003276:23.16	0.003653:21.52	0.002846:20.45	0.004182:21.24	0.003888:22.44	0.006005:24.28	0.008092:17.21	0.001901:21.69	0.006878:24.91	0.002934:30.41	0.007175:27.22	0.004570:24.86	0.003015:30.38	0.006633:29.71	0.006817:28.02	0.004158:23.57	0.003352:18.85	0.003427:15.27	0.003412:16.40	0.004093:17.63	0.007655:18.13	0.003132:17.06	0.004731:17.22
Chr01	40550001	0.002508:14.76	0.001766:16.17	0.002439:16.59	0.002968:16.66	0.001932:16.91	0.004538:16.46	0.003459:11.62	0.003193:15.26	0.002904:16.79	0.001256:15.14	0.001264:16.14	0.002513:14.79	0.003239:15.80	0.003816:15.58	0.003047:15.45	0.003040:13.58	0.002941:15.35	0.002989:16.24	0.003225:15.76	0.001832:14.52	0.001425:13.46	0.002323:17.62	0.003234:19.22	0.003069:16.49	0.003546:14.69	0.002528:20.16	0.002883:20.01	0.003839:16.94	0.002798:15.67	0.003089:15.01	0.002123:11.60	0.002241:13.63	0.002683:14.30	0.003422:13.40	0.002206:13.69	0.002603:13.47
Chr01	40600001	0.009095:15.12	0.003885:16.16	0.010060:16.33	0.008106:15.15	0.008666:17.57	0.010005:14.97	0.007042:12.02	0.009505:16.66	0.006386:16.97	0.007328:16.20	0.008073:17.91	0.008397:16.06	0.006911:16.55	0.005435:15.98	0.006617:15.82	0.006398:13.40	0.009897:15.04	0.005418:17.11	0.008861:17.07	0.006860:15.62	0.004558:13.91	0.007577:18.03	0.007873:18.52	0.006522:15.43	0.008047:13.35	0.007563:20.35	0.005727:20.85	0.007357:16.82	0.006996:15.33	0.007289:15.68	0.006265:11.72	0.005291:14.98	0.008601:14.73	0.008475:13.99	0.007124:14.71	0.009163:14.44
Chr01	40650001	0.004757:19.69	0.002689:21.20	0.003913:21.32	0.005027:21.99	0.003308:21.46	0.004957:18.22	0.003022:15.45	0.003056:21.35	0.004304:22.98	0.004617:23.02	0.003491:24.21	0.002759:22.04	0.004352:21.22	0.004728:19.86	0.004883:19.93	0.004176:17.39	0.004680:18.92	0.002298:22.88	0.004857:21.20	0.002774:19.05	0.003369:18.31	0.004594:23.24	0.004294:26.90	0.004523:21.89	0.005720:20.29	0.004031:28.21	0.004562:29.89	0.004081:25.06	0.004667:21.23	0.003199:21.41	0.004248:17.27	0.004323:20.57	0.003716:20.53	0.003654:20.60	0.004307:20.37	0.003643:21.35
Chr01	40700001	0.006176:21.02	0.004172:21.45	0.008603:21.05	0.010527:22.09	0.004460:22.54	0.005414:20.76	0.006772:15.33	0.003228:19.85	0.006236:22.11	0.004814:20.82	0.004206:22.41	0.002663:20.11	0.006042:20.71	0.008375:20.49	0.005548:21.17	0.007051:18.99	0.007555:19.81	0.002609:22.74	0.008602:21.25	0.005460:18.86	0.003532:19.07	0.007286:24.39	0.004883:29.83	0.006313:24.80	0.005718:22.95	0.005202:28.50	0.006709:29.22	0.006889:26.17	0.007471:21.89	0.001743:20.23	0.008321:15.45	0.006841:18.42	0.007281:19.08	0.007936:18.36	0.004000:18.14	0.006409:18.88
Chr01	40750001	0.004413:18.92	0.001490:20.12	0.003337:21.97	0.003329:19.63	0.002094:21.27	0.002110:18.38	0.003263:15.10	0.001594:20.42	0.002343:22.24	0.002832:23.07	0.000765:24.15	0.001210:21.38	0.001657:21.73	0.002189:20.86	0.003403:21.61	0.003024:16.94	0.003516:18.79	0.000653:21.61	0.001965:20.54	0.003610:19.15	0.001743:18.14	0.001760:23.60	0.002557:27.49	0.003053:22.92	0.002447:21.10	0.004847:27.28	0.001824:28.32	0.001761:24.04	0.004953:20.97	0.001928:20.72	0.001841:17.35	0.003090:19.54	0.001221:20.24	0.001953:19.51	0.000620:18.92	0.003261:19.09
Chr01	40800001	0.004216:11.65	0.001773:12.52	NA:13.13	NA:12.03	NA:12.44	NA:10.74	NA:9.30	NA:11.04	0.002543:12.44	NA:12.56	NA:13.26	NA:12.03	NA:13.14	NA:12.12	NA:12.31	NA:10.04	0.002990:12.04	0.003587:12.15	NA:11.96	0.005368:11.37	NA:9.65	0.005589:14.11	0.004824:16.06	0.004224:12.52	0.004883:11.67	0.004203:15.88	0.005695:15.86	0.005757:13.46	0.005761:13.38	NA:10.90	NA:8.71	NA:10.36	NA:10.45	NA:10.31	NA:10.32	NA:10.44
Chr01	40850001	0.005001:17.69	0.000985:20.15	0.005245:19.07	0.005713:17.59	0.002567:18.00	0.003334:14.59	0.001468:14.33	0.005179:18.37	0.001059:18.61	0.001341:22.85	0.000976:24.04	0.002030:21.24	0.003678:20.53	0.005691:19.19	0.005053:18.77	0.004492:14.81	0.001693:16.83	0.004824:21.16	0.005322:18.73	0.003083:17.17	0.002108:16.40	0.005170:22.77	0.004792:27.14	0.004353:22.65	0.003790:21.35	0.004126:26.62	0.005418:27.70	0.005634:22.71	0.005145:21.33	0.005238:20.69	0.005769:17.00	0.004096:20.80	0.003598:19.88	0.004607:19.49	0.001184:19.32	0.005667:18.77
Chr01	40900001	0.003709:14.62	0.003110:15.42	0.002800:15.61	0.003406:13.40	0.003890:14.85	0.004110:12.21	0.002670:11.73	0.004445:16.63	0.002059:16.11	0.002910:18.76	0.003052:19.54	0.005235:18.39	0.002404:16.03	0.004573:14.94	0.002608:15.34	0.004076:12.37	0.002745:13.13	0.003093:16.94	0.002890:16.07	0.005047:14.88	0.003527:13.74	0.004274:18.01	0.006219:21.18	0.005315:16.54	0.006301:15.10	0.005609:20.72	0.004831:21.37	0.004488:16.69	0.005849:15.99	0.002872:17.32	0.002853:14.48	0.002675:17.23	0.003027:17.13	0.004787:16.14	0.003643:16.43	0.002402:15.83
Chr01	40950001	0.009677:22.70	0.006078:23.93	0.006777:24.23	0.009165:21.11	0.004497:24.35	0.005769:19.36	0.006398:18.57	0.006267:25.00	0.005669:23.83	0.003200:27.22	0.003923:28.99	0.005878:25.75	0.005196:24.55	0.007697:22.17	0.008335:22.72	0.010835:19.56	0.006960:22.15	0.003400:25.41	0.009312:23.30	0.004562:23.19	0.008814:21.31	0.007326:27.28	0.007122:30.25	0.006979:24.46	0.009357:22.20	0.006557:30.39	0.007122:31.22	0.007949:26.08	0.007008:23.23	0.005152:25.73	0.006720:21.55	0.006204:23.53	0.003351:23.90	0.005716:24.14	0.006736:23.80	0.005952:22.87
Chr01	41000001	0.007956:13.85	0.008784:14.88	0.009396:14.05	0.011551:12.99	0.007949:15.28	0.011998:11.75	0.010537:10.38	0.010790:14.20	0.011839:15.01	0.007149:15.45	0.006108:17.03	0.006392:14.87	0.009203:15.26	0.010151:13.76	0.009026:13.88	0.009878:12.18	0.008381:13.17	0.010071:14.81	0.009516:14.20	0.009617:13.22	0.008107:12.68	0.010576:16.85	0.007540:19.93	0.010126:15.50	0.011760:13.82	0.010518:19.47	0.011254:19.78	0.009205:16.08	0.011440:14.78	0.008901:14.01	0.010005:11.40	0.010986:12.59	0.007333:13.44	0.008465:13.83	0.010636:13.07	0.011602:13.19
Chr01	41050001	0.005372:11.82	0.003232:11.92	0.005696:12.59	0.007542:12.10	0.014409:12.83	0.008598:10.18	NA:9.29	0.014630:13.65	0.006896:12.85	0.005004:14.53	0.005782:14.82	0.007287:13.59	0.005608:13.49	0.014820:11.35	0.005334:12.29	0.005291:9.74	0.005993:11.19	0.005375:12.44	0.004662:12.24	0.004720:10.49	0.005770:10.77	0.006196:15.55	0.007076:17.75	0.007276:14.02	0.007489:12.80	0.006416:17.45	0.007321:17.36	0.007060:15.09	0.007644:13.94	0.006442:13.34	0.004461:11.14	0.014285:11.52	0.005836:12.14	0.004831:12.54	0.005488:11.48	0.005456:11.49
Chr01	41100001	0.002595:11.10	0.001806:11.41	0.001792:10.89	0.002301:10.50	0.004585:11.01	NA:8.57	0.004028:8.43	NA:11.32	0.001696:12.06	0.002215:12.88	0.002129:13.84	0.001505:12.38	0.002692:12.22	0.003475:10.97	0.003083:11.87	0.002126:9.91	0.002531:10.38	0.001813:11.63	0.002863:11.36	0.002802:10.78	0.002293:9.99	0.002910:13.52	0.001482:13.55	0.001615:10.79	0.001760:9.49	0.001681:15.59	0.002593:14.59	0.002700:12.52	0.002491:10.93	0.001371:11.89	NA:9.20	0.005256:10.93	0.002035:11.48	0.001491:11.27	0.002418:10.39	0.001503:11.02
Chr01	41150001	0.005942:12.37	0.001978:13.85	0.003115:13.15	0.004449:11.47	0.003119:13.15	0.005080:10.00	0.003799:9.78	0.005397:13.86	0.007215:13.83	0.003278:15.21	0.005552:16.22	0.002649:14.94	0.005479:14.15	0.005101:13.04	0.006625:12.70	0.006345:11.35	0.007055:11.93	0.005884:13.43	0.003468:13.27	0.003419:12.83	0.006138:11.95	0.004361:15.50	0.002818:17.65	0.003837:15.26	0.006291:13.20	0.002422:18.51	0.004597:18.19	0.003874:14.81	0.003021:14.49	0.005248:14.00	0.005660:11.61	0.004806:13.49	0.003587:13.80	0.005421:12.68	0.004056:12.67	0.005633:13.07
Chr01	41200001	0.006087:15.52	0.002919:17.76	0.002369:17.60	0.003832:15.18	0.003105:15.85	0.004774:12.66	0.005705:13.03	0.005295:19.02	0.004440:17.64	0.001198:18.41	0.004649:21.82	0.003752:17.64	0.004352:18.09	0.006370:15.89	0.004280:15.20	0.004478:13.23	0.003646:15.17	0.003928:17.24	0.003056:15.94	0.005844:16.57	0.003972:14.58	0.002150:19.15	0.002185:21.57	0.002181:18.05	0.005668:15.79	0.003034:21.91	0.001329:22.17	0.001081:17.32	0.002044:17.75	0.004331:18.38	0.003817:14.95	0.002987:17.03	0.003814:19.14	0.004613:17.35	0.002475:16.19	0.003727:16.91
Chr01	41250001	0.002008:18.77	0.001294:21.09	0.003884:21.01	0.002267:18.21	0.002623:19.73	0.004720:17.54	0.002195:14.86	0.001179:20.19	0.001770:20.29	0.000685:21.98	0.003783:23.30	0.001754:21.19	0.002624:20.47	0.006307:19.22	0.001096:19.47	0.003749:16.68	0.003348:18.81	0.001287:20.08	0.002294:20.42	0.002348:17.92	0.001724:17.44	0.001423:22.10	0.002207:26.69	0.002553:21.72	0.006438:20.41	0.002135:26.00	0.000950:26.73	0.001157:22.94	0.002183:20.85	0.001814:20.19	0.002943:17.09	0.002541:20.61	0.001449:20.21	0.004351:19.19	0.000910:19.21	0.001618:18.13
Chr01	41300001	0.001340:12.93	0.000586:15.12	0.002044:15.31	0.001327:12.60	0.001438:12.97	0.005789:12.32	0.001328:10.86	0.007525:13.51	0.006694:14.97	0.000307:15.84	0.000794:16.53	0.006925:14.56	0.008536:14.25	0.009739:14.26	0.002141:14.05	0.000728:10.97	0.001020:13.80	0.001509:14.55	0.001327:14.40	0.001301:13.30	0.002213:12.32	0.000061:16.15	0.005849:18.19	0.004657:13.36	0.005299:11.19	0.004622:18.76	0.000030:18.62	0.000123:15.63	0.005025:13.81	0.000813:14.39	0.000936:11.14	0.001447:13.77	0.000979:13.44	0.003453:13.01	0.002605:12.81	0.001737:12.98
Chr01	41350001	0.001963:16.24	0.001229:17.60	0.002334:18.44	0.002218:14.69	0.002084:16.64	0.002991:14.42	0.001949:12.89	0.005109:17.61	0.003106:19.00	0.000993:19.92	0.001806:20.88	0.006733:18.93	0.005306:18.09	0.005650:16.80	0.003073:17.61	0.002448:14.54	0.001648:16.54	0.002188:18.01	0.002394:17.85	0.001856:16.08	0.002898:15.02	0.001095:19.50	0.002074:22.38	0.001931:17.76	0.005686:15.79	0.001936:23.23	0.001183:23.36	0.001000:19.16	0.002011:16.76	0.001882:18.52	0.001489:15.29	0.001560:17.78	0.003116:17.16	0.001157:17.07	0.002164:16.97	0.001987:16.59
Chr01	41400001	0.003600:18.51	0.001063:19.81	0.000767:20.61	0.002063:16.55	0.002147:19.40	0.001644:17.59	0.002820:14.24	0.001401:20.35	0.001556:20.81	0.002242:20.70	0.000919:22.71	0.002963:20.16	0.002371:19.05	0.002688:18.76	0.002756:19.20	0.002886:16.75	0.003454:18.28	0.003078:19.79	0.003119:19.55	0.003790:19.13	0.000906:17.17	0.003394:21.03	0.003516:23.00	0.002871:18.35	0.003080:16.11	0.002656:24.43	0.004188:24.36	0.003747:19.72	0.003632:17.82	0.003140:20.16	0.002644:15.76	0.003707:17.49	0.002558:18.44	0.000703:18.24	0.002366:17.83	0.002243:17.87
[truncated: 12,269 more rows]
