# Supplementary material for: Genomic consequences of residual recombination in a hybrid apomictic hickory complex
Source: Nat Commun. 2026 Feb 5;17:2376. doi: 10.1038/s41467-026-68867-6 (PMC12982824; doi:10.1038/s41467-026-68867-6)
Supplement: Supplementary file 9 — Source Data [file 41467_2026_68867_MOESM9_ESM.zip › Source_data/supplementary_figures/het_sfs/1_Apom195_Cda21_jc.sfs]

num	count	ratio
0	5558458	0.906434272459714
1	44631	0.00727810986682809
2	18155	0.00296058982842114
3	10554	0.00172107215913835
4	6903	0.00112569273399015
5	5143	0.000838684301160558
6	4032	0.000657510227936879
7	3123	0.000509276895299324
8	2555	0.000416651446522501
9	2843	0.000463616462803707
10	2070	0.000337561054521166
11	2255	0.000367729554562912
12	1547	0.000252273889538282
13	1436	0.000234172789513234
14	1361	0.000221942316523336
15	1370	0.000223409973282124
16	1437	0.000234335862486432
17	1668	0.000272005719295316
18	2395	0.000390559770810721
19	5588	0.000911251774233948
20	45975	0.00749727994280705
21	408725	0.0666520009706103
