# Supplementary material for: Genomic consequences of residual recombination in a hybrid apomictic hickory complex
Source: Nat Commun. 2026 Feb 5;17:2376. doi: 10.1038/s41467-026-68867-6 (PMC12982824; doi:10.1038/s41467-026-68867-6)
Supplement: Supplementary file 9 — Source Data [file 41467_2026_68867_MOESM9_ESM.zip › Source_data/supplementary_figures/het_sfs/1_Apom195_Chu11_jc.sfs]

num	count	ratio
0	3445107	0.561803841477415
1	96665	0.0157634489542456
2	37789	0.00616236458420306
3	21100	0.00344083973449111
4	13887	0.00226459437880938
5	10652	0.00173705331051181
6	8986	0.0014653737371629
7	8886	0.00144906643984303
8	11200	0.00182641729982466
9	23365	0.00381020001878601
10	181403	0.0295819265571512
11	2273184	0.370694873507556
