# Supplementary material for: Genomic consequences of residual recombination in a hybrid apomictic hickory complex
Source: Nat Commun. 2026 Feb 5;17:2376. doi: 10.1038/s41467-026-68867-6 (PMC12982824; doi:10.1038/s41467-026-68867-6)
Supplement: Supplementary file 9 — Source Data [file 41467_2026_68867_MOESM9_ESM.zip › Source_data/supplementary_figures/het_sfs/1_Apom195_Chu44_jc.sfs]

num	count	ratio
0	3375143	0.550394603980546
1	105955	0.0172783968752609
2	50091	0.00816848830049261
3	29031	0.00473417148492945
4	19435	0.00316932323411539
5	14073	0.00229492595182433
6	10763	0.00175515441053686
7	8433	0.00137519438298405
8	6930	0.00113009570426651
9	5839	0.000952183090506805
10	5023	0.000819115544376722
11	4521	0.000737252911831009
12	4001	0.000652454965767721
13	3431	0.000559503371044502
14	3132	0.000510744552058111
15	2881	0.000469813235785255
16	2561	0.000417629884361693
17	2423	0.000395125814060282
18	2199	0.000358597468063789
19	1941	0.000316524640978542
20	1865	0.000304131095015446
21	1809	0.000294999008516323
22	1615	0.000263362851715789
23	1623	0.000264667435501378
24	1522	0.000248197065208316
25	1487	0.000242489511146364
26	1495	0.000243794094931953
27	1489	0.000242815657092761
28	1430	0.000233194351674042
29	1423	0.000232052840861652
30	1457	0.000237597321950405
31	1483	0.000241837219253569
32	1498	0.000244283313851549
33	1655	0.000269885770643734
34	1836	0.000299401978792686
35	2140	0.00034897616264507
36	2571	0.00041926061409368
37	3466	0.000565210925106454
38	4793	0.000781608760541037
39	7277	0.00118668202596644
40	12465	0.00203270461092093
41	23751	0.00387314618644068
42	70794	0.0115445880646239
43	471564	0.0768993435334391
44	1851910	0.301996469796276
