# Supplementary material for: Genomic consequences of residual recombination in a hybrid apomictic hickory complex
Source: Nat Commun. 2026 Feb 5;17:2376. doi: 10.1038/s41467-026-68867-6 (PMC12982824; doi:10.1038/s41467-026-68867-6)
Supplement: Supplementary file 9 — Source Data [file 41467_2026_68867_MOESM9_ESM.zip › Source_data/supplementary_figures/het_sfs/1_Apom195_Cda9_2_jc.sfs]

num	count	ratio
0	5615506	0.91573725943475
1	40090	0.00653759549553311
2	15782	0.00257361766302079
3	8698	0.00141840872088169
4	6771	0.00110416710152793
5	4526	0.000738068276697003
6	3914	0.000638267617099441
7	4756	0.000775575060532688
8	27526	0.00448874666026551
9	404655	0.0659882939696919
