# Supplementary material for: Genomic consequences of residual recombination in a hybrid apomictic hickory complex
Source: Nat Commun. 2026 Feb 5;17:2376. doi: 10.1038/s41467-026-68867-6 (PMC12982824; doi:10.1038/s41467-026-68867-6)
Supplement: Supplementary file 9 — Source Data [file 41467_2026_68867_MOESM9_ESM.zip › Source_data/supplementary_figures/het_sfs/1m_fruit180_3sp.het1.csv]

id	het_p	group
Cca1-1	0.416730974	Cca-Tree1
Cca1-10	0.430143629	Cca-Tree1
Cca1-11	0.441049636	Cca-Tree1
Cca1-12	0.441293941	Cca-Tree1
Cca1-13	0.438210835	Cca-Tree1
Cca1-14	0.440046947	Cca-Tree1
Cca1-15	0.422856558	Cca-Tree1
Cca1-16	0.434718088	Cca-Tree1
Cca1-17	0.286879546	Cca-Tree1
Cca1-18	0.431854094	Cca-Tree1
Cca1-19	0.419576718	Cca-Tree1
Cca1-2	0.428592092	Cca-Tree1
Cca1-20	0.441236477	Cca-Tree1
Cca1-3	0.436820843	Cca-Tree1
Cca1-4	0.262534068	Cca-Tree1
Cca1-5	0.438249341	Cca-Tree1
Cca1-6	0.431153558	Cca-Tree1
Cca1-7	0.272103052	Cca-Tree1
Cca1-8	0.434375138	Cca-Tree1
Cca1-9	0.247736715	Cca-Tree1
Cca2-1	0.43240985	Cca-Tree2
Cca2-10	0.439606406	Cca-Tree2
Cca2-11	0.433111705	Cca-Tree2
Cca2-12	0.434834206	Cca-Tree2
Cca2-13	0.440478196	Cca-Tree2
Cca2-14	0.43812959	Cca-Tree2
Cca2-15	0.441419604	Cca-Tree2
Cca2-16	0.432962276	Cca-Tree2
Cca2-17	0.265071975	Cca-Tree2
Cca2-18	0.444906734	Cca-Tree2
Cca2-19	0.308366661	Cca-Tree2
Cca2-2	0.4105503	Cca-Tree2
Cca2-20	0.426607374	Cca-Tree2
Cca2-3	0.440861457	Cca-Tree2
Cca2-4	0.430393799	Cca-Tree2
Cca2-5	0.432372033	Cca-Tree2
Cca2-6	0.253126056	Cca-Tree2
Cca2-7	0.432501049	Cca-Tree2
Cca2-8	0.444453796	Cca-Tree2
Cca2-9	0.435328524	Cca-Tree2
Cca3-1	0.437503663	Cca-Tree3
Cca3-10	0.423172444	Cca-Tree3
Cca3-11	0.440145639	Cca-Tree3
Cca3-12	0.421827856	Cca-Tree3
Cca3-13	0.291831025	Cca-Tree3
Cca3-14	0.433843578	Cca-Tree3
Cca3-15	0.437982144	Cca-Tree3
Cca3-16	0.435256421	Cca-Tree3
Cca3-17	0.422722201	Cca-Tree3
Cca3-18	0.434695688	Cca-Tree3
Cca3-19	0.424233122	Cca-Tree3
Cca3-2	0.426552281	Cca-Tree3
Cca3-20	0.425337064	Cca-Tree3
Cca3-3	0.433081007	Cca-Tree3
Cca3-4	0.442217171	Cca-Tree3
Cca3-5	0.42749946	Cca-Tree3
Cca3-6	0.415278962	Cca-Tree3
Cca3-7	0.437094257	Cca-Tree3
Cca3-8	0.437736363	Cca-Tree3
Cca3-9	0.435295602	Cca-Tree3
Cda1-1	0.431064737	Cda-Tree1
Cda1-10	0.444756872	Cda-Tree1
Cda1-11	0.43062329	Cda-Tree1
Cda1-13	0.422208864	Cda-Tree1
Cda1-14	0.430857546	Cda-Tree1
Cda1-16	0.450954423	Cda-Tree1
Cda1-17	0.281093668	Cda-Tree1
Cda1-18	0.44456698	Cda-Tree1
Cda1-19	0.442556123	Cda-Tree1
Cda1-2	0.455451592	Cda-Tree1
Cda1-20	0.430518989	Cda-Tree1
Cda1-3	0.438678672	Cda-Tree1
Cda1-4	0.291332639	Cda-Tree1
Cda1-5	0.442094888	Cda-Tree1
Cda1-6	0.440849221	Cda-Tree1
Cda1-7	0.425070935	Cda-Tree1
Cda1-8	0.306681413	Cda-Tree1
Cda1-9	0.434821501	Cda-Tree1
Cda2-1	0.444481735	Cda-Tree2
Cda2-10	0.438896356	Cda-Tree2
Cda2-11	0.251319195	Cda-Tree2
Cda2-12	0.442053992	Cda-Tree2
Cda2-13	0.423940978	Cda-Tree2
Cda2-14	0.292780754	Cda-Tree2
Cda2-15	0.434674875	Cda-Tree2
Cda2-16	0.264455211	Cda-Tree2
Cda2-17	0.429793413	Cda-Tree2
Cda2-18	0.439720686	Cda-Tree2
Cda2-19	0.267252164	Cda-Tree2
Cda2-2	0.275393123	Cda-Tree2
Cda2-20	0.435171174	Cda-Tree2
Cda2-21	0.424048317	Cda-Tree2
Cda2-3	0.440068095	Cda-Tree2
Cda2-4	0.444520981	Cda-Tree2
Cda2-5	0.436043495	Cda-Tree2
Cda2-6	0.446398118	Cda-Tree2
Cda2-7	0.439823209	Cda-Tree2
Cda2-8	0.433721396	Cda-Tree2
Cda2-9	0.433663086	Cda-Tree2
Cda4-1	0.26025443	Cda-Tree4
Cda4-10	0.4374794	Cda-Tree4
Cda4-11	0.438377648	Cda-Tree4
Cda4-12	0.429089302	Cda-Tree4
Cda4-13	0.433360445	Cda-Tree4
Cda4-14	0.42958152	Cda-Tree4
Cda4-15	0.289782263	Cda-Tree4
Cda4-16	0.441285704	Cda-Tree4
Cda4-17	0.436403454	Cda-Tree4
Cda4-18	0.44075409	Cda-Tree4
Cda4-19	0.440527644	Cda-Tree4
Cda4-2	0.433492812	Cda-Tree4
Cda4-20	0.438424655	Cda-Tree4
Cda4-21	0.427517907	Cda-Tree4
Cda4-3	0.434345253	Cda-Tree4
Cda4-4	0.439992931	Cda-Tree4
Cda4-5	0.441646225	Cda-Tree4
Cda4-6	0.430769046	Cda-Tree4
Cda4-7	0.248172952	Cda-Tree4
Cda4-8	0.448132676	Cda-Tree4
Cda4-9	0.447188603	Cda-Tree4
Chu2-1	0.539048828	Chu-Tree2
Chu2-10	0.548435991	Chu-Tree2
Chu2-11	0.543488203	Chu-Tree2
Chu2-12	0.553412188	Chu-Tree2
Chu2-13	0.551456612	Chu-Tree2
Chu2-14	0.536540683	Chu-Tree2
Chu2-15	0.552491752	Chu-Tree2
Chu2-16	0.54136457	Chu-Tree2
Chu2-17	0.296316823	Chu-Tree2
Chu2-18	0.540903125	Chu-Tree2
Chu2-19	0.529889855	Chu-Tree2
Chu2-2	0.544765013	Chu-Tree2
Chu2-20	0.321366313	Chu-Tree2
Chu2-3	0.543779463	Chu-Tree2
Chu2-4	0.547713172	Chu-Tree2
Chu2-5	0.549097597	Chu-Tree2
Chu2-6	0.538893514	Chu-Tree2
Chu2-7	0.545253594	Chu-Tree2
Chu2-8	0.54049429	Chu-Tree2
Chu2-9	0.543419003	Chu-Tree2
Chu3-1	0.47857928	Chu-Tree3
Chu3-10	0.543180167	Chu-Tree3
Chu3-11	0.536224987	Chu-Tree3
Chu3-12	0.540080265	Chu-Tree3
Chu3-13	0.54130122	Chu-Tree3
Chu3-14	0.540291004	Chu-Tree3
Chu3-15	0.541136165	Chu-Tree3
Chu3-16	0.541384508	Chu-Tree3
Chu3-17	0.548846911	Chu-Tree3
Chu3-18	0.544652683	Chu-Tree3
Chu3-19	0.529146868	Chu-Tree3
Chu3-2	0.544546548	Chu-Tree3
Chu3-20	0.537072077	Chu-Tree3
Chu3-3	0.518956728	Chu-Tree3
Chu3-4	0.541545381	Chu-Tree3
Chu3-5	0.545287038	Chu-Tree3
Chu3-6	0.547990918	Chu-Tree3
Chu3-7	0.478668858	Chu-Tree3
Chu3-8	0.311112167	Chu-Tree3
Chu3-9	0.542773496	Chu-Tree3
Chu5-1	0.548396282	Chu-Tree5
Chu5-10	0.454805945	Chu-Tree5
Chu5-11	0.549960153	Chu-Tree5
Chu5-12	0.546477966	Chu-Tree5
Chu5-13	0.537545992	Chu-Tree5
Chu5-14	0.549031799	Chu-Tree5
Chu5-15	0.545979789	Chu-Tree5
Chu5-16	0.544059728	Chu-Tree5
Chu5-17	0.537725476	Chu-Tree5
Chu5-18	0.552056376	Chu-Tree5
Chu5-19	0.546468659	Chu-Tree5
Chu5-2	0.559614115	Chu-Tree5
Chu5-20	0.557691913	Chu-Tree5
Chu5-3	0.528753156	Chu-Tree5
Chu5-4	0.554880129	Chu-Tree5
Chu5-5	0.557832561	Chu-Tree5
Chu5-6	0.560399634	Chu-Tree5
Chu5-7	0.550210969	Chu-Tree5
Chu5-8	0.569153923	Chu-Tree5
Chu5-9	0.550671639	Chu-Tree5
