# Supplementary material for: Genomic consequences of residual recombination in a hybrid apomictic hickory complex
Source: Nat Commun. 2026 Feb 5;17:2376. doi: 10.1038/s41467-026-68867-6 (PMC12982824; doi:10.1038/s41467-026-68867-6)
Supplement: Supplementary file 9 — Source Data [file 41467_2026_68867_MOESM9_ESM.zip › Source_data/supplementary_figures/het_sfs/1_Apom195_Cca55_jc.sfs]

num	count	ratio
0	5544609	0.904175874853887
1	53946	0.00879713461217333
2	24745	0.00403524072180012
3	14598	0.00238053926275361
4	10121	0.00165046156174334
5	6914	0.00112748653669533
6	5362	0.000874397282291058
7	4292	0.000699909200968523
8	3678	0.000599782395424564
9	3109	0.000506993873674543
10	2682	0.000437361714118728
11	2351	0.000383384559989981
12	2181	0.000355662154546214
13	1871	0.000305109532854638
14	1703	0.000277713273357268
15	1532	0.000249827794940302
16	1370	0.000223409973282124
17	1314	0.000214277886783001
18	1212	0.00019764444351674
19	1101	0.000179543343491692
20	1038	0.000169269746180179
21	933	0.000152147083994322
22	845	0.000137796662352843
23	813	0.000132578327210487
24	782	0.000127523065041329
25	726	0.000118390978542206
26	678	0.000110563475828672
27	626	0.000102083681222343
28	629	0.000102572900141939
29	588	9.58869082407949e-05
30	600	9.78437839191784e-05
31	580	9.45823244552058e-05
32	590	9.62130541871921e-05
33	570	9.29515947232195e-05
34	590	9.62130541871921e-05
35	542	8.83855514736578e-05
36	598	9.75176379727812e-05
37	540	8.80594055272606e-05
38	504	8.21887784921099e-05
39	500	8.15364865993154e-05
40	491	8.00688298405277e-05
41	485	7.90903920013359e-05
42	508	8.28410703849044e-05
43	530	8.64286757952743e-05
44	516	8.41456541704935e-05
45	581	9.47453974284044e-05
46	663	0.000108117381230692
47	754	0.000122957021791768
48	890	0.000145134946146781
49	1130	0.000184272459714453
50	1570	0.00025602456792185
51	2269	0.000370012576187693
52	3935	0.000641692149536612
53	12110	0.00197481370543542
54	84225	0.0137348211676547
55	319604	0.0521187745261752
