# Supplementary material for: Genomic consequences of residual recombination in a hybrid apomictic hickory complex
Source: Nat Commun. 2026 Feb 5;17:2376. doi: 10.1038/s41467-026-68867-6 (PMC12982824; doi:10.1038/s41467-026-68867-6)
Supplement: Supplementary file 9 — Source Data [file 41467_2026_68867_MOESM9_ESM.zip › Source_data/supplementary_figures/het_sfs/1_Apom195_Chu57_jc.sfs]

num	count	ratio
0	2428215	0.395976239615513
1	511027	0.0833346922747767
2	136243	0.022217551087501
3	40085	0.00653678013066711
4	25724	0.00419488916256158
5	18700	0.00304946459881439
6	14287	0.00232982356808884
7	11868	0.00193535004592135
8	10222	0.0016669319320364
9	10230	0.00166823651582199
10	16907	0.00275707475786925
11	166623	0.0271717080132754
12	137496	0.0224218815229189
13	91876	0.0149824924855974
14	10481	0.00170916783209485
15	4236	0.0006907771144694
16	3290	0.000536510081823495
17	2945	0.000480249906069967
18	2632	0.000429208065458796
19	2373	0.000386972165400351
20	2176	0.00035484678968022
21	2024	0.000330059697754029
22	2370	0.000386482946480755
23	2699	0.000440133954663104
24	2918	0.000475846935793604
25	1946	0.000317340005844535
26	1541	0.00025129545169909
27	1396	0.000227649870585288
28	1403	0.000228791381397679
29	1346	0.000219496221925357
30	1224	0.000199601319195124
31	1269	0.000206939602989062
32	1194	0.000194709129999165
33	1179	0.000192263035401186
34	1149	0.000187370846205227
35	1162	0.000189490794856809
36	1223	0.000199438246221925
37	1303	0.000212484084077816
38	1345	0.000219333148952158
39	1585	0.00025847066251983
40	1716	0.00027983322200885
41	2320	0.000378329297820823
42	4094	0.000667620752275194
43	16836	0.00274549657677215
44	114976	0.0187494781664858
45	120753	0.0196915507326543
46	96675	0.0157650796839776
47	19709	0.00321400522877181
48	5960	0.000971914920263839
49	4270	0.000696321595558153
50	4728	0.000771009017283126
51	6181	0.00100795404734074
52	9669	0.00157675257785756
53	16002	0.00260949371712449
54	37022	0.00603728761375971
55	141416	0.0230611275778576
56	603421	0.0984016565604909
57	1248564	0.203607043708775
