# Supplementary material for: Genomic consequences of residual recombination in a hybrid apomictic hickory complex
Source: Nat Commun. 2026 Feb 5;17:2376. doi: 10.1038/s41467-026-68867-6 (PMC12982824; doi:10.1038/s41467-026-68867-6)
Supplement: Supplementary file 9 — Source Data [file 41467_2026_68867_MOESM9_ESM.zip › Source_data/supplementary_figures/het_sfs/1_Apom195_Cto36_jc.sfs]

num	count	ratio
0	2881586	0.469908796547549
1	1193848	0.194684342907239
2	420770	0.0686162149327878
3	238493	0.038891762597061
4	169515	0.0276433150517659
5	135458	0.0220895388035401
6	99247	0.0161845033710445
7	91673	0.0149493886720381
8	70813	0.0115476864511146
9	60840	0.00992135968940469
10	56397	0.00919682646948318
11	49852	0.00812951385989814
12	42114	0.00686765519328713
13	37232	0.00607153293813142
14	36137	0.00589296803247892
15	36509	0.00595363117850881
16	31620	0.0051563674125407
17	30962	0.005049065396176
18	28365	0.00462556488477916
19	29496	0.00481000041746681
20	26122	0.00425979220589463
21	26054	0.00424870324371712
22	24692	0.00402659785422059
23	25265	0.0041200386678634
24	22258	0.00362967823745512
25	22360	0.00364631168072138
26	22685	0.00369931039701094
27	24380	0.00397571908658262
28	23497	0.00383172565124823
29	23030	0.00375557057276447
30	22653	0.00369409206186858
31	23453	0.00382455044042749
32	24367	0.00397359913793103
33	22572	0.00368088315103949
34	20975	0.00342045561284128
35	22726	0.00370599638891208
36	14208	0.00231694080320615
