# Supplementary material for: Genomic consequences of residual recombination in a hybrid apomictic hickory complex
Source: Nat Commun. 2026 Feb 5;17:2376. doi: 10.1038/s41467-026-68867-6 (PMC12982824; doi:10.1038/s41467-026-68867-6)
Supplement: Supplementary file 9 — Source Data [file 41467_2026_68867_MOESM9_ESM.zip › Source_data/supplementary_figures/het_sfs/1_Apom195_Cda47_jc.sfs]

num	count	ratio
0	4983745	0.81271411481381
1	139460	0.022742156842281
2	51863	0.00845745360900058
3	77058	0.0125660771687401
4	55743	0.00909017674501127
5	13392	0.00218387325707606
6	15510	0.00252926181431076
7	10865	0.00177178785380312
8	6181	0.00100795404734074
9	34397	0.0056092210591133
10	22127	0.0036083156779661
11	11325	0.00184680142147449
12	33056	0.00539054020205394
13	23153	0.0037756285484679
14	13397	0.00218468862194206
15	8105	0.0013217064477749
16	7641	0.00124604058821074
17	2970	0.000484326730399933
18	9390	0.00153125521833514
19	10354	0.00168845756449862
20	22551	0.00367745861860232
21	15765	0.00257084542247641
22	26299	0.00428865612215079
23	23328	0.00380416631877766
24	17318	0.00282409774985389
25	27741	0.00452380734950321
26	25779	0.0042038581760875
27	7515	0.00122549339358771
28	13878	0.0022631267220506
29	14209	0.00231710387617934
30	11832	0.0019294794188862
31	19155	0.00312366280161977
32	11263	0.00183669089713618
33	21903	0.00357178733196961
34	30213	0.00492692373925023
35	31743	0.00517642538824413
36	35658	0.00581485607831677
37	37631	0.00613659905443767
38	25219	0.00411253731109627
39	19267	0.00314192697461802
40	15084	0.00245979272772815
41	12705	0.0020718421244886
42	16145	0.00263281315229189
43	17060	0.00278202492276864
44	24357	0.00397196840819905
45	35726	0.00582594504049428
46	30436	0.00496328901227352
47	12712	0.00207298363530099
