# Supplementary material for: Genomic consequences of residual recombination in a hybrid apomictic hickory complex
Source: Nat Commun. 2026 Feb 5;17:2376. doi: 10.1038/s41467-026-68867-6 (PMC12982824; doi:10.1038/s41467-026-68867-6)
Supplement: Supplementary file 9 — Source Data [file 41467_2026_68867_MOESM9_ESM.zip › Source_data/supplementary_figures/het_sfs/1_Apom195_Cda9_1_jc.sfs]

num	count	ratio
0	5595180	0.912422638181515
1	44418	0.00724337532353678
2	17080	0.00278528638223261
3	9323	0.00152032932913083
4	6161	0.00100469258787676
5	4303	0.000701703003673708
6	3624	0.000590976454871838
7	4989	0.000813571063287969
8	28315	0.00461741123611923
9	418831	0.0683000164377557
