# Supplementary material for: Genomic consequences of residual recombination in a hybrid apomictic hickory complex
Source: Nat Commun. 2026 Feb 5;17:2376. doi: 10.1038/s41467-026-68867-6 (PMC12982824; doi:10.1038/s41467-026-68867-6)
Supplement: Supplementary file 9 — Source Data [file 41467_2026_68867_MOESM9_ESM.zip › Source_data/supplementary_figures/king/FigS12_1m_Cto36_refChu-SW.kin0.txt]

FID1	ID1	FID2	ID2	N_SNP	HetHet	IBS0	Kinship
Cto-GJ1	Cto-GJ1	Cto-GJ2	Cto-GJ2	18169349	0.0420	0.0194	0.0058
Cto-GJ1	Cto-GJ1	Cto-LX1	Cto-LX1	17902059	0.0386	0.0254	-0.0684
Cto-GJ1	Cto-GJ1	Cto-LX2	Cto-LX2	17520581	0.0387	0.0242	-0.0729
Cto-GJ1	Cto-GJ1	Cto-LX3	Cto-LX3	17993178	0.0372	0.0253	-0.0692
Cto-GJ1	Cto-GJ1	Cto-LX4	Cto-LX4	17802641	0.0368	0.0244	-0.0607
Cto-GJ1	Cto-GJ1	Cto-LX5	Cto-LX5	17989180	0.0400	0.0259	-0.0775
Cto-GJ1	Cto-GJ1	Cto-NJ1	Cto-NJ1	16861857	0.0380	0.0244	-0.0642
Cto-GJ1	Cto-GJ1	Cto-NJ2	Cto-NJ2	18301027	0.0395	0.0242	-0.0533
Cto-GJ1	Cto-GJ1	Cto-SZ1	Cto-SZ1	18061366	0.0361	0.0250	-0.0812
Cto-GJ1	Cto-GJ1	Cto-SZ2	Cto-SZ2	18152166	0.0334	0.0264	-0.1327
Cto-GJ1	Cto-GJ1	Cto-SZ3	Cto-SZ3	18297754	0.0360	0.0246	-0.0772
Cto-GJ1	Cto-GJ1	Cto-YD1	Cto-YD1	17986350	0.0378	0.0266	-0.0786
Cto-GJ1	Cto-GJ1	Cto-YD2	Cto-YD2	17920055	0.0365	0.0256	-0.0770
Cto-GJ1	Cto-GJ1	Cto-YD3	Cto-YD3	18126984	0.0361	0.0274	-0.0832
Cto-GJ1	Cto-GJ1	Cto-YJ1	Cto-YJ1	18081034	0.0402	0.0208	-0.0141
Cto-GJ1	Cto-GJ1	Cto-YJ2	Cto-YJ2	18111659	0.0406	0.0222	-0.0431
Cto-GJ1	Cto-GJ1	Cto-YJ3	Cto-YJ3	18347789	0.0401	0.0207	-0.0080
Cto-GJ1	Cto-GJ1	Cto-YJ4	Cto-YJ4	18243114	0.0394	0.0238	-0.0343
Cto-GJ1	Cto-GJ1	Cto-YJ5	Cto-YJ5	18256524	0.0395	0.0206	-0.0078
Cto-GJ1	Cto-GJ1	Cto-YJ6	Cto-YJ6	18159716	0.0398	0.0217	-0.0197
Cto-GJ1	Cto-GJ1	Cto-YP1	Cto-YP1	18101766	0.0325	0.0330	-0.1447
Cto-GJ1	Cto-GJ1	Cto-YP2	Cto-YP2	17999258	0.0351	0.0307	-0.1120
Cto-GJ1	Cto-GJ1	Cto-YP4	Cto-YP4	17899053	0.0350	0.0314	-0.1073
Cto-GJ1	Cto-GJ1	Cto-YP5	Cto-YP5	17750944	0.0341	0.0312	-0.1107
Cto-GJ1	Cto-GJ1	Cto-YP6	Cto-YP6	18224662	0.0370	0.0272	-0.0839
Cto-GJ1	Cto-GJ1	Cto-YP7	Cto-YP7	18234980	0.0364	0.0291	-0.0918
Cto-GJ1	Cto-GJ1	Cto-YP8	Cto-YP8	17985832	0.0324	0.0353	-0.1708
Cto-GJ1	Cto-GJ1	Cto-YP9	Cto-YP9	17940113	0.0362	0.0271	-0.0916
Cto-GJ1	Cto-GJ1	Ctolc01	Ctolc01	17877995	0.0357	0.0312	-0.1076
Cto-GJ1	Cto-GJ1	Ctolc02	Ctolc02	16486363	0.0381	0.0239	-0.0587
Cto-GJ1	Cto-GJ1	Ctoldh01	Ctoldh01	18142403	0.0398	0.0234	-0.0588
Cto-GJ2	Cto-GJ2	Cto-LX1	Cto-LX1	17736409	0.0359	0.0280	-0.1084
Cto-GJ2	Cto-GJ2	Cto-LX2	Cto-LX2	17386664	0.0382	0.0271	-0.1074
Cto-GJ2	Cto-GJ2	Cto-LX3	Cto-LX3	17911936	0.0371	0.0273	-0.0937
Cto-GJ2	Cto-GJ2	Cto-LX4	Cto-LX4	17707337	0.0367	0.0277	-0.0959
Cto-GJ2	Cto-GJ2	Cto-LX5	Cto-LX5	17879493	0.0376	0.0266	-0.1024
Cto-GJ2	Cto-GJ2	Cto-NJ1	Cto-NJ1	16728673	0.0362	0.0260	-0.0933
Cto-GJ2	Cto-GJ2	Cto-NJ2	Cto-NJ2	18169718	0.0383	0.0248	-0.0712
Cto-GJ2	Cto-GJ2	Cto-SZ1	Cto-SZ1	17953873	0.0351	0.0229	-0.0611
Cto-GJ2	Cto-GJ2	Cto-SZ2	Cto-SZ2	18015414	0.0329	0.0253	-0.1181
Cto-GJ2	Cto-GJ2	Cto-SZ3	Cto-SZ3	18169051	0.0355	0.0218	-0.0488
Cto-GJ2	Cto-GJ2	Cto-YD1	Cto-YD1	17882274	0.0362	0.0282	-0.1067
Cto-GJ2	Cto-GJ2	Cto-YD2	Cto-YD2	17825348	0.0355	0.0274	-0.1042
Cto-GJ2	Cto-GJ2	Cto-YD3	Cto-YD3	18004493	0.0348	0.0298	-0.1164
Cto-GJ2	Cto-GJ2	Cto-YJ1	Cto-YJ1	17947313	0.0395	0.0231	-0.0413
Cto-GJ2	Cto-GJ2	Cto-YJ2	Cto-YJ2	17974398	0.0408	0.0233	-0.0586
Cto-GJ2	Cto-GJ2	Cto-YJ3	Cto-YJ3	18252942	0.0385	0.0226	-0.0367
Cto-GJ2	Cto-GJ2	Cto-YJ4	Cto-YJ4	18128263	0.0366	0.0230	-0.0412
Cto-GJ2	Cto-GJ2	Cto-YJ5	Cto-YJ5	18082659	0.0379	0.0217	-0.0281
Cto-GJ2	Cto-GJ2	Cto-YJ6	Cto-YJ6	18062655	0.0387	0.0217	-0.0307
Cto-GJ2	Cto-GJ2	Cto-YP1	Cto-YP1	18014503	0.0317	0.0327	-0.1383
Cto-GJ2	Cto-GJ2	Cto-YP2	Cto-YP2	17912231	0.0347	0.0308	-0.1247
Cto-GJ2	Cto-GJ2	Cto-YP4	Cto-YP4	17824455	0.0347	0.0305	-0.1119
Cto-GJ2	Cto-GJ2	Cto-YP5	Cto-YP5	17689273	0.0330	0.0311	-0.1239
Cto-GJ2	Cto-GJ2	Cto-YP6	Cto-YP6	18101828	0.0351	0.0291	-0.1152
Cto-GJ2	Cto-GJ2	Cto-YP7	Cto-YP7	18119117	0.0343	0.0296	-0.1142
Cto-GJ2	Cto-GJ2	Cto-YP8	Cto-YP8	17887458	0.0310	0.0349	-0.1663
Cto-GJ2	Cto-GJ2	Cto-YP9	Cto-YP9	17831728	0.0347	0.0280	-0.1143
Cto-GJ2	Cto-GJ2	Ctolc01	Ctolc01	17765381	0.0335	0.0302	-0.1108
Cto-GJ2	Cto-GJ2	Ctolc02	Ctolc02	16316817	0.0340	0.0260	-0.1005
Cto-GJ2	Cto-GJ2	Ctoldh01	Ctoldh01	17994985	0.0384	0.0271	-0.1018
Cto-LX1	Cto-LX1	Cto-LX2	Cto-LX2	17265938	0.0418	0.0203	-0.0088
Cto-LX1	Cto-LX1	Cto-LX3	Cto-LX3	17641707	0.0406	0.0226	-0.0206
Cto-LX1	Cto-LX1	Cto-LX4	Cto-LX4	17468154	0.0420	0.0207	-0.0047
Cto-LX1	Cto-LX1	Cto-LX5	Cto-LX5	17651516	0.0419	0.0213	-0.0127
Cto-LX1	Cto-LX1	Cto-NJ1	Cto-NJ1	16618152	0.0396	0.0235	-0.0284
Cto-LX1	Cto-LX1	Cto-NJ2	Cto-NJ2	17915843	0.0388	0.0234	-0.0305
Cto-LX1	Cto-LX1	Cto-SZ1	Cto-SZ1	17653481	0.0307	0.0317	-0.1837
Cto-LX1	Cto-LX1	Cto-SZ2	Cto-SZ2	17734439	0.0296	0.0327	-0.2321
Cto-LX1	Cto-LX1	Cto-SZ3	Cto-SZ3	17895685	0.0325	0.0309	-0.1679
Cto-LX1	Cto-LX1	Cto-YD1	Cto-YD1	17692200	0.0412	0.0200	0.0028
Cto-LX1	Cto-LX1	Cto-YD2	Cto-YD2	17579496	0.0421	0.0206	0.0014
Cto-LX1	Cto-LX1	Cto-YD3	Cto-YD3	17777168	0.0402	0.0227	-0.0289
Cto-LX1	Cto-LX1	Cto-YJ1	Cto-YJ1	17684660	0.0374	0.0251	-0.0596
Cto-LX1	Cto-LX1	Cto-YJ2	Cto-YJ2	17731764	0.0400	0.0204	-0.0097
Cto-LX1	Cto-LX1	Cto-YJ3	Cto-YJ3	17919109	0.0374	0.0258	-0.0717
Cto-LX1	Cto-LX1	Cto-YJ4	Cto-YJ4	17809759	0.0362	0.0266	-0.0896
Cto-LX1	Cto-LX1	Cto-YJ5	Cto-YJ5	17812805	0.0375	0.0254	-0.0741
Cto-LX1	Cto-LX1	Cto-YJ6	Cto-YJ6	17795112	0.0372	0.0248	-0.0631
Cto-LX1	Cto-LX1	Cto-YP1	Cto-YP1	17749355	0.0346	0.0295	-0.1287
Cto-LX1	Cto-LX1	Cto-YP2	Cto-YP2	17682359	0.0362	0.0275	-0.0796
Cto-LX1	Cto-LX1	Cto-YP4	Cto-YP4	17569773	0.0342	0.0290	-0.1123
Cto-LX1	Cto-LX1	Cto-YP5	Cto-YP5	17446096	0.0357	0.0282	-0.0990
Cto-LX1	Cto-LX1	Cto-YP6	Cto-YP6	17841623	0.0379	0.0248	-0.0470
Cto-LX1	Cto-LX1	Cto-YP7	Cto-YP7	17875179	0.0358	0.0254	-0.0701
Cto-LX1	Cto-LX1	Cto-YP8	Cto-YP8	17649769	0.0327	0.0321	-0.1650
Cto-LX1	Cto-LX1	Cto-YP9	Cto-YP9	17602993	0.0376	0.0240	-0.0386
Cto-LX1	Cto-LX1	Ctolc01	Ctolc01	17549165	0.0350	0.0282	-0.1079
Cto-LX1	Cto-LX1	Ctolc02	Ctolc02	16259390	0.0421	0.0194	0.0119
Cto-LX1	Cto-LX1	Ctoldh01	Ctoldh01	17767155	0.0417	0.0208	-0.0093
Cto-LX2	Cto-LX2	Cto-LX3	Cto-LX3	17281415	0.0426	0.0211	-0.0161
Cto-LX2	Cto-LX2	Cto-LX4	Cto-LX4	17145519	0.0449	0.0189	0.0056
Cto-LX2	Cto-LX2	Cto-LX5	Cto-LX5	17319043	0.0438	0.0201	0.0099
Cto-LX2	Cto-LX2	Cto-NJ1	Cto-NJ1	16346960	0.0408	0.0231	-0.0299
Cto-LX2	Cto-LX2	Cto-NJ2	Cto-NJ2	17556792	0.0407	0.0229	-0.0340
Cto-LX2	Cto-LX2	Cto-SZ1	Cto-SZ1	17314622	0.0334	0.0316	-0.1863
Cto-LX2	Cto-LX2	Cto-SZ2	Cto-SZ2	17334710	0.0306	0.0332	-0.2487
Cto-LX2	Cto-LX2	Cto-SZ3	Cto-SZ3	17519769	0.0328	0.0307	-0.1802
Cto-LX2	Cto-LX2	Cto-YD1	Cto-YD1	17366422	0.0431	0.0206	-0.0080
Cto-LX2	Cto-LX2	Cto-YD2	Cto-YD2	17261174	0.0434	0.0206	-0.0061
Cto-LX2	Cto-LX2	Cto-YD3	Cto-YD3	17452806	0.0424	0.0224	-0.0327
Cto-LX2	Cto-LX2	Cto-YJ1	Cto-YJ1	17337937	0.0392	0.0246	-0.0627
Cto-LX2	Cto-LX2	Cto-YJ2	Cto-YJ2	17375981	0.0446	0.0206	0.0057
Cto-LX2	Cto-LX2	Cto-YJ3	Cto-YJ3	17546757	0.0391	0.0231	-0.0581
Cto-LX2	Cto-LX2	Cto-YJ4	Cto-YJ4	17457499	0.0371	0.0267	-0.1011
Cto-LX2	Cto-LX2	Cto-YJ5	Cto-YJ5	17432942	0.0383	0.0259	-0.0882
Cto-LX2	Cto-LX2	Cto-YJ6	Cto-YJ6	17442236	0.0379	0.0250	-0.0747
Cto-LX2	Cto-LX2	Cto-YP1	Cto-YP1	17406066	0.0362	0.0301	-0.1424
Cto-LX2	Cto-LX2	Cto-YP2	Cto-YP2	17352738	0.0393	0.0269	-0.0781
Cto-LX2	Cto-LX2	Cto-YP4	Cto-YP4	17267941	0.0392	0.0286	-0.1043
Cto-LX2	Cto-LX2	Cto-YP5	Cto-YP5	17146005	0.0379	0.0287	-0.1086
Cto-LX2	Cto-LX2	Cto-YP6	Cto-YP6	17492784	0.0396	0.0249	-0.0551
Cto-LX2	Cto-LX2	Cto-YP7	Cto-YP7	17517156	0.0381	0.0255	-0.0759
Cto-LX2	Cto-LX2	Cto-YP8	Cto-YP8	17331183	0.0373	0.0330	-0.1681
Cto-LX2	Cto-LX2	Cto-YP9	Cto-YP9	17253921	0.0403	0.0252	-0.0476
Cto-LX2	Cto-LX2	Ctolc01	Ctolc01	17221703	0.0379	0.0274	-0.1046
Cto-LX2	Cto-LX2	Ctolc02	Ctolc02	15966609	0.0426	0.0194	0.0005
Cto-LX2	Cto-LX2	Ctoldh01	Ctoldh01	17401812	0.0429	0.0216	-0.0047
Cto-LX3	Cto-LX3	Cto-LX4	Cto-LX4	17623675	0.0421	0.0205	0.0012
Cto-LX3	Cto-LX3	Cto-LX5	Cto-LX5	17747847	0.0408	0.0231	-0.0331
Cto-LX3	Cto-LX3	Cto-NJ1	Cto-NJ1	16670325	0.0384	0.0239	-0.0397
Cto-LX3	Cto-LX3	Cto-NJ2	Cto-NJ2	18101476	0.0400	0.0242	-0.0322
Cto-LX3	Cto-LX3	Cto-SZ1	Cto-SZ1	17771255	0.0314	0.0287	-0.1502
Cto-LX3	Cto-LX3	Cto-SZ2	Cto-SZ2	17831548	0.0291	0.0315	-0.2180
Cto-LX3	Cto-LX3	Cto-SZ3	Cto-SZ3	17973553	0.0315	0.0299	-0.1597
Cto-LX3	Cto-LX3	Cto-YD1	Cto-YD1	17737311	0.0396	0.0244	-0.0360
Cto-LX3	Cto-LX3	Cto-YD2	Cto-YD2	17775798	0.0403	0.0208	-0.0078
Cto-LX3	Cto-LX3	Cto-YD3	Cto-YD3	17894814	0.0378	0.0248	-0.0494
Cto-LX3	Cto-LX3	Cto-YJ1	Cto-YJ1	17856823	0.0380	0.0247	-0.0506
Cto-LX3	Cto-LX3	Cto-YJ2	Cto-YJ2	17868116	0.0417	0.0216	-0.0157
Cto-LX3	Cto-LX3	Cto-YJ3	Cto-YJ3	18159197	0.0387	0.0242	-0.0509
Cto-LX3	Cto-LX3	Cto-YJ4	Cto-YJ4	18029244	0.0354	0.0250	-0.0779
Cto-LX3	Cto-LX3	Cto-YJ5	Cto-YJ5	17928290	0.0356	0.0257	-0.0794
Cto-LX3	Cto-LX3	Cto-YJ6	Cto-YJ6	17904584	0.0393	0.0250	-0.0527
Cto-LX3	Cto-LX3	Cto-YP1	Cto-YP1	17944254	0.0334	0.0294	-0.1304
Cto-LX3	Cto-LX3	Cto-YP2	Cto-YP2	17833595	0.0371	0.0286	-0.0806
Cto-LX3	Cto-LX3	Cto-YP4	Cto-YP4	17735586	0.0350	0.0279	-0.0976
Cto-LX3	Cto-LX3	Cto-YP5	Cto-YP5	17532415	0.0350	0.0300	-0.1110
Cto-LX3	Cto-LX3	Cto-YP6	Cto-YP6	17974616	0.0372	0.0257	-0.0518
Cto-LX3	Cto-LX3	Cto-YP7	Cto-YP7	18013029	0.0368	0.0280	-0.0810
Cto-LX3	Cto-LX3	Cto-YP8	Cto-YP8	17799058	0.0328	0.0322	-0.1623
Cto-LX3	Cto-LX3	Cto-YP9	Cto-YP9	17738175	0.0369	0.0257	-0.0577
Cto-LX3	Cto-LX3	Ctolc01	Ctolc01	17619510	0.0353	0.0280	-0.1017
Cto-LX3	Cto-LX3	Ctolc02	Ctolc02	16222751	0.0386	0.0210	-0.0165
Cto-LX3	Cto-LX3	Ctoldh01	Ctoldh01	17878868	0.0408	0.0223	-0.0272
Cto-LX4	Cto-LX4	Cto-LX5	Cto-LX5	17558887	0.0399	0.0221	-0.0332
Cto-LX4	Cto-LX4	Cto-NJ1	Cto-NJ1	16436997	0.0386	0.0231	-0.0375
Cto-LX4	Cto-LX4	Cto-NJ2	Cto-NJ2	17803050	0.0373	0.0238	-0.0423
Cto-LX4	Cto-LX4	Cto-SZ1	Cto-SZ1	17566908	0.0328	0.0305	-0.1558
Cto-LX4	Cto-LX4	Cto-SZ2	Cto-SZ2	17611509	0.0302	0.0314	-0.2090
Cto-LX4	Cto-LX4	Cto-SZ3	Cto-SZ3	17782413	0.0318	0.0297	-0.1532
Cto-LX4	Cto-LX4	Cto-YD1	Cto-YD1	17532404	0.0386	0.0226	-0.0294
Cto-LX4	Cto-LX4	Cto-YD2	Cto-YD2	17595983	0.0405	0.0202	-0.0048
Cto-LX4	Cto-LX4	Cto-YD3	Cto-YD3	17733809	0.0388	0.0228	-0.0277
Cto-LX4	Cto-LX4	Cto-YJ1	Cto-YJ1	17639242	0.0387	0.0259	-0.0531
Cto-LX4	Cto-LX4	Cto-YJ2	Cto-YJ2	17664947	0.0411	0.0218	-0.0221
Cto-LX4	Cto-LX4	Cto-YJ3	Cto-YJ3	17889187	0.0378	0.0237	-0.0468
Cto-LX4	Cto-LX4	Cto-YJ4	Cto-YJ4	17731574	0.0365	0.0276	-0.0897
Cto-LX4	Cto-LX4	Cto-YJ5	Cto-YJ5	17737553	0.0367	0.0238	-0.0567
Cto-LX4	Cto-LX4	Cto-YJ6	Cto-YJ6	17730668	0.0365	0.0244	-0.0554
Cto-LX4	Cto-LX4	Cto-YP1	Cto-YP1	17677995	0.0343	0.0313	-0.1381
Cto-LX4	Cto-LX4	Cto-YP2	Cto-YP2	17597206	0.0365	0.0290	-0.0831
Cto-LX4	Cto-LX4	Cto-YP4	Cto-YP4	17505994	0.0356	0.0291	-0.1015
Cto-LX4	Cto-LX4	Cto-YP5	Cto-YP5	17385716	0.0360	0.0290	-0.0967
Cto-LX4	Cto-LX4	Cto-YP6	Cto-YP6	17750109	0.0373	0.0265	-0.0591
Cto-LX4	Cto-LX4	Cto-YP7	Cto-YP7	17773514	0.0366	0.0269	-0.0707
Cto-LX4	Cto-LX4	Cto-YP8	Cto-YP8	17565832	0.0334	0.0336	-0.1665
Cto-LX4	Cto-LX4	Cto-YP9	Cto-YP9	17513858	0.0371	0.0253	-0.0574
Cto-LX4	Cto-LX4	Ctolc01	Ctolc01	17417063	0.0360	0.0281	-0.0961
Cto-LX4	Cto-LX4	Ctolc02	Ctolc02	16031411	0.0385	0.0209	-0.0196
Cto-LX4	Cto-LX4	Ctoldh01	Ctoldh01	17688525	0.0401	0.0225	-0.0348
Cto-LX5	Cto-LX5	Cto-NJ1	Cto-NJ1	16645820	0.0401	0.0221	-0.0239
Cto-LX5	Cto-LX5	Cto-NJ2	Cto-NJ2	18047791	0.0414	0.0220	-0.0216
Cto-LX5	Cto-LX5	Cto-SZ1	Cto-SZ1	17779537	0.0332	0.0300	-0.1712
Cto-LX5	Cto-LX5	Cto-SZ2	Cto-SZ2	17834403	0.0303	0.0321	-0.2365
Cto-LX5	Cto-LX5	Cto-SZ3	Cto-SZ3	18003419	0.0349	0.0300	-0.1609
Cto-LX5	Cto-LX5	Cto-YD1	Cto-YD1	17793516	0.0425	0.0209	-0.0094
Cto-LX5	Cto-LX5	Cto-YD2	Cto-YD2	17694124	0.0407	0.0206	-0.0138
Cto-LX5	Cto-LX5	Cto-YD3	Cto-YD3	17901306	0.0395	0.0229	-0.0435
Cto-LX5	Cto-LX5	Cto-YJ1	Cto-YJ1	17768067	0.0394	0.0264	-0.0710
Cto-LX5	Cto-LX5	Cto-YJ2	Cto-YJ2	17839197	0.0410	0.0200	-0.0001
Cto-LX5	Cto-LX5	Cto-YJ3	Cto-YJ3	18096860	0.0402	0.0238	-0.0563
Cto-LX5	Cto-LX5	Cto-YJ4	Cto-YJ4	17974690	0.0377	0.0257	-0.0894
Cto-LX5	Cto-LX5	Cto-YJ5	Cto-YJ5	17933120	0.0387	0.0248	-0.0749
Cto-LX5	Cto-LX5	Cto-YJ6	Cto-YJ6	17864482	0.0384	0.0252	-0.0728
Cto-LX5	Cto-LX5	Cto-YP1	Cto-YP1	17898506	0.0349	0.0288	-0.1349
Cto-LX5	Cto-LX5	Cto-YP2	Cto-YP2	17829345	0.0390	0.0261	-0.0695
Cto-LX5	Cto-LX5	Cto-YP4	Cto-YP4	17688502	0.0373	0.0271	-0.0982
Cto-LX5	Cto-LX5	Cto-YP5	Cto-YP5	17548994	0.0368	0.0280	-0.1048
Cto-LX5	Cto-LX5	Cto-YP6	Cto-YP6	17988111	0.0399	0.0254	-0.0547
Cto-LX5	Cto-LX5	Cto-YP7	Cto-YP7	18017062	0.0380	0.0247	-0.0669
Cto-LX5	Cto-LX5	Cto-YP8	Cto-YP8	17793292	0.0349	0.0312	-0.1614
Cto-LX5	Cto-LX5	Cto-YP9	Cto-YP9	17735168	0.0398	0.0238	-0.0369
Cto-LX5	Cto-LX5	Ctolc01	Ctolc01	17671885	0.0355	0.0263	-0.1029
Cto-LX5	Cto-LX5	Ctolc02	Ctolc02	16267196	0.0420	0.0195	0.0001
Cto-LX5	Cto-LX5	Ctoldh01	Ctoldh01	17884473	0.0435	0.0213	0.0031
Cto-NJ1	Cto-NJ1	Cto-NJ2	Cto-NJ2	16981028	0.0403	0.0206	-0.0072
Cto-NJ1	Cto-NJ1	Cto-SZ1	Cto-SZ1	16898040	0.0328	0.0263	-0.1310
Cto-NJ1	Cto-NJ1	Cto-SZ2	Cto-SZ2	16862683	0.0312	0.0295	-0.1982
Cto-NJ1	Cto-NJ1	Cto-SZ3	Cto-SZ3	17003095	0.0338	0.0270	-0.1309
Cto-NJ1	Cto-NJ1	Cto-YD1	Cto-YD1	16714551	0.0385	0.0240	-0.0373
Cto-NJ1	Cto-NJ1	Cto-YD2	Cto-YD2	16523549	0.0387	0.0242	-0.0377
Cto-NJ1	Cto-NJ1	Cto-YD3	Cto-YD3	16733232	0.0370	0.0252	-0.0622
Cto-NJ1	Cto-NJ1	Cto-YJ1	Cto-YJ1	16705459	0.0396	0.0234	-0.0402
Cto-NJ1	Cto-NJ1	Cto-YJ2	Cto-YJ2	16685364	0.0399	0.0218	-0.0171
Cto-NJ1	Cto-NJ1	Cto-YJ3	Cto-YJ3	16994754	0.0390	0.0209	-0.0303
Cto-NJ1	Cto-NJ1	Cto-YJ4	Cto-YJ4	16882248	0.0365	0.0214	-0.0533
Cto-NJ1	Cto-NJ1	Cto-YJ5	Cto-YJ5	16813971	0.0392	0.0244	-0.0609
Cto-NJ1	Cto-NJ1	Cto-YJ6	Cto-YJ6	16781002	0.0363	0.0238	-0.0619
Cto-NJ1	Cto-NJ1	Cto-YP1	Cto-YP1	16777405	0.0349	0.0276	-0.1163
Cto-NJ1	Cto-NJ1	Cto-YP2	Cto-YP2	16733156	0.0388	0.0254	-0.0567
Cto-NJ1	Cto-NJ1	Cto-YP4	Cto-YP4	16649110	0.0373	0.0262	-0.0823
Cto-NJ1	Cto-NJ1	Cto-YP5	Cto-YP5	16460134	0.0355	0.0283	-0.1017
Cto-NJ1	Cto-NJ1	Cto-YP6	Cto-YP6	16826023	0.0387	0.0254	-0.0491
Cto-NJ1	Cto-NJ1	Cto-YP7	Cto-YP7	16906344	0.0382	0.0247	-0.0570
Cto-NJ1	Cto-NJ1	Cto-YP8	Cto-YP8	16684182	0.0349	0.0294	-0.1384
Cto-NJ1	Cto-NJ1	Cto-YP9	Cto-YP9	16589439	0.0386	0.0234	-0.0296
Cto-NJ1	Cto-NJ1	Ctolc01	Ctolc01	16772657	0.0365	0.0256	-0.0830
Cto-NJ1	Cto-NJ1	Ctolc02	Ctolc02	15928469	0.0395	0.0230	-0.0241
Cto-NJ1	Cto-NJ1	Ctoldh01	Ctoldh01	16854999	0.0501	0.0155	0.0599
Cto-NJ2	Cto-NJ2	Cto-SZ1	Cto-SZ1	18077269	0.0351	0.0269	-0.1215
Cto-NJ2	Cto-NJ2	Cto-SZ2	Cto-SZ2	18178265	0.0313	0.0283	-0.1812
Cto-NJ2	Cto-NJ2	Cto-SZ3	Cto-SZ3	18331329	0.0359	0.0255	-0.1064
Cto-NJ2	Cto-NJ2	Cto-YD1	Cto-YD1	18056276	0.0379	0.0233	-0.0321
Cto-NJ2	Cto-NJ2	Cto-YD2	Cto-YD2	17971165	0.0396	0.0233	-0.0262
Cto-NJ2	Cto-NJ2	Cto-YD3	Cto-YD3	18162350	0.0379	0.0267	-0.0637
Cto-NJ2	Cto-NJ2	Cto-YJ1	Cto-YJ1	18118993	0.0396	0.0230	-0.0338
Cto-NJ2	Cto-NJ2	Cto-YJ2	Cto-YJ2	18136419	0.0422	0.0220	-0.0153
Cto-NJ2	Cto-NJ2	Cto-YJ3	Cto-YJ3	18444533	0.0401	0.0226	-0.0358
Cto-NJ2	Cto-NJ2	Cto-YJ4	Cto-YJ4	18330134	0.0373	0.0231	-0.0571
Cto-NJ2	Cto-NJ2	Cto-YJ5	Cto-YJ5	18243904	0.0390	0.0232	-0.0479
Cto-NJ2	Cto-NJ2	Cto-YJ6	Cto-YJ6	18173156	0.0370	0.0233	-0.0499
Cto-NJ2	Cto-NJ2	Cto-YP1	Cto-YP1	18213367	0.0344	0.0271	-0.1100
Cto-NJ2	Cto-NJ2	Cto-YP2	Cto-YP2	18130231	0.0392	0.0256	-0.0524
Cto-NJ2	Cto-NJ2	Cto-YP4	Cto-YP4	18032761	0.0384	0.0253	-0.0666
Cto-NJ2	Cto-NJ2	Cto-YP5	Cto-YP5	17803177	0.0357	0.0271	-0.0872
Cto-NJ2	Cto-NJ2	Cto-YP6	Cto-YP6	18266810	0.0390	0.0245	-0.0383
Cto-NJ2	Cto-NJ2	Cto-YP7	Cto-YP7	18367011	0.0392	0.0237	-0.0415
Cto-NJ2	Cto-NJ2	Cto-YP8	Cto-YP8	18096758	0.0342	0.0284	-0.1280
Cto-NJ2	Cto-NJ2	Cto-YP9	Cto-YP9	18015376	0.0397	0.0236	-0.0292
Cto-NJ2	Cto-NJ2	Ctolc01	Ctolc01	17958152	0.0367	0.0278	-0.0958
Cto-NJ2	Cto-NJ2	Ctolc02	Ctolc02	16517664	0.0386	0.0227	-0.0273
Cto-NJ2	Cto-NJ2	Ctoldh01	Ctoldh01	18180477	0.0420	0.0209	-0.0111
Cto-SZ1	Cto-SZ1	Cto-SZ2	Cto-SZ2	18184013	0.0462	0.0141	0.0621
Cto-SZ1	Cto-SZ1	Cto-SZ3	Cto-SZ3	18302394	0.0419	0.0159	0.0417
Cto-SZ1	Cto-SZ1	Cto-YD1	Cto-YD1	17793239	0.0316	0.0322	-0.1823
Cto-SZ1	Cto-SZ1	Cto-YD2	Cto-YD2	17683542	0.0302	0.0310	-0.1781
Cto-SZ1	Cto-SZ1	Cto-YD3	Cto-YD3	17899416	0.0308	0.0330	-0.1832
Cto-SZ1	Cto-SZ1	Cto-YJ1	Cto-YJ1	17798351	0.0353	0.0246	-0.0913
Cto-SZ1	Cto-SZ1	Cto-YJ2	Cto-YJ2	17854674	0.0348	0.0264	-0.1293
Cto-SZ1	Cto-SZ1	Cto-YJ3	Cto-YJ3	18144510	0.0340	0.0226	-0.0739
Cto-SZ1	Cto-SZ1	Cto-YJ4	Cto-YJ4	17999869	0.0334	0.0254	-0.0938
Cto-SZ1	Cto-SZ1	Cto-YJ5	Cto-YJ5	18017954	0.0340	0.0244	-0.0827
Cto-SZ1	Cto-SZ1	Cto-YJ6	Cto-YJ6	17941747	0.0343	0.0248	-0.0927
Cto-SZ1	Cto-SZ1	Cto-YP1	Cto-YP1	17899409	0.0298	0.0353	-0.1849
Cto-SZ1	Cto-SZ1	Cto-YP2	Cto-YP2	17820245	0.0318	0.0324	-0.1723
Cto-SZ1	Cto-SZ1	Cto-YP4	Cto-YP4	17731834	0.0310	0.0319	-0.1603
Cto-SZ1	Cto-SZ1	Cto-YP5	Cto-YP5	17573064	0.0314	0.0345	-0.1825
Cto-SZ1	Cto-SZ1	Cto-YP6	Cto-YP6	18038389	0.0326	0.0307	-0.1615
Cto-SZ1	Cto-SZ1	Cto-YP7	Cto-YP7	18039748	0.0328	0.0327	-0.1675
Cto-SZ1	Cto-SZ1	Cto-YP8	Cto-YP8	17772418	0.0293	0.0380	-0.2046
Cto-SZ1	Cto-SZ1	Cto-YP9	Cto-YP9	17740014	0.0324	0.0304	-0.1655
Cto-SZ1	Cto-SZ1	Ctolc01	Ctolc01	17872493	0.0310	0.0303	-0.1453
Cto-SZ1	Cto-SZ1	Ctolc02	Ctolc02	16548667	0.0328	0.0303	-0.1649
Cto-SZ1	Cto-SZ1	Ctoldh01	Ctoldh01	17989125	0.0339	0.0262	-0.1353
Cto-SZ2	Cto-SZ2	Cto-SZ3	Cto-SZ3	18320719	0.0407	0.0162	0.0170
Cto-SZ2	Cto-SZ2	Cto-YD1	Cto-YD1	17845694	0.0302	0.0341	-0.2413
Cto-SZ2	Cto-SZ2	Cto-YD2	Cto-YD2	17735357	0.0281	0.0333	-0.2433
Cto-SZ2	Cto-SZ2	Cto-YD3	Cto-YD3	17977227	0.0294	0.0340	-0.2335
Cto-SZ2	Cto-SZ2	Cto-YJ1	Cto-YJ1	17879910	0.0324	0.0274	-0.1564
Cto-SZ2	Cto-SZ2	Cto-YJ2	Cto-YJ2	17914449	0.0321	0.0287	-0.1924
Cto-SZ2	Cto-SZ2	Cto-YJ3	Cto-YJ3	18217253	0.0320	0.0266	-0.1452
Cto-SZ2	Cto-SZ2	Cto-YJ4	Cto-YJ4	18112526	0.0317	0.0276	-0.1481
Cto-SZ2	Cto-SZ2	Cto-YJ5	Cto-YJ5	18091893	0.0322	0.0267	-0.1394
Cto-SZ2	Cto-SZ2	Cto-YJ6	Cto-YJ6	18013355	0.0317	0.0269	-0.1521
Cto-SZ2	Cto-SZ2	Cto-YP1	Cto-YP1	18014886	0.0280	0.0364	-0.2366
Cto-SZ2	Cto-SZ2	Cto-YP2	Cto-YP2	17889766	0.0292	0.0354	-0.2451
Cto-SZ2	Cto-SZ2	Cto-YP4	Cto-YP4	17802656	0.0282	0.0341	-0.2266
Cto-SZ2	Cto-SZ2	Cto-YP5	Cto-YP5	17654650	0.0291	0.0359	-0.2408
Cto-SZ2	Cto-SZ2	Cto-YP6	Cto-YP6	18086747	0.0302	0.0335	-0.2311
Cto-SZ2	Cto-SZ2	Cto-YP7	Cto-YP7	18140248	0.0301	0.0337	-0.2236
Cto-SZ2	Cto-SZ2	Cto-YP8	Cto-YP8	17890146	0.0271	0.0393	-0.2622
Cto-SZ2	Cto-SZ2	Cto-YP9	Cto-YP9	17802991	0.0304	0.0327	-0.2293
Cto-SZ2	Cto-SZ2	Ctolc01	Ctolc01	17898002	0.0285	0.0325	-0.2069
Cto-SZ2	Cto-SZ2	Ctolc02	Ctolc02	16500068	0.0298	0.0317	-0.2228
Cto-SZ2	Cto-SZ2	Ctoldh01	Ctoldh01	18054044	0.0326	0.0301	-0.2061
Cto-SZ3	Cto-SZ3	Cto-YD1	Cto-YD1	17995996	0.0318	0.0325	-0.1832
Cto-SZ3	Cto-SZ3	Cto-YD2	Cto-YD2	17912193	0.0314	0.0311	-0.1730
Cto-SZ3	Cto-SZ3	Cto-YD3	Cto-YD3	18138242	0.0305	0.0311	-0.1684
Cto-SZ3	Cto-SZ3	Cto-YJ1	Cto-YJ1	18050131	0.0364	0.0231	-0.0724
Cto-SZ3	Cto-SZ3	Cto-YJ2	Cto-YJ2	18079729	0.0349	0.0254	-0.1188
Cto-SZ3	Cto-SZ3	Cto-YJ3	Cto-YJ3	18358044	0.0344	0.0238	-0.0807
Cto-SZ3	Cto-SZ3	Cto-YJ4	Cto-YJ4	18245251	0.0347	0.0246	-0.0790
Cto-SZ3	Cto-SZ3	Cto-YJ5	Cto-YJ5	18245940	0.0353	0.0239	-0.0726
Cto-SZ3	Cto-SZ3	Cto-YJ6	Cto-YJ6	18155204	0.0338	0.0244	-0.0905
Cto-SZ3	Cto-SZ3	Cto-YP1	Cto-YP1	18119085	0.0290	0.0346	-0.1802
Cto-SZ3	Cto-SZ3	Cto-YP2	Cto-YP2	18061763	0.0321	0.0323	-0.1688
Cto-SZ3	Cto-SZ3	Cto-YP4	Cto-YP4	17944161	0.0319	0.0331	-0.1670
Cto-SZ3	Cto-SZ3	Cto-YP5	Cto-YP5	17808746	0.0302	0.0332	-0.1765
Cto-SZ3	Cto-SZ3	Cto-YP6	Cto-YP6	18254395	0.0322	0.0308	-0.1640
Cto-SZ3	Cto-SZ3	Cto-YP7	Cto-YP7	18289660	0.0324	0.0312	-0.1563
Cto-SZ3	Cto-SZ3	Cto-YP8	Cto-YP8	18006617	0.0296	0.0380	-0.2022
Cto-SZ3	Cto-SZ3	Cto-YP9	Cto-YP9	17966675	0.0331	0.0297	-0.1569
Cto-SZ3	Cto-SZ3	Ctolc01	Ctolc01	18052711	0.0307	0.0294	-0.1364
Cto-SZ3	Cto-SZ3	Ctolc02	Ctolc02	16625444	0.0324	0.0296	-0.1574
Cto-SZ3	Cto-SZ3	Ctoldh01	Ctoldh01	18209878	0.0358	0.0272	-0.1335
Cto-YD1	Cto-YD1	Cto-YD2	Cto-YD2	17733719	0.0481	0.0148	0.0660
Cto-YD1	Cto-YD1	Cto-YD3	Cto-YD3	17961616	0.0513	0.0156	0.0664
Cto-YD1	Cto-YD1	Cto-YJ1	Cto-YJ1	17736435	0.0361	0.0272	-0.0793
Cto-YD1	Cto-YD1	Cto-YJ2	Cto-YJ2	17815196	0.0402	0.0219	-0.0209
Cto-YD1	Cto-YD1	Cto-YJ3	Cto-YJ3	18059996	0.0364	0.0245	-0.0643
Cto-YD1	Cto-YD1	Cto-YJ4	Cto-YJ4	17953231	0.0344	0.0266	-0.0962
Cto-YD1	Cto-YD1	Cto-YJ5	Cto-YJ5	17922486	0.0356	0.0270	-0.0920
Cto-YD1	Cto-YD1	Cto-YJ6	Cto-YJ6	17881937	0.0373	0.0257	-0.0680
Cto-YD1	Cto-YD1	Cto-YP1	Cto-YP1	17853847	0.0340	0.0330	-0.1587
Cto-YD1	Cto-YD1	Cto-YP2	Cto-YP2	17773562	0.0358	0.0296	-0.0953
Cto-YD1	Cto-YD1	Cto-YP4	Cto-YP4	17666254	0.0346	0.0305	-0.1221
Cto-YD1	Cto-YD1	Cto-YP5	Cto-YP5	17542703	0.0358	0.0306	-0.1155
Cto-YD1	Cto-YD1	Cto-YP6	Cto-YP6	17958310	0.0368	0.0280	-0.0725
Cto-YD1	Cto-YD1	Cto-YP7	Cto-YP7	17996175	0.0357	0.0267	-0.0781
Cto-YD1	Cto-YD1	Cto-YP8	Cto-YP8	17750328	0.0331	0.0346	-0.1824
Cto-YD1	Cto-YD1	Cto-YP9	Cto-YP9	17703866	0.0374	0.0264	-0.0581
Cto-YD1	Cto-YD1	Ctolc01	Ctolc01	17671564	0.0348	0.0281	-0.1057
Cto-YD1	Cto-YD1	Ctolc02	Ctolc02	16362839	0.0418	0.0202	0.0035
Cto-YD1	Cto-YD1	Ctoldh01	Ctoldh01	17861804	0.0403	0.0225	-0.0285
Cto-YD2	Cto-YD2	Cto-YD3	Cto-YD3	17937064	0.0490	0.0149	0.0623
Cto-YD2	Cto-YD2	Cto-YJ1	Cto-YJ1	17760031	0.0360	0.0242	-0.0563
Cto-YD2	Cto-YD2	Cto-YJ2	Cto-YJ2	17808213	0.0426	0.0206	-0.0025
Cto-YD2	Cto-YD2	Cto-YJ3	Cto-YJ3	18017013	0.0369	0.0255	-0.0694
Cto-YD2	Cto-YD2	Cto-YJ4	Cto-YJ4	17885252	0.0356	0.0274	-0.0965
Cto-YD2	Cto-YD2	Cto-YJ5	Cto-YJ5	17873296	0.0368	0.0251	-0.0729
Cto-YD2	Cto-YD2	Cto-YJ6	Cto-YJ6	17862009	0.0358	0.0244	-0.0631
Cto-YD2	Cto-YD2	Cto-YP1	Cto-YP1	17819233	0.0339	0.0310	-0.1433
Cto-YD2	Cto-YD2	Cto-YP2	Cto-YP2	17712245	0.0358	0.0278	-0.0828
Cto-YD2	Cto-YD2	Cto-YP4	Cto-YP4	17633443	0.0361	0.0277	-0.0947
Cto-YD2	Cto-YD2	Cto-YP5	Cto-YP5	17494197	0.0354	0.0287	-0.1036
Cto-YD2	Cto-YD2	Cto-YP6	Cto-YP6	17894079	0.0371	0.0276	-0.0696
Cto-YD2	Cto-YD2	Cto-YP7	Cto-YP7	17895017	0.0367	0.0273	-0.0796
Cto-YD2	Cto-YD2	Cto-YP8	Cto-YP8	17678737	0.0331	0.0329	-0.1691
Cto-YD2	Cto-YD2	Cto-YP9	Cto-YP9	17652902	0.0374	0.0241	-0.0397
Cto-YD2	Cto-YD2	Ctolc01	Ctolc01	17542153	0.0372	0.0292	-0.1059
Cto-YD2	Cto-YD2	Ctolc02	Ctolc02	16176591	0.0416	0.0197	0.0072
Cto-YD2	Cto-YD2	Ctoldh01	Ctoldh01	17845436	0.0422	0.0208	-0.0090
Cto-YD3	Cto-YD3	Cto-YJ1	Cto-YJ1	17936247	0.0372	0.0270	-0.0646
Cto-YD3	Cto-YD3	Cto-YJ2	Cto-YJ2	18000447	0.0406	0.0227	-0.0340
Cto-YD3	Cto-YD3	Cto-YJ3	Cto-YJ3	18206841	0.0361	0.0253	-0.0630
Cto-YD3	Cto-YD3	Cto-YJ4	Cto-YJ4	18101311	0.0360	0.0272	-0.0860
Cto-YD3	Cto-YD3	Cto-YJ5	Cto-YJ5	18055192	0.0360	0.0277	-0.0872
Cto-YD3	Cto-YD3	Cto-YJ6	Cto-YJ6	18075484	0.0364	0.0255	-0.0614
Cto-YD3	Cto-YD3	Cto-YP1	Cto-YP1	18020702	0.0333	0.0325	-0.1479
Cto-YD3	Cto-YD3	Cto-YP2	Cto-YP2	17937384	0.0366	0.0292	-0.0826
Cto-YD3	Cto-YD3	Cto-YP4	Cto-YP4	17835481	0.0355	0.0301	-0.1063
Cto-YD3	Cto-YD3	Cto-YP5	Cto-YP5	17683592	0.0345	0.0303	-0.1099
Cto-YD3	Cto-YD3	Cto-YP6	Cto-YP6	18100022	0.0363	0.0288	-0.0841
Cto-YD3	Cto-YD3	Cto-YP7	Cto-YP7	18130201	0.0348	0.0283	-0.0851
Cto-YD3	Cto-YD3	Cto-YP8	Cto-YP8	17905508	0.0319	0.0334	-0.1685
Cto-YD3	Cto-YD3	Cto-YP9	Cto-YP9	17845063	0.0373	0.0260	-0.0647
Cto-YD3	Cto-YD3	Ctolc01	Ctolc01	17771290	0.0341	0.0297	-0.1131
Cto-YD3	Cto-YD3	Ctolc02	Ctolc02	16387437	0.0408	0.0221	-0.0229
Cto-YD3	Cto-YD3	Ctoldh01	Ctoldh01	18051583	0.0394	0.0223	-0.0385
Cto-YJ1	Cto-YJ1	Cto-YJ2	Cto-YJ2	18000601	0.0551	0.0107	0.1072
Cto-YJ1	Cto-YJ1	Cto-YJ3	Cto-YJ3	18193702	0.0420	0.0196	0.0052
Cto-YJ1	Cto-YJ1	Cto-YJ4	Cto-YJ4	18105430	0.0430	0.0197	0.0022
Cto-YJ1	Cto-YJ1	Cto-YJ5	Cto-YJ5	18001221	0.0416	0.0208	-0.0094
Cto-YJ1	Cto-YJ1	Cto-YJ6	Cto-YJ6	17988662	0.0409	0.0204	-0.0027
Cto-YJ1	Cto-YJ1	Cto-YP1	Cto-YP1	17975756	0.0336	0.0301	-0.1267
Cto-YJ1	Cto-YJ1	Cto-YP2	Cto-YP2	17889747	0.0385	0.0286	-0.0713
Cto-YJ1	Cto-YJ1	Cto-YP4	Cto-YP4	17779133	0.0367	0.0296	-0.0959
Cto-YJ1	Cto-YJ1	Cto-YP5	Cto-YP5	17576356	0.0346	0.0304	-0.1079
Cto-YJ1	Cto-YJ1	Cto-YP6	Cto-YP6	17975887	0.0377	0.0269	-0.0677
Cto-YJ1	Cto-YJ1	Cto-YP7	Cto-YP7	18056486	0.0366	0.0281	-0.0744
Cto-YJ1	Cto-YJ1	Cto-YP8	Cto-YP8	17849995	0.0334	0.0330	-0.1588
Cto-YJ1	Cto-YJ1	Cto-YP9	Cto-YP9	17728938	0.0381	0.0264	-0.0681
Cto-YJ1	Cto-YJ1	Ctolc01	Ctolc01	17671105	0.0344	0.0279	-0.0940
Cto-YJ1	Cto-YJ1	Ctolc02	Ctolc02	16239053	0.0362	0.0244	-0.0590
Cto-YJ1	Cto-YJ1	Ctoldh01	Ctoldh01	17946481	0.0412	0.0218	-0.0311
Cto-YJ2	Cto-YJ2	Cto-YJ3	Cto-YJ3	18187405	0.0409	0.0203	-0.0232
Cto-YJ2	Cto-YJ2	Cto-YJ4	Cto-YJ4	18081207	0.0417	0.0228	-0.0462
Cto-YJ2	Cto-YJ2	Cto-YJ5	Cto-YJ5	18029037	0.0409	0.0223	-0.0422
Cto-YJ2	Cto-YJ2	Cto-YJ6	Cto-YJ6	17999824	0.0400	0.0211	-0.0315
Cto-YJ2	Cto-YJ2	Cto-YP1	Cto-YP1	17937030	0.0350	0.0285	-0.1262
Cto-YJ2	Cto-YJ2	Cto-YP2	Cto-YP2	17852237	0.0374	0.0260	-0.0710
Cto-YJ2	Cto-YJ2	Cto-YP4	Cto-YP4	17760524	0.0377	0.0276	-0.0954
Cto-YJ2	Cto-YJ2	Cto-YP5	Cto-YP5	17601340	0.0363	0.0270	-0.0944
Cto-YJ2	Cto-YJ2	Cto-YP6	Cto-YP6	18043815	0.0398	0.0241	-0.0409
Cto-YJ2	Cto-YJ2	Cto-YP7	Cto-YP7	18071205	0.0385	0.0259	-0.0701
Cto-YJ2	Cto-YJ2	Cto-YP8	Cto-YP8	17841947	0.0356	0.0310	-0.1526
Cto-YJ2	Cto-YJ2	Cto-YP9	Cto-YP9	17800810	0.0395	0.0234	-0.0318
Cto-YJ2	Cto-YJ2	Ctolc01	Ctolc01	17718469	0.0372	0.0278	-0.1030
Cto-YJ2	Cto-YJ2	Ctolc02	Ctolc02	16323788	0.0415	0.0198	0.0009
Cto-YJ2	Cto-YJ2	Ctoldh01	Ctoldh01	17973297	0.0435	0.0198	0.0095
Cto-YJ3	Cto-YJ3	Cto-YJ4	Cto-YJ4	18436439	0.0403	0.0186	0.0050
Cto-YJ3	Cto-YJ3	Cto-YJ5	Cto-YJ5	18298987	0.0400	0.0205	-0.0084
Cto-YJ3	Cto-YJ3	Cto-YJ6	Cto-YJ6	18238154	0.0397	0.0201	-0.0035
Cto-YJ3	Cto-YJ3	Cto-YP1	Cto-YP1	18245943	0.0319	0.0295	-0.1230
Cto-YJ3	Cto-YJ3	Cto-YP2	Cto-YP2	18166202	0.0367	0.0273	-0.0755
Cto-YJ3	Cto-YJ3	Cto-YP4	Cto-YP4	18042065	0.0361	0.0284	-0.0846
Cto-YJ3	Cto-YJ3	Cto-YP5	Cto-YP5	17838497	0.0334	0.0298	-0.1018
Cto-YJ3	Cto-YJ3	Cto-YP6	Cto-YP6	18292241	0.0354	0.0256	-0.0728
Cto-YJ3	Cto-YJ3	Cto-YP7	Cto-YP7	18358493	0.0357	0.0278	-0.0802
Cto-YJ3	Cto-YJ3	Cto-YP8	Cto-YP8	18134478	0.0316	0.0317	-0.1494
Cto-YJ3	Cto-YJ3	Cto-YP9	Cto-YP9	18001699	0.0357	0.0253	-0.0760
Cto-YJ3	Cto-YJ3	Ctolc01	Ctolc01	17991738	0.0348	0.0268	-0.0797
Cto-YJ3	Cto-YJ3	Ctolc02	Ctolc02	16506403	0.0367	0.0231	-0.0544
Cto-YJ3	Cto-YJ3	Ctoldh01	Ctoldh01	18243570	0.0418	0.0226	-0.0410
Cto-YJ4	Cto-YJ4	Cto-YJ5	Cto-YJ5	18195620	0.0411	0.0213	-0.0079
Cto-YJ4	Cto-YJ4	Cto-YJ6	Cto-YJ6	18151351	0.0397	0.0201	-0.0096
Cto-YJ4	Cto-YJ4	Cto-YP1	Cto-YP1	18147726	0.0321	0.0288	-0.1091
Cto-YJ4	Cto-YJ4	Cto-YP2	Cto-YP2	18057165	0.0344	0.0272	-0.0923
Cto-YJ4	Cto-YJ4	Cto-YP4	Cto-YP4	17960333	0.0342	0.0290	-0.0969
Cto-YJ4	Cto-YJ4	Cto-YP5	Cto-YP5	17736867	0.0320	0.0311	-0.1224
Cto-YJ4	Cto-YJ4	Cto-YP6	Cto-YP6	18182447	0.0350	0.0277	-0.0992
Cto-YJ4	Cto-YJ4	Cto-YP7	Cto-YP7	18265719	0.0340	0.0279	-0.0979
Cto-YJ4	Cto-YJ4	Cto-YP8	Cto-YP8	18064467	0.0323	0.0314	-0.1371
Cto-YJ4	Cto-YJ4	Cto-YP9	Cto-YP9	17914367	0.0356	0.0271	-0.0984
Cto-YJ4	Cto-YJ4	Ctolc01	Ctolc01	17863151	0.0337	0.0284	-0.0906
Cto-YJ4	Cto-YJ4	Ctolc02	Ctolc02	16409628	0.0355	0.0271	-0.0978
Cto-YJ4	Cto-YJ4	Ctoldh01	Ctoldh01	18106703	0.0383	0.0247	-0.0782
Cto-YJ5	Cto-YJ5	Cto-YJ6	Cto-YJ6	18062910	0.0379	0.0209	-0.0212
Cto-YJ5	Cto-YJ5	Cto-YP1	Cto-YP1	18042372	0.0324	0.0334	-0.1474
Cto-YJ5	Cto-YJ5	Cto-YP2	Cto-YP2	17940670	0.0364	0.0302	-0.1035
Cto-YJ5	Cto-YJ5	Cto-YP4	Cto-YP4	17819906	0.0338	0.0314	-0.1128
Cto-YJ5	Cto-YJ5	Cto-YP5	Cto-YP5	17679556	0.0325	0.0313	-0.1183
Cto-YJ5	Cto-YJ5	Cto-YP6	Cto-YP6	18147596	0.0362	0.0286	-0.0979
Cto-YJ5	Cto-YJ5	Cto-YP7	Cto-YP7	18161130	0.0351	0.0290	-0.0973
Cto-YJ5	Cto-YJ5	Cto-YP8	Cto-YP8	17890749	0.0312	0.0365	-0.1846
Cto-YJ5	Cto-YJ5	Cto-YP9	Cto-YP9	17874289	0.0372	0.0272	-0.0892
Cto-YJ5	Cto-YJ5	Ctolc01	Ctolc01	17834552	0.0346	0.0304	-0.1048
Cto-YJ5	Cto-YJ5	Ctolc02	Ctolc02	16438567	0.0372	0.0253	-0.0747
Cto-YJ5	Cto-YJ5	Ctoldh01	Ctoldh01	18084774	0.0388	0.0247	-0.0738
Cto-YJ6	Cto-YJ6	Cto-YP1	Cto-YP1	18025083	0.0331	0.0299	-0.1224
Cto-YJ6	Cto-YJ6	Cto-YP2	Cto-YP2	17949996	0.0369	0.0279	-0.0768
Cto-YJ6	Cto-YJ6	Cto-YP4	Cto-YP4	17868850	0.0350	0.0288	-0.0925
Cto-YJ6	Cto-YJ6	Cto-YP5	Cto-YP5	17700029	0.0352	0.0297	-0.0968
Cto-YJ6	Cto-YJ6	Cto-YP6	Cto-YP6	18079127	0.0367	0.0261	-0.0700
Cto-YJ6	Cto-YJ6	Cto-YP7	Cto-YP7	18125974	0.0353	0.0286	-0.0855
Cto-YJ6	Cto-YJ6	Cto-YP8	Cto-YP8	17931117	0.0334	0.0336	-0.1578
Cto-YJ6	Cto-YJ6	Cto-YP9	Cto-YP9	17826948	0.0360	0.0262	-0.0783
Cto-YJ6	Cto-YJ6	Ctolc01	Ctolc01	17791376	0.0337	0.0270	-0.0872
Cto-YJ6	Cto-YJ6	Ctolc02	Ctolc02	16382213	0.0361	0.0244	-0.0642
Cto-YJ6	Cto-YJ6	Ctoldh01	Ctoldh01	18039026	0.0405	0.0232	-0.0484
Cto-YP1	Cto-YP1	Cto-YP2	Cto-YP2	18179847	0.0548	0.0156	0.0737
Cto-YP1	Cto-YP1	Cto-YP4	Cto-YP4	18025691	0.0470	0.0154	0.0550
Cto-YP1	Cto-YP1	Cto-YP5	Cto-YP5	17995037	0.0740	0.0068	0.2316
Cto-YP1	Cto-YP1	Cto-YP6	Cto-YP6	18262909	0.0511	0.0142	0.0638
Cto-YP1	Cto-YP1	Cto-YP7	Cto-YP7	18333161	0.0618	0.0162	0.0994
Cto-YP1	Cto-YP1	Cto-YP8	Cto-YP8	18256803	0.0686	0.0108	0.1894
Cto-YP1	Cto-YP1	Cto-YP9	Cto-YP9	18030804	0.0524	0.0147	0.0591
Cto-YP1	Cto-YP1	Ctolc01	Ctolc01	17785882	0.0317	0.0327	-0.1423
Cto-YP1	Cto-YP1	Ctolc02	Ctolc02	16351493	0.0344	0.0301	-0.1358
Cto-YP1	Cto-YP1	Ctoldh01	Ctoldh01	18043720	0.0357	0.0274	-0.1192
Cto-YP2	Cto-YP2	Cto-YP4	Cto-YP4	18020966	0.0569	0.0113	0.1231
Cto-YP2	Cto-YP2	Cto-YP5	Cto-YP5	17801085	0.0483	0.0168	0.0485
Cto-YP2	Cto-YP2	Cto-YP6	Cto-YP6	18175843	0.0541	0.0135	0.0953
Cto-YP2	Cto-YP2	Cto-YP7	Cto-YP7	18196118	0.0494	0.0192	0.0391
Cto-YP2	Cto-YP2	Cto-YP8	Cto-YP8	18123474	0.0541	0.0143	0.0794
Cto-YP2	Cto-YP2	Cto-YP9	Cto-YP9	17955023	0.0537	0.0123	0.0964
Cto-YP2	Cto-YP2	Ctolc01	Ctolc01	17740703	0.0334	0.0299	-0.1164
Cto-YP2	Cto-YP2	Ctolc02	Ctolc02	16281515	0.0360	0.0268	-0.0765
Cto-YP2	Cto-YP2	Ctoldh01	Ctoldh01	17955431	0.0398	0.0251	-0.0593
Cto-YP4	Cto-YP4	Cto-YP5	Cto-YP5	17761749	0.0507	0.0082	0.1311
Cto-YP4	Cto-YP4	Cto-YP6	Cto-YP6	18012970	0.0469	0.0176	0.0282
Cto-YP4	Cto-YP4	Cto-YP7	Cto-YP7	18098888	0.0464	0.0183	0.0303
Cto-YP4	Cto-YP4	Cto-YP8	Cto-YP8	18058437	0.0528	0.0072	0.1438
Cto-YP4	Cto-YP4	Cto-YP9	Cto-YP9	17844665	0.0540	0.0120	0.0944
Cto-YP4	Cto-YP4	Ctolc01	Ctolc01	17615718	0.0336	0.0304	-0.1084
Cto-YP4	Cto-YP4	Ctolc02	Ctolc02	16213986	0.0359	0.0283	-0.1031
Cto-YP4	Cto-YP4	Ctoldh01	Ctoldh01	17829129	0.0383	0.0255	-0.0812
Cto-YP5	Cto-YP5	Cto-YP6	Cto-YP6	17925582	0.0550	0.0148	0.0836
Cto-YP5	Cto-YP5	Cto-YP7	Cto-YP7	17956076	0.0585	0.0112	0.1336
Cto-YP5	Cto-YP5	Cto-YP8	Cto-YP8	17896849	0.0663	0.0084	0.1871
Cto-YP5	Cto-YP5	Cto-YP9	Cto-YP9	17737813	0.0552	0.0097	0.1178
Cto-YP5	Cto-YP5	Ctolc01	Ctolc01	17457823	0.0332	0.0320	-0.1246
Cto-YP5	Cto-YP5	Ctolc02	Ctolc02	16082559	0.0345	0.0271	-0.0958
Cto-YP5	Cto-YP5	Ctoldh01	Ctoldh01	17676039	0.0361	0.0263	-0.0937
Cto-YP6	Cto-YP6	Cto-YP7	Cto-YP7	18307334	0.0480	0.0175	0.0403
Cto-YP6	Cto-YP6	Cto-YP8	Cto-YP8	18137279	0.0501	0.0145	0.0536
Cto-YP6	Cto-YP6	Cto-YP9	Cto-YP9	18123118	0.0594	0.0107	0.1328
Cto-YP6	Cto-YP6	Ctolc01	Ctolc01	17885352	0.0347	0.0298	-0.1172
Cto-YP6	Cto-YP6	Ctolc02	Ctolc02	16454539	0.0370	0.0244	-0.0468
Cto-YP6	Cto-YP6	Ctoldh01	Ctoldh01	18120974	0.0403	0.0237	-0.0395
Cto-YP7	Cto-YP7	Cto-YP8	Cto-YP8	18289207	0.0632	0.0118	0.1401
Cto-YP7	Cto-YP7	Cto-YP9	Cto-YP9	18082850	0.0486	0.0171	0.0404
Cto-YP7	Cto-YP7	Ctolc01	Ctolc01	17939805	0.0354	0.0298	-0.1054
Cto-YP7	Cto-YP7	Ctolc02	Ctolc02	16469879	0.0358	0.0261	-0.0757
Cto-YP7	Cto-YP7	Ctoldh01	Ctoldh01	18112427	0.0387	0.0264	-0.0759
Cto-YP8	Cto-YP8	Cto-YP9	Cto-YP9	17917888	0.0502	0.0165	0.0323
Cto-YP8	Cto-YP8	Ctolc01	Ctolc01	17691256	0.0313	0.0355	-0.1741
Cto-YP8	Cto-YP8	Ctolc02	Ctolc02	16248730	0.0334	0.0323	-0.1661
Cto-YP8	Cto-YP8	Ctoldh01	Ctoldh01	17909301	0.0358	0.0293	-0.1408
Cto-YP9	Cto-YP9	Ctolc01	Ctolc01	17630257	0.0349	0.0279	-0.1068
Cto-YP9	Cto-YP9	Ctolc02	Ctolc02	16202692	0.0370	0.0226	-0.0298
Cto-YP9	Cto-YP9	Ctoldh01	Ctoldh01	17848755	0.0396	0.0225	-0.0277
Ctolc01	Ctolc01	Ctolc02	Ctolc02	16411167	0.0368	0.0272	-0.0936
Ctolc01	Ctolc01	Ctoldh01	Ctoldh01	17883579	0.0374	0.0254	-0.0871
Ctolc02	Ctolc02	Ctoldh01	Ctoldh01	16487240	0.0407	0.0194	-0.0022
Cto-GJ1	Cto-GJ1	Ctoml01	Ctoml01	18019984	0.0355	0.0265	-0.0849
Cto-GJ1	Cto-GJ1	Ctosb01	Ctosb01	17880204	0.0337	0.0280	-0.1232
Cto-GJ1	Cto-GJ1	Ctozj01	Ctozj01	18089185	0.0390	0.0205	-0.0104
Cto-GJ1	Cto-GJ1	Ctozj02	Ctozj02	18080413	0.0436	0.0186	0.0171
Cto-GJ2	Cto-GJ2	Ctoml01	Ctoml01	17880131	0.0336	0.0278	-0.1116
Cto-GJ2	Cto-GJ2	Ctosb01	Ctosb01	17767537	0.0332	0.0273	-0.1138
Cto-GJ2	Cto-GJ2	Ctozj01	Ctozj01	17959774	0.0404	0.0190	-0.0009
Cto-GJ2	Cto-GJ2	Ctozj02	Ctozj02	17938952	0.0417	0.0183	0.0059
Cto-LX1	Cto-LX1	Ctoml01	Ctoml01	17691658	0.0404	0.0199	-0.0012
Cto-LX1	Cto-LX1	Ctosb01	Ctosb01	17530812	0.0319	0.0326	-0.1952
Cto-LX1	Cto-LX1	Ctozj01	Ctozj01	17680136	0.0367	0.0264	-0.0798
Cto-LX1	Cto-LX1	Ctozj02	Ctozj02	17680012	0.0351	0.0246	-0.0661
Cto-LX2	Cto-LX2	Ctoml01	Ctoml01	17350487	0.0421	0.0206	-0.0147
Cto-LX2	Cto-LX2	Ctosb01	Ctosb01	17176785	0.0337	0.0322	-0.2006
Cto-LX2	Cto-LX2	Ctozj01	Ctozj01	17345034	0.0378	0.0268	-0.0926
Cto-LX2	Cto-LX2	Ctozj02	Ctozj02	17295330	0.0388	0.0273	-0.0866
Cto-LX3	Cto-LX3	Ctoml01	Ctoml01	17758362	0.0374	0.0217	-0.0222
Cto-LX3	Cto-LX3	Ctosb01	Ctosb01	17597521	0.0321	0.0323	-0.1870
Cto-LX3	Cto-LX3	Ctozj01	Ctozj01	17775134	0.0367	0.0264	-0.0758
Cto-LX3	Cto-LX3	Ctozj02	Ctozj02	17826817	0.0372	0.0242	-0.0508
Cto-LX4	Cto-LX4	Ctoml01	Ctoml01	17618176	0.0395	0.0219	-0.0186
Cto-LX4	Cto-LX4	Ctosb01	Ctosb01	17408493	0.0318	0.0313	-0.1773
Cto-LX4	Cto-LX4	Ctozj01	Ctozj01	17599599	0.0367	0.0263	-0.0722
Cto-LX4	Cto-LX4	Ctozj02	Ctozj02	17558907	0.0365	0.0253	-0.0600
Cto-LX5	Cto-LX5	Ctoml01	Ctoml01	17782531	0.0404	0.0210	-0.0198
Cto-LX5	Cto-LX5	Ctosb01	Ctosb01	17624904	0.0331	0.0319	-0.1969
Cto-LX5	Cto-LX5	Ctozj01	Ctozj01	17797735	0.0359	0.0261	-0.0911
Cto-LX5	Cto-LX5	Ctozj02	Ctozj02	17783163	0.0387	0.0253	-0.0682
Cto-NJ1	Cto-NJ1	Ctoml01	Ctoml01	16760364	0.0375	0.0240	-0.0444
Cto-NJ1	Cto-NJ1	Ctosb01	Ctosb01	16742916	0.0338	0.0277	-0.1479
Cto-NJ1	Cto-NJ1	Ctozj01	Ctozj01	16809923	0.0384	0.0244	-0.0591
Cto-NJ1	Cto-NJ1	Ctozj02	Ctozj02	16860472	0.0380	0.0252	-0.0620
Cto-NJ2	Cto-NJ2	Ctoml01	Ctoml01	18055246	0.0377	0.0237	-0.0363
Cto-NJ2	Cto-NJ2	Ctosb01	Ctosb01	17937505	0.0351	0.0289	-0.1461
Cto-NJ2	Cto-NJ2	Ctozj01	Ctozj01	18074942	0.0377	0.0244	-0.0586
Cto-NJ2	Cto-NJ2	Ctozj02	Ctozj02	18134622	0.0401	0.0227	-0.0306
Cto-SZ1	Cto-SZ1	Ctoml01	Ctoml01	17922444	0.0324	0.0309	-0.1647
Cto-SZ1	Cto-SZ1	Ctosb01	Ctosb01	17876020	0.0323	0.0268	-0.0969
Cto-SZ1	Cto-SZ1	Ctozj01	Ctozj01	17995328	0.0354	0.0236	-0.0756
Cto-SZ1	Cto-SZ1	Ctozj02	Ctozj02	17964674	0.0359	0.0237	-0.0797
Cto-SZ2	Cto-SZ2	Ctoml01	Ctoml01	17963831	0.0292	0.0331	-0.2323
Cto-SZ2	Cto-SZ2	Ctosb01	Ctosb01	17900956	0.0290	0.0293	-0.1493
Cto-SZ2	Cto-SZ2	Ctozj01	Ctozj01	18022066	0.0336	0.0257	-0.1289
Cto-SZ2	Cto-SZ2	Ctozj02	Ctozj02	18038662	0.0332	0.0257	-0.1363
Cto-SZ3	Cto-SZ3	Ctoml01	Ctoml01	18113285	0.0310	0.0309	-0.1696
Cto-SZ3	Cto-SZ3	Ctosb01	Ctosb01	18045141	0.0327	0.0264	-0.0922
Cto-SZ3	Cto-SZ3	Ctozj01	Ctozj01	18172814	0.0371	0.0229	-0.0610
Cto-SZ3	Cto-SZ3	Ctozj02	Ctozj02	18155289	0.0351	0.0226	-0.0723
Cto-YD1	Cto-YD1	Ctoml01	Ctoml01	17806536	0.0400	0.0197	-0.0000
Cto-YD1	Cto-YD1	Ctosb01	Ctosb01	17642810	0.0301	0.0334	-0.2082
Cto-YD1	Cto-YD1	Ctozj01	Ctozj01	17811586	0.0345	0.0275	-0.0948
Cto-YD1	Cto-YD1	Ctozj02	Ctozj02	17770387	0.0350	0.0275	-0.0861
Cto-YD2	Cto-YD2	Ctoml01	Ctoml01	17743922	0.0404	0.0201	-0.0020
Cto-YD2	Cto-YD2	Ctosb01	Ctosb01	17533182	0.0305	0.0341	-0.2119
Cto-YD2	Cto-YD2	Ctozj01	Ctozj01	17749738	0.0368	0.0259	-0.0743
Cto-YD2	Cto-YD2	Ctozj02	Ctozj02	17684299	0.0360	0.0265	-0.0760
Cto-YD3	Cto-YD3	Ctoml01	Ctoml01	17975388	0.0407	0.0218	-0.0161
Cto-YD3	Cto-YD3	Ctosb01	Ctosb01	17744733	0.0301	0.0340	-0.2039
Cto-YD3	Cto-YD3	Ctozj01	Ctozj01	17979411	0.0364	0.0267	-0.0739
Cto-YD3	Cto-YD3	Ctozj02	Ctozj02	17890018	0.0348	0.0286	-0.0874
Cto-YJ1	Cto-YJ1	Ctoml01	Ctoml01	17802612	0.0368	0.0263	-0.0673
Cto-YJ1	Cto-YJ1	Ctosb01	Ctosb01	17651107	0.0353	0.0277	-0.1248
Cto-YJ1	Cto-YJ1	Ctozj01	Ctozj01	17873081	0.0398	0.0204	-0.0093
Cto-YJ1	Cto-YJ1	Ctozj02	Ctozj02	17914743	0.0403	0.0205	-0.0036
Cto-YJ2	Cto-YJ2	Ctoml01	Ctoml01	17872905	0.0405	0.0209	-0.0158
Cto-YJ2	Cto-YJ2	Ctosb01	Ctosb01	17675390	0.0346	0.0288	-0.1581
Cto-YJ2	Cto-YJ2	Ctozj01	Ctozj01	17894707	0.0390	0.0228	-0.0506
Cto-YJ2	Cto-YJ2	Ctozj02	Ctozj02	17877930	0.0413	0.0219	-0.0297
Cto-YJ3	Cto-YJ3	Ctoml01	Ctoml01	18093663	0.0370	0.0254	-0.0652
Cto-YJ3	Cto-YJ3	Ctosb01	Ctosb01	17966941	0.0342	0.0258	-0.1072
Cto-YJ3	Cto-YJ3	Ctozj01	Ctozj01	18167410	0.0388	0.0193	-0.0002
Cto-YJ3	Cto-YJ3	Ctozj02	Ctozj02	18181733	0.0396	0.0217	-0.0184
Cto-YJ4	Cto-YJ4	Ctoml01	Ctoml01	17976203	0.0360	0.0267	-0.0871
Cto-YJ4	Cto-YJ4	Ctosb01	Ctosb01	17844290	0.0331	0.0266	-0.1112
Cto-YJ4	Cto-YJ4	Ctozj01	Ctozj01	18040812	0.0376	0.0211	-0.0231
Cto-YJ4	Cto-YJ4	Ctozj02	Ctozj02	18064891	0.0373	0.0216	-0.0344
Cto-YJ5	Cto-YJ5	Ctoml01	Ctoml01	17967772	0.0350	0.0259	-0.0830
Cto-YJ5	Cto-YJ5	Ctosb01	Ctosb01	17874117	0.0345	0.0258	-0.1010
Cto-YJ5	Cto-YJ5	Ctozj01	Ctozj01	18055733	0.0396	0.0190	0.0030
Cto-YJ5	Cto-YJ5	Ctozj02	Ctozj02	18025501	0.0386	0.0217	-0.0275
Cto-YJ6	Cto-YJ6	Ctoml01	Ctoml01	17940332	0.0367	0.0253	-0.0644
Cto-YJ6	Cto-YJ6	Ctosb01	Ctosb01	17792318	0.0332	0.0258	-0.1136
Cto-YJ6	Cto-YJ6	Ctozj01	Ctozj01	18020996	0.0403	0.0202	-0.0032
Cto-YJ6	Cto-YJ6	Ctozj02	Ctozj02	17953118	0.0393	0.0206	-0.0089
Cto-YP1	Cto-YP1	Ctoml01	Ctoml01	17921435	0.0337	0.0305	-0.1360
Cto-YP1	Cto-YP1	Ctosb01	Ctosb01	17746632	0.0303	0.0372	-0.2070
Cto-YP1	Cto-YP1	Ctozj01	Ctozj01	17927963	0.0331	0.0323	-0.1395
Cto-YP1	Cto-YP1	Ctozj02	Ctozj02	17960511	0.0316	0.0303	-0.1346
Cto-YP2	Cto-YP2	Ctoml01	Ctoml01	17842054	0.0355	0.0288	-0.0883
Cto-YP2	Cto-YP2	Ctosb01	Ctosb01	17656194	0.0304	0.0346	-0.2070
Cto-YP2	Cto-YP2	Ctozj01	Ctozj01	17850519	0.0357	0.0289	-0.0919
Cto-YP2	Cto-YP2	Ctozj02	Ctozj02	17876724	0.0356	0.0290	-0.0865
Cto-YP4	Cto-YP4	Ctoml01	Ctoml01	17738915	0.0344	0.0296	-0.1126
Cto-YP4	Cto-YP4	Ctosb01	Ctosb01	17566751	0.0310	0.0351	-0.1968
Cto-YP4	Cto-YP4	Ctozj01	Ctozj01	17757235	0.0344	0.0292	-0.0956
Cto-YP4	Cto-YP4	Ctozj02	Ctozj02	17748885	0.0347	0.0303	-0.1070
Cto-YP5	Cto-YP5	Ctoml01	Ctoml01	17595722	0.0355	0.0291	-0.1025
Cto-YP5	Cto-YP5	Ctosb01	Ctosb01	17408062	0.0323	0.0370	-0.2092
Cto-YP5	Cto-YP5	Ctozj01	Ctozj01	17593879	0.0335	0.0304	-0.1063
Cto-YP5	Cto-YP5	Ctozj02	Ctozj02	17545644	0.0335	0.0314	-0.1172
Cto-YP6	Cto-YP6	Ctoml01	Ctoml01	17995091	0.0373	0.0279	-0.0675
Cto-YP6	Cto-YP6	Ctosb01	Ctosb01	17851785	0.0324	0.0327	-0.1883
Cto-YP6	Cto-YP6	Ctozj01	Ctozj01	18003288	0.0351	0.0285	-0.0980
Cto-YP6	Cto-YP6	Ctozj02	Ctozj02	18005440	0.0364	0.0282	-0.0843
Cto-YP7	Cto-YP7	Ctoml01	Ctoml01	18049142	0.0358	0.0271	-0.0777
Cto-YP7	Cto-YP7	Ctosb01	Ctosb01	17898822	0.0335	0.0330	-0.1767
Cto-YP7	Cto-YP7	Ctozj01	Ctozj01	18022851	0.0336	0.0295	-0.1024
Cto-YP7	Cto-YP7	Ctozj02	Ctozj02	18074339	0.0356	0.0282	-0.0790
Cto-YP8	Cto-YP8	Ctoml01	Ctoml01	17807799	0.0329	0.0333	-0.1696
Cto-YP8	Cto-YP8	Ctosb01	Ctosb01	17620557	0.0303	0.0397	-0.2239
Cto-YP8	Cto-YP8	Ctozj01	Ctozj01	17829419	0.0330	0.0348	-0.1674
Cto-YP8	Cto-YP8	Ctozj02	Ctozj02	17836221	0.0317	0.0329	-0.1625
Cto-YP9	Cto-YP9	Ctoml01	Ctoml01	17730959	0.0371	0.0264	-0.0624
Cto-YP9	Cto-YP9	Ctosb01	Ctosb01	17571161	0.0334	0.0327	-0.1899
Cto-YP9	Cto-YP9	Ctozj01	Ctozj01	17728348	0.0360	0.0265	-0.0844
Cto-YP9	Cto-YP9	Ctozj02	Ctozj02	17722615	0.0366	0.0279	-0.0872
Ctolc01	Ctolc01	Ctoml01	Ctoml01	17792877	0.0354	0.0273	-0.0947
Ctolc01	Ctolc01	Ctosb01	Ctosb01	17700158	0.0318	0.0342	-0.1815
Ctolc01	Ctolc01	Ctozj01	Ctozj01	17795283	0.0340	0.0301	-0.1079
Ctolc01	Ctolc01	Ctozj02	Ctozj02	17812996	0.0341	0.0293	-0.1062
Ctolc02	Ctolc02	Ctoml01	Ctoml01	16425961	0.0403	0.0200	-0.0037
Ctolc02	Ctolc02	Ctosb01	Ctosb01	16377475	0.0307	0.0323	-0.1995
Ctolc02	Ctolc02	Ctozj01	Ctozj01	16442503	0.0370	0.0263	-0.0779
Ctolc02	Ctolc02	Ctozj02	Ctozj02	16447002	0.0367	0.0248	-0.0625
Ctoldh01	Ctoldh01	Ctoml01	Ctoml01	17986287	0.0407	0.0217	-0.0241
Ctoldh01	Ctoldh01	Ctosb01	Ctosb01	17813242	0.0336	0.0305	-0.1809
Ctoldh01	Ctoldh01	Ctozj01	Ctozj01	18011590	0.0405	0.0241	-0.0577
Ctoldh01	Ctoldh01	Ctozj02	Ctozj02	17959815	0.0382	0.0235	-0.0567
Ctoml01	Ctoml01	Ctosb01	Ctosb01	17741983	0.0301	0.0342	-0.2115
Ctoml01	Ctoml01	Ctozj01	Ctozj01	17936362	0.0354	0.0269	-0.0837
Ctoml01	Ctoml01	Ctozj02	Ctozj02	17880082	0.0366	0.0274	-0.0775
Ctosb01	Ctosb01	Ctozj01	Ctozj01	17845379	0.0336	0.0255	-0.1059
Ctosb01	Ctosb01	Ctozj02	Ctozj02	17825874	0.0349	0.0253	-0.1040
Ctozj01	Ctozj01	Ctozj02	Ctozj02	17961216	0.0417	0.0194	0.0062
